# Supplementary material for: Isolation of a planar π-aromatic Bi5− ring in a cobalt-based inverse-sandwich-type complex
Source: Nat Chem. 2025 Jan 20;17(4):547–55. doi: 10.1038/s41557-024-01713-8 (PMC11964920; doi:10.1038/s41557-024-01713-8)
Supplement: Supplementary file 2 — Crystallographic data for 1 (CCDC-2362176). [file 41557_2024_1713_MOESM2_ESM.cif]

data_1
_audit_creation_date               2024-08-21
_audit_creation_method
;
Olex2 1.5
(compiled 2024.02.16 svn.r378c4104 for OlexSys, GUI svn.r6928)
;
_shelx_SHELXL_version_number       '2018/3'
_audit_contact_author_address      ?
_audit_contact_author_email        ?
_audit_contact_author_name         ''
_audit_contact_author_phone        ?
_publ_contact_author_id_orcid      ?
_publ_section_references
;
Dolomanov, O.V., Bourhis, L.J., Gildea, R.J, Howard, J.A.K. & Puschmann, H.
 (2009), J. Appl. Cryst. 42, 339-341.

Sheldrick, G.M. (2015). Acta Cryst. A71, 3-8.

Sheldrick, G.M. (2015). Acta Cryst. C71, 3-8.
;
_chemical_name_common              ?
_chemical_name_systematic          ?
_chemical_formula_moiety           'C42 H48 Bi5 Co2 N4'
_chemical_formula_sum              'C42 H48 Bi5 Co2 N4'
_chemical_formula_weight           1771.60
_chemical_melting_point            ?
loop_
  _atom_type_symbol
  _atom_type_description
  _atom_type_scat_dispersion_real
  _atom_type_scat_dispersion_imag
  _atom_type_scat_source
 'C' 'C' 0.0033 0.0016 'International Tables Vol C Tables 4.2.6.8 and 6.1.1.4'
 'H' 'H' 0.0000 0.0000 'International Tables Vol C Tables 4.2.6.8 and 6.1.1.4'
 'Bi' 'Bi' -4.1077 10.2566
 'International Tables Vol C Tables 4.2.6.8 and 6.1.1.4'
 'Co' 'Co' 0.3494 0.9721 'International Tables Vol C Tables 4.2.6.8 and 6.1.1.4'
 'N' 'N' 0.0061 0.0033 'International Tables Vol C Tables 4.2.6.8 and 6.1.1.4'

_shelx_space_group_comment
;
The symmetry employed for this shelxl refinement is uniquely defined
by the following loop, which should always be used as a source of
symmetry information in preference to the above space-group names.
They are only intended as comments.
;
_space_group_crystal_system        'orthorhombic'
_space_group_IT_number             56
_space_group_name_H-M_alt          'P c c n'
_space_group_name_Hall             '-P 2ab 2ac'
loop_
  _space_group_symop_operation_xyz
 'x, y, z'
 '-x+1/2, -y+1/2, z'
 '-x, y+1/2, -z+1/2'
 'x+1/2, -y, -z+1/2'
 '-x, -y, -z'
 'x-1/2, y-1/2, -z'
 'x, -y-1/2, z-1/2'
 '-x-1/2, y, z-1/2'

_cell_length_a                     17.1783(12)
_cell_length_b                     15.058(3)
_cell_length_c                     17.048(4)
_cell_angle_alpha                  90
_cell_angle_beta                   90
_cell_angle_gamma                  90
_cell_volume                       4409.7(14)
_cell_formula_units_Z              4
_cell_measurement_reflns_used      9225
_cell_measurement_temperature      100.00
_cell_measurement_theta_max        33.12
_cell_measurement_theta_min        2.39
_shelx_estimated_absorpt_T_max     0.425
_shelx_estimated_absorpt_T_min     0.052
_exptl_absorpt_coefficient_mu      20.646
_exptl_absorpt_correction_T_max    0.108200
_exptl_absorpt_correction_T_min    0.034800
_exptl_absorpt_correction_type     multi-scan
_exptl_absorpt_process_details
;
 TWINABS-2012/1 (Bruker,2012) was used for absorption correction.
 
For component 1:
 wR2(int) was 0.1182 before and 0.0550 after correction.
 The Ratio of minimum to maximum transmission is 0.46.

Final HKLF 4 output contains 113821 reflections, Rint = 0.0455
 (46935 with I > 3sig(I), Rint = 0.0367)
;
_exptl_absorpt_special_details     ?
_exptl_crystal_colour              'metallic dark black'
_exptl_crystal_colour_lustre       metallic
_exptl_crystal_colour_modifier     dark
_exptl_crystal_colour_primary      black
_exptl_crystal_density_diffrn      2.668
_exptl_crystal_density_meas        ?
_exptl_crystal_density_method      ?
_exptl_crystal_description         needle
_exptl_crystal_F_000               3188
_exptl_crystal_size_max            0.35
_exptl_crystal_size_mid            0.1
_exptl_crystal_size_min            0.05
_exptl_transmission_factor_max     ?
_exptl_transmission_factor_min     ?
_diffrn_reflns_av_R_equivalents    0.0392
_diffrn_reflns_av_unetI/netI       0.0351
_diffrn_reflns_Laue_measured_fraction_full  0.998
_diffrn_reflns_Laue_measured_fraction_max  0.993
_diffrn_reflns_limit_h_max         26
_diffrn_reflns_limit_h_min         -26
_diffrn_reflns_limit_k_max         23
_diffrn_reflns_limit_k_min         -23
_diffrn_reflns_limit_l_max         0
_diffrn_reflns_limit_l_min         -25
_diffrn_reflns_number              29599
_diffrn_reflns_point_group_measured_fraction_full  0.998
_diffrn_reflns_point_group_measured_fraction_max  0.993
_diffrn_reflns_theta_full          25.242
_diffrn_reflns_theta_max           33.129
_diffrn_reflns_theta_min           2.159
_diffrn_ambient_temperature        100.00
_diffrn_detector_area_resol_mean   ?
_diffrn_measured_fraction_theta_full  0.998
_diffrn_measured_fraction_theta_max  0.993
_diffrn_measurement_device_type    'Bruker APEX-II CCD'
_diffrn_measurement_method         '\f and \w scans'
_diffrn_radiation_type             MoK\a
_diffrn_radiation_wavelength       0.71073
_diffrn_source                     ?
_diffrn_source_current             1.0
_diffrn_source_power               0.05
_diffrn_source_voltage             50.0
_diffrn_standards_number           0
_reflns_Friedel_coverage           0.000
_reflns_Friedel_fraction_full      .
_reflns_Friedel_fraction_max       .
_reflns_number_gt                  7137
_reflns_number_total               8349
_reflns_special_details
;
 Reflections were merged by SHELXL according to the crystal
 class for the calculation of statistics and refinement.
 
 _reflns_Friedel_fraction is defined as the number of unique
 Friedel pairs measured divided by the number that would be
 possible theoretically, ignoring centric projections and
 systematic absences.
;
_reflns_threshold_expression       'I > 2\s(I)'
_computing_cell_refinement         'SAINT V8.40B (?, 2016)'
_computing_data_collection         ?
_computing_data_reduction          'SAINT V8.40B (?, 2016)'
_computing_molecular_graphics      'Olex2 1.5 (Dolomanov et al., 2009)'
_computing_publication_material    'Olex2 1.5 (Dolomanov et al., 2009)'
_computing_structure_refinement    'SHELXL 2018/3 (Sheldrick, 2015)'
_computing_structure_solution      'SHELXT 2018/2 (Sheldrick, 2018)'
_refine_diff_density_max           1.470
_refine_diff_density_min           -1.793
_refine_diff_density_rms           0.196
_refine_ls_extinction_coef         .
_refine_ls_extinction_method       none
_refine_ls_goodness_of_fit_ref     1.066
_refine_ls_hydrogen_treatment      constr
_refine_ls_matrix_type             full
_refine_ls_number_parameters       246
_refine_ls_number_reflns           8349
_refine_ls_number_restraints       0
_refine_ls_R_factor_all            0.0362
_refine_ls_R_factor_gt             0.0269
_refine_ls_restrained_S_all        1.066
_refine_ls_shift/su_max            0.004
_refine_ls_shift/su_mean           0.000
_refine_ls_structure_factor_coef   Fsqd
_refine_ls_weighting_details      
 'w=1/[\s^2^(Fo^2^)+(0.0236P)^2^+2.4934P] where P=(Fo^2^+2Fc^2^)/3'
_refine_ls_weighting_scheme        calc
_refine_ls_wR_factor_gt            0.0552
_refine_ls_wR_factor_ref           0.0574
_refine_special_details            ?
_olex2_refinement_description
;
1. Fixed Uiso
 At 1.2 times of:
  All C(H) groups
 At 1.5 times of:
  All C(H,H,H) groups
2.a Aromatic/amide H refined with riding coordinates:
 C19(H19), C10(H10), C16(H16), C7(H7), C2(H2), C3(H3)
2.b Idealised Me refined as rotating group:
 C12(H12A,H12B,H12C), C6(H6A,H6B,H6C), C21(H21A,H21B,H21C), C18(H18A,H18B,
 H18C), C15(H15A,H15B,H15C), C9(H9A,H9B,H9C)
;
_atom_sites_solution_hydrogens     geom
_atom_sites_solution_primary       dual
_atom_sites_solution_secondary     ?
loop_
  _atom_site_label
  _atom_site_type_symbol
  _atom_site_fract_x
  _atom_site_fract_y
  _atom_site_fract_z
  _atom_site_U_iso_or_equiv
  _atom_site_adp_type
  _atom_site_occupancy
  _atom_site_site_symmetry_order
  _atom_site_calc_flag
  _atom_site_refinement_flags_posn
  _atom_site_refinement_flags_adp
  _atom_site_refinement_flags_occupancy
  _atom_site_disorder_assembly
  _atom_site_disorder_group
 Bi3 Bi 0.80982(2) 0.31840(2) 0.81459(2) 0.02171(3) Uani 1 1 d . . . . .
 Bi1 Bi 0.750000 0.250000 0.55143(2) 0.02142(4) Uani 1 2 d S T P . .
 Bi2 Bi 0.65790(2) 0.13554(2) 0.65230(2) 0.02157(4) Uani 1 1 d . . . . .
 Co1 Co 0.80337(2) 0.19280(3) 0.69751(2) 0.01110(7) Uani 1 1 d . . . . .
 N1 N 0.95937(14) 0.10764(16) 0.66778(14) 0.0115(4) Uani 1 1 d . . . . .
 N2 N 0.89496(14) 0.03277(16) 0.75249(14) 0.0122(4) Uani 1 1 d . . . . .
 C1 C 0.88839(16) 0.10672(19) 0.70489(16) 0.0106(5) Uani 1 1 d . . . . .
 C13 C 0.83794(17) 0.0001(2) 0.80687(17) 0.0128(5) Uani 1 1 d . . . . .
 C11 C 0.96903(17) 0.1575(2) 0.53245(17) 0.0129(5) Uani 1 1 d . . . . .
 C20 C 0.84277(16) 0.02716(19) 0.88511(17) 0.0130(5) Uani 1 1 d . . . . .
 C19 C 0.79080(17) -0.0099(2) 0.93844(17) 0.0137(5) Uani 1 1 d . . . . .
 H19 H 0.791916 0.009287 0.991512 0.016 Uiso 1 1 calc R U . . .
 C4 C 0.98591(16) 0.17163(18) 0.61118(17) 0.0118(5) Uani 1 1 d . . . . .
 C10 C 1.00253(17) 0.2155(2) 0.47772(17) 0.0162(6) Uani 1 1 d . . . . .
 H10 H 0.991334 0.207915 0.423568 0.019 Uiso 1 1 calc R U . . .
 C14 C 0.78408(17) -0.06335(19) 0.78184(17) 0.0131(5) Uani 1 1 d . . . . .
 C12 C 0.91902(18) 0.0801(2) 0.50667(18) 0.0183(6) Uani 1 1 d . . . . .
 H12A H 0.940387 0.024840 0.528021 0.027 Uiso 1 1 calc R U . . .
 H12B H 0.918457 0.076960 0.449252 0.027 Uiso 1 1 calc R U . . .
 H12C H 0.865799 0.088476 0.526020 0.027 Uiso 1 1 calc R U . . .
 C5 C 1.03386(16) 0.24007(19) 0.63689(17) 0.0126(5) Uani 1 1 d . . . . .
 C8 C 1.05148(17) 0.2837(2) 0.50068(18) 0.0168(6) Uani 1 1 d . . . . .
 C6 C 1.05197(19) 0.2513(2) 0.72266(17) 0.0178(6) Uani 1 1 d . . . . .
 H6A H 1.004737 0.269333 0.750659 0.027 Uiso 1 1 calc R U . . .
 H6B H 1.092133 0.296897 0.729116 0.027 Uiso 1 1 calc R U . . .
 H6C H 1.070845 0.194823 0.744063 0.027 Uiso 1 1 calc R U . . .
 C16 C 0.73462(17) -0.0997(2) 0.83764(18) 0.0150(5) Uani 1 1 d . . . . .
 H16 H 0.697828 -0.143295 0.821841 0.018 Uiso 1 1 calc R U . . .
 C7 C 1.06590(16) 0.2962(2) 0.58014(18) 0.0152(5) Uani 1 1 d . . . . .
 H7 H 1.098280 0.343950 0.596244 0.018 Uiso 1 1 calc R U . . .
 C21 C 0.90391(19) 0.0924(2) 0.91138(19) 0.0204(6) Uani 1 1 d . . . . .
 H21A H 0.955313 0.064333 0.908781 0.031 Uiso 1 1 calc R U . . .
 H21B H 0.893221 0.110804 0.965463 0.031 Uiso 1 1 calc R U . . .
 H21C H 0.902983 0.144559 0.876995 0.031 Uiso 1 1 calc R U . . .
 C2 C 1.00749(18) 0.0391(2) 0.69256(18) 0.0174(6) Uani 1 1 d . . . . .
 H2 H 1.059108 0.027825 0.675238 0.021 Uiso 1 1 calc R U . . .
 C17 C 0.73737(16) -0.0742(2) 0.91610(17) 0.0140(5) Uani 1 1 d . . . . .
 C18 C 0.68608(19) -0.1176(2) 0.97631(19) 0.0198(6) Uani 1 1 d . . . . .
 H18A H 0.702899 -0.179153 0.984319 0.030 Uiso 1 1 calc R U . . .
 H18B H 0.632018 -0.116974 0.957965 0.030 Uiso 1 1 calc R U . . .
 H18C H 0.689863 -0.085057 1.025936 0.030 Uiso 1 1 calc R U . . .
 C15 C 0.7803(2) -0.0917(2) 0.69743(18) 0.0200(6) Uani 1 1 d . . . . .
 H15A H 0.761316 -0.042266 0.665322 0.030 Uiso 1 1 calc R U . . .
 H15B H 0.744723 -0.142282 0.692312 0.030 Uiso 1 1 calc R U . . .
 H15C H 0.832331 -0.109123 0.679613 0.030 Uiso 1 1 calc R U . . .
 C3 C 0.96737(17) -0.0080(2) 0.74556(19) 0.0167(6) Uani 1 1 d . . . . .
 H3 H 0.984874 -0.059163 0.772982 0.020 Uiso 1 1 calc R U . . .
 C9 C 1.0935(2) 0.3402(3) 0.4408(2) 0.0249(7) Uani 1 1 d . . . . .
 H9A H 1.147595 0.320350 0.436261 0.037 Uiso 1 1 calc R U . . .
 H9B H 1.092374 0.402497 0.457502 0.037 Uiso 1 1 calc R U . . .
 H9C H 1.067611 0.334526 0.389789 0.037 Uiso 1 1 calc R U . . .

loop_
  _atom_site_aniso_label
  _atom_site_aniso_U_11
  _atom_site_aniso_U_22
  _atom_site_aniso_U_33
  _atom_site_aniso_U_23
  _atom_site_aniso_U_13
  _atom_site_aniso_U_12
 Bi3 0.02008(6) 0.02587(7) 0.01919(6) -0.00816(4) -0.00702(4) 0.00536(5)
 Bi1 0.02779(9) 0.02465(9) 0.01180(7) 0.000 0.000 0.00599(7)
 Bi2 0.01513(6) 0.01922(6) 0.03035(7) -0.00600(5) -0.00103(4) -0.00314(4)
 Co1 0.00873(17) 0.01241(17) 0.01217(17) 0.00030(13) 0.00014(12) 0.00262(13)
 N1 0.0075(11) 0.0119(11) 0.0149(11) 0.0024(8) 0.0022(8) 0.0004(9)
 N2 0.0102(11) 0.0112(10) 0.0152(11) 0.0018(8) 0.0019(8) 0.0005(9)
 C1 0.0088(12) 0.0108(12) 0.0123(12) -0.0011(9) 0.0007(9) 0.0009(10)
 C13 0.0100(12) 0.0137(13) 0.0148(13) 0.0037(10) 0.0006(9) 0.0018(10)
 C11 0.0090(13) 0.0160(13) 0.0138(13) -0.0014(10) 0.0007(9) 0.0020(10)
 C20 0.0105(13) 0.0125(12) 0.0162(13) -0.0003(10) -0.0022(10) 0.0018(10)
 C19 0.0135(13) 0.0145(13) 0.0132(12) -0.0004(10) -0.0014(10) 0.0013(11)
 C4 0.0079(12) 0.0126(12) 0.0150(12) 0.0003(10) 0.0027(9) 0.0005(10)
 C10 0.0115(13) 0.0230(15) 0.0141(13) 0.0020(11) -0.0007(10) 0.0025(12)
 C14 0.0116(13) 0.0134(13) 0.0142(12) -0.0016(10) -0.0014(10) 0.0009(10)
 C12 0.0132(14) 0.0212(15) 0.0206(15) -0.0062(11) -0.0038(11) 0.0002(12)
 C5 0.0093(12) 0.0139(13) 0.0148(12) -0.0002(10) -0.0009(9) 0.0016(10)
 C8 0.0117(13) 0.0216(15) 0.0169(14) 0.0066(11) 0.0026(10) 0.0024(12)
 C6 0.0213(15) 0.0176(14) 0.0145(13) -0.0004(11) 0.0002(11) -0.0037(12)
 C16 0.0105(13) 0.0157(14) 0.0189(14) -0.0007(11) -0.0018(10) -0.0030(11)
 C7 0.0097(13) 0.0153(13) 0.0206(14) 0.0020(11) -0.0021(10) -0.0015(11)
 C21 0.0189(15) 0.0194(15) 0.0229(15) -0.0011(12) -0.0044(12) -0.0068(12)
 C2 0.0128(14) 0.0159(14) 0.0236(15) 0.0028(11) 0.0035(11) 0.0052(11)
 C17 0.0102(13) 0.0141(13) 0.0177(13) 0.0034(10) 0.0010(10) 0.0028(10)
 C18 0.0138(14) 0.0251(16) 0.0207(15) 0.0039(12) 0.0037(11) -0.0039(12)
 C15 0.0217(16) 0.0214(16) 0.0170(14) 0.0002(11) -0.0019(12) -0.0007(13)
 C3 0.0092(13) 0.0143(13) 0.0265(15) 0.0056(11) 0.0020(11) 0.0052(11)
 C9 0.0169(16) 0.0346(19) 0.0231(16) 0.0145(14) 0.0022(12) -0.0007(14)

_geom_special_details
;
 All esds (except the esd in the dihedral angle between two l.s. planes)
 are estimated using the full covariance matrix.  The cell esds are taken
 into account individually in the estimation of esds in distances, angles
 and torsion angles; correlations between esds in cell parameters are only
 used when they are defined by crystal symmetry.  An approximate (isotropic)
 treatment of cell esds is used for estimating esds involving l.s. planes.
;
loop_
  _geom_bond_atom_site_label_1
  _geom_bond_atom_site_label_2
  _geom_bond_distance
  _geom_bond_site_symmetry_2
  _geom_bond_publ_flag
 Bi3 Bi3 2.9097(4) 2_655 ?
 Bi3 Bi2 2.9057(7) 2_655 ?
 Bi3 Co1 2.7916(5) 2_655 ?
 Bi3 Co1 2.7518(6) . ?
 Bi1 Bi2 2.9035(3) . ?
 Bi1 Bi2 2.9035(4) 2_655 ?
 Bi1 Co1 2.7899(7) 2_655 ?
 Bi1 Co1 2.7900(7) . ?
 Bi2 Co1 2.7536(4) . ?
 Bi2 Co1 2.7780(6) 2_655 ?
 Co1 Co1 2.5157(8) 2_655 ?
 Co1 C1 1.957(3) . ?
 N1 C1 1.374(4) . ?
 N1 C4 1.438(4) . ?
 N1 C2 1.388(4) . ?
 N2 C1 1.382(4) . ?
 N2 C13 1.435(4) . ?
 N2 C3 1.392(4) . ?
 C13 C20 1.397(4) . ?
 C13 C14 1.397(4) . ?
 C11 C4 1.390(4) . ?
 C11 C10 1.402(4) . ?
 C11 C12 1.512(4) . ?
 C20 C19 1.391(4) . ?
 C20 C21 1.506(4) . ?
 C19 H19 0.9500 . ?
 C19 C17 1.388(4) . ?
 C4 C5 1.390(4) . ?
 C10 H10 0.9500 . ?
 C10 C8 1.383(5) . ?
 C14 C16 1.388(4) . ?
 C14 C15 1.502(4) . ?
 C12 H12A 0.9800 . ?
 C12 H12B 0.9800 . ?
 C12 H12C 0.9800 . ?
 C5 C6 1.504(4) . ?
 C5 C7 1.397(4) . ?
 C8 C7 1.390(4) . ?
 C8 C9 1.513(4) . ?
 C6 H6A 0.9800 . ?
 C6 H6B 0.9800 . ?
 C6 H6C 0.9800 . ?
 C16 H16 0.9500 . ?
 C16 C17 1.392(4) . ?
 C7 H7 0.9500 . ?
 C21 H21A 0.9800 . ?
 C21 H21B 0.9800 . ?
 C21 H21C 0.9800 . ?
 C2 H2 0.9500 . ?
 C2 C3 1.340(4) . ?
 C17 C18 1.502(4) . ?
 C18 H18A 0.9800 . ?
 C18 H18B 0.9800 . ?
 C18 H18C 0.9800 . ?
 C15 H15A 0.9800 . ?
 C15 H15B 0.9800 . ?
 C15 H15C 0.9800 . ?
 C3 H3 0.9500 . ?
 C9 H9A 0.9800 . ?
 C9 H9B 0.9800 . ?
 C9 H9C 0.9800 . ?

loop_
  _geom_angle_atom_site_label_1
  _geom_angle_atom_site_label_2
  _geom_angle_atom_site_label_3
  _geom_angle
  _geom_angle_site_symmetry_1
  _geom_angle_site_symmetry_3
  _geom_angle_publ_flag
 Bi2 Bi3 Bi3 107.684(6) 2_655 2_655 ?
 Co1 Bi3 Bi3 59.008(11) . 2_655 ?
 Co1 Bi3 Bi3 57.674(10) 2_655 2_655 ?
 Co1 Bi3 Bi2 57.763(13) 2_655 2_655 ?
 Co1 Bi3 Bi2 58.742(15) . 2_655 ?
 Co1 Bi3 Co1 53.973(17) . 2_655 ?
 Bi2 Bi1 Bi2 107.369(16) 2_655 . ?
 Co1 Bi1 Bi2 57.805(12) . . ?
 Co1 Bi1 Bi2 58.369(14) . 2_655 ?
 Co1 Bi1 Bi2 57.806(12) 2_655 2_655 ?
 Co1 Bi1 Bi2 58.369(14) 2_655 . ?
 Co1 Bi1 Co1 53.60(2) 2_655 . ?
 Bi1 Bi2 Bi3 108.555(12) . 2_655 ?
 Co1 Bi2 Bi3 57.861(9) 2_655 2_655 ?
 Co1 Bi2 Bi3 59.039(9) . 2_655 ?
 Co1 Bi2 Bi1 59.028(13) . . ?
 Co1 Bi2 Bi1 58.770(14) 2_655 . ?
 Co1 Bi2 Co1 54.100(14) . 2_655 ?
 Bi3 Co1 Bi3 63.318(14) . 2_655 ?
 Bi3 Co1 Bi1 116.648(19) . . ?
 Bi3 Co1 Bi2 117.050(14) . . ?
 Bi3 Co1 Bi2 63.397(16) . 2_655 ?
 Bi1 Co1 Bi3 115.338(17) . 2_655 ?
 Bi2 Co1 Bi3 114.923(14) 2_655 2_655 ?
 Bi2 Co1 Bi3 63.198(14) . 2_655 ?
 Bi2 Co1 Bi1 62.860(9) 2_655 . ?
 Bi2 Co1 Bi1 63.167(9) . . ?
 Bi2 Co1 Bi2 115.534(14) . 2_655 ?
 Co1 Co1 Bi3 62.205(13) 2_655 2_655 ?
 Co1 Co1 Bi3 63.820(14) 2_655 . ?
 Co1 Co1 Bi1 63.201(10) 2_655 . ?
 Co1 Co1 Bi2 62.454(18) 2_655 2_655 ?
 Co1 Co1 Bi2 63.446(18) 2_655 . ?
 C1 Co1 Bi3 115.71(8) . 2_655 ?
 C1 Co1 Bi3 112.24(8) . . ?
 C1 Co1 Bi1 120.48(8) . . ?
 C1 Co1 Bi2 117.09(8) . 2_655 ?
 C1 Co1 Bi2 119.20(8) . . ?
 C1 Co1 Co1 175.97(8) . 2_655 ?
 C1 N1 C4 126.7(2) . . ?
 C1 N1 C2 112.4(2) . . ?
 C2 N1 C4 120.9(2) . . ?
 C1 N2 C13 126.8(2) . . ?
 C1 N2 C3 112.2(2) . . ?
 C3 N2 C13 120.9(2) . . ?
 N1 C1 Co1 128.8(2) . . ?
 N1 C1 N2 101.9(2) . . ?
 N2 C1 Co1 129.2(2) . . ?
 C20 C13 N2 118.4(3) . . ?
 C14 C13 N2 119.3(3) . . ?
 C14 C13 C20 122.0(3) . . ?
 C4 C11 C10 117.5(3) . . ?
 C4 C11 C12 121.2(3) . . ?
 C10 C11 C12 121.3(3) . . ?
 C13 C20 C21 121.0(3) . . ?
 C19 C20 C13 118.0(3) . . ?
 C19 C20 C21 121.0(3) . . ?
 C20 C19 H19 119.2 . . ?
 C17 C19 C20 121.7(3) . . ?
 C17 C19 H19 119.2 . . ?
 C11 C4 N1 118.6(3) . . ?
 C11 C4 C5 122.8(3) . . ?
 C5 C4 N1 118.2(3) . . ?
 C11 C10 H10 119.2 . . ?
 C8 C10 C11 121.6(3) . . ?
 C8 C10 H10 119.2 . . ?
 C13 C14 C15 121.1(3) . . ?
 C16 C14 C13 117.8(3) . . ?
 C16 C14 C15 121.2(3) . . ?
 C11 C12 H12A 109.5 . . ?
 C11 C12 H12B 109.5 . . ?
 C11 C12 H12C 109.5 . . ?
 H12A C12 H12B 109.5 . . ?
 H12A C12 H12C 109.5 . . ?
 H12B C12 H12C 109.5 . . ?
 C4 C5 C6 120.8(3) . . ?
 C4 C5 C7 117.6(3) . . ?
 C7 C5 C6 121.6(3) . . ?
 C10 C8 C7 119.0(3) . . ?
 C10 C8 C9 121.1(3) . . ?
 C7 C8 C9 119.8(3) . . ?
 C5 C6 H6A 109.5 . . ?
 C5 C6 H6B 109.5 . . ?
 C5 C6 H6C 109.5 . . ?
 H6A C6 H6B 109.5 . . ?
 H6A C6 H6C 109.5 . . ?
 H6B C6 H6C 109.5 . . ?
 C14 C16 H16 119.0 . . ?
 C14 C16 C17 121.9(3) . . ?
 C17 C16 H16 119.0 . . ?
 C5 C7 H7 119.2 . . ?
 C8 C7 C5 121.5(3) . . ?
 C8 C7 H7 119.2 . . ?
 C20 C21 H21A 109.5 . . ?
 C20 C21 H21B 109.5 . . ?
 C20 C21 H21C 109.5 . . ?
 H21A C21 H21B 109.5 . . ?
 H21A C21 H21C 109.5 . . ?
 H21B C21 H21C 109.5 . . ?
 N1 C2 H2 126.5 . . ?
 C3 C2 N1 107.0(3) . . ?
 C3 C2 H2 126.5 . . ?
 C19 C17 C16 118.6(3) . . ?
 C19 C17 C18 120.3(3) . . ?
 C16 C17 C18 121.1(3) . . ?
 C17 C18 H18A 109.5 . . ?
 C17 C18 H18B 109.5 . . ?
 C17 C18 H18C 109.5 . . ?
 H18A C18 H18B 109.5 . . ?
 H18A C18 H18C 109.5 . . ?
 H18B C18 H18C 109.5 . . ?
 C14 C15 H15A 109.5 . . ?
 C14 C15 H15B 109.5 . . ?
 C14 C15 H15C 109.5 . . ?
 H15A C15 H15B 109.5 . . ?
 H15A C15 H15C 109.5 . . ?
 H15B C15 H15C 109.5 . . ?
 N2 C3 H3 126.8 . . ?
 C2 C3 N2 106.5(3) . . ?
 C2 C3 H3 126.8 . . ?
 C8 C9 H9A 109.5 . . ?
 C8 C9 H9B 109.5 . . ?
 C8 C9 H9C 109.5 . . ?
 H9A C9 H9B 109.5 . . ?
 H9A C9 H9C 109.5 . . ?
 H9B C9 H9C 109.5 . . ?

loop_
  _geom_torsion_atom_site_label_1
  _geom_torsion_atom_site_label_2
  _geom_torsion_atom_site_label_3
  _geom_torsion_atom_site_label_4
  _geom_torsion
  _geom_torsion_site_symmetry_1
  _geom_torsion_site_symmetry_2
  _geom_torsion_site_symmetry_3
  _geom_torsion_site_symmetry_4
  _geom_torsion_publ_flag
 N1 C4 C5 C6 -5.0(4) . . . . ?
 N1 C4 C5 C7 173.3(3) . . . . ?
 N1 C2 C3 N2 -0.1(4) . . . . ?
 N2 C13 C20 C19 -175.4(3) . . . . ?
 N2 C13 C20 C21 2.9(4) . . . . ?
 N2 C13 C14 C16 174.0(3) . . . . ?
 N2 C13 C14 C15 -5.6(4) . . . . ?
 C1 N1 C4 C11 -87.7(4) . . . . ?
 C1 N1 C4 C5 98.6(3) . . . . ?
 C1 N1 C2 C3 0.9(4) . . . . ?
 C1 N2 C13 C20 -93.7(3) . . . . ?
 C1 N2 C13 C14 92.0(4) . . . . ?
 C1 N2 C3 C2 -0.7(4) . . . . ?
 C13 N2 C1 Co1 2.3(4) . . . . ?
 C13 N2 C1 N1 178.4(3) . . . . ?
 C13 N2 C3 C2 -178.1(3) . . . . ?
 C13 C20 C19 C17 2.3(4) . . . . ?
 C13 C14 C16 C17 0.4(4) . . . . ?
 C11 C4 C5 C6 -178.5(3) . . . . ?
 C11 C4 C5 C7 -0.1(4) . . . . ?
 C11 C10 C8 C7 -1.9(5) . . . . ?
 C11 C10 C8 C9 174.0(3) . . . . ?
 C20 C13 C14 C16 -0.1(4) . . . . ?
 C20 C13 C14 C15 -179.7(3) . . . . ?
 C20 C19 C17 C16 -2.1(4) . . . . ?
 C20 C19 C17 C18 175.5(3) . . . . ?
 C4 N1 C1 Co1 -3.2(4) . . . . ?
 C4 N1 C1 N2 -179.3(3) . . . . ?
 C4 N1 C2 C3 179.1(3) . . . . ?
 C4 C11 C10 C8 0.9(4) . . . . ?
 C4 C5 C7 C8 -0.9(4) . . . . ?
 C10 C11 C4 N1 -173.3(3) . . . . ?
 C10 C11 C4 C5 0.0(4) . . . . ?
 C10 C8 C7 C5 1.8(4) . . . . ?
 C14 C13 C20 C19 -1.2(4) . . . . ?
 C14 C13 C20 C21 177.0(3) . . . . ?
 C14 C16 C17 C19 0.6(4) . . . . ?
 C14 C16 C17 C18 -176.9(3) . . . . ?
 C12 C11 C4 N1 4.3(4) . . . . ?
 C12 C11 C4 C5 177.7(3) . . . . ?
 C12 C11 C10 C8 -176.7(3) . . . . ?
 C6 C5 C7 C8 177.5(3) . . . . ?
 C21 C20 C19 C17 -175.9(3) . . . . ?
 C2 N1 C1 Co1 174.8(2) . . . . ?
 C2 N1 C1 N2 -1.3(3) . . . . ?
 C2 N1 C4 C11 94.4(3) . . . . ?
 C2 N1 C4 C5 -79.3(4) . . . . ?
 C15 C14 C16 C17 180.0(3) . . . . ?
 C3 N2 C1 Co1 -174.9(2) . . . . ?
 C3 N2 C1 N1 1.2(3) . . . . ?
 C3 N2 C13 C20 83.3(4) . . . . ?
 C3 N2 C13 C14 -91.0(4) . . . . ?
 C9 C8 C7 C5 -174.1(3) . . . . ?

_shelx_res_file
;
TITL 1_a.res in Pccn
    1.res
    created by SHELXL-2018/3 at 16:09:42 on 21-Aug-2024
REM Old TITL 1 in Pccn
REM SHELXT solution in Pccn: R1 0.141, Rweak 0.004, Alpha 0.040
REM <I/s> 1.291 for 500 systematic absences, Orientation as input
REM Formula found by SHELXT: C40 N6 Co2 Bi5
CELL 0.71073 17.1783 15.0578 17.0478 90 90 90
ZERR 4 0.0012 0.0027 0.0041 0 0 0
LATT 1
SYMM 0.5-X,0.5-Y,+Z
SYMM -X,0.5+Y,0.5-Z
SYMM 0.5+X,-Y,0.5-Z
SFAC C H Bi Co N
UNIT 168 192 20 8 16

L.S. 30
PLAN  99
SIZE 0.35 0.05 0.1
TEMP -173.15
CONF
CONN 24 Bi1
BOND
list 4
MORE -1
BOND $H
fmap 2 53
acta
REM <olex2.extras>
REM <HklSrc "%.\\1.hkl">
REM </olex2.extras>

WGHT    0.023600    2.493400
FVAR       0.11996
BI3   3    0.809819    0.318396    0.814588    11.00000    0.02008    0.02587 =
         0.01919   -0.00816   -0.00702    0.00536
BI1   3    0.750000    0.250000    0.551431    10.50000    0.02779    0.02465 =
         0.01180    0.00000    0.00000    0.00599
BI2   3    0.657899    0.135540    0.652299    11.00000    0.01513    0.01922 =
         0.03035   -0.00600   -0.00103   -0.00314
CO1   4    0.803370    0.192804    0.697509    11.00000    0.00873    0.01241 =
         0.01217    0.00030    0.00014    0.00262
N1    5    0.959372    0.107644    0.667777    11.00000    0.00754    0.01195 =
         0.01487    0.00240    0.00221    0.00036
N2    5    0.894956    0.032772    0.752495    11.00000    0.01016    0.01123 =
         0.01521    0.00178    0.00190    0.00050
C1    1    0.888386    0.106716    0.704894    11.00000    0.00882    0.01077 =
         0.01226   -0.00105    0.00075    0.00091
C13   1    0.837936    0.000123    0.806873    11.00000    0.00996    0.01371 =
         0.01477    0.00366    0.00063    0.00181
C11   1    0.969025    0.157453    0.532448    11.00000    0.00899    0.01599 =
         0.01375   -0.00142    0.00066    0.00200
C20   1    0.842768    0.027165    0.885109    11.00000    0.01047    0.01249 =
         0.01618   -0.00030   -0.00217    0.00183
C19   1    0.790799   -0.009918    0.938443    11.00000    0.01353    0.01447 =
         0.01317   -0.00041   -0.00141    0.00131
AFIX  43
H19   2    0.791916    0.009287    0.991512    11.00000   -1.20000
AFIX   0
C4    1    0.985911    0.171630    0.611176    11.00000    0.00789    0.01264 =
         0.01496    0.00028    0.00274    0.00046
C10   1    1.002534    0.215545    0.477721    11.00000    0.01145    0.02298 =
         0.01414    0.00201   -0.00068    0.00252
AFIX  43
H10   2    0.991334    0.207915    0.423568    11.00000   -1.20000
AFIX   0
C14   1    0.784080   -0.063346    0.781837    11.00000    0.01160    0.01344 =
         0.01416   -0.00161   -0.00139    0.00087
C12   1    0.919017    0.080129    0.506667    11.00000    0.01316    0.02117 =
         0.02055   -0.00622   -0.00380    0.00019
AFIX 137
H12A  2    0.940387    0.024840    0.528021    11.00000   -1.50000
H12B  2    0.918457    0.076960    0.449252    11.00000   -1.50000
H12C  2    0.865799    0.088476    0.526020    11.00000   -1.50000
AFIX   0
C5    1    1.033861    0.240074    0.636886    11.00000    0.00929    0.01388 =
         0.01476   -0.00024   -0.00089    0.00163
C8    1    1.051484    0.283663    0.500680    11.00000    0.01170    0.02163 =
         0.01692    0.00660    0.00256    0.00235
C6    1    1.051972    0.251256    0.722655    11.00000    0.02127    0.01758 =
         0.01454   -0.00041    0.00023   -0.00367
AFIX 137
H6A   2    1.004737    0.269333    0.750659    11.00000   -1.50000
H6B   2    1.092133    0.296897    0.729116    11.00000   -1.50000
H6C   2    1.070845    0.194823    0.744063    11.00000   -1.50000
AFIX   0
C16   1    0.734625   -0.099729    0.837645    11.00000    0.01051    0.01567 =
         0.01889   -0.00072   -0.00179   -0.00303
AFIX  43
H16   2    0.697828   -0.143295    0.821841    11.00000   -1.20000
AFIX   0
C7    1    1.065898    0.296165    0.580143    11.00000    0.00973    0.01527 =
         0.02059    0.00202   -0.00209   -0.00150
AFIX  43
H7    2    1.098280    0.343950    0.596244    11.00000   -1.20000
AFIX   0
C21   1    0.903913    0.092415    0.911382    11.00000    0.01892    0.01944 =
         0.02290   -0.00109   -0.00436   -0.00678
AFIX 137
H21A  2    0.955313    0.064333    0.908781    11.00000   -1.50000
H21B  2    0.893221    0.110804    0.965463    11.00000   -1.50000
H21C  2    0.902983    0.144559    0.876995    11.00000   -1.50000
AFIX   0
C2    1    1.007491    0.039146    0.692562    11.00000    0.01279    0.01587 =
         0.02361    0.00280    0.00353    0.00518
AFIX  43
H2    2    1.059108    0.027825    0.675238    11.00000   -1.20000
AFIX   0
C17   1    0.737372   -0.074243    0.916098    11.00000    0.01023    0.01405 =
         0.01771    0.00345    0.00096    0.00277
C18   1    0.686080   -0.117628    0.976314    11.00000    0.01375    0.02506 =
         0.02069    0.00386    0.00371   -0.00395
AFIX 137
H18A  2    0.702899   -0.179153    0.984319    11.00000   -1.50000
H18B  2    0.632018   -0.116974    0.957965    11.00000   -1.50000
H18C  2    0.689863   -0.085057    1.025936    11.00000   -1.50000
AFIX   0
C15   1    0.780282   -0.091721    0.697434    11.00000    0.02172    0.02140 =
         0.01699    0.00020   -0.00191   -0.00071
AFIX 137
H15A  2    0.761316   -0.042266    0.665322    11.00000   -1.50000
H15B  2    0.744723   -0.142282    0.692312    11.00000   -1.50000
H15C  2    0.832331   -0.109123    0.679613    11.00000   -1.50000
AFIX   0
C3    1    0.967366   -0.008004    0.745556    11.00000    0.00924    0.01433 =
         0.02654    0.00564    0.00197    0.00517
AFIX  43
H3    2    0.984874   -0.059163    0.772982    11.00000   -1.20000
AFIX   0
C9    1    1.093462    0.340240    0.440785    11.00000    0.01693    0.03461 =
         0.02306    0.01445    0.00222   -0.00067
AFIX 137
H9A   2    1.147595    0.320350    0.436261    11.00000   -1.50000
H9B   2    1.092374    0.402497    0.457502    11.00000   -1.50000
H9C   2    1.067611    0.334526    0.389789    11.00000   -1.50000
AFIX   0
HKLF 4


REM  1_a.res in Pccn
REM wR2 = 0.0574, GooF = S = 1.066, Restrained GooF = 1.066 for all data
REM R1 = 0.0269 for 7137 Fo > 4sig(Fo) and 0.0362 for all 8349 data
REM 246 parameters refined using 0 restraints

END

WGHT      0.0236      2.4934

REM Highest difference peak  1.470,  deepest hole -1.793,  1-sigma level  0.196
Q1    1   0.6586  0.1355  0.6926  11.00000  0.05    1.47
Q2    1   0.5972  0.1589  0.6342  11.00000  0.05    1.15
Q3    1   0.7782  0.2730  0.8212  11.00000  0.05    1.09
Q4    1   0.6984  0.2392  0.5538  11.00000  0.05    1.02
Q5    1   0.7781  0.3798  0.8217  11.00000  0.05    0.92
Q6    1   0.6234  0.1950  0.6649  11.00000  0.05    0.91
Q7    1   0.6211  0.0772  0.6291  11.00000  0.05    0.90
Q8    1   0.6901  0.1905  0.6110  11.00000  0.05    0.90
Q9    1   0.7207  0.1999  0.5540  11.00000  0.05    0.88
Q10   1   0.8632  0.1569  0.7207  11.00000  0.05    0.86
Q11   1   0.6982  0.1864  0.6754  11.00000  0.05    0.85
Q12   1   0.7788  0.1848  0.5444  11.00000  0.05    0.84
Q13   1   0.6866  0.0739  0.6568  11.00000  0.05    0.83
Q14   1   0.8408  0.1374  0.6837  11.00000  0.05    0.81
Q15   1   0.7211  0.0404  0.6465  11.00000  0.05    0.79
Q16   1   0.8481  0.3680  0.7812  11.00000  0.05    0.74
Q17   1   0.7801  0.1216  0.6612  11.00000  0.05    0.72
Q18   1   0.7039  0.1441  0.6458  11.00000  0.05    0.70
Q19   1   0.7777  0.1218  0.7038  11.00000  0.05    0.70
Q20   1   0.5951  0.1312  0.6741  11.00000  0.05    0.70
Q21   1   0.8414  0.3787  0.8165  11.00000  0.05    0.67
Q22   1   0.7966  0.1987  0.5281  11.00000  0.05    0.67
Q23   1   0.7347  0.1764  0.5781  11.00000  0.05    0.67
Q24   1   0.8444  0.2615  0.8155  11.00000  0.05    0.66
Q25   1   0.8415  0.2051  0.6956  11.00000  0.05    0.65
Q26   1   0.9424  0.1971  0.9210  11.00000  0.05    0.65
Q27   1   0.7248  0.1360  0.6813  11.00000  0.05    0.64
Q28   1   0.8235  0.2425  0.8435  11.00000  0.05    0.64
Q29   1   0.7777  0.4136  0.7615  11.00000  0.05    0.64
Q30   1   1.0421  0.2434  0.6774  11.00000  0.05    0.63
Q31   1   0.7151  0.1036  0.6135  11.00000  0.05    0.63
Q32   1   1.0605  0.2472  0.5983  11.00000  0.05    0.62
Q33   1   0.6620  0.0574  0.6171  11.00000  0.05    0.62
Q34   1   0.8203  0.3842  0.8604  11.00000  0.05    0.61
Q35   1   0.7538 -0.0636  0.8019  11.00000  0.05    0.61
Q36   1   0.7018  0.2998  0.5781  11.00000  0.05    0.61
Q37   1   0.8055  0.0602  1.0816  11.00000  0.05    0.61
Q38   1   0.7348  0.0603  0.7000  11.00000  0.05    0.60
Q39   1   0.8044  0.1796  0.6202  11.00000  0.05    0.60
Q40   1   0.5778  0.2163  0.6348  11.00000  0.05    0.60
Q41   1   0.7717  0.2424  0.7310  11.00000  0.05    0.60
Q42   1   0.7562  0.3643  0.7788  11.00000  0.05    0.59
Q43   1   0.8188  0.0401  1.0396  11.00000  0.05    0.59
Q44   1   0.8608  0.2769  0.8528  11.00000  0.05    0.59
Q45   1   0.7419  0.0716  0.6560  11.00000  0.05    0.57
Q46   1   1.0821  0.2196  0.3628  11.00000  0.05    0.57
Q47   1   0.7802  0.0413  0.6411  11.00000  0.05    0.56
Q48   1   0.7772  0.1128  0.7537  11.00000  0.05    0.56
Q49   1   0.8693  0.3184  0.8078  11.00000  0.05    0.55
Q50   1   0.9597  0.1365  0.5176  11.00000  0.05    0.55
Q51   1   0.9218  0.2572  0.7407  11.00000  0.05    0.55
Q52   1   0.8537  0.2494  0.7468  11.00000  0.05    0.54
Q53   1   0.9245  0.2843  0.6939  11.00000  0.05    0.54
Q54   1   0.8388  0.1401  1.0374  11.00000  0.05    0.54
Q55   1   0.8604  0.2000  0.9223  11.00000  0.05    0.54
Q56   1   0.8455  0.2401  0.6575  11.00000  0.05    0.53
Q57   1   0.9995  0.3227  0.6012  11.00000  0.05    0.53
Q58   1   0.5602 -0.0444  0.9371  11.00000  0.05    0.51
Q59   1   0.6992  0.0614  0.7177  11.00000  0.05    0.51
Q60   1   0.7549 -0.0411  0.9262  11.00000  0.05    0.51
Q61   1   0.8714  0.1817  0.6795  11.00000  0.05    0.50
Q62   1   0.9426  0.2003  0.7330  11.00000  0.05    0.50
Q63   1   1.0589  0.1320  0.4187  11.00000  0.05    0.50
Q64   1   1.1441  0.3316  0.4561  11.00000  0.05    0.50
Q65   1   0.7645  0.4035  0.8808  11.00000  0.05    0.49
Q66   1   0.8776  0.3196  0.8425  11.00000  0.05    0.49
Q67   1   0.6613  0.0592  0.6956  11.00000  0.05    0.49
Q68   1   0.9189  0.2412  0.4228  11.00000  0.05    0.49
Q69   1   0.6195 -0.0623  1.0381  11.00000  0.05    0.49
Q70   1   1.0088  0.2987  0.7991  11.00000  0.05    0.49
Q71   1   0.7982  0.0531  0.5011  11.00000  0.05    0.49
Q72   1   1.0426  0.2187  0.4820  11.00000  0.05    0.49
Q73   1   0.9775  0.1659  0.5768  11.00000  0.05    0.49
Q74   1   0.7538  0.2613  0.8511  11.00000  0.05    0.48
Q75   1   0.7796  0.0605  0.8555  11.00000  0.05    0.48
Q76   1   0.9853  0.1840  0.5141  11.00000  0.05    0.48
Q77   1   1.0194  0.2573  0.4783  11.00000  0.05    0.48
Q78   1   0.8656  0.2202  0.8051  11.00000  0.05    0.48
Q79   1   0.7421  0.0794  0.9829  11.00000  0.05    0.48
Q80   1   0.8770  0.2749  0.7322  11.00000  0.05    0.47
Q81   1   0.8382  0.0211  0.5011  11.00000  0.05    0.47
Q82   1   0.8241  0.0401  0.6804  11.00000  0.05    0.47
Q83   1   0.6599 -0.0848  1.0041  11.00000  0.05    0.47
Q84   1   0.7598  0.0824  0.5829  11.00000  0.05    0.47
Q85   1   0.9191  0.2371  0.8052  11.00000  0.05    0.47
Q86   1   0.7795 -0.2015  1.0153  11.00000  0.05    0.47
Q87   1   0.7402  0.0623  0.6181  11.00000  0.05    0.46
Q88   1   0.7589  0.0459  0.7356  11.00000  0.05    0.46
Q89   1   0.9545  0.2592  0.4658  11.00000  0.05    0.46
Q90   1   0.6195  0.0432  0.7007  11.00000  0.05    0.46
Q91   1   0.9666 -0.0354  0.6983  11.00000  0.05    0.45
Q92   1   1.0407  0.4226  0.4168  11.00000  0.05    0.45
Q93   1   0.9773  0.1204  1.0353  11.00000  0.05    0.45
Q94   1   0.9573 -0.0405  0.8514  11.00000  0.05    0.45
Q95   1   0.8214  0.1347  0.7371  11.00000  0.05    0.45
Q96   1   0.8021 -0.0372  0.7976  11.00000  0.05    0.45
Q97   1   0.8152  0.4621  0.7782  11.00000  0.05    0.45
Q98   1   0.9218  0.2449  0.6026  11.00000  0.05    0.45
Q99   1   1.1157  0.4015  0.3808  11.00000  0.05    0.45
;
_shelx_res_checksum                228
_shelx_hkl_file
;
   0  -3   0    1.20    0.60
   0  -4   0 1194.18   30.50
   0  -5   0    3.30    1.00
   0  -6   0 1903.21   55.99
   0  -7   0    2.80    1.20
   0  -8   0  127.69    4.80
   0  -9   0    1.50    1.60
   0 -10   0  140.39    5.40
   0 -11   0    1.80    1.80
   0 -12   0   66.69    4.20
   0 -13   0    1.30    2.90
   0 -14   0  580.44   20.00
   0 -15   0   15.40    4.60
   0 -16   0 2593.84   76.89
   0 -17   0    7.40    2.60
   0 -18   0 1592.94   59.19
   0 -19   0    0.60    3.20
   0 -20   0   10.10   16.40
   0 -21   0    0.00   15.80
   0 -22   0  355.46   27.80
  -1  22   0    0.00    9.40
  -1  21   0  280.97   23.80
  -1  20   0    0.00   14.00
  -1  19   0  375.56   18.10
  -1  18   0   15.00    9.30
  -1  17   0 2255.57   82.59
  -1  16   0    3.70    2.80
  -1  15   0 1657.53   50.29
  -1  14   0    3.00    4.70
  -1  13   0  167.98   12.00
  -1  12   0    2.80    3.00
  -1  11   0   54.79    4.10
  -1  10   0    1.10    1.60
  -1   9   0  472.65   13.50
  -1   8   0    1.20    1.40
  -1   7   0  729.63   22.60
  -1   6   0    0.80    1.10
  -1   5   0 2699.43   78.49
  -1   4   0    3.10    1.00
  -1   3   0 1216.68   30.90
  -1   2   0    0.40    0.50
  -1  -2   0    0.70    0.80
  -1  -3   0 1274.67   32.20
  -1  -4   0    2.60    0.70
  -1  -5   0 2576.14   91.99
  -1  -6   0    1.40    0.90
  -1  -7   0  699.43   18.70
  -1  -8   0    2.70    1.30
  -1  -9   0  474.85   15.70
  -1 -10   0    0.30    1.40
  -1 -11   0   50.09    3.40
  -1 -12   0    1.40    1.80
  -1 -13   0  127.29    5.80
  -1 -14   0    0.00    4.00
  -1 -15   0 1665.23   50.09
  -1 -16   0    7.60    4.10
  -1 -17   0 2312.87   83.39
  -1 -18   0    3.20    2.10
  -1 -19   0  380.66   27.20
  -1 -20   0    0.00    9.50
  -1 -21   0  296.17   24.80
  -1 -22   0    0.70    9.90
  -2  23   0    1.90    9.80
  -2  22   0   97.99   15.10
  -2  21   0    0.50    9.00
  -2  20   0    0.00   17.80
  -2  19   0    0.00   13.50
  -2  18   0  664.83   41.10
  -2  17   0    6.00    4.10
  -2  16   0 1825.22   54.99
  -2  15   0    2.30    2.60
  -2  14   0  651.73   26.80
  -2  13   0    0.00    4.70
  -2  12   0  265.27   11.20
  -2  11   0    0.30    1.80
  -2  10   0   43.30    3.20
  -2   9   0    1.30    1.70
  -2   8   0   34.80    2.80
  -2   7   0    0.20    1.30
  -2   6   0  402.86   13.10
  -2   5   0    1.30    1.10
  -2   4   0  116.59    4.70
  -2   3   0    1.70    0.90
  -2   2   0 2859.11   82.79
  -2   1   0    1.50    0.30
  -2  -1   0    0.90    0.40
  -2  -2   0 3001.60  109.99
  -2  -3   0    1.00    0.50
  -2  -4   0  106.69    3.30
  -2  -5   0    2.70    0.60
  -2  -6   0  375.66   10.40
  -2  -7   0    1.80    0.90
  -2  -8   0   35.20    3.00
  -2  -9   0    1.20    1.10
  -2 -10   0   33.80    3.20
  -2 -11   0    1.80    1.50
  -2 -12   0  243.68   10.90
  -2 -13   0    3.10    1.70
  -2 -14   0  630.94   19.90
  -2 -15   0    0.00    4.50
  -2 -16   0 1849.02   98.79
  -2 -17   0    2.80    3.10
  -2 -18   0  818.02   50.29
  -2 -19   0    6.70    8.50
  -2 -20   0    8.20    9.90
  -2 -21   0    2.90    9.70
  -2 -22   0  100.19   15.80
  -3  23   0    1.50    9.70
  -3  21   0   25.40   10.10
  -3  20   0    0.00    6.20
  -3  19   0   75.29   10.30
  -3  18   0    0.00   11.20
  -3  17   0  349.37   17.10
  -3  16   0    0.00    6.60
  -3  15   0 1006.00   31.60
  -3  14   0    2.40    2.70
  -3  13   0  740.83   24.10
  -3  12   0    0.00    6.20
  -3  11   0  249.18    9.00
  -3  10   0    2.40    1.80
  -3   9   0    3.70    1.80
  -3   8   0    0.80    1.40
  -3   7   0  163.18    5.80
  -3   6   0    1.30    1.30
  -3   5   0  341.97    9.70
  -3   4   0    0.00    1.20
  -3   3   0 8268.67  414.86
  -3   2   0    2.50    0.50
  -3   1   0 3265.47  116.39
  -3   0   0    1.40    0.50
  -3  -1   0 3643.44   90.79
  -3  -2   0    1.30    0.50
  -3  -4   0    0.10    0.60
  -3  -5   0  354.56   11.40
  -3  -6   0    1.90    0.60
  -3  -7   0  177.38    5.40
  -3  -8   0    1.30    0.80
  -3  -9   0    4.60    1.00
  -3 -10   0    1.90    1.00
  -3 -11   0  242.68    8.20
  -3 -12   0    2.50    1.50
  -3 -13   0  747.73   23.00
  -3 -14   0    0.00    1.40
  -3 -15   0 1034.20   57.99
  -3 -17   0  376.66   29.20
  -3 -18   0    0.00   17.40
  -3 -19   0   67.29   13.30
  -3 -20   0    0.00    8.50
  -3 -22   0    0.00    8.80
  -4  21   0    0.00    5.00
  -4  20   0  125.49    9.70
  -4  19   0    0.00    9.60
  -4  18   0   25.20   11.40
  -4  17   0   14.40    7.40
  -4  16   0   79.19    9.10
  -4  15   0   10.00    5.20
  -4  14   0 1176.08   63.09
  -4  13   0    1.60    2.60
  -4  12   0 1343.27   41.20
  -4  11   0    2.40    3.50
  -4  10   0    6.30    2.20
  -4   9   0    2.00    1.70
  -4   8   0  214.18    7.20
  -4   7   0    2.70    1.50
  -4   6   0 1907.61   55.99
  -4   5   0    2.00    1.40
  -4   4   0 5494.75  159.08
  -4   3   0    3.50    0.90
  -4   2   0 1682.03   48.70
  -4   1   0    1.20    0.40
  -4   0   0  324.37    8.70
  -4  -1   0    0.70    0.70
  -4  -2   0 1641.54   41.50
  -4  -3   0    1.30    0.70
  -4  -4   0 5764.22  173.08
  -4  -5   0    1.40    0.60
  -4  -6   0 1841.62   46.70
  -4  -7   0    1.80    2.40
  -4  -8   0  231.78   11.50
  -4  -9   0    1.70    2.90
  -4 -10   0    8.40    5.20
  -4 -11   0    0.00    5.30
  -4 -12   0 1484.75   79.29
  -4 -13   0    1.30    6.20
  -4 -14   0 1122.29   62.49
  -4 -15   0    4.40    7.00
  -4 -16   0   69.79   13.30
  -4 -17   0    3.00   17.80
  -4 -18   0    6.90   17.30
  -4 -19   0    9.30   19.70
  -4 -20   0  121.59   16.60
  -4 -21   0    0.40    9.00
  -4 -22   0  248.78   24.20
  -5  22   0    0.00    9.30
  -5  21   0  480.55   21.70
  -5  20   0    0.00    4.90
  -5  19   0    1.30    4.90
  -5  18   0   28.50   12.20
  -5  17   0  338.07   17.10
  -5  16   0   13.10    6.70
  -5  15   0  192.68   12.00
  -5  14   0    2.00    4.40
  -5  13   0 1630.34   60.39
  -5  12   0    4.30    2.40
  -5  11   0  476.85   14.10
  -5  10   0    3.60    2.50
  -5   9   0  196.98    7.00
  -5   8   0    1.50    1.60
  -5   7   0  703.23   21.90
  -5   6   0    1.80    1.30
  -5   5   0 5059.39  145.89
  -5   4   0    4.00    1.00
  -5   3   0 2690.93   67.69
  -5   2   0    1.30    0.50
  -5   1   0 2482.25   62.79
  -5   0   0    3.80    0.70
  -5  -1   0 2450.95   61.59
  -5  -2   0    1.70    1.20
  -5  -3   0 2713.23   68.19
  -5  -4   0    3.70    1.00
  -5  -5   0 4849.31  121.29
  -5  -6   0    1.40    1.20
  -5  -7   0  708.83   27.90
  -5  -8   0    2.40    2.70
  -5  -9   0  186.58   10.60
  -5 -10   0    0.00    4.90
  -5 -11   0  492.05   30.30
  -5 -12   0    2.50    5.80
  -5 -13   0 1743.93   92.69
  -5 -14   0    1.30    7.70
  -5 -15   0  188.38   17.30
  -5 -16   0    0.00    7.10
  -5 -17   0  349.37   26.60
  -5 -18   0    0.00    8.20
  -5 -19   0    0.00   18.90
  -5 -20   0   15.30   11.10
  -5 -21   0  513.45   35.20
  -6  22   0  700.83   42.40
  -6  21   0    0.50    5.30
  -6  20   0  303.67   15.60
  -6  19   0    0.00    4.70
  -6  18   0   89.39    8.20
  -6  17   0    4.20    8.90
  -6  16   0  299.97   15.30
  -6  15   0    8.20    6.20
  -6  14   0  361.36   17.30
  -6  13   0    0.00    3.20
  -6  12   0 1332.07   40.70
  -6  11   0    2.70    3.00
  -6  10   0   55.89    3.80
  -6   9   0    0.70    1.70
  -6   8   0  112.29    5.10
  -6   7   0    1.40    1.40
  -6   6   0 8533.25  245.38
  -6   5   0    4.10    1.70
  -6   4   0 5251.17  131.39
  -6   3   0    1.50    0.60
  -6   2   0   96.39    2.70
  -6   1   0    1.60    0.70
  -6   0   0 4610.94  133.79
  -6  -1   0    2.00    1.00
  -6  -2   0   90.49    3.70
  -6  -3   0    1.60    1.00
  -6  -4   0 5448.65  136.29
  -6  -5   0    3.20    1.10
  -6  -6   0 8140.49  202.98
  -6  -7   0    1.80    0.70
  -6  -8   0  110.59    7.40
  -6  -9   0    0.00    4.70
  -6 -10   0   68.29   10.00
  -6 -11   0    0.40    5.70
  -6 -12   0 1391.46   74.99
  -6 -13   0    0.00    7.20
  -6 -14   0  368.26   25.70
  -6 -15   0    0.00    7.20
  -6 -16   0  346.17   26.20
  -6 -17   0    0.00    8.40
  -6 -18   0  111.19   15.30
  -6 -19   0    0.00    9.10
  -6 -20   0  357.36   29.80
  -6 -21   0   24.20   11.70
  -7  22   0    0.00    7.40
  -7  21   0  513.25   23.80
  -7  20   0    3.90    7.40
  -7  19   0   35.70    6.50
  -7  18   0    0.00    4.60
  -7  17   0  227.88   12.70
  -7  16   0    0.00   13.20
  -7  15   0   75.09    8.50
  -7  14   0   13.90    6.80
  -7  13   0  223.58   12.50
  -7  12   0    4.70    2.60
  -7  11   0  402.16   17.10
  -7  10   0    1.90    2.20
  -7   9   0 1199.68   36.40
  -7   8   0    1.70    1.60
  -7   7   0 4624.54  133.89
  -7   6   0    1.30    1.10
  -7   5   0 8982.80  224.08
  -7   4   0    2.50    0.90
  -7   3   0 1083.59   28.00
  -7   2   0    0.00    0.80
  -7   1   0 2835.22   71.29
  -7   0   0    5.20    1.30
  -7  -1   0 2882.31   84.09
  -7  -2   0    0.90    1.10
  -7  -3   0 1074.39   27.80
  -7  -4   0    0.60    1.10
  -7  -5   0 8932.61  222.68
  -7  -6   0    0.70    1.00
  -7  -7   0 4535.65  113.79
  -7  -8   0    4.10    3.20
  -7  -9   0 1294.77   69.49
  -7 -10   0    0.20    5.60
  -7 -11   0  427.16   28.00
  -7 -12   0    0.00    6.00
  -7 -13   0  275.87   21.30
  -7 -14   0    0.00    8.00
  -7 -15   0   66.69   13.30
  -7 -16   0    4.80    8.20
  -7 -17   0  231.78   20.70
  -7 -18   0    5.40    9.80
  -7 -19   0   28.70   10.80
  -7 -20   0    0.00   11.20
  -7 -21   0  565.04   38.80
  -8  22   0  262.27   15.50
  -8  21   0    0.00    6.40
  -8  20   0  166.18   22.20
  -8  18   0    7.70    4.90
  -8  17   0    2.20    4.50
  -8  16   0  335.07   16.10
  -8  15   0   27.10   14.00
  -8  14   0  121.79   15.30
  -8  13   0    0.00   10.50
  -8  12   0   84.49    8.00
  -8  11   0    4.50    2.50
  -8  10   0 2000.10   59.39
  -8   9   0    4.30    2.20
  -8   8   0 4155.08  120.89
  -8   7   0    3.20    1.60
  -8   6   0 4987.00  125.39
  -8   5   0    1.10    1.50
  -8   4   0  993.00   25.90
  -8   3   0    1.10    0.80
  -8   2   0  697.33   18.40
  -8   1   0    1.70    0.80
  -8   0   0 2492.45   62.99
  -8  -1   0    0.80    1.20
  -8  -2   0  681.53   18.40
  -8  -3   0    2.50    1.30
  -8  -4   0  992.20   26.00
  -8  -5   0    2.40    1.10
  -8  -6   0 5048.79  126.69
  -8  -7   0    1.00    1.10
  -8  -8   0 4068.69  102.69
  -8  -9   0    1.10    5.50
  -8 -10   0 2116.99  110.69
  -8 -11   0    3.90    7.10
  -8 -12   0   82.29   11.80
  -8 -13   0    3.00    7.30
  -8 -14   0  112.99   14.70
  -8 -15   0    1.60    8.90
  -8 -16   0  403.46   28.60
  -8 -17   0   11.30    9.70
  -8 -18   0    8.70    9.90
  -8 -19   0    0.00    9.70
  -8 -20   0  175.78   19.60
  -8 -21   0    8.10   17.30
  -9  21   0  128.49    9.30
  -9  20   0    1.20    5.10
  -9  19   0   90.09   19.10
  -9  18   0    0.00   16.70
  -9  17   0    1.50    4.50
  -9  16   0    4.90    4.40
  -9  15   0  342.07   24.30
  -9  14   0   34.30   13.90
  -9  13   0  495.85   22.20
  -9  12   0   22.40   12.70
  -9  11   0  538.05   23.10
  -9  10   0    4.90    1.90
  -9   9   0 6734.43  194.58
  -9   8   0    0.40    1.90
  -9   7   0 5624.84  162.98
  -9   6   0    3.00    1.40
  -9   5   0  300.77    8.90
  -9   4   0    1.20    0.70
  -9   3   0  104.49    3.50
  -9   2   0    1.00    0.70
  -9   1   0  223.48    6.90
  -9   0   0    1.10    1.10
  -9  -1   0  220.78    6.90
  -9  -2   0    1.80    1.40
  -9  -3   0  106.99    4.30
  -9  -4   0    2.50    1.50
  -9  -5   0  290.77    8.80
  -9  -6   0    1.20    1.40
  -9  -7   0 5967.90  211.78
  -9  -8   0    3.20    1.30
  -9  -9   0 6488.05  187.18
  -9 -10   0   10.50    6.60
  -9 -11   0  575.04   35.30
  -9 -12   0    1.40    6.50
  -9 -13   0  546.35   35.40
  -9 -14   0    0.00    7.80
  -9 -15   0  344.37   26.60
  -9 -16   0    0.00    7.80
  -9 -17   0    0.10    8.40
  -9 -18   0    0.00    9.30
  -9 -19   0   86.89   15.60
  -9 -20   0    2.20    9.70
 -10  21   0    9.60    6.90
 -10  20   0   73.19    8.80
 -10  19   0    0.00   17.60
 -10  18   0  299.07   17.80
 -10  17   0    0.00   15.70
 -10  16   0    3.90    3.50
 -10  15   0    3.50    3.40
 -10  14   0  949.80   29.90
 -10  13   0    4.90    4.30
 -10  12   0   90.19    9.00
 -10  11   0    2.70    6.20
 -10  10   0 3563.94  104.09
 -10   9   0    3.40    2.10
 -10   8   0 9643.33  277.37
 -10   7   0    1.40    1.50
 -10   6   0 2088.39   75.79
 -10   5   0    1.30    0.80
 -10   4   0  113.69    8.10
 -10   3   0    7.90    3.50
 -10   2   0   23.50    1.60
 -10   1   0    1.20    1.00
 -10   0   0   82.09    3.60
 -10  -1   0    0.50    1.30
 -10  -2   0   21.90    2.20
 -10  -3   0    0.10    1.40
 -10  -4   0  111.79    4.60
 -10  -5   0    7.20    1.80
 -10  -6   0 1953.30   50.19
 -10  -7   0    3.20    1.50
 -10  -8   0 9999.00  353.06
 -10  -9   0    3.80    1.50
 -10 -10   0 3770.62  192.48
 -10 -11   0    0.00    6.30
 -10 -12   0   69.19   11.60
 -10 -13   0    0.60    7.80
 -10 -15   0    4.80    8.60
 -10 -16   0   17.50    9.40
 -10 -17   0    2.90   10.10
 -10 -18   0  263.07   24.10
 -10 -19   0    1.90   11.20
 -10 -20   0   74.29   14.20
 -11  21   0    3.80    9.00
 -11  20   0    0.10    6.20
 -11  19   0  100.49   10.70
 -11  18   0    6.90   11.40
 -11  17   0  394.86   20.50
 -11  16   0    0.00    9.60
 -11  15   0  152.08   11.20
 -11  14   0    2.20    3.20
 -11  13   0  680.73   22.30
 -11  12   0    0.00    3.50
 -11  11   0  477.95   16.70
 -11  10   0    2.40    3.20
 -11   9   0 6961.80  200.98
 -11   8   0    2.20    2.10
 -11   7   0 3742.93  108.79
 -11   6   0    4.40    1.50
 -11   5   0    0.00    5.20
 -11   4   0    6.50    6.10
 -11   3   0  344.77   16.40
 -11   2   0    1.70    0.90
 -11   1   0  291.57    8.70
 -11   0   0    4.00    1.40
 -11  -1   0  288.87    8.90
 -11  -2   0    1.00    1.50
 -11  -3   0  379.26   11.20
 -11  -4   0    0.70    1.60
 -11  -5   0    1.40    2.10
 -11  -6   0    1.60    1.70
 -11  -7   0 3825.42  111.99
 -11  -8   0    9.70    3.20
 -11  -9   0 6987.20  247.38
 -11 -10   0    0.00    6.30
 -11 -11   0  527.45   33.50
 -11 -12   0    0.00    7.20
 -11 -13   0  724.03   44.00
 -11 -14   0    0.00    7.20
 -11 -15   0  167.18   18.00
 -11 -16   0    0.00    8.20
 -11 -17   0  459.35   32.50
 -11 -18   0    0.00    8.90
 -11 -19   0   85.19   15.20
 -11 -20   0    3.60   16.30
 -12  20   0   13.20   10.20
 -12  19   0    3.30    5.80
 -12  18   0  259.47   15.40
 -12  17   0    3.00   10.50
 -12  16   0   53.69   10.60
 -12  15   0    0.00   16.70
 -12  14   0  144.29    8.60
 -12  13   0    9.90    4.20
 -12  12   0   18.10    3.10
 -12  11   0    1.10    2.30
 -12  10   0 1651.63   49.40
 -12   9   0    1.30    1.90
 -12   8   0 2642.34   95.49
 -12   7   0    0.90    0.80
 -12   6   0  186.78   17.80
 -12   5   0    0.00    6.50
 -12   4   0  298.67   22.50
 -12   3   0    5.10    7.00
 -12   2   0   97.79    3.90
 -12   1   0    2.20    1.30
 -12   0   0 1515.75   39.30
 -12  -1   0    0.70    1.40
 -12  -2   0   95.89    4.40
 -12  -3   0    0.10    1.70
 -12  -4   0  284.87    9.10
 -12  -5   0    2.00    1.80
 -12  -6   0  180.38    6.70
 -12  -7   0    0.70    2.10
 -12  -8   0 2792.72   82.09
 -12  -9   0    0.50    1.60
 -12 -10   0 1688.03   61.69
 -12 -11   0    0.00    7.40
 -12 -12   0   21.00    9.20
 -12 -13   0    0.10    8.10
 -12 -14   0  143.09   17.40
 -12 -15   0    0.00    9.20
 -12 -16   0   57.99   13.60
 -12 -17   0    0.00   11.10
 -12 -19   0    0.00    9.40
 -13  20   0    0.00    9.50
 -13  19   0    0.00    9.60
 -13  18   0    0.00    8.70
 -13  17   0  125.39   10.80
 -13  16   0    0.00    4.90
 -13  15   0   71.09   10.30
 -13  14   0    0.00    8.30
 -13  13   0   84.49    5.40
 -13  12   0    0.10    2.20
 -13  11   0  228.18    8.60
 -13  10   0    0.00    2.40
 -13   9   0  607.54   24.10
 -13   8   0    6.40    7.40
 -13   7   0  308.37   24.20
 -13   6   0    0.00    6.30
 -13   5   0   35.50    9.30
 -13   4   0    0.00    6.00
 -13   3   0   66.59   11.70
 -13   2   0    2.00    0.90
 -13   1   0 1421.66   52.59
 -13   0   0    4.70    1.80
 -13  -1   0 1377.16   51.09
 -13  -2   0    0.30    1.60
 -13  -3   0   65.99    3.90
 -13  -4   0    0.00    2.30
 -13  -5   0   27.90    2.90
 -13  -6   0    0.40    2.00
 -13  -7   0  301.47   11.20
 -13  -8   0    2.60    2.20
 -13  -9   0  622.94   19.90
 -13 -10   0    0.30    2.30
 -13 -11   0  275.67   21.90
 -13 -12   0    0.00    9.10
 -13 -13   0   97.69   14.40
 -13 -14   0    0.00    7.90
 -13 -15   0   76.49   13.90
 -13 -16   0    0.00    9.60
 -13 -17   0  149.39   19.50
 -13 -18   0    0.00   10.80
 -13 -19   0    4.10   10.40
 -14  19   0    0.00    8.50
 -14  18   0    0.00    9.40
 -14  17   0    0.00    9.00
 -14  16   0  152.88   10.20
 -14  15   0    0.00    4.50
 -14  14   0  876.71   35.00
 -14  13   0    1.10    2.40
 -14  12   0  521.95   17.00
 -14  11   0    0.00    2.60
 -14  10   0   22.90   10.20
 -14   9   0    3.90    8.00
 -14   8   0    6.70    8.00
 -14   7   0    0.00    7.00
 -14   6   0   56.49   11.70
 -14   5   0    0.00    6.70
 -14   4   0  330.37   25.20
 -14   3   0    0.00    6.50
 -14   2   0  428.96   21.50
 -14   1   0    0.90    1.70
 -14   0   0  956.10   29.40
 -14  -1   0    0.20    1.80
 -14  -2   0  675.73   35.50
 -14  -3   0    1.00    1.90
 -14  -4   0  305.97   10.10
 -14  -5   0    0.70    2.00
 -14  -6   0   32.90    3.20
 -14  -7   0    1.20    2.30
 -14  -8   0    8.40    2.60
 -14  -9   0    1.20    2.60
 -14 -10   0   17.50    2.30
 -14 -11   0    0.00    8.40
 -14 -12   0  523.05   35.00
 -14 -13   0    0.00    8.40
 -14 -14   0  987.20   58.09
 -14 -15   0    0.00   10.00
 -14 -16   0  165.38   19.10
 -14 -17   0    0.00   10.70
 -14 -18   0    0.00    9.50
 -15  19   0    6.30   10.70
 -15  18   0    0.00    9.90
 -15  17   0    0.00    9.70
 -15  16   0    0.00    9.40
 -15  15   0  705.33   47.60
 -15  14   0    0.90    3.10
 -15  13   0 1474.85   82.79
 -15  12   0    1.20    8.60
 -15  11   0   83.49   14.70
 -15   9   0  869.51   53.09
 -15   8   0    0.00    8.90
 -15   7   0  477.55   33.70
 -15   6   0    0.00    7.50
 -15   5   0  563.64   37.20
 -15   4   0    0.00    7.50
 -15   3   0 1403.66   79.19
 -15   2   0    0.00    7.40
 -15   1   0  460.45   18.90
 -15   0   0    0.00    1.60
 -15  -1   0  461.15   15.60
 -15  -2   0    0.70    2.10
 -15  -3   0 1402.86   53.39
 -15  -4   0    0.00    2.60
 -15  -5   0  499.95   16.80
 -15  -6   0    1.20    2.20
 -15  -7   0  489.45   21.50
 -15  -8   0    0.40    2.60
 -15  -9   0  811.02   25.60
 -15 -10   0    0.30    2.00
 -15 -11   0   79.79    4.60
 -15 -12   0    5.40    9.50
 -15 -13   0 1701.53   92.79
 -15 -14   0    0.90   10.10
 -15 -15   0  828.02   50.29
 -15 -16   0    0.00   10.30
 -15 -17   0    0.00   11.20
 -15 -18   0    0.00   11.10
 -16  18   0   18.30   11.70
 -16  17   0    0.00    9.30
 -16  16   0  169.58   19.10
 -16  15   0    2.70    8.80
 -16  14   0 1881.91  103.59
 -16  13   0    6.30   10.40
 -16  12   0  689.13   44.30
 -16  11   0    0.70    9.80
 -16  10   0  411.26   31.50
 -16   9   0    5.80   10.20
 -16   8   0 2289.57  124.19
 -16   7   0    0.00    8.70
 -16   6   0    3.90    8.50
 -16   5   0    4.80    8.40
 -16   4   0 1955.30  107.09
 -16   3   0    5.00    9.20
 -16   2   0 1971.30  107.89
 -16   1   0    3.00    1.70
 -16   0   0  101.89    4.90
 -16  -1   0    1.40    2.00
 -16  -2   0 1946.41   99.69
 -16  -3   0    0.30    2.50
 -16  -4   0 2039.00   75.89
 -16  -5   0    0.10    4.70
 -16  -6   0    0.10    3.00
 -16  -7   0    2.80    3.00
 -16  -8   0 2397.86   87.89
 -16  -9   0    0.30    2.40
 -16 -10   0  406.56   14.10
 -16 -11   0    0.00    8.90
 -16 -12   0  808.62   49.00
 -16 -13   0    0.00    9.60
 -16 -14   0 2036.50  109.69
 -16 -15   0    6.90   11.10
 -16 -16   0  129.49   20.20
 -16 -17   0    0.00    9.20
 -17  17   0   23.50   11.80
 -17  16   0    4.60   10.50
 -17  15   0  625.94   45.40
 -17  14   0   11.30   10.30
 -17  13   0 1793.52   99.79
 -17  12   0    4.80    9.70
 -17  11   0  182.48   20.40
 -17  10   0   11.10    9.90
 -17   9   0 1804.52  100.39
 -17   8   0    0.00   10.10
 -17   7   0  852.91   57.59
 -17   6   0    6.00    9.00
 -17   5   0  463.55   33.50
 -17   4   0    3.50    9.80
 -17   3   0 2512.45  135.29
 -17   2   0    0.00    7.70
 -17   1   0  693.73   21.60
 -17   0   0    3.50    1.70
 -17  -1   0  679.43   21.80
 -17  -2   0    0.60    2.20
 -17  -3   0 2441.06   89.99
 -17  -4   0    2.20    2.80
 -17  -5   0  477.95   21.70
 -17  -6   0    0.00    4.70
 -17  -7   0  982.60   55.39
 -17  -8   0    2.50    3.20
 -17  -9   0 1699.23   63.39
 -17 -10   0    0.20    3.50
 -17 -11   0  197.78   10.10
 -17 -12   0    0.00    8.80
 -17 -13   0 1744.63   94.89
 -17 -14   0    0.00   10.20
 -17 -15   0  731.93   46.60
 -17 -16   0    0.00    9.70
 -17 -17   0   23.10   11.40
 -18  16   0  244.88   25.20
 -18  15   0    0.00   10.60
 -18  13   0    0.00   10.80
 -18  12   0  646.94   44.30
 -18  11   0    0.00   10.30
 -18  10   0  142.19   20.10
 -18   9   0    5.50    9.50
 -18   8   0 1000.20   61.19
 -18   7   0    8.90   10.50
 -18   6   0   65.89   14.50
 -18   4   0  551.54   38.50
 -18   3   0    0.00   10.30
 -18   2   0 1384.16   79.69
 -18   1   0   12.90   10.60
 -18   0   0  583.54   18.70
 -18  -1   0    1.90    2.00
 -18  -2   0 1295.77   49.80
 -18  -3   0    1.30    2.60
 -18  -4   0  557.34   24.60
 -18  -5   0    0.00    4.80
 -18  -6   0  101.59    9.40
 -18  -7   0    1.20    4.90
 -18  -8   0 1000.30   40.00
 -18  -9   0    0.00    3.80
 -18 -10   0  113.49    8.40
 -18 -11   0    0.00    2.90
 -18 -12   0  660.33   41.90
 -18 -13   0    4.50   10.20
 -18 -14   0  720.33   45.60
 -18 -16   0  276.57   25.80
 -19  15   0  197.38   25.10
 -19  14   0    2.00   10.40
 -19  13   0  130.59   19.30
 -19  12   0    2.30   12.00
 -19  11   0   17.30   11.00
 -19  10   0    0.00   10.10
 -19   9   0  176.58   22.40
 -19   8   0    0.00   10.90
 -19   7   0  167.08   21.70
 -19   6   0    0.00   10.40
 -19   5   0   14.80   12.40
 -19   4   0    0.00   10.70
 -19   2   0    0.00   10.30
 -19   1   0 1472.65   84.49
 -19   0   0    5.20    9.80
 -19  -1   0 1162.08   41.90
 -19  -2   0    5.10    2.50
 -19  -3   0  296.27   11.50
 -19  -4   0    0.90    8.50
 -19  -5   0   16.10    5.80
 -19  -6   0    3.10    5.30
 -19  -7   0  157.08   11.40
 -19  -8   0    0.60    4.60
 -19  -9   0  178.28   17.90
 -19 -10   0    4.80    4.30
 -19 -11   0    0.00    9.90
 -19 -12   0    0.00   10.10
 -19 -13   0  130.19   17.60
 -19 -14   0    0.00   10.30
 -19 -15   0  223.28   23.10
 -20  13   0    0.00   11.30
 -20  12   0   23.80   13.80
 -20  11   0    1.70   16.60
 -20  10   0   28.80   12.80
 -20   9   0    1.30   11.60
 -20   8   0   28.10   14.20
 -20   7   0    5.20   12.60
 -20   6   0   59.79   15.70
 -20   5   0    0.00   10.70
 -20   4   0    0.50   10.20
 -20   3   0    0.00    9.00
 -20   2   0  655.83   45.10
 -20   1   0    0.00   10.20
 -20   0   0 1656.23   82.09
 -20  -1   0    2.10    1.90
 -20  -2   0  553.24   18.50
 -20  -3   0    1.80    2.70
 -20  -4   0    2.40    5.20
 -20  -5   0    3.20    6.10
 -20  -6   0   59.69    9.60
 -20  -7   0    0.00    4.90
 -20  -8   0   43.30    6.90
 -20  -9   0    4.30    4.90
 -20 -10   0   38.30    6.30
 -20 -11   0   10.50   10.10
 -20 -12   0   29.70   11.50
 -20 -13   0    4.50   10.50
 -20 -14   0   24.90   14.30
 -20 -15   0    0.00   10.20
 -21  12   0    0.00   10.60
 -21  11   0    0.00   12.30
 -21  10   0    0.00   12.90
 -21   9   0  455.05   37.00
 -21   8   0    0.20   13.10
 -21   7   0  136.19   21.70
 -21   6   0    8.30   12.00
 -21   5   0  102.59   19.70
 -21   4   0    2.70   12.40
 -21   3   0    1.90   12.20
 -21   2   0    0.00   11.10
 -21   1   0 1149.89   69.49
 -21   0   0    0.70   10.70
 -21  -1   0  925.91   36.30
 -21  -2   0    6.20    3.70
 -21  -3   0    3.20    4.50
 -21  -4   0    0.00    5.00
 -21  -5   0  111.49    9.90
 -21  -6   0    0.00   11.40
 -21  -7   0  105.99   11.80
 -21  -8   0    7.40    6.30
 -21  -9   0  466.65   21.10
 -21 -10   0    0.00    9.20
 -21 -11   0    0.20    9.30
 -21 -12   0    0.00    9.80
 -21 -13   0   80.89   15.60
 -21 -14   0    0.50   11.10
 -22  10   0  192.08   24.40
 -22   9   0   12.90   14.20
 -22   7   0    5.40   11.90
 -22   6   0   10.10   13.80
 -22   5   0   12.30   13.80
 -22   4   0   84.39   17.60
 -22   3   0    0.00   12.40
 -22   2   0   28.40   13.00
 -22   1   0    0.70   11.50
 -22   0   0  775.52   51.09
 -22  -1   0   44.10   24.70
 -22  -2   0   26.70    4.10
 -22  -3   0   22.70   11.70
 -22  -4   0   73.39    8.90
 -22  -5   0    0.40    5.40
 -22  -6   0    3.80    5.60
 -22  -7   0    0.00   10.70
 -22  -8   0  715.83   31.30
 -22 -10   0  211.68   19.90
 -22 -11   0    7.70   10.20
 -22 -12   0  118.59   16.80
 -23   9   0  608.94   44.40
 -23   8   0    0.00   11.80
 -23   5   0   13.20   14.10
 -23   4   0    0.00   12.60
 -23   3   0   49.40   16.30
 -23   2   0    0.00   12.00
 -23   1   0  127.09   20.50
 -23   0   0    9.20   12.90
 -23  -1   0  153.98   30.80
 -23  -2   0    0.00   25.10
 -23  -3   0   66.99   15.00
 -23  -4   0    0.00    9.70
 -23  -5   0    8.00   10.10
 -23  -6   0    0.00    5.60
 -23  -7   0  555.74   25.20
 -23  -9   0  510.25   35.30
 -23 -11   0    0.00    9.00
 -24   7   0   12.00   13.60
 -24   6   0  376.86   35.00
 -24   5   0    0.00   13.30
 -24   4   0   75.39   20.60
 -24   3   0    3.80   12.70
 -24   2   0   28.50   14.70
 -24   1   0    0.00   13.00
 -24   0   0   30.90   14.60
 -24  -1   0    0.00   12.00
 -24  -2   0   10.80   25.80
 -24  -3   0    0.00   22.20
 -24  -4   0   58.99   22.60
 -24  -5   0    0.00    9.30
 -24  -6   0  272.67   24.20
 -24  -7   0    5.60    9.10
 -25   5   0  357.66   37.80
 -25   4   0    0.00   13.90
 -25   3   0    0.00   12.90
 -25   2   0   11.10   14.10
 -25   0   0    9.00   13.70
 -25  -1   0  284.27   28.30
 -25  -2   0    0.00   25.30
 -25  -3   0   15.50   24.40
 -25  -4   0    0.00   20.40
 -25  -5   0  203.18   23.30
 -25  -6   0   17.20   21.60
 -26   2   0   47.90   16.70
 -26   1   0    0.00   13.60
 -26   0   0  885.31   58.59
 -26  -1   0   14.80   14.50
  26   3  -1   13.90   14.80
  26   1  -1    0.00   13.20
  26   0  -1    0.00   11.60
  26  -1  -1   14.60   14.20
  26  -2  -1   40.50   16.10
  25   6  -1  158.78   18.90
  25   5  -1   24.10   11.80
  25   4  -1   63.69   25.30
  25   3  -1   25.80   13.70
  25   2  -1   90.59   18.10
  25   1  -1   20.00   13.20
  25   0  -1   12.00   13.30
  25  -2  -1  101.19   20.10
  25  -3  -1   13.10   13.90
  25  -4  -1   24.60   15.70
  25  -5  -1   34.10   21.70
  24   7  -1  114.99   15.30
  24   6  -1  147.39   17.80
  24   5  -1   93.09   15.60
  24   4  -1    0.00    9.90
  24   3  -1  243.18   24.30
  24   2  -1   67.49   15.70
  24   1  -1   96.99   18.00
  24   0  -1    4.30   12.70
  24  -1  -1   86.89   18.70
  24  -2  -1   50.49   16.30
  24  -3  -1  217.68   26.50
  24  -4  -1    1.80   15.70
  24  -5  -1   61.79   18.10
  24  -6  -1  140.99   22.80
  24  -7  -1  125.09   22.40
  23  11  -1  203.08   20.80
  23  10  -1    0.00   18.50
  23   9  -1   31.20   20.00
  23   7  -1   61.19    8.10
  23   6  -1   91.19   12.00
  23   5  -1   46.70    7.30
  23   4  -1  123.69   10.10
  23   3  -1    0.00   10.30
  23   2  -1  179.58   22.30
  23   1  -1   20.70   13.50
  23   0  -1    0.00   11.50
  23  -1  -1    8.80   14.00
  23  -2  -1  238.68   27.20
  23  -3  -1   14.90   14.40
  23  -4  -1  108.89   19.60
  23  -5  -1   86.29   18.10
  23  -7  -1   72.09   18.30
  23  -8  -1  102.99   20.90
  23  -9  -1    2.10   14.10
  22  12  -1   57.99   13.20
  22  11  -1   51.39   12.90
  22  10  -1   61.49   12.90
  22   9  -1   56.99   12.40
  22   8  -1    0.00    6.60
  22   7  -1    8.70    7.60
  22   6  -1   52.19    7.50
  22   5  -1   24.80    6.50
  22   4  -1  106.99   11.50
  22   3  -1  146.09   10.30
  22   2  -1    6.90    4.20
  22   1  -1  104.39   17.90
  22   0  -1    6.90   11.40
  22  -1  -1  146.09   21.30
  22  -2  -1    0.00   12.50
  22  -3  -1  166.88   22.30
  22  -4  -1  122.89   21.80
  22  -5  -1   38.60   16.50
  22  -6  -1   66.99   18.00
  22  -7  -1   25.00   13.70
  22  -9  -1   63.89   17.00
  22 -10  -1   43.00   15.60
  21  14  -1   30.90   11.90
  21  13  -1   78.59   20.50
  21  12  -1  112.99   16.30
  21  11  -1   16.30   10.70
  21  10  -1  325.47   25.20
  21   9  -1    3.20    5.00
  21   8  -1   22.10    6.10
  21   7  -1   13.80    5.80
  21   6  -1  164.28   11.60
  21   5  -1   27.90    6.40
  21   4  -1  255.27   14.60
  21   3  -1  145.19   10.60
  21   2  -1    7.20    4.40
  21   1  -1   93.19    7.00
  21   0  -1    0.00   11.70
  21  -1  -1  109.49   18.80
  21  -2  -1   18.00   12.40
  21  -3  -1  152.88   22.10
  21  -4  -1  284.67   29.00
  21  -5  -1   16.30   12.80
  21  -6  -1  183.58   23.70
  21  -7  -1   10.70   11.80
  21  -8  -1   19.00   13.60
  21  -9  -1    0.00   12.10
  21 -10  -1  296.07   29.40
  21 -11  -1   13.60   12.10
  21 -12  -1  102.39   19.20
  20  15  -1  239.18   23.90
  20  14  -1   74.79   15.40
  20  13  -1   21.00   11.60
  20  12  -1   10.00   10.20
  20  11  -1  819.32   49.60
  20  10  -1    5.90    9.80
  20   9  -1  202.88   15.40
  20   8  -1  117.59    9.70
  20   7  -1  297.27   15.60
  20   6  -1   65.49    8.10
  20   5  -1  495.95   22.70
  20   4  -1  129.59   10.50
  20   3  -1    7.10    3.40
  20   2  -1  345.67   12.90
  20   1  -1    6.40    2.30
  20   0  -1    0.50    1.70
  20  -2  -1  393.76   32.90
  20  -3  -1    0.00   10.90
  20  -4  -1  173.68   22.20
  20  -5  -1  558.94   40.40
  20  -6  -1   51.59   15.70
  20  -7  -1  280.37   28.20
  20  -8  -1  120.79   20.10
  20  -9  -1  257.77   27.40
  20 -10  -1   10.80   11.40
  20 -11  -1  921.41   68.49
  20 -12  -1    0.00   10.30
  20 -13  -1   12.20   12.70
  19  15  -1   79.59   15.00
  19  14  -1   55.39   13.80
  19  13  -1    0.00    9.60
  19  12  -1  597.94   39.00
  19  11  -1   13.10   10.30
  19  10  -1  623.54   25.80
  19   9  -1    7.00    4.60
  19   8  -1    1.40    4.60
  19   7  -1  237.98   13.60
  19   6  -1  899.61   36.30
  19   5  -1    7.80    5.70
  19   4  -1  115.39    9.90
  19   3  -1  407.76   14.80
  19   2  -1  107.89    6.10
  19   1  -1  388.16   13.80
  19   0  -1   16.30   10.80
  19  -1  -1  354.36   18.20
  19  -2  -1  132.19   19.20
  19  -4  -1  124.49   19.50
  19  -5  -1   21.20   12.90
  19  -6  -1  976.70   60.99
  19  -7  -1  220.08   23.70
  19  -8  -1    0.00   11.40
  19  -9  -1    3.00   10.10
  19 -10  -1  611.44   43.20
  19 -11  -1   16.40   11.20
  19 -12  -1  494.85   37.50
  19 -13  -1    0.00   10.90
  19 -14  -1   88.39   17.50
  18  16  -1   39.00   13.80
  18  14  -1   10.90   11.10
  18  13  -1   56.99   13.50
  18  12  -1   10.20   10.30
  18  11  -1  807.42   48.70
  18  10  -1   14.30    4.30
  18   9  -1   71.39    7.00
  18   8  -1  116.49    7.90
  18   7  -1  376.66   18.00
  18   6  -1  128.59   10.20
  18   5  -1  311.77   16.10
  18   4  -1   87.39    9.40
  18   3  -1   65.49    5.10
  18   2  -1  231.28   10.70
  18   1  -1    2.80    2.30
  18   0  -1    0.10    2.00
  18  -1  -1   10.20   11.30
  18  -2  -1  303.77   27.70
  18  -3  -1   77.89   16.00
  18  -4  -1   90.39   16.70
  18  -6  -1   95.79   16.40
  18  -7  -1  402.36   31.70
  18  -8  -1  117.39   17.50
  18  -9  -1   69.69   15.40
  18 -10  -1   10.90   10.40
  18 -11  -1  677.43   45.60
  18 -12  -1    2.60   11.70
  18 -13  -1   31.30   13.60
  18 -15  -1  255.37   25.70
  18 -16  -1   45.00   13.50
  17  17  -1    0.00    8.50
  17  16  -1   58.29   14.60
  17  15  -1   29.90   12.70
  17  14  -1   14.00   11.20
  17  13  -1   16.90   11.00
  17  12  -1   73.49   13.90
  17  11  -1   22.50   10.50
  17  10  -1  115.19    7.70
  17   9  -1    3.80    2.80
  17   8  -1   16.60    3.50
  17   7  -1  110.79    6.90
  17   6  -1  187.98   11.60
  17   5  -1   56.59    7.20
  17   4  -1   68.79    5.30
  17   3  -1    9.70    3.00
  17   2  -1   41.40    4.00
  17   1  -1   57.99    4.30
  17   0  -1    1.50    2.00
  17  -1  -1   58.79    4.00
  17  -2  -1   48.60   13.40
  17  -3  -1    0.00    9.70
  17  -4  -1   90.69   16.50
  17  -5  -1   41.00   12.80
  17  -6  -1  183.58   21.30
  17  -7  -1   89.89   19.10
  17  -8  -1   33.00   12.50
  17  -9  -1    0.00    8.70
  17 -10  -1  140.79   19.40
  17 -11  -1    9.50   10.60
  17 -12  -1   75.69   15.20
  17 -13  -1   14.70   11.60
  17 -14  -1    0.00    9.40
  17 -16  -1   56.99   14.00
  17 -17  -1   13.00   10.80
  16  17  -1    5.30   10.90
  16  15  -1   33.70   12.40
  16  14  -1   17.40   11.50
  16  13  -1   14.30   10.30
  16  12  -1    7.20    9.80
  16  11  -1    9.70   10.70
  16  10  -1    7.90    2.20
  16   9  -1    9.00    2.70
  16   8  -1    3.00    2.90
  16   7  -1    3.60    2.80
  16   6  -1    9.10    3.40
  16   5  -1    0.60    4.70
  16   4  -1   25.30    3.80
  16   3  -1   43.10    4.40
  16   2  -1  128.89    6.60
  16   1  -1    1.50    2.00
  16   0  -1    1.10    1.90
  16  -1  -1    2.30    1.80
  16  -2  -1  130.79    6.90
  16  -3  -1   49.70   12.10
  16  -4  -1   40.40   12.30
  16  -5  -1   13.80    9.60
  16  -6  -1    0.00    9.30
  16  -7  -1    7.80    9.10
  16  -8  -1    3.80    9.00
  16  -9  -1    3.10   10.30
  16 -10  -1    6.70   10.20
  16 -11  -1   23.70   11.10
  16 -12  -1    5.40   11.00
  16 -13  -1   34.50   21.90
  16 -14  -1    0.00   21.40
  16 -15  -1   45.30   12.10
  16 -16  -1    0.00   10.90
  16 -17  -1    4.80   10.40
  16 -18  -1   35.60   12.00
  15  18  -1    0.00   11.20
  15  17  -1    0.40   11.30
  15  16  -1  260.47   24.90
  15  15  -1   62.89   14.00
  15  14  -1  126.29   17.90
  15  13  -1   27.00   11.30
  15  12  -1  291.57   24.10
  15  11  -1   29.60    9.70
  15  10  -1  467.15   15.40
  15   9  -1    0.10    2.30
  15   8  -1   37.70    3.70
  15   7  -1   67.89    5.10
  15   6  -1  408.56   14.60
  15   5  -1   26.20    4.30
  15   4  -1    5.60    2.40
  15   3  -1  541.95   18.30
  15   2  -1   79.29    6.00
  15   1  -1  207.48    8.50
  15   0  -1    0.80    2.00
  15  -1  -1  219.68    8.30
  15  -2  -1   86.99    4.10
  15  -3  -1  622.34   40.60
  15  -4  -1   27.50   11.30
  15  -5  -1   41.00   11.10
  15  -6  -1  436.66   31.50
  15  -7  -1   81.79   14.60
  15  -8  -1   40.10   10.70
  15  -9  -1    0.00    9.30
  15 -11  -1   29.30    2.80
  15 -12  -1  292.87   25.30
  15 -13  -1   13.80    5.50
  15 -14  -1  101.19    7.80
  15 -15  -1   51.79   13.00
  15 -16  -1  222.78   22.50
  15 -17  -1    0.30   10.30
  15 -18  -1    0.00    9.00
  15 -19  -1   99.19   15.90
  14  18  -1   64.59   13.90
  14  16  -1   59.99   13.30
  14  15  -1  507.15   35.50
  14  14  -1  151.78   18.80
  14  13  -1   28.90   11.30
  14  12  -1    0.00   10.00
  14  11  -1 1570.14   85.29
  14  10  -1  100.59   13.50
  14   9  -1  373.16   12.80
  14   8  -1   34.90    3.40
  14   7  -1  516.75   17.40
  14   6  -1   26.30    3.50
  14   5  -1  925.51   29.20
  14   4  -1  383.36   11.70
  14   3  -1  128.69    5.60
  14   2  -1 1252.77   45.80
  14   1  -1  140.19    6.40
  14   0  -1    1.50    1.70
  14  -1  -1  149.99    6.30
  14  -2  -1 1322.07   49.30
  14  -3  -1  135.39    5.10
  14  -4  -1  408.16   29.40
  14  -5  -1  979.80   58.19
  14  -6  -1   20.10    9.10
  14  -7  -1  541.55   38.00
  14  -8  -1   41.20   18.90
  14  -9  -1  359.66   15.90
  14 -10  -1   75.89    5.90
  14 -11  -1 1493.35   45.20
  14 -12  -1   13.20    3.70
  14 -13  -1   18.90    6.10
  14 -14  -1   97.29    9.80
  14 -15  -1  447.76   21.30
  14 -16  -1   74.49   14.10
  14 -17  -1  222.18   21.70
  14 -18  -1   96.29   15.50
  14 -19  -1    4.90    9.80
  13  19  -1  149.19   19.60
  13  18  -1   70.29   14.10
  13  17  -1   21.40   12.30
  13  16  -1  583.34   39.10
  13  15  -1  128.69   17.10
  13  14  -1  175.28   18.40
  13  13  -1   52.99   11.60
  13  12  -1  954.30   54.99
  13  11  -1   66.19   11.70
  13  10  -1 1716.93   62.79
  13   9  -1   10.50    2.00
  13   8  -1    6.10    2.20
  13   7  -1  403.66   13.90
  13   6  -1 1464.15   44.30
  13   5  -1   71.89    4.10
  13   4  -1  197.18    8.70
  13   3  -1 1540.25   40.20
  13   2  -1  236.18    7.90
  13   1  -1  568.54   16.10
  13   0  -1    0.60    1.70
  13  -1  -1  612.64   19.50
  13  -2  -1  256.17   11.50
  13  -3  -1 1660.23   49.20
  13  -4  -1  189.48    6.50
  13  -5  -1   80.59   13.60
  13  -6  -1 1706.03   93.59
  13  -7  -1  401.46   13.00
  13  -8  -1    7.60    4.40
  13  -9  -1    7.80    4.70
  13 -10  -1 1740.43   52.09
  13 -11  -1   47.10    3.80
  13 -12  -1  928.01   29.10
  13 -13  -1   65.19    6.40
  13 -14  -1  174.58   12.20
  13 -15  -1  146.89   22.40
  13 -16  -1  518.05   24.20
  13 -17  -1   16.50    6.40
  13 -18  -1   50.99    7.30
  13 -19  -1  167.28   19.20
  13 -20  -1   38.40   11.80
  12  19  -1    0.00   11.30
  12  17  -1  345.47   28.40
  12  16  -1   19.90   11.10
  12  15  -1  242.48   21.70
  12  14  -1   29.50   10.30
  12  13  -1   92.89   20.50
  12  12  -1    0.00    7.90
  12  11  -1 1286.57   70.69
  12  10  -1   32.20    9.00
  12   9  -1  538.55   17.50
  12   8  -1  202.08    7.70
  12   7  -1  338.47   11.80
  12   6  -1    8.70    2.10
  12   5  -1  920.61   25.00
  12   4  -1  555.24   15.70
  12   3  -1   66.69    3.70
  12   2  -1  997.60   30.80
  12   1  -1   35.20    2.70
  12   0  -1    2.50    1.50
  12  -1  -1   37.30    2.50
  12  -2  -1 1073.79   41.30
  12  -3  -1   75.79    3.60
  12  -4  -1  569.14   17.60
  12  -5  -1  954.90   28.80
  12  -6  -1    9.20    2.40
  12  -7  -1  364.26   15.90
  12  -8  -1  202.08    8.30
  12  -9  -1  563.34   22.30
  12 -10  -1   39.40    5.10
  12 -11  -1 1259.67   38.70
  12 -12  -1    6.80    2.80
  12 -13  -1   90.79    5.90
  12 -14  -1   18.30    5.20
  12 -15  -1  259.87   15.50
  12 -16  -1   18.70    9.90
  12 -17  -1  352.56   19.60
  12 -18  -1   69.39    8.10
  12 -19  -1   10.60    6.50
  12 -20  -1   91.19   15.90
  11  19  -1   44.50   13.30
  11  18  -1  126.99   17.00
  11  17  -1   24.60   10.60
  11  16  -1  213.58   21.50
  11  15  -1    0.00    8.50
  11  14  -1    6.60    8.90
  11  13  -1   43.00   11.10
  11  12  -1  288.37   22.20
  11  11  -1   18.60    8.70
  11  10  -1  524.75   32.80
  11   9  -1   23.40    2.50
  11   8  -1   35.00    2.70
  11   7  -1   24.30    2.60
  11   6  -1   63.99    3.60
  11   5  -1  399.16   14.20
  11   4  -1  727.73   20.80
  11   3  -1  319.67    9.90
  11   2  -1  303.77    9.30
  11   1  -1   58.69    3.30
  11   0  -1    3.50    1.30
  11  -1  -1   59.29    4.00
  11  -2  -1  306.47    9.10
  11  -3  -1  334.87   11.80
  11  -4  -1  742.53   22.60
  11  -5  -1  401.86   16.50
  11  -6  -1   66.59    3.80
  11  -7  -1   26.50    3.10
  11  -8  -1   33.80    3.00
  11  -9  -1   27.30    4.00
  11 -10  -1  533.85   18.10
  11 -11  -1   35.00    5.40
  11 -12  -1  310.27   16.20
  11 -13  -1   41.10    4.40
  11 -14  -1    0.30    4.10
  11 -15  -1    3.20    5.80
  11 -16  -1  185.88   12.00
  11 -17  -1   29.60   11.10
  11 -18  -1  150.28   12.20
  11 -19  -1   30.80    6.90
  11 -20  -1    0.00    6.00
  11 -21  -1    1.90   10.40
  10  20  -1    3.20   11.10
  10  19  -1  110.09   16.10
  10  18  -1    3.60   10.60
  10  17  -1   66.69   12.80
  10  16  -1   47.20   11.60
  10  15  -1   17.40   10.00
  10  13  -1   53.89   11.50
  10  12  -1   94.89   13.10
  10  11  -1   25.80    9.10
  10  10  -1  253.67   19.50
  10   9  -1  152.68   14.10
  10   8  -1   74.79    4.00
  10   7  -1  328.47    9.90
  10   6  -1  459.65   13.00
  10   5  -1   28.60    2.50
  10   4  -1   34.90    3.80
  10   3  -1 1449.65   37.70
  10   2  -1   18.90    2.10
  10   1  -1  758.12   20.40
  10   0  -1    1.40    1.20
  10  -1  -1  804.62   21.50
  10  -2  -1   23.80    1.70
  10  -3  -1 1634.94   59.69
  10  -4  -1   45.60    2.90
  10  -5  -1   27.40    2.00
  10  -6  -1  484.25   15.50
  10  -7  -1  349.47   11.90
  10  -8  -1   89.49    4.80
  10  -9  -1  146.89    6.60
  10 -10  -1  276.47   11.00
  10 -11  -1   23.60    4.90
  10 -12  -1   66.69    7.90
  10 -13  -1   63.69    7.00
  10 -14  -1   20.80    5.20
  10 -15  -1   31.70    5.80
  10 -16  -1   55.99    7.90
  10 -17  -1   89.19    8.70
  10 -18  -1    0.00   11.40
  10 -19  -1  121.39   15.30
  10 -20  -1    2.80    6.10
  10 -21  -1    2.80    6.30
   9  20  -1  161.38   19.60
   9  19  -1   42.20   12.30
   9  18  -1   70.29   14.10
   9  17  -1   69.89   13.00
   9  16  -1   94.69   21.40
   9  15  -1  256.37   21.60
   9  14  -1  205.48   18.50
   9  13  -1    0.90    7.20
   9  12  -1   58.49   10.40
   9  11  -1  432.86   28.60
   9  10  -1  201.48   16.70
   9   9  -1   60.19    9.70
   9   8  -1  500.45   15.50
   9   7  -1  238.88    8.70
   9   6  -1  683.83   16.40
   9   5  -1   69.29    3.30
   9   4  -1  441.86   12.40
   9   3  -1  387.66   12.30
   9   2  -1 2448.85   63.29
   9   1  -1  311.27    9.10
   9   0  -1    0.70    1.10
   9  -1  -1  316.27   11.00
   9  -2  -1 2566.04   64.99
   9  -3  -1  441.56   15.30
   9  -4  -1  454.15   12.70
   9  -5  -1   60.39    3.70
   9  -6  -1  669.13   18.40
   9  -7  -1  252.87    9.10
   9  -8  -1  512.65   16.70
   9  -9  -1   53.99    4.10
   9 -10  -1  217.58    9.00
   9 -11  -1  443.96   15.90
   9 -12  -1   56.89    7.10
   9 -13  -1    0.00   10.10
   9 -14  -1  185.98   12.50
   9 -15  -1  247.28   10.50
   9 -16  -1   90.59    6.50
   9 -17  -1   72.19    6.20
   9 -18  -1   61.39    6.10
   9 -19  -1   41.40    5.60
   9 -20  -1  201.78   10.50
   9 -21  -1    4.10    6.00
   8  20  -1  113.79   17.00
   8  19  -1  236.68   21.90
   8  18  -1   25.40   11.30
   8  17  -1   97.19   14.30
   8  16  -1  261.47   22.00
   8  14  -1  180.08   17.20
   8  13  -1   11.90    8.40
   8  12  -1  100.99   12.70
   8  11  -1 1268.47   68.89
   8  10  -1  309.67   21.60
   8   9  -1   29.10    7.30
   8   7  -1  789.72   20.90
   8   6  -1  355.76   12.10
   8   5  -1  492.95   13.60
   8   4  -1  120.39    4.40
   8   3  -1 1290.87   33.30
   8   2  -1  869.11   25.20
   8   1  -1  831.92   23.30
   8   0  -1    1.30    1.10
   8  -1  -1  851.61   22.40
   8  -2  -1  953.00   29.20
   8  -3  -1 1413.56   42.50
   8  -4  -1  121.69    4.20
   8  -5  -1  501.45   14.00
   8  -6  -1  351.76   10.40
   8  -7  -1  805.72   21.80
   8  -8  -1  306.77   12.60
   8  -9  -1   17.60    2.30
   8 -10  -1  310.97   11.40
   8 -11  -1 1251.27   68.19
   8 -12  -1  119.99    9.30
   8 -13  -1    2.40   10.60
   8 -14  -1  209.58   19.10
   8 -15  -1  506.25   33.40
   8 -16  -1  239.78   13.00
   8 -17  -1   90.59    8.30
   8 -18  -1   31.00    6.10
   8 -19  -1  254.47   14.20
   8 -20  -1  119.59   10.00
   8 -21  -1   52.39    6.50
   8 -22  -1    0.00    6.00
   7  19  -1  164.68   18.30
   7  18  -1    6.90   10.10
   7  17  -1    0.00    8.10
   7  16  -1  467.65   31.50
   7  15  -1  217.38   22.30
   7  14  -1  182.28   16.90
   7  13  -1   54.19   10.20
   7  12  -1  611.14   37.10
   7  11  -1   35.50    8.80
   7  10  -1 1023.70   56.29
   7   9  -1   17.90    6.70
   7   8  -1   36.90    4.70
   7   7  -1  350.36   10.00
   7   6  -1 1557.94   46.20
   7   5  -1   95.69    3.70
   7   4  -1   12.10    2.00
   7   3  -1  741.13   19.50
   7   2  -1  499.55   15.30
   7   1  -1  407.06   16.30
   7   0  -1   19.60    4.60
   7  -1  -1  500.15   13.50
   7  -2  -1  515.75   13.90
   7  -3  -1  793.62   24.60
   7  -4  -1    7.80    1.10
   7  -5  -1   95.89    3.80
   7  -6  -1 1637.94   42.50
   7  -7  -1  360.26    9.50
   7  -8  -1   49.10    3.70
   7  -9  -1   24.20    2.80
   7 -10  -1 1023.50   31.60
   7 -11  -1   32.50    3.70
   7 -12  -1  588.14   19.50
   7 -13  -1   66.79   14.10
   7 -14  -1  172.98   16.50
   7 -15  -1  176.38   17.40
   7 -16  -1  503.05   33.70
   7 -17  -1    2.40    4.70
   7 -18  -1    6.40    5.20
   7 -19  -1  186.28   12.10
   7 -20  -1   69.59    7.80
   7 -21  -1   38.10    7.20
   7 -22  -1    2.00    7.90
   6  21  -1   40.40   18.70
   6  19  -1   10.00   18.30
   6  18  -1   23.10   10.10
   6  17  -1  202.78   18.80
   6  16  -1   31.90   10.70
   6  15  -1  365.56   26.00
   6  14  -1   64.89   11.10
   6  13  -1  104.59   13.10
   6  12  -1  105.89   13.10
   6  11  -1  661.43   38.70
   6  10  -1   47.10    8.90
   6   9  -1  391.16   24.80
   6   8  -1   92.69    6.90
   6   7  -1  119.79    7.60
   6   6  -1   55.79    2.30
   6   5  -1  570.74   15.40
   6   4  -1  938.61   24.30
   6   3  -1  126.09    4.20
   6   2  -1  962.60   28.40
   6   1  -1    7.90    1.30
   6   0  -1   12.60    4.00
   6  -1  -1    8.40    0.90
   6  -2  -1  963.30   24.90
   6  -3  -1  140.49    5.50
   6  -4  -1  947.11   24.70
   6  -5  -1  572.34   18.30
   6  -6  -1   62.69    2.70
   6  -7  -1  127.19    4.90
   6  -8  -1  115.39    7.90
   6  -9  -1  361.66   13.40
   6 -10  -1   52.39    3.80
   6 -11  -1  630.94   20.90
   6 -12  -1   90.19    5.70
   6 -13  -1  105.29    7.80
   6 -14  -1   67.89    8.60
   6 -15  -1  377.06   25.70
   6 -16  -1   12.90   12.70
   6 -17  -1  206.28   13.10
   6 -18  -1   19.20    5.90
   6 -19  -1   38.40    6.50
   6 -20  -1   25.20    6.20
   6 -21  -1    0.00    7.70
   6 -22  -1    0.00    9.00
   5  21  -1    3.40   17.50
   5  19  -1   18.80   17.00
   5  18  -1  302.87   27.00
   5  17  -1   20.00    9.10
   5  16  -1   89.39   13.00
   5  15  -1   31.40   10.10
   5  14  -1    6.90    7.10
   5  13  -1  168.18   15.40
   5  12  -1  202.38   16.50
   5  11  -1  505.85   30.80
   5  10  -1  352.26   22.90
   5   9  -1  205.98   10.90
   5   8  -1  318.97   14.50
   5   7  -1  215.08   10.50
   5   6  -1   10.00    2.80
   5   5  -1  632.24   25.20
   5   4  -1  732.33   19.30
   5   3  -1 1629.84   41.30
   5   2  -1 2229.48   64.49
   5   1  -1  180.48    6.40
   5   0  -1    7.50    1.90
   5  -1  -1  207.58    7.20
   5  -2  -1 2249.38   56.69
   5  -3  -1 1721.93   61.89
   5  -4  -1  696.33   21.60
   5  -5  -1  707.53   18.90
   5  -6  -1   13.40    1.90
   5  -7  -1  219.48    7.10
   5  -8  -1  329.47   10.00
   5  -9  -1  218.98    9.10
   5 -10  -1  538.05   26.90
   5 -11  -1  511.35   15.30
   5 -12  -1  188.68    9.00
   5 -13  -1  164.88    9.50
   5 -14  -1    9.30    4.00
   5 -15  -1   27.30    8.40
   5 -16  -1   92.39   10.00
   5 -17  -1   30.10   10.50
   5 -18  -1  315.07   24.70
   5 -19  -1    6.70    5.20
   5 -20  -1   54.49    7.40
   5 -21  -1    2.50    5.30
   4  22  -1   16.30   11.20
   4  21  -1   31.60   11.90
   4  20  -1    0.00   19.00
   4  19  -1  482.85   34.00
   4  18  -1   43.60   16.60
   4  17  -1  113.79   18.80
   4  16  -1  171.98   18.50
   4  15  -1   46.60   10.10
   4  14  -1    2.10    6.50
   4  13  -1  120.29   12.90
   4  12  -1  784.62   44.70
   4  11  -1    2.30    5.40
   4  10  -1 1144.49   61.69
   4   9  -1  302.27   14.20
   4   8  -1   14.90    3.30
   4   7  -1 1118.59   42.00
   4   6  -1 1377.86   50.59
   4   5  -1   55.29    6.20
   4   4  -1  326.77    9.30
   4   3  -1 5992.90  149.19
   4   2  -1  658.83   17.00
   4   1  -1 2083.19   52.29
   4   0  -1    2.20    0.60
   4  -1  -1 2123.19   53.49
   4  -2  -1  679.23   17.70
   4  -3  -1 5656.53  201.58
   4  -4  -1  342.57    9.60
   4  -5  -1   60.99    2.80
   4  -6  -1 1430.76   36.90
   4  -7  -1 1120.39   29.40
   4  -8  -1   18.40    2.20
   4  -9  -1  309.67    9.60
   4 -10  -1  997.30   31.40
   4 -11  -1  269.57   20.90
   4 -12  -1  771.72   24.90
   4 -13  -1  105.29    6.20
   4 -14  -1    6.60    3.90
   4 -15  -1   32.10    5.20
   4 -16  -1  175.58   11.40
   4 -17  -1  166.18   12.60
   4 -18  -1   24.80    7.80
   4 -19  -1  473.55   21.20
   4 -20  -1    0.60    4.70
   4 -21  -1   19.40    5.90
   3  22  -1   45.30   13.10
   3  20  -1  414.96   29.50
   3  19  -1    0.00   19.30
   3  18  -1  535.95   36.90
   3  17  -1  120.29   18.50
   3  15  -1  186.98   16.80
   3  14  -1  231.58   18.50
   3  13  -1  266.77   19.50
   3  12  -1   58.29    9.30
   3  11  -1 1696.63   88.99
   3  10  -1    9.30    5.40
   3   9  -1  207.88   10.90
   3   8  -1 1287.17   67.59
   3   7  -1 1471.85   54.19
   3   6  -1  921.51   34.60
   3   5  -1  559.44   21.60
   3   4  -1 2226.98   79.29
   3   3  -1    5.70    0.70
   3   2  -1 6949.20  347.27
   3   1  -1  597.24   17.70
   3   0  -1    2.10    0.50
   3  -1  -1  634.84   16.40
   3  -2  -1 7345.17  368.36
   3  -3  -1    5.40    1.10
   3  -4  -1 2228.58   56.19
   3  -5  -1  589.54   15.80
   3  -6  -1  974.60   25.50
   3  -7  -1 1541.75   39.80
   3  -8  -1 1297.07   33.90
   3  -9  -1  215.78    7.30
   3 -10  -1    0.00    3.20
   3 -11  -1 1672.23   62.19
   3 -12  -1  157.78   12.80
   3 -13  -1  251.07   10.50
   3 -14  -1  212.08    9.10
   3 -15  -1  179.08   15.70
   3 -16  -1    3.80    4.30
   3 -17  -1  103.19    9.70
   3 -18  -1  500.65   22.40
   3 -19  -1   18.00    5.10
   3 -20  -1  408.26   18.90
   3 -21  -1   12.40    9.30
   3 -22  -1   23.40   11.90
   2  22  -1    0.00   16.20
   2  21  -1   46.80   13.80
   2  20  -1   73.39   14.00
   2  19  -1  570.74   36.30
   2  18  -1   25.50   18.10
   2  17  -1   42.30   15.80
   2  16  -1  196.08    9.40
   2  15  -1  265.77   23.90
   2  14  -1   38.10    3.50
   2  13  -1   11.70    2.40
   2  12  -1  613.44   23.90
   2  11  -1  265.47    9.00
   2  10  -1 1135.69   34.10
   2   9  -1  321.97    9.30
   2   8  -1  129.89    4.30
   2   7  -1 1562.24   39.90
   2   6  -1 1838.92   46.60
   2   5  -1    8.10    1.00
   2   4  -1  447.36   17.20
   2   2  -1  201.58    5.70
   2   1  -1  572.44   14.50
   2   0  -1    0.90    0.30
   2  -1  -1  583.54   14.90
   2  -2  -1  205.68    5.00
   2  -4  -1  480.45   12.90
   2  -5  -1    8.50    1.30
   2  -6  -1 1805.42   46.00
   2  -7  -1 1544.95   39.80
   2  -8  -1  133.59    5.10
   2  -9  -1  328.57   10.00
   2 -10  -1 1161.18   30.80
   2 -11  -1  267.07   13.00
   2 -12  -1  621.84   20.50
   2 -13  -1   26.90    6.60
   2 -14  -1   41.60    5.10
   2 -15  -1  249.18   10.10
   2 -16  -1  204.08    8.90
   2 -17  -1   48.80   10.80
   2 -18  -1    0.10    4.20
   2 -19  -1  526.55   22.60
   2 -20  -1   57.59    6.60
   2 -21  -1   54.09   11.70
   2 -22  -1    3.90    9.50
   2 -23  -1  181.48   26.10
   1  22  -1    0.00   17.60
   1  20  -1   92.49   14.20
   1  19  -1   12.00   10.00
   1  18  -1  146.89   15.80
   1  17  -1   53.89    6.60
   1  16  -1   98.19    7.50
   1  15  -1  127.29    6.50
   1  14  -1  111.39    5.80
   1  13  -1   34.70    3.00
   1  12  -1   86.09    4.40
   1  11  -1  409.06   13.40
   1  10  -1    4.60    1.70
   1   9  -1   77.39    3.40
   1   8  -1  217.58    6.80
   1   7  -1  327.17   11.10
   1   6  -1  310.67    8.80
   1   5  -1  118.79    3.80
   1   4  -1  888.91   22.70
   1   3  -1    4.40    0.50
   1   2  -1  758.62   22.00
   1   1  -1   13.70    0.70
   1  -1  -1   16.30    0.80
   1  -2  -1  752.22   19.10
   1  -3  -1    5.10    0.80
   1  -4  -1  926.21   27.50
   1  -5  -1  129.19    5.00
   1  -6  -1  325.27    9.30
   1  -7  -1  373.66   10.70
   1  -8  -1  234.58    7.50
   1  -9  -1   83.89    4.00
   1 -10  -1    6.90    1.90
   1 -11  -1  419.76   17.10
   1 -12  -1   93.79    5.90
   1 -13  -1   39.00    5.20
   1 -14  -1   84.29    7.30
   1 -15  -1  146.79    8.10
   1 -16  -1  102.59    6.10
   1 -17  -1   56.09    4.70
   1 -18  -1  149.19    9.70
   1 -19  -1   11.00    4.20
   1 -20  -1   73.49    7.10
   1 -21  -1    0.30    9.10
   1 -22  -1    7.70   10.50
   0  22  -1    0.00   17.40
   0  21  -1   14.30   15.20
   0  20  -1    0.00   14.20
   0  19  -1    0.00   14.20
   0  18  -1    2.10    2.50
   0  17  -1    3.00    2.60
   0  16  -1    0.00    4.50
   0  15  -1   10.00    4.30
   0  14  -1    4.50    4.20
   0  13  -1    0.00    2.60
   0  12  -1    4.60    2.00
   0  11  -1    4.00    1.80
   0  10  -1    1.70    1.50
   0   9  -1    1.80    1.60
   0   8  -1    0.10    1.20
   0   7  -1    2.60    1.80
   0   6  -1    1.20    1.30
   0   5  -1    0.30    1.10
   0   4  -1    1.80    0.80
   0   3  -1    4.60    0.70
   0   2  -1    1.10    0.40
   0  -2  -1    1.80    0.40
   0  -3  -1    1.60    0.70
   0  -4  -1    2.50    0.80
   0  -5  -1    2.00    0.90
   0  -6  -1    2.30    1.00
   0  -7  -1    1.20    1.20
   0  -8  -1    2.10    1.30
   0  -9  -1    1.80    1.60
   0 -10  -1    3.10    1.60
   0 -11  -1    3.60    2.00
   0 -12  -1    3.80    2.20
   0 -13  -1    9.90    5.00
   0 -14  -1   12.30    5.10
   0 -15  -1   10.10    5.10
   0 -16  -1    5.10    3.20
   0 -17  -1    2.60    3.00
   0 -18  -1    0.00    3.70
   0 -19  -1    0.00    3.50
   0 -20  -1    0.00    8.80
   0 -21  -1    0.00    9.30
   0 -22  -1    4.20   10.20
  -1  22  -1    0.00    9.50
  -1  21  -1   15.70   11.80
  -1  20  -1   62.39   14.20
  -1  19  -1    9.50    7.00
  -1  18  -1  149.19   11.10
  -1  17  -1   66.79    4.90
  -1  16  -1  106.79    6.00
  -1  15  -1  134.69    6.90
  -1  14  -1  100.19    6.70
  -1  13  -1   15.10    4.60
  -1  12  -1   79.39    4.70
  -1  11  -1  399.56   12.20
  -1  10  -1    3.60    1.70
  -1   9  -1   75.29    3.90
  -1   8  -1  211.98    7.00
  -1   7  -1  323.27    9.50
  -1   6  -1  284.27    9.90
  -1   5  -1  100.89    4.30
  -1   4  -1  845.42   21.90
  -1   3  -1    4.00    0.80
  -1   2  -1  719.23   18.20
  -1   1  -1   18.60    0.80
  -1  -1  -1   19.00    0.90
  -1  -2  -1  780.42   27.80
  -1  -3  -1    4.00    0.60
  -1  -4  -1  913.01   23.40
  -1  -5  -1  115.39    4.60
  -1  -6  -1  318.77   10.30
  -1  -7  -1  372.46   10.60
  -1  -8  -1  220.68    7.10
  -1  -9  -1   76.09    3.60
  -1 -10  -1    6.30    1.80
  -1 -11  -1  408.36   13.60
  -1 -12  -1   90.59    4.80
  -1 -13  -1   33.20    3.20
  -1 -14  -1  118.19    6.20
  -1 -15  -1  160.38    8.20
  -1 -16  -1  104.09    6.50
  -1 -17  -1   65.09    4.50
  -1 -18  -1  149.29    8.70
  -1 -19  -1    7.80    3.00
  -1 -20  -1   63.49   12.70
  -1 -21  -1    6.50   10.40
  -2  23  -1  158.78   18.60
  -2  22  -1    0.00    9.50
  -2  21  -1   31.50   16.90
  -2  20  -1   40.80   15.20
  -2  19  -1  565.74   36.00
  -2  18  -1   25.40    8.10
  -2  17  -1   45.30    6.80
  -2  16  -1  194.48    8.60
  -2  15  -1  259.87   10.40
  -2  14  -1   44.70    4.30
  -2  13  -1    8.70    2.60
  -2  12  -1  581.74   19.10
  -2  11  -1  240.88    8.20
  -2  10  -1 1067.19   28.40
  -2   9  -1  292.77    9.20
  -2   8  -1  120.49    4.80
  -2   7  -1 1405.26   51.49
  -2   6  -1 1663.63   49.20
  -2   5  -1    4.00    1.80
  -2   4  -1  403.86   11.20
  -2   3  -1 6137.59  307.77
  -2   2  -1  195.58    5.30
  -2   1  -1  594.14   15.00
  -2   0  -1    1.90    0.30
  -2  -1  -1  575.54   13.10
  -2  -2  -1  196.08    5.40
  -2  -4  -1  469.85   12.50
  -2  -5  -1    6.60    0.90
  -2  -6  -1 1810.72   46.10
  -2  -7  -1 1556.14   39.90
  -2  -8  -1  130.99    5.70
  -2  -9  -1  328.37    9.70
  -2 -10  -1 1157.18   30.80
  -2 -11  -1  260.27    9.20
  -2 -12  -1  631.84   20.00
  -2 -13  -1   10.50    2.20
  -2 -14  -1   46.40    3.50
  -2 -15  -1  268.97    9.80
  -2 -16  -1  211.88    8.80
  -2 -17  -1   54.19    3.70
  -2 -18  -1   12.90    8.40
  -2 -19  -1  583.04   37.80
  -2 -20  -1   74.69   14.20
  -2 -21  -1   53.59   18.50
  -2 -22  -1   15.00   10.20
  -3  21  -1    6.90    9.40
  -3  20  -1  417.76   19.90
  -3  19  -1   10.00    7.40
  -3  18  -1  476.05   28.10
  -3  17  -1  109.59   15.30
  -3  16  -1    2.60    5.30
  -3  15  -1  168.48    7.90
  -3  14  -1  228.18    9.40
  -3  13  -1  254.17   10.10
  -3  12  -1   48.00    4.20
  -3  11  -1 1584.44   41.50
  -3  10  -1    2.70    2.10
  -3   9  -1  203.08    7.00
  -3   8  -1 1216.48   32.00
  -3   7  -1 1504.15   44.80
  -3   6  -1  905.41   27.50
  -3   5  -1  550.54   17.10
  -3   4  -1 2096.99   61.19
  -3   3  -1    3.60    0.80
  -3   2  -1 7251.37  357.96
  -3   1  -1  657.43   24.30
  -3   0  -1    2.00    1.10
  -3  -1  -1  616.74   15.80
  -3  -3  -1    3.50    0.70
  -3  -4  -1 2216.48   55.89
  -3  -5  -1  580.04   15.40
  -3  -6  -1  969.00   25.20
  -3  -7  -1 1520.05   39.00
  -3  -8  -1 1335.77   48.90
  -3  -9  -1  218.38    6.90
  -3 -10  -1    4.70    1.70
  -3 -11  -1 1715.53   62.89
  -3 -12  -1   50.59    3.30
  -3 -13  -1  267.97   11.90
  -3 -14  -1  230.68   12.00
  -3 -15  -1  186.78    9.30
  -3 -16  -1    4.00    2.10
  -3 -17  -1   94.89   14.10
  -3 -18  -1  474.55   32.50
  -3 -19  -1   12.80   10.70
  -3 -20  -1  412.36   29.80
  -3 -21  -1    0.40   10.70
  -3 -22  -1   21.90   11.90
  -4  22  -1   11.90   13.60
  -4  21  -1   13.40    9.10
  -4  20  -1    1.10    7.00
  -4  19  -1  437.26   20.90
  -4  18  -1   14.60   10.00
  -4  17  -1  165.38   11.00
  -4  16  -1  175.78   12.00
  -4  15  -1   28.90    4.90
  -4  14  -1    2.60    2.70
  -4  13  -1  100.89    6.00
  -4  12  -1  734.93   29.10
  -4  11  -1    8.30    2.80
  -4  10  -1 1020.40   27.40
  -4   9  -1  288.57    9.20
  -4   8  -1   18.30    2.30
  -4   7  -1 1082.99   32.80
  -4   6  -1 1349.96   40.20
  -4   5  -1   51.09    2.60
  -4   4  -1  302.67   10.10
  -4   3  -1 5786.22  144.79
  -4   2  -1  679.03   20.30
  -4   1  -1 2110.99   75.69
  -4   0  -1    1.30    0.60
  -4  -1  -1 2092.39   52.59
  -4  -2  -1  663.13   15.40
  -4  -3  -1 5631.94  198.08
  -4  -4  -1  336.67    9.30
  -4  -5  -1   58.19    2.30
  -4  -6  -1 1421.86   36.50
  -4  -7  -1 1137.59   29.50
  -4  -8  -1   13.20    1.20
  -4  -9  -1  298.87    8.80
  -4 -10  -1 1092.49   32.70
  -4 -11  -1    9.30    1.40
  -4 -12  -1  770.02   23.50
  -4 -13  -1  115.09    4.40
  -4 -14  -1    0.00    6.30
  -4 -15  -1   25.20    9.10
  -4 -17  -1  145.49   16.30
  -4 -18  -1   38.00   10.80
  -4 -19  -1  464.85   32.70
  -4 -20  -1    0.30   10.30
  -4 -21  -1   37.60   13.00
  -4 -22  -1    2.40   10.70
  -5  21  -1    0.00    5.20
  -5  20  -1   53.99    7.00
  -5  19  -1    3.30    6.80
  -5  18  -1  285.47   21.80
  -5  17  -1   38.30    8.20
  -5  16  -1   93.59    9.10
  -5  15  -1   49.80    8.80
  -5  14  -1    3.50    3.70
  -5  13  -1  171.98    9.70
  -5  12  -1  171.88    6.90
  -5  11  -1  505.35   14.90
  -5  10  -1  340.07   10.70
  -5   9  -1  189.98    6.80
  -5   8  -1  298.07    9.30
  -5   7  -1  220.88    8.10
  -5   6  -1    8.60    1.60
  -5   5  -1  664.23   25.30
  -5   4  -1  723.33   21.70
  -5   3  -1 1689.93   42.70
  -5   2  -1 2212.68   79.89
  -5   1  -1  210.08    6.80
  -5   0  -1    3.00    0.70
  -5  -1  -1  202.28    5.80
  -5  -2  -1 2217.08   55.89
  -5  -3  -1 1656.63   48.60
  -5  -4  -1  707.93   18.70
  -5  -5  -1  693.13   18.40
  -5  -6  -1   10.40    1.10
  -5  -7  -1  227.68    6.90
  -5  -8  -1  327.07    9.40
  -5  -9  -1  210.58    6.50
  -5 -10  -1  370.86   11.80
  -5 -11  -1  545.35   33.30
  -5 -12  -1  184.38   16.90
  -5 -13  -1  177.88   16.30
  -5 -14  -1    0.00    6.80
  -5 -15  -1   43.90   10.20
  -5 -16  -1   97.59   13.80
  -5 -17  -1   25.10    9.60
  -5 -18  -1  342.77   25.80
  -5 -19  -1    7.60    9.20
  -5 -20  -1   78.99   14.60
  -5 -21  -1    0.00   10.40
  -6  21  -1   13.70   15.90
  -6  20  -1   31.10    8.50
  -6  19  -1   33.90    6.30
  -6  18  -1   21.20    6.90
  -6  17  -1  208.08   14.00
  -6  16  -1   29.70    8.20
  -6  15  -1  376.86   18.10
  -6  14  -1  136.39   12.20
  -6  13  -1   96.49    7.50
  -6  12  -1   92.09    5.80
  -6  11  -1  595.74   17.70
  -6  10  -1   47.30    3.60
  -6   9  -1  361.76   11.10
  -6   8  -1   99.29    5.00
  -6   7  -1  123.99    4.80
  -6   6  -1   58.19    3.10
  -6   5  -1  578.44   17.80
  -6   4  -1  963.10   28.50
  -6   3  -1  132.79    5.00
  -6   2  -1  923.31   34.70
  -6   1  -1   10.90    0.70
  -6   0  -1    2.00    0.80
  -6  -1  -1   12.00    1.40
  -6  -2  -1  941.61   24.40
  -6  -3  -1  141.89    5.20
  -6  -4  -1  946.41   24.70
  -6  -5  -1  566.44   17.90
  -6  -6  -1   61.29    2.80
  -6  -7  -1  129.39    6.20
  -6  -8  -1  105.09    3.80
  -6  -9  -1  385.96   12.20
  -6 -10  -1   42.30    8.50
  -6 -11  -1  698.03   41.10
  -6 -12  -1  106.89   13.10
  -6 -13  -1  109.39   14.70
  -6 -14  -1   85.79   13.00
  -6 -15  -1  366.86   26.30
  -6 -16  -1   23.40    9.50
  -6 -17  -1  220.18   19.90
  -6 -18  -1   22.10   10.80
  -6 -19  -1   42.80   12.50
  -6 -20  -1   34.40   13.20
  -6 -21  -1    0.00    9.90
  -7  22  -1    0.20    7.70
  -7  21  -1   38.50   16.50
  -7  19  -1  167.38   16.10
  -7  18  -1    0.00    4.70
  -7  17  -1    0.80    4.40
  -7  16  -1  511.55   23.50
  -7  15  -1  208.68   13.50
  -7  14  -1  170.58   11.70
  -7  13  -1   48.70    5.60
  -7  12  -1  560.24   18.80
  -7  11  -1   36.30    3.80
  -7  10  -1  954.20   29.90
  -7   9  -1   18.10    2.50
  -7   8  -1   50.59    3.30
  -7   7  -1  366.16   12.20
  -7   6  -1 1640.14   48.30
  -7   5  -1   96.19    3.20
  -7   4  -1    5.90    0.80
  -7   3  -1  734.53   28.70
  -7   2  -1  494.65   19.90
  -7   1  -1  506.55   13.40
  -7   0  -1    2.40    0.80
  -7  -1  -1  501.75   13.50
  -7  -2  -1  516.45   16.00
  -7  -3  -1  785.62   20.70
  -7  -4  -1    6.30    1.30
  -7  -5  -1   97.79    3.80
  -7  -6  -1 1667.53   42.80
  -7  -7  -1  358.96   10.40
  -7  -8  -1   43.30    2.80
  -7  -9  -1   22.60    1.60
  -7 -10  -1 1046.40   58.09
  -7 -11  -1   41.00    9.90
  -7 -12  -1  662.03   39.90
  -7 -13  -1   51.29   10.50
  -7 -14  -1  169.48   17.00
  -7 -15  -1  240.18   22.90
  -7 -16  -1  492.35   32.90
  -7 -17  -1   17.10    9.30
  -7 -18  -1   10.70    9.10
  -7 -19  -1  168.98   18.90
  -7 -20  -1   93.99   15.80
  -7 -21  -1   34.20   12.70
  -8  22  -1    3.40    7.40
  -8  21  -1   53.89   16.90
  -8  20  -1  129.79   18.70
  -8  18  -1   36.60    6.20
  -8  17  -1   96.79    8.20
  -8  16  -1  232.88   12.70
  -8  15  -1  454.65   21.60
  -8  14  -1  225.38   14.90
  -8  13  -1   53.09   13.70
  -8  12  -1   98.39    5.90
  -8  11  -1 1208.48   37.00
  -8  10  -1  291.87   10.70
  -8   9  -1   17.20    2.60
  -8   8  -1  304.47   10.60
  -8   7  -1  813.82   24.90
  -8   6  -1  345.87   10.10
  -8   5  -1  475.75   13.30
  -8   4  -1  119.19    7.50
  -8   3  -1 1262.27   47.60
  -8   2  -1  919.51   35.20
  -8   1  -1  845.82   22.00
  -8   0  -1    1.10    0.90
  -8  -1  -1  854.21   22.40
  -8  -2  -1  919.11   24.10
  -8  -3  -1 1368.56   35.30
  -8  -4  -1  123.59    4.00
  -8  -5  -1  503.25   14.00
  -8  -6  -1  371.46   10.80
  -8  -7  -1  818.72   22.20
  -8  -8  -1  291.27    9.00
  -8  -9  -1   18.80    1.70
  -8 -10  -1  321.57   22.90
  -8 -11  -1 1306.17   71.59
  -8 -12  -1  109.59   13.60
  -8 -13  -1    0.00    7.20
  -8 -14  -1  206.08   18.90
  -8 -15  -1  546.25   36.20
  -8 -16  -1  308.37   25.30
  -8 -17  -1   95.79   15.40
  -8 -18  -1   42.80   12.00
  -8 -19  -1  246.78   23.60
  -8 -20  -1  133.89   18.50
  -8 -21  -1   59.39   21.80
  -9  21  -1   11.60    6.70
  -9  20  -1  183.58   21.50
  -9  19  -1   15.20   15.50
  -9  17  -1   75.29    7.60
  -9  16  -1   95.69    8.10
  -9  15  -1  256.27   13.10
  -9  14  -1  168.78    9.90
  -9  13  -1    3.00    2.90
  -9  12  -1   52.99    5.50
  -9  11  -1  430.76   14.80
  -9  10  -1  209.68    8.30
  -9   9  -1   53.19    3.80
  -9   8  -1  504.55   13.90
  -9   7  -1  254.97    9.00
  -9   6  -1  664.93   20.30
  -9   5  -1   66.89    6.50
  -9   4  -1  390.86   17.40
  -9   3  -1  431.06   27.00
  -9   2  -1 2452.85   89.59
  -9   1  -1  315.77    8.90
  -9   0  -1    1.60    1.00
  -9  -1  -1  315.07    9.10
  -9  -2  -1 2530.85   64.09
  -9  -3  -1  422.26   12.00
  -9  -4  -1  451.95   12.80
  -9  -5  -1   67.59    3.40
  -9  -6  -1  704.13   19.30
  -9  -7  -1  248.28    7.90
  -9  -8  -1  574.24   23.10
  -9  -9  -1   55.59    3.20
  -9 -10  -1  224.28   18.40
  -9 -11  -1  466.75   30.60
  -9 -12  -1   65.29   12.40
  -9 -13  -1    1.60    7.60
  -9 -14  -1  195.68   18.50
  -9 -15  -1  282.07   23.00
  -9 -16  -1  116.29   16.50
  -9 -17  -1   68.09   13.70
  -9 -18  -1   60.79   13.60
  -9 -19  -1   33.70   13.00
  -9 -20  -1  173.08   20.40
 -10  21  -1    0.70    4.40
 -10  20  -1    1.70    4.50
 -10  19  -1  123.39   13.30
 -10  18  -1   18.70   10.90
 -10  16  -1   49.50    6.20
 -10  15  -1   19.80    4.70
 -10  14  -1   25.20    8.70
 -10  13  -1   43.50    4.20
 -10  12  -1   81.19    5.20
 -10  11  -1   23.80    2.60
 -10  10  -1  248.98    9.40
 -10   9  -1  147.69    6.30
 -10   8  -1   76.99    4.40
 -10   7  -1  358.56   14.80
 -10   6  -1  453.85   14.00
 -10   5  -1   27.70   10.00
 -10   4  -1   48.50    6.00
 -10   3  -1 1332.17   50.69
 -10   2  -1   23.80    4.10
 -10   1  -1  791.52   21.00
 -10   0  -1    0.50    1.20
 -10  -1  -1  794.12   21.10
 -10  -2  -1   21.70    2.20
 -10  -3  -1 1498.35   38.70
 -10  -4  -1   44.40    3.00
 -10  -5  -1   29.40    2.60
 -10  -6  -1  488.45   14.00
 -10  -7  -1  342.97   10.50
 -10  -8  -1   78.29    4.30
 -10  -9  -1  146.69    6.10
 -10 -10  -1  249.97    8.50
 -10 -11  -1   20.90    9.30
 -10 -12  -1  110.39   14.50
 -10 -13  -1   44.60   11.70
 -10 -15  -1   27.90   10.40
 -10 -16  -1   54.69   12.20
 -10 -17  -1   79.59   14.00
 -10 -18  -1    0.00   10.30
 -10 -19  -1  158.08   21.90
 -10 -20  -1    0.00   11.20
 -11  21  -1    6.60    9.40
 -11  20  -1    9.80    6.30
 -11  19  -1   32.20    8.10
 -11  18  -1  174.98   12.90
 -11  17  -1   36.30    7.50
 -11  16  -1  206.78   13.50
 -11  15  -1    0.80    4.50
 -11  14  -1    3.70    3.20
 -11  13  -1   39.70    5.40
 -11  12  -1  308.07   11.40
 -11  11  -1   28.90    3.30
 -11  10  -1  513.15   16.70
 -11   9  -1   21.60    2.30
 -11   8  -1   29.00    2.30
 -11   7  -1   21.10    1.30
 -11   6  -1   62.09   10.50
 -11   5  -1  404.36   26.80
 -11   4  -1  769.42   44.90
 -11   3  -1  295.17   14.70
 -11   2  -1  308.07   14.70
 -11   1  -1   62.39    2.60
 -11   0  -1   11.80    2.30
 -11  -1  -1   61.39    3.10
 -11  -2  -1  307.07    9.30
 -11  -3  -1  339.97   10.30
 -11  -4  -1  757.42   20.60
 -11  -5  -1  422.26   12.50
 -11  -6  -1   69.19    4.00
 -11  -7  -1   25.30    3.30
 -11  -8  -1   35.50    3.20
 -11  -9  -1   24.50    2.60
 -11 -10  -1  513.95   20.50
 -11 -11  -1   38.80   10.60
 -11 -12  -1  298.67   23.30
 -11 -13  -1   28.60   11.10
 -11 -14  -1    1.90    8.20
 -11 -15  -1   12.70   10.70
 -11 -16  -1  227.18   22.50
 -11 -17  -1   19.00   10.40
 -11 -18  -1  174.28   19.50
 -12  20  -1   93.09   14.80
 -12  19  -1    4.40    6.50
 -12  18  -1   75.39    8.10
 -12  17  -1  319.27   17.00
 -12  16  -1    0.40    5.30
 -12  15  -1  275.47   14.50
 -12  14  -1   12.90    3.90
 -12  13  -1   84.89    5.50
 -12  12  -1    2.40    2.40
 -12  11  -1 1197.08   36.30
 -12  10  -1   33.10    2.70
 -12   9  -1  534.55   17.10
 -12   8  -1  188.68   17.90
 -12   7  -1  337.97   24.90
 -12   6  -1   13.80    7.40
 -12   5  -1  954.70   54.69
 -12   4  -1  552.94   34.70
 -12   3  -1   89.69   12.40
 -12   2  -1 1030.80   58.39
 -12   1  -1   35.20    1.90
 -12   0  -1    0.30    1.50
 -12  -1  -1   33.40    2.50
 -12  -2  -1 1002.70   26.70
 -12  -3  -1   74.39    3.90
 -12  -4  -1  557.54   15.90
 -12  -5  -1  958.30   23.00
 -12  -6  -1    9.00    2.20
 -12  -7  -1  350.66   12.60
 -12  -8  -1  200.88    8.20
 -12  -9  -1  559.44   18.30
 -12 -10  -1   33.40    3.80
 -12 -11  -1 1399.06   77.09
 -12 -12  -1    7.40    8.30
 -12 -13  -1  103.79   15.50
 -12 -14  -1   32.80   11.00
 -12 -15  -1  313.47   26.20
 -12 -16  -1    6.40    9.60
 -12 -17  -1  363.66   28.20
 -12 -19  -1    7.50   19.30
 -13  20  -1   30.60   12.20
 -13  19  -1  189.58   20.10
 -13  18  -1   45.00   12.00
 -13  17  -1   20.40    5.60
 -13  16  -1  533.35   38.50
 -13  15  -1  110.09    8.40
 -13  14  -1  150.48    9.40
 -13  13  -1   60.99    4.40
 -13  12  -1  885.81   27.40
 -13  11  -1   43.90    3.50
 -13  10  -1 1663.43   61.19
 -13   9  -1    7.70    8.30
 -13   8  -1    3.50    8.30
 -13   7  -1  409.06   28.90
 -13   6  -1 1502.65   82.69
 -13   5  -1   82.09   12.60
 -13   4  -1  191.38   18.10
 -13   3  -1 1702.33   92.39
 -13   2  -1  247.18   19.90
 -13   1  -1  576.64   17.90
 -13   0  -1    0.00    2.20
 -13  -1  -1  545.05   15.30
 -13  -2  -1  240.28    8.00
 -13  -3  -1 1590.94   41.40
 -13  -4  -1  205.98    7.30
 -13  -5  -1   74.99    3.80
 -13  -6  -1 1599.44   48.60
 -13  -7  -1  414.96   14.60
 -13  -8  -1    9.50    2.70
 -13  -9  -1   12.50    2.50
 -13 -10  -1 1750.72   52.09
 -13 -11  -1   47.30    3.30
 -13 -12  -1  998.00   57.99
 -13 -13  -1   84.79   14.50
 -13 -14  -1  179.58   18.90
 -13 -15  -1  130.29   17.80
 -13 -16  -1  576.44   38.20
 -13 -17  -1   11.20   10.50
 -13 -18  -1   67.59   15.60
 -13 -19  -1  169.28   21.10
 -14  19  -1    6.60   10.10
 -14  18  -1   69.89   13.50
 -14  17  -1  201.48   20.80
 -14  16  -1   68.69    8.80
 -14  15  -1  471.55   20.40
 -14  14  -1  115.39    7.80
 -14  13  -1   20.90    2.60
 -14  12  -1    0.10    2.40
 -14  11  -1 1462.55   81.89
 -14  10  -1   72.59   12.50
 -14   9  -1  357.76   27.30
 -14   8  -1   38.00   10.60
 -14   7  -1  528.65   34.90
 -14   6  -1   25.30    8.90
 -14   5  -1  928.41   54.89
 -14   4  -1  429.66   29.80
 -14   3  -1  130.69   14.90
 -14   2  -1 1365.86   76.09
 -14   1  -1  145.69    5.30
 -14   0  -1    1.60    1.40
 -14  -1  -1  145.19    6.20
 -14  -2  -1 1236.98   37.70
 -14  -3  -1  126.39    5.50
 -14  -4  -1  385.46   12.00
 -14  -5  -1  889.81   28.10
 -14  -6  -1   27.30    3.90
 -14  -7  -1  538.35   18.30
 -14  -8  -1   40.00    4.10
 -14  -9  -1  403.66   14.10
 -14 -10  -1   76.59    4.50
 -14 -11  -1 1569.54   57.99
 -14 -12  -1    0.00    8.10
 -14 -13  -1   22.30   10.20
 -14 -14  -1  137.79   18.50
 -14 -15  -1  491.25   34.00
 -14 -16  -1   85.69   15.60
 -14 -17  -1  249.48   25.60
 -14 -18  -1   70.39   15.60
 -15  19  -1  100.39   16.70
 -15  18  -1    0.00    9.20
 -15  17  -1    4.10   10.10
 -15  16  -1  241.38   22.70
 -15  15  -1   61.89   13.10
 -15  14  -1   99.89   15.50
 -15  13  -1   24.20   11.10
 -15  12  -1  278.87   24.60
 -15  11  -1   40.60   10.90
 -15   9  -1    1.90    8.00
 -15   8  -1   34.60   10.10
 -15   7  -1   54.09   11.80
 -15   6  -1  429.06   31.10
 -15   5  -1   26.10    9.30
 -15   4  -1   11.80    9.00
 -15   3  -1  605.54   39.50
 -15   2  -1   70.29   12.30
 -15   1  -1  208.58    7.10
 -15   0  -1    1.20    1.50
 -15  -1  -1  206.08    8.00
 -15  -2  -1   73.49    4.60
 -15  -3  -1  551.84   18.40
 -15  -4  -1    8.50    2.90
 -15  -5  -1   27.60    2.70
 -15  -6  -1  459.05   16.40
 -15  -7  -1   75.69    5.60
 -15  -8  -1   38.00    4.10
 -15  -9  -1    1.80    2.60
 -15 -10  -1  464.25   15.70
 -15 -11  -1   32.00    3.80
 -15 -12  -1  322.27   25.70
 -15 -13  -1   29.80   10.80
 -15 -14  -1  131.89   17.00
 -15 -15  -1   69.69   22.60
 -15 -16  -1  220.08   27.80
 -15 -18  -1    0.00    9.70
 -16  18  -1   19.20   11.60
 -16  17  -1    3.40   10.80
 -16  16  -1    3.10    9.70
 -16  15  -1   33.20   12.00
 -16  14  -1    3.60    9.70
 -16  13  -1    4.00   10.00
 -16  12  -1   26.00   11.60
 -16  11  -1   18.70   10.80
 -16  10  -1    0.00    8.50
 -16   9  -1    7.10    9.10
 -16   8  -1    2.10    9.20
 -16   7  -1    4.20    8.40
 -16   6  -1    0.00    8.10
 -16   5  -1    5.20    8.90
 -16   4  -1   29.20   10.90
 -16   3  -1   64.99   13.40
 -16   2  -1  134.09   16.80
 -16   1  -1    2.70    7.90
 -16   0  -1    2.20    2.00
 -16  -1  -1    3.10    1.90
 -16  -2  -1  124.89    6.10
 -16  -3  -1   39.90    4.00
 -16  -4  -1   29.80    3.90
 -16  -5  -1    4.90    3.60
 -16  -6  -1    6.80    6.20
 -16  -7  -1    5.60    3.10
 -16  -8  -1    3.70    3.00
 -16  -9  -1    7.60    3.00
 -16 -10  -1    6.10    2.70
 -16 -11  -1   12.70    2.30
 -16 -12  -1    3.70    8.70
 -16 -13  -1    0.00    9.80
 -16 -14  -1    9.10    9.50
 -16 -15  -1   25.70   22.50
 -16 -17  -1    0.40   18.70
 -17  17  -1    0.00   10.20
 -17  16  -1   64.99   13.60
 -17  15  -1    8.20   10.90
 -17  14  -1    4.70   10.50
 -17  13  -1    0.00    9.90
 -17  12  -1   48.40   13.00
 -17  11  -1   18.20   11.60
 -17  10  -1  130.69   18.40
 -17   9  -1    0.60   10.30
 -17   8  -1   27.90   11.10
 -17   7  -1   96.69   17.90
 -17   6  -1  139.89   18.10
 -17   5  -1   37.20   11.20
 -17   4  -1   97.19   15.30
 -17   3  -1   10.20   10.30
 -17   2  -1   39.00   11.40
 -17   1  -1   77.19   13.60
 -17   0  -1   10.70    9.90
 -17  -1  -1   61.09    3.90
 -17  -2  -1   34.10    3.30
 -17  -3  -1   13.30    3.00
 -17  -4  -1   72.89    5.50
 -17  -5  -1   48.80    7.00
 -17  -6  -1  166.28   11.50
 -17  -7  -1  114.69    9.70
 -17  -8  -1   18.90    3.80
 -17  -9  -1    3.60    3.10
 -17 -10  -1  116.49    8.50
 -17 -11  -1   16.10    3.70
 -17 -12  -1   75.89   14.20
 -17 -13  -1    1.60   10.20
 -17 -14  -1   11.40   10.10
 -17 -15  -1   10.80   11.30
 -18  16  -1   39.90   13.20
 -18  15  -1  288.47   25.80
 -18  13  -1   53.69   14.80
 -18  12  -1   12.20   11.80
 -18  11  -1  713.83   47.30
 -18  10  -1    1.30   10.90
 -18   9  -1   67.09   15.30
 -18   8  -1  102.59   16.90
 -18   7  -1  420.16   33.10
 -18   6  -1   96.99   16.90
 -18   5  -1  330.87   43.00
 -18   4  -1   92.29   16.20
 -18   3  -1   90.09   15.60
 -18   2  -1  288.87   24.90
 -18   1  -1    6.10   10.00
 -18   0  -1    3.00    1.70
 -18  -1  -1   18.30   10.30
 -18  -2  -1  232.38    9.20
 -18  -3  -1   62.09    5.00
 -18  -4  -1   71.29    6.10
 -18  -5  -1  329.17   16.70
 -18  -6  -1  131.79   10.50
 -18  -7  -1  397.26   19.20
 -18  -8  -1  128.29   10.30
 -18  -9  -1   76.59    7.80
 -18 -10  -1    7.90    4.40
 -18 -11  -1  681.13   27.70
 -18 -12  -1   14.90   10.10
 -18 -13  -1   42.40   12.60
 -18 -14  -1   37.00   13.40
 -18 -15  -1  319.47   38.30
 -18 -16  -1   30.90   22.00
 -19  15  -1  102.59   23.40
 -19  14  -1   82.59   16.30
 -19  13  -1    0.00   10.50
 -19  12  -1  627.74   43.10
 -19  11  -1    1.70   10.30
 -19  10  -1  576.24   41.10
 -19   9  -1    0.00   10.20
 -19   8  -1    0.00    8.80
 -19   7  -1  232.38   25.20
 -19   6  -1  920.31   57.79
 -19   5  -1    8.00   10.30
 -19   4  -1  111.69   18.20
 -19   2  -1  124.49   17.60
 -19   1  -1  456.55   34.40
 -19   0  -1    9.90    9.80
 -19  -1  -1  364.16   13.90
 -19  -2  -1  107.49    5.60
 -19  -3  -1  450.95   20.30
 -19  -4  -1   81.19    5.70
 -19  -5  -1    4.40   10.60
 -19  -6  -1  901.41   37.10
 -19  -7  -1  237.88   13.90
 -19  -8  -1    4.90    5.20
 -19  -9  -1    6.40    5.00
 -19 -10  -1  581.84   25.20
 -19 -11  -1   37.60   11.40
 -19 -12  -1  542.75   40.50
 -19 -13  -1    6.60   10.50
 -19 -14  -1   47.20   20.60
 -19 -15  -1   71.99   15.20
 -19 -16  -1  349.17   31.00
 -20  13  -1    0.00   12.60
 -20  12  -1    0.00   12.70
 -20  11  -1  946.51   69.99
 -20  10  -1    5.60   11.00
 -20   9  -1  217.88   25.30
 -20   8  -1  108.59   18.60
 -20   7  -1  301.47   27.50
 -20   6  -1   65.99   15.60
 -20   5  -1  518.55   39.00
 -20   4  -1  122.79   19.00
 -20   3  -1    6.90   10.40
 -20   2  -1  440.56   34.20
 -20   1  -1    1.30   10.40
 -20  -1  -1   14.60   10.60
 -20  -2  -1  323.87   11.70
 -20  -3  -1   12.90    4.50
 -20  -4  -1  144.79   10.90
 -20  -5  -1  474.55   22.50
 -20  -6  -1   48.70    9.10
 -20  -7  -1  280.57   15.40
 -20  -8  -1  121.89   10.10
 -20  -9  -1  216.28   13.20
 -20 -10  -1    0.00    9.10
 -20 -11  -1  787.12   48.00
 -20 -12  -1    0.00    9.40
 -20 -13  -1    0.00   18.30
 -20 -15  -1  216.18   26.70
 -21  12  -1   93.99   18.10
 -21  11  -1    1.30   12.90
 -21  10  -1  348.47   30.80
 -21   9  -1    0.00   10.10
 -21   8  -1   36.10   14.90
 -21   7  -1   10.20   13.70
 -21   6  -1  167.48   22.00
 -21   5  -1   32.00   14.10
 -21   4  -1  295.97   27.70
 -21   3  -1  160.58   21.20
 -21   2  -1    0.00   11.50
 -21   1  -1  155.58   27.70
 -21   0  -1    0.00   21.60
 -21  -1  -1  162.88   27.60
 -21  -3  -1  125.09    8.90
 -21  -4  -1  189.18   18.80
 -21  -5  -1   17.00    6.10
 -21  -6  -1  158.28   13.90
 -21  -7  -1   11.50   17.90
 -21  -8  -1   23.60    6.20
 -21  -9  -1    6.20    5.80
 -21 -10  -1  309.27   24.90
 -21 -11  -1   14.70    9.90
 -21 -12  -1  148.29   18.10
 -21 -14  -1    7.70   11.70
 -22  10  -1   44.90   16.10
 -22   9  -1   61.99   16.00
 -22   7  -1   10.90   12.90
 -22   6  -1   58.49   17.10
 -22   5  -1   20.90   13.00
 -22   4  -1  125.29   19.50
 -22   3  -1  165.28   21.80
 -22   2  -1   15.70   13.20
 -22   1  -1  115.59   30.00
 -22   0  -1  105.09   28.50
 -22  -1  -1   83.79   24.00
 -22  -2  -1   58.89   24.90
 -22  -3  -1  151.88   28.20
 -22  -4  -1   93.39    9.90
 -22  -5  -1   30.30    6.20
 -22  -6  -1   49.99    7.40
 -22  -7  -1    3.40   11.40
 -22  -8  -1    0.00   11.00
 -22 -10  -1   48.60   11.90
 -22 -11  -1   40.70   12.20
 -22 -12  -1   85.99   15.10
 -23   9  -1   13.00   15.80
 -23   8  -1   83.29   19.10
 -23   7  -1   65.19   18.00
 -23   5  -1   77.49   17.50
 -23   4  -1  142.19   21.90
 -23   3  -1    0.00   26.00
 -23   2  -1  221.88   26.30
 -23   1  -1    2.40   12.60
 -23   0  -1   19.50   27.10
 -23  -1  -1   59.19   26.50
 -23  -2  -1  217.18   28.90
 -23  -3  -1    0.00   21.50
 -23  -4  -1  131.79   18.60
 -23  -5  -1   43.90    6.80
 -23  -6  -1   79.19    8.50
 -23  -7  -1   59.99   10.50
 -23  -8  -1   63.19   10.80
 -23  -9  -1   15.90    9.70
 -23 -10  -1    0.00    8.90
 -23 -11  -1  141.89   16.90
 -24   7  -1  116.89   21.70
 -24   6  -1  129.49   21.30
 -24   5  -1   91.99   20.00
 -24   1  -1  128.09   21.20
 -24   0  -1    6.10   13.00
 -24  -1  -1  107.09   29.20
 -24  -2  -1   98.19   25.50
 -24  -3  -1  223.98   27.60
 -24  -5  -1   73.49   14.80
 -24  -6  -1  135.79   17.60
 -24  -7  -1  124.19   16.10
 -25   5  -1   25.40   22.80
 -25   4  -1   19.10   14.90
 -25   3  -1   15.10   28.40
 -25   2  -1   45.60   30.50
 -25   0  -1    0.00   14.30
 -25  -2  -1  106.19   27.80
 -25  -3  -1   49.20   22.00
 -25  -4  -1    0.00   19.60
 -25  -5  -1   24.40   21.70
 -25  -6  -1  174.58   27.50
 -26   2  -1   39.70   18.00
 -26   0  -1    0.00   27.30
 -26  -1  -1   34.30   27.30
 -26  -2  -1   38.00   15.30
  26   3  -2  142.09   20.70
  26   1  -2   19.50   15.30
  26   0  -2  524.55   41.40
  26  -1  -2    0.00   14.00
  26  -2  -2  108.79   21.00
  25   6  -2    2.70   10.20
  25   5  -2    2.80    9.20
  25   4  -2   36.80   12.90
  25   3  -2   32.40   14.00
  25   2  -2   94.59   17.90
  25   1  -2  330.17   31.90
  25   0  -2   93.29   19.20
  25  -2  -2   77.69   19.10
  25  -3  -2    0.00   14.30
  25  -4  -2   37.50   17.30
  25  -5  -2    0.00   12.50
  24   9  -2    8.00    9.90
  24   8  -2   36.50   10.90
  24   6  -2   12.10    8.80
  24   5  -2   27.70   10.40
  24   4  -2   19.20   11.70
  24   3  -2   13.30   12.20
  24   2  -2  127.29   19.60
  24   1  -2  263.77   26.80
  24   0  -2  271.97   29.50
  24  -1  -2  310.07   30.80
  24  -2  -2  156.48   23.40
  24  -3  -2   24.60   15.40
  24  -4  -2   51.49   15.90
  24  -5  -2   44.40   17.00
  24  -6  -2   17.50   15.80
  24  -7  -2    0.00   15.20
  23  11  -2   61.09   13.40
  23  10  -2   39.60   11.60
  23   9  -2    8.90    9.90
  23   8  -2   48.60   11.50
  23   7  -2   38.50    7.10
  23   6  -2   28.40    7.20
  23   5  -2   10.80    6.00
  23   4  -2  232.08   13.80
  23   3  -2  120.49   18.10
  23   2  -2  126.99   19.30
  23   1  -2  161.18   21.70
  23   0  -2  857.41   55.79
  23  -1  -2  135.39   21.40
  23  -2  -2  154.28   22.20
  23  -3  -2  113.09   20.30
  23  -4  -2  263.17   29.30
  23  -5  -2   31.30   15.20
  23  -7  -2   28.30   16.20
  23  -8  -2   56.19   18.10
  23  -9  -2    3.40   13.70
  22  12  -2  165.58   19.70
  22  11  -2   17.10   10.10
  22  10  -2   35.70   11.40
  22   9  -2  242.68   21.30
  22   8  -2   16.10    5.70
  22   7  -2   10.10    5.60
  22   6  -2   17.00    6.30
  22   5  -2  382.06   18.90
  22   4  -2  133.79   11.00
  22   3  -2   14.70    7.30
  22   2  -2   46.30    6.30
  22   1  -2  811.12   32.90
  22   0  -2   23.10   13.50
  22  -1  -2  909.51   58.29
  22  -2  -2   75.39   17.40
  22  -3  -2   21.00   14.40
  22  -4  -2  149.19   22.60
  22  -5  -2  427.66   35.30
  22  -6  -2    6.20   12.30
  22  -7  -2   12.50   13.80
  22  -9  -2  248.78   27.90
  22 -10  -2   13.60   14.60
  21  12  -2   35.60   11.60
  21  11  -2  120.29   16.10
  21  10  -2  283.17   23.90
  21   9  -2   19.20    5.50
  21   8  -2  319.77   16.20
  21   7  -2   42.50    6.90
  21   6  -2   23.60    6.30
  21   5  -2  152.08   11.20
  21   4  -2  305.37   16.10
  21   3  -2  114.09   10.90
  21   2  -2  175.98   11.60
  21   1  -2   15.10    4.50
  21   0  -2  821.12   32.90
  21  -1  -2    0.00   12.10
  21  -2  -2  220.28   25.60
  21  -3  -2  133.99   21.90
  21  -4  -2  310.77   29.10
  21  -5  -2  175.88   24.30
  21  -6  -2   29.80   13.40
  21  -7  -2   34.90   14.50
  21  -8  -2  309.87   30.40
  21  -9  -2   19.40   14.20
  21 -10  -2  242.68   27.80
  21 -11  -2  122.29   20.70
  21 -12  -2    2.70   12.40
  20  15  -2    0.00   10.30
  20  14  -2    0.10   10.70
  20  13  -2   53.49   13.40
  20  12  -2   87.99   15.20
  20  11  -2   45.70   12.30
  20  10  -2   72.69   13.70
  20   9  -2  353.86   18.90
  20   8  -2  127.09    9.90
  20   7  -2  104.69    9.20
  20   6  -2  235.28   13.70
  20   5  -2   34.10    6.60
  20   4  -2  158.98   11.50
  20   3  -2    8.30   10.10
  20   2  -2    1.50    2.70
  20   1  -2  163.28    7.60
  20   0  -2   49.10    3.80
  20  -2  -2    0.00   10.70
  20  -3  -2    0.00   11.00
  20  -4  -2  152.48   21.30
  20  -5  -2   28.60   14.80
  20  -6  -2  219.98   24.60
  20  -7  -2   98.99   18.70
  20  -8  -2  147.69   20.80
  20  -9  -2  315.47   28.60
  20 -10  -2   53.09   14.60
  20 -12  -2   80.89   17.50
  20 -13  -2   50.69   16.30
  19  15  -2    2.90   11.50
  19  14  -2   19.70   11.60
  19  13  -2   19.30   10.70
  19  12  -2    6.70   10.60
  19  11  -2   97.89   14.90
  19  10  -2   54.09    5.80
  19   9  -2  373.36   17.40
  19   8  -2   98.49    8.60
  19   7  -2  539.75   23.60
  19   6  -2   94.59    8.70
  19   5  -2  231.68   13.50
  19   4  -2   73.69    8.10
  19   3  -2   15.10    3.70
  19   2  -2    1.30    2.50
  19   1  -2   65.19    4.80
  19   0  -2    3.00    2.20
  19  -1  -2   73.99    4.20
  19  -2  -2    1.40   11.20
  19  -4  -2   74.49   15.70
  19  -5  -2  271.57   26.30
  19  -6  -2  139.49   20.40
  19  -7  -2  542.35   40.40
  19  -8  -2  109.99   18.90
  19  -9  -2  397.66   32.90
  19 -10  -2   61.29   16.10
  19 -11  -2   66.49   15.10
  19 -12  -2    0.00   11.90
  19 -13  -2    6.30   12.80
  19 -14  -2    9.30   12.30
  18  16  -2    9.80   12.20
  18  15  -2    0.00   12.30
  18  14  -2   23.20   10.80
  18  13  -2   62.09   13.90
  18  12  -2   26.00   11.70
  18  11  -2   40.30   11.50
  18  10  -2  501.85   21.90
  18   9  -2    1.80    3.80
  18   8  -2  985.60   31.20
  18   7  -2  153.88   10.40
  18   6  -2  665.73   27.80
  18   5  -2  785.82   32.20
  18   4  -2   12.90    5.50
  18   3  -2  191.98    8.80
  18   2  -2   98.49    6.00
  18   1  -2  253.67   10.20
  18   0  -2   17.60    2.90
  18  -1  -2  235.78    9.80
  18  -2  -2  103.29    6.60
  18  -3  -2  230.18   25.00
  18  -4  -2    2.70   10.70
  18  -6  -2  735.83   49.00
  18  -7  -2  185.98   21.80
  18  -8  -2 1163.48   69.39
  18  -9  -2    7.30   10.00
  18 -10  -2  528.75   42.40
  18 -11  -2   58.89   23.00
  18 -12  -2   29.30   14.00
  18 -13  -2   50.89   14.90
  18 -14  -2    0.00   12.00
  18 -15  -2    9.80   12.20
  18 -16  -2    0.00   15.60
  17  17  -2    0.90   15.60
  17  16  -2   81.29   16.10
  17  15  -2   76.79   15.40
  17  14  -2   28.30   12.30
  17  13  -2   86.89   15.70
  17  12  -2  275.87   23.70
  17  11  -2   60.59   12.20
  17  10  -2    9.00    3.40
  17   9  -2 1212.58   37.30
  17   8  -2    3.70    2.80
  17   7  -2 1031.70   27.90
  17   6  -2  837.82   33.60
  17   5  -2  197.48   12.00
  17   4  -2 1838.62   68.89
  17   3  -2   24.20    3.50
  17   2  -2   50.19    6.60
  17   1  -2   52.59    4.30
  17   0  -2 1400.96   42.70
  17  -1  -2   50.59    3.80
  17  -2  -2   54.19    4.00
  17  -3  -2   29.10    2.00
  17  -4  -2 2037.90  114.49
  17  -5  -2  235.68   24.60
  17  -6  -2  908.51   58.99
  17  -7  -2 1141.09   68.69
  17  -8  -2    0.80   10.30
  17  -9  -2 1334.27   77.59
  17 -10  -2   66.09   24.60
  17 -11  -2   33.00   13.60
  17 -12  -2  295.47   31.50
  17 -13  -2   64.19   15.50
  17 -14  -2   36.60   11.80
  17 -16  -2   81.99   15.70
  17 -17  -2    0.00   11.10
  16  17  -2  209.38   23.20
  16  15  -2    4.00   10.70
  16  14  -2  178.58   19.30
  16  13  -2  295.77   24.10
  16  12  -2   34.70   10.60
  16  10  -2  341.07   11.80
  16   9  -2  112.29    5.80
  16   8  -2 1582.54   47.80
  16   7  -2  164.98    6.50
  16   6  -2  742.03   24.10
  16   5  -2 2403.66   88.99
  16   4  -2   26.90    3.90
  16   3  -2  366.56   13.40
  16   2  -2   49.10    4.30
  16   1  -2 1174.98   45.70
  16   0  -2    2.40    2.10
  16  -1  -2 1098.59   33.90
  16  -2  -2   46.10    3.30
  16  -3  -2  386.76   16.70
  16  -4  -2   14.40   11.40
  16  -5  -2 2585.94  141.19
  16  -6  -2  962.80   61.89
  16  -7  -2  183.48   27.00
  16  -8  -2 1719.93   99.49
  16  -9  -2  135.19   19.10
  16 -10  -2  382.96   30.30
  16 -11  -2    0.00   17.70
  16 -12  -2   17.30   18.10
  16 -13  -2  231.48   12.50
  16 -14  -2  209.08   28.20
  16 -15  -2    7.80   10.10
  16 -16  -2    5.90   16.30
  16 -17  -2  173.18   20.90
  16 -18  -2   15.30   11.10
  15  18  -2   17.20   11.40
  15  17  -2   45.50   14.10
  15  16  -2   45.70   13.80
  15  15  -2   16.40   11.40
  15  14  -2   74.69   13.60
  15  13  -2   41.70   11.20
  15  12  -2   80.69   14.30
  15  11  -2  101.39   14.70
  15  10  -2   28.90    4.00
  15   9  -2 1097.49   33.60
  15   8  -2   27.50    6.70
  15   7  -2  955.90   30.20
  15   6  -2 1100.89   34.10
  15   5  -2  165.48    7.90
  15   4  -2 1389.96   42.00
  15   3  -2   74.19    5.10
  15   2  -2  106.19    6.00
  15   1  -2   25.30    3.10
  15   0  -2 1189.28   36.50
  15  -1  -2   27.60    2.80
  15  -2  -2  104.29    5.00
  15  -3  -2   67.69    4.00
  15  -4  -2 1585.24   58.79
  15  -5  -2  159.08    5.80
  15  -6  -2 1355.56   79.59
  15  -7  -2 1167.78   71.19
  15  -8  -2   24.30    1.70
  15  -9  -2 1166.58   44.20
  15 -10  -2   31.60    4.90
  15 -11  -2  112.99    5.60
  15 -12  -2   71.59    5.70
  15 -13  -2   30.20    6.10
  15 -14  -2   61.79    6.80
  15 -15  -2   18.90    5.00
  15 -16  -2   30.90   12.00
  15 -17  -2   67.59   21.00
  15 -18  -2   45.80   13.40
  14  18  -2   83.39   16.40
  14  16  -2   16.30   10.70
  14  15  -2   11.00   11.30
  14  14  -2   10.60    9.30
  14  13  -2   32.40   10.60
  14  11  -2   19.20    9.60
  14  10  -2  366.56   15.30
  14   9  -2   67.99    4.10
  14   8  -2  420.26   14.60
  14   7  -2  603.54   20.00
  14   6  -2  506.65   17.40
  14   5  -2  611.84   24.90
  14   4  -2   57.19    3.90
  14   3  -2  110.89    5.40
  14   2  -2   47.80    4.40
  14   1  -2   45.30    3.70
  14   0  -2    2.60    1.90
  14  -1  -2   45.20    3.40
  14  -2  -2   44.70    3.20
  14  -3  -2  120.69    7.10
  14  -4  -2   67.79    4.40
  14  -5  -2  672.33   26.60
  14  -6  -2  581.54   24.30
  14  -7  -2  663.53   27.00
  14  -8  -2  509.75   36.80
  14  -9  -2   54.89    6.30
  14 -10  -2  367.76   12.80
  14 -11  -2   21.60    3.10
  14 -12  -2   12.90    3.60
  14 -13  -2   31.30    7.70
  14 -14  -2    2.60    4.80
  14 -15  -2    0.00   19.80
  14 -16  -2    5.80    5.10
  14 -17  -2    6.80    6.30
  14 -18  -2   40.70   17.70
  14 -19  -2    7.80   10.50
  13  19  -2   50.89   15.40
  13  18  -2   72.59   15.30
  13  17  -2   63.49   13.60
  13  16  -2  104.29   16.30
  13  15  -2   16.30   10.30
  13  14  -2   36.70   11.60
  13  13  -2   40.60   10.60
  13  12  -2   14.60    9.80
  13  11  -2   12.20    8.40
  13  10  -2  242.38   20.40
  13   9  -2   31.60    2.70
  13   8  -2  517.85   16.80
  13   7  -2  122.79    6.60
  13   6  -2   49.70    5.40
  13   5  -2  312.77   11.40
  13   4  -2    1.10    2.00
  13   3  -2  406.06   12.20
  13   2  -2  126.29    5.20
  13   1  -2   81.19    4.00
  13   0  -2  317.97   12.70
  13  -1  -2   92.39    4.60
  13  -2  -2  139.89    5.80
  13  -3  -2  441.06   18.60
  13  -4  -2    2.50    1.50
  13  -5  -2  330.97   14.50
  13  -6  -2   53.99    3.40
  13  -7  -2  137.59    7.00
  13  -8  -2  525.45   17.40
  13  -9  -2   34.30    4.40
  13 -10  -2  254.07   11.00
  13 -11  -2   29.10    3.50
  13 -12  -2    9.00    3.00
  13 -13  -2   57.39    4.90
  13 -14  -2   12.50    4.90
  13 -15  -2   16.50    5.40
  13 -16  -2   83.29    8.20
  13 -17  -2   24.50    6.10
  13 -18  -2   61.39    8.20
  13 -19  -2   48.30   19.60
  13 -20  -2    0.00   10.00
  12  17  -2  418.96   30.70
  12  16  -2   75.99   14.10
  12  15  -2   27.20   11.20
  12  14  -2  301.37   23.90
  12  12  -2  264.97   21.30
  12  11  -2   40.80    9.80
  12  10  -2    2.20    7.50
  12   9  -2  945.71   35.70
  12   8  -2   56.79    3.50
  12   7  -2  245.68    9.00
  12   6  -2  326.77   13.70
  12   5  -2  329.17   10.40
  12   4  -2  625.04   20.90
  12   3  -2   40.60    3.10
  12   2  -2  575.04   18.60
  12   1  -2 1142.59   30.20
  12   0  -2  486.45   13.90
  12  -1  -2 1220.48   36.90
  12  -2  -2  600.34   19.00
  12  -3  -2   42.20    3.90
  12  -4  -2  625.54   19.70
  12  -5  -2  358.26   12.20
  12  -6  -2  322.57   11.10
  12  -7  -2  267.87    9.80
  12  -8  -2   58.49    4.70
  12  -9  -2  972.30   30.60
  12 -10  -2    7.10    4.20
  12 -11  -2   64.49    6.30
  12 -12  -2  271.77   13.70
  12 -13  -2  210.28    9.40
  12 -14  -2  311.97   15.60
  12 -15  -2   20.50    5.70
  12 -16  -2   86.29    8.40
  12 -17  -2  390.36   19.00
  12 -18  -2   45.80    7.40
  12 -19  -2   54.59    8.20
  11  19  -2   43.20   12.90
  11  17  -2   55.09   12.90
  11  16  -2  499.85   34.00
  11  15  -2  523.85   35.10
  11  14  -2   50.89   11.30
  11  13  -2  851.11   49.80
  11  12  -2   79.59   12.90
  11  11  -2   18.70    8.80
  11  10  -2  965.70   54.09
  11   9  -2  227.38    7.60
  11   8  -2 1167.28   43.40
  11   7  -2   61.99    3.60
  11   6  -2  123.59    4.90
  11   5  -2  380.36   14.10
  11   4  -2  856.01   27.00
  11   3  -2 1053.89   28.10
  11   2  -2  664.33   18.20
  11   1  -2  825.42   22.20
  11   0  -2 3755.02   94.89
  11  -1  -2  844.12   22.70
  11  -2  -2  696.83   19.00
  11  -3  -2 1124.99   42.40
  11  -4  -2  861.11   43.60
  11  -5  -2  428.16   17.80
  11  -6  -2  126.29    5.30
  11  -7  -2   73.59    4.10
  11  -8  -2 1192.78   36.30
  11  -9  -2  221.68    9.20
  11 -10  -2  986.20   31.20
  11 -11  -2   32.00    4.90
  11 -12  -2   67.59    9.10
  11 -13  -2  817.52   26.40
  11 -14  -2   60.09    6.90
  11 -15  -2  440.86   20.50
  11 -16  -2  455.65   20.70
  11 -17  -2   60.99    7.60
  11 -18  -2  429.16   20.60
  11 -19  -2   42.20    8.30
  11 -20  -2   16.40    7.10
  10  20  -2   10.00   12.10
  10  19  -2   83.49   16.20
  10  18  -2   82.39   14.00
  10  17  -2  577.94   37.90
  10  16  -2  223.08   21.30
  10  15  -2  141.19   16.60
  10  14  -2 1019.80   61.09
  10  13  -2   37.30    9.80
  10  12  -2  278.67   21.40
  10  11  -2  195.58   17.60
  10  10  -2   53.79   12.70
  10   9  -2  768.72   46.00
  10   8  -2 1061.69   39.40
  10   7  -2  160.98    5.30
  10   6  -2   15.20    1.90
  10   5  -2 1066.99   28.50
  10   4  -2  870.71   23.60
  10   3  -2   16.00    3.10
  10   2  -2 1614.24   41.60
  10   1  -2 4470.05  112.39
  10   0  -2 1576.84   40.70
  10  -1  -2 4505.25  113.39
  10  -2  -2 1650.53   42.60
  10  -3  -2   23.40    2.10
  10  -4  -2  901.41   28.30
  10  -5  -2  596.44   23.70
  10  -6  -2   16.10    2.60
  10  -7  -2  149.99    6.30
  10  -8  -2 1079.29   32.90
  10  -9  -2  797.72   25.30
  10 -10  -2   62.39    7.80
  10 -11  -2  178.98   10.60
  10 -12  -2  295.37   12.30
  10 -13  -2   28.70   16.30
  10 -14  -2 1047.00   40.80
  10 -15  -2  127.19    9.70
  10 -16  -2  249.78   15.90
  10 -17  -2  553.24   24.40
  10 -18  -2   71.59    8.50
  10 -19  -2  108.89   11.80
  10 -20  -2    4.00    6.40
  10 -21  -2  122.49   11.10
   9  20  -2    0.00    9.70
   9  19  -2   24.80   15.80
   9  18  -2   93.89   15.20
   9  17  -2  202.38   23.90
   9  16  -2  328.97   25.10
   9  15  -2  883.71   51.69
   9  14  -2  133.49   16.10
   9  13  -2 1016.40   57.69
   9  12  -2  104.49   13.90
   9  11  -2   21.90    7.70
   9  10  -2  175.98   17.70
   9   9  -2  195.18   18.00
   9   8  -2   58.59    2.40
   9   7  -2  689.73   21.60
   9   6  -2  427.06   12.00
   9   5  -2    7.10    1.50
   9   4  -2  306.27    9.00
   9   3  -2 1599.54   41.50
   9   2  -2 1220.48   31.90
   9   1  -2 3542.05   89.19
   9   0  -2 4120.79  103.59
   9  -1  -2 3459.85   87.29
   9  -2  -2 1191.28   36.40
   9  -3  -2 1659.73   49.00
   9  -4  -2  315.27   11.20
   9  -5  -2    6.80    1.90
   9  -6  -2  433.66   16.40
   9  -7  -2  726.63   26.70
   9  -8  -2   59.59    4.00
   9  -9  -2  215.68    8.60
   9 -10  -2  206.08    8.80
   9 -11  -2  138.79   18.90
   9 -12  -2   79.49    8.10
   9 -13  -2 1032.30   40.60
   9 -14  -2  139.69   12.00
   9 -15  -2  896.51   35.60
   9 -16  -2  394.86   18.70
   9 -17  -2  232.08   18.40
   9 -18  -2  110.89    9.70
   9 -19  -2   35.40    7.30
   9 -20  -2   22.90    8.50
   9 -21  -2    3.80   13.50
   8  20  -2    7.50   10.30
   8  19  -2    0.00    9.20
   8  18  -2  165.48   19.10
   8  17  -2   42.90   12.00
   8  16  -2  795.92   47.60
   8  15  -2  373.26   26.60
   8  14  -2  736.03   43.90
   8  13  -2  860.31   49.50
   8  12  -2  477.35   30.50
   8  11  -2  326.87   22.90
   8  10  -2    1.50    5.30
   8   9  -2   37.80   11.50
   8   8  -2  291.07   20.40
   8   7  -2  245.48    7.70
   8   6  -2  211.08    7.70
   8   5  -2    1.80    1.20
   8   4  -2  268.07    7.90
   8   3  -2  302.27    8.80
   8   2  -2 3569.24   91.79
   8   1  -2 1408.86   36.30
   8   0  -2 4047.50  101.59
   8  -1  -2 1402.86   50.89
   8  -2  -2 3652.13   91.99
   8  -3  -2  319.37    9.30
   8  -4  -2  286.97   10.30
   8  -5  -2    4.10    1.30
   8  -6  -2  221.78    8.60
   8  -7  -2  249.88    8.40
   8  -8  -2  361.76   14.50
   8  -9  -2   41.00    3.70
   8 -10  -2    4.60    2.30
   8 -11  -2  350.46   11.00
   8 -12  -2  531.85   23.90
   8 -13  -2  889.01   35.50
   8 -14  -2  760.12   31.40
   8 -15  -2  426.96   15.50
   8 -16  -2  739.73   24.60
   8 -17  -2   42.10    5.40
   8 -18  -2  156.88    9.40
   8 -19  -2    4.80    4.60
   8 -20  -2    0.00    5.80
   8 -21  -2   32.00   13.90
   7  19  -2   30.10   12.00
   7  18  -2   55.19   13.10
   7  17  -2  434.86   31.10
   7  16  -2   83.09   13.20
   7  14  -2 1386.36   75.49
   7  13  -2  228.88   19.10
   7  12  -2 1180.48   64.79
   7  11  -2   46.50    8.60
   7  10  -2   26.70    7.60
   7   9  -2   61.59    8.90
   7   8  -2  610.64   36.50
   7   7  -2   15.70    3.90
   7   6  -2    4.30    1.40
   7   5  -2  139.69    4.60
   7   4  -2 2690.03   78.19
   7   3  -2  771.52   20.20
   7   2  -2  966.80   25.10
   7   1  -2 4912.81  123.59
   7   0  -2  137.29    4.60
   7  -1  -2 5070.19  126.89
   7  -2  -2  996.90   26.00
   7  -3  -2  778.12   20.60
   7  -4  -2 2719.23   79.99
   7  -5  -2  148.09    5.10
   7  -6  -2    3.50    1.70
   7  -7  -2    6.80    5.50
   7  -8  -2  724.23   20.70
   7  -9  -2   79.79    4.30
   7 -10  -2   25.30    3.20
   7 -11  -2   41.70    4.00
   7 -12  -2 1174.28   36.80
   7 -13  -2  236.28   12.60
   7 -14  -2 1373.76   74.99
   7 -15  -2  700.23   42.40
   7 -16  -2   76.19    7.70
   7 -17  -2  447.76   20.20
   7 -18  -2   34.50    6.90
   7 -19  -2   33.50    6.50
   7 -20  -2    1.60    4.50
   7 -21  -2   34.60    7.00
   6  21  -2  110.99   22.30
   6  19  -2   37.20   19.60
   6  18  -2  282.97   23.10
   6  17  -2  110.69   14.90
   6  16  -2  644.04   39.70
   6  15  -2  441.66   29.40
   6  14  -2  170.08   16.10
   6  13  -2 2397.76  124.69
   6  12  -2  208.18   17.50
   6  11  -2  136.79   12.90
   6  10  -2  141.19   12.60
   6   9  -2 1421.76   74.99
   6   8  -2   39.50    4.90
   6   7  -2  257.57   12.30
   6   6  -2   95.19    3.30
   6   5  -2 2794.92   73.09
   6   4  -2   13.30    1.30
   6   3  -2 2499.15   62.79
   6   2  -2 1611.14   40.90
   6   1  -2   23.00    1.60
   6   0  -2 5912.21  170.88
   6  -1  -2   24.10    2.00
   6  -2  -2 1641.34   48.70
   6  -3  -2 2659.13   59.79
   6  -4  -2   13.40    1.80
   6  -5  -2 2860.91   72.39
   6  -6  -2   97.99    4.00
   6  -7  -2  288.37    9.10
   6  -8  -2    0.00    9.10
   6  -9  -2 1339.77   42.60
   6 -10  -2  162.58    7.80
   6 -11  -2  149.99    7.10
   6 -12  -2  202.68   10.60
   6 -13  -2 2382.96   86.79
   6 -14  -2  154.28   10.30
   6 -15  -2  474.85   30.70
   6 -16  -2  587.34   24.70
   6 -17  -2  103.09    8.80
   6 -18  -2  263.67   20.30
   6 -19  -2   51.49    7.40
   6 -20  -2    0.00    5.10
   6 -21  -2  112.19   10.00
   5  21  -2    0.00   19.00
   5  19  -2   76.99   19.00
   5  18  -2  287.87   27.80
   5  17  -2  404.86   29.10
   5  16  -2    4.00    8.40
   5  15  -2  239.88   20.40
   5  14  -2 1569.84   84.29
   5  13  -2  119.09   12.90
   5  12  -2 1417.06   75.89
   5  11  -2  293.07   20.30
   5  10  -2  229.68   16.70
   5   8  -2  796.92   31.10
   5   7  -2  217.48   10.70
   5   6  -2  232.78   10.60
   5   5  -2    2.70    0.90
   5   4  -2 3881.01   97.79
   5   3  -2   81.49    2.90
   5   2  -2  115.99    3.80
   5   1  -2 3679.83  106.69
   5   0  -2  859.41   22.20
   5  -1  -2 3735.23   93.49
   5  -2  -2  123.29    4.00
   5  -3  -2   89.69    2.80
   5  -4  -2 4008.10  100.59
   5  -5  -2    2.10    1.20
   5  -6  -2  242.58    6.60
   5  -7  -2  230.78    7.40
   5  -8  -2  844.62   26.90
   5  -9  -2  803.52   27.10
   5 -10  -2  215.78   11.80
   5 -11  -2  316.37   10.40
   5 -12  -2 1383.66   51.59
   5 -13  -2  116.39    8.20
   5 -14  -2 1572.94   58.59
   5 -15  -2  250.07   13.00
   5 -16  -2   12.90    4.80
   5 -17  -2  379.16   17.80
   5 -18  -2  237.18   13.30
   5 -19  -2   93.59    8.80
   5 -20  -2    7.40    5.40
   5 -21  -2    0.00    5.10
   4  22  -2   11.40   11.20
   4  20  -2    0.00   16.60
   4  19  -2    0.00   16.60
   4  18  -2  102.79   19.80
   4  17  -2   96.99   20.70
   4  15  -2  151.48   15.00
   4  14  -2    4.40    6.80
   4  13  -2 1279.17   69.19
   4  12  -2   37.90    8.50
   4  11  -2  188.78   15.10
   4  10  -2  640.54   36.60
   4   9  -2  167.88    9.40
   4   8  -2 1115.09   42.10
   4   6  -2  157.08    8.00
   4   5  -2 2991.80  106.19
   4   4  -2  261.07    7.50
   4   3  -2  959.30   24.70
   4   2  -2  814.72   20.90
   4   1  -2    9.50    1.00
   4   0  -2 1070.39   27.30
   4  -1  -2    9.80    0.90
   4  -2  -2  847.62   21.80
   4  -3  -2 1006.10   25.90
   4  -4  -2  272.97    7.80
   4  -5  -2 3061.39   77.09
   4  -6  -2  175.78    5.80
   4  -7  -2   17.80    2.10
   4  -8  -2 1189.58   31.20
   4  -9  -2  198.08    7.30
   4 -10  -2  660.43   21.60
   4 -11  -2  202.28    9.20
   4 -12  -2   36.20    4.00
   4 -13  -2 1249.57   66.39
   4 -14  -2   10.60    4.10
   4 -15  -2  155.38    9.60
   4 -16  -2   96.59    8.30
   4 -17  -2   78.09    7.70
   4 -18  -2   91.09    8.50
   4 -19  -2    0.00    4.90
   4 -20  -2   15.50    5.60
   4 -21  -2  152.78   11.30
   4 -22  -2    6.00   10.50
   3  21  -2   55.69   15.40
   3  20  -2   91.39   22.30
   3  19  -2   61.19   19.90
   3  18  -2   14.40   16.80
   3  17  -2    7.10   16.40
   3  16  -2   11.20    8.70
   3  15  -2    2.70    7.50
   3  14  -2   49.40    9.40
   3  13  -2   15.10    6.50
   3  12  -2   69.29   10.60
   3  11  -2  205.68   15.80
   3   9  -2 1174.78   45.00
   3   8  -2  267.97   13.00
   3   7  -2 1519.45   55.79
   3   6  -2 1107.09   40.90
   3   5  -2  827.52   30.70
   3   4  -2 1706.93   43.80
   3   3  -2  115.69    3.60
   3   2  -2  337.67   10.20
   3   1  -2   53.79    2.20
   3   0  -2   87.89    2.70
   3  -1  -2   52.09    2.30
   3  -2  -2  337.97    9.10
   3  -3  -2  121.79    3.80
   3  -4  -2 1823.52   46.10
   3  -5  -2  891.71   23.20
   3  -6  -2 1179.18   30.50
   3  -7  -2 1687.23   43.30
   3  -8  -2  322.47    9.70
   3  -9  -2 1335.87   35.00
   3 -10  -2  148.79    6.10
   3 -11  -2  231.88   18.00
   3 -12  -2   59.79    6.20
   3 -13  -2    8.40    3.00
   3 -14  -2   32.20    3.90
   3 -15  -2    1.90    4.00
   3 -16  -2    4.90    4.40
   3 -17  -2    3.70    4.60
   3 -18  -2   43.90    6.40
   3 -19  -2   49.70    6.70
   3 -20  -2   93.99    8.70
   3 -21  -2   63.09    7.80
   3 -22  -2   81.29   14.40
   2  22  -2  168.78   21.50
   2  20  -2  109.89   14.80
   2  19  -2  155.98   17.00
   2  18  -2    0.00   16.10
   2  17  -2  209.78   22.30
   2  16  -2    0.00   13.60
   2  15  -2   68.39    3.00
   2  14  -2    5.70    6.40
   2  13  -2  374.96   15.40
   2  12  -2  171.98    6.50
   2  11  -2   63.59    4.00
   2  10  -2  927.31   34.90
   2   9  -2 1392.36   42.30
   2   8  -2 3043.30   77.19
   2   7  -2 2012.70   51.09
   2   6  -2 2748.93   69.09
   2   5  -2  153.38    4.50
   2   4  -2 2218.28   55.59
   2   3  -2   50.39    1.70
   2   2  -2  425.56   11.00
   2   1  -2   71.29    2.50
   2   0  -2 1455.45   36.50
   2  -1  -2   69.59    2.20
   2  -2  -2  418.36    9.70
   2  -3  -2   54.59    1.90
   2  -4  -2 2253.57   56.69
   2  -5  -2  156.28    4.90
   2  -6  -2 2854.61   71.99
   2  -7  -2 2107.69   53.69
   2  -8  -2 3236.48   81.79
   2  -9  -2 1464.55   38.10
   2 -10  -2  992.50   26.60
   2 -11  -2   74.39    6.10
   2 -12  -2  264.47   16.60
   2 -13  -2  413.06   15.40
   2 -14  -2   22.10    3.60
   2 -15  -2   82.39    5.70
   2 -16  -2    3.60    7.30
   2 -17  -2  212.18   11.90
   2 -18  -2    5.80    4.40
   2 -19  -2  153.18   10.40
   2 -20  -2   98.39    8.50
   2 -21  -2   48.90   11.90
   2 -22  -2  162.68   19.10
   1  22  -2    0.00   13.80
   1  20  -2   85.89   21.30
   1  19  -2   31.90   10.90
   1  18  -2  544.15   21.90
   1  17  -2   88.49    7.00
   1  16  -2   54.09    3.60
   1  15  -2  100.19    4.80
   1  14  -2  736.93   22.90
   1  13  -2   64.79    3.20
   1  12  -2  638.24   20.00
   1  11  -2  828.42   25.30
   1  10  -2 1832.22   66.39
   1   9  -2 1127.39   29.70
   1   8  -2 4830.42  121.59
   1   7  -2 3689.63  107.49
   1   6  -2  603.34   14.20
   1   5  -2 4874.71  121.59
   1   4  -2  962.50   24.40
   1   3  -2  228.78    7.00
   1   2  -2  427.26   10.90
   1   1  -2 2340.77   82.89
   1   0  -2  651.13   19.00
   1  -1  -2 2345.17  117.79
   1  -2  -2  435.16   11.30
   1  -3  -2  235.88    7.50
   1  -4  -2  961.90   28.40
   1  -5  -2 4970.40  124.19
   1  -6  -2  611.74   16.40
   1  -7  -2 4015.00  100.89
   1  -8  -2 5083.79  127.59
   1  -9  -2 1213.98   36.70
   1 -10  -2 1855.41   47.90
   1 -11  -2  868.91   27.20
   1 -12  -2  623.24   20.20
   1 -13  -2  184.78   15.60
   1 -14  -2  792.62   25.90
   1 -15  -2  104.09    6.10
   1 -16  -2   54.59    4.70
   1 -17  -2  103.89    6.40
   1 -18  -2  591.04   24.70
   1 -19  -2   49.10   11.60
   1 -20  -2   95.19   14.30
   1 -21  -2  257.97   22.00
   1 -22  -2    0.00    8.40
   0  22  -2  335.67   27.60
   0  21  -2    8.30   11.70
   0  20  -2   94.89   19.30
   0  19  -2  389.86   17.80
   0  18  -2   36.90    3.50
   0  17  -2  611.64   19.90
   0  16  -2  311.17   11.10
   0  15  -2  101.79    5.40
   0  14  -2   96.29    5.20
   0  13  -2 1654.23   49.40
   0  12  -2  288.07   10.30
   0  11  -2   39.50    3.10
   0  10  -2  792.72   24.40
   0   9  -2 5369.16  155.48
   0   8  -2 1736.33   44.60
   0   7  -2 4035.10  117.19
   0   6  -2 4301.57  124.59
   0   5  -2  100.49    3.40
   0   4  -2 1619.94   40.80
   0   3  -2  605.84   15.50
   0   2  -2    6.60    0.60
   0  -2  -2    4.60    0.60
   0  -3  -2  595.74   15.40
   0  -4  -2 1616.44   47.10
   0  -5  -2   98.39    4.00
   0  -6  -2 4591.24  114.99
   0  -7  -2 4368.66  109.59
   0  -8  -2 1849.52   47.40
   0  -9  -2 5580.24  139.99
   0 -10  -2  830.42   22.50
   0 -11  -2   43.20    3.60
   0 -12  -2  292.67   10.70
   0 -13  -2 1692.03   50.89
   0 -14  -2   91.49    5.50
   0 -15  -2  111.59    6.00
   0 -16  -2  324.87   12.20
   0 -17  -2  606.74   27.40
   0 -18  -2   37.00    5.30
   0 -19  -2  400.16   17.90
   0 -20  -2   90.59    9.30
   0 -21  -2   22.30   10.90
   0 -22  -2  389.46   29.60
  -1  21  -2  257.27   23.10
  -1  20  -2   78.29   13.80
  -1  19  -2   31.90    7.20
  -1  18  -2  577.94   24.20
  -1  17  -2   99.59    4.90
  -1  16  -2   60.29    4.50
  -1  15  -2   96.19    5.50
  -1  14  -2  771.82   24.50
  -1  13  -2   61.29    4.40
  -1  12  -2  592.74   19.10
  -1  11  -2  786.32   21.90
  -1  10  -2 1722.93   44.70
  -1   9  -2 1122.79   29.60
  -1   8  -2 4929.61  142.89
  -1   7  -2 3669.73   92.39
  -1   6  -2  557.54   17.70
  -1   5  -2 4744.43  136.89
  -1   4  -2  944.51   24.20
  -1   3  -2  224.58    6.10
  -1   2  -2  438.96   10.10
  -1   1  -2 2325.57   82.49
  -1   0  -2  647.24   16.30
  -1  -1  -2 2381.56   68.69
  -1  -2  -2  433.46   11.20
  -1  -3  -2  227.38    8.80
  -1  -4  -2  952.60   24.40
  -1  -5  -2 4752.92  137.09
  -1  -6  -2  614.04   16.40
  -1  -7  -2 3973.80   99.79
  -1  -8  -2 5122.89  128.49
  -1  -9  -2 1215.88   31.80
  -1 -10  -2 1847.72   47.70
  -1 -11  -2  838.02   26.10
  -1 -12  -2  608.64   19.60
  -1 -13  -2   70.39    4.60
  -1 -14  -2  776.82   24.60
  -1 -15  -2  106.89    5.70
  -1 -16  -2   59.29    4.50
  -1 -17  -2  109.99    6.00
  -1 -18  -2  613.74   25.10
  -1 -19  -2   36.20    4.70
  -1 -20  -2   84.09   14.20
  -1 -21  -2  274.77   25.70
  -1 -22  -2   23.90   11.80
  -2  23  -2   12.00   10.20
  -2  21  -2    7.20   15.60
  -2  20  -2  107.39    9.50
  -2  19  -2  134.59    9.90
  -2  18  -2    6.90    8.00
  -2  17  -2  215.58    9.30
  -2  16  -2    6.40    3.10
  -2  15  -2   72.39    6.50
  -2  14  -2   19.60    3.20
  -2  13  -2  367.16   13.00
  -2  12  -2  152.28    6.90
  -2  11  -2   61.79    4.00
  -2  10  -2  929.11   25.10
  -2   9  -2 1409.76   36.80
  -2   8  -2 3012.30   88.09
  -2   7  -2 1905.01   48.70
  -2   6  -2 2636.04   66.59
  -2   5  -2  151.68    5.00
  -2   4  -2 2152.68   62.89
  -2   3  -2   47.70    1.90
  -2   2  -2  438.66   13.00
  -2   1  -2   72.29    2.00
  -2   0  -2 1441.76   32.40
  -2  -1  -2   73.89    2.60
  -2  -2  -2  428.96   13.00
  -2  -3  -2   49.10    2.20
  -2  -4  -2 2169.98   54.59
  -2  -5  -2  151.98    4.70
  -2  -6  -2 2847.11   71.79
  -2  -7  -2 2102.29   53.49
  -2  -8  -2 3233.78   81.69
  -2  -9  -2 1517.05   39.30
  -2 -10  -2  962.50   35.30
  -2 -11  -2   66.89    3.90
  -2 -12  -2  185.38    7.50
  -2 -13  -2  388.26   13.30
  -2 -14  -2   18.50    2.80
  -2 -15  -2   72.59    4.50
  -2 -16  -2   10.10    2.60
  -2 -17  -2  223.78    8.70
  -2 -18  -2    2.20    2.80
  -2 -19  -2  160.68   18.60
  -2 -20  -2   91.89   15.10
  -2 -22  -2  155.58   19.10
  -3  21  -2   69.19   13.20
  -3  20  -2   81.69   10.20
  -3  19  -2   52.09    9.00
  -3  17  -2    0.00   13.50
  -3  16  -2    3.00    3.00
  -3  15  -2    0.50    2.70
  -3  14  -2   30.90    3.70
  -3  13  -2    8.70    3.00
  -3  12  -2   60.99    4.70
  -3  11  -2  173.68    6.70
  -3  10  -2  122.19    5.90
  -3   9  -2 1180.88   31.20
  -3   8  -2  289.17    9.00
  -3   7  -2 1481.95   38.30
  -3   6  -2 1072.19   27.90
  -3   5  -2  829.92   21.70
  -3   4  -2 1667.23   42.20
  -3   3  -2  119.99    3.60
  -3   2  -2  330.47    8.70
  -3   1  -2   53.49    1.70
  -3   0  -2   87.19    2.60
  -3  -1  -2   55.29    1.70
  -3  -2  -2  325.67    8.70
  -3  -3  -2  119.89    4.20
  -3  -4  -2 1725.73   43.70
  -3  -5  -2  861.31   22.40
  -3  -6  -2 1153.08   29.80
  -3  -7  -2 1672.13   49.30
  -3  -8  -2  323.37    9.60
  -3  -9  -2 1359.96   35.60
  -3 -10  -2  134.09    5.50
  -3 -11  -2  196.28    7.50
  -3 -12  -2   60.39    3.80
  -3 -13  -2    7.70    2.00
  -3 -14  -2   43.30    3.20
  -3 -15  -2    2.40    1.90
  -3 -16  -2    3.40    2.00
  -3 -17  -2    7.00    9.50
  -3 -18  -2   43.80   11.00
  -3 -19  -2   49.70   12.10
  -3 -20  -2   92.79   14.80
  -3 -21  -2   70.59   14.50
  -3 -22  -2   41.30   12.00
  -4  21  -2  161.18   17.50
  -4  20  -2    1.50    6.90
  -4  19  -2    0.00    8.90
  -4  18  -2  110.59   14.90
  -4  17  -2   90.79   10.20
  -4  16  -2   88.89    7.70
  -4  15  -2  149.79    9.40
  -4  14  -2    6.90    3.10
  -4  13  -2 1242.48   38.30
  -4  12  -2   37.40    4.90
  -4  11  -2  184.68    8.10
  -4  10  -2  584.44   16.70
  -4   9  -2  179.58    6.50
  -4   8  -2 1148.79   34.80
  -4   7  -2    9.50    1.80
  -4   6  -2  172.68    6.50
  -4   5  -2 2822.52   71.19
  -4   4  -2  255.27    7.20
  -4   3  -2  965.80   24.60
  -4   2  -2  841.32   21.40
  -4   1  -2    9.40    0.70
  -4   0  -2 1099.09   27.80
  -4  -1  -2   11.40    0.90
  -4  -2  -2  832.82   21.40
  -4  -3  -2  956.20   28.40
  -4  -4  -2  264.37    8.60
  -4  -5  -2 2964.50   74.69
  -4  -6  -2  180.88    5.70
  -4  -7  -2   14.00    1.80
  -4  -8  -2 1175.28   35.80
  -4  -9  -2  194.78    6.40
  -4 -10  -2  642.84   20.00
  -4 -11  -2  207.58    8.10
  -4 -12  -2   37.50    3.70
  -4 -13  -2 1318.67   49.10
  -4 -14  -2   13.80    3.40
  -4 -15  -2  161.28    8.30
  -4 -17  -2   68.59   12.40
  -4 -18  -2  105.09   15.70
  -4 -19  -2    0.00   10.00
  -4 -20  -2    9.20   10.80
  -4 -21  -2  183.08   21.20
  -4 -22  -2    0.00   14.60
  -5  21  -2    0.00    6.50
  -5  20  -2    6.50    5.20
  -5  19  -2   72.19    7.60
  -5  18  -2  253.47   14.40
  -5  17  -2  345.77   17.80
  -5  16  -2   12.90    8.40
  -5  15  -2  257.47   12.90
  -5  14  -2 1519.75   56.59
  -5  13  -2  125.89    8.70
  -5  12  -2 1332.27   35.50
  -5  11  -2  298.57    9.90
  -5  10  -2  240.18    9.40
  -5   9  -2  788.12   24.70
  -5   8  -2  826.32   25.50
  -5   7  -2  213.98    7.90
  -5   6  -2  227.48    7.10
  -5   5  -2    0.00    1.20
  -5   4  -2 3824.32   95.79
  -5   3  -2   89.39    2.90
  -5   2  -2  120.79    6.00
  -5   1  -2 3652.23   91.09
  -5   0  -2  857.61   21.90
  -5  -1  -2 3672.13   91.79
  -5  -2  -2  123.39    4.50
  -5  -3  -2   90.09    3.90
  -5  -4  -2 3930.11   98.59
  -5  -5  -2    1.90    1.00
  -5  -6  -2  240.18    7.30
  -5  -7  -2  227.28    8.40
  -5  -8  -2  884.61   27.50
  -5  -9  -2  770.22   25.00
  -5 -10  -2  234.88    8.40
  -5 -11  -2  318.87   10.70
  -5 -12  -2 1547.05   57.09
  -5 -13  -2  138.59    7.20
  -5 -14  -2 1600.14   86.19
  -5 -15  -2  276.27   22.70
  -5 -16  -2    4.30    8.20
  -5 -17  -2  392.56   28.30
  -5 -18  -2  277.77   24.20
  -5 -19  -2   90.19   15.70
  -5 -20  -2    0.00   10.50
  -5 -21  -2    1.70   10.70
  -6  21  -2  107.09   12.60
  -6  20  -2    0.00    6.50
  -6  19  -2   55.19    7.10
  -6  18  -2  265.77   14.00
  -6  17  -2  103.09    8.60
  -6  16  -2  582.74   25.20
  -6  15  -2  435.06   20.20
  -6  14  -2  154.18    9.40
  -6  13  -2 2366.06   86.09
  -6  12  -2  205.18    8.80
  -6  11  -2  145.69    7.50
  -6  10  -2  150.38    6.10
  -6   9  -2 1456.35   43.70
  -6   8  -2   40.50    3.00
  -6   7  -2  279.87    9.70
  -6   6  -2   84.29    4.30
  -6   5  -2 2753.62   79.69
  -6   4  -2   15.00    1.10
  -6   3  -2 2503.95   90.49
  -6   2  -2 1664.43   60.59
  -6   1  -2   20.80    1.00
  -6   0  -2 6052.69  150.78
  -6  -1  -2   21.60    1.60
  -6  -2  -2 1692.63   38.40
  -6  -3  -2 2574.44   64.99
  -6  -4  -2   15.00    1.50
  -6  -5  -2 2779.42   70.29
  -6  -6  -2   94.99    4.60
  -6  -7  -2  291.77    9.80
  -6  -8  -2   43.50    2.70
  -6  -9  -2 1554.34   46.40
  -6 -10  -2  163.48    6.20
  -6 -11  -2  147.69    7.50
  -6 -12  -2  220.88    7.60
  -6 -13  -2 2603.14  135.69
  -6 -14  -2  166.68   16.80
  -6 -15  -2  447.26   30.20
  -6 -16  -2  658.73   40.80
  -6 -17  -2   99.29   14.80
  -6 -18  -2  276.67   23.20
  -6 -19  -2   54.69   13.30
  -6 -21  -2  119.89   17.70
  -7  21  -2   11.30   15.70
  -7  19  -2   21.70    5.80
  -7  18  -2   46.20    6.70
  -7  17  -2  464.25   20.60
  -7  16  -2   91.69    7.90
  -7  15  -2  724.43   29.20
  -7  14  -2 1346.07   50.59
  -7  13  -2  235.88   17.70
  -7  12  -2 1160.38   35.80
  -7  11  -2   46.90    4.10
  -7  10  -2   19.80    2.90
  -7   9  -2   65.69    3.90
  -7   8  -2  695.43   21.70
  -7   7  -2   28.50    2.30
  -7   6  -2    1.70    1.20
  -7   5  -2  137.49    4.50
  -7   4  -2 2592.94   75.89
  -7   3  -2  777.02   30.00
  -7   2  -2  986.70   37.00
  -7   1  -2 5139.59  128.19
  -7   0  -2  129.19    4.00
  -7  -1  -2 5044.90  125.99
  -7  -2  -2 1019.80   26.40
  -7  -3  -2  777.22   20.50
  -7  -4  -2 2715.83   68.69
  -7  -5  -2  143.99    5.00
  -7  -6  -2    7.50    2.30
  -7  -7  -2   29.00    2.20
  -7  -8  -2  715.23   19.50
  -7  -9  -2   73.79    4.60
  -7 -10  -2   17.10    2.30
  -7 -11  -2   41.20    2.40
  -7 -12  -2 1342.77   73.59
  -7 -13  -2  249.08   20.60
  -7 -14  -2 1505.15   82.29
  -7 -16  -2   80.59   13.70
  -7 -17  -2  514.95   35.20
  -7 -18  -2   43.30   11.40
  -7 -19  -2   51.09   12.80
  -7 -20  -2    0.10    9.50
  -7 -21  -2   29.70   11.70
  -8  22  -2    8.20    7.90
  -8  21  -2   33.60   15.80
  -8  20  -2   16.40   16.20
  -8  18  -2  147.39   10.50
  -8  17  -2   31.90    5.80
  -8  16  -2  700.73   28.50
  -8  15  -2  399.06   17.90
  -8  14  -2  761.82   30.30
  -8  13  -2  799.62   25.60
  -8  12  -2  476.75   16.30
  -8  11  -2  342.97   12.30
  -8  10  -2    0.60    2.00
  -8   9  -2   50.29    3.70
  -8   8  -2  353.96   12.10
  -8   7  -2  268.47   11.50
  -8   6  -2  217.98    7.50
  -8   5  -2    1.60    0.70
  -8   4  -2  247.88   12.00
  -8   3  -2  292.97   13.20
  -8   2  -2 3576.64  128.69
  -8   1  -2 1449.06   36.80
  -8   0  -2 4210.38  122.09
  -8  -1  -2 1450.25   37.10
  -8  -2  -2 3674.63   92.29
  -8  -3  -2  317.37    8.20
  -8  -4  -2  268.67    8.20
  -8  -5  -2    2.40    1.30
  -8  -6  -2  220.48    7.10
  -8  -7  -2  259.27    8.10
  -8  -8  -2  377.26   12.50
  -8  -9  -2   44.50    3.00
  -8 -10  -2    1.60    1.40
  -8 -11  -2  354.06   11.60
  -8 -12  -2  530.05   34.00
  -8 -13  -2  970.70   55.89
  -8 -14  -2  874.31   51.69
  -8 -15  -2  439.56   30.50
  -8 -16  -2  778.52   47.70
  -8 -17  -2   45.20   11.90
  -8 -18  -2  177.08   19.00
  -8 -19  -2    5.50   10.50
  -8 -20  -2    1.30   10.90
  -9  21  -2    0.50    5.00
  -9  20  -2   10.10   16.00
  -9  19  -2   29.00   17.70
  -9  18  -2  101.29   13.80
  -9  17  -2  192.28   11.60
  -9  16  -2  335.27   15.90
  -9  15  -2  816.92   32.40
  -9  14  -2  134.69    8.90
  -9  13  -2  980.50   30.70
  -9  12  -2   92.59    5.50
  -9  11  -2   36.60    3.60
  -9  10  -2  204.58    8.10
  -9   9  -2  211.88    8.00
  -9   8  -2   57.39    3.30
  -9   7  -2  699.23   21.50
  -9   6  -2  440.46   13.70
  -9   5  -2    0.00    2.70
  -9   4  -2  278.37   13.40
  -9   3  -2 1564.64   58.89
  -9   2  -2 1137.09   43.00
  -9   1  -2 3572.14  103.89
  -9   0  -2 4284.67  107.29
  -9  -1  -2 3603.44   90.49
  -9  -2  -2 1214.28   31.40
  -9  -3  -2 1628.14   37.40
  -9  -4  -2  301.57    9.10
  -9  -5  -2    7.50    2.30
  -9  -6  -2  454.45   13.20
  -9  -7  -2  715.23   19.60
  -9  -8  -2   57.49    3.60
  -9  -9  -2  218.68    8.10
  -9 -10  -2  209.58    9.80
  -9 -11  -2   41.00    2.30
  -9 -12  -2   85.99   13.30
  -9 -13  -2 1098.79   62.39
  -9 -14  -2  119.39   16.30
  -9 -15  -2  966.30   56.29
  -9 -16  -2  394.76   29.50
  -9 -17  -2  233.68   21.50
  -9 -18  -2  106.39   16.50
  -9 -19  -2   28.40   14.00
  -9 -20  -2   14.50   12.80
 -10  21  -2  143.39   11.80
 -10  20  -2    3.10    4.70
 -10  19  -2   76.39    8.60
 -10  18  -2   58.69   11.60
 -10  17  -2  512.45   22.00
 -10  16  -2  220.78   12.10
 -10  15  -2  100.99    7.90
 -10  14  -2  979.70   30.80
 -10  13  -2   25.40    3.60
 -10  12  -2  253.57    9.80
 -10  11  -2  162.18    6.90
 -10  10  -2   39.10    3.20
 -10   9  -2  775.32   20.50
 -10   8  -2 1049.20   31.70
 -10   7  -2  154.68    5.50
 -10   6  -2    8.30    5.60
 -10   4  -2  781.82   31.40
 -10   3  -2   21.70    4.00
 -10   2  -2 1576.34   58.79
 -10   1  -2 4615.74  134.29
 -10   0  -2 1631.64   41.60
 -10  -1  -2 4592.94  115.09
 -10  -2  -2 1637.84   42.00
 -10  -3  -2   21.30    2.20
 -10  -4  -2  876.31   23.40
 -10  -5  -2 1107.09   29.20
 -10  -6  -2   18.00    2.20
 -10  -7  -2  158.48    5.90
 -10  -8  -2 1132.69   34.60
 -10  -9  -2  830.32   25.90
 -10 -10  -2   46.40    4.80
 -10 -11  -2  183.18    6.80
 -10 -12  -2  270.87   22.00
 -10 -13  -2   38.20   11.70
 -10 -15  -2  134.59   16.80
 -10 -16  -2  242.78   23.10
 -10 -17  -2  642.14   41.30
 -10 -18  -2   55.59   18.80
 -10 -19  -2   57.69   14.80
 -10 -20  -2    4.30   11.90
 -11  20  -2   15.20    9.60
 -11  19  -2   30.50    4.90
 -11  18  -2  435.16   15.90
 -11  17  -2   73.29    5.80
 -11  16  -2  439.16   15.60
 -11  15  -2  462.75   16.40
 -11  14  -2   51.69    3.80
 -11  13  -2  774.62   21.20
 -11  12  -2   63.99    3.70
 -11  11  -2   20.40    2.80
 -11  10  -2  925.51   28.30
 -11   9  -2  213.18    8.10
 -11   8  -2 1175.78   35.10
 -11   7  -2   54.49    9.70
 -11   6  -2  122.39   13.00
 -11   5  -2  380.66   25.50
 -11   4  -2  845.52   48.70
 -11   2  -2  656.13   26.80
 -11   1  -2  825.52   25.50
 -11   0  -2 3760.42  109.59
 -11  -1  -2  832.12   22.20
 -11  -2  -2  708.03   19.10
 -11  -3  -2 1076.99   28.40
 -11  -4  -2  866.71   20.80
 -11  -5  -2  409.26   12.20
 -11  -6  -2  133.59    5.40
 -11  -7  -2   71.99    5.00
 -11  -8  -2 1281.37   39.00
 -11  -9  -2  234.78    9.10
 -11 -10  -2  992.40   30.60
 -11 -11  -2   21.60    2.60
 -11 -12  -2   56.89   19.10
 -11 -13  -2  833.32   49.80
 -11 -14  -2   74.29   13.30
 -11 -15  -2  534.75   36.30
 -11 -16  -2  528.95   35.70
 -11 -17  -2   76.59   15.30
 -11 -18  -2  417.66   33.40
 -11 -19  -2   50.09   13.30
 -12  20  -2   51.79   12.20
 -12  19  -2   89.59   14.50
 -12  18  -2   44.20    7.00
 -12  17  -2  380.16   18.00
 -12  16  -2   90.59    8.20
 -12  15  -2   24.80    5.10
 -12  14  -2  302.97   18.50
 -12  13  -2  197.58    8.30
 -12  12  -2  255.87    9.60
 -12  11  -2   51.19    3.50
 -12  10  -2    9.20    3.80
 -12   9  -2  933.31   28.10
 -12   8  -2   49.90    9.70
 -12   7  -2  256.37   20.10
 -12   6  -2  323.57   23.90
 -12   5  -2  307.17   22.50
 -12   4  -2  571.34   35.80
 -12   3  -2   40.10    8.90
 -12   2  -2  570.24   35.10
 -12   1  -2 1227.68   36.80
 -12   0  -2  463.35   15.20
 -12  -1  -2 1199.38   31.20
 -12  -2  -2  586.24   16.20
 -12  -3  -2   44.90    3.10
 -12  -4  -2  587.64   14.70
 -12  -5  -2  354.86   11.00
 -12  -6  -2  334.37   10.50
 -12  -7  -2  269.27   10.40
 -12  -8  -2   61.69    4.50
 -12  -9  -2  995.90   31.00
 -12 -10  -2    6.90    2.20
 -12 -11  -2   51.79    4.60
 -12 -12  -2  273.37   27.20
 -12 -14  -2  338.77   30.70
 -12 -15  -2   24.60   11.30
 -12 -16  -2  118.99   16.50
 -12 -17  -2  425.26   32.50
 -12 -19  -2  102.19   22.30
 -13  20  -2    6.30    9.80
 -13  19  -2   49.50   12.10
 -13  18  -2   66.49   13.20
 -13  17  -2   28.20    5.70
 -13  16  -2   70.49    6.90
 -13  15  -2   13.70    4.40
 -13  14  -2   12.00    4.10
 -13  13  -2   54.89    4.00
 -13  12  -2    5.00    2.00
 -13  11  -2   22.40    2.80
 -13  10  -2  225.98   20.60
 -13   9  -2   41.40   10.90
 -13   8  -2  525.45   34.20
 -13   7  -2  123.49   15.20
 -13   6  -2   58.29   10.60
 -13   5  -2  303.67   23.50
 -13   4  -2    0.00    6.30
 -13   3  -2  419.36   28.40
 -13   2  -2  126.49   14.40
 -13   1  -2   97.89    3.60
 -13   0  -2  323.47   10.80
 -13  -1  -2   98.29    4.90
 -13  -2  -2  129.49    5.10
 -13  -3  -2  416.46   12.30
 -13  -4  -2    1.40    1.70
 -13  -5  -2  333.17   10.60
 -13  -6  -2   50.29    3.80
 -13  -7  -2  133.29    6.80
 -13  -8  -2  565.94   19.00
 -13  -9  -2   31.30    3.50
 -13 -10  -2  250.57    9.60
 -13 -11  -2   27.30    3.00
 -13 -12  -2    6.40    9.30
 -13 -14  -2   22.30   18.90
 -13 -15  -2    0.00   21.10
 -13 -16  -2   91.89   16.40
 -13 -17  -2   17.30   11.00
 -13 -18  -2   53.99   14.70
 -14  19  -2    7.30   10.50
 -14  18  -2   39.60   12.00
 -14  17  -2    0.00    8.50
 -14  16  -2    2.40    9.20
 -14  15  -2    2.40    3.50
 -14  14  -2    3.70    3.20
 -14  13  -2   25.30   10.00
 -14  12  -2   11.80    8.60
 -14  11  -2   17.00   10.20
 -14  10  -2  366.76   27.00
 -14   9  -2   68.49   13.00
 -14   8  -2  435.46   30.40
 -14   7  -2  660.23   41.70
 -14   6  -2  571.44   37.20
 -14   5  -2  682.43   42.60
 -14   4  -2   64.89   12.30
 -14   3  -2  117.49   14.60
 -14   2  -2   54.89   10.40
 -14   1  -2   46.30    9.60
 -14   0  -2    4.50    1.40
 -14  -1  -2   46.50    3.20
 -14  -2  -2   41.40    3.40
 -14  -3  -2  101.29    6.10
 -14  -4  -2   53.99    3.30
 -14  -5  -2  656.23   18.70
 -14  -6  -2  588.64   19.90
 -14  -7  -2  721.13   29.70
 -14  -8  -2  471.95   16.50
 -14  -9  -2   72.99    5.10
 -14 -10  -2  373.66   13.30
 -14 -11  -2   14.10    2.40
 -14 -12  -2    1.20    9.50
 -14 -13  -2    2.90   20.00
 -14 -14  -2    1.70   19.10
 -14 -15  -2   12.40   18.80
 -14 -16  -2   34.30   18.90
 -14 -17  -2    0.00   16.60
 -14 -18  -2   73.19   15.80
 -15  18  -2   40.80   12.40
 -15  17  -2   63.59   13.70
 -15  16  -2   59.69   13.20
 -15  15  -2   34.10   12.00
 -15  14  -2   57.59   12.90
 -15  13  -2   50.79   12.30
 -15  12  -2   62.69   12.80
 -15  11  -2  113.89   16.30
 -15  10  -2   18.70   18.00
 -15   9  -2 1139.19   65.79
 -15   8  -2   32.40   10.90
 -15   7  -2 1006.20   59.39
 -15   6  -2 1049.70   61.19
 -15   5  -2  150.58   16.50
 -15   4  -2 1538.25   85.39
 -15   3  -2   58.79   12.30
 -15   2  -2  125.99   16.10
 -15   1  -2   22.60    9.60
 -15   0  -2 1136.59   42.70
 -15  -1  -2   26.20    2.50
 -15  -2  -2  100.99    5.20
 -15  -3  -2   64.69    4.60
 -15  -4  -2 1519.05   46.40
 -15  -5  -2  140.59    8.40
 -15  -6  -2 1191.58   37.20
 -15  -7  -2 1065.29   33.70
 -15  -8  -2   28.50    4.00
 -15  -9  -2 1215.68   37.70
 -15 -10  -2   23.90    3.40
 -15 -11  -2   94.09    5.10
 -15 -12  -2   60.39    3.90
 -15 -13  -2   46.30   12.60
 -15 -14  -2   61.39   21.50
 -15 -15  -2   38.50   16.70
 -15 -16  -2    4.00   16.90
 -15 -18  -2   29.60   12.90
 -16  18  -2   11.50   11.00
 -16  17  -2  181.18   21.00
 -16  16  -2    4.50   10.00
 -16  15  -2    0.00   10.30
 -16  14  -2  147.99   18.70
 -16  13  -2  281.67   25.50
 -16  12  -2   47.60   13.00
 -16  11  -2   17.50    9.80
 -16  10  -2  382.86   29.90
 -16   9  -2  121.19   16.50
 -16   8  -2 1626.04   93.29
 -16   7  -2  185.08   19.30
 -16   6  -2  812.62   50.39
 -16   5  -2 2376.96  127.69
 -16   4  -2   29.10   10.80
 -16   3  -2  400.36   29.70
 -16   2  -2   44.60   11.40
 -16   1  -2 1122.59   64.99
 -16   0  -2    1.70    1.70
 -16  -1  -2  977.30   29.90
 -16  -2  -2   49.40    3.90
 -16  -3  -2  363.46   13.00
 -16  -4  -2   27.00    3.60
 -16  -5  -2 2464.05   90.79
 -16  -6  -2  846.42   34.30
 -16  -7  -2  220.18   12.80
 -16  -8  -2 1719.03   52.39
 -16  -9  -2  124.79    7.00
 -16 -10  -2  351.46   13.30
 -16 -11  -2    2.50    2.60
 -16 -12  -2   39.20   12.50
 -16 -13  -2  285.07   25.10
 -16 -14  -2  162.28   24.00
 -16 -15  -2    0.00   18.70
 -16 -17  -2  120.29   23.10
 -17  16  -2  108.39   16.80
 -17  15  -2   86.59   21.00
 -17  14  -2   51.49   14.10
 -17  13  -2   85.29   15.80
 -17  12  -2  256.77   23.60
 -17  11  -2   61.99   14.40
 -17  10  -2    0.60    9.60
 -17   9  -2 1130.29   66.49
 -17   8  -2    0.00    8.20
 -17   7  -2 1066.49   63.79
 -17   6  -2  850.61   52.39
 -17   5  -2  179.88   21.10
 -17   4  -2 1773.32   99.29
 -17   3  -2   51.79   20.70
 -17   2  -2   52.69   12.40
 -17   1  -2   49.70   11.70
 -17   0  -2 1279.67   47.90
 -17  -1  -2   51.89    3.30
 -17  -2  -2   46.70    3.60
 -17  -3  -2   28.80    4.50
 -17  -4  -2 1708.63   51.59
 -17  -5  -2  193.98   12.50
 -17  -6  -2  930.61   37.40
 -17  -7  -2 1202.88   47.00
 -17  -8  -2    0.80    5.20
 -17  -9  -2 1230.58   38.40
 -17 -10  -2    5.80    9.40
 -17 -11  -2   52.19    8.90
 -17 -12  -2  242.58   26.90
 -17 -13  -2   61.99   22.70
 -17 -14  -2   46.50   12.70
 -17 -15  -2   45.40   23.10
 -18  16  -2   13.60   11.50
 -18  15  -2    0.00   11.10
 -18  13  -2   47.40   13.40
 -18  12  -2    9.20   12.10
 -18  11  -2   41.60   13.50
 -18  10  -2  483.45   36.10
 -18   9  -2    1.50   10.70
 -18   8  -2 1091.29   65.39
 -18   7  -2  130.19   18.10
 -18   6  -2  650.23   43.90
 -18   5  -2  734.23   50.69
 -18   3  -2  222.68   25.50
 -18   2  -2   87.29   22.60
 -18   1  -2  264.57   29.20
 -18   0  -2    8.30   10.20
 -18  -1  -2  233.58    8.50
 -18  -2  -2   92.19    5.20
 -18  -3  -2  193.08   10.20
 -18  -4  -2    2.70    4.30
 -18  -5  -2  819.62   33.50
 -18  -6  -2  677.33   28.70
 -18  -7  -2  163.98   11.70
 -18  -8  -2 1127.29   44.30
 -18  -9  -2    4.60    5.30
 -18 -10  -2  509.65   34.00
 -18 -11  -2   36.60    8.90
 -18 -12  -2    9.10   16.50
 -18 -13  -2    9.00   19.20
 -18 -14  -2    0.00   19.60
 -19  15  -2   20.20   22.10
 -19  14  -2   14.90   12.70
 -19  13  -2    0.50   11.90
 -19  12  -2   20.30   13.10
 -19  11  -2  134.39   19.80
 -19  10  -2   33.30   12.70
 -19   9  -2  405.06   33.10
 -19   8  -2  114.59   17.50
 -19   7  -2  584.94   41.30
 -19   6  -2   70.89   15.50
 -19   5  -2  218.08   24.10
 -19   4  -2   79.69   16.40
 -19   1  -2   83.79   21.80
 -19   0  -2    0.00   20.50
 -19  -1  -2   66.29   14.20
 -19  -2  -2    5.80    2.10
 -19  -3  -2    9.10    2.70
 -19  -4  -2   49.30    5.40
 -19  -5  -2  204.48   13.40
 -19  -6  -2   96.59    9.10
 -19  -7  -2  560.14   24.90
 -19  -8  -2  115.09   10.10
 -19  -9  -2  398.66   19.20
 -19 -10  -2   54.69   19.70
 -19 -11  -2   64.49   19.20
 -19 -12  -2    0.00   15.80
 -19 -13  -2    0.00   11.60
 -19 -14  -2    0.00   18.90
 -19 -15  -2    0.00   21.60
 -20  13  -2   46.30   15.60
 -20  12  -2   71.99   16.80
 -20  10  -2   41.80   15.00
 -20   9  -2  304.77   29.10
 -20   8  -2  155.28   21.30
 -20   7  -2  101.59   17.00
 -20   6  -2  264.17   25.50
 -20   5  -2   15.50   10.80
 -20   4  -2  156.58   21.50
 -20   3  -2    0.00   23.70
 -20   2  -2   13.40   23.10
 -20   1  -2  170.78   25.40
 -20  -1  -2  211.08   28.00
 -20  -2  -2    1.50    1.90
 -20  -3  -2    2.80    3.70
 -20  -4  -2  144.99   10.00
 -20  -5  -2   31.80    6.20
 -20  -6  -2  258.87   14.70
 -20  -7  -2  119.89   10.40
 -20  -8  -2  144.39   11.20
 -20  -9  -2  305.97   16.10
 -20 -10  -2   61.69    7.50
 -20 -11  -2   24.10   11.30
 -20 -12  -2   46.60   18.00
 -20 -13  -2   23.80   15.80
 -21  12  -2    0.10   12.60
 -21  11  -2   79.89   17.80
 -21  10  -2  269.77   28.10
 -21   9  -2   10.60   11.70
 -21   8  -2  278.07   28.40
 -21   7  -2  128.69   29.60
 -21   6  -2    8.70   25.50
 -21   5  -2  118.09   27.90
 -21   4  -2  316.97   29.40
 -21   3  -2  107.99   18.50
 -21   2  -2  210.98   29.50
 -21   1  -2    6.20   20.80
 -21   0  -2  901.71   57.69
 -21  -1  -2    8.90   21.80
 -21  -3  -2   98.99    7.70
 -21  -4  -2  279.67   14.50
 -21  -5  -2  124.89    9.90
 -21  -6  -2   16.80    5.90
 -21  -7  -2   52.59    7.60
 -21  -8  -2  304.07   16.40
 -21  -9  -2   17.50    8.00
 -21 -10  -2  264.77   22.50
 -21 -11  -2  100.09   14.80
 -21 -12  -2   19.90   11.40
 -22  10  -2   14.50   12.20
 -22   8  -2   29.80   16.30
 -22   7  -2   25.80   13.80
 -22   6  -2   29.30   26.80
 -22   5  -2  436.66   40.00
 -22   4  -2  217.48   32.10
 -22   3  -2    7.10   12.70
 -22   2  -2   48.10   14.40
 -22   1  -2  879.11   58.49
 -22  -1  -2 1019.20   63.99
 -22  -2  -2   86.69   24.70
 -22  -3  -2    9.50   25.70
 -22  -4  -2  115.69    8.90
 -22  -5  -2  335.27   21.10
 -22  -6  -2    6.20    5.40
 -22  -7  -2    4.70    5.50
 -22  -8  -2    8.10    6.00
 -22  -9  -2  246.68   25.70
 -22 -10  -2    9.70    9.70
 -22 -11  -2   15.00    9.70
 -22 -12  -2  159.58   19.00
 -23   9  -2    2.80   16.80
 -23   8  -2   29.40   14.20
 -23   7  -2   44.40   16.00
 -23   4  -2  266.47   33.50
 -23   3  -2  156.98   28.30
 -23   2  -2  165.08   22.70
 -23   1  -2  140.99   29.30
 -23   0  -2  940.81   62.19
 -23  -1  -2  141.29   25.40
 -23  -2  -2  151.38   25.40
 -23  -3  -2  142.99   27.30
 -23  -4  -2  237.68   31.60
 -23  -5  -2   20.60   11.30
 -23  -6  -2   20.90    6.00
 -23  -7  -2   26.10    7.00
 -23  -8  -2   43.00    7.70
 -23  -9  -2    0.00   17.40
 -23 -10  -2    9.80   20.00
 -23 -11  -2   37.80   11.80
 -24   7  -2    2.40   14.00
 -24   6  -2   36.90   16.40
 -24   5  -2   23.10   26.20
 -24   4  -2   34.10   23.70
 -24   2  -2  186.68   29.90
 -24   1  -2  298.77   35.30
 -24   0  -2  257.87   34.30
 -24  -1  -2  300.17   35.30
 -24  -2  -2  163.28   27.00
 -24  -3  -2   14.00   21.10
 -24  -4  -2   39.80   23.30
 -24  -5  -2   58.29   14.00
 -24  -6  -2    0.00   10.00
 -24  -7  -2    0.00    9.40
 -25   3  -2   68.19   25.80
 -25   2  -2   84.89   24.80
 -25  -2  -2  110.49   26.80
 -25  -3  -2   38.60   24.80
 -25  -4  -2    0.00   22.80
 -25  -5  -2    0.00   24.40
 -25  -6  -2    5.50   11.60
 -26   1  -2    0.00   22.20
 -26   0  -2  492.95   44.80
 -26  -1  -2    0.00   28.70
 -26  -2  -2  164.68   22.90
  26   3  -3   69.29   16.50
  26   2  -3   91.29   28.50
  26   1  -3    4.90   13.40
  26   0  -3    6.80   14.30
  26  -1  -3    0.30   14.20
  26  -2  -3  169.58   27.30
  25   5  -3   93.79   15.00
  25   4  -3   21.20   11.90
  25   3  -3   86.29   16.20
  25   2  -3   51.49   15.50
  25   1  -3  134.39   21.40
  25   0  -3    0.00   12.80
  25  -1  -3   95.69   32.90
  25  -2  -3   65.69   19.00
  25  -3  -3   82.69   20.80
  25  -4  -3   60.39   18.30
  24   9  -3    1.00    9.90
  24   8  -3  134.29   16.10
  24   7  -3    9.40    9.60
  24   6  -3  553.14   36.00
  24   5  -3    0.00    7.70
  24   4  -3   35.90   11.90
  24   3  -3    8.90   11.40
  24   2  -3   87.49   16.50
  24   1  -3   21.80   13.40
  24   0  -3    0.00   13.00
  24  -1  -3   26.80   16.00
  24  -2  -3   99.49   20.70
  24  -3  -3   33.10   21.60
  24  -4  -3   19.10   16.00
  24  -5  -3    0.00   14.40
  24  -7  -3    8.30   20.60
  23  11  -3  489.05   34.10
  23  10  -3   26.70   10.60
  23   9  -3   36.80   11.10
  23   8  -3    5.00    8.70
  23   7  -3  354.86   25.30
  23   6  -3    4.30    5.80
  23   5  -3  390.06   19.20
  23   4  -3    1.50    5.50
  23   3  -3   31.90    6.40
  23   2  -3   23.30   12.10
  23   1  -3   23.40   13.20
  23   0  -3    0.00   11.90
  23  -1  -3    0.00   13.60
  23  -2  -3   12.80   13.10
  23  -3  -3   23.70   14.70
  23  -4  -3    0.00   12.80
  23  -5  -3  475.05   39.90
  23  -6  -3    0.00   16.00
  23  -7  -3  448.16   39.20
  23  -8  -3    0.00   13.90
  22  11  -3   35.40   12.50
  22  10  -3  215.28   21.50
  22   9  -3    0.50    9.00
  22   8  -3    3.80    4.80
  22   7  -3    4.50    5.50
  22   6  -3  241.88   14.40
  22   5  -3    6.90    5.90
  22   4  -3  463.65   23.70
  22   3  -3    1.60    5.30
  22   2  -3  180.98   11.80
  22   1  -3    4.70    4.60
  22   0  -3   11.40    4.10
  22  -1  -3    0.00   11.50
  22  -2  -3  236.18   26.90
  22  -3  -3    0.00   13.00
  22  -4  -3  521.55   40.10
  22  -5  -3   11.30   15.20
  22  -6  -3  203.68   34.70
  22  -8  -3    0.00   13.80
  22  -9  -3    0.00   12.60
  22 -10  -3  228.98   26.40
  21  13  -3  117.99   16.70
  21  12  -3    0.00   10.20
  21  11  -3   81.89   14.60
  21  10  -3    9.00    9.60
  21   9  -3   66.79   12.50
  21   8  -3    6.00    5.10
  21   7  -3    7.30    5.20
  21   6  -3   17.10    6.00
  21   5  -3  253.17   14.80
  21   4  -3   19.00    6.20
  21   3  -3  942.31   38.20
  21   2  -3   69.99    7.90
  21   1  -3  353.76   17.60
  21   0  -3    0.00    3.90
  21  -1  -3  341.37   16.00
  21  -2  -3   54.69   16.50
  21  -3  -3  963.10   61.79
  21  -4  -3   35.90   14.20
  21  -5  -3  252.77   28.80
  21  -6  -3    6.30   14.30
  21  -7  -3    0.00   26.00
  21  -8  -3   41.40   25.80
  21  -9  -3   62.29   20.00
  21 -10  -3   23.80   15.40
  21 -11  -3   83.19   19.00
  21 -12  -3    0.00   12.90
  20  14  -3  260.27   24.30
  20  13  -3    3.20   10.80
  20  12  -3   30.10   11.70
  20  11  -3    0.00    8.90
  20  10  -3   17.20   10.40
  20   9  -3   43.80   11.80
  20   8  -3  162.78   11.20
  20   7  -3   43.40    6.60
  20   6  -3   34.50    6.50
  20   5  -3    2.00    5.30
  20   4  -3  730.93   30.80
  20   3  -3  113.29   10.00
  20   2  -3 1520.05   58.29
  20   1  -3    0.20   10.50
  20   0  -3    1.00    2.30
  20  -1  -3   21.00    2.90
  20  -3  -3  137.09   21.90
  20  -4  -3  832.12   54.49
  20  -5  -3    1.40   13.70
  20  -6  -3   38.20   15.30
  20  -7  -3   36.50   13.90
  20  -8  -3  175.18   29.60
  20  -9  -3    6.30   25.80
  20 -10  -3    1.50   11.30
  20 -11  -3    9.00   24.80
  20 -12  -3    9.00   13.90
  20 -13  -3    0.00   12.60
  19  15  -3  182.18   21.20
  19  13  -3   18.10   11.50
  19  12  -3    7.80   10.30
  19  11  -3   57.89   13.20
  19  10  -3    2.80    3.70
  19   9  -3   20.50    5.60
  19   8  -3   79.09    7.40
  19   7  -3  467.45   20.90
  19   6  -3    8.50    5.20
  19   5  -3   22.60    5.90
  19   4  -3   55.49    7.40
  19   3  -3 1596.94   60.79
  19   2  -3  227.78    9.80
  19   1  -3  665.73   28.50
  19   0  -3    1.70    2.40
  19  -1  -3  635.34   20.80
  19  -2  -3  205.58    8.90
  19  -3  -3 1317.27   65.49
  19  -4  -3   48.40   25.90
  19  -5  -3   29.50   13.50
  19  -6  -3   17.40   11.70
  19  -7  -3  559.84   41.30
  19  -8  -3   81.59   26.70
  19  -9  -3   24.00   23.80
  19 -10  -3    0.00   23.90
  19 -11  -3  103.79   17.50
  19 -12  -3    0.00   13.30
  19 -13  -3   24.40   13.90
  19 -14  -3    6.80   12.40
  18  16  -3   52.79   13.10
  18  15  -3    6.80   10.90
  18  14  -3   15.20   11.60
  18  13  -3    9.10   11.00
  18  12  -3  113.89   16.30
  18  11  -3    1.30    9.20
  18  10  -3   62.09    6.30
  18   9  -3   47.90    5.70
  18   8  -3  316.97   15.40
  18   7  -3   44.10    6.40
  18   6  -3  245.48   13.40
  18   5  -3   36.10    6.10
  18   4  -3  388.86   18.50
  18   3  -3  208.88   12.40
  18   2  -3  998.40   31.60
  18   1  -3   51.39    6.70
  18   0  -3    9.60    4.60
  18  -1  -3   51.39    4.10
  18  -2  -3 1085.39   33.60
  18  -3  -3  189.48   11.40
  18  -4  -3  418.76   38.10
  18  -6  -3  276.17   27.60
  18  -7  -3   27.70   12.50
  18  -8  -3  334.17   30.20
  18  -9  -3   56.89   15.50
  18 -10  -3   67.49   23.80
  18 -11  -3    0.00   23.60
  18 -12  -3  110.69   18.80
  18 -13  -3    0.00   11.70
  18 -14  -3   30.30   13.70
  18 -15  -3    0.00   11.40
  17  16  -3    0.00   11.40
  17  15  -3    9.90   12.10
  17  14  -3   15.30   11.10
  17  13  -3   47.50   12.10
  17  12  -3    3.70    9.00
  17  11  -3  111.39   21.00
  17  10  -3   18.60    3.90
  17   9  -3   12.10    7.30
  17   8  -3   12.10    3.20
  17   7  -3  176.78    8.20
  17   6  -3   11.20    4.70
  17   5  -3   85.39    8.10
  17   4  -3   17.30    5.30
  17   3  -3   82.59    5.80
  17   2  -3   14.10    3.10
  17   1  -3  115.79    6.40
  17   0  -3    0.90    2.30
  17  -1  -3  119.99    6.00
  17  -2  -3   17.20    2.60
  17  -3  -3   96.09    4.90
  17  -4  -3   24.60   21.70
  17  -5  -3   70.49    4.90
  17  -7  -3  189.18   21.50
  17  -8  -3    7.90   11.40
  17  -9  -3   21.40   12.70
  17 -10  -3    3.00    9.40
  17 -11  -3   96.69   25.20
  17 -12  -3    0.00   22.30
  17 -13  -3   39.00   13.00
  17 -14  -3    5.60    9.70
  17 -15  -3    0.00   12.50
  17 -16  -3    9.80   11.70
  16  17  -3    2.90    9.70
  16  16  -3   17.50   14.20
  16  15  -3   26.50   11.70
  16  14  -3  136.79   17.60
  16  13  -3    8.70    9.80
  16  12  -3   84.89   13.90
  16  11  -3    3.70    8.50
  16  10  -3   15.00    2.60
  16   9  -3   10.70    4.30
  16   8  -3    5.60    7.50
  16   7  -3    4.90    2.90
  16   6  -3   59.99    4.90
  16   5  -3    4.70    4.80
  16   4  -3  355.66   16.90
  16   3  -3    5.60    2.80
  16   2  -3  208.08    8.90
  16   1  -3   30.70    3.60
  16   0  -3    0.30    2.10
  16  -1  -3   38.10    3.50
  16  -2  -3  227.08    8.80
  16  -3  -3    5.50    2.00
  16  -4  -3  278.67   10.30
  16  -5  -3    0.00   17.20
  16  -6  -3   43.20    4.90
  16  -7  -3    5.10    2.30
  16  -9  -3   10.60    4.10
  16 -10  -3    8.90    3.40
  16 -11  -3   32.40   21.50
  16 -12  -3   70.89    6.40
  16 -13  -3    8.20    4.00
  16 -14  -3  166.48   20.90
  16 -15  -3    0.60    9.30
  16 -16  -3    0.00   19.40
  16 -17  -3    0.00   10.00
  15  17  -3    9.80   11.80
  15  16  -3   31.70   13.10
  15  15  -3  475.95   34.00
  15  14  -3    0.00    9.90
  15  13  -3  249.78   22.90
  15  12  -3   26.90   10.60
  15  11  -3    4.80    8.90
  15  10  -3   14.90    2.60
  15   9  -3   71.29    5.50
  15   8  -3   31.30    6.40
  15   7  -3  233.48    9.80
  15   6  -3   61.79    4.60
  15   5  -3  329.87   12.30
  15   4  -3    7.80    2.80
  15   3  -3 1669.13   50.39
  15   2  -3   10.30    4.50
  15   1  -3  711.83   23.00
  15   0  -3    0.40    2.10
  15  -1  -3  729.13   23.30
  15  -2  -3   14.80    2.40
  15  -3  -3 1802.52   53.89
  15  -4  -3    5.30    1.80
  15  -5  -3  322.27   11.70
  15  -6  -3   72.99    6.10
  15  -7  -3  255.17   13.50
  15  -8  -3   29.00    5.20
  15  -9  -3   85.79    4.80
  15 -10  -3   26.90    3.10
  15 -11  -3   11.40    2.80
  15 -12  -3   18.20    4.40
  15 -13  -3  223.78   12.80
  15 -14  -3    2.30    4.30
  15 -15  -3  367.16   19.30
  15 -16  -3   16.30   11.50
  15 -18  -3   10.20   11.40
  14  18  -3  253.47   23.70
  14  17  -3   44.60   22.10
  14  16  -3  163.98   18.90
  14  15  -3    1.60   10.80
  14  14  -3  634.94   40.50
  14  13  -3   26.60   10.30
  14  12  -3  121.19   16.30
  14  11  -3   17.40    8.80
  14  10  -3    4.70    7.40
  14   9  -3    6.20    2.00
  14   8  -3  348.17   16.00
  14   7  -3   80.19    5.70
  14   6  -3   93.09    6.00
  14   5  -3    3.60    2.70
  14   4  -3 1668.73   43.40
  14   3  -3  122.59    5.40
  14   2  -3 4663.53  164.68
  14   1  -3   97.59    5.30
  14   0  -3    0.40    1.90
  14  -1  -3   95.19    4.90
  14  -2  -3 4949.70  144.09
  14  -3  -3  135.39    5.90
  14  -4  -3 1781.12   53.09
  14  -5  -3    3.10    1.70
  14  -6  -3  114.69    6.50
  14  -7  -3   86.59    4.60
  14  -8  -3  361.96   13.10
  14  -9  -3    7.40    4.00
  14 -10  -3    4.60    3.50
  14 -11  -3   18.20    3.20
  14 -12  -3  113.89    6.50
  14 -13  -3   35.10    5.70
  14 -14  -3  594.74   25.80
  14 -15  -3   11.10    5.30
  14 -16  -3  128.79   10.00
  14 -17  -3   20.80    6.10
  14 -19  -3   20.80   11.60
  13  18  -3   38.70   13.00
  13  17  -3   17.90   11.20
  13  16  -3    6.20   10.40
  13  15  -3  541.85   36.10
  13  14  -3    0.00    8.50
  13  13  -3  336.57   29.90
  13  11  -3    0.00   16.70
  13  10  -3   11.90    8.20
  13   9  -3  101.09    6.10
  13   8  -3   66.09    3.60
  13   7  -3  384.56   17.20
  13   6  -3   46.30    5.00
  13   5  -3  588.14   23.90
  13   4  -3  213.18    7.50
  13   3  -3 5077.79  147.99
  13   2  -3  187.08    6.80
  13   1  -3 2013.20   51.89
  13   0  -3    0.00    1.70
  13  -1  -3 2077.59   61.69
  13  -2  -3  195.08    9.20
  13  -3  -3 5296.47  153.88
  13  -4  -3  217.38    8.20
  13  -5  -3  583.14   18.70
  13  -6  -3   38.30    3.40
  13  -7  -3  397.86   14.00
  13  -8  -3   50.19    4.90
  13  -9  -3   90.29    5.70
  13 -10  -3    8.70    4.90
  13 -11  -3   16.40    4.40
  13 -12  -3   37.50    4.60
  13 -13  -3  288.67   11.60
  13 -14  -3    1.20    4.70
  13 -15  -3  556.24   24.30
  13 -16  -3    8.00    5.20
  13 -17  -3   27.90    6.60
  13 -18  -3   28.40    7.20
  12  19  -3   45.60   13.80
  12  18  -3  222.58   22.30
  12  17  -3   48.70   12.50
  12  16  -3   13.80   10.60
  12  15  -3    0.00    9.70
  12  14  -3  336.87   26.40
  12  12  -3  343.37   28.80
  12  11  -3    0.00   13.70
  12  10  -3  136.29   18.30
  12   9  -3  103.49    5.70
  12   8  -3  234.08    8.40
  12   7  -3   27.90    2.90
  12   6  -3    5.10    4.00
  12   5  -3    0.00    4.90
  12   4  -3 2374.16   60.79
  12   3  -3  297.07    9.30
  12   2  -3 4125.09  104.09
  12   1  -3   57.89    3.40
  12   0  -3    1.10    1.50
  12  -1  -3   63.19    3.40
  12  -2  -3 4269.27  149.99
  12  -3  -3  310.77   14.10
  12  -4  -3 2606.54   95.19
  12  -5  -3    4.30    1.80
  12  -6  -3    5.90    1.90
  12  -7  -3   16.00    4.00
  12  -8  -3  231.28    9.50
  12  -9  -3   85.19    7.30
  12 -10  -3  174.48    8.30
  12 -11  -3   15.40    4.40
  12 -12  -3  346.97   13.00
  12 -13  -3   43.30   11.70
  12 -14  -3  334.97   16.50
  12 -15  -3   11.60    5.10
  12 -16  -3   31.60    6.30
  12 -17  -3   38.30    7.20
  12 -18  -3  235.48   14.30
  12 -19  -3   26.10    7.50
  12 -20  -3  260.87   30.50
  11  19  -3  155.58   19.10
  11  18  -3   28.10   11.80
  11  17  -3   80.09   14.30
  11  16  -3   50.29   11.80
  11  15  -3    1.20    9.30
  11  14  -3   24.30   10.60
  11  13  -3  219.48   20.50
  11  12  -3   14.60   14.60
  11  11  -3  446.96   30.70
  11  10  -3   69.29   14.10
  11   9  -3  805.32   45.80
  11   8  -3   30.50    2.60
  11   7  -3   10.20    1.90
  11   6  -3    6.20    1.80
  11   5  -3 1163.98   31.50
  11   4  -3  210.28   11.00
  11   3  -3 1379.56   35.80
  11   2  -3   77.19    3.80
  11   1  -3  208.68    6.90
  11   0  -3    1.20    1.50
  11  -1  -3  201.98    6.70
  11  -2  -3   69.19    3.40
  11  -3  -3 1498.85   53.89
  11  -4  -3  246.28   12.80
  11  -5  -3 1236.98   37.60
  11  -6  -3    7.40    2.00
  11  -7  -3    7.90    2.10
  11  -8  -3    4.90    4.90
  11  -9  -3  852.71   27.10
  11 -10  -3   76.59    6.40
  11 -11  -3  501.85   22.60
  11 -12  -3   22.40    4.80
  11 -13  -3  220.58   12.50
  11 -14  -3   14.50    5.20
  11 -15  -3    4.70    4.90
  11 -16  -3   49.00    7.20
  11 -17  -3   63.19   10.30
  11 -18  -3   23.20    8.30
  11 -19  -3  124.79   12.60
  11 -20  -3    0.00    8.90
  10  20  -3    2.00   10.10
  10  19  -3   13.80   10.50
  10  18  -3   10.70   11.00
  10  17  -3   18.40   11.10
  10  16  -3  210.38   21.00
  10  15  -3   28.80   10.80
  10  14  -3   39.10   11.20
  10  13  -3    0.00    7.20
  10  12  -3  558.94   34.80
  10  11  -3   67.99   15.30
  10  10  -3  915.61   53.09
  10   9  -3    1.70    9.60
  10   8  -3    0.20    2.50
  10   7  -3  128.59    5.20
  10   6  -3  886.61   23.50
  10   5  -3   53.89    3.10
  10   4  -3  445.26   13.20
  10   3  -3    1.30    1.80
  10   2  -3    7.50    1.70
  10   1  -3   30.10    2.40
  10   0  -3    0.60    1.30
  10  -1  -3   31.80    2.60
  10  -2  -3    6.70    1.50
  10  -3  -3    1.20    1.20
  10  -4  -3  442.86   18.30
  10  -5  -3   62.89    4.30
  10  -6  -3  979.10   30.80
  10  -7  -3  130.99    5.80
  10  -8  -3    3.10    2.10
  10  -9  -3   10.00    3.00
  10 -10  -3  995.90   39.00
  10 -11  -3  113.19    7.40
  10 -12  -3  635.44   22.50
  10 -13  -3    1.00    4.00
  10 -14  -3   36.40    6.00
  10 -15  -3   30.70    6.00
  10 -16  -3  216.28   13.10
  10 -17  -3   27.00    6.70
  10 -18  -3   10.90    6.20
  10 -19  -3   19.70   12.90
  10 -20  -3    0.00   13.70
  10 -21  -3    6.00    6.80
   9  20  -3    0.00    9.00
   9  18  -3    0.00    8.70
   9  17  -3   92.39   14.10
   9  16  -3   87.19   13.50
   9  15  -3  499.55   33.00
   9  14  -3   44.00   12.80
   9  13  -3    8.50    7.70
   9  12  -3  118.79   13.30
   9  11  -3  997.60   55.69
   9  10  -3    4.70   11.40
   9   9  -3  204.88   17.10
   9   8  -3    1.40    1.00
   9   7  -3 1455.45   55.49
   9   6  -3  238.48    7.30
   9   5  -3  679.33   20.90
   9   4  -3    2.00    1.40
   9   3  -3  465.35   13.00
   9   2  -3   86.99    3.70
   9   1  -3 1073.09   28.10
   9   0  -3    0.90    1.30
   9  -1  -3 1080.19   28.40
   9  -2  -3   90.69    3.70
   9  -3  -3  466.05   13.20
   9  -4  -3    1.20    1.70
   9  -5  -3  681.83   19.10
   9  -6  -3  235.28    9.90
   9  -7  -3 1578.94   48.40
   9  -8  -3    4.90    2.30
   9  -9  -3  212.28    8.50
   9 -10  -3    9.30    2.60
   9 -11  -3 1009.20   32.00
   9 -12  -3  119.39   17.10
   9 -13  -3    1.70    5.20
   9 -14  -3   34.10    5.80
   9 -15  -3  494.65   21.90
   9 -16  -3   90.19    8.70
   9 -17  -3   81.09    8.60
   9 -18  -3    3.50    5.90
   9 -19  -3  161.08   15.80
   9 -20  -3    0.00   13.10
   9 -21  -3  109.49   15.70
   8  20  -3  426.06   32.20
   8  19  -3   15.20   11.30
   8  18  -3  152.18   18.70
   8  17  -3   11.00    9.80
   8  16  -3  491.25   33.40
   8  15  -3  104.09   14.60
   8  14  -3  576.34   36.20
   8  13  -3   32.50    8.80
   8  12  -3  376.56   25.40
   8  11  -3   37.90    9.00
   8  10  -3  703.03   40.70
   8   9  -3   71.39   11.90
   8   8  -3  538.35   32.80
   8   7  -3  276.67    8.40
   8   6  -3  702.83   21.70
   8   5  -3   31.40    2.10
   8   4  -3  877.71   22.90
   8   3  -3   25.60    2.10
   8   2  -3 3069.19   77.29
   8   1  -3   11.70    1.60
   8   0  -3    1.90    1.10
   8  -1  -3   13.60    1.60
   8  -2  -3 3133.89   79.19
   8  -3  -3   24.10    1.90
   8  -4  -3  962.90   29.10
   8  -5  -3   33.50    2.80
   8  -6  -3  716.93   21.20
   8  -7  -3  289.17   12.10
   8  -8  -3  551.74   17.90
   8  -9  -3   85.59    5.00
   8 -10  -3  773.02   30.40
   8 -11  -3   42.30    4.10
   8 -12  -3  362.86   17.20
   8 -13  -3   22.20    5.20
   8 -14  -3  539.45   18.60
   8 -15  -3  110.59    7.30
   8 -16  -3  438.46   16.30
   8 -17  -3    3.80    4.10
   8 -18  -3  139.59   17.70
   8 -19  -3    5.30    5.80
   8 -20  -3  412.56   22.40
   8 -21  -3   24.30   13.30
   7  20  -3   16.60   20.10
   7  19  -3  415.16   30.10
   7  18  -3   19.80   10.70
   7  17  -3   17.10   10.30
   7  16  -3    0.20    8.70
   7  15  -3  496.85   35.20
   7  14  -3    4.80    7.00
   7  13  -3  150.38   19.70
   7  12  -3   73.39   10.90
   7  11  -3   44.50    8.70
   7  10  -3    5.90    5.70
   7   9  -3    5.10    5.60
   7   7  -3  567.14   18.80
   7   6  -3  184.38    8.50
   7   5  -3  325.27    9.30
   7   4  -3   18.10    1.70
   7   3  -3 4716.23  117.99
   7   2  -3  281.37    8.10
   7   1  -3 2094.29   52.99
   7   0  -3    0.30    1.00
   7  -1  -3 2118.39   53.79
   7  -2  -3  283.17    8.30
   7  -3  -3 4912.01  123.19
   7  -4  -3   21.80    2.00
   7  -5  -3  340.27   10.00
   7  -6  -3  183.28    6.80
   7  -7  -3  642.24   18.20
   7  -8  -3   40.90    3.60
   7  -9  -3    7.30    2.30
   7 -10  -3    5.60    2.60
   7 -11  -3   46.20    3.60
   7 -12  -3   60.49    4.90
   7 -13  -3  131.79    7.20
   7 -14  -3    2.20    3.40
   7 -15  -3  549.15   19.10
   7 -16  -3    3.50    4.00
   7 -17  -3    0.00    3.90
   7 -18  -3    2.10    4.70
   7 -19  -3  419.36   17.70
   7 -20  -3   19.60    5.20
   7 -21  -3  196.68   12.30
   7 -22  -3    0.00    9.00
   6  21  -3    1.70   20.00
   6  19  -3    8.10   19.80
   6  18  -3  341.17   26.20
   6  17  -3    3.50    8.20
   6  16  -3    3.30    8.90
   6  15  -3   23.00    8.30
   6  14  -3  452.45   29.60
   6  13  -3    0.00   13.10
   6  12  -3  460.25   31.00
   6  11  -3    0.00   11.30
   6  10  -3  404.26   25.40
   6   9  -3   85.79   10.40
   6   8  -3  174.28    9.60
   6   7  -3  149.39    8.10
   6   6  -3  173.98    5.50
   6   5  -3   51.49    3.40
   6   4  -3 3086.49   89.29
   6   3  -3  179.48    5.50
   6   2  -3 3375.66   84.59
   6   1  -3   38.70    2.10
   6   0  -3    0.40    0.90
   6  -1  -3   44.90    2.20
   6  -2  -3 3503.85   87.99
   6  -3  -3  189.08    5.90
   6  -4  -3 3337.57   84.09
   6  -5  -3   61.59    2.90
   6  -6  -3  198.58    6.50
   6  -7  -3  162.68    6.10
   6  -8  -3  208.38    7.70
   6  -9  -3   88.69    5.30
   6 -10  -3  444.06   18.10
   6 -11  -3    7.10    2.70
   6 -12  -3  478.95   20.20
   6 -13  -3    3.70    3.70
   6 -14  -3  430.56   19.10
   6 -15  -3   11.30    4.50
   6 -16  -3    4.00    4.80
   6 -17  -3    7.60    5.20
   6 -18  -3  298.57   15.60
   6 -19  -3    0.30    5.00
   6 -20  -3  308.67   17.10
   6 -21  -3    1.70    4.90
   6 -22  -3    6.50    7.90
   5  21  -3   71.79   22.60
   5  19  -3  252.37   27.20
   5  18  -3   19.70   10.60
   5  17  -3  203.28   19.80
   5  16  -3   91.69   13.00
   5  15  -3   26.50    9.60
   5  14  -3    6.60    7.10
   5  13  -3  689.03   40.70
   5  12  -3   18.50   13.90
   5  11  -3 2559.74  132.39
   5  10  -3  130.29   14.60
   5   9  -3  821.02   45.50
   5   8  -3   61.89    5.80
   5   7  -3  699.13   27.10
   5   6  -3   40.70    1.60
   5   5  -3 3545.55   91.39
   5   4  -3   12.90    1.30
   5   3  -3 2333.67   67.59
   5   2  -3   92.69    3.70
   5   1  -3  567.74   14.90
   5   0  -3    1.30    0.90
   5  -1  -3  576.94   15.30
   5  -2  -3   96.69    3.40
   5  -3  -3 2352.06   59.39
   5  -4  -3   15.60    1.50
   5  -5  -3 3790.42   95.29
   5  -6  -3   41.60    2.70
   5  -7  -3  783.12   18.80
   5  -8  -3   76.89    4.40
   5  -9  -3  871.41   34.50
   5 -10  -3  158.38    7.90
   5 -11  -3 2645.74   68.29
   5 -12  -3   49.70    5.70
   5 -13  -3  707.73   28.30
   5 -14  -3   11.40    4.30
   5 -15  -3   36.50    6.00
   5 -16  -3   89.39    8.10
   5 -17  -3  182.38   11.50
   5 -18  -3   27.60    6.20
   5 -19  -3  217.98   13.20
   5 -20  -3    5.70    5.40
   5 -21  -3   81.19    8.80
   5 -22  -3   24.70    7.90
   4  21  -3   21.30   11.50
   4  20  -3    0.00   19.70
   4  19  -3    0.00   19.80
   4  18  -3  190.48   19.90
   4  17  -3   79.89   12.80
   4  15  -3  198.68   18.00
   4  14  -3    9.80    6.80
   4  13  -3    6.90    6.40
   4  12  -3 2453.15  126.49
   4  11  -3  224.28   18.70
   4  10  -3 3925.41  199.68
   4   9  -3   79.29   10.00
   4   8  -3   66.79    5.50
   4   7  -3   13.80    3.00
   4   6  -3 6221.68  219.08
   4   5  -3  292.57    8.10
   4   4  -3 4051.09  101.09
   4   3  -3  119.39    3.70
   4   2  -3  256.07    7.10
   4   1  -3   13.10    1.10
   4   0  -3    2.30    0.90
   4  -1  -3   12.70    1.20
   4  -2  -3  272.27    9.00
   4  -3  -3  123.49    3.50
   4  -4  -3 4259.97  106.69
   4  -5  -3  310.87    9.00
   4  -6  -3 6598.64  147.29
   4  -7  -3   15.10    2.00
   4  -8  -3   72.49    3.70
   4  -9  -3  105.69    4.80
   4 -10  -3 4029.20  102.39
   4 -11  -3  244.68   10.10
   4 -12  -3 2565.94   76.29
   4 -13  -3    4.90    3.80
   4 -14  -3    8.20    3.80
   4 -15  -3  203.48   11.50
   4 -16  -3  565.64   23.90
   4 -17  -3   99.69    8.70
   4 -18  -3  171.58   11.00
   4 -19  -3    0.00    5.00
   4 -20  -3    2.20    5.20
   4 -21  -3   11.40    5.90
   4 -22  -3    0.10    8.80
   3  21  -3    0.30    9.10
   3  20  -3    3.40   10.10
   3  19  -3   14.80   10.40
   3  18  -3    2.90   19.00
   3  17  -3  374.96   26.60
   3  16  -3  168.48   16.30
   3  15  -3  686.03   41.00
   3  14  -3   17.00    7.50
   3  13  -3  611.04   36.30
   3  12  -3  175.58   14.60
   3  11  -3 5751.32  288.47
   3   9  -3 1176.38   46.10
   3   8  -3    9.70    3.10
   3   7  -3 3685.63  106.79
   3   6  -3  266.97    7.40
   3   5  -3 5891.11  169.38
   3   4  -3    5.70    0.70
   3   3  -3  476.85   12.40
   3   2  -3   25.40    1.30
   3   1  -3  593.04   17.70
   3   0  -3    1.30    0.80
   3  -1  -3  589.94   15.30
   3  -2  -3   22.90    1.40
   3  -3  -3  489.25   11.60
   3  -4  -3    6.30    1.10
   3  -5  -3 6196.88  154.68
   3  -6  -3  266.87    8.00
   3  -7  -3 3879.11   97.59
   3  -8  -3   19.50    2.60
   3  -9  -3 1343.77   40.70
   3 -10  -3  323.47   10.10
   3 -11  -3 6231.38  181.38
   3 -12  -3  159.08    7.60
   3 -13  -3  621.84   20.70
   3 -14  -3   22.90    4.80
   3 -15  -3  685.53   27.90
   3 -16  -3  141.09    9.70
   3 -17  -3  362.76   17.30
   3 -18  -3    0.20    4.70
   3 -19  -3    7.60    5.20
   3 -20  -3   10.80    5.60
   3 -21  -3    0.00    5.10
   3 -22  -3   29.10   11.50
   2  22  -3   21.60   18.70
   2  20  -3   60.99   13.00
   2  19  -3    7.50    8.70
   2  18  -3   30.90    9.80
   2  17  -3   23.30    9.90
   2  16  -3  932.41   52.89
   2  15  -3  106.89   13.20
   2  14  -3   20.10    1.60
   2  13  -3    7.50    1.90
   2  12  -3 2569.34   92.29
   2  11  -3  297.07   12.30
   2  10  -3 3234.68  162.08
   2   9  -3   76.69    6.60
   2   8  -3  287.37   12.60
   2   7  -3  153.78    4.80
   2   6  -3 4232.58  105.79
   2   5  -3  137.69    4.10
   2   4  -3 1333.17   33.70
   2   3  -3   13.70    1.00
   2   2  -3  458.85   11.90
   2   1  -3  166.18    4.60
   2   0  -3    1.10    0.70
   2  -1  -3  164.98    5.40
   2  -2  -3  455.95   12.00
   2  -3  -3   18.50    1.40
   2  -4  -3 1376.16   31.30
   2  -5  -3  143.49    4.60
   2  -6  -3 4372.86  109.59
   2  -7  -3  156.38    5.30
   2  -8  -3  331.57    9.90
   2  -9  -3   80.59    3.90
   2 -10  -3 3199.08   81.29
   2 -11  -3  313.17   11.50
   2 -12  -3 2773.02   82.09
   2 -13  -3   16.20    3.30
   2 -14  -3   14.50    3.30
   2 -15  -3  107.09   12.90
   2 -16  -3  945.31   37.00
   2 -17  -3   37.20    6.20
   2 -18  -3   38.10    6.00
   2 -19  -3    1.30    4.60
   2 -20  -3   61.59    7.30
   2 -21  -3   18.10   10.80
   2 -22  -3   21.00   10.70
   1  22  -3   10.60   15.90
   1  20  -3    0.00   18.60
   1  19  -3   15.80   10.00
   1  18  -3   20.90    9.60
   1  17  -3  152.98    8.40
   1  16  -3   54.29    4.50
   1  15  -3  364.16   12.20
   1  14  -3   63.59    3.80
   1  13  -3  241.58    8.60
   1  12  -3   22.70    2.30
   1  11  -3 1289.57   38.40
   1  10  -3  178.08    7.20
   1   9  -3  132.59    4.70
   1   8  -3    0.00    3.00
   1   7  -3 1014.50   34.50
   1   6  -3    6.30    1.00
   1   5  -3 1215.88   35.70
   1   4  -3    8.60    0.80
   1   3  -3    5.60    0.70
   1   2  -3   22.50    1.10
   1   1  -3   97.79    4.10
   1   0  -3    0.60    0.50
   1  -1  -3  101.99    4.40
   1  -2  -3   21.40    1.20
   1  -3  -3    4.70    0.80
   1  -4  -3    9.20    1.10
   1  -5  -3 1224.88   31.40
   1  -6  -3    6.70    1.40
   1  -7  -3 1115.09   29.00
   1  -8  -3    5.90    1.60
   1  -9  -3  140.89    5.30
   1 -10  -3  209.28    7.20
   1 -11  -3 1371.86   41.60
   1 -12  -3   32.90    3.60
   1 -13  -3  244.08   12.10
   1 -14  -3   78.99    5.50
   1 -15  -3  373.06   13.60
   1 -16  -3   65.59    5.30
   1 -17  -3   91.39   21.10
   1 -18  -3   19.00    5.10
   1 -19  -3   11.40    4.80
   1 -20  -3    6.70    4.90
   1 -21  -3    0.00    8.00
   1 -22  -3    0.00    9.60
   0  22  -3   13.70   14.70
   0  21  -3    0.00   16.50
   0  20  -3    0.00   14.00
   0  19  -3    6.50    9.30
   0  18  -3    1.80    2.90
   0  17  -3    0.00    2.20
   0  16  -3    1.40    2.10
   0  15  -3    0.00    2.00
   0  14  -3    2.20    1.90
   0  13  -3    0.00    2.00
   0  12  -3    1.40    1.50
   0  11  -3    0.40    1.30
   0  10  -3    0.70    1.50
   0   9  -3    0.60    1.30
   0   8  -3    4.60    1.20
   0   7  -3    3.30    1.50
   0   6  -3    2.00    1.30
   0   5  -3    1.60    1.00
   0   4  -3    6.60    1.60
   0   3  -3    1.30    0.60
   0   2  -3    5.60    0.80
   0   1  -3    1.10    0.50
   0   0  -3    1.60    0.50
   0  -1  -3    1.90    0.60
   0  -2  -3    0.60    0.60
   0  -3  -3    0.70    0.60
   0  -4  -3    3.30    0.90
   0  -5  -3    0.60    0.90
   0  -6  -3    1.40    1.20
   0  -7  -3    2.60    1.40
   0  -8  -3    1.90    1.40
   0  -9  -3    2.00    1.60
   0 -10  -3    2.20    1.70
   0 -11  -3    0.90    2.00
   0 -12  -3    3.50    2.40
   0 -13  -3    0.60    2.40
   0 -14  -3    4.20    2.60
   0 -15  -3    0.00    3.50
   0 -16  -3    5.80    2.90
   0 -17  -3    4.70    3.00
   0 -18  -3    0.00    3.80
   0 -19  -3    0.00    3.90
   0 -20  -3    0.80    4.30
   0 -21  -3    0.00    9.10
   0 -22  -3    0.00    9.80
  -1  21  -3    0.00   16.30
  -1  20  -3    0.00   17.10
  -1  19  -3   23.50    4.50
  -1  18  -3   15.90    4.10
  -1  17  -3  139.39    6.60
  -1  16  -3   58.29    4.40
  -1  15  -3  366.86   11.10
  -1  14  -3   72.09    4.00
  -1  13  -3  244.28    9.30
  -1  12  -3   27.50    3.20
  -1  11  -3 1340.57   49.20
  -1  10  -3  198.88    7.70
  -1   9  -3  132.99    5.00
  -1   8  -3    6.00    1.60
  -1   7  -3 1055.49   27.40
  -1   6  -3    6.10    1.20
  -1   5  -3 1208.18   30.80
  -1   4  -3    8.80    0.90
  -1   3  -3    3.80    0.80
  -1   2  -3   22.40    1.20
  -1   1  -3   97.19    2.90
  -1   0  -3    1.60    0.50
  -1  -1  -3  102.19    3.00
  -1  -2  -3   22.40    1.20
  -1  -3  -3    4.80    0.80
  -1  -4  -3    9.20    1.30
  -1  -5  -3 1212.78   31.00
  -1  -6  -3    5.40    1.20
  -1  -7  -3 1119.39   29.10
  -1  -8  -3    3.40    1.40
  -1  -9  -3  140.89    5.20
  -1 -10  -3  217.18    9.50
  -1 -11  -3 1385.26   41.80
  -1 -12  -3   22.40    3.00
  -1 -13  -3  247.38    9.60
  -1 -14  -3   87.49    5.40
  -1 -15  -3  395.06   14.00
  -1 -16  -3   65.69    4.80
  -1 -17  -3  162.88    7.60
  -1 -18  -3   22.50    4.70
  -1 -19  -3   14.30    4.20
  -1 -20  -3    2.70   10.10
  -1 -22  -3    0.00    8.50
  -2  22  -3   13.80   10.70
  -2  21  -3   14.10    9.90
  -2  20  -3   59.29   18.70
  -2  19  -3   18.40    8.70
  -2  18  -3   30.10    5.60
  -2  17  -3   27.80    3.80
  -2  16  -3  930.41   25.30
  -2  15  -3  115.09    8.10
  -2  14  -3   17.30    3.10
  -2  13  -3    5.70    2.70
  -2  12  -3 2675.93   78.89
  -2  11  -3  305.67   11.00
  -2  10  -3 3174.58   92.99
  -2   9  -3   75.79    3.90
  -2   8  -3  299.57    9.00
  -2   7  -3  144.79    5.00
  -2   6  -3 4221.88  105.79
  -2   5  -3  135.59    4.30
  -2   4  -3 1327.17   33.70
  -2   3  -3   15.10    1.20
  -2   2  -3  480.95   14.30
  -2   1  -3  166.68    4.60
  -2   0  -3    0.90    0.60
  -2  -1  -3  164.08    4.60
  -2  -2  -3  464.85   12.20
  -2  -3  -3   13.60    1.10
  -2  -4  -3 1327.67   33.80
  -2  -5  -3  139.69    4.50
  -2  -6  -3 4381.96  109.79
  -2  -7  -3  157.88    5.30
  -2  -8  -3  332.47    9.90
  -2  -9  -3   80.69    3.70
  -2 -10  -3 3315.47   96.89
  -2 -11  -3  319.17   11.20
  -2 -12  -3 2791.72   82.19
  -2 -13  -3    6.30    2.40
  -2 -14  -3   19.50    3.00
  -2 -15  -3  114.29    6.10
  -2 -16  -3  962.20   30.10
  -2 -17  -3   35.90    3.60
  -2 -18  -3   34.80    4.70
  -2 -19  -3    6.20    3.20
  -2 -20  -3   69.89   14.20
  -2 -21  -3   20.80   12.30
  -2 -22  -3   21.50   10.90
  -3  21  -3    0.00    8.50
  -3  20  -3   12.70    4.80
  -3  19  -3    0.00   15.70
  -3  18  -3    1.30    5.10
  -3  17  -3  348.37   24.50
  -3  16  -3  150.78    7.60
  -3  15  -3  645.54   21.30
  -3  14  -3   15.30    3.30
  -3  13  -3  617.44   20.50
  -3  12  -3  145.79    7.00
  -3  11  -3 5541.85  139.69
  -3  10  -3  303.07    9.80
  -3   9  -3 1209.78   31.90
  -3   8  -3   13.10    2.00
  -3   7  -3 3636.04   91.49
  -3   6  -3  253.67    7.50
  -3   5  -3 5849.21  145.89
  -3   4  -3    5.80    1.00
  -3   3  -3  486.75   12.70
  -3   2  -3   26.30    1.20
  -3   1  -3  584.24   15.00
  -3   0  -3    1.40    0.50
  -3  -1  -3  593.64   15.20
  -3  -2  -3   29.00    1.80
  -3  -3  -3  489.65   13.00
  -3  -4  -3    6.00    1.30
  -3  -5  -3 5857.01  168.88
  -3  -6  -3  260.37    7.70
  -3  -7  -3 3852.81   96.89
  -3  -8  -3   14.70    1.70
  -3  -9  -3 1342.37   35.00
  -3 -10  -3  325.77   11.10
  -3 -11  -3 6114.79  177.28
  -3 -12  -3  158.28    6.70
  -3 -13  -3  605.44   19.60
  -3 -14  -3   19.40    2.80
  -3 -15  -3  697.63   22.30
  -3 -16  -3  159.58    7.60
  -3 -17  -3  382.56   13.30
  -3 -18  -3    4.30    2.70
  -3 -19  -3   14.50    9.60
  -3 -20  -3   14.00   10.10
  -3 -21  -3   10.70   11.00
  -3 -22  -3   21.50   12.80
  -4  21  -3   26.20   10.60
  -4  20  -3    9.70    4.90
  -4  19  -3    1.40    4.40
  -4  18  -3  165.18   13.80
  -4  17  -3  102.69    8.40
  -4  16  -3  564.64   23.60
  -4  15  -3  197.98   10.90
  -4  14  -3    8.20    3.00
  -4  13  -3    3.70    2.90
  -4  12  -3 2352.66   86.09
  -4  11  -3  218.18    8.30
  -4  10  -3 3685.83   93.49
  -4   9  -3   94.19    4.50
  -4   8  -3   61.29    3.50
  -4   7  -3   15.70    1.90
  -4   6  -3 6157.98  153.88
  -4   5  -3  275.97    7.90
  -4   4  -3 4087.89  102.19
  -4   3  -3  118.29    3.60
  -4   2  -3  252.07    6.80
  -4   1  -3   11.60    0.80
  -4   0  -3    2.40    0.70
  -4  -1  -3   11.20    1.20
  -4  -2  -3  256.77    7.10
  -4  -3  -3  121.49    3.90
  -4  -4  -3 4091.09  102.49
  -4  -5  -3  289.47    8.30
  -4  -6  -3 6307.97  157.68
  -4  -7  -3   16.80    1.60
  -4  -8  -3   70.39    3.20
  -4  -9  -3  109.09    4.30
  -4 -10  -3 4099.39  119.39
  -4 -11  -3  233.58    8.60
  -4 -12  -3 2570.14   75.69
  -4 -13  -3    6.10    2.10
  -4 -14  -3    7.80    2.20
  -4 -15  -3  204.88    8.00
  -4 -16  -3  605.34   19.50
  -4 -17  -3  118.79    8.40
  -4 -18  -3  166.48   18.20
  -4 -19  -3    0.00    8.60
  -4 -20  -3    5.30   10.90
  -4 -21  -3   12.30   11.50
  -5  21  -3   85.19   13.20
  -5  20  -3    5.70    5.00
  -5  19  -3  210.68   12.60
  -5  18  -3   24.90    5.60
  -5  17  -3  197.78   11.70
  -5  16  -3  102.59    8.30
  -5  15  -3   53.19    6.20
  -5  14  -3   11.30    4.10
  -5  13  -3  648.04   26.10
  -5  12  -3   40.20    3.70
  -5  11  -3 2441.96   62.89
  -5  10  -3  128.19    5.60
  -5   9  -3  784.42   21.60
  -5   8  -3   60.99    3.60
  -5   7  -3  680.33   18.40
  -5   6  -3   37.70    2.40
  -5   5  -3 3517.05   88.29
  -5   4  -3   12.90    1.30
  -5   3  -3 2350.16   58.99
  -5   2  -3   94.29    3.00
  -5   1  -3  561.84   14.60
  -5   0  -3    1.10    0.80
  -5  -1  -3  565.44   14.80
  -5  -2  -3   92.79    3.20
  -5  -3  -3 2373.76   53.49
  -5  -4  -3   14.10    1.40
  -5  -5  -3 3650.63   91.79
  -5  -6  -3   40.20    2.30
  -5  -7  -3  761.12   23.30
  -5  -8  -3   71.39    3.30
  -5  -9  -3  892.11   27.60
  -5 -10  -3  152.28    6.10
  -5 -11  -3 2669.23   78.39
  -5 -12  -3   51.59    3.40
  -5 -13  -3  679.73   21.40
  -5 -14  -3    9.90    2.40
  -5 -15  -3   50.39    4.30
  -5 -16  -3   86.49   13.70
  -5 -17  -3  206.48   21.00
  -5 -18  -3   16.80    9.90
  -5 -19  -3  214.58   22.00
  -5 -20  -3   10.40   11.20
  -5 -21  -3  106.39   15.90
  -6  22  -3    0.00   17.50
  -6  21  -3    7.20    6.90
  -6  20  -3  285.17   14.90
  -6  19  -3    3.00    5.00
  -6  18  -3  304.87   15.60
  -6  17  -3    1.30    4.40
  -6  16  -3    4.10    4.30
  -6  15  -3   28.40    5.10
  -6  14  -3  444.96   19.30
  -6  13  -3    6.80    4.00
  -6  12  -3  464.35   16.10
  -6  11  -3    7.70    4.10
  -6  10  -3  385.26   11.80
  -6   9  -3   74.29    4.10
  -6   8  -3  197.18    6.80
  -6   7  -3  145.99    5.30
  -6   6  -3  176.88    5.70
  -6   5  -3   54.99    2.50
  -6   4  -3 3048.99   76.59
  -6   3  -3  177.48    5.20
  -6   2  -3 3454.65   86.39
  -6   1  -3   41.00    1.70
  -6   0  -3    3.40    1.10
  -6  -1  -3   42.70    1.80
  -6  -2  -3 3450.05   86.49
  -6  -3  -3  193.78    5.90
  -6  -4  -3 3225.88   81.19
  -6  -5  -3   61.89    2.90
  -6  -6  -3  186.98    6.10
  -6  -7  -3  160.48    4.80
  -6  -8  -3  211.78    6.90
  -6  -9  -3   75.69    3.80
  -6 -10  -3  425.56   14.00
  -6 -11  -3    4.80    1.60
  -6 -12  -3  488.25   19.90
  -6 -13  -3    7.60    2.60
  -6 -14  -3  497.55   20.40
  -6 -15  -3   29.20    9.90
  -6 -16  -3    7.90    9.90
  -6 -17  -3    3.70    9.00
  -6 -18  -3  371.46   28.20
  -6 -19  -3    0.00    8.60
  -6 -21  -3    8.00   11.30
  -7  21  -3  191.88   21.70
  -7  20  -3    6.80    5.20
  -7  19  -3  383.76   18.30
  -7  18  -3    3.00    4.70
  -7  17  -3    1.00    4.80
  -7  16  -3    5.10    4.40
  -7  15  -3  546.35   23.00
  -7  14  -3    4.00    4.00
  -7  13  -3  111.79   12.00
  -7  12  -3   58.89    4.70
  -7  11  -3   44.30    4.00
  -7  10  -3    4.20    2.30
  -7   9  -3    2.80    1.80
  -7   8  -3   30.80    2.60
  -7   7  -3  590.04   18.30
  -7   6  -3  172.48    5.70
  -7   5  -3  320.17    9.10
  -7   4  -3   17.50    1.10
  -7   3  -3 4708.53  168.38
  -7   2  -3  272.57   11.80
  -7   1  -3 2070.59   52.09
  -7   0  -3    2.20    0.70
  -7  -1  -3 2101.89   47.50
  -7  -2  -3  284.77    8.20
  -7  -3  -3 4921.91  123.19
  -7  -4  -3   17.00    1.80
  -7  -5  -3  347.97   10.10
  -7  -6  -3  191.98    6.40
  -7  -7  -3  620.44   17.10
  -7  -8  -3   37.60    2.60
  -7  -9  -3    5.70    1.70
  -7 -10  -3    2.80    1.60
  -7 -11  -3   44.30    4.30
  -7 -12  -3   56.79    4.50
  -7 -13  -3  140.79    7.50
  -7 -14  -3    0.00    8.50
  -7 -15  -3  602.64   49.70
  -7 -16  -3    0.00    8.30
  -7 -17  -3    1.40    8.60
  -7 -18  -3    0.00    9.90
  -7 -19  -3  399.16   29.90
  -7 -20  -3    9.90   10.50
  -7 -21  -3  216.18   23.30
  -8  21  -3   16.50    7.10
  -8  20  -3  406.56   19.20
  -8  18  -3  131.19    9.80
  -8  17  -3    6.30    4.50
  -8  16  -3  447.96   19.90
  -8  15  -3  104.29    8.20
  -8  14  -3  525.55   22.10
  -8  13  -3   21.80    3.60
  -8  12  -3  352.16   12.80
  -8  11  -3   47.90    3.90
  -8  10  -3  697.13   22.00
  -8   9  -3   78.49    4.40
  -8   8  -3  514.25   19.20
  -8   7  -3  274.57   11.80
  -8   6  -3  733.23   22.20
  -8   5  -3   31.40    1.50
  -8   4  -3 1008.00   54.29
  -8   3  -3   22.70    3.40
  -8   2  -3 3158.78  113.79
  -8   1  -3   12.00    1.00
  -8   0  -3    1.60    0.90
  -8  -1  -3   14.40    1.60
  -8  -2  -3 3191.68   71.89
  -8  -3  -3   27.50    2.20
  -8  -4  -3  942.71   24.80
  -8  -5  -3   30.40    2.40
  -8  -6  -3  744.53   20.30
  -8  -7  -3  282.27    8.80
  -8  -8  -3  572.44   18.60
  -8  -9  -3   79.99    4.20
  -8 -10  -3  785.82   24.50
  -8 -11  -3   42.10    4.40
  -8 -12  -3  380.86   16.20
  -8 -13  -3   19.20    8.90
  -8 -14  -3  595.94   38.20
  -8 -16  -3  476.15   33.70
  -8 -17  -3    1.70    8.90
  -8 -18  -3  122.39   16.90
  -8 -19  -3   16.70   10.70
  -8 -20  -3  444.96   33.30
  -9  21  -3   82.89    8.40
  -9  20  -3    1.80    4.90
  -9  19  -3  155.48   10.90
  -9  18  -3    9.20    4.80
  -9  17  -3   83.69    7.70
  -9  16  -3  100.49    8.30
  -9  15  -3  472.25   20.40
  -9  14  -3   35.70    5.20
  -9  13  -3    2.70    3.00
  -9  12  -3  119.19    6.20
  -9  11  -3  976.80   30.10
  -9  10  -3    6.30    2.10
  -9   9  -3  200.88    7.60
  -9   8  -3    3.00    1.50
  -9   7  -3 1544.05   45.50
  -9   6  -3  236.48    7.90
  -9   5  -3  610.54   25.20
  -9   4  -3    0.00    2.40
  -9   3  -3  446.86   18.80
  -9   2  -3   93.29    8.80
  -9   1  -3 1083.19   27.80
  -9   0  -3    0.10    0.90
  -9  -1  -3 1094.89   28.30
  -9  -2  -3   95.69    3.40
  -9  -3  -3  493.15   13.60
  -9  -4  -3    3.00    1.50
  -9  -5  -3  693.03   18.90
  -9  -6  -3  228.88    7.50
  -9  -7  -3 1521.95   39.70
  -9  -8  -3    6.00    1.90
  -9  -9  -3  214.68    8.40
  -9 -10  -3    3.00    2.10
  -9 -11  -3 1128.89   44.60
  -9 -12  -3  122.69    6.70
  -9 -13  -3    0.00    7.70
  -9 -14  -3   16.00    9.80
  -9 -15  -3  496.75   37.30
  -9 -16  -3   86.99   19.50
  -9 -17  -3   90.09   15.80
  -9 -18  -3    0.00    9.30
  -9 -20  -3    5.30   11.20
 -10  21  -3    6.90    8.70
 -10  20  -3    0.00    4.60
 -10  19  -3    5.30    4.80
 -10  18  -3    2.80    4.60
 -10  17  -3   27.50    5.30
 -10  16  -3  200.18   11.30
 -10  15  -3   32.00    5.10
 -10  14  -3   41.90    4.30
 -10  13  -3    0.10    2.50
 -10  12  -3  576.24   18.80
 -10  11  -3   91.89    4.90
 -10  10  -3  923.91   28.30
 -10   9  -3   10.60    1.80
 -10   8  -3    0.00    1.80
 -10   7  -3  126.19    4.50
 -10   6  -3  884.91   50.09
 -10   5  -3   51.59    8.40
 -10   4  -3  410.96   18.20
 -10   3  -3    2.50    2.40
 -10   2  -3   11.10    3.00
 -10   1  -3   29.00    1.40
 -10   0  -3    2.70    1.10
 -10  -1  -3   26.90    2.00
 -10  -2  -3   21.30    2.50
 -10  -3  -3    1.90    1.50
 -10  -4  -3  485.35   13.70
 -10  -5  -3   64.59    3.70
 -10  -6  -3  924.21   24.80
 -10  -7  -3  124.99    5.20
 -10  -8  -3    0.50    1.90
 -10  -9  -3   11.20    2.30
 -10 -10  -3 1034.20   41.40
 -10 -11  -3   96.29    5.40
 -10 -12  -3  640.64   26.70
 -10 -13  -3    0.00    9.60
 -10 -14  -3   19.90   11.70
 -10 -15  -3   35.70   11.40
 -10 -16  -3  269.77   24.80
 -10 -17  -3   38.40   13.10
 -10 -18  -3    0.00    9.60
 -10 -19  -3    5.10   11.70
 -10 -20  -3    0.00   10.00
 -11  20  -3   17.50    9.50
 -11  19  -3  121.79    7.80
 -11  18  -3   19.00    5.00
 -11  17  -3   68.39    6.80
 -11  16  -3   39.20    5.50
 -11  15  -3    7.00    6.50
 -11  14  -3    7.90    3.00
 -11  13  -3  185.98    8.00
 -11  12  -3   13.10    2.60
 -11  11  -3  462.05   15.20
 -11  10  -3   63.09    3.70
 -11   9  -3  830.12   31.80
 -11   8  -3   23.40    1.30
 -11   7  -3   39.60    9.40
 -11   6  -3    5.40    5.90
 -11   5  -3 1204.88   66.09
 -11   4  -3  212.18   16.40
 -11   3  -3 1392.66   74.99
 -11   2  -3   71.09    6.60
 -11   1  -3  213.58    6.30
 -11   0  -3    0.00    1.30
 -11  -1  -3  211.48    6.60
 -11  -2  -3   72.79    3.20
 -11  -3  -3 1453.25   37.60
 -11  -4  -3  228.28    7.50
 -11  -5  -3 1220.18   32.30
 -11  -6  -3    6.10    2.00
 -11  -7  -3    8.00    2.30
 -11  -8  -3   30.40    3.30
 -11  -9  -3  888.91   27.90
 -11 -10  -3   72.19    4.50
 -11 -11  -3  555.24   24.00
 -11 -12  -3    0.90   16.20
 -11 -13  -3  215.18   25.70
 -11 -14  -3    0.40    9.90
 -11 -15  -3    3.30   10.60
 -11 -16  -3   56.69   13.10
 -11 -17  -3   80.69   14.70
 -11 -18  -3    7.90   12.20
 -11 -19  -3  138.09   18.70
 -12  20  -3  266.77   23.80
 -12  19  -3   33.60   10.90
 -12  18  -3  226.28   13.00
 -12  17  -3   43.90    6.30
 -12  16  -3    9.30    8.60
 -12  15  -3    3.50    4.10
 -12  14  -3  326.07   19.40
 -12  13  -3   35.00    3.60
 -12  12  -3  312.07   11.10
 -12  11  -3    8.30    2.10
 -12  10  -3  147.69    7.60
 -12   9  -3  111.99   14.20
 -12   8  -3  207.48   18.00
 -12   7  -3   36.00    8.90
 -12   6  -3   19.60    7.40
 -12   5  -3    6.30    6.20
 -12   4  -3 2400.46  126.19
 -12   3  -3  338.47   23.00
 -12   2  -3 4107.89  210.48
 -12   1  -3   60.19    2.30
 -12   0  -3    1.70    1.40
 -12  -1  -3   61.09    3.00
 -12  -2  -3 4192.08  105.39
 -12  -3  -3  314.77    8.60
 -12  -4  -3 2488.25   63.49
 -12  -5  -3    5.80    2.00
 -12  -6  -3    5.60    2.10
 -12  -7  -3   29.40    3.40
 -12  -8  -3  226.98    9.20
 -12  -9  -3  107.89    5.80
 -12 -10  -3  165.28    7.40
 -12 -11  -3   15.30    4.20
 -12 -12  -3  390.16   31.40
 -12 -14  -3  313.37   30.60
 -12 -15  -3    0.00   10.60
 -12 -16  -3   39.00   13.10
 -12 -17  -3   31.30   13.20
 -12 -19  -3   16.90   12.80
 -13  19  -3  639.24   41.10
 -13  18  -3   56.09   12.70
 -13  17  -3   36.00   11.00
 -13  16  -3    6.10    4.40
 -13  15  -3  583.54   24.30
 -13  14  -3    0.00    3.40
 -13  13  -3  285.57   10.40
 -13  12  -3   25.00    3.40
 -13  11  -3   24.80   10.30
 -13  10  -3    6.20    8.90
 -13   9  -3   76.49   12.70
 -13   8  -3   66.89   11.80
 -13   7  -3  375.86   27.20
 -13   6  -3   36.00    9.40
 -13   5  -3  565.34   35.80
 -13   4  -3  191.88   17.10
 -13   3  -3 5085.79  260.37
 -13   2  -3  177.78   15.60
 -13   1  -3 2288.17  120.29
 -13   0  -3    1.30    1.50
 -13  -1  -3 2069.59   60.69
 -13  -2  -3  190.78    6.70
 -13  -3  -3 5064.69  113.99
 -13  -4  -3  216.18    7.50
 -13  -5  -3  579.84   16.60
 -13  -6  -3   46.40    4.30
 -13  -7  -3  413.36   15.10
 -13  -8  -3   73.89    5.50
 -13  -9  -3   93.39    5.70
 -13 -10  -3    5.50    2.50
 -13 -11  -3   16.00    2.70
 -13 -12  -3   26.20    5.10
 -13 -14  -3    0.00   13.60
 -13 -15  -3  532.05   40.20
 -13 -16  -3    6.90   11.80
 -13 -17  -3   27.40   13.30
 -13 -18  -3   53.89   13.60
 -13 -19  -3  809.82   60.29
 -14  19  -3   27.00   11.00
 -14  18  -3  219.48   22.30
 -14  17  -3    2.40    9.30
 -14  16  -3  136.59   17.80
 -14  15  -3   13.60    8.80
 -14  14  -3  574.64   24.10
 -14  13  -3   31.00   10.90
 -14  12  -3   99.29   14.60
 -14  11  -3   15.20   15.20
 -14  10  -3    4.30    8.00
 -14   9  -3    6.80    8.80
 -14   8  -3  333.27   26.10
 -14   7  -3  111.29   19.60
 -14   6  -3  108.49   19.00
 -14   5  -3    0.00    7.10
 -14   4  -3 1618.94   88.89
 -14   3  -3  133.69   16.00
 -14   2  -3 4883.91  250.77
 -14   1  -3  101.99   12.80
 -14   0  -3    1.20    1.50
 -14  -1  -3   93.79    4.40
 -14  -2  -3 4811.12  139.39
 -14  -3  -3  135.19    6.30
 -14  -4  -3 1707.63   61.99
 -14  -5  -3    1.50    2.10
 -14  -6  -3  145.59    7.40
 -14  -7  -3  103.49    6.70
 -14  -8  -3  422.56   22.10
 -14  -9  -3    7.50    3.60
 -14 -10  -3    1.00    2.70
 -14 -11  -3   16.60    2.90
 -14 -12  -3  109.79    5.40
 -14 -13  -3   56.29   19.00
 -14 -14  -3  643.34   44.20
 -14 -15  -3    0.00   17.50
 -14 -16  -3  141.69   22.90
 -14 -18  -3  256.47   24.50
 -15  18  -3   12.00   10.30
 -15  17  -3   11.50   10.00
 -15  16  -3   26.30   11.40
 -15  15  -3  404.86   30.70
 -15  14  -3    3.40    9.60
 -15  13  -3  221.58   21.10
 -15  12  -3   18.00    9.20
 -15  11  -3    1.10    8.10
 -15  10  -3   11.10    9.00
 -15   9  -3   93.19   14.90
 -15   8  -3   34.90   10.60
 -15   7  -3  262.47   26.10
 -15   6  -3   78.49   19.90
 -15   5  -3  345.47   29.20
 -15   4  -3   17.80    8.50
 -15   3  -3 1823.82   99.49
 -15   2  -3   13.60    8.00
 -15   1  -3  777.22   46.90
 -15   0  -3    0.40    1.30
 -15  -1  -3  714.23   22.20
 -15  -2  -3   12.10    2.30
 -15  -3  -3 1729.73   51.69
 -15  -4  -3    4.30    3.90
 -15  -5  -3  323.97   12.30
 -15  -6  -3   75.19   10.70
 -15  -7  -3  258.37   10.90
 -15  -8  -3   33.90    6.70
 -15  -9  -3  159.78   19.20
 -15 -10  -3   18.60    6.10
 -15 -11  -3    2.30    2.70
 -15 -12  -3   16.50    3.40
 -15 -13  -3  240.28   27.70
 -15 -14  -3    0.00   18.10
 -15 -15  -3  420.76   33.00
 -15 -16  -3    0.00   18.40
 -15 -18  -3   11.00   11.00
 -16  18  -3   35.40   12.20
 -16  17  -3    3.70   10.60
 -16  16  -3   28.30   13.10
 -16  15  -3    0.00   10.20
 -16  14  -3  131.39   18.10
 -16  13  -3   26.00   11.70
 -16  12  -3   94.89   16.10
 -16  11  -3    4.40    9.60
 -16  10  -3   19.10   10.00
 -16   9  -3    0.00    9.30
 -16   7  -3    4.60    8.20
 -16   6  -3   32.80   18.70
 -16   5  -3    0.00   17.20
 -16   4  -3  337.47   29.00
 -16   3  -3  108.59   22.60
 -16   2  -3  207.48   19.60
 -16   1  -3   38.20   11.10
 -16   0  -3    0.40    1.40
 -16  -1  -3   33.80    2.60
 -16  -2  -3  210.18    8.20
 -16  -3  -3    3.60    2.40
 -16  -4  -3  312.47   11.70
 -16  -5  -3    0.00    2.80
 -16  -6  -3   58.39    7.40
 -16  -7  -3    5.50    5.10
 -16  -8  -3    0.00    7.00
 -16  -9  -3    1.70    6.00
 -16 -10  -3   71.39   13.50
 -16 -11  -3    4.00    7.50
 -16 -12  -3   74.89    7.90
 -16 -13  -3    0.00   10.90
 -16 -14  -3  163.88   25.10
 -16 -17  -3    0.00   20.00
 -17  16  -3   10.00   11.00
 -17  14  -3    0.00    9.30
 -17  13  -3   51.59   12.80
 -17  12  -3    4.50    9.80
 -17  11  -3   98.09   16.50
 -17  10  -3    8.80    9.80
 -17   9  -3   10.70   10.20
 -17   8  -3    0.00    9.40
 -17   7  -3  195.08   20.50
 -17   6  -3   32.20   12.00
 -17   5  -3  126.99   21.70
 -17   4  -3   52.59   19.00
 -17   3  -3   85.19   18.40
 -17   2  -3  144.99   26.50
 -17   1  -3   99.99   15.10
 -17   0  -3    0.00    7.50
 -17  -1  -3  109.79    4.90
 -17  -2  -3   18.00    2.50
 -17  -3  -3   90.49    5.40
 -17  -4  -3   16.40    3.20
 -17  -5  -3   74.89   12.50
 -17  -6  -3    3.30    4.80
 -17  -7  -3  195.98   12.70
 -17  -8  -3    7.00    5.70
 -17  -9  -3    0.00   15.50
 -17 -10  -3   12.40    8.50
 -17 -11  -3  128.59   13.20
 -17 -12  -3    0.00   15.60
 -17 -13  -3    0.00   19.70
 -17 -14  -3    8.80   10.20
 -17 -15  -3    0.60   11.40
 -18  15  -3   28.70   12.70
 -18  14  -3    4.00   13.40
 -18  13  -3    0.00   10.40
 -18  12  -3  126.19   18.30
 -18  11  -3   13.20   12.10
 -18  10  -3   76.69   15.40
 -18   9  -3   31.20   21.40
 -18   8  -3  332.07   29.00
 -18   7  -3   30.60   12.50
 -18   6  -3  265.97   24.40
 -18   3  -3  197.28   24.70
 -18   2  -3 1073.29   64.79
 -18   1  -3   92.99   24.20
 -18   0  -3    0.00    8.10
 -18  -1  -3   47.40    3.10
 -18  -2  -3  953.90   29.50
 -18  -3  -3  177.38    7.70
 -18  -4  -3  341.17   14.40
 -18  -5  -3   42.20    6.30
 -18  -6  -3  288.17   15.50
 -18  -7  -3   43.00    7.20
 -18  -8  -3  351.96   18.10
 -18  -9  -3   41.50    7.20
 -18 -10  -3   71.79   17.80
 -18 -11  -3    0.20    8.90
 -18 -12  -3  112.19   18.00
 -18 -13  -3    0.00   16.50
 -18 -14  -3    0.00   18.10
 -18 -16  -3   47.70   14.10
 -19  14  -3    0.00   10.40
 -19  13  -3   21.20   13.00
 -19  12  -3    0.00   10.40
 -19  11  -3   59.99   15.30
 -19  10  -3    0.00   10.40
 -19   9  -3   57.79   24.80
 -19   8  -3   93.29   23.30
 -19   7  -3  447.86   38.00
 -19   6  -3   10.50   10.10
 -19   5  -3   43.00   12.80
 -19   4  -3   61.89   22.80
 -19   3  -3 1582.94   90.69
 -19   1  -3  695.43   46.90
 -19   0  -3   63.19   23.90
 -19  -1  -3  633.64   25.40
 -19  -2  -3  205.28    8.00
 -19  -3  -3 1306.57   47.30
 -19  -4  -3   60.09    4.80
 -19  -5  -3   37.30    6.10
 -19  -6  -3    4.60   11.40
 -19  -7  -3  492.65   23.30
 -19  -8  -3   79.39    8.80
 -19  -9  -3   14.30    6.10
 -19 -10  -3   17.40    6.80
 -19 -11  -3   54.29   18.60
 -19 -12  -3    0.00   15.10
 -19 -13  -3    0.00   14.30
 -19 -14  -3    0.00   17.00
 -19 -15  -3   95.79   21.00
 -20  13  -3    4.60   12.90
 -20  12  -3   22.60   12.50
 -20  10  -3   20.30   11.70
 -20   9  -3   14.00   11.70
 -20   8  -3  181.58   27.90
 -20   7  -3   68.89   23.70
 -20   6  -3   49.10   21.90
 -20   5  -3    1.10   10.60
 -20   4  -3  772.62   50.79
 -20   3  -3   93.29   24.10
 -20   2  -3 1564.24   89.89
 -20   1  -3   55.39   20.00
 -20  -2  -3 1288.27   46.10
 -20  -3  -3   99.59    7.40
 -20  -4  -3  704.43   29.00
 -20  -5  -3   10.10    5.00
 -20  -6  -3   35.20    9.20
 -20  -7  -3   16.90   11.50
 -20  -8  -3  188.28   15.00
 -20  -9  -3   23.00    6.50
 -20 -10  -3    2.80    5.20
 -20 -11  -3    0.00   17.40
 -20 -12  -3    0.00   18.90
 -20 -13  -3    0.00   18.40
 -21  12  -3   19.70   14.50
 -21  11  -3  106.29   18.30
 -21  10  -3   24.00   13.70
 -21   9  -3   52.89   18.10
 -21   7  -3    0.00   20.90
 -21   6  -3   22.20   19.70
 -21   5  -3  233.58   28.30
 -21   4  -3   22.10   13.50
 -21   3  -3  981.10   61.19
 -21   2  -3   69.09   22.40
 -21   1  -3  344.47   32.80
 -21   0  -3   45.00   21.60
 -21  -1  -3  361.86   33.70
 -21  -2  -3   39.60    6.60
 -21  -3  -3  846.62   44.50
 -21  -4  -3   16.50    4.50
 -21  -5  -3  213.48   15.40
 -21  -6  -3    6.50    5.50
 -21  -7  -3    2.20   10.80
 -21  -8  -3    0.00   11.30
 -21  -9  -3   54.89   15.00
 -21 -10  -3    0.00   20.60
 -21 -11  -3   64.29   13.00
 -22  10  -3  191.48   24.70
 -22   9  -3   12.00   14.00
 -22   6  -3  254.07   30.90
 -22   5  -3    8.20   21.90
 -22   4  -3  534.25   43.30
 -22   3  -3   11.20   24.60
 -22   2  -3  167.78   22.40
 -22   1  -3    6.90   21.30
 -22   0  -3    4.60   20.30
 -22  -1  -3   50.09   23.90
 -22  -2  -3  201.78   29.70
 -22  -3  -3    0.00   10.70
 -22  -4  -3  390.26   22.30
 -22  -5  -3    1.30    4.60
 -22  -6  -3  213.78   16.10
 -22  -7  -3    0.00    8.50
 -22  -8  -3    3.10   18.80
 -22  -9  -3    3.70   16.90
 -22 -10  -3  189.28   24.10
 -22 -11  -3    0.00   19.80
 -22 -12  -3  234.08   22.40
 -23   8  -3    0.00   13.40
 -23   7  -3  465.45   38.30
 -23   4  -3   11.30   20.30
 -23   3  -3   63.69   24.10
 -23   2  -3   19.30   25.10
 -23   1  -3   13.60   12.40
 -23   0  -3   33.80   23.30
 -23  -1  -3    0.00   23.00
 -23  -2  -3   31.60   23.90
 -23  -3  -3    0.00   23.20
 -23  -4  -3    0.00   10.30
 -23  -5  -3  475.85   35.10
 -23  -6  -3    0.00    9.70
 -23  -7  -3  330.57   23.10
 -23 -11  -3  476.45   32.40
 -24   5  -3   26.90   26.00
 -24   4  -3   75.19   25.00
 -24   1  -3   59.99   28.50
 -24   0  -3    6.80   13.20
 -24  -1  -3   16.80   25.80
 -24  -2  -3  122.79   28.70
 -24  -3  -3   83.19   26.70
 -24  -4  -3   64.19   15.60
 -24  -5  -3    5.40   11.60
 -24  -6  -3  664.03   43.70
 -24  -7  -3   22.10   10.90
 -25   3  -3   57.79   17.40
 -25   2  -3   82.49   25.90
 -25   0  -3    0.70   14.40
 -25  -1  -3  123.79   22.10
 -25  -2  -3   62.19   16.00
 -25  -3  -3  105.99   29.10
 -25  -4  -3   86.59   28.50
 -25  -5  -3  116.39   19.70
 -25  -6  -3    5.30   12.60
 -26   0  -3   16.30   30.40
 -26  -1  -3    8.30   13.30
 -26  -2  -3  152.58   22.20
  26   1  -4    0.00   12.30
  26   0  -4  119.39   20.50
  26  -1  -4   18.60   14.80
  25   5  -4    9.70    9.90
  25   4  -4   14.00   11.00
  25   3  -4    0.00   10.70
  25   2  -4    0.00   10.90
  25   1  -4    9.40   12.70
  25   0  -4    0.00   17.30
  25  -1  -4    0.00   13.10
  25  -3  -4    0.00   30.80
  25  -4  -4    0.00   14.30
  24   8  -4    2.80    9.60
  24   7  -4  277.07   22.40
  24   6  -4    0.70    7.80
  24   5  -4  266.07   22.90
  24   4  -4   11.00   10.30
  24   3  -4   19.50   10.90
  24   2  -4    0.00   10.20
  24   1  -4   96.09   18.40
  24   0  -4    0.00   13.30
  24  -1  -4  145.39   23.00
  24  -2  -4    0.00   13.50
  24  -5  -4  110.99   24.30
  24  -6  -4    0.00   32.50
  23  10  -4   20.80   11.10
  23   9  -4   84.09   13.50
  23   8  -4   60.79   12.80
  23   7  -4    0.00    5.50
  23   6  -4  405.86   20.20
  23   5  -4  136.69   11.00
  23   4  -4  287.07   15.80
  23   3  -4  100.99    9.50
  23   2  -4   12.00    5.90
  23   1  -4    0.00   12.00
  23   0  -4  368.66   32.40
  23  -1  -4    7.40   13.60
  23  -2  -4    8.50   14.60
  23  -3  -4  141.59   23.40
  23  -4  -4  356.96   41.40
  23  -8  -4   73.09   19.80
  22  12  -4  108.19   16.80
  22  11  -4   34.90   13.10
  22  10  -4   71.39   14.10
  22   9  -4    0.00    9.50
  22   8  -4  104.69    9.80
  22   7  -4  100.49   12.20
  22   6  -4   72.59    8.40
  22   5  -4  635.34   27.60
  22   4  -4  276.07   20.60
  22   3  -4  186.58   12.50
  22   2  -4    9.20    5.20
  22   1  -4   77.29   26.30
  22   0  -4  276.77   16.30
  22  -1  -4   93.59   29.90
  22  -2  -4    8.70   13.70
  22  -3  -4  201.48   26.90
  22  -4  -4  320.27   32.80
  22  -5  -4  727.73   55.29
  22  -6  -4   97.19   31.60
  22  -9  -4    0.00   13.70
  22 -10  -4   29.50   14.60
  21  13  -4  119.89   26.40
  21  12  -4  133.39   17.90
  21  11  -4   15.10   10.70
  21  10  -4    6.00    9.70
  21   9  -4  133.59   16.60
  21   8  -4    3.60    4.80
  21   7  -4    5.40    5.00
  21   6  -4  295.67   15.80
  21   5  -4  269.17   15.00
  21   4  -4  524.85   23.80
  21   3  -4  102.19    9.70
  21   2  -4    5.90    6.70
  21   1  -4  191.18   12.30
  21   0  -4  172.48   13.20
  21  -1  -4  192.38   12.80
  21  -2  -4    0.00    6.80
  21  -3  -4  108.39   32.00
  21  -4  -4  651.33   46.60
  21  -5  -4  417.56   37.10
  21  -6  -4  351.86   39.30
  21  -7  -4    0.00   27.20
  21  -8  -4   40.00   29.20
  21 -10  -4    4.50   13.80
  21 -11  -4   10.90   13.70
  20  14  -4   62.09   23.80
  20  12  -4    0.00   21.90
  20  11  -4   71.49   22.40
  20  10  -4   24.00   10.80
  20   9  -4    3.30    8.90
  20   8  -4   19.00    6.60
  20   7  -4   29.50    5.90
  20   6  -4   82.19    8.40
  20   5  -4  240.68   13.90
  20   4  -4  250.37   14.30
  20   3  -4  203.38   13.00
  20   2  -4   27.90    6.10
  20   1  -4    2.90    4.90
  20   0  -4   74.09    8.80
  20  -1  -4   12.90    8.50
  20  -2  -4    4.50   22.20
  20  -3  -4  193.38   29.70
  20  -4  -4  266.47   35.20
  20  -5  -4  276.97   29.80
  20  -6  -4   72.49   18.50
  20  -7  -4    1.10   28.90
  20  -8  -4   26.10   26.60
  20  -9  -4    0.00   26.60
  20 -10  -4    0.00   13.50
  20 -11  -4   46.90   16.50
  20 -12  -4   25.40   14.20
  20 -13  -4  146.99   21.10
  19  15  -4    9.40   11.50
  19  14  -4  156.18   22.20
  19  13  -4    1.90   21.10
  19  12  -4  128.59   24.60
  19  11  -4   20.40   20.90
  19  10  -4   49.00   20.90
  19   9  -4    8.60    4.10
  19   8  -4    2.30    4.10
  19   7  -4    9.70    4.90
  19   6  -4    6.60    5.00
  19   5  -4   20.20    5.30
  19   4  -4   39.30    6.70
  19   3  -4   25.60    6.00
  19   2  -4  348.97   17.70
  19   1  -4   19.10    3.50
  19   0  -4  309.37   16.10
  19  -1  -4   14.50    4.90
  19  -2  -4  316.07   13.50
  19  -3  -4   21.00    6.30
  19  -4  -4   52.59   24.30
  19  -5  -4   31.10   26.70
  19  -6  -4    0.00   11.60
  19  -7  -4    3.70   13.30
  19  -8  -4    0.00   12.50
  19  -9  -4   24.20   25.40
  19 -10  -4   29.70   26.40
  19 -11  -4   24.20   13.80
  19 -13  -4    0.00   11.00
  19 -14  -4  180.48   22.90
  18  16  -4   35.80   14.30
  18  15  -4  303.57   27.30
  18  14  -4   24.90   11.40
  18  13  -4  146.79   25.40
  18  12  -4   33.80   19.90
  18  11  -4   61.39   19.60
  18  10  -4   49.50   18.30
  18   9  -4  112.39    9.50
  18   8  -4  155.38    9.90
  18   7  -4    2.60    4.30
  18   6  -4   11.90    4.80
  18   5  -4   49.10    6.90
  18   4  -4  126.39   10.20
  18   3  -4   46.20    7.00
  18   2  -4    9.30    9.80
  18   1  -4 1262.67   49.20
  18   0  -4  202.88   12.30
  18  -1  -4 1168.08   36.40
  18  -2  -4    5.10    4.30
  18  -3  -4   45.30    4.40
  18  -4  -4  134.89    6.60
  18  -5  -4   35.20   20.60
  18  -6  -4   21.40    2.80
  18  -7  -4    0.00   10.50
  18  -8  -4  192.48   24.60
  18  -9  -4  103.39   18.50
  18 -10  -4   31.10   23.70
  18 -11  -4   90.59   17.70
  18 -12  -4    9.60   11.70
  18 -13  -4  130.19   21.60
  18 -14  -4   14.20   13.20
  18 -15  -4  258.97   26.90
  17  16  -4  307.07   32.10
  17  14  -4  263.27   24.70
  17  13  -4  177.58   18.90
  17  12  -4   39.80   21.00
  17  11  -4   23.40   16.90
  17  10  -4  142.39    9.60
  17   9  -4  370.36   17.70
  17   8  -4   56.69    5.10
  17   7  -4  103.49    6.30
  17   6  -4  115.79    8.80
  17   5  -4  167.98   10.80
  17   4  -4  183.48   11.40
  17   3  -4   88.09    8.40
  17   2  -4  570.74   23.10
  17   1  -4  423.86   15.40
  17   0  -4 2745.33   81.39
  17  -1  -4  449.06   15.70
  17  -2  -4  654.13   21.40
  17  -3  -4   92.19    5.70
  17  -4  -4  194.28   11.20
  17  -5  -4  177.78    7.40
  17  -7  -4  109.19    7.20
  17  -8  -4   59.59    5.30
  17  -9  -4  347.27   16.10
  17 -10  -4  150.38   20.70
  17 -11  -4    2.70    2.90
  17 -12  -4   56.89    6.70
  17 -13  -4  170.18   21.00
  17 -14  -4  268.37   25.10
  17 -15  -4   11.10   11.50
  17 -16  -4  267.87   26.30
  16  17  -4  387.36   31.60
  16  16  -4   41.30   12.20
  16  15  -4  358.36   32.90
  16  14  -4   78.19   22.80
  16  13  -4   78.39   13.90
  16  12  -4  156.58   18.60
  16  11  -4  188.98   23.40
  16   9  -4  177.18   10.90
  16   8  -4  566.54   23.90
  16   7  -4   11.20    3.10
  16   6  -4    7.20    2.90
  16   5  -4  432.06   19.30
  16   4  -4  358.76   17.00
  16   3  -4   34.00    7.20
  16   2  -4  120.19    6.50
  16   1  -4 2925.01  107.19
  16   0  -4 1010.70   32.10
  16  -1  -4 2806.32   82.99
  16  -2  -4  133.99    6.30
  16  -3  -4   35.00    3.20
  16  -4  -4  395.86   18.90
  16  -5  -4  461.05   16.00
  16  -6  -4   12.20    3.20
  16  -7  -4    5.10    3.70
  16  -8  -4  572.54   21.40
  16  -9  -4  196.78    8.10
  16 -10  -4  262.27   10.20
  16 -11  -4  160.78    9.70
  16 -12  -4  124.99    8.50
  16 -13  -4   73.09    6.90
  16 -14  -4   81.09    7.70
  16 -15  -4  362.46   30.10
  16 -16  -4   12.20   11.50
  16 -17  -4  376.06   30.90
  15  17  -4   96.59   17.00
  15  15  -4   14.50   20.60
  15  14  -4  171.58   24.20
  15  13  -4   72.69   20.30
  15  12  -4  143.99   17.30
  15  10  -4  229.98   11.10
  15   9  -4  415.56   18.60
  15   8  -4   57.39    5.70
  15   7  -4    9.00    7.00
  15   6  -4  148.39    7.00
  15   5  -4  171.48    7.90
  15   4  -4    7.00    6.20
  15   3  -4   54.39    5.60
  15   2  -4 1038.60   32.30
  15   1  -4  390.26   18.60
  15   0  -4 2711.83   80.29
  15  -1  -4  388.16   14.30
  15  -2  -4 1063.39   33.10
  15  -3  -4   71.79    4.40
  15  -4  -4   21.20    2.60
  15  -5  -4  194.28    8.80
  15  -6  -4  148.79    8.60
  15  -7  -4   10.70    3.80
  15  -8  -4   47.30    5.00
  15  -9  -4  429.96   15.50
  15 -10  -4  228.18    9.30
  15 -11  -4   12.50    4.30
  15 -12  -4  186.38   11.00
  15 -13  -4   82.69    7.80
  15 -14  -4  163.78   19.10
  15 -15  -4    1.50    5.00
  15 -16  -4  354.86   28.90
  15 -17  -4   88.59   15.80
  14  18  -4   19.00   11.70
  14  17  -4  125.49   17.60
  14  16  -4    5.40   11.10
  14  15  -4  202.08   26.40
  14  14  -4    3.50   18.00
  14  13  -4  141.69   19.90
  14  12  -4   13.00   17.50
  14  11  -4  308.57   23.50
  14  10  -4   75.69   11.80
  14   9  -4  106.09    5.20
  14   8  -4   78.59    5.60
  14   7  -4   32.70    5.80
  14   6  -4   39.90    6.40
  14   5  -4    2.30    2.40
  14   4  -4    5.00    3.10
  14   3  -4  295.07    9.50
  14   2  -4    9.80    2.80
  14   1  -4 1257.87   38.40
  14   0  -4  124.39    6.30
  14  -1  -4 1328.27   40.70
  14  -2  -4   10.20    4.10
  14  -3  -4  309.47   11.40
  14  -4  -4    1.70    1.60
  14  -5  -4    1.50    1.90
  14  -6  -4   47.60    5.00
  14  -7  -4   52.29    5.70
  14  -8  -4   84.09    5.80
  14  -9  -4  104.09    6.40
  14 -10  -4   64.79    4.90
  14 -11  -4  319.27   12.40
  14 -12  -4    0.00    4.30
  14 -13  -4  156.98   10.90
  14 -14  -4    1.50    5.00
  14 -15  -4  246.78   14.00
  14 -16  -4    0.00    9.90
  14 -17  -4  153.78   11.60
  14 -18  -4   16.50   11.40
  14 -19  -4    4.40   10.50
  13  18  -4   30.70   13.20
  13  17  -4   31.40   14.50
  13  16  -4   18.60   10.70
  13  15  -4   69.29   19.50
  13  14  -4  308.07   28.50
  13  13  -4   68.29   16.80
  13  11  -4    5.70   16.10
  13  10  -4   33.90   10.00
  13   9  -4    5.80    2.30
  13   8  -4    1.40    1.90
  13   7  -4    1.80    2.70
  13   6  -4    0.00   12.00
  13   5  -4  270.57   10.10
  13   4  -4  547.65   18.00
  13   3  -4  104.39    4.90
  13   2  -4  494.75   14.50
  13   1  -4    0.90    1.80
  13   0  -4  602.04   19.50
  13  -1  -4    0.80    3.20
  13  -2  -4  525.55   17.90
  13  -3  -4  116.89    6.70
  13  -4  -4  569.44   15.70
  13  -5  -4  304.87   10.90
  13  -6  -4   10.20    2.90
  13  -7  -4    1.30    4.20
  13  -8  -4    2.80    4.30
  13  -9  -4    5.30    5.00
  13 -10  -4   44.20    4.20
  13 -11  -4   53.69    4.60
  13 -12  -4  416.16   15.10
  13 -13  -4   79.39    7.60
  13 -14  -4  295.37   15.40
  13 -15  -4    2.40    5.40
  13 -16  -4   24.50    8.90
  13 -17  -4   14.80    8.50
  13 -18  -4    0.00    8.00
  13 -19  -4    0.00   10.70
  12  19  -4    6.50   12.20
  12  18  -4   70.79   15.80
  12  17  -4    0.00   10.20
  12  16  -4   20.90   11.90
  12  15  -4  171.58   19.60
  12  14  -4  236.08   26.40
  12  13  -4  437.66   32.60
  12  12  -4  211.18   20.70
  12  11  -4  226.58   21.10
  12  10  -4   40.20   13.80
  12   9  -4   19.80    2.40
  12   8  -4  203.28    7.60
  12   7  -4  178.48    7.10
  12   6  -4  274.37   10.20
  12   5  -4 1283.67   47.40
  12   4  -4  777.52   21.10
  12   3  -4  909.61   24.40
  12   2  -4   23.50    2.60
  12   1  -4   11.60    2.10
  12   0  -4  614.94   17.20
  12  -1  -4    9.40    2.20
  12  -2  -4   19.00    3.00
  12  -3  -4  994.00   32.00
  12  -4  -4  842.42   27.80
  12  -5  -4 1382.96   41.80
  12  -6  -4  284.37   10.40
  12  -7  -4  187.68    8.00
  12  -8  -4  214.68    9.40
  12  -9  -4   19.70    5.10
  12 -10  -4   64.29    6.00
  12 -11  -4  241.88   10.10
  12 -12  -4  232.08   10.10
  12 -13  -4  458.55   27.20
  12 -14  -4  239.58   13.50
  12 -15  -4  130.89   10.40
  12 -16  -4    8.70    8.40
  12 -17  -4    0.00    7.50
  12 -18  -4   69.39   13.40
  12 -19  -4    9.10    8.50
  12 -20  -4   15.90    8.60
  11  19  -4   67.59   15.50
  11  18  -4   40.30   17.90
  11  17  -4  122.39   17.30
  11  16  -4    0.00   19.10
  11  15  -4   67.09   12.70
  11  14  -4  221.48   20.00
  11  12  -4  483.45   33.90
  11  11  -4   52.69   12.20
  11  10  -4   15.50   11.50
  11   9  -4  764.92   46.30
  11   8  -4  140.59    7.20
  11   7  -4   12.80    2.10
  11   6  -4 1462.85   43.60
  11   5  -4  986.60   26.10
  11   4  -4 2315.87   58.99
  11   3  -4  409.06   11.90
  11   2  -4   22.40    2.30
  11   1  -4  419.36   12.30
  11   0  -4  379.76   11.30
  11  -1  -4  410.46   12.10
  11  -2  -4   19.40    2.10
  11  -3  -4  430.36   15.10
  11  -4  -4 2461.25   74.09
  11  -5  -4 1080.89   33.60
  11  -6  -4 1537.75   46.10
  11  -7  -4    7.80    2.30
  11  -8  -4  140.09    6.40
  11  -9  -4  775.12   25.00
  11 -10  -4   17.00    5.00
  11 -11  -4   43.90    4.30
  11 -12  -4  502.55   33.00
  11 -13  -4  574.74   24.60
  11 -14  -4  244.68   17.80
  11 -15  -4   51.09    7.20
  11 -16  -4   12.80    5.80
  11 -17  -4   94.79   13.70
  11 -18  -4    4.80   19.70
  11 -19  -4   33.70   10.00
  11 -20  -4  266.07   16.30
  10  20  -4   16.80   11.90
  10  19  -4  115.79   16.70
  10  18  -4  153.78   19.20
  10  17  -4   67.79   13.00
  10  16  -4   20.80   20.00
  10  15  -4   21.80   18.90
  10  14  -4  272.97   22.30
  10  13  -4   83.59   13.40
  10  12  -4  451.25   29.60
  10  11  -4   83.69   14.30
  10  10  -4  105.79   13.10
  10   9  -4   21.10   11.40
  10   8  -4  266.47   11.90
  10   7  -4  800.02   24.40
  10   6  -4  201.18    7.50
  10   5  -4 3226.48   81.39
  10   4  -4 1183.68   31.00
  10   3  -4  821.22   21.90
  10   2  -4   54.99    3.10
  10   1  -4  303.97    9.20
  10   0  -4 1136.19   29.90
  10  -1  -4  314.87    9.50
  10  -2  -4   64.59    3.30
  10  -3  -4  838.82   22.70
  10  -4  -4 1264.27   45.80
  10  -5  -4 3353.56   98.09
  10  -6  -4  216.78    8.70
  10  -7  -4  796.22   25.00
  10  -8  -4  285.57   10.60
  10  -9  -4   27.10    3.20
  10 -10  -4  103.59    5.90
  10 -11  -4  127.59    6.90
  10 -12  -4  473.55   20.80
  10 -13  -4  124.79    9.50
  10 -14  -4  282.47   14.80
  10 -15  -4    4.50    5.40
  10 -16  -4    5.10    5.40
  10 -17  -4   55.49    8.00
  10 -18  -4  134.49   20.00
  10 -19  -4  134.69   20.20
  10 -20  -4   14.80    8.70
  10 -21  -4  432.46   21.80
   9  20  -4  419.56   32.60
   9  19  -4    0.20   13.20
   9  18  -4   27.80   11.60
   9  17  -4   24.30    9.90
   9  16  -4   19.10   18.80
   9  15  -4   61.59   19.90
   9  13  -4  162.48   16.90
   9  12  -4   30.30    8.50
   9  11  -4   40.20    8.90
   9  10  -4  115.19   15.30
   9   9  -4   65.49   10.80
   9   8  -4 1093.69   34.00
   9   7  -4   50.59    3.90
   9   6  -4 2608.54   65.99
   9   5  -4  378.36   10.80
   9   4  -4 2175.18   55.29
   9   3  -4  250.97    7.70
   9   2  -4    9.90    1.70
   9   1  -4   47.30    2.80
   9   0  -4  458.75   12.90
   9  -1  -4   51.09    2.80
   9  -2  -4    7.00    1.60
   9  -3  -4  259.17    8.10
   9  -4  -4 2340.87   68.69
   9  -5  -4  393.06   15.10
   9  -6  -4 2791.62   82.19
   9  -7  -4   53.39    3.80
   9  -8  -4 1133.09   34.70
   9  -9  -4   84.59    5.10
   9 -10  -4  118.49    6.40
   9 -11  -4   34.80    4.10
   9 -12  -4   41.20    5.80
   9 -13  -4  191.78   11.10
   9 -14  -4    2.40    4.70
   9 -15  -4   82.89    8.30
   9 -16  -4   20.10    6.30
   9 -17  -4   14.10    6.10
   9 -18  -4   36.60    7.30
   9 -19  -4    0.00    7.00
   9 -20  -4  400.76   22.90
   9 -21  -4   32.60   10.20
   8  20  -4    1.50   10.20
   8  19  -4  212.48   22.50
   8  18  -4   10.60    9.70
   8  17  -4   74.89   13.20
   8  16  -4   11.70   10.00
   8  15  -4   57.49   17.70
   8  14  -4    0.00   15.50
   8  13  -4   56.29   15.30
   8  12  -4    2.30    6.60
   8  11  -4  150.08   14.30
   8  10  -4   37.90    8.80
   8   9  -4 1271.67   70.69
   8   8  -4   70.09   11.30
   8   7  -4 2601.54   95.19
   8   6  -4   19.00    1.90
   8   5  -4 1832.32   53.79
   8   4  -4   35.70    2.40
   8   3  -4  252.57    7.60
   8   2  -4   26.70    2.20
   8   1  -4  109.29    4.10
   8   0  -4   26.70    2.10
   8  -1  -4  101.79    3.90
   8  -2  -4   30.70    2.20
   8  -3  -4  267.07    8.20
   8  -4  -4   40.00    2.60
   8  -5  -4 1932.71   49.70
   8  -6  -4   24.50    3.30
   8  -7  -4 3107.59  110.19
   8  -8  -4   83.39    4.70
   8  -9  -4 1425.06   43.10
   8 -10  -4   33.50    3.60
   8 -11  -4  170.38    7.80
   8 -12  -4    2.20    4.10
   8 -13  -4   93.19    8.30
   8 -14  -4   10.70    5.10
   8 -15  -4   35.30    6.50
   8 -16  -4   14.90    5.90
   8 -17  -4   83.69    8.90
   8 -18  -4    3.80    5.60
   8 -19  -4  240.38   14.70
   8 -20  -4    4.10    6.60
   8 -21  -4  270.47   16.10
   7  21  -4    6.80   11.40
   7  20  -4  211.78   22.80
   7  19  -4   16.40   11.00
   7  18  -4  316.07   24.90
   7  17  -4  161.88   17.60
   7  16  -4   30.70   10.40
   7  14  -4  228.08   22.00
   7  13  -4   69.09   13.70
   7  12  -4  201.18   19.00
   7  11  -4    1.90    6.00
   7  10  -4  687.03   39.80
   7   9  -4  649.04   37.40
   7   8  -4 3620.74  182.88
   7   7  -4  156.98    5.30
   7   6  -4 1878.51   47.70
   7   5  -4   85.39    3.90
   7   4  -4  109.39    4.00
   7   3  -4  263.77    7.70
   7   2  -4   58.99    2.70
   7   1  -4 1046.10   27.10
   7   0  -4   46.20    2.50
   7  -1  -4 1056.69   27.50
   7  -2  -4   64.29    3.00
   7  -3  -4  271.97    8.10
   7  -4  -4  114.59    3.70
   7  -5  -4   97.09    4.00
   7  -6  -4 1985.50   50.99
   7  -7  -4  162.38    6.30
   7  -8  -4 3783.92  133.89
   7  -9  -4  687.83   22.20
   7 -10  -4  781.02   24.80
   7 -11  -4    7.90    3.10
   7 -12  -4  223.98   12.00
   7 -13  -4   83.69    7.70
   7 -14  -4  234.58   10.40
   7 -15  -4    2.70    3.90
   7 -16  -4   29.70    5.10
   7 -17  -4  156.38    9.40
   7 -18  -4  358.16   14.80
   7 -19  -4   16.40    6.60
   7 -20  -4  212.28   14.10
   7 -21  -4   23.00    7.10
   7 -22  -4  101.29   11.00
   6  21  -4    4.70   10.10
   6  20  -4    7.40   11.50
   6  19  -4  405.56   30.60
   6  18  -4  399.46   29.50
   6  17  -4  488.05   32.70
   6  16  -4  136.79   16.40
   6  14  -4  147.29   15.10
   6  13  -4  567.44   35.80
   6  12  -4  126.49   15.20
   6  11  -4   21.20   11.80
   6  10  -4  689.13   39.50
   6   9  -4 3059.09  155.58
   6   8  -4  957.80   53.29
   6   7  -4 2560.94   64.59
   6   6  -4   68.69    3.40
   6   5  -4  476.45   15.00
   6   4  -4  696.63   21.10
   6   3  -4   35.50    2.10
   6   2  -4  100.69    3.60
   6   1  -4  686.93   18.10
   6   0  -4 2653.13   66.79
   6  -1  -4  707.63   21.30
   6  -2  -4  105.99    3.80
   6  -3  -4   32.60    2.10
   6  -4  -4  705.13   16.70
   6  -5  -4  523.15   14.50
   6  -6  -4   77.99    4.00
   6  -7  -4 2689.73   68.49
   6  -8  -4 1066.99   28.40
   6  -9  -4 3214.38   94.99
   6 -10  -4  761.52   20.90
   6 -11  -4   39.30    7.80
   6 -12  -4  150.88    7.50
   6 -13  -4  621.54   20.80
   6 -14  -4  128.19    7.50
   6 -15  -4   23.20    4.60
   6 -16  -4  122.99    8.00
   6 -17  -4  503.65   18.50
   6 -18  -4  402.56   16.00
   6 -19  -4  390.66   15.90
   6 -20  -4    7.90    5.20
   6 -21  -4   19.50    5.70
   6 -22  -4   73.59   15.50
   5  21  -4   68.39   14.70
   5  20  -4   68.49   14.50
   5  19  -4  157.08   18.00
   5  18  -4  490.35   32.80
   5  17  -4  430.26   30.20
   5  16  -4  173.08   17.00
   5  15  -4    1.00    7.10
   5  14  -4   30.60    8.40
   5  13  -4  351.26   24.00
   5  12  -4   29.60   11.20
   5  11  -4    0.00   12.60
   5  10  -4 1700.23   89.59
   5   9  -4 1477.15   77.49
   5   8  -4 3170.48  113.59
   5   7  -4  253.57    7.20
   5   6  -4  714.03   18.70
   5   5  -4  846.22   21.90
   5   4  -4   23.80    1.70
   5   3  -4  438.66   13.60
   5   2  -4  888.11   22.90
   5   1  -4 1702.43   43.10
   5   0  -4 2358.36   59.39
   5  -1  -4 1730.33   43.90
   5  -2  -4  909.61   27.10
   5  -3  -4  433.16   11.90
   5  -4  -4   26.00    2.00
   5  -5  -4  890.21   23.50
   5  -6  -4  727.93   19.60
   5  -7  -4  289.17    9.00
   5  -8  -4 3540.85   89.59
   5  -9  -4 1533.25   35.70
   5 -10  -4 1825.52   42.30
   5 -11  -4   27.10    4.30
   5 -12  -4   48.40    5.70
   5 -13  -4  360.26   16.50
   5 -14  -4   32.40    5.40
   5 -15  -4    4.90    4.60
   5 -16  -4  189.88   11.60
   5 -17  -4  382.66   18.10
   5 -18  -4  491.75   22.20
   5 -19  -4  159.28   11.40
   5 -20  -4   51.59    6.60
   5 -21  -4   60.29    7.30
   5 -22  -4    2.90    6.80
   4  21  -4    0.00   10.30
   4  20  -4    9.30   10.20
   4  19  -4  117.49   15.80
   4  18  -4  177.88   19.40
   4  17  -4  441.76   29.90
   4  16  -4   61.19   11.80
   4  15  -4   59.79   11.50
   4  14  -4  180.18   16.00
   4  13  -4   25.70    8.10
   4  12  -4   83.29   10.90
   4  11  -4  335.97   23.90
   4  10  -4  248.28   26.60
   4   9  -4 1340.97   72.39
   4   8  -4  764.62   29.70
   4   7  -4  920.71   24.00
   4   6  -4   66.09    2.50
   4   5  -4    8.20    1.30
   4   4  -4  222.68    6.30
   4   3  -4   82.49    2.90
   4   2  -4  236.48    7.70
   4   1  -4 2901.31   72.69
   4   0  -4 1617.14   40.90
   4  -1  -4 2924.61   73.29
   4  -2  -4  224.58    6.50
   4  -3  -4   80.69    3.10
   4  -4  -4  225.58    7.70
   4  -5  -4    7.00    1.30
   4  -6  -4   67.19    3.20
   4  -7  -4  960.40   22.70
   4  -8  -4  789.62   19.00
   4  -9  -4 1426.36   37.30
   4 -10  -4  365.56   11.30
   4 -11  -4  389.26   14.00
   4 -12  -4   87.29    7.10
   4 -13  -4   16.80    4.30
   4 -14  -4  214.38   11.60
   4 -15  -4   58.39    6.80
   4 -16  -4   76.89    7.70
   4 -17  -4  403.06   19.30
   4 -18  -4  174.28   11.50
   4 -19  -4   98.39    9.50
   4 -20  -4    2.50    5.40
   4 -21  -4    0.00    5.40
   4 -22  -4   30.10    8.70
   3  22  -4    6.70    9.20
   3  21  -4    7.60   10.20
   3  20  -4   23.50   11.50
   3  19  -4    4.20    9.00
   3  18  -4   73.99   13.40
   3  17  -4   33.90    9.80
   3  16  -4  278.77   28.70
   3  15  -4    4.50    7.90
   3  14  -4  558.04   34.40
   3  13  -4    0.00    6.50
   3  12  -4  329.97   22.00
   3  11  -4   27.40    6.80
   3  10  -4  186.68   14.30
   3   9  -4  102.89    6.40
   3   8  -4  214.08    6.40
   3   7  -4  149.69    4.70
   3   6  -4  271.07    7.60
   3   5  -4    2.40    1.00
   3   4  -4  122.59    3.80
   3   3  -4  110.59    3.50
   3   2  -4 1844.62   46.40
   3   1  -4  309.77    8.40
   3   0  -4 2827.42   70.79
   3  -1  -4  316.17    8.60
   3  -2  -4 1840.62   46.50
   3  -3  -4  105.29    3.60
   3  -4  -4  122.99    4.20
   3  -5  -4    2.50    1.20
   3  -6  -4  290.07    7.70
   3  -7  -4  157.78    5.50
   3  -8  -4  238.58    7.70
   3  -9  -4  104.89    4.60
   3 -10  -4  216.18    7.60
   3 -11  -4   22.30    3.40
   3 -12  -4  306.87   11.70
   3 -13  -4    0.80    3.80
   3 -14  -4  533.95   22.60
   3 -15  -4    4.30    4.20
   3 -16  -4  283.97   14.40
   3 -17  -4   40.40    8.00
   3 -18  -4   78.29    8.10
   3 -19  -4   10.70    5.70
   3 -20  -4   12.30    5.90
   3 -21  -4    0.00    5.40
   3 -22  -4    0.00    8.10
   2  22  -4   21.30   21.60
   2  20  -4    6.10   10.20
   2  19  -4    4.10    9.60
   2  18  -4   17.90    9.20
   2  17  -4   37.90   10.30
   2  16  -4    2.40    7.90
   2  15  -4  783.92   45.40
   2  14  -4  242.38    8.20
   2  13  -4 1968.50   71.29
   2  12  -4  178.58    6.50
   2  11  -4  580.24   17.90
   2  10  -4    1.60    1.30
   2   9  -4    7.40    1.30
   2   8  -4   62.39    2.70
   2   7  -4    9.80    1.20
   2   6  -4  191.08    5.60
   2   5  -4  916.51   23.50
   2   4  -4  301.07    8.20
   2   3  -4 1469.35   37.10
   2   2  -4  116.49    3.60
   2   1  -4 3468.05  100.19
   2   0  -4  373.36    9.90
   2  -1  -4 3402.16   98.39
   2  -2  -4  116.09    3.70
   2  -3  -4 1445.86   32.80
   2  -4  -4  295.87    8.30
   2  -5  -4  938.01   21.80
   2  -6  -4  193.18    6.10
   2  -7  -4   10.70    1.70
   2  -8  -4   68.39    3.50
   2  -9  -4    8.80    1.90
   2 -10  -4    6.10    2.00
   2 -11  -4  618.14   20.20
   2 -12  -4  180.98    8.10
   2 -13  -4 2035.40   61.09
   2 -14  -4  239.08   18.70
   2 -15  -4  813.92   32.40
   2 -16  -4    9.30    4.60
   2 -17  -4   45.50    6.80
   2 -18  -4   22.10    5.80
   2 -19  -4    0.00    4.70
   2 -20  -4   13.70    5.40
   2 -21  -4    0.00    9.00
   2 -22  -4   43.00   11.80
   1  22  -4    8.00   20.00
   1  20  -4    0.00    9.50
   1  19  -4    2.20    7.90
   1  18  -4   46.30   11.50
   1  17  -4  152.48    7.50
   1  16  -4  274.67   12.80
   1  15  -4   58.79    3.60
   1  14  -4 2430.26   71.39
   1  13  -4  731.43   22.70
   1  12  -4 2520.05   73.89
   1  11  -4   49.90    3.20
   1  10  -4   62.89    3.50
   1   9  -4  605.24   16.60
   1   8  -4  844.22   25.90
   1   7  -4   16.60    1.50
   1   6  -4    4.80    1.10
   1   5  -4 1770.72   51.59
   1   4  -4 3196.48   92.19
   1   3  -4  996.00   29.20
   1   2  -4 3479.55   86.89
   1   1  -4  620.04   16.00
   1   0  -4 1069.79   38.30
   1  -1  -4  617.94   16.00
   1  -2  -4 3533.75   88.29
   1  -3  -4 1017.90   26.00
   1  -4  -4 3254.37   72.89
   1  -5  -4 1878.81   47.60
   1  -6  -4    5.00    1.30
   1  -7  -4   16.50    1.90
   1  -8  -4  902.71   24.00
   1  -9  -4  650.83   17.90
   1 -10  -4   72.29    4.30
   1 -11  -4   51.09    4.20
   1 -12  -4 2709.93   98.09
   1 -13  -4  762.52   24.60
   1 -14  -4 2590.84   77.19
   1 -15  -4   57.99    5.00
   1 -16  -4  275.57   14.00
   1 -17  -4  160.58   10.50
   1 -18  -4   52.69    6.60
   1 -19  -4    5.90    4.90
   1 -20  -4    0.10    4.40
   1 -21  -4  113.39   18.30
   0  22  -4  252.07   27.60
   0  20  -4   25.60   10.90
   0  19  -4   70.39   11.80
   0  18  -4  236.88   11.50
   0  17  -4   16.30    2.70
   0  16  -4   37.70    3.30
   0  15  -4  989.70   30.40
   0  14  -4  379.46   12.90
   0  13  -4 3501.25  102.29
   0  12  -4  493.25   16.00
   0  11  -4  959.70   29.20
   0  10  -4  258.87    8.10
   0   9  -4  769.32   20.60
   0   8  -4  578.84   15.70
   0   7  -4  927.21   24.10
   0   6  -4  638.54   16.80
   0   5  -4  785.92   23.50
   0   4  -4 3938.81   88.09
   0   3  -4 5036.10  178.38
   0   2  -4    3.60    0.80
   0   1  -4 1155.38   29.30
   0   0  -4  498.85   15.10
   0  -1  -4 1183.88   34.60
   0  -2  -4    2.90    0.80
   0  -3  -4 4873.51  244.48
   0  -4  -4 3951.80   98.79
   0  -5  -4  789.32   20.60
   0  -6  -4  644.04   17.20
   0  -7  -4  936.41   24.60
   0  -8  -4  623.84   19.60
   0  -9  -4  806.22   21.70
   0 -10  -4  281.37   10.40
   0 -11  -4 1023.60   31.60
   0 -12  -4  509.85   17.10
   0 -13  -4 3798.72  111.69
   0 -14  -4  415.76   14.80
   0 -15  -4 1056.79   33.20
   0 -16  -4   37.30    4.30
   0 -17  -4   12.50    3.50
   0 -18  -4  238.38   21.40
   0 -19  -4   83.19    8.10
   0 -20  -4   37.30    7.40
  -1  22  -4    5.90    9.90
  -1  21  -4  113.29   19.60
  -1  20  -4    0.00    9.20
  -1  19  -4    8.40    3.70
  -1  18  -4   46.40    5.20
  -1  17  -4  144.89    6.90
  -1  16  -4  261.67    9.90
  -1  15  -4   55.69    4.20
  -1  14  -4 2385.56   70.49
  -1  13  -4  761.42   23.90
  -1  12  -4 2519.35   74.19
  -1  11  -4   50.29    3.70
  -1  10  -4   63.79    3.10
  -1   9  -4  608.64   15.30
  -1   8  -4  850.81   22.50
  -1   7  -4   15.60    1.70
  -1   6  -4    6.00    1.20
  -1   5  -4 1800.32   45.50
  -1   4  -4 3217.98   80.49
  -1   3  -4 1037.30   23.60
  -1   2  -4 3564.34  102.99
  -1   1  -4  633.44   16.30
  -1   0  -4 1050.89   26.70
  -1  -1  -4  622.54   18.60
  -1  -2  -4 3581.84  103.49
  -1  -3  -4 1018.90   23.30
  -1  -4  -4 3244.48   81.29
  -1  -5  -4 1804.72   45.80
  -1  -6  -4    3.70    1.20
  -1  -7  -4   17.40    1.80
  -1  -8  -4  911.21   24.10
  -1  -9  -4  646.84   17.80
  -1 -10  -4   73.39    4.40
  -1 -11  -4   52.19    4.00
  -1 -12  -4 2625.54   77.59
  -1 -13  -4  778.32   24.90
  -1 -14  -4 2551.04   75.79
  -1 -15  -4   55.89    6.00
  -1 -16  -4  274.27   10.90
  -1 -17  -4  164.58    8.00
  -1 -18  -4   51.09    6.00
  -1 -19  -4    2.60    3.90
  -1 -20  -4    1.20    9.50
  -1 -21  -4   94.69   17.60
  -2  22  -4   35.80   11.10
  -2  21  -4   11.70    9.80
  -2  20  -4    9.50    9.20
  -2  19  -4    0.00    3.60
  -2  18  -4   26.70    4.80
  -2  17  -4   46.20    4.30
  -2  16  -4    4.40    2.80
  -2  15  -4  788.72   31.00
  -2  14  -4  225.98    7.80
  -2  13  -4 1998.10   51.59
  -2  12  -4  167.48    6.30
  -2  11  -4  561.44   18.50
  -2  10  -4    3.60    1.90
  -2   9  -4    5.90    1.80
  -2   8  -4   55.59    3.10
  -2   7  -4    8.20    1.40
  -2   6  -4  190.88    5.20
  -2   5  -4  935.01   21.60
  -2   4  -4  311.27    8.50
  -2   3  -4 1510.75   44.20
  -2   2  -4  117.39    3.20
  -2   1  -4 3366.56   97.29
  -2   0  -4  373.56    9.90
  -2  -1  -4 3457.55   99.89
  -2  -2  -4  116.89    3.60
  -2  -3  -4 1483.45   37.50
  -2  -4  -4  308.47    8.60
  -2  -5  -4  929.81   27.80
  -2  -6  -4  185.58    5.80
  -2  -7  -4    8.10    1.50
  -2  -8  -4   69.79    3.30
  -2  -9  -4    6.00    1.70
  -2 -10  -4    6.10    1.90
  -2 -11  -4  595.94   19.30
  -2 -12  -4  183.58    7.60
  -2 -13  -4 2085.89   62.19
  -2 -14  -4  233.58    9.40
  -2 -15  -4  814.32   26.10
  -2 -16  -4    4.50    2.80
  -2 -17  -4   62.39    4.70
  -2 -18  -4   24.00    4.60
  -2 -19  -4    1.00    3.70
  -2 -20  -4    4.80   10.00
  -2 -21  -4    0.00    9.30
  -2 -22  -4   39.30   12.90
  -3  22  -4    0.00    9.80
  -3  21  -4    0.00    9.00
  -3  20  -4    2.90    4.40
  -3  19  -4    5.70    4.50
  -3  18  -4   71.89    7.10
  -3  17  -4   36.60    9.50
  -3  16  -4  265.67   10.60
  -3  15  -4    2.30    2.40
  -3  14  -4  512.55   17.40
  -3  13  -4    5.40    2.80
  -3  12  -4  277.27   10.60
  -3  11  -4   20.90    2.90
  -3  10  -4  194.38    6.90
  -3   9  -4   85.89    4.10
  -3   8  -4  216.38    7.00
  -3   7  -4  150.18    5.10
  -3   6  -4  259.27    7.60
  -3   5  -4    0.80    1.00
  -3   4  -4  134.99    3.80
  -3   3  -4  111.79    3.50
  -3   2  -4 1875.21   47.20
  -3   1  -4  310.07    7.50
  -3   0  -4 2811.22   70.39
  -3  -1  -4  302.37    9.50
  -3  -2  -4 1875.71   42.20
  -3  -3  -4  110.79    3.60
  -3  -4  -4  131.09    4.30
  -3  -5  -4    1.90    1.00
  -3  -6  -4  262.27    7.80
  -3  -7  -4  155.18    5.30
  -3  -8  -4  224.68    7.10
  -3  -9  -4   99.19    4.20
  -3 -10  -4  211.98    8.10
  -3 -11  -4   21.90    2.70
  -3 -12  -4  291.67   10.70
  -3 -13  -4    2.70    2.20
  -3 -14  -4  566.04   18.70
  -3 -15  -4    3.50    2.40
  -3 -16  -4  292.17   11.30
  -3 -17  -4   34.10    3.50
  -3 -18  -4   71.29    6.30
  -3 -19  -4    6.80   10.80
  -3 -20  -4   17.00   10.70
  -3 -21  -4    1.00   10.10
  -4  21  -4    0.00    8.30
  -4  20  -4    0.00    4.50
  -4  19  -4  116.79    9.00
  -4  18  -4  166.88   12.30
  -4  17  -4  434.16   19.30
  -4  16  -4   84.89    7.50
  -4  15  -4   67.69    6.70
  -4  14  -4  195.78    9.30
  -4  13  -4   22.20    3.60
  -4  12  -4   83.09    5.50
  -4  11  -4  356.66   11.20
  -4  10  -4  346.77   12.40
  -4   9  -4 1315.37   34.40
  -4   8  -4  747.13   20.10
  -4   7  -4  890.71   23.50
  -4   6  -4   60.49    2.80
  -4   5  -4    7.70    1.20
  -4   4  -4  225.38    6.50
  -4   3  -4   84.29    2.70
  -4   2  -4  226.98    6.40
  -4   1  -4 2939.31   73.49
  -4   0  -4 1609.44   36.40
  -4  -1  -4 3017.40   87.39
  -4  -2  -4  238.78    6.70
  -4  -3  -4   89.89    3.20
  -4  -4  -4  222.28    6.60
  -4  -5  -4    6.80    1.30
  -4  -6  -4   67.49    3.00
  -4  -7  -4  964.30   29.20
  -4  -8  -4  774.82   20.80
  -4  -9  -4 1423.86   43.00
  -4 -10  -4  372.26   12.70
  -4 -11  -4  370.76   12.70
  -4 -12  -4   88.29    4.90
  -4 -13  -4   23.50    2.90
  -4 -14  -4  204.68    8.30
  -4 -15  -4   65.69    4.50
  -4 -16  -4   86.49    5.00
  -4 -17  -4  451.85   15.20
  -4 -18  -4  176.98    9.40
  -4 -19  -4  127.89   16.90
  -4 -20  -4    3.70   10.90
  -4 -21  -4    0.00    9.30
  -5  22  -4    0.00    7.90
  -5  21  -4   69.19   12.30
  -5  20  -4   60.29    7.20
  -5  19  -4  124.49    9.70
  -5  18  -4  511.45   22.20
  -5  17  -4  412.86   18.70
  -5  16  -4  196.88   11.20
  -5  15  -4    9.20    4.30
  -5  14  -4   36.60    5.40
  -5  13  -4  380.96   16.90
  -5  12  -4   44.30    3.80
  -5  11  -4   26.60    3.10
  -5  10  -4 1668.63   43.50
  -5   9  -4 1365.36   35.90
  -5   8  -4 3207.08   81.19
  -5   7  -4  264.47    8.10
  -5   6  -4  687.73   18.30
  -5   5  -4  856.91   22.30
  -5   4  -4   22.90    1.90
  -5   3  -4  435.66   11.60
  -5   2  -4  889.41   23.10
  -5   1  -4 1721.93   43.40
  -5   0  -4 2390.86   69.49
  -5  -1  -4 1769.72   44.70
  -5  -2  -4  915.91   21.10
  -5  -3  -4  430.26   11.70
  -5  -4  -4   23.90    1.80
  -5  -5  -4  864.61   22.70
  -5  -6  -4  715.33   19.20
  -5  -7  -4  272.07    8.30
  -5  -8  -4 3432.76   86.79
  -5  -9  -4 1498.15   44.80
  -5 -10  -4 1860.51   55.29
  -5 -11  -4   27.00    2.70
  -5 -12  -4   50.59    3.80
  -5 -13  -4  380.96   13.20
  -5 -14  -4   37.90    3.30
  -5 -15  -4   11.90    2.40
  -5 -16  -4  210.58    8.20
  -5 -17  -4  375.16   28.80
  -5 -18  -4  588.74   39.40
  -5 -19  -4  108.09   16.10
  -5 -21  -4   79.79   22.20
  -6  22  -4   60.99   11.90
  -6  21  -4   10.00    6.60
  -6  20  -4    8.90    5.20
  -6  19  -4  360.26   17.30
  -6  18  -4  386.06   18.10
  -6  17  -4  495.75   21.60
  -6  16  -4  118.19    8.90
  -6  15  -4   25.50    5.20
  -6  14  -4  117.29    8.50
  -6  13  -4  605.04   24.70
  -6  12  -4  139.19    7.10
  -6  11  -4   46.90    4.30
  -6  10  -4  707.13   22.50
  -6   9  -4 3082.19   89.99
  -6   8  -4  986.30   26.20
  -6   7  -4 2524.65   73.59
  -6   6  -4   68.09    3.10
  -6   5  -4  489.65   13.30
  -6   4  -4  691.63   18.10
  -6   3  -4   35.50    1.70
  -6   2  -4  107.49    3.40
  -6   1  -4  700.63   18.40
  -6   0  -4 2719.83   79.09
  -6  -1  -4  703.43   16.30
  -6  -2  -4  106.79    3.70
  -6  -3  -4   37.30    2.20
  -6  -4  -4  695.23   16.50
  -6  -5  -4  505.85   13.90
  -6  -6  -4   81.39    3.60
  -6  -7  -4 2576.64   65.99
  -6  -8  -4 1033.60   27.40
  -6  -9  -4 3281.77   95.99
  -6 -10  -4  726.53   22.80
  -6 -11  -4   51.69    3.50
  -6 -12  -4  152.08    6.40
  -6 -13  -4  633.34   20.30
  -6 -14  -4  135.79    5.90
  -6 -15  -4   28.00    3.80
  -6 -16  -4  143.79    7.70
  -6 -17  -4  562.14   37.90
  -6 -18  -4  373.76   28.50
  -6 -19  -4  396.96   29.80
  -6 -20  -4    3.10   10.60
  -6 -21  -4    0.00   18.10
  -7  22  -4   89.89   12.90
  -7  21  -4   26.10    6.30
  -7  20  -4  188.48   11.80
  -7  19  -4   20.20    5.80
  -7  18  -4  324.97   16.10
  -7  17  -4  174.18   11.10
  -7  16  -4   26.40    5.70
  -7  15  -4    2.60    4.30
  -7  14  -4  226.68   12.00
  -7  13  -4   92.69    7.80
  -7  12  -4  210.48    8.90
  -7  11  -4    4.10    2.60
  -7  10  -4  728.53   23.00
  -7   9  -4  634.84   24.00
  -7   8  -4 3583.94  104.09
  -7   7  -4  152.58    5.40
  -7   6  -4 1764.82   52.59
  -7   5  -4   83.99    3.50
  -7   4  -4  108.09    3.60
  -7   3  -4  268.37    7.50
  -7   2  -4   67.79    2.50
  -7   1  -4 1059.19   31.60
  -7   0  -4   48.30    2.50
  -7  -1  -4 1069.69   24.50
  -7  -2  -4   60.99    2.70
  -7  -3  -4  268.67    7.90
  -7  -4  -4  115.99    4.30
  -7  -5  -4   87.79    3.70
  -7  -6  -4 2020.50   51.69
  -7  -7  -4  163.38    5.90
  -7  -8  -4 3770.92  136.19
  -7  -9  -4  665.23   18.20
  -7 -10  -4  775.72   24.30
  -7 -11  -4    6.50    2.00
  -7 -12  -4  220.48    8.50
  -7 -13  -4   86.59    4.60
  -7 -14  -4  250.17   12.00
  -7 -15  -4    0.00    8.90
  -7 -16  -4   36.50   11.20
  -7 -17  -4  179.88   19.50
  -7 -18  -4  355.16   27.70
  -7 -19  -4   27.20   12.30
  -7 -20  -4  226.88   22.30
  -8  21  -4  233.08   13.60
  -8  20  -4    1.40    5.10
  -8  19  -4  229.58   19.10
  -8  18  -4   15.70    5.20
  -8  17  -4   75.39    7.60
  -8  16  -4   17.00    5.00
  -8  15  -4   36.00    5.60
  -8  14  -4    5.70    4.00
  -8  13  -4   82.99    5.80
  -8  12  -4    2.40    2.70
  -8  11  -4  155.08    7.00
  -8  10  -4   29.70    3.10
  -8   9  -4 1341.87   40.20
  -8   8  -4   80.69    4.20
  -8   7  -4 2899.21   84.29
  -8   6  -4   18.30    1.60
  -8   5  -4 1769.82   45.10
  -8   4  -4   34.00    1.50
  -8   3  -4  250.87    7.20
  -8   2  -4   26.60    1.40
  -8   1  -4  101.49    3.50
  -8   0  -4   25.90    1.90
  -8  -1  -4  101.29    3.70
  -8  -2  -4   29.20    2.10
  -8  -3  -4  252.17    7.60
  -8  -4  -4   41.70    2.70
  -8  -5  -4 1909.01   48.90
  -8  -6  -4   24.20    2.30
  -8  -7  -4 3016.30   77.29
  -8  -8  -4   83.49    5.70
  -8  -9  -4 1242.88   39.00
  -8 -10  -4   31.30    4.30
  -8 -11  -4  183.18    7.40
  -8 -12  -4    5.90    2.00
  -8 -13  -4   92.09    4.70
  -8 -14  -4   16.50    2.80
  -8 -15  -4   23.10   12.30
  -8 -16  -4   12.50   11.40
  -8 -17  -4  107.09   16.70
  -8 -18  -4    9.10   11.20
  -8 -19  -4  256.17   23.70
  -8 -20  -4    0.00   10.30
  -9  21  -4   24.80    6.40
  -9  20  -4  376.56   18.00
  -9  19  -4    1.60    4.60
  -9  18  -4   28.30    5.70
  -9  17  -4   21.50    5.30
  -9  16  -4   16.70    4.90
  -9  15  -4   72.39    7.10
  -9  14  -4    3.80    3.80
  -9  13  -4  195.28    8.50
  -9  12  -4   28.40    3.40
  -9  11  -4   39.30    3.60
  -9  10  -4  115.89    5.50
  -9   9  -4   74.19    4.10
  -9   8  -4 1104.99   33.10
  -9   7  -4   40.00    3.30
  -9   6  -4 2662.03   77.19
  -9   5  -4  369.06   16.70
  -9   4  -4 2138.79   78.69
  -9   3  -4  237.88   11.40
  -9   2  -4    8.20    0.60
  -9   1  -4   47.60    2.30
  -9   0  -4  458.95   11.30
  -9  -1  -4   46.70    2.30
  -9  -2  -4    7.10    1.50
  -9  -3  -4  251.17    7.70
  -9  -4  -4 2263.97   57.59
  -9  -5  -4  391.56   11.40
  -9  -6  -4 2770.62   70.49
  -9  -7  -4   49.00    3.20
  -9  -8  -4 1161.38   36.10
  -9  -9  -4   80.89    5.50
  -9 -10  -4  127.69    6.30
  -9 -11  -4   30.40    4.40
  -9 -12  -4   36.20    3.10
  -9 -13  -4  203.38   10.40
  -9 -14  -4   13.80   16.70
  -9 -15  -4   79.49   15.20
  -9 -16  -4    6.90    9.70
  -9 -17  -4   17.50   11.10
  -9 -18  -4   19.30   12.00
  -9 -19  -4    0.00   18.00
  -9 -20  -4  362.56   29.20
 -10  21  -4  378.66   27.20
 -10  20  -4   12.80    5.40
 -10  19  -4   65.79    9.20
 -10  18  -4  101.49   10.70
 -10  17  -4   48.40    6.20
 -10  16  -4    9.60    4.30
 -10  15  -4    4.70    3.90
 -10  14  -4  254.07   10.30
 -10  13  -4  107.49    6.20
 -10  12  -4  415.06   14.20
 -10  11  -4  116.49    5.60
 -10  10  -4  102.09    5.10
 -10   9  -4   34.00    2.70
 -10   8  -4  264.47   11.60
 -10   7  -4  790.32   23.80
 -10   6  -4  201.38   16.00
 -10   5  -4 3247.88  167.08
 -10   4  -4 1241.98   68.69
 -10   3  -4  761.12   30.10
 -10   2  -4   50.39    5.00
 -10   1  -4  303.77    8.60
 -10   0  -4 1170.28   30.20
 -10  -1  -4  304.67    8.20
 -10  -2  -4   55.49    3.00
 -10  -3  -4  860.31   22.80
 -10  -4  -4 1251.97   32.70
 -10  -5  -4 3347.96   84.79
 -10  -6  -4  215.68    7.30
 -10  -7  -4  809.02   25.50
 -10  -8  -4  300.07   11.00
 -10  -9  -4   17.90    4.20
 -10 -10  -4  120.49    7.20
 -10 -11  -4  129.19    6.60
 -10 -12  -4  480.35   16.60
 -10 -13  -4  111.59   16.90
 -10 -14  -4  341.97   27.20
 -10 -15  -4    0.00   11.00
 -10 -16  -4    6.10   11.00
 -10 -17  -4   60.39   14.50
 -10 -18  -4  143.09   19.40
 -10 -19  -4  118.89   17.50
 -10 -20  -4   17.30   11.40
 -11  20  -4  290.07   24.10
 -11  19  -4   36.10    6.00
 -11  18  -4    7.20    4.50
 -11  17  -4  124.69    8.90
 -11  16  -4   11.30    4.10
 -11  14  -4  199.88    8.60
 -11  13  -4  537.25   17.80
 -11  12  -4  463.95   15.40
 -11  11  -4   45.40    3.40
 -11  10  -4   13.30    2.40
 -11   9  -4  793.12   31.60
 -11   8  -4  122.39   13.30
 -11   7  -4    6.00    6.10
 -11   6  -4 1448.66   78.39
 -11   5  -4  985.20   54.79
 -11   4  -4 2432.76  126.69
 -11   3  -4  408.36   25.60
 -11   2  -4   16.10    6.20
 -11   1  -4  414.86   11.40
 -11   0  -4  381.76   10.70
 -11  -1  -4  420.36   10.60
 -11  -2  -4   20.30    2.10
 -11  -3  -4  415.86   11.90
 -11  -4  -4 2446.26   62.59
 -11  -5  -4 1034.90   33.50
 -11  -6  -4 1472.85   38.60
 -11  -7  -4   10.70    2.60
 -11  -8  -4  157.38    7.00
 -11  -9  -4  824.52   26.20
 -11 -10  -4   14.10    4.50
 -11 -11  -4   39.80    4.60
 -11 -12  -4  477.15   16.50
 -11 -13  -4  588.94   41.60
 -11 -14  -4  257.87   23.40
 -11 -15  -4   71.59   14.40
 -11 -16  -4    1.30   11.70
 -11 -17  -4  146.09   20.00
 -11 -18  -4   18.00   11.90
 -11 -19  -4   44.00   13.30
 -12  20  -4   12.20   10.60
 -12  19  -4    6.60    8.80
 -12  18  -4   64.19    8.30
 -12  17  -4    6.50    3.20
 -12  16  -4   13.00    3.80
 -12  15  -4  132.19   10.00
 -12  14  -4  208.88    8.60
 -12  13  -4  425.96   12.30
 -12  12  -4  240.18    9.00
 -12  11  -4  232.58    8.50
 -12  10  -4   57.39    3.90
 -12   9  -4   24.40   15.30
 -12   8  -4  185.58   21.00
 -12   7  -4  172.58   16.20
 -12   6  -4  271.77   20.50
 -12   5  -4 1309.17   71.59
 -12   4  -4  743.33   43.10
 -12   3  -4  973.30   54.49
 -12   2  -4   15.00    6.00
 -12   1  -4   10.60    0.90
 -12   0  -4  641.24   19.60
 -12  -1  -4   10.70    1.60
 -12  -2  -4   19.30    2.10
 -12  -3  -4  915.11   24.40
 -12  -4  -4  807.72   21.90
 -12  -5  -4 1308.87   34.70
 -12  -6  -4  277.27   11.90
 -12  -7  -4  190.88    8.70
 -12  -8  -4  219.78    9.00
 -12  -9  -4   14.00    2.90
 -12 -10  -4   70.29    4.80
 -12 -11  -4  234.18   10.00
 -12 -12  -4  259.67   10.40
 -12 -14  -4  227.98   26.40
 -12 -15  -4  179.88   21.70
 -12 -16  -4    0.00   10.90
 -12 -17  -4    0.00    9.90
 -12 -18  -4   80.59   16.60
 -12 -19  -4    1.30   12.50
 -13  19  -4    6.30    9.50
 -13  18  -4    5.80    9.20
 -13  17  -4    4.70    9.20
 -13  16  -4   30.10    5.20
 -13  15  -4    2.50    3.70
 -13  14  -4  275.37   13.30
 -13  13  -4   76.89    4.40
 -13  12  -4  367.66   16.40
 -13  11  -4   30.90    9.70
 -13  10  -4   54.49   11.90
 -13   9  -4   83.59   19.10
 -13   8  -4   21.60   15.40
 -13   6  -4   11.90    7.30
 -13   5  -4  277.77   21.60
 -13   4  -4  596.24   36.50
 -13   3  -4  110.69   13.30
 -13   2  -4  515.15   32.20
 -13   1  -4    0.00    4.70
 -13   0  -4  578.64   18.20
 -13  -1  -4    1.50    1.50
 -13  -2  -4  508.85   16.30
 -13  -3  -4  103.79    6.00
 -13  -4  -4  566.04   16.00
 -13  -5  -4  284.97   10.20
 -13  -6  -4   18.30    5.70
 -13  -7  -4    0.00    4.40
 -13  -8  -4    0.00    7.60
 -13  -9  -4    9.40    2.90
 -13 -10  -4   45.00    4.20
 -13 -11  -4   50.99    4.30
 -13 -12  -4  423.56   15.70
 -13 -13  -4   66.99   20.00
 -13 -14  -4  318.17   30.00
 -13 -15  -4    8.40   11.10
 -13 -16  -4    8.20   10.40
 -13 -17  -4    6.80   11.40
 -13 -18  -4    3.60   11.20
 -14  19  -4    8.30   10.30
 -14  18  -4   30.60   12.60
 -14  17  -4  122.19   16.40
 -14  16  -4    0.00    8.50
 -14  15  -4  224.68   21.60
 -14  14  -4    0.00    8.50
 -14  13  -4  144.09   18.10
 -14  12  -4    0.00    7.80
 -14  11  -4  307.17   36.00
 -14  10  -4   83.89   14.50
 -14   9  -4  120.19   16.40
 -14   8  -4  126.09   20.80
 -14   7  -4   40.40   14.30
 -14   6  -4   97.09   17.30
 -14   5  -4    0.00   14.10
 -14   4  -4    4.30    7.80
 -14   3  -4  310.77   23.40
 -14   2  -4   14.20    6.90
 -14   1  -4 1314.67   72.19
 -14   0  -4  139.09    7.00
 -14  -1  -4 1295.37   33.30
 -14  -2  -4   12.90    2.30
 -14  -3  -4  294.47   10.60
 -14  -4  -4    2.70    2.40
 -14  -5  -4    6.50    2.80
 -14  -6  -4   52.99    9.30
 -14  -7  -4   49.20    5.70
 -14  -8  -4   87.39    6.50
 -14  -9  -4  105.89   10.40
 -14 -10  -4   60.59    5.70
 -14 -11  -4  349.96   13.00
 -14 -12  -4    0.10    2.30
 -14 -13  -4  124.59   24.30
 -14 -14  -4    0.00   17.50
 -14 -15  -4  205.78   27.00
 -14 -16  -4    0.00    9.30
 -14 -18  -4   36.00   13.00
 -15  18  -4  179.88   20.50
 -15  17  -4   89.49   17.30
 -15  16  -4  313.27   26.50
 -15  15  -4    0.00    9.10
 -15  14  -4  171.98   19.70
 -15  13  -4   75.29   13.40
 -15  12  -4  264.77   30.80
 -15  11  -4   18.20   11.10
 -15  10  -4  230.18   22.50
 -15   9  -4  413.46   32.20
 -15   8  -4   77.59   20.60
 -15   7  -4   17.50   16.70
 -15   6  -4  161.48   20.70
 -15   5  -4  175.68   21.80
 -15   4  -4    8.50   16.80
 -15   3  -4   78.09   13.10
 -15   2  -4 1044.00   59.89
 -15   1  -4  372.26   26.00
 -15   0  -4 2604.34   93.79
 -15  -1  -4  360.66   12.10
 -15  -2  -4 1023.10   31.20
 -15  -3  -4   65.09    4.40
 -15  -4  -4   19.20    3.20
 -15  -5  -4  183.58    8.30
 -15  -6  -4  160.28   10.40
 -15  -7  -4   15.10    7.80
 -15  -8  -4   55.09   13.20
 -15  -9  -4  421.26   15.60
 -15 -10  -4  249.08   15.30
 -15 -11  -4   21.50    5.60
 -15 -12  -4  223.58   12.50
 -15 -13  -4   85.49   15.60
 -15 -14  -4  197.88   22.60
 -15 -15  -4    2.50   11.30
 -15 -16  -4  350.86   29.80
 -15 -17  -4   99.09   17.30
 -15 -18  -4  194.38   29.90
 -16  18  -4  122.29   18.90
 -16  17  -4  338.77   28.50
 -16  15  -4  342.27   28.40
 -16  14  -4   58.19   13.10
 -16  13  -4   77.39   15.20
 -16  12  -4  109.99   24.10
 -16  11  -4  183.98   26.70
 -16  10  -4  270.07   27.60
 -16   9  -4  180.88   20.70
 -16   8  -4  506.85   35.30
 -16   6  -4   13.70   18.00
 -16   5  -4  387.76   30.50
 -16   4  -4  374.46   30.20
 -16   3  -4   13.30   18.30
 -16   2  -4  121.39   15.90
 -16   1  -4 2780.22  146.79
 -16   0  -4  966.40   29.10
 -16  -1  -4 2706.73   79.19
 -16  -2  -4  126.49    5.70
 -16  -3  -4   28.00    3.10
 -16  -4  -4  368.76   13.20
 -16  -5  -4  430.96   15.30
 -16  -6  -4    8.10    4.90
 -16  -7  -4    0.70    4.90
 -16  -8  -4  651.73   29.00
 -16  -9  -4  183.18   20.20
 -16 -10  -4  253.07   11.30
 -16 -11  -4  197.18   16.40
 -16 -12  -4  141.89    9.50
 -16 -13  -4   74.59   14.40
 -16 -14  -4   83.19   15.60
 -16 -15  -4  382.76   30.90
 -16 -17  -4  356.06   30.60
 -17  17  -4  129.39   19.80
 -17  16  -4  269.27   25.50
 -17  15  -4    9.20   18.40
 -17  13  -4  198.98   23.00
 -17  12  -4   64.69   14.40
 -17  11  -4   36.50   22.80
 -17  10  -4  149.99   24.70
 -17   9  -4  359.26   32.70
 -17   8  -4   50.19   13.90
 -17   7  -4  123.99   18.00
 -17   5  -4  201.68   23.80
 -17   4  -4  162.78   21.40
 -17   3  -4   53.89   18.70
 -17   2  -4  666.63   45.90
 -17   1  -4  432.36   31.50
 -17   0  -4 3018.90  159.28
 -17  -1  -4  432.46   14.20
 -17  -2  -4  621.54   17.10
 -17  -3  -4   95.29    5.20
 -17  -4  -4  180.48   10.60
 -17  -5  -4  190.98   18.00
 -17  -6  -4  108.39    9.30
 -17  -7  -4  121.69   10.20
 -17  -8  -4   70.99    8.40
 -17  -9  -4  384.36   20.90
 -17 -10  -4  123.59   18.70
 -17 -11  -4    4.50    9.50
 -17 -12  -4   56.09    8.70
 -17 -13  -4  191.58   21.50
 -17 -14  -4  273.57   25.60
 -17 -15  -4    3.60   11.80
 -17 -16  -4  292.77   27.30
 -17 -17  -4  183.38   31.00
 -18  15  -4  253.17   25.30
 -18  14  -4   18.20   11.70
 -18  13  -4  121.29   18.50
 -18  12  -4   31.60   13.00
 -18  11  -4   83.69   25.30
 -18  10  -4   38.00   21.90
 -18   9  -4  107.59   23.90
 -18   8  -4  168.48   24.90
 -18   7  -4    4.60   10.80
 -18   6  -4   21.10   12.10
 -18   5  -4   75.29   21.60
 -18   3  -4   48.30   17.90
 -18   2  -4    0.00   17.90
 -18   1  -4 1207.58   71.99
 -18   0  -4  232.88   22.40
 -18  -1  -4 1160.58   44.20
 -18  -2  -4    2.00    2.10
 -18  -3  -4   44.40    3.80
 -18  -4  -4  125.89    8.90
 -18  -5  -4   52.79   20.50
 -18  -6  -4    3.70   10.70
 -18  -7  -4    4.10    5.50
 -18  -8  -4  160.78   11.90
 -18  -9  -4  126.89   10.70
 -18 -10  -4   67.49   14.90
 -18 -11  -4   31.70   19.60
 -18 -12  -4    0.00   17.40
 -18 -13  -4   71.59   23.50
 -18 -14  -4   45.60   13.80
 -18 -16  -4   33.80   13.70
 -19  14  -4  146.69   20.30
 -19  13  -4    0.00   10.10
 -19  12  -4  171.68   30.60
 -19  11  -4    9.50   11.20
 -19  10  -4   39.50   23.80
 -19   9  -4   16.00   17.90
 -19   8  -4   14.40   19.10
 -19   7  -4    6.40   20.80
 -19   6  -4    0.00   20.00
 -19   5  -4   23.30   12.50
 -19   4  -4   48.00   14.50
 -19   3  -4    8.10   18.10
 -19   0  -4  372.96   33.80
 -19  -1  -4    3.50   10.30
 -19  -2  -4  270.47    9.90
 -19  -3  -4   14.90    2.40
 -19  -4  -4   49.80    4.30
 -19  -5  -4   15.50   20.80
 -19  -6  -4   17.40   18.90
 -19  -7  -4   12.60   11.10
 -19  -8  -4   16.30    6.40
 -19  -9  -4    6.40    5.60
 -19 -10  -4   39.50    7.40
 -19 -11  -4    0.00   20.10
 -19 -12  -4  115.49   22.30
 -19 -15  -4   35.30   13.20
 -20  13  -4  105.79   18.70
 -20  12  -4   10.40   12.30
 -20  11  -4   44.30   17.70
 -20   9  -4    5.30   22.40
 -20   8  -4   40.90   18.70
 -20   7  -4   35.20   19.80
 -20   6  -4   85.89   24.10
 -20   5  -4  239.58   30.80
 -20   4  -4  257.57   25.00
 -20   3  -4  252.57   25.40
 -20   2  -4   26.90   19.40
 -20   1  -4    2.60   19.90
 -20  -1  -4    0.60   17.40
 -20  -2  -4   18.30    2.30
 -20  -3  -4  191.48   11.10
 -20  -4  -4  223.98   12.30
 -20  -5  -4  295.77   25.90
 -20  -6  -4  133.19   24.00
 -20  -7  -4   22.80   18.80
 -20  -8  -4   11.70   11.20
 -20  -9  -4    0.10    5.40
 -20 -10  -4    9.30    5.90
 -20 -11  -4   49.80   12.50
 -20 -12  -4    0.00   21.20
 -20 -13  -4  137.09   25.60
 -21  11  -4   13.30   12.10
 -21  10  -4    0.00   10.50
 -21   7  -4   17.90   21.30
 -21   6  -4  307.17   31.50
 -21   5  -4  294.07   33.20
 -21   4  -4  546.55   45.10
 -21   3  -4   83.49   16.10
 -21   2  -4    2.10   11.50
 -21   1  -4  188.68   27.60
 -21   0  -4  154.78   27.50
 -21  -1  -4  184.98   21.50
 -21  -2  -4    6.60   10.90
 -21  -3  -4   87.79    7.00
 -21  -4  -4  506.85   28.80
 -21  -5  -4  286.37   15.10
 -21  -6  -4  354.16   28.70
 -21  -7  -4    0.00   18.60
 -21  -8  -4    0.00   15.80
 -21  -9  -4  139.99   18.80
 -21 -10  -4    6.70    6.90
 -21 -11  -4    7.80   10.20
 -21 -12  -4  128.39   16.90
 -21 -13  -4  115.69   17.30
 -22  10  -4   65.89   17.40
 -22   9  -4    4.70   11.20
 -22   8  -4   98.99   28.90
 -22   6  -4   88.69   24.30
 -22   5  -4  620.64   47.20
 -22   4  -4  268.57   32.50
 -22   3  -4  187.08   23.80
 -22   2  -4   18.50   13.50
 -22   1  -4  134.09   20.30
 -22   0  -4  298.87   34.00
 -22  -1  -4  128.49   28.30
 -22  -2  -4    1.30   11.00
 -22  -3  -4  210.38   24.30
 -22  -4  -4  250.87   14.80
 -22  -5  -4  600.44   20.60
 -22  -6  -4   76.09    8.10
 -22  -8  -4  139.39   22.60
 -22 -11  -4   30.50   10.70
 -22 -12  -4  115.99   16.50
 -23   8  -4   58.79   17.60
 -23   7  -4    8.10   27.40
 -23   6  -4  440.96   45.80
 -23   3  -4  132.49   30.10
 -23   2  -4   12.70   13.30
 -23   1  -4    2.00   12.70
 -23   0  -4  345.47   31.20
 -23  -1  -4   26.00   13.50
 -23  -2  -4   35.20   13.70
 -23  -3  -4  125.29   19.30
 -23  -4  -4  317.67   28.10
 -23  -5  -4  177.28   21.40
 -23  -6  -4  463.45   33.90
 -23  -7  -4    3.00    9.90
 -23  -8  -4   94.49   15.10
 -24   5  -4  284.07   35.80
 -24   4  -4   41.50   25.20
 -24   1  -4  108.99   19.40
 -24   0  -4    0.00   12.30
 -24  -1  -4  116.69   19.80
 -24  -2  -4    9.00   12.30
 -24  -3  -4   32.50   14.20
 -24  -4  -4   11.80   12.30
 -24  -5  -4  265.27   26.30
 -24  -6  -4   14.40   11.90
 -24  -7  -4  279.07   25.20
 -25   3  -4    0.00   28.20
 -25   2  -4   21.00   27.10
 -25   0  -4   22.10   14.30
 -25  -2  -4    0.00   13.00
 -25  -3  -4   16.20   13.40
 -25  -4  -4    8.50   12.70
 -25  -5  -4   18.30   12.50
 -25  -6  -4  196.48   23.30
 -26   0  -4  115.69   20.40
 -26  -1  -4   26.90   14.20
  25   5  -5   32.40   11.60
  25   4  -5   14.20   21.60
  25   3  -5   13.80   22.70
  25   2  -5  207.78   30.50
  25   1  -5    0.00   11.60
  25  -1  -5    0.00   13.00
  25  -2  -5  136.59   33.10
  25  -3  -5    0.00   27.80
  24   8  -5    9.40   10.10
  24   7  -5  302.27   23.80
  24   6  -5   83.39    9.20
  24   5  -5    6.50    8.50
  24   4  -5   86.49   14.50
  24   3  -5  405.26   35.00
  24   2  -5   59.59   22.00
  24   1  -5  153.58   28.80
  24   0  -5    0.00   28.10
  24  -1  -5  188.98   25.10
  24  -2  -5   60.19   18.20
  24  -4  -5    0.00   30.30
  23  10  -5   13.20   11.00
  23   9  -5   24.30   11.00
  23   8  -5   74.39   13.20
  23   7  -5   44.20    7.60
  23   6  -5   51.59   13.40
  23   5  -5  283.47   15.80
  23   4  -5   62.89    8.40
  23   3  -5  219.88   16.10
  23   2  -5  342.47   19.50
  23   1  -5    5.60   23.00
  23   0  -5    0.00   23.50
  23  -1  -5    0.00   25.90
  23  -2  -5  345.17   32.90
  23  -3  -5  188.38   26.40
  23  -6  -5    4.50   30.10
  23  -7  -5   49.80   18.70
  23  -8  -5   64.89   20.20
  22  12  -5  219.28   22.60
  22  11  -5   19.50   11.80
  22  10  -5  159.88   18.80
  22   9  -5   22.20   11.30
  22   8  -5   10.70    8.80
  22   7  -5    3.80    5.30
  22   6  -5  152.08   11.40
  22   5  -5   15.20    6.50
  22   4  -5  444.16   23.70
  22   3  -5  110.59   10.10
  22   2  -5  187.18   14.50
  22   1  -5    0.00   20.30
  22   0  -5    1.10    8.70
  22  -1  -5    0.00   23.90
  22  -2  -5  142.89   31.00
  22  -3  -5  116.29   21.90
  22  -4  -5  484.65   40.70
  22  -5  -5    0.00   29.20
  22  -8  -5    0.00   12.90
  22  -9  -5    6.90   15.20
  22 -10  -5  130.59   33.70
  21  13  -5  148.49   25.30
  21  11  -5  268.27   23.80
  21  10  -5  202.98   21.20
  21   9  -5   94.59   15.00
  21   8  -5    3.80    4.90
  21   7  -5    7.70    6.00
  21   6  -5  185.08   12.30
  21   5  -5  363.46   18.20
  21   4  -5   31.40    6.70
  21   3  -5  482.35   22.30
  21   2  -5    5.00    6.40
  21   1  -5  126.59   12.70
  21   0  -5    0.00    8.30
  21  -1  -5  124.59   10.40
  21  -2  -5   15.00    7.40
  21  -3  -5  478.85   22.50
  21  -4  -5   14.70   14.10
  21  -5  -5  423.06   37.90
  21  -6  -5  183.28   36.70
  21  -7  -5    0.00   29.80
  21  -8  -5    5.40   14.80
  21  -9  -5  120.19   23.80
  21 -10  -5  196.78   26.30
  21 -11  -5  236.78   28.30
  20  12  -5  137.09   24.70
  20  11  -5  593.64   41.20
  20  10  -5  257.27   22.80
  20   9  -5  128.99   16.90
  20   8  -5   41.40   11.60
  20   7  -5  274.37   14.90
  20   6  -5  132.29   10.50
  20   5  -5  266.77   17.50
  20   4  -5  524.65   24.50
  20   3  -5  108.09    9.80
  20   2  -5  404.96   19.80
  20   1  -5  151.28   11.30
  20   0  -5   17.10    9.60
  20  -1  -5  167.78   13.10
  20  -2  -5  430.16   20.60
  20  -3  -5   88.59    8.60
  20  -4  -5  527.05   24.10
  20  -5  -5  275.37   29.00
  20  -6  -5  157.88   24.80
  20  -7  -5  311.37   32.20
  20  -8  -5   14.30   13.80
  20  -9  -5  105.09   19.40
  20 -10  -5  234.28   29.90
  20 -12  -5  168.98   24.20
  19  15  -5    0.00   10.00
  19  14  -5   94.69   25.00
  19  12  -5  299.77   29.00
  19  11  -5  158.28   23.30
  19  10  -5  519.25   35.70
  19   9  -5   79.59    7.40
  19   8  -5   70.19    7.50
  19   7  -5    1.80    4.30
  19   6  -5  620.94   26.50
  19   5  -5  140.09   11.60
  19   4  -5    0.00   14.40
  19   3  -5  402.56   21.30
  19   2  -5  421.16   21.00
  19   1  -5   84.59    9.20
  19   0  -5    0.30    2.80
  19  -1  -5   70.19    9.80
  19  -2  -5  412.16   18.10
  19  -3  -5  384.86   14.30
  19  -4  -5   11.10    4.10
  19  -5  -5  154.18    6.90
  19  -6  -5  674.43   28.20
  19  -7  -5    5.90   13.90
  19  -8  -5   67.09   17.80
  19  -9  -5   89.49   17.30
  19 -10  -5  543.65   41.50
  19 -11  -5  111.89   19.70
  19 -12  -5  319.67   29.60
  19 -13  -5   26.30   13.90
  19 -14  -5   52.19   16.20
  18  15  -5  196.98   29.30
  18  14  -5    0.00   11.60
  18  13  -5   70.19   21.90
  18  12  -5    1.00   18.90
  18  11  -5  562.74   40.00
  18  10  -5   65.49   19.70
  18   9  -5   33.00    5.30
  18   8  -5   38.70    5.70
  18   7  -5  388.26   18.00
  18   6  -5    7.30    4.90
  18   5  -5   93.29    8.50
  18   4  -5   58.89    8.40
  18   3  -5  214.38   14.70
  18   2  -5   33.00    9.90
  18   1  -5  215.78   11.10
  18   0  -5    0.00    2.60
  18  -1  -5  225.88   13.00
  18  -2  -5    0.00   22.20
  18  -3  -5  190.98    9.40
  18  -4  -5   68.39    9.20
  18  -5  -5   94.79    7.80
  18  -6  -5    1.60    2.20
  18  -7  -5  405.56   14.10
  18  -8  -5   26.80    3.80
  18  -9  -5   32.50    4.10
  18 -10  -5   56.69    5.10
  18 -11  -5  523.45   38.50
  18 -12  -5    5.20   12.50
  18 -14  -5    0.10   12.30
  18 -15  -5  173.88   21.90
  17  16  -5   40.40   19.40
  17  14  -5    7.10   21.10
  17  13  -5    4.20    9.30
  17  12  -5  105.89   24.10
  17  11  -5   27.00   18.20
  17  10  -5    4.00   17.70
  17   9  -5   28.70   10.50
  17   8  -5   16.00    3.40
  17   7  -5   24.10    3.80
  17   6  -5   79.39    7.60
  17   5  -5   11.90    4.80
  17   4  -5   74.59    7.70
  17   3  -5    0.50    9.00
  17   2  -5  219.78   23.10
  17   1  -5    5.70    5.30
  17   0  -5   10.70    7.00
  17  -1  -5    8.00    4.20
  17  -2  -5  206.68    9.60
  17  -3  -5    1.60    4.90
  17  -4  -5   77.69    8.50
  17  -5  -5    0.00    4.60
  17  -6  -5   69.99    5.30
  17  -7  -5   23.70    3.00
  17  -8  -5   13.80    2.80
  17  -9  -5    6.50    2.70
  17 -10  -5   38.70    5.00
  17 -11  -5   18.00    4.30
  17 -12  -5   82.49    7.30
  17 -13  -5   11.10   12.50
  17 -14  -5    9.30   16.20
  17 -15  -5   13.10   12.10
  17 -16  -5   62.69   15.00
  16  16  -5   36.00   19.70
  16  15  -5    0.80   16.80
  16  14  -5   83.19   21.20
  16  13  -5    6.00   10.10
  16  12  -5   88.99   14.90
  16  11  -5   28.70   20.50
  16   9  -5    2.30    7.40
  16   8  -5    5.20    2.90
  16   7  -5   46.10    4.20
  16   6  -5   70.19    5.20
  16   5  -5   76.49    7.30
  16   4  -5  157.38   10.10
  16   3  -5    0.20    4.20
  16   2  -5   24.60   15.20
  16   1  -5    3.50    4.90
  16   0  -5    0.00    8.10
  16  -1  -5    6.40    4.20
  16  -2  -5   40.00    3.80
  16  -3  -5    7.60    3.00
  16  -4  -5  149.09    8.60
  16  -5  -5   69.79    8.10
  16  -6  -5   70.99    5.60
  16  -7  -5   46.30    4.00
  16  -8  -5    3.30    2.70
  16  -9  -5   10.00    3.00
  16 -10  -5   71.89    5.20
  16 -11  -5   40.30    5.70
  16 -12  -5   90.39    8.10
  16 -13  -5    2.50    4.60
  16 -14  -5   60.09   14.50
  16 -15  -5   15.80   12.30
  16 -16  -5   27.00   12.70
  16 -17  -5    6.20   11.00
  15  17  -5   32.80   23.70
  15  15  -5   94.59   19.30
  15  14  -5   46.50   16.00
  15  13  -5  203.18   23.50
  15  12  -5  279.37   22.90
  15  11  -5  252.17   21.20
  15  10  -5  344.97   14.80
  15   9  -5   41.40    3.50
  15   8  -5  139.49    9.60
  15   7  -5   80.79    7.00
  15   6  -5  546.05   18.20
  15   5  -5  669.93   21.80
  15   4  -5    4.50    4.00
  15   3  -5  578.44   24.10
  15   2  -5  319.37   11.90
  15   1  -5  141.79    7.90
  15   0  -5    8.60    7.20
  15  -1  -5  139.69    7.50
  15  -2  -5  309.37   11.90
  15  -3  -5  566.14   19.00
  15  -4  -5   13.10    2.10
  15  -5  -5  725.63   30.90
  15  -6  -5  575.84   19.60
  15  -7  -5   76.09    5.90
  15  -8  -5  154.48    7.20
  15  -9  -5   51.19    4.40
  15 -10  -5  334.47   12.70
  15 -11  -5  232.18   10.00
  15 -12  -5  288.67   14.90
  15 -13  -5  237.18   15.70
  15 -14  -5   52.89    9.00
  15 -15  -5   96.59   11.10
  15 -16  -5  184.48   12.00
  15 -17  -5   28.00   12.70
  15 -18  -5    2.00   10.60
  14  18  -5  125.79   18.20
  14  17  -5  113.39   17.30
  14  16  -5   52.49   21.50
  14  15  -5  418.96   33.70
  14  14  -5  179.68   21.00
  14  13  -5   24.40   16.20
  14  12  -5  442.96   33.90
  14  11  -5 1152.08   67.69
  14  10  -5  308.77   23.40
  14   9  -5  140.89    6.00
  14   8  -5   13.50    2.60
  14   7  -5 1028.20   31.70
  14   6  -5  352.96   12.60
  14   5  -5  869.21   27.40
  14   4  -5 1536.25   46.50
  14   3  -5  254.87    9.00
  14   2  -5  905.51   28.40
  14   1  -5  335.67   12.20
  14   0  -5    0.00    3.90
  14  -1  -5  326.47   12.50
  14  -2  -5  932.01   29.50
  14  -3  -5  265.17   10.10
  14  -4  -5 1590.84   48.20
  14  -5  -5  943.41   29.60
  14  -6  -5  391.36   14.10
  14  -7  -5 1082.49   34.20
  14  -8  -5   14.70    3.40
  14  -9  -5  151.38    7.40
  14 -10  -5  306.87   13.60
  14 -11  -5 1123.09   35.20
  14 -12  -5  524.05   36.80
  14 -13  -5   18.70    5.40
  14 -14  -5  181.18   13.20
  14 -15  -5  357.76   19.00
  14 -16  -5   26.00    9.20
  14 -17  -5   97.79    9.90
  14 -18  -5   97.69   15.90
  14 -19  -5   33.00   12.00
  13  18  -5    2.80   22.90
  13  16  -5  500.15   35.60
  13  15  -5   11.20   19.60
  13  14  -5  111.19   19.30
  13  13  -5  362.36   28.80
  13  11  -5  814.82   50.99
  13  10  -5  826.62   48.40
  13   9  -5  241.08   11.20
  13   8  -5  171.18    6.90
  13   7  -5    6.90    2.20
  13   6  -5 1680.13   50.19
  13   5  -5  896.91   27.90
  13   4  -5   52.79    4.30
  13   3  -5 1918.61   49.50
  13   2  -5  455.65   13.40
  13   1  -5  449.76   19.70
  13   0  -5    1.30    2.20
  13  -1  -5  443.56   15.60
  13  -2  -5  471.65   16.40
  13  -3  -5 1958.50   59.09
  13  -4  -5   48.30    3.80
  13  -5  -5  978.40   30.50
  13  -6  -5 1775.62   53.29
  13  -7  -5    8.60    2.60
  13  -8  -5  177.58    8.20
  13  -9  -5  238.18    9.90
  13 -10  -5  862.71   27.60
  13 -11  -5  840.42   27.20
  13 -12  -5  745.13   30.70
  13 -13  -5  436.46   20.10
  13 -14  -5  100.69    9.20
  13 -15  -5   34.10    7.00
  13 -16  -5  466.25   21.90
  13 -17  -5  242.78   16.40
  13 -18  -5    0.00   10.30
  13 -19  -5  123.09   17.30
  12  18  -5  155.48   26.00
  12  17  -5  146.29   25.10
  12  16  -5   13.90   20.60
  12  15  -5  238.08   21.80
  12  14  -5  102.69   15.50
  12  13  -5   39.40   16.10
  12  11  -5  658.83   42.60
  12  10  -5  581.04   38.90
  12   9  -5   76.59   11.20
  12   8  -5   18.40    2.20
  12   7  -5  577.44   18.40
  12   6  -5  326.77   11.50
  12   5  -5  680.43   21.60
  12   4  -5 1810.52   46.70
  12   3  -5   89.59    4.40
  12   2  -5 1230.88   32.40
  12   1  -5   52.29    3.40
  12   0  -5    1.80    1.80
  12  -1  -5   51.19    3.70
  12  -2  -5 1273.17   39.20
  12  -3  -5   90.09    5.50
  12  -4  -5 1914.51   57.49
  12  -5  -5  720.63   23.00
  12  -6  -5  346.87   12.30
  12  -7  -5  601.54   19.70
  12  -8  -5   18.80    3.10
  12  -9  -5   85.49    7.20
  12 -10  -5  663.13   21.80
  12 -11  -5  687.13   22.80
  12 -12  -5  728.93   30.00
  12 -13  -5   45.00    6.60
  12 -14  -5   99.89    9.10
  12 -15  -5  260.37   14.90
  12 -16  -5   47.00    9.70
  12 -17  -5  130.19   13.10
  12 -18  -5  122.89   17.20
  12 -19  -5    3.60    6.80
  12 -20  -5  104.29   11.10
  11  19  -5  106.19   24.70
  11  17  -5  109.69   19.90
  11  16  -5   94.89   20.90
  11  15  -5    0.00    9.50
  11  14  -5    0.00    8.00
  11  13  -5  159.58   17.90
  11  12  -5  135.29   20.20
  11  11  -5  445.26   31.80
  11  10  -5   34.70   14.50
  11   9  -5  309.27   10.10
  11   8  -5    7.00    1.70
  11   7  -5  113.49    5.10
  11   6  -5   67.59    4.10
  11   5  -5  881.21   33.10
  11   4  -5   80.69    4.10
  11   3  -5 1404.16   36.50
  11   2  -5  177.88    6.40
  11   1  -5  403.16   11.90
  11   0  -5    0.40    1.60
  11  -1  -5  404.76   12.00
  11  -2  -5  175.68    7.20
  11  -3  -5 1466.85   44.50
  11  -4  -5   74.89    4.90
  11  -5  -5  981.30   30.30
  11  -6  -5   70.89    4.40
  11  -7  -5  119.19    6.00
  11  -8  -5    2.80    2.40
  11  -9  -5  300.47   11.40
  11 -10  -5   50.49    4.50
  11 -11  -5  449.66   16.70
  11 -12  -5  179.68   11.20
  11 -13  -5  182.48   11.80
  11 -14  -5    1.50    5.20
  11 -15  -5    1.00    5.40
  11 -16  -5   79.19    8.80
  11 -17  -5  119.59   10.60
  11 -18  -5   58.89    8.70
  11 -19  -5  116.89   10.90
  11 -20  -5   13.10    9.80
  10  19  -5  184.98   20.20
  10  18  -5   38.40   21.40
  10  17  -5    0.00   18.70
  10  16  -5   45.30   18.60
  10  15  -5  144.39   21.50
  10  14  -5    0.00    7.50
  10  13  -5    9.90    8.10
  10  12  -5  228.38   19.20
  10  11  -5   74.69   16.50
  10  10  -5  345.17   26.60
  10   9  -5    0.00   12.20
  10   8  -5   67.89    4.40
  10   7  -5  135.39    5.50
  10   6  -5  232.28    8.40
  10   5  -5    9.20    1.90
  10   4  -5  565.04   15.60
  10   3  -5  847.12   26.20
  10   2  -5  311.77    9.40
  10   1  -5  164.48    5.80
  10   0  -5    0.40    1.40
  10  -1  -5  156.88    5.60
  10  -2  -5  324.47    9.90
  10  -3  -5  833.62   22.60
  10  -4  -5  637.54   20.30
  10  -5  -5   14.20    2.30
  10  -6  -5  248.78    9.40
  10  -7  -5  143.59    6.50
  10  -8  -5   71.89    4.80
  10  -9  -5    0.70    2.40
  10 -10  -5  377.26   13.60
  10 -11  -5  100.19   13.90
  10 -12  -5  252.97   13.60
  10 -13  -5   23.60    5.90
  10 -14  -5    3.10    4.70
  10 -15  -5  113.19    9.80
  10 -16  -5   20.70    6.60
  10 -17  -5    2.50    5.80
  10 -18  -5   37.50    7.20
  10 -19  -5  155.58   12.40
  10 -20  -5   37.00    7.70
   9  20  -5  184.58   20.70
   9  19  -5   10.40   11.70
   9  18  -5  114.99   16.20
   9  17  -5    0.00   17.50
   9  16  -5  176.48   22.00
   9  15  -5   26.00   16.60
   9  13  -5    0.60    7.20
   9  12  -5  415.06   27.90
   9  11  -5   46.60    9.50
   9  10  -5  451.75   28.60
   9   9  -5  189.58   15.80
   9   8  -5  231.18   10.00
   9   7  -5    2.10    1.40
   9   6  -5 1070.29   32.40
   9   5  -5   60.09    3.30
   9   4  -5  260.47    8.00
   9   3  -5   59.69    3.20
   9   2  -5 1864.81   47.70
   9   1  -5    1.80    1.50
   9   0  -5    0.50    1.50
   9  -1  -5    2.40    1.60
   9  -2  -5 1871.71   48.10
   9  -3  -5   59.09    3.30
   9  -4  -5  264.47    8.50
   9  -5  -5   64.29    3.90
   9  -6  -5 1194.48   36.20
   9  -7  -5    1.40    2.10
   9  -8  -5  231.28    9.10
   9  -9  -5  234.48    9.30
   9 -10  -5  507.45   17.30
   9 -11  -5   58.39    6.40
   9 -12  -5  417.46   18.90
   9 -13  -5    0.00    4.30
   9 -14  -5  183.98   11.70
   9 -15  -5    7.40    5.60
   9 -16  -5  226.88   14.40
   9 -17  -5   14.80    6.30
   9 -18  -5   89.99    9.60
   9 -19  -5    8.10    6.20
   9 -20  -5  179.78   13.20
   9 -21  -5   11.90    7.10
   8  20  -5   22.50   11.90
   8  19  -5  362.16   39.00
   8  18  -5   40.00   11.50
   8  17  -5   40.40   11.40
   8  16  -5   42.60   17.70
   8  15  -5  590.04   38.90
   8  13  -5   99.39   17.50
   8  12  -5   42.60    9.40
   8  11  -5 1492.05   80.09
   8  10  -5   44.60    8.80
   8   9  -5   41.70    7.90
   8   8  -5   17.20    1.30
   8   7  -5 1730.53   51.09
   8   6  -5   27.50    2.20
   8   5  -5  371.96   10.60
   8   4  -5   64.89    3.10
   8   3  -5 1825.52   46.60
   8   2  -5  180.58    5.90
   8   1  -5  654.33   17.60
   8   0  -5    0.20    1.20
   8  -1  -5  655.33   17.70
   8  -2  -5  186.58    6.20
   8  -3  -5 1856.21   47.70
   8  -4  -5   68.89    3.50
   8  -5  -5  391.76   11.50
   8  -6  -5   22.50    2.90
   8  -7  -5 1876.31   55.69
   8  -8  -5   18.30    2.90
   8  -9  -5   52.29    4.40
   8 -10  -5   43.60    4.10
   8 -11  -5 1591.04   59.49
   8 -12  -5   27.00    5.40
   8 -13  -5  110.79    9.20
   8 -14  -5   95.19    8.60
   8 -15  -5  579.54   25.20
   8 -16  -5   10.00    6.00
   8 -17  -5   43.70    7.70
   8 -18  -5   30.60    7.20
   8 -19  -5  245.78   15.20
   8 -20  -5   11.40    6.80
   8 -21  -5   65.99    9.20
   7  20  -5   86.99   16.10
   7  19  -5  107.89   15.80
   7  18  -5    9.60   10.10
   7  17  -5   37.90   10.80
   7  16  -5  343.17   26.40
   7  15  -5   27.70   10.60
   7  14  -5   99.39   17.50
   7  13  -5  175.48   19.30
   7  12  -5  625.44   39.50
   7  11  -5  620.24   36.90
   7  10  -5  882.51   49.20
   7   9  -5   65.29    9.30
   7   8  -5  189.08    6.30
   7   7  -5   21.20    1.70
   7   6  -5 1624.24   48.00
   7   5  -5  566.54   15.30
   7   4  -5    4.10    1.30
   7   3  -5 1545.95   39.50
   7   2  -5 1093.99   28.30
   7   1  -5  339.97    9.70
   7   0  -5    0.30    1.20
   7  -1  -5  350.96   10.00
   7  -2  -5 1106.69   28.90
   7  -3  -5 1540.95   39.70
   7  -4  -5    5.40    1.50
   7  -5  -5  585.94   16.20
   7  -6  -5 1693.13   43.80
   7  -7  -5   21.20    2.40
   7  -8  -5  183.68    7.60
   7  -9  -5   50.19    4.10
   7 -10  -5  940.61   29.50
   7 -11  -5  667.03   27.20
   7 -12  -5  689.83   28.10
   7 -13  -5  226.88   12.70
   7 -14  -5   89.19    8.40
   7 -15  -5   33.20    6.30
   7 -16  -5  313.07   16.40
   7 -17  -5   48.80    7.70
   7 -18  -5   10.30    6.70
   7 -19  -5  101.69   10.10
   7 -20  -5   92.79   10.10
   7 -21  -5   54.99    8.60
   6  21  -5    4.70   11.00
   6  20  -5  125.29   17.30
   6  19  -5    8.30   10.50
   6  18  -5  210.18   20.20
   6  17  -5   73.29   12.90
   6  16  -5   14.70   10.00
   6  15  -5   33.90   11.70
   6  14  -5  199.68   18.40
   6  13  -5    0.00   12.40
   6  12  -5  460.95   31.20
   6  11  -5  589.64   35.10
   6  10  -5  714.43   40.70
   6   9  -5   92.69    9.90
   6   8  -5   26.40    1.40
   6   7  -5  200.48    7.40
   6   6  -5  968.50   25.30
   6   5  -5  848.22   22.10
   6   4  -5 2822.42   70.99
   6   3  -5    1.30    1.10
   6   2  -5 1445.06   36.90
   6   1  -5    2.70    1.20
   6   0  -5    1.70    1.20
   6  -1  -5    2.70    1.20
   6  -2  -5 1473.85   37.80
   6  -3  -5    2.70    1.30
   6  -4  -5 2879.21   72.79
   6  -5  -5  892.51   27.10
   6  -6  -5 1002.20   26.50
   6  -7  -5  211.98    7.20
   6  -8  -5   30.80    2.90
   6  -9  -5  107.39    5.70
   6 -10  -5  755.32   24.20
   6 -11  -5  653.53   26.50
   6 -12  -5  512.15   21.90
   6 -13  -5   27.50    5.50
   6 -14  -5  210.28    9.90
   6 -15  -5   26.60    4.80
   6 -16  -5   15.70    4.60
   6 -17  -5   90.29   10.50
   6 -18  -5  237.58   14.90
   6 -19  -5    0.80    6.10
   6 -20  -5  108.29   10.60
   6 -21  -5    4.00    6.40
   6 -22  -5    1.00   10.90
   5  21  -5   77.79   14.30
   5  19  -5  227.88   21.10
   5  18  -5   69.89   12.40
   5  17  -5  142.09   17.20
   5  16  -5   13.50    8.50
   5  15  -5    4.20    7.10
   5  14  -5  193.28   17.70
   5  13  -5  727.83   42.30
   5  12  -5   29.40    7.70
   5  11  -5 1158.28   63.49
   5  10  -5   62.59    9.10
   5   9  -5  511.65   30.00
   5   8  -5   59.79    2.50
   5   7  -5  134.39    4.60
   5   6  -5   48.60    2.40
   5   5  -5 3277.27   82.29
   5   4  -5  849.52   22.00
   5   3  -5 3508.55   87.89
   5   2  -5  507.95   13.60
   5   1  -5  585.14   15.50
   5   0  -5    0.90    1.00
   5  -1  -5  585.74   15.60
   5  -2  -5  508.75   13.80
   5  -3  -5 3559.24   89.49
   5  -4  -5  854.41   20.00
   5  -5  -5 3391.66   85.49
   5  -6  -5   50.49    3.10
   5  -7  -5  143.09    5.40
   5  -8  -5   62.89    3.70
   5  -9  -5  520.25   15.10
   5 -10  -5   75.59    5.10
   5 -11  -5 1205.58   37.10
   5 -12  -5   43.60    4.40
   5 -13  -5  815.62   26.50
   5 -14  -5  209.58    9.70
   5 -15  -5    4.10    3.90
   5 -16  -5    3.90    4.00
   5 -17  -5  123.39   14.10
   5 -18  -5   85.79    7.60
   5 -19  -5  229.28   11.90
   5 -20  -5   78.89   10.00
   5 -21  -5   79.79    7.80
   5 -22  -5    0.00   12.80
   4  21  -5  102.19   16.10
   4  20  -5  176.58   19.00
   4  19  -5  352.36   27.40
   4  18  -5  248.68   21.40
   4  17  -5    9.00    8.50
   4  16  -5   51.79   10.60
   4  15  -5  396.76   27.00
   4  14  -5  214.78   17.80
   4  13  -5   62.79   10.60
   4  12  -5 1163.18   63.19
   4  11  -5   96.89   11.00
   4  10  -5 1630.24   85.29
   4   9  -5   36.80    1.80
   4   8  -5  290.87    8.40
   4   7  -5  925.91   24.20
   4   6  -5 2325.07   58.69
   4   5  -5   25.50    1.70
   4   4  -5 5118.39  147.39
   4   3  -5 3589.24   89.79
   4   2  -5 1721.23   43.50
   4   1  -5 1357.16   34.50
   4   0  -5    2.10    0.90
   4  -1  -5 1363.56   34.80
   4  -2  -5 1748.53   44.40
   4  -3  -5 3680.43   92.39
   4  -4  -5 5109.19  114.19
   4  -5  -5   27.00    2.10
   4  -6  -5 2347.36   59.69
   4  -7  -5  972.70   25.80
   4  -8  -5  310.97   11.20
   4  -9  -5   41.30    2.90
   4 -10  -5 1713.23   45.00
   4 -11  -5   97.89    5.90
   4 -12  -5 1284.37   48.40
   4 -13  -5   85.19    7.50
   4 -14  -5  222.78   12.10
   4 -15  -5  415.66   18.80
   4 -16  -5   58.29    7.30
   4 -17  -5    0.00    4.70
   4 -18  -5  282.57   15.30
   4 -19  -5  300.87   16.20
   4 -20  -5  157.08   11.00
   4 -21  -5   75.39    8.00
   4 -22  -5   19.20    8.30
   3  21  -5   50.39   12.90
   3  20  -5  489.05   33.40
   3  19  -5  269.27   23.60
   3  18  -5  202.88   18.90
   3  17  -5  147.69   16.00
   3  16  -5  256.47   23.20
   3  15  -5   21.20    8.10
   3  14  -5  504.55   31.50
   3  13  -5  506.05   31.10
   3  12  -5  127.69   13.30
   3  11  -5 1683.03   49.50
   3  10  -5  468.95   14.70
   3   9  -5  695.03   35.50
   3   8  -5  529.05   14.30
   3   7  -5  224.88    6.70
   3   6  -5 1267.67   37.50
   3   5  -5 2576.34   64.79
   3   4  -5 1416.26   41.50
   3   3  -5 4617.44  115.29
   3   2  -5 7004.50  350.66
   3   1  -5  637.94   16.60
   3   0  -5    0.20    0.80
   3  -1  -5  619.14   16.30
   3  -2  -5 6878.21  345.07
   3  -3  -5 4576.64  114.49
   3  -4  -5 1442.46   36.90
   3  -5  -5 2643.14   66.79
   3  -6  -5 1292.77   33.50
   3  -7  -5  234.18    7.40
   3  -8  -5  550.64   13.90
   3  -9  -5  705.43   19.40
   3 -10  -5  482.75   20.00
   3 -11  -5 1719.33   51.89
   3 -12  -5  148.89    9.80
   3 -13  -5  556.14   23.30
   3 -14  -5  551.84   23.40
   3 -15  -5   25.70    5.50
   3 -16  -5  291.37   15.00
   3 -17  -5  150.98   10.70
   3 -18  -5  222.38   13.20
   3 -19  -5  235.78   14.90
   3 -20  -5  471.55   31.80
   3 -21  -5   41.90   10.40
   3 -22  -5    3.50    7.80
   2  22  -5   12.60   11.50
   2  21  -5  102.59   15.10
   2  20  -5   72.99   13.60
   2  19  -5  457.45   31.30
   2  18  -5   77.29   12.70
   2  17  -5   28.50    9.90
   2  16  -5   55.99   11.10
   2  15  -5  618.44   37.40
   2  14  -5   17.00    2.30
   2  13  -5    5.10    6.10
   2  12  -5  651.13   25.10
   2  11  -5  603.44   18.80
   2  10  -5  872.41   26.40
   2   9  -5    2.50    1.20
   2   8  -5    8.10    1.30
   2   7  -5 1462.35   37.40
   2   6  -5  931.61   21.50
   2   5  -5   18.10    1.50
   2   4  -5 1534.95   44.90
   2   3  -5 3039.00   76.09
   2   2  -5 1673.13   42.20
   2   1  -5 2641.44   66.19
   2   0  -5    1.50    0.80
   2  -1  -5 2630.84   65.99
   2  -2  -5 1704.73   49.70
   2  -3  -5 3062.69   76.89
   2  -4  -5 1523.65   38.80
   2  -5  -5   16.40    1.60
   2  -6  -5  944.21   24.80
   2  -7  -5 1496.05   34.50
   2  -8  -5    9.10    1.90
   2  -9  -5    1.50    1.80
   2 -10  -5  882.91   27.70
   2 -11  -5  633.24   20.70
   2 -12  -5  695.23   22.70
   2 -13  -5   17.50    7.20
   2 -14  -5   24.00    5.00
   2 -15  -5  677.13   27.90
   2 -16  -5   60.39    7.20
   2 -17  -5   13.00    5.50
   2 -18  -5  100.19    8.80
   2 -19  -5  446.16   20.70
   2 -20  -5   78.19   15.90
   1  22  -5    0.30   10.20
   1  20  -5  167.78   17.60
   1  19  -5   13.20    9.50
   1  18  -5   33.40   10.60
   1  17  -5    1.50    1.70
   1  16  -5  124.89    7.30
   1  15  -5    9.80    2.00
   1  14  -5  122.09    5.40
   1  13  -5  142.59    6.00
   1  12  -5  106.99    5.00
   1  11  -5  306.07   10.40
   1  10  -5   65.59    3.60
   1   9  -5   82.19    3.60
   1   8  -5  481.55   13.20
   1   7  -5   74.89    3.10
   1   6  -5  763.22   19.90
   1   5  -5  217.48    6.30
   1   4  -5  250.87    7.10
   1   3  -5  724.43   18.70
   1   2  -5 1899.51   47.80
   1   1  -5  747.33   19.30
   1   0  -5    0.70    0.80
   1  -1  -5  783.82   20.20
   1  -2  -5 1841.22   46.50
   1  -3  -5  704.63   18.30
   1  -4  -5  262.47    7.60
   1  -5  -5  217.18    6.60
   1  -6  -5  770.02   18.30
   1  -7  -5   81.09    3.60
   1  -8  -5  505.85   14.20
   1  -9  -5   86.79    4.10
   1 -10  -5   74.19    4.70
   1 -11  -5  325.27   11.80
   1 -12  -5  117.59    6.40
   1 -13  -5  145.99    7.40
   1 -14  -5  131.69    9.80
   1 -15  -5    9.40    4.70
   1 -16  -5  134.69    9.60
   1 -17  -5    0.40    4.50
   1 -18  -5   14.40    5.30
   1 -19  -5   10.00    5.20
   1 -20  -5  140.69   15.70
   0  22  -5    0.00    9.50
   0  21  -5    5.90   10.10
   0  20  -5    1.50    8.10
   0  19  -5    8.50    8.80
   0  18  -5    1.70    2.70
   0  17  -5    0.70    2.10
   0  16  -5    0.00    2.00
   0  15  -5    2.90    2.20
   0  14  -5    3.70    2.20
   0  13  -5    2.40    2.10
   0  12  -5    3.50    2.00
   0  11  -5    0.70    1.70
   0  10  -5    1.20    1.50
   0   9  -5    0.30    1.30
   0   8  -5    1.40    1.30
   0   7  -5    0.00    1.10
   0   6  -5    1.60    1.10
   0   5  -5    0.60    0.90
   0   4  -5    0.70    0.90
   0   3  -5    1.70    0.90
   0   2  -5    0.40    0.80
   0   1  -5    2.00    0.80
   0   0  -5    4.00    0.90
   0  -1  -5    1.50    0.80
   0  -2  -5    0.90    0.80
   0  -3  -5    1.80    1.00
   0  -4  -5    1.80    1.00
   0  -5  -5    1.00    1.00
   0  -6  -5    2.00    1.20
   0  -7  -5    2.00    1.40
   0  -8  -5    2.20    1.50
   0  -9  -5    3.40    1.70
   0 -10  -5    2.50    2.00
   0 -11  -5    1.90    2.30
   0 -12  -5    1.80    2.60
   0 -13  -5    2.50    2.70
   0 -14  -5    2.00    2.90
   0 -15  -5    6.20    3.10
   0 -16  -5    3.70    4.60
   0 -17  -5    0.00    4.30
   0 -18  -5    5.40    4.80
   0 -19  -5    0.00    4.40
   0 -20  -5    0.00   12.20
  -1  22  -5    0.00    9.80
  -1  21  -5   11.70   10.30
  -1  20  -5  130.39   16.30
  -1  19  -5   17.10    3.80
  -1  18  -5   28.70    4.30
  -1  17  -5    1.20    2.80
  -1  16  -5  118.99    6.00
  -1  15  -5   12.20    2.70
  -1  14  -5  116.79    5.90
  -1  13  -5  138.99    6.40
  -1  12  -5  105.09    5.40
  -1  11  -5  306.07   10.80
  -1  10  -5   68.29    3.70
  -1   9  -5   80.19    3.70
  -1   8  -5  485.65   13.40
  -1   7  -5   79.29    3.30
  -1   6  -5  740.63   19.40
  -1   5  -5  221.38    6.50
  -1   4  -5  269.17    6.70
  -1   3  -5  723.73   18.70
  -1   2  -5 1866.71   47.00
  -1   1  -5  778.22   20.00
  -1   0  -5    0.80    0.70
  -1  -1  -5  770.62   19.90
  -1  -2  -5 1866.91   42.10
  -1  -3  -5  740.23   22.20
  -1  -4  -5  257.37    6.60
  -1  -5  -5  231.18    6.90
  -1  -6  -5  754.12   20.00
  -1  -7  -5   79.79    3.50
  -1  -8  -5  501.15   14.00
  -1  -9  -5   87.99    4.20
  -1 -10  -5   73.49    4.40
  -1 -11  -5  324.47   11.70
  -1 -12  -5  115.09    6.20
  -1 -13  -5  138.99    8.90
  -1 -14  -5  130.09    6.90
  -1 -15  -5    9.90    3.30
  -1 -16  -5  152.88    8.90
  -1 -17  -5    6.10    3.10
  -1 -18  -5   29.10   10.20
  -1 -19  -5   10.30    9.40
  -1 -20  -5  158.08   18.00
  -2  22  -5   19.50   10.30
  -2  21  -5  101.09   14.60
  -2  20  -5   77.89   13.40
  -2  19  -5  427.86   18.90
  -2  18  -5   99.59    7.70
  -2  17  -5   24.30    3.60
  -2  16  -5   50.69    4.30
  -2  15  -5  648.64   21.20
  -2  14  -5   20.90    3.40
  -2  13  -5   13.60    2.90
  -2  12  -5  638.84   20.60
  -2  11  -5  598.14   19.50
  -2  10  -5  828.22   22.40
  -2   9  -5    0.00    1.70
  -2   8  -5    7.40    1.70
  -2   7  -5 1477.25   37.80
  -2   6  -5  927.41   24.10
  -2   5  -5   18.20    1.60
  -2   4  -5 1569.94   39.80
  -2   3  -5 3114.79   69.89
  -2   2  -5 1740.63   43.90
  -2   1  -5 2711.83   67.89
  -2   0  -5    0.50    0.80
  -2  -1  -5 2650.14   66.49
  -2  -2  -5 1727.93   43.70
  -2  -3  -5 3082.69   77.29
  -2  -4  -5 1529.75   34.80
  -2  -5  -5   16.30    1.60
  -2  -6  -5  931.31   24.40
  -2  -7  -5 1486.05   44.20
  -2  -8  -5    9.80    1.70
  -2  -9  -5    4.00    2.00
  -2 -10  -5  924.61   28.60
  -2 -11  -5  631.74   20.40
  -2 -12  -5  684.03   22.10
  -2 -13  -5   14.60    3.00
  -2 -14  -5   17.30    3.30
  -2 -15  -5  681.53   22.70
  -2 -16  -5   62.29    5.10
  -2 -17  -5   17.10    6.70
  -2 -18  -5   93.49   12.40
  -2 -19  -5  471.75   26.80
  -2 -20  -5   73.39   13.60
  -2 -21  -5  121.49   16.50
  -3  22  -5    0.00    8.70
  -3  21  -5   40.60   11.40
  -3  20  -5  409.36   20.10
  -3  19  -5  213.38   11.80
  -3  18  -5  197.88   11.50
  -3  17  -5  153.68   10.70
  -3  16  -5  256.47   10.70
  -3  15  -5   24.80    3.70
  -3  14  -5  517.75   17.50
  -3  13  -5  517.85   17.40
  -3  12  -5  121.79    5.50
  -3  11  -5 1593.74   37.30
  -3  10  -5  441.76   11.60
  -3   9  -5  662.73   16.30
  -3   8  -5  525.75   13.00
  -3   7  -5  219.88    6.10
  -3   6  -5 1280.17   32.90
  -3   5  -5 2649.03   66.69
  -3   4  -5 1445.76   36.80
  -3   3  -5 4683.03  116.89
  -3   2  -5 7383.06  370.16
  -3   1  -5  632.94   16.50
  -3   0  -5    0.80    0.80
  -3  -1  -5  631.54   14.70
  -3  -3  -5 4604.84  102.79
  -3  -4  -5 1426.26   36.40
  -3  -5  -5 2594.94   75.69
  -3  -6  -5 1262.97   32.60
  -3  -7  -5  225.28    7.10
  -3  -8  -5  537.25   15.00
  -3  -9  -5  703.33   22.00
  -3 -10  -5  464.25   15.40
  -3 -11  -5 1759.22   52.69
  -3 -12  -5  131.39    6.30
  -3 -13  -5  572.34   19.00
  -3 -14  -5  572.04   19.10
  -3 -15  -5   35.10    3.90
  -3 -16  -5  312.07   11.90
  -3 -17  -5  148.49    9.30
  -3 -18  -5  225.98   13.20
  -3 -21  -5   29.30   12.40
  -4  21  -5   65.69   12.30
  -4  20  -5  142.19   10.00
  -4  19  -5  317.07   15.60
  -4  18  -5  287.27   14.60
  -4  17  -5    5.10    4.50
  -4  16  -5   60.69    6.70
  -4  15  -5  407.16   18.10
  -4  14  -5  222.28   17.00
  -4  13  -5   72.89    4.50
  -4  12  -5 1143.49   30.70
  -4  11  -5   94.59    4.30
  -4  10  -5 1604.44   41.90
  -4   9  -5   34.40    2.90
  -4   8  -5  289.87    7.90
  -4   7  -5  915.11   21.60
  -4   6  -5 2239.58   50.79
  -4   5  -5   24.70    1.70
  -4   4  -5 5159.08  128.79
  -4   3  -5 3692.53   92.39
  -4   2  -5 1742.23   44.10
  -4   1  -5 1348.27   34.40
  -4   0  -5    2.20    0.90
  -4  -1  -5 1366.26   34.70
  -4  -2  -5 1718.83   43.50
  -4  -3  -5 3645.24   81.59
  -4  -4  -5 5045.40  126.19
  -4  -5  -5   25.50    2.00
  -4  -6  -5 2320.17   60.99
  -4  -7  -5  945.61   25.00
  -4  -8  -5  280.07    8.60
  -4  -9  -5   44.10    3.30
  -4 -10  -5 1727.33   51.59
  -4 -11  -5  105.09    5.40
  -4 -12  -5 1270.17   38.80
  -4 -13  -5   77.39    4.90
  -4 -14  -5  219.78    9.00
  -4 -15  -5  450.15   15.70
  -4 -16  -5   62.19    4.60
  -4 -17  -5    3.10    3.50
  -4 -18  -5  269.47   14.80
  -5  21  -5  100.09   14.00
  -5  20  -5   76.89    7.90
  -5  19  -5  216.68   12.50
  -5  18  -5  101.29   11.60
  -5  17  -5  129.49    9.60
  -5  16  -5    3.20    4.60
  -5  15  -5    4.30    4.10
  -5  14  -5  199.68   11.10
  -5  13  -5  741.53   29.50
  -5  11  -5 1071.89   28.90
  -5  10  -5   73.19    4.20
  -5   9  -5  482.05   13.80
  -5   8  -5   56.69    3.70
  -5   7  -5  130.79    4.80
  -5   6  -5   45.60    2.60
  -5   5  -5 3231.28   72.79
  -5   4  -5  840.72   19.70
  -5   3  -5 3522.95   88.19
  -5   2  -5  522.35   15.80
  -5   1  -5  591.84   15.50
  -5   0  -5    3.20    2.50
  -5  -1  -5  600.14   14.20
  -5  -2  -5  517.55   13.80
  -5  -3  -5 3496.85   87.69
  -5  -4  -5  843.12   22.00
  -5  -5  -5 3280.17   83.19
  -5  -6  -5   48.90    3.40
  -5  -7  -5  140.49    6.40
  -5  -8  -5   57.59    3.30
  -5  -9  -5  525.15   17.00
  -5 -10  -5   76.39    4.40
  -5 -11  -5 1220.48   37.20
  -5 -12  -5   44.00    3.60
  -5 -13  -5  809.12   25.70
  -5 -14  -5  193.78    8.10
  -5 -15  -5    4.10    2.40
  -5 -16  -5    7.80    2.60
  -5 -17  -5  118.09    7.60
  -5 -18  -5   78.99    6.10
  -5 -19  -5  227.28   27.00
  -6  22  -5    8.80    8.70
  -6  20  -5  104.89    9.00
  -6  19  -5    7.30    5.20
  -6  18  -5  219.18   12.80
  -6  17  -5   68.89    7.50
  -6  16  -5    9.30    5.00
  -6  15  -5   27.00    5.20
  -6  14  -5  227.38   12.10
  -6  13  -5   22.30    4.70
  -6  12  -5  472.15   16.30
  -6  11  -5  617.24   20.20
  -6  10  -5  691.33   19.70
  -6   9  -5   91.09    4.40
  -6   8  -5   34.90    2.80
  -6   7  -5  196.58    6.40
  -6   6  -5  982.70   29.30
  -6   5  -5  850.31   22.30
  -6   4  -5 2771.72   62.59
  -6   3  -5    0.10    1.00
  -6   2  -5 1468.35   43.40
  -6   1  -5    2.40    0.90
  -6   0  -5    1.50    0.90
  -6  -1  -5    3.20    1.10
  -6  -2  -5 1482.75   33.70
  -6  -3  -5    6.30    1.50
  -6  -4  -5 2800.32   70.59
  -6  -5  -5  837.92   25.60
  -6  -6  -5  989.00   30.60
  -6  -7  -5  146.79    9.80
  -6  -8  -5   23.10    5.60
  -6  -9  -5   98.39    4.90
  -6 -10  -5  764.52   24.10
  -6 -11  -5  636.74   20.60
  -6 -12  -5  491.05   16.40
  -6 -13  -5   28.90    3.10
  -6 -14  -5  207.18    8.40
  -6 -15  -5   29.00    3.10
  -6 -16  -5   20.00    2.70
  -6 -17  -5   76.89    7.40
  -6 -18  -5  254.77   24.60
  -6 -19  -5    0.00   20.20
  -7  21  -5   55.89    8.40
  -7  20  -5   90.19    8.70
  -7  19  -5   90.69    8.50
  -7  18  -5    8.90    5.10
  -7  17  -5   48.20    6.70
  -7  16  -5  325.27   15.90
  -7  15  -5   30.60    5.60
  -7  14  -5   90.89    7.70
  -7  13  -5  218.08   11.70
  -7  12  -5  634.14   20.80
  -7  11  -5  600.34   20.00
  -7  10  -5  865.51   26.90
  -7   9  -5   50.99    3.80
  -7   8  -5  176.48    6.20
  -7   7  -5   16.80    2.00
  -7   6  -5 1600.24   41.10
  -7   5  -5  554.94   15.00
  -7   4  -5    3.30    1.00
  -7   3  -5 1532.05   35.10
  -7   2  -5 1092.39   25.20
  -7   1  -5  358.96    9.90
  -7   0  -5    3.10    1.00
  -7  -1  -5  351.76    9.80
  -7  -2  -5 1098.19   25.30
  -7  -3  -5 1533.25   39.20
  -7  -4  -5    4.80    1.40
  -7  -5  -5  575.34   14.00
  -7  -6  -5 1663.03   43.00
  -7  -7  -5   19.20    3.50
  -7  -8  -5  197.58   15.80
  -7  -9  -5   48.80    5.90
  -7 -10  -5  923.21   28.70
  -7 -11  -5  637.54   20.60
  -7 -12  -5  700.63   22.50
  -7 -13  -5  220.48    8.70
  -7 -14  -5   87.29    5.00
  -7 -15  -5   41.70    3.40
  -7 -16  -5  370.86   17.60
  -7 -17  -5   40.80   13.40
  -7 -18  -5   12.20   11.50
  -7 -19  -5   74.99   15.90
  -7 -20  -5   95.59   23.80
  -8  21  -5   73.59    8.10
  -8  20  -5   23.10    5.90
  -8  19  -5  237.48   14.60
  -8  18  -5   35.60    6.30
  -8  17  -5   41.00    6.20
  -8  16  -5    1.60    4.40
  -8  15  -5  551.14   23.30
  -8  14  -5  101.89    8.30
  -8  13  -5  114.89    8.90
  -8  12  -5   54.19    8.70
  -8  11  -5 1451.25   43.80
  -8  10  -5   45.80    3.80
  -8   9  -5   47.90    3.50
  -8   8  -5   16.20    2.30
  -8   7  -5 1731.63   51.19
  -8   6  -5   26.20    2.00
  -8   5  -5  376.66   10.60
  -8   4  -5   69.49    2.80
  -8   3  -5 1814.72   46.00
  -8   2  -5  197.88    8.40
  -8   1  -5  647.64   17.50
  -8   0  -5    1.90    1.10
  -8  -1  -5  664.53   17.70
  -8  -2  -5  193.78    6.10
  -8  -3  -5 1864.21   55.09
  -8  -4  -5   65.89    3.20
  -8  -5  -5  378.06   11.00
  -8  -6  -5   30.30    2.60
  -8  -7  -5 1829.32   47.80
  -8  -8  -5   18.70    3.80
  -8  -9  -5   49.10    4.60
  -8 -10  -5   48.00    5.10
  -8 -11  -5 1542.45   46.70
  -8 -12  -5   39.20    3.40
  -8 -13  -5  126.29    6.10
  -8 -14  -5  108.09    5.60
  -8 -15  -5  622.54   25.50
  -8 -16  -5   22.70   12.60
  -8 -17  -5   57.89   13.20
  -8 -18  -5    1.00   22.40
  -8 -20  -5   16.20   12.20
  -9  21  -5   11.40    5.60
  -9  20  -5  176.58   11.60
  -9  19  -5    6.80    5.10
  -9  18  -5   94.79    8.30
  -9  17  -5   18.00    5.30
  -9  16  -5  201.38   11.70
  -9  15  -5   10.80    4.50
  -9  14  -5  179.88   10.70
  -9  13  -5    1.40    2.70
  -9  12  -5  413.66   20.00
  -9  11  -5   38.80    5.30
  -9  10  -5  462.25   15.30
  -9   9  -5  220.18    8.20
  -9   8  -5  211.48    7.70
  -9   7  -5    2.40    1.40
  -9   6  -5 1118.99   33.40
  -9   5  -5   59.79    2.70
  -9   4  -5  254.17    7.30
  -9   3  -5   58.39    2.30
  -9   2  -5 1859.41   42.40
  -9   1  -5    3.00    1.00
  -9   0  -5    1.80    1.10
  -9  -1  -5    2.20    1.30
  -9  -2  -5 1897.71   55.89
  -9  -3  -5   57.59    4.50
  -9  -4  -5  263.57    8.40
  -9  -5  -5   66.39    3.50
  -9  -6  -5 1168.38   30.80
  -9  -7  -5    0.20    1.70
  -9  -8  -5  248.58    9.60
  -9  -9  -5  232.68    9.50
  -9 -10  -5  460.85   16.10
  -9 -11  -5   40.70    5.30
  -9 -12  -5  430.96   14.90
  -9 -13  -5    3.90    2.30
  -9 -14  -5  210.78    8.60
  -9 -15  -5   13.40    3.10
  -9 -16  -5  242.38   23.30
  -9 -17  -5    2.50    9.90
  -9 -18  -5   74.09   24.60
  -9 -20  -5  186.48   21.20
 -10  20  -5   36.00    6.50
 -10  19  -5  156.58   10.60
 -10  18  -5   37.00    6.00
 -10  17  -5    0.00    3.80
 -10  16  -5   29.50    6.40
 -10  15  -5  112.79    8.40
 -10  14  -5    0.00    2.90
 -10  13  -5   26.60    3.70
 -10  12  -5  232.08    9.80
 -10  11  -5   94.29    6.10
 -10  10  -5  359.86   12.80
 -10   9  -5    2.60    2.90
 -10   8  -5   68.09    3.40
 -10   7  -5  145.89    6.90
 -10   6  -5  229.08   17.00
 -10   5  -5   10.90    5.20
 -10   4  -5  597.64   34.50
 -10   3  -5  908.41   55.29
 -10   2  -5  313.87    8.90
 -10   1  -5  161.58    4.80
 -10   0  -5    3.00    1.30
 -10  -1  -5  162.38    5.50
 -10  -2  -5  338.57   11.30
 -10  -3  -5  887.61   33.70
 -10  -4  -5  572.74   23.40
 -10  -5  -5    7.00    5.80
 -10  -6  -5  234.08    7.80
 -10  -7  -5  137.49    6.40
 -10  -8  -5   75.39    4.80
 -10  -9  -5    4.60    3.00
 -10 -10  -5  377.76   14.10
 -10 -11  -5   97.99    6.30
 -10 -12  -5  256.67   10.00
 -10 -13  -5   25.00    3.00
 -10 -14  -5    5.00    2.10
 -10 -15  -5  136.79   19.50
 -10 -16  -5   11.80   12.10
 -10 -17  -5    0.00    9.30
 -10 -19  -5  177.88   28.30
 -11  20  -5    2.20    9.30
 -11  19  -5  119.39   15.10
 -11  18  -5   57.69    6.70
 -11  17  -5   90.29    7.80
 -11  16  -5   70.49    6.70
 -11  15  -5    2.40    7.70
 -11  14  -5    0.40    2.60
 -11  13  -5  163.78    7.40
 -11  12  -5  149.59    6.60
 -11  11  -5  451.15   15.40
 -11  10  -5   46.80    3.90
 -11   9  -5  339.37   27.80
 -11   8  -5    0.00    2.20
 -11   7  -5  107.69   12.60
 -11   6  -5   78.89   10.80
 -11   5  -5  912.41   51.09
 -11   4  -5   93.99   11.40
 -11   3  -5 1422.36   75.99
 -11   2  -5  164.58   13.20
 -11   1  -5  416.16   16.50
 -11   0  -5    1.30    1.20
 -11  -1  -5  403.16   11.50
 -11  -2  -5  158.18    5.60
 -11  -3  -5 1437.16   37.30
 -11  -4  -5   76.39    6.10
 -11  -5  -5  920.31   25.50
 -11  -6  -5   66.39    6.90
 -11  -7  -5  112.49    6.30
 -11  -8  -5    6.00    2.50
 -11  -9  -5  323.07   12.00
 -11 -10  -5   39.20    4.80
 -11 -11  -5  480.85   17.70
 -11 -12  -5  159.78    8.80
 -11 -13  -5  193.88    8.20
 -11 -14  -5    2.30    3.40
 -11 -15  -5    0.00    9.10
 -11 -16  -5   85.49   16.70
 -11 -17  -5  102.29   18.00
 -11 -19  -5  113.49   26.30
 -12  20  -5   97.99   17.30
 -12  19  -5    7.20    9.30
 -12  18  -5  118.09   16.10
 -12  17  -5  101.29    7.90
 -12  16  -5   18.70    9.40
 -12  15  -5  228.58   11.70
 -12  14  -5   89.49    6.60
 -12  13  -5   40.60    3.50
 -12  12  -5  694.63   21.90
 -12  11  -5  706.83   22.60
 -12  10  -5  612.94   24.80
 -12   9  -5   62.99   15.10
 -12   8  -5   59.49   15.10
 -12   7  -5  521.95   34.50
 -12   6  -5  311.47   22.20
 -12   5  -5  711.03   41.70
 -12   4  -5 1912.41  101.19
 -12   3  -5  114.69   11.70
 -12   2  -5 1275.37   68.99
 -12   1  -5   56.59    2.60
 -12   0  -5    2.20    1.70
 -12  -1  -5   50.59    3.20
 -12  -2  -5 1206.38   43.70
 -12  -3  -5   95.39    4.30
 -12  -4  -5 1862.71   48.20
 -12  -5  -5  690.13   19.70
 -12  -6  -5  351.76   15.70
 -12  -7  -5  570.54   19.20
 -12  -8  -5    9.70    6.20
 -12  -9  -5   82.99    5.40
 -12 -10  -5  668.83   22.00
 -12 -11  -5  731.33   23.80
 -12 -12  -5  764.82   25.20
 -12 -13  -5   49.10    4.00
 -12 -14  -5   98.79   16.90
 -12 -15  -5  307.87   27.90
 -12 -16  -5   30.80   12.30
 -12 -17  -5  168.38   21.70
 -12 -18  -5  152.48   21.40
 -13  19  -5  171.68   26.10
 -13  18  -5    0.00    9.10
 -13  17  -5  220.58   21.20
 -13  16  -5  434.16   21.00
 -13  15  -5   37.70    5.00
 -13  14  -5   97.39    7.20
 -13  13  -5  396.76   13.60
 -13  12  -5  732.53   37.00
 -13  11  -5  762.72   46.90
 -13  10  -5  859.41   53.39
 -13   9  -5  266.67   25.70
 -13   8  -5  192.18   20.40
 -13   7  -5   12.10   13.80
 -13   6  -5 1786.12   96.99
 -13   5  -5  908.61   52.09
 -13   4  -5   50.89    9.50
 -13   3  -5 2029.50  107.39
 -13   2  -5  465.45   29.60
 -13   1  -5  440.36   13.60
 -13   0  -5    0.00    1.70
 -13  -1  -5  446.56   14.40
 -13  -2  -5  475.25   13.20
 -13  -3  -5 1980.10   58.49
 -13  -4  -5   54.99    4.20
 -13  -5  -5  938.21   35.90
 -13  -6  -5 1519.15   79.49
 -13  -7  -5    3.00    3.90
 -13  -8  -5  169.38    8.80
 -13  -9  -5  261.67   11.00
 -13 -10  -5  953.30   38.00
 -13 -11  -5  914.71   29.20
 -13 -12  -5  771.92   25.60
 -13 -13  -5  430.16   15.10
 -13 -14  -5   73.59   15.80
 -13 -15  -5   40.90   14.00
 -13 -16  -5  476.05   34.80
 -13 -17  -5  273.87   26.90
 -13 -18  -5   11.40   12.70
 -14  19  -5   44.50   11.90
 -14  17  -5   69.19   14.00
 -14  16  -5   40.30   11.90
 -14  15  -5  333.17   26.90
 -14  14  -5  250.67   27.20
 -14  13  -5   30.80   19.90
 -14  12  -5  555.34   39.40
 -14  11  -5 1049.49   61.49
 -14  10  -5  283.77   23.40
 -14   9  -5  166.38   23.30
 -14   8  -5    9.30   16.20
 -14   7  -5 1053.09   62.49
 -14   6  -5  377.06   30.00
 -14   5  -5  930.51   56.49
 -14   4  -5 1518.75   82.89
 -14   3  -5  264.27   20.40
 -14   2  -5  942.21   53.79
 -14   1  -5  378.96   25.90
 -14   0  -5    1.70    1.40
 -14  -1  -5  334.57   11.30
 -14  -2  -5  883.91   23.40
 -14  -3  -5  262.37    9.70
 -14  -4  -5 1620.94   59.79
 -14  -5  -5  876.41   27.60
 -14  -6  -5  411.76   19.30
 -14  -7  -5 1166.78   64.29
 -14  -8  -5   12.00    6.10
 -14  -9  -5  152.98    8.80
 -14 -10  -5  336.67   13.00
 -14 -11  -5 1240.68   48.30
 -14 -12  -5  529.65   21.00
 -14 -13  -5   27.30    5.00
 -14 -14  -5  170.78   21.60
 -14 -15  -5  372.56   30.80
 -14 -16  -5   27.70   12.30
 -14 -17  -5  112.79   18.50
 -14 -18  -5  115.29   18.70
 -15  18  -5    4.40   10.50
 -15  16  -5  185.18   20.80
 -15  15  -5   72.89   13.80
 -15  14  -5   86.99   22.30
 -15  13  -5  223.98   26.30
 -15  12  -5  280.87   27.20
 -15  11  -5  239.78   27.40
 -15  10  -5  340.17   27.70
 -15   8  -5  179.08   25.40
 -15   7  -5   77.59   17.90
 -15   6  -5  551.64   39.50
 -15   5  -5  751.92   49.30
 -15   4  -5   19.40   15.60
 -15   3  -5  618.24   38.80
 -15   2  -5  325.17   23.70
 -15   1  -5  144.49   15.50
 -15   0  -5    0.00    1.40
 -15  -1  -5  146.79    6.00
 -15  -2  -5  299.47   11.30
 -15  -3  -5  532.45   21.80
 -15  -4  -5    9.10    2.70
 -15  -5  -5  677.53   22.10
 -15  -6  -5  572.34   24.00
 -15  -7  -5   98.39   11.00
 -15  -8  -5  163.18   12.50
 -15  -9  -5   38.10   17.10
 -15 -10  -5  343.87   14.60
 -15 -11  -5  228.58   10.10
 -15 -12  -5  339.17   17.20
 -15 -13  -5  208.58   11.90
 -15 -14  -5   74.99   16.30
 -15 -15  -5  117.09   17.80
 -15 -16  -5  217.78   23.90
 -15 -17  -5   31.50   13.80
 -16  17  -5    1.00   11.30
 -16  16  -5    5.60   18.10
 -16  15  -5    8.40    9.90
 -16  14  -5   67.59   14.60
 -16  13  -5    0.00   22.30
 -16  12  -5   65.49   18.10
 -16  11  -5   46.40   19.10
 -16  10  -5   41.60   18.50
 -16   9  -5    0.00   18.80
 -16   8  -5    0.60   10.40
 -16   7  -5   26.90   17.90
 -16   6  -5   88.89   19.10
 -16   5  -5   70.19   18.40
 -16   4  -5  194.28   26.30
 -16   3  -5    0.00   15.90
 -16   2  -5   33.70   10.20
 -16   1  -5    3.50    7.90
 -16   0  -5    0.00    1.00
 -16  -1  -5    0.90    1.70
 -16  -2  -5   35.80    3.80
 -16  -3  -5    5.10    5.70
 -16  -4  -5  130.19    9.20
 -16  -5  -5   66.89    6.00
 -16  -6  -5   84.09    7.80
 -16  -7  -5   54.99    7.20
 -16  -8  -5    4.00   10.30
 -16  -9  -5    7.60   10.20
 -16 -10  -5   38.30   19.70
 -16 -11  -5   56.99   12.70
 -16 -12  -5  111.19    9.20
 -16 -13  -5    0.00   10.60
 -16 -14  -5   63.09   14.80
 -16 -15  -5    0.00   11.20
 -16 -16  -5   13.40   14.20
 -16 -17  -5    0.00   11.90
 -17  16  -5   54.59   13.20
 -17  15  -5   25.90   12.70
 -17  14  -5   11.10   11.80
 -17  13  -5    0.00    8.80
 -17  12  -5   67.09   23.00
 -17  11  -5   30.80   17.00
 -17  10  -5   41.30   18.80
 -17   9  -5    0.90   18.20
 -17   8  -5   24.60   21.30
 -17   7  -5   29.60   11.90
 -17   6  -5   83.89   15.20
 -17   4  -5   90.39   20.30
 -17   3  -5   48.70   20.70
 -17   2  -5  217.48   21.20
 -17   1  -5    1.70    8.30
 -17   0  -5    0.00    8.20
 -17  -1  -5    1.00    1.50
 -17  -2  -5  189.48    7.60
 -17  -3  -5    3.70    3.40
 -17  -4  -5   74.49    8.10
 -17  -5  -5    5.80   13.90
 -17  -6  -5   88.29    8.40
 -17  -7  -5   22.30    5.90
 -17  -8  -5   16.10    5.90
 -17  -9  -5   13.90    7.60
 -17 -10  -5   62.09   12.30
 -17 -11  -5    1.80   20.00
 -17 -12  -5  104.69    9.20
 -17 -13  -5    0.00   10.50
 -17 -14  -5    0.00   10.60
 -17 -15  -5   25.90   13.30
 -17 -16  -5    8.10   12.40
 -18  15  -5  154.68   19.90
 -18  14  -5    5.10   10.40
 -18  13  -5   62.59   15.90
 -18  12  -5    0.00   10.60
 -18  11  -5  511.45   41.70
 -18  10  -5   93.19   23.10
 -18   9  -5   56.09   19.60
 -18   8  -5   40.60   22.00
 -18   7  -5  370.26   30.60
 -18   6  -5    0.00   10.30
 -18   5  -5   75.09   14.20
 -18   4  -5   58.19   14.00
 -18   2  -5   19.30   20.60
 -18   1  -5  261.87   23.10
 -18   0  -5    0.00    9.10
 -18  -1  -5  238.88   21.90
 -18  -2  -5   38.40    3.20
 -18  -3  -5  194.68    8.20
 -18  -4  -5   67.99    6.60
 -18  -5  -5  111.59   21.00
 -18  -6  -5    2.60   17.50
 -18  -7  -5  430.66   20.30
 -18  -8  -5   33.50    6.90
 -18  -9  -5   27.10    6.40
 -18 -10  -5   65.49    8.40
 -18 -11  -5  573.64   37.80
 -18 -12  -5    0.30   10.20
 -18 -13  -5   64.89   14.50
 -18 -14  -5   10.00   11.80
 -18 -15  -5  167.58   21.40
 -18 -16  -5   26.50   13.30
 -19  14  -5   59.89   15.10
 -19  13  -5   30.10   13.40
 -19  12  -5  274.07   41.10
 -19  10  -5  637.14   47.40
 -19   9  -5  145.59   25.40
 -19   8  -5   79.09   21.70
 -19   7  -5    0.00   22.90
 -19   6  -5  651.13   47.90
 -19   5  -5  152.98   20.80
 -19   4  -5    0.00   10.20
 -19   3  -5  397.56   31.90
 -19   2  -5  456.85   33.50
 -19   1  -5   81.59   17.60
 -19   0  -5   10.40   11.10
 -19  -1  -5   81.19   15.10
 -19  -2  -5  387.06   13.30
 -19  -3  -5  331.97   13.60
 -19  -4  -5    2.20    2.30
 -19  -5  -5  209.48   27.90
 -19  -6  -5  759.42   49.20
 -19  -8  -5   73.19    8.70
 -19  -9  -5   90.09    9.40
 -19 -10  -5  617.24   27.10
 -19 -11  -5  131.19   11.00
 -19 -12  -5  306.67   25.60
 -19 -13  -5   26.20   12.80
 -19 -14  -5   45.60   14.10
 -19 -15  -5    0.00   11.80
 -20  13  -5    7.50   13.90
 -20  12  -5  146.99   21.20
 -20  11  -5  601.74   43.50
 -20   9  -5   91.19   25.90
 -20   8  -5   52.69   21.40
 -20   7  -5  339.47   32.00
 -20   6  -5  169.98   28.50
 -20   5  -5  282.87   27.40
 -20   4  -5  503.35   37.90
 -20   3  -5   67.49   15.60
 -20   2  -5  433.86   33.00
 -20   1  -5  173.28   21.20
 -20  -1  -5  144.39   18.80
 -20  -2  -5  372.26   17.00
 -20  -3  -5   88.29    7.30
 -20  -4  -5  498.75   22.20
 -20  -5  -5  250.47   10.90
 -20  -6  -5  183.78   26.50
 -20  -7  -5  340.87   31.40
 -20  -8  -5   58.19   19.70
 -20  -9  -5  102.49   10.10
 -20 -10  -5  277.47   15.90
 -20 -11  -5  571.34   37.40
 -20 -12  -5  154.78   18.70
 -20 -13  -5    0.00   10.00
 -20 -14  -5    6.80   11.40
 -21  11  -5  263.57   26.90
 -21  10  -5  205.58   23.70
 -21   7  -5   32.80   23.20
 -21   6  -5  181.08   29.50
 -21   5  -5  353.66   36.90
 -21   4  -5   43.80   14.70
 -21   3  -5  490.75   37.40
 -21   2  -5    0.00   10.50
 -21   1  -5  101.59   17.60
 -21   0  -5    0.40    9.70
 -21  -1  -5  119.59   18.50
 -21  -2  -5   10.80   11.30
 -21  -3  -5  456.35   20.00
 -21  -4  -5   33.30    5.40
 -21  -5  -5  380.26   19.40
 -21  -6  -5  174.38   12.00
 -21  -7  -5    8.20    9.80
 -21  -8  -5    1.60    6.80
 -21  -9  -5  117.49   20.90
 -21 -10  -5  202.68   13.70
 -21 -11  -5  254.57   22.70
 -21 -12  -5   77.69   14.70
 -21 -13  -5  105.19   19.40
 -22  10  -5  139.49   30.00
 -22   9  -5   37.20   13.70
 -22   8  -5    0.00   27.50
 -22   5  -5   30.50   25.90
 -22   4  -5  392.86   33.90
 -22   3  -5   96.59   17.70
 -22   2  -5  170.38   22.60
 -22   1  -5   29.90   13.70
 -22   0  -5    6.20   11.00
 -22  -1  -5   38.40   13.70
 -22  -2  -5  173.28   21.90
 -22  -3  -5  101.99   17.00
 -22  -4  -5  461.55   35.30
 -22  -5  -5   12.90    5.20
 -22  -6  -5  185.48   12.50
 -22  -7  -5    1.20    4.20
 -22  -8  -5    0.00    6.50
 -22  -9  -5   31.80    7.20
 -22 -10  -5  133.69   15.90
 -22 -11  -5    0.00    9.40
 -22 -12  -5  196.68   20.70
 -23   8  -5   64.59   18.10
 -23   7  -5   46.60   16.40
 -23   6  -5   92.89   29.20
 -23   3  -5  214.08   26.30
 -23   2  -5  384.26   33.40
 -23   1  -5   23.60   13.50
 -23   0  -5   13.10   12.50
 -23  -1  -5   30.30   14.10
 -23  -2  -5  376.26   32.40
 -23  -3  -5  251.67   27.00
 -23  -4  -5   60.29   15.70
 -23  -5  -5  338.07   28.50
 -23  -6  -5   63.39   13.90
 -23  -7  -5   54.99   13.50
 -23  -8  -5   94.59   15.40
 -23 -10  -5   14.10   13.00
 -24   6  -5   96.49   28.80
 -24   5  -5   26.30   14.50
 -24   4  -5   99.89   32.20
 -24   3  -5  450.25   37.30
 -24   2  -5   34.60   17.50
 -24   1  -5  302.37   45.30
 -24   0  -5    2.70   12.90
 -24  -1  -5  258.97   27.60
 -24  -2  -5   88.09   18.30
 -24  -3  -5  444.96   35.30
 -24  -4  -5  102.39   18.00
 -24  -5  -5   33.90   12.70
 -24  -6  -5   83.39   16.10
 -24  -7  -5  340.87   28.50
 -25   3  -5   14.50   15.30
 -25   2  -5  288.87   29.80
 -25   1  -5    0.00   13.20
 -25   0  -5    0.00   11.40
 -25  -1  -5    0.00   12.30
 -25  -2  -5  244.28   41.80
 -25  -3  -5   38.40   21.50
 -25  -4  -5   20.60   12.20
 -25  -5  -5   49.90   15.50
  25   4  -6    0.00   18.40
  25   3  -6   21.40   19.50
  25   2  -6   80.49   23.60
  25   0  -6   82.39   18.70
  25  -1  -6  364.26   35.10
  25  -2  -6   85.39   31.70
  24   8  -6   86.09   14.30
  24   7  -6   33.50   11.30
  24   6  -6   46.50    9.50
  24   5  -6   24.80   10.00
  24   3  -6   22.20   19.40
  24   2  -6   65.19   20.70
  24   1  -6  139.59   26.10
  24   0  -6    0.00   26.70
  24  -1  -6  112.49   20.70
  24  -3  -6   65.69   31.70
  24  -4  -6    0.00   30.70
  24  -5  -6    0.00   14.80
  23  10  -6    1.50   11.50
  23   9  -6   97.19   15.70
  23   8  -6   97.89   22.50
  23   7  -6   86.09   14.30
  23   6  -6    6.30    6.20
  23   5  -6   56.59    8.20
  23   4  -6  106.39   11.30
  23   3  -6  225.18   16.70
  23   2  -6  200.38   14.50
  23   1  -6    4.00   15.10
  23   0  -6   78.99   25.50
  23  -1  -6    0.00   27.00
  23  -2  -6  143.19   23.60
  23  -3  -6  192.48   27.30
  23  -6  -6    0.00   15.60
  23  -7  -6  105.29   21.30
  22  10  -6   27.10   12.00
  22   9  -6   76.19   13.90
  22   8  -6  162.18   18.80
  22   7  -6   29.20   11.80
  22   6  -6   11.80   15.70
  22   5  -6  102.19   11.40
  22   4  -6  340.17   17.80
  22   3  -6  211.78   14.70
  22   2  -6    6.80   10.80
  22   1  -6   81.59   10.50
  22   0  -6   57.49   19.60
  22  -1  -6   87.89   10.20
  22  -2  -6    0.00   28.90
  22  -3  -6  214.18   27.70
  22  -4  -6  399.36   37.40
  22  -5  -6  145.69   24.60
  22  -7  -6   28.10   18.70
  22  -8  -6  204.58   28.00
  22  -9  -6   70.39   21.00
  21  13  -6  276.67   25.40
  21  12  -6   80.79   15.50
  21  11  -6   26.00   11.30
  21  10  -6   28.60   11.10
  21   9  -6   83.59   14.00
  21   8  -6   39.50    6.40
  21   7  -6   20.40   11.20
  21   6  -6   59.79   14.50
  21   5  -6  382.66   20.60
  21   4  -6  241.18   17.30
  21   3  -6   82.59    9.50
  21   2  -6   97.39   11.40
  21   1  -6  184.48   15.40
  21   0  -6    8.80    7.40
  21  -1  -6  166.28   12.50
  21  -2  -6   89.19    9.90
  21  -3  -6   85.39    8.40
  21  -4  -6  217.98   12.90
  21  -5  -6  413.66   37.80
  21  -6  -6   58.29   19.20
  21  -7  -6    0.00   13.60
  21  -8  -6   51.19   24.10
  21  -9  -6   58.69   18.10
  21 -10  -6   13.60   13.80
  21 -11  -6    0.00   14.50
  20  14  -6   45.30   14.00
  20  13  -6  145.99   25.60
  20  11  -6   10.20   10.00
  20  10  -6    9.90   10.10
  20   9  -6    9.90    9.50
  20   8  -6    5.80    4.80
  20   7  -6   26.80    7.60
  20   6  -6  242.28   16.20
  20   5  -6  237.28   15.80
  20   4  -6  166.48   14.10
  20   3  -6  179.18   15.10
  20   2  -6   57.99    7.70
  20   1  -6   45.30    9.90
  20   0  -6  335.47   23.10
  20  -1  -6   24.90   22.90
  20  -2  -6   67.49   10.20
  20  -3  -6  181.18   12.10
  20  -4  -6  142.99   10.20
  20  -5  -6  246.48   13.20
  20  -6  -6  228.38   12.20
  20  -7  -6   45.60   16.50
  20  -8  -6    0.00   12.50
  20  -9  -6    0.00   14.00
  20 -11  -6   19.30   15.20
  20 -12  -6  103.09   20.40
  19  14  -6    0.30   10.90
  19  12  -6    0.00   21.80
  19  11  -6   37.40   22.00
  19  10  -6   48.20   12.70
  19   9  -6  169.88   10.50
  19   8  -6   86.09    8.00
  19   7  -6  299.07   15.60
  19   6  -6   97.69    8.80
  19   5  -6  116.49   12.80
  19   4  -6  143.79   12.70
  19   3  -6    1.20   10.30
  19   2  -6   77.39   12.50
  19   1  -6  165.98   11.60
  19   0  -6  124.69   18.20
  19  -2  -6   97.79   12.00
  19  -3  -6    0.00    8.10
  19  -4  -6  142.09   10.80
  19  -5  -6  137.99    9.60
  19  -6  -6   96.09    7.70
  19  -7  -6  334.07   16.30
  19  -8  -6   78.79    6.60
  19  -9  -6  209.88   27.40
  19 -10  -6   33.60   15.10
  19 -11  -6   30.90   15.40
  19 -12  -6    2.30   12.40
  19 -13  -6   18.30   14.80
  18  15  -6   21.70   21.70
  18  14  -6  222.78   24.40
  18  13  -6   39.60   12.90
  18  12  -6   69.89   22.80
  18  11  -6   18.70   21.50
  18  10  -6  207.08   25.20
  18   9  -6  215.68   11.80
  18   8  -6  991.90   39.10
  18   7  -6  289.47   14.80
  18   6  -6  176.98   11.20
  18   5  -6   33.00    5.90
  18   4  -6   12.70    9.50
  18   3  -6   24.40    9.40
  18   2  -6   76.59   10.60
  18   1  -6   89.79   16.10
  18   0  -6   18.50    7.50
  18  -1  -6  102.19    6.30
  18  -2  -6   81.39    7.30
  18  -3  -6   34.70    9.30
  18  -4  -6   39.00    9.40
  18  -5  -6   32.10    3.80
  18  -6  -6  176.38    8.00
  18  -7  -6  312.77   15.90
  18  -8  -6 1064.49   42.40
  18  -9  -6  223.38   12.20
  18 -10  -6  215.88   12.30
  18 -11  -6    4.90   12.80
  18 -12  -6   79.39   17.90
  18 -13  -6   69.39   15.90
  18 -14  -6  219.18   25.70
  18 -15  -6    3.60   19.80
  17  15  -6   88.49   21.40
  17  14  -6  210.68   27.70
  17  13  -6  447.56   32.80
  17  12  -6   37.70   12.20
  17  11  -6   16.60   10.60
  17  10  -6  229.88   11.90
  17   9  -6 1527.65   78.89
  17   8  -6  749.92   24.20
  17   7  -6 1027.30   58.19
  17   6  -6  237.78   12.90
  17   5  -6   69.49    7.20
  17   4  -6   29.10    5.70
  17   3  -6  297.17   16.90
  17   2  -6   56.59   10.30
  17   1  -6    0.00   15.80
  17   0  -6  144.99   18.90
  17  -1  -6    6.00    2.70
  17  -2  -6   39.30    4.10
  17  -3  -6  284.77   16.00
  17  -4  -6   25.10    9.00
  17  -5  -6   34.00    8.30
  17  -6  -6  239.08    9.80
  17  -7  -6 1065.29   33.50
  17  -8  -6  776.82   25.40
  17  -9  -6 1633.04   62.29
  17 -10  -6  250.57   13.70
  17 -11  -6   12.50    4.80
  17 -12  -6   38.30    6.20
  17 -13  -6  465.35   36.40
  17 -14  -6  122.39   22.40
  17 -15  -6   77.29   16.90
  17 -16  -6   81.59   22.70
  16  16  -6    0.00   17.30
  16  14  -6  504.65   39.50
  16  13  -6  124.59   23.80
  16  12  -6  207.98   20.80
  16  11  -6   18.40   10.40
  16  10  -6  564.24   23.40
  16   9  -6  848.72   26.70
  16   8  -6 1738.03   52.39
  16   7  -6  923.31   29.10
  16   6  -6  185.18   16.50
  16   5  -6   60.29    6.60
  16   4  -6  377.86   17.40
  16   3  -6   11.00    4.60
  16   2  -6   14.60    8.40
  16   1  -6  266.17   28.00
  16   0  -6   33.20    6.10
  16  -1  -6  173.48    8.00
  16  -2  -6   23.40    3.40
  16  -3  -6    5.10    4.20
  16  -4  -6  374.86   13.70
  16  -5  -6   57.69    4.50
  16  -6  -6  197.18    8.50
  16  -7  -6  962.00   30.60
  16  -8  -6 1900.41   71.49
  16  -9  -6  913.71   37.00
  16 -10  -6  612.34   26.50
  16 -11  -6   27.10    5.60
  16 -12  -6  227.88   24.90
  16 -13  -6  122.49   11.20
  16 -14  -6  484.55   23.30
  16 -16  -6    0.00   10.20
  16 -17  -6  104.19   18.70
  15  15  -6  139.79   22.10
  15  14  -6  119.49   21.30
  15  13  -6  458.25   36.20
  15  12  -6   11.00    9.10
  15  11  -6    3.00    9.30
  15  10  -6  333.57   15.00
  15   9  -6 1027.60   31.70
  15   8  -6  826.12   26.00
  15   7  -6  662.83   26.80
  15   6  -6  321.47   12.00
  15   5  -6    3.70    3.00
  15   4  -6   38.50    5.50
  15   3  -6  119.59    8.60
  15   2  -6   18.30    4.80
  15   1  -6   42.10   16.30
  15   0  -6  117.09    8.00
  15  -1  -6   12.00    8.10
  15  -2  -6   27.90    4.10
  15  -3  -6  136.69    6.70
  15  -4  -6   42.60    3.90
  15  -5  -6   11.10    2.90
  15  -6  -6  351.06   12.90
  15  -7  -6  676.33   22.40
  15  -8  -6  931.91   40.40
  15  -9  -6 1095.29   34.50
  15 -10  -6  306.57   12.20
  15 -11  -6   10.40    4.40
  15 -12  -6   18.80    5.50
  15 -13  -6  455.65   21.30
  15 -14  -6   91.39   11.20
  15 -15  -6  109.19    9.80
  15 -16  -6   23.50    8.00
  15 -17  -6   61.79   14.60
  15 -18  -6  121.19   22.50
  14  17  -6   19.30   11.50
  14  15  -6    0.00   20.30
  14  14  -6   70.49   18.60
  14  13  -6   13.70   18.30
  14  12  -6   10.30   18.70
  14  11  -6   48.60   11.10
  14  10  -6  152.48   17.50
  14   9  -6  339.87   11.80
  14   8  -6  277.87   10.30
  14   7  -6  754.12   23.90
  14   6  -6  116.59    6.30
  14   5  -6  175.48    8.40
  14   4  -6    9.70    2.90
  14   3  -6   84.99    7.10
  14   2  -6   21.30    4.20
  14   1  -6   57.39    4.50
  14   0  -6    0.10    2.90
  14  -1  -6   56.49    5.00
  14  -2  -6   23.50    3.80
  14  -3  -6   74.09    4.90
  14  -4  -6   11.40    2.70
  14  -5  -6  191.68    8.20
  14  -6  -6  125.19    6.40
  14  -7  -6  798.92   26.00
  14  -8  -6  288.07   11.30
  14  -9  -6  361.06   13.40
  14 -10  -6  149.99    7.80
  14 -11  -6   64.39    7.80
  14 -12  -6    3.10    5.10
  14 -13  -6    1.00    5.20
  14 -14  -6   82.99    8.80
  14 -15  -6    0.00    5.60
  14 -16  -6    3.70    6.20
  14 -17  -6    8.40    8.80
  14 -18  -6   39.00   13.30
  13  18  -6    0.00   21.90
  13  16  -6    9.70    9.80
  13  15  -6    4.40   19.50
  13  14  -6   45.60   20.40
  13  13  -6  109.39   20.00
  13  12  -6  142.29   22.30
  13  11  -6    2.30    9.10
  13  10  -6  133.89   15.00
  13   9  -6    8.10    1.90
  13   8  -6  275.37   10.00
  13   7  -6    8.50    2.40
  13   6  -6  602.94   19.50
  13   5  -6  344.97   15.20
  13   4  -6  595.04   19.50
  13   3  -6  127.69    6.70
  13   2  -6  102.59    6.50
  13   1  -6    2.90    2.20
  13   0  -6   11.50    2.70
  13  -1  -6    0.80    2.80
  13  -2  -6   95.89    5.70
  13  -3  -6  120.69    6.10
  13  -4  -6  611.94   20.10
  13  -5  -6  340.27   10.50
  13  -6  -6  629.84   20.70
  13  -7  -6    9.00    3.40
  13  -8  -6  291.87   11.30
  13  -9  -6    1.70    3.10
  13 -10  -6  173.28    8.40
  13 -11  -6   11.20    5.30
  13 -12  -6  152.48   10.60
  13 -13  -6   96.59    8.90
  13 -14  -6   34.50    6.70
  13 -15  -6    9.30    6.10
  13 -16  -6    5.50    5.90
  13 -17  -6    0.00    6.30
  13 -18  -6   23.30    8.70
  13 -19  -6   16.60    8.70
  12  18  -6   28.00   20.50
  12  16  -6    0.00   19.30
  12  15  -6  108.79   16.40
  12  14  -6  433.96   30.50
  12  13  -6  407.66   32.30
  12  11  -6  159.18   17.60
  12  10  -6  130.79   15.20
  12   9  -6   23.50    3.40
  12   8  -6  609.84   19.30
  12   7  -6  199.68    7.90
  12   6  -6   89.29    5.10
  12   5  -6 1112.19   34.00
  12   4  -6  789.32   30.50
  12   3  -6  502.75   14.40
  12   2  -6  253.07    8.40
  12   1  -6   10.50    2.30
  12   0  -6   85.49    6.60
  12  -1  -6    8.10    2.40
  12  -2  -6  266.37   10.00
  12  -3  -6  545.85   18.10
  12  -4  -6  731.23   23.40
  12  -5  -6 1146.79   30.30
  12  -6  -6   96.09    5.40
  12  -7  -6  202.78   11.10
  12  -8  -6  637.04   21.10
  12  -9  -6   24.80    3.70
  12 -10  -6  148.49    7.90
  12 -11  -6  136.29    9.90
  12 -12  -6  287.27   19.40
  12 -13  -6  495.65   22.60
  12 -14  -6  430.66   20.40
  12 -15  -6  117.09   10.30
  12 -16  -6    4.80    5.90
  12 -17  -6    0.30    5.90
  12 -18  -6    9.90    6.90
  12 -19  -6   14.50    7.50
  11  19  -6   19.20   21.10
  11  17  -6   20.00   18.10
  11  16  -6   23.10   19.70
  11  15  -6  258.87   26.90
  11  14  -6  609.94   38.70
  11  13  -6 1100.49   62.69
  11  12  -6  575.44   36.90
  11  11  -6    0.00    7.90
  11  10  -6   43.70    9.60
  11   9  -6 1287.77   47.50
  11   8  -6   32.70    2.60
  11   7  -6  502.35   16.20
  11   6  -6  332.27   11.50
  11   5  -6  624.34   20.00
  11   4  -6 1201.78   36.70
  11   3  -6 1194.28   31.40
  11   2  -6  135.39    5.40
  11   1  -6    3.60    2.30
  11   0  -6    5.30    1.90
  11  -1  -6    1.30    2.10
  11  -2  -6  140.19    6.20
  11  -3  -6 1241.48   37.80
  11  -4  -6 1305.87   39.70
  11  -5  -6  652.33   18.00
  11  -6  -6  351.96   12.60
  11  -7  -6  533.55   22.70
  11  -8  -6   35.20    3.80
  11  -9  -6 1337.37   41.10
  11 -10  -6   31.90   10.70
  11 -11  -6    3.40    4.70
  11 -12  -6  537.05   23.50
  11 -13  -6 1146.99   61.39
  11 -14  -6  670.13   28.60
  11 -15  -6  263.57   14.80
  11 -16  -6   21.00    6.70
  11 -17  -6   32.40    8.00
  11 -18  -6   22.20    7.30
  11 -19  -6    3.10    6.60
  11 -20  -6    3.40    6.80
  10  19  -6   13.00   11.20
  10  17  -6   16.60   16.90
  10  16  -6   96.89   20.00
  10  15  -6  307.37   27.00
  10  14  -6  956.90   55.29
  10  13  -6 1066.99   63.19
  10  12  -6  493.55   32.10
  10  11  -6  397.86   27.40
  10  10  -6  461.55   29.40
  10   9  -6    9.20    1.20
  10   8  -6 2106.19   61.89
  10   7  -6    2.60    1.80
  10   6  -6   19.20    2.60
  10   5  -6  620.84   19.70
  10   4  -6 1371.36   35.60
  10   3  -6 1130.79   29.70
  10   2  -6  797.02   21.60
  10   1  -6  254.67    8.20
  10   0  -6   13.10    2.10
  10  -1  -6  252.07    8.10
  10  -2  -6  809.72   25.20
  10  -3  -6 1177.68   35.80
  10  -4  -6 1498.05   45.00
  10  -5  -6  621.34   17.10
  10  -6  -6   16.70    2.80
  10  -7  -6    1.70    2.40
  10  -8  -6 2202.58   65.59
  10  -9  -6    5.00    2.80
  10 -10  -6  462.15   31.50
  10 -11  -6  418.56   19.30
  10 -12  -6  579.54   24.90
  10 -13  -6 1219.78   47.30
  10 -14  -6 1004.30   40.90
  10 -15  -6  318.07   16.70
  10 -16  -6  134.19   11.00
  10 -17  -6   19.80   10.30
  10 -18  -6    2.60    6.30
  10 -19  -6   25.40    7.50
  10 -20  -6    3.90    6.90
   9  20  -6   24.10   13.60
   9  19  -6    7.30   11.40
   9  18  -6    0.00    8.90
   9  17  -6   32.30   11.80
   9  16  -6  176.28   23.30
   9  15  -6  536.55   37.60
   9  14  -6  747.23   44.90
   9  13  -6  770.32   45.70
   9  12  -6  803.62   47.30
   9  11  -6    4.90    6.90
   9  10  -6  102.29   12.30
   9   9  -6 1143.39   61.79
   9   8  -6   12.30    1.70
   9   7  -6 1027.00   30.90
   9   6  -6   65.19    3.90
   9   5  -6   50.59    3.10
   9   4  -6  655.13   17.80
   9   3  -6 1259.77   32.70
   9   2  -6  762.72   20.50
   9   1  -6 1102.79   28.90
   9   0  -6  913.71   24.40
   9  -1  -6 1075.19   28.40
   9  -2  -6  762.22   20.70
   9  -3  -6 1280.27   33.60
   9  -4  -6  660.43   22.00
   9  -5  -6   53.79    3.10
   9  -6  -6   75.09    4.50
   9  -7  -6 1105.89   34.10
   9  -8  -6    9.90    2.80
   9  -9  -6 1176.68   36.30
   9 -10  -6  134.29    9.70
   9 -11  -6    4.80    4.10
   9 -12  -6  853.71   34.30
   9 -13  -6  855.71   34.60
   9 -14  -6  841.72   34.40
   9 -15  -6  564.14   25.70
   9 -16  -6  138.79   11.10
   9 -17  -6   27.00   10.20
   9 -18  -6    4.60    5.90
   9 -19  -6    0.00    6.10
   9 -20  -6    6.90    7.00
   9 -21  -6    3.30    7.60
   8  20  -6   36.40   12.50
   8  19  -6   17.40   12.80
   8  18  -6   61.59   14.00
   8  17  -6   71.09   13.50
   8  16  -6  443.06   30.70
   8  15  -6  419.26   33.00
   8  13  -6  642.64   39.10
   8  12  -6  119.09   14.90
   8  11  -6  419.16   27.30
   8  10  -6   61.59    9.50
   8   9  -6  146.09   13.70
   8   8  -6  524.05   16.50
   8   7  -6    7.40    1.60
   8   6  -6  414.96   14.10
   8   5  -6   32.60    2.40
   8   4  -6    6.50    1.60
   8   3  -6  341.87   10.00
   8   2  -6 1161.38   30.20
   8   1  -6 1319.17   34.10
   8   0  -6 3369.26   84.99
   8  -1  -6 1308.87   34.00
   8  -2  -6 1151.28   30.20
   8  -3  -6  355.46   10.50
   8  -4  -6    6.80    1.80
   8  -5  -6   26.50    2.20
   8  -6  -6  434.06   14.50
   8  -7  -6    8.50    2.60
   8  -8  -6  546.65   18.10
   8  -9  -6  149.88    7.20
   8 -10  -6   64.79    6.50
   8 -11  -6  502.75   21.70
   8 -12  -6  119.89    9.20
   8 -13  -6  647.14   27.20
   8 -14  -6  472.35   21.50
   8 -15  -6  431.06   20.50
   8 -16  -6  422.06   21.20
   8 -17  -6   64.39    8.90
   8 -18  -6   60.19    8.50
   8 -19  -6    0.00    5.80
   8 -20  -6   38.20    7.90
   8 -21  -6   24.40    8.30
   7  20  -6    0.00   20.20
   7  19  -6   43.10   12.20
   7  18  -6   42.70   12.70
   7  17  -6  496.85   33.70
   7  16  -6  300.77   23.70
   7  15  -6  332.87   24.70
   7  14  -6  337.37   25.20
   7  13  -6   36.10    9.50
   7  12  -6  402.36   27.30
   7  11  -6   14.30    7.20
   7  10  -6  433.16   27.40
   7   9  -6   19.90    6.40
   7   8  -6  313.97   10.30
   7   7  -6  179.08    8.10
   7   6  -6    9.40    1.50
   7   5  -6  860.51   22.60
   7   4  -6   17.80    2.00
   7   3  -6    1.70    1.40
   7   2  -6 1217.28   31.50
   7   1  -6 4060.19  101.89
   7   0  -6 4333.47  108.79
   7  -1  -6 4138.29  103.99
   7  -2  -6 1227.58   31.90
   7  -3  -6    3.90    1.50
   7  -4  -6   18.50    2.10
   7  -5  -6  865.11   20.60
   7  -6  -6   10.60    2.00
   7  -7  -6  170.48    7.30
   7  -8  -6  329.87   11.80
   7  -9  -6   47.20    4.30
   7 -10  -6  486.45   20.80
   7 -11  -6   18.50    4.90
   7 -12  -6  416.56   18.90
   7 -13  -6   49.00    6.60
   7 -14  -6  371.96   17.90
   7 -15  -6  369.86   18.10
   7 -16  -6  357.66   18.10
   7 -17  -6  507.65   24.30
   7 -18  -6   59.39    8.40
   7 -19  -6   41.90    7.90
   7 -20  -6    0.00    6.00
   7 -21  -6   94.49   11.40
   6  21  -6   18.70   17.50
   6  20  -6   33.40   11.90
   6  19  -6   36.00   21.80
   6  18  -6  432.66   31.40
   6  17  -6  396.66   28.70
   6  16  -6  522.55   34.20
   6  15  -6  238.18   20.90
   6  14  -6    0.00    7.40
   6  13  -6   98.39   13.20
   6  12  -6  129.29   13.60
   6  11  -6  501.35   30.90
   6  10  -6  266.57   19.00
   6   9  -6  692.83   20.80
   6   8  -6  262.07    8.80
   6   7  -6  230.38    9.20
   6   6  -6  637.84   17.10
   6   5  -6   94.49    3.60
   6   4  -6  955.10   24.80
   6   3  -6  409.26   11.30
   6   2  -6 1125.49   29.10
   6   1  -6 3848.01   96.59
   6   0  -6 8111.89  287.97
   6  -1  -6 3756.32   94.39
   6  -2  -6 1132.49   29.40
   6  -3  -6  409.76   11.60
   6  -4  -6  994.50   30.10
   6  -5  -6   95.19    4.10
   6  -6  -6  645.24   17.80
   6  -7  -6  215.68    7.50
   6  -8  -6  274.47   10.30
   6  -9  -6  762.32   24.20
   6 -10  -6  289.07   13.90
   6 -11  -6  568.94   23.70
   6 -12  -6  135.89    9.50
   6 -13  -6   72.79    7.40
   6 -14  -6    3.90    4.60
   6 -15  -6  232.88   13.80
   6 -16  -6  578.34   26.60
   6 -17  -6  377.56   20.40
   6 -18  -6  445.26   31.40
   6 -19  -6   33.30    7.60
   6 -20  -6   33.40    7.50
   6 -21  -6   18.50    9.40
   5  21  -6  169.98   19.60
   5  20  -6   21.40   13.50
   5  19  -6   82.89   15.10
   5  18  -6  254.37   22.00
   5  17  -6  437.26   30.40
   5  16  -6  290.07   22.70
   5  14  -6   16.80    8.30
   5  13  -6  239.08   18.90
   5  12  -6  135.99   13.60
   5  11  -6   43.80    8.90
   5  10  -6  762.92   42.70
   5   9  -6 1155.58   34.20
   5   8  -6 1165.78   34.50
   5   7  -6  134.79    4.60
   5   6  -6    5.00    1.20
   5   5  -6 1286.07   38.00
   5   4  -6   44.30    2.40
   5   3  -6   32.30    2.10
   5   2  -6 1425.66   36.40
   5   1  -6 2842.02   71.49
   5   0  -6 4457.85  111.59
   5  -1  -6 2903.71   73.19
   5  -2  -6 1452.75   37.30
   5  -3  -6   39.00    2.60
   5  -4  -6   39.80    2.60
   5  -5  -6 1292.47   33.70
   5  -6  -6    5.50    1.70
   5  -7  -6  141.59    5.60
   5  -8  -6 1115.19   29.60
   5  -9  -6 1175.18   36.00
   5 -10  -6  862.61   33.60
   5 -11  -6   23.30    4.90
   5 -12  -6  148.29    9.80
   5 -13  -6  279.57   14.30
   5 -14  -6   11.20    5.20
   5 -15  -6   29.20    4.90
   5 -16  -6  295.77   12.80
   5 -17  -6  430.66   32.40
   5 -18  -6  267.57   18.30
   5 -19  -6   68.79   13.90
   5 -20  -6    9.30    6.70
   5 -21  -6  168.28   16.40
   5 -22  -6   34.80   14.30
   4  21  -6   16.70   10.50
   4  20  -6    9.70   10.80
   4  19  -6  149.19   18.10
   4  18  -6  131.49   16.70
   4  17  -6  312.07   24.90
   4  16  -6  206.78   19.40
   4  15  -6   84.39   12.40
   4  14  -6  188.38   17.40
   4  13  -6    0.00    6.30
   4  12  -6    9.50    6.70
   4  11  -6  405.86   26.00
   4  10  -6  544.25   16.80
   4   9  -6 1211.58   35.90
   4   8  -6 1126.29   57.19
   4   7  -6  354.46   11.70
   4   6  -6    4.30    1.10
   4   5  -6   56.29    2.70
   4   4  -6  322.37    9.00
   4   3  -6  270.77    7.70
   4   2  -6   73.09    2.90
   4   1  -6 1570.24   39.90
   4   0  -6  866.41   22.50
   4  -1  -6 1600.14   40.80
   4  -2  -6   72.89    3.10
   4  -3  -6  274.97    8.10
   4  -4  -6  321.47    8.30
   4  -5  -6   55.29    3.00
   4  -6  -6    3.30    1.50
   4  -7  -6  352.96   10.70
   4  -8  -6 1165.08   30.80
   4  -9  -6 1216.88   32.20
   4 -10  -6  579.44   23.80
   4 -11  -6  444.06   15.70
   4 -12  -6   11.40    3.70
   4 -13  -6    0.20    3.40
   4 -14  -6  252.37   11.20
   4 -15  -6   88.59    7.10
   4 -16  -6  232.08   11.30
   4 -17  -6  318.17   18.10
   4 -18  -6  156.28   14.40
   4 -19  -6  174.18   15.80
   4 -20  -6   25.00   23.50
   4 -21  -6    5.40    8.00
   4 -22  -6   32.60   13.80
   3  21  -6   54.09   12.50
   3  20  -6  142.99   17.50
   3  19  -6    4.80    9.70
   3  18  -6  254.67   22.50
   3  17  -6    1.10    8.90
   3  16  -6  107.39   13.90
   3  15  -6   21.40    8.50
   3  14  -6   39.90    9.10
   3  13  -6    8.00    7.50
   3  12  -6   61.19    3.10
   3  11  -6   69.19    3.40
   3  10  -6  308.97   12.90
   3   9  -6  622.74   19.10
   3   8  -6  731.43   22.70
   3   7  -6 1208.78   27.80
   3   6  -6  997.00   25.90
   3   5  -6   20.90    1.70
   3   4  -6  809.82   21.10
   3   3  -6    9.30    1.20
   3   2  -6  897.91   23.20
   3   1  -6    5.20    1.10
   3   0  -6  344.17    9.50
   3  -1  -6    7.20    1.20
   3  -2  -6  901.71   23.50
   3  -3  -6   10.00    1.40
   3  -4  -6  826.02   19.40
   3  -5  -6   23.20    2.10
   3  -6  -6 1027.20   27.00
   3  -7  -6 1176.88   36.00
   3  -8  -6  737.13   20.10
   3  -9  -6  638.54   16.00
   3 -10  -6  337.57   10.70
   3 -11  -6   75.19    5.60
   3 -12  -6   55.39    5.10
   3 -13  -6   16.30    4.70
   3 -14  -6   47.60    6.10
   3 -15  -6   14.30    5.00
   3 -16  -6   99.89    8.80
   3 -17  -6    0.80    4.00
   3 -18  -6  119.09   13.70
   3 -19  -6   20.70   12.00
   3 -20  -6  127.89   17.40
   3 -21  -6   33.10   15.60
   3 -22  -6   11.20    8.20
   2  22  -6  187.28   23.20
   2  21  -6  244.48   21.90
   2  20  -6   48.50   12.40
   2  19  -6   78.59   14.20
   2  18  -6   62.19   12.40
   2  17  -6   56.39   11.80
   2  15  -6   43.40    3.20
   2  14  -6   24.60    2.90
   2  13  -6   64.99    4.80
   2  12  -6   61.29    3.50
   2  11  -6   77.59    4.00
   2  10  -6  236.18    8.20
   2   9  -6  236.38    8.30
   2   8  -6  442.36   12.30
   2   7  -6  967.60   25.20
   2   6  -6 2242.28   56.59
   2   5  -6 2389.26   60.19
   2   4  -6 1143.79   29.30
   2   3  -6 1498.95   38.10
   2   2  -6  382.46   10.40
   2   1  -6  103.19    3.60
   2   0  -6 2729.63   68.59
   2  -1  -6  100.79    3.60
   2  -2  -6  375.16   10.30
   2  -3  -6 1509.85   38.50
   2  -4  -6 1159.98   29.90
   2  -5  -6 2430.26   61.59
   2  -6  -6 2315.17   58.79
   2  -7  -6 1000.40   30.60
   2  -8  -6  452.85   11.80
   2  -9  -6  245.28    7.30
   2 -10  -6  249.97    8.50
   2 -11  -6   84.19    5.50
   2 -12  -6   77.59    7.30
   2 -13  -6   63.69    6.80
   2 -14  -6   26.00    5.30
   2 -15  -6   48.40    6.60
   2 -16  -6  218.18   12.50
   2 -17  -6   76.49    8.10
   2 -18  -6   73.19    8.20
   2 -19  -6   57.09   15.00
   2 -20  -6   86.69   23.70
   1  21  -6  333.77   29.10
   1  20  -6  313.47   24.70
   1  19  -6    2.80    8.10
   1  18  -6   62.69   11.80
   1  17  -6  728.23   28.20
   1  16  -6    7.80    2.30
   1  15  -6  113.59    5.20
   1  14  -6  179.38    7.20
   1  13  -6  242.38    8.90
   1  12  -6  130.79    5.70
   1  11  -6   88.29    4.50
   1  10  -6   15.20    2.10
   1   9  -6   75.19    3.50
   1   8  -6  306.57    8.90
   1   7  -6 1511.95   38.80
   1   6  -6 3262.27   73.29
   1   5  -6 4300.57  107.59
   1   4  -6 2728.53   68.59
   1   3  -6  241.88    6.90
   1   2  -6  317.07    8.80
   1   1  -6 4608.44  115.09
   1   0  -6  278.27    7.80
   1  -1  -6 4714.93  117.79
   1  -2  -6  322.17    9.00
   1  -3  -6  235.18    6.90
   1  -4  -6 2732.33   68.89
   1  -5  -6 4357.06  109.29
   1  -6  -6 3265.37   82.29
   1  -7  -6 1522.05   35.20
   1  -8  -6  327.97    8.90
   1  -9  -6   76.99    5.80
   1 -10  -6   23.40    3.10
   1 -11  -6  105.09    6.00
   1 -12  -6  128.49    6.70
   1 -13  -6  248.38   13.50
   1 -14  -6  196.58   11.50
   1 -15  -6  137.39   16.00
   1 -16  -6   79.09   16.20
   1 -17  -6  765.22   31.50
   1 -18  -6   96.49    9.00
   1 -19  -6    0.00   13.70
   1 -20  -6  310.37   23.40
   0  22  -6  557.44   37.50
   0  20  -6  173.68   19.20
   0  19  -6  120.59   15.90
   0  18  -6  253.17   11.80
   0  17  -6    8.10    2.40
   0  16  -6  548.15   17.90
   0  15  -6   59.39    4.20
   0  14  -6    7.10    2.40
   0  13  -6  190.58    7.60
   0  12  -6  548.75   17.80
   0  11  -6   15.30    2.40
   0  10  -6   78.39    4.10
   0   9  -6   88.59    3.90
   0   8  -6   68.49    3.30
   0   7  -6 1231.78   31.70
   0   6  -6 2815.32   70.89
   0   5  -6 5561.54  138.89
   0   4  -6 5395.56  134.69
   0   3  -6 1053.49   27.00
   0   2  -6 1367.36   34.80
   0   1  -6  158.28    4.90
   0  -1  -6  154.98    5.50
   0  -2  -6 1379.76   35.20
   0  -3  -6 1051.69   24.20
   0  -4  -6 5418.16  135.39
   0  -5  -6 5522.95  138.09
   0  -6  -6 2798.62   63.19
   0  -7  -6 1232.68   28.70
   0  -8  -6   66.09    3.60
   0  -9  -6   90.39    5.20
   0 -10  -6   74.89    6.10
   0 -11  -6   18.40    3.10
   0 -12  -6  595.44   19.80
   0 -13  -6  191.58    8.70
   0 -14  -6    3.50    7.70
   0 -15  -6   94.89   14.30
   0 -16  -6  605.34   35.90
   0 -17  -6   15.80   13.00
   0 -18  -6  256.47   14.20
   0 -19  -6  141.19   10.50
   0 -20  -6  154.98   16.70
  -1  22  -6  340.97   27.00
  -1  21  -6  314.07   25.60
  -1  20  -6  304.27   24.50
  -1  19  -6    1.60    4.40
  -1  18  -6   70.69    6.10
  -1  17  -6  722.53   23.10
  -1  16  -6    3.60    2.60
  -1  15  -6  115.19    6.00
  -1  14  -6  183.28    7.80
  -1  13  -6  244.78    9.40
  -1  12  -6  117.69    5.90
  -1  11  -6   90.49    4.90
  -1  10  -6   14.60    2.20
  -1   9  -6   74.99    3.70
  -1   8  -6  321.37   10.70
  -1   7  -6 1477.75   37.90
  -1   6  -6 3287.07   82.59
  -1   5  -6 4429.66  110.89
  -1   4  -6 2810.52   70.59
  -1   3  -6  232.58    6.70
  -1   2  -6  335.27    9.20
  -1   1  -6 4726.43  136.59
  -1   0  -6  271.77    7.70
  -1  -1  -6 4568.54  114.19
  -1  -2  -6  317.27   10.20
  -1  -3  -6  243.28    7.10
  -1  -4  -6 2783.52   70.09
  -1  -5  -6 4346.57  108.99
  -1  -6  -6 3224.98   72.69
  -1  -7  -6 1466.75   37.80
  -1  -8  -6  324.77    9.80
  -1  -9  -6   83.39    4.70
  -1 -10  -6   16.40    2.80
  -1 -11  -6  108.09    7.40
  -1 -12  -6  133.19    6.80
  -1 -13  -6  254.07   10.30
  -1 -14  -6  182.18    8.60
  -1 -18  -6   76.59   12.80
  -1 -19  -6    0.00    4.30
  -1 -20  -6  268.67   14.30
  -2  22  -6  180.58   20.10
  -2  21  -6  254.37   22.40
  -2  20  -6   28.80   10.60
  -2  19  -6   68.29    6.70
  -2  18  -6   67.79    6.60
  -2  17  -6   61.09    5.00
  -2  16  -6  216.68    9.10
  -2  15  -6   45.00    4.30
  -2  14  -6   27.50    3.60
  -2  13  -6   65.69    4.90
  -2  12  -6   67.79    4.70
  -2  11  -6   76.69    4.70
  -2  10  -6  222.48    7.50
  -2   9  -6  238.48    7.60
  -2   8  -6  445.26   12.50
  -2   7  -6  992.30   25.90
  -2   6  -6 2299.07   58.09
  -2   5  -6 2464.95   62.19
  -2   4  -6 1203.38   30.80
  -2   3  -6 1531.25   38.90
  -2   2  -6  383.26   10.40
  -2   1  -6  106.89    3.60
  -2   0  -6 2728.63   68.49
  -2  -1  -6  112.39    3.80
  -2  -2  -6  379.36    9.30
  -2  -3  -6 1500.55   38.20
  -2  -4  -6 1176.38   30.40
  -2  -5  -6 2407.36   54.49
  -2  -6  -6 2271.97   57.69
  -2  -7  -6  977.50   25.70
  -2  -8  -6  453.25   12.90
  -2  -9  -6  237.48    8.90
  -2 -10  -6  249.28    9.50
  -2 -11  -6   81.99    5.00
  -2 -12  -6   74.69    6.60
  -2 -13  -6   67.69    4.90
  -2 -14  -6   21.80    3.50
  -2 -15  -6   45.20    4.50
  -2 -20  -6   37.80   11.70
  -2 -21  -6  249.58   23.20
  -3  22  -6   20.20   10.60
  -3  21  -6   23.10    9.80
  -3  20  -6  134.59   16.20
  -3  19  -6   26.30    5.10
  -3  18  -6  255.27   13.40
  -3  17  -6    0.80    4.00
  -3  16  -6   97.59   12.60
  -3  15  -6   22.50    3.70
  -3  14  -6   37.50    4.10
  -3  13  -6   17.30    3.10
  -3  12  -6   55.19    4.50
  -3  11  -6   68.19    6.40
  -3  10  -6  305.77    9.50
  -3   9  -6  602.04   19.20
  -3   8  -6  722.73   19.40
  -3   7  -6 1185.48   30.70
  -3   6  -6 1017.10   26.40
  -3   5  -6   22.00    2.10
  -3   4  -6  828.22   21.50
  -3   3  -6    9.50    1.20
  -3   2  -6  901.51   23.30
  -3   1  -6    7.40    1.10
  -3   0  -6  352.46    9.70
  -3  -1  -6    5.70    1.20
  -3  -2  -6  916.21   23.70
  -3  -3  -6   10.00    1.70
  -3  -4  -6  817.92   19.40
  -3  -5  -6   19.00    3.10
  -3  -6  -6  986.40   25.80
  -3  -7  -6 1171.08   30.60
  -3  -8  -6  706.83   19.20
  -3  -9  -6  620.04   19.80
  -3 -10  -6  328.07   11.60
  -3 -11  -6   70.39    4.70
  -3 -12  -6   61.09    4.60
  -3 -13  -6   16.00    4.30
  -3 -14  -6   41.80    4.10
  -3 -15  -6   27.00    3.70
  -3 -16  -6  112.69   10.40
  -3 -17  -6    0.00    9.00
  -3 -18  -6  246.78   13.80
  -3 -19  -6    4.60    8.10
  -3 -21  -6   27.10   12.70
  -4  22  -6   22.20   10.40
  -4  21  -6   14.10    8.80
  -4  20  -6    1.80    4.70
  -4  19  -6  155.48   10.60
  -4  18  -6  152.88   10.20
  -4  17  -6  314.97   15.50
  -4  16  -6  233.68   13.60
  -4  15  -6   86.29    7.70
  -4  14  -6  233.18   12.30
  -4  13  -6    3.30    5.50
  -4  12  -6   11.30    3.10
  -4  11  -6  382.76   13.50
  -4  10  -6  516.35   14.90
  -4   9  -6 1207.58   31.80
  -4   8  -6 1122.19   29.40
  -4   7  -6  349.17   10.10
  -4   6  -6    3.20    1.40
  -4   5  -6   52.09    2.60
  -4   4  -6  325.07    9.10
  -4   3  -6  275.97    7.90
  -4   2  -6   72.89    2.80
  -4   1  -6 1599.44   40.60
  -4   0  -6  871.11   22.50
  -4  -1  -6 1585.64   40.30
  -4  -2  -6   70.69    2.90
  -4  -3  -6  274.37    8.60
  -4  -4  -6  316.47    8.20
  -4  -5  -6   48.80    3.50
  -4  -6  -6    0.00    4.50
  -4  -7  -6  354.46   10.40
  -4  -8  -6 1109.79   33.80
  -4  -9  -6 1231.78   37.30
  -4 -10  -6  548.75   18.00
  -4 -11  -6  406.56   14.10
  -4 -12  -6   13.30    2.80
  -4 -13  -6    0.80    2.40
  -4 -14  -6  247.18   10.00
  -4 -15  -6   78.49    8.30
  -4 -16  -6  223.68   12.10
  -4 -17  -6  335.87   21.30
  -4 -18  -6  164.78   12.90
  -5  21  -6  165.38   17.10
  -5  20  -6   14.20    5.50
  -5  19  -6   87.19    8.40
  -5  18  -6  259.67   14.60
  -5  17  -6  420.96   19.20
  -5  16  -6  292.57   16.00
  -5  15  -6   36.00    9.60
  -5  14  -6   12.40    4.50
  -5  13  -6  255.47   12.90
  -5  12  -6  149.39    9.20
  -5  11  -6   16.50    2.60
  -5  10  -6  719.13   20.10
  -5   9  -6 1073.39   26.10
  -5   8  -6 1125.09   26.50
  -5   7  -6  141.49    5.10
  -5   6  -6    3.60    1.40
  -5   5  -6 1274.87   32.80
  -5   4  -6   42.40    2.30
  -5   3  -6   36.90    2.10
  -5   2  -6 1455.85   37.10
  -5   1  -6 2871.61   72.19
  -5   0  -6 4411.56   90.09
  -5  -1  -6 2854.01   71.79
  -5  -2  -6 1445.56   36.90
  -5  -3  -6   37.10    2.20
  -5  -4  -6   40.40    2.50
  -5  -5  -6 1261.87   33.10
  -5  -6  -6    0.60    3.30
  -5  -7  -6  143.49    6.90
  -5  -8  -6 1126.29   34.20
  -5  -9  -6 1144.59   34.90
  -5 -10  -6  784.62   24.80
  -5 -11  -6   26.50    3.00
  -5 -12  -6  154.78    7.00
  -5 -13  -6  281.37   10.80
  -5 -14  -6   15.90    3.00
  -5 -15  -6   42.10    4.10
  -5 -16  -6  299.97   11.60
  -5 -17  -6  453.95   20.00
  -6  21  -6   31.50    9.80
  -6  20  -6   19.10    5.70
  -6  19  -6   28.90    6.00
  -6  18  -6  427.46   20.30
  -6  17  -6  373.06   17.70
  -6  16  -6  583.14   24.80
  -6  15  -6  216.78   14.00
  -6  14  -6    2.00    8.30
  -6  13  -6   78.29    7.20
  -6  12  -6  102.09    6.20
  -6  11  -6  501.05   16.80
  -6  10  -6  243.78    9.30
  -6   9  -6  683.63   17.00
  -6   8  -6  231.08    7.30
  -6   7  -6  220.38    6.40
  -6   6  -6  628.24   15.30
  -6   5  -6   95.39    3.70
  -6   4  -6  971.50   25.20
  -6   3  -6  416.56   11.40
  -6   2  -6 1155.78   29.70
  -6   1  -6 3931.41   98.69
  -6   0  -6 8330.27  295.67
  -6  -1  -6 3826.12   85.99
  -6  -2  -6 1136.89   26.30
  -6  -3  -6  413.56   10.30
  -6  -4  -6  962.90   25.20
  -6  -5  -6   94.39    4.80
  -6  -6  -6  640.74   20.70
  -6  -7  -6  207.18    8.20
  -6  -8  -6  261.57   11.70
  -6  -9  -6  737.33   23.30
  -6 -10  -6  265.17    9.90
  -6 -11  -6  549.25   18.20
  -6 -12  -6  114.39    5.90
  -6 -13  -6   83.59    5.10
  -6 -14  -6    4.20    2.60
  -6 -15  -6  223.68    9.60
  -6 -16  -6  576.44   19.80
  -6 -17  -6  379.06   17.10
  -6 -18  -6  418.16   31.40
  -7  21  -6   79.99   12.30
  -7  20  -6    0.00    7.20
  -7  19  -6   39.20    6.50
  -7  18  -6   53.29    7.00
  -7  17  -6  490.55   21.70
  -7  16  -6  344.27   16.50
  -7  15  -6  378.56   19.10
  -7  14  -6  356.06   18.50
  -7  13  -6   31.50    8.30
  -7  12  -6  388.46   14.30
  -7  11  -6   16.20    3.10
  -7  10  -6  423.86   14.40
  -7   9  -6   32.40    3.20
  -7   8  -6  307.37   10.70
  -7   7  -6  160.88    5.20
  -7   6  -6    6.80    1.40
  -7   5  -6  828.32   19.70
  -7   4  -6   16.90    1.50
  -7   3  -6    1.50    1.30
  -7   2  -6 1254.77   32.40
  -7   1  -6 4143.69  103.79
  -7   0  -6 4394.76  110.79
  -7  -1  -6 4105.79  102.99
  -7  -2  -6 1243.48   32.40
  -7  -3  -6    2.40    1.10
  -7  -4  -6   17.00    1.70
  -7  -5  -6  850.11   22.60
  -7  -6  -6    7.50    1.80
  -7  -7  -6  161.58    6.90
  -7  -8  -6  319.77   14.70
  -7  -9  -6   41.10    3.40
  -7 -10  -6  451.05   15.30
  -7 -11  -6   19.30    2.90
  -7 -12  -6  421.26   14.70
  -7 -13  -6   46.00    3.90
  -7 -14  -6  364.46   13.20
  -7 -15  -6  379.06   14.40
  -7 -16  -6  355.26   17.80
  -7 -17  -6  533.45   23.40
  -7 -18  -6   56.79   13.40
  -7 -19  -6   48.70   14.60
  -8  21  -6   16.10    7.00
  -8  20  -6   37.70    6.60
  -8  19  -6    0.00    4.60
  -8  18  -6   63.59    7.30
  -8  17  -6   54.79    7.00
  -8  16  -6  399.46   18.40
  -8  15  -6  415.16   18.80
  -8  14  -6  475.65   21.80
  -8  13  -6  679.03   42.50
  -8  12  -6  103.29    6.90
  -8  11  -6  430.06   19.60
  -8  10  -6   65.69    4.50
  -8   9  -6  132.89    6.00
  -8   8  -6  499.65   16.00
  -8   7  -6    4.40    1.80
  -8   6  -6  427.16   13.80
  -8   5  -6   26.40    2.30
  -8   4  -6    7.40    1.20
  -8   3  -6  343.97    9.70
  -8   2  -6 1191.28   30.70
  -8   1  -6 1339.17   34.40
  -8   0  -6 3546.15  102.49
  -8  -1  -6 1366.06   40.40
  -8  -2  -6 1153.28   30.00
  -8  -3  -6  343.67   11.80
  -8  -4  -6    5.80    1.60
  -8  -5  -6   31.20    2.60
  -8  -6  -6  420.86   12.20
  -8  -7  -6    6.70    2.00
  -8  -8  -6  519.15   15.20
  -8  -9  -6  150.78    7.30
  -8 -10  -6   64.39    3.70
  -8 -11  -6  490.85   14.20
  -8 -12  -6  111.99    5.80
  -8 -13  -6  674.73   22.20
  -8 -14  -6  472.75   18.60
  -8 -15  -6  464.55   16.90
  -8 -16  -6  461.95   21.10
  -8 -17  -6   31.50   22.40
  -8 -18  -6   43.50   23.80
  -8 -20  -6   35.90   14.50
  -9  21  -6   10.70    8.70
  -9  20  -6    4.20    5.20
  -9  19  -6   13.10    8.10
  -9  18  -6    3.60    4.90
  -9  17  -6   35.00    7.60
  -9  16  -6  132.89    9.40
  -9  15  -6  548.65   23.30
  -9  14  -6  777.32   31.20
  -9  13  -6  778.62   25.40
  -9  12  -6  766.52   30.70
  -9  11  -6    1.70    4.30
  -9  10  -6  107.19    7.10
  -9   9  -6 1130.19   34.20
  -9   8  -6    7.10    1.90
  -9   7  -6 1023.70   30.70
  -9   6  -6   63.59    3.20
  -9   5  -6   50.89    2.70
  -9   4  -6  647.04   20.00
  -9   3  -6 1230.48   28.60
  -9   2  -6  761.42   23.60
  -9   1  -6 1102.79   28.70
  -9   0  -6  932.91   24.40
  -9  -1  -6 1111.69   29.00
  -9  -2  -6  787.02   21.20
  -9  -3  -6 1292.67   39.10
  -9  -4  -6  645.04   26.40
  -9  -5  -6   52.99    3.50
  -9  -6  -6   71.99    4.00
  -9  -7  -6 1080.09   33.10
  -9  -8  -6    8.60    2.50
  -9  -9  -6 1196.08   37.50
  -9 -10  -6  121.49    6.20
  -9 -11  -6    8.70    2.70
  -9 -12  -6  820.12   26.30
  -9 -13  -6  864.91   27.60
  -9 -14  -6  913.21   29.00
  -9 -15  -6  597.94   19.80
  -9 -16  -6  134.59   26.50
  -9 -17  -6    7.80   21.60
  -9 -18  -6    0.00   20.80
 -10  20  -6    0.00    8.00
 -10  19  -6   11.70    5.30
 -10  18  -6   11.30    5.00
 -10  17  -6    7.20    4.30
 -10  16  -6   97.39    8.10
 -10  15  -6  297.57   14.70
 -10  14  -6  912.01   29.00
 -10  13  -6 1106.49   34.40
 -10  12  -6  514.45   17.60
 -10  11  -6  406.56   14.60
 -10  10  -6  449.95   15.20
 -10   9  -6    3.60    4.00
 -10   8  -6 2077.09   60.89
 -10   7  -6    9.00    6.30
 -10   6  -6   13.50    1.50
 -10   5  -6  595.94   18.10
 -10   4  -6 1420.16   41.60
 -10   3  -6 1122.59   33.10
 -10   2  -6  797.72   23.90
 -10   1  -6  256.07    8.00
 -10   0  -6   12.10    1.70
 -10  -1  -6  256.67    7.90
 -10  -2  -6  792.32   21.60
 -10  -3  -6 1107.79   29.30
 -10  -4  -6 1383.16   43.20
 -10  -5  -6  636.84   25.50
 -10  -6  -6   15.40    3.00
 -10  -7  -6    4.30    3.10
 -10  -8  -6 2222.18   66.29
 -10  -9  -6    8.80    2.60
 -10 -10  -6  485.35   16.60
 -10 -11  -6  430.26   15.10
 -10 -12  -6  553.94   18.70
 -10 -13  -6 1238.38   38.40
 -10 -14  -6 1046.30   32.80
 -10 -15  -6  339.57   15.90
 -10 -16  -6  122.29   18.10
 -10 -17  -6    0.00   22.80
 -11  20  -6   22.80   10.00
 -11  19  -6   17.00   10.20
 -11  18  -6   14.50    4.80
 -11  17  -6   40.40    9.10
 -11  16  -6   13.50    7.50
 -11  15  -6  264.07   26.60
 -11  14  -6  613.24   20.50
 -11  13  -6 1042.40   32.20
 -11  12  -6  531.45   18.10
 -11  11  -6    9.10    4.90
 -11  10  -6   49.80    4.30
 -11   9  -6 1246.38   46.60
 -11   8  -6    9.60    4.00
 -11   7  -6  479.25   30.20
 -11   6  -6  360.56   23.90
 -11   5  -6  657.13   38.50
 -11   4  -6 1293.67   69.69
 -11   3  -6 1284.77   69.19
 -11   2  -6  138.29    5.00
 -11   1  -6    3.80    1.30
 -11   0  -6    6.90    1.60
 -11  -1  -6    5.90    1.90
 -11  -2  -6  142.79    5.30
 -11  -3  -6 1154.28   35.80
 -11  -4  -6 1230.88   37.70
 -11  -5  -6  620.94   22.10
 -11  -6  -6  329.87   15.60
 -11  -7  -6  518.55   17.60
 -11  -8  -6   28.40    3.60
 -11  -9  -6 1375.86   42.20
 -11 -10  -6   54.29    6.30
 -11 -11  -6    1.70    2.50
 -11 -12  -6  574.34   19.40
 -11 -13  -6 1136.39   37.20
 -11 -14  -6  690.13   22.60
 -11 -15  -6  306.87   14.80
 -11 -16  -6   24.50   13.60
 -11 -17  -6   30.50   12.80
 -12  19  -6    0.00    8.90
 -12  18  -6    9.20    9.30
 -12  17  -6    0.00    4.00
 -12  16  -6   38.20   18.50
 -12  15  -6   86.29   19.50
 -12  14  -6  420.36   32.50
 -12  13  -6  436.86   17.30
 -12  12  -6  246.18    9.10
 -12  11  -6  127.89    5.40
 -12  10  -6  141.69    7.90
 -12   9  -6   17.60   13.50
 -12   8  -6  632.74   40.00
 -12   7  -6  183.28   19.50
 -12   6  -6   84.99   11.20
 -12   5  -6 1184.18   65.19
 -12   4  -6  769.62   44.40
 -12   3  -6  576.34   34.60
 -12   2  -6  253.07    8.10
 -12   1  -6    1.80    5.30
 -12   0  -6   78.49    3.80
 -12  -1  -6   12.50    2.10
 -12  -2  -6  262.47    9.50
 -12  -3  -6  524.85   14.70
 -12  -4  -6  681.03   39.00
 -12  -5  -6 1117.99   59.99
 -12  -6  -6   97.19    8.70
 -12  -7  -6  212.58   11.20
 -12  -8  -6  659.63   21.70
 -12  -9  -6   22.60    3.50
 -12 -10  -6  146.09    7.40
 -12 -11  -6  159.58   10.70
 -12 -12  -6  275.97   11.10
 -12 -13  -6  501.95   17.30
 -12 -14  -6  470.05   20.90
 -12 -15  -6  119.89   18.40
 -12 -16  -6    9.20   11.10
 -12 -17  -6    1.70   12.10
 -13  19  -6   35.40   19.30
 -13  18  -6    4.50    9.80
 -13  17  -6    0.00    8.80
 -13  16  -6   13.40   20.60
 -13  15  -6    8.90   17.30
 -13  14  -6   31.30    5.30
 -13  13  -6   97.59   19.40
 -13  12  -6  146.19    7.50
 -13  11  -6   11.50    9.40
 -13  10  -6  157.18   18.30
 -13   9  -6    0.00   14.20
 -13   8  -6  246.98   23.30
 -13   7  -6   15.90   13.60
 -13   6  -6  584.14   38.00
 -13   5  -6  351.36   24.60
 -13   4  -6  603.34   36.60
 -13   3  -6  132.49   13.80
 -13   2  -6  101.39   11.50
 -13   1  -6    4.60    1.60
 -13   0  -6    7.80    2.40
 -13  -1  -6    5.70    1.90
 -13  -2  -6   91.99    4.90
 -13  -3  -6  131.89    5.20
 -13  -4  -6  589.64   19.40
 -13  -5  -6  335.87   15.20
 -13  -6  -6  641.04   38.90
 -13  -8  -6  260.57   14.50
 -13  -9  -6    7.30    3.10
 -13 -10  -6  183.58    8.70
 -13 -11  -6    4.10    3.00
 -13 -12  -6  170.48   11.70
 -13 -13  -6  119.59    9.10
 -13 -14  -6   40.90    5.30
 -13 -15  -6   14.10   12.80
 -13 -16  -6   12.00   12.90
 -13 -18  -6   15.10   13.50
 -14  18  -6   41.10   18.00
 -14  17  -6    8.80   10.20
 -14  16  -6   14.30   10.00
 -14  15  -6    0.00   17.50
 -14  14  -6   91.49   19.10
 -14  13  -6    0.30   16.20
 -14  12  -6   33.10   18.70
 -14  11  -6   62.09   21.50
 -14   9  -6  351.76   27.60
 -14   8  -6  293.57   26.80
 -14   7  -6  763.82   48.30
 -14   6  -6   96.39   17.10
 -14   5  -6  231.08   19.20
 -14   4  -6    4.80    7.80
 -14   3  -6   74.99   11.00
 -14   2  -6   25.00    7.70
 -14   1  -6   53.79    2.20
 -14   0  -6    7.00    1.80
 -14  -1  -6   43.80    6.80
 -14  -2  -6   30.10    3.50
 -14  -3  -6   82.59    4.10
 -14  -4  -6   11.50    2.90
 -14  -5  -6  178.48    7.90
 -14  -6  -6  109.09   15.90
 -14  -7  -6  792.62   46.80
 -14  -8  -6  317.27   25.30
 -14  -9  -6  386.06   19.10
 -14 -10  -6  164.38    8.40
 -14 -11  -6   56.09    5.10
 -14 -12  -6    4.50    4.50
 -14 -13  -6    7.30    4.30
 -14 -14  -6  107.59    8.80
 -14 -15  -6    0.00   11.90
 -14 -16  -6    3.60   12.60
 -14 -17  -6    9.10   11.50
 -14 -18  -6   91.89   18.20
 -15  18  -6   93.69   15.90
 -15  17  -6   41.30   12.30
 -15  16  -6   30.10   11.60
 -15  15  -6  151.48   19.10
 -15  14  -6   75.19   22.60
 -15  13  -6  414.76   33.70
 -15  12  -6   19.20   16.80
 -15  11  -6    4.30   17.60
 -15  10  -6  315.37   32.10
 -15   9  -6 1049.00   62.29
 -15   8  -6  880.71   55.99
 -15   7  -6  681.53   43.10
 -15   6  -6  313.57   28.20
 -15   5  -6    0.00   14.40
 -15   4  -6   36.80   10.40
 -15   3  -6  130.39   15.50
 -15   2  -6   16.30    7.70
 -15   1  -6   13.00    8.10
 -15   0  -6  122.89    6.60
 -15  -1  -6   21.40    2.50
 -15  -2  -6   11.10    6.60
 -15  -3  -6  140.89    7.20
 -15  -4  -6   50.69    4.20
 -15  -5  -6   10.90    3.30
 -15  -6  -6  339.77   15.80
 -15  -7  -6  738.33   30.00
 -15  -8  -6  920.61   37.10
 -15  -9  -6 1149.39   45.00
 -15 -10  -6  336.77   17.10
 -15 -11  -6    4.40    5.10
 -15 -12  -6   23.80    5.90
 -15 -13  -6  536.65   24.10
 -15 -14  -6  123.79   18.10
 -15 -15  -6  183.88   22.90
 -15 -16  -6   37.30   15.20
 -15 -17  -6   67.19   15.60
 -16  17  -6  106.59   16.40
 -16  16  -6   12.10   11.40
 -16  15  -6    5.20   10.10
 -16  14  -6  461.35   38.30
 -16  13  -6  186.78   26.80
 -16  12  -6  218.38   25.60
 -16  11  -6   38.30   18.70
 -16  10  -6  594.24   42.70
 -16   9  -6  883.61   57.49
 -16   8  -6 1779.82   98.79
 -16   7  -6  937.51   57.19
 -16   6  -6  206.58   20.20
 -16   5  -6   29.60   16.50
 -16   4  -6  362.26   26.70
 -16   3  -6   13.00    8.00
 -16   2  -6   23.70    9.60
 -16   1  -6  181.78   18.00
 -16   0  -6   27.20    2.60
 -16  -1  -6  167.98    6.60
 -16  -2  -6   27.20    2.90
 -16  -3  -6    0.00    7.50
 -16  -4  -6  367.46   11.60
 -16  -5  -6   71.19    7.20
 -16  -6  -6  200.48   11.40
 -16  -7  -6  918.31   36.40
 -16  -8  -6 1891.51   70.79
 -16  -9  -6  922.41   37.30
 -16 -10  -6  649.34   28.10
 -16 -11  -6   25.60    6.20
 -16 -12  -6  228.88   13.80
 -16 -13  -6  152.08   10.90
 -16 -14  -6  490.15   36.30
 -16 -15  -6    0.00   10.60
 -16 -16  -6    0.00   12.10
 -16 -17  -6  122.29   19.60
 -17  16  -6   54.79   13.80
 -17  15  -6   69.59   15.50
 -17  14  -6  140.59   20.90
 -17  13  -6  481.75   40.10
 -17  12  -6   47.80   22.90
 -17  11  -6   52.39   19.50
 -17  10  -6  204.18   24.10
 -17   9  -6 1537.45   88.89
 -17   8  -6  753.42   48.20
 -17   7  -6 1033.30   62.29
 -17   6  -6  238.28   23.80
 -17   5  -6   48.40   13.00
 -17   4  -6   38.00   10.80
 -17   3  -6  266.17   23.40
 -17   2  -6   71.49   12.50
 -17   1  -6    8.10    8.50
 -17   0  -6  142.79   16.80
 -17  -1  -6    5.00    2.30
 -17  -2  -6   46.10    3.50
 -17  -3  -6  270.87   13.90
 -17  -4  -6   32.20    5.90
 -17  -5  -6   72.69    7.00
 -17  -6  -6  263.37   13.90
 -17  -7  -6 1073.29   42.10
 -17  -8  -6  797.52   32.80
 -17  -9  -6 1638.54   62.39
 -17 -10  -6  257.17   14.90
 -17 -11  -6   16.60    6.40
 -17 -12  -6   25.30   11.80
 -17 -13  -6  465.65   34.40
 -17 -14  -6  176.28   22.10
 -17 -15  -6   65.19   17.40
 -17 -16  -6   51.59   15.20
 -18  15  -6    7.30   11.80
 -18  14  -6  242.08   25.40
 -18  12  -6   50.09   23.60
 -18  11  -6   19.30   22.90
 -18  10  -6  207.48   27.30
 -18   9  -6  276.77   30.50
 -18   8  -6 1037.40   65.39
 -18   7  -6  344.57   28.70
 -18   6  -6  176.48   20.40
 -18   5  -6   38.40   12.40
 -18   4  -6   34.00   11.20
 -18   3  -6   34.80   12.30
 -18   1  -6  126.79   16.90
 -18   0  -6   35.60   11.10
 -18  -1  -6   98.59   14.10
 -18  -2  -6   81.99    4.50
 -18  -3  -6   31.80    3.40
 -18  -4  -6   35.10    4.00
 -18  -5  -6   39.30    4.90
 -18  -6  -6  194.88   11.80
 -18  -7  -6  320.97   16.40
 -18  -8  -6 1036.80   41.40
 -18  -9  -6  236.18   14.30
 -18 -10  -6  261.17   21.00
 -18 -11  -6    4.10    5.70
 -18 -12  -6   55.89    8.70
 -18 -13  -6   56.59   14.30
 -18 -14  -6  250.47   25.40
 -18 -15  -6    0.00   11.20
 -18 -16  -6    0.00   12.00
 -19  14  -6   17.40   14.10
 -19  13  -6    8.00   12.00
 -19  12  -6   10.40   12.90
 -19  10  -6   68.79   23.20
 -19   9  -6  217.28   29.30
 -19   8  -6  101.69   24.20
 -19   7  -6  317.47   33.90
 -19   6  -6  102.59   18.10
 -19   5  -6  136.79   18.90
 -19   4  -6  143.79   20.50
 -19   3  -6    0.00   10.20
 -19   2  -6  109.09   17.20
 -19   1  -6  167.28   19.90
 -19   0  -6  135.89   17.30
 -19  -1  -6  157.58   20.70
 -19  -2  -6   80.69    4.30
 -19  -3  -6    2.80    2.30
 -19  -4  -6  145.49    9.80
 -19  -5  -6  147.69   10.60
 -19  -6  -6   91.89    6.80
 -19  -7  -6  337.37   17.20
 -19  -8  -6   82.29    9.00
 -19  -9  -6  202.68   13.50
 -19 -10  -6   56.19    8.40
 -19 -11  -6   15.20    6.50
 -19 -12  -6    7.80   10.80
 -19 -13  -6   23.10   12.00
 -19 -15  -6    3.40   11.90
 -20  12  -6   83.39   16.90
 -20  11  -6    0.00   12.60
 -20   9  -6    0.00   23.90
 -20   8  -6   30.60   24.20
 -20   7  -6   72.59   24.80
 -20   6  -6  215.78   23.20
 -20   5  -6  270.37   27.40
 -20   4  -6  175.98   22.80
 -20   3  -6  172.68   22.10
 -20   2  -6   56.99   13.70
 -20   1  -6   39.10   13.40
 -20   0  -6  261.47   25.20
 -20  -1  -6   35.90   12.70
 -20  -2  -6   55.09    4.50
 -20  -3  -6  148.49    9.20
 -20  -4  -6  117.79   10.70
 -20  -5  -6  255.57   14.60
 -20  -6  -6  222.48   10.50
 -20  -7  -6   32.40    6.80
 -20  -8  -6   13.40    5.90
 -20  -9  -6    9.30    6.20
 -20 -10  -6   11.20    6.50
 -20 -11  -6    8.50   10.40
 -20 -12  -6   82.89   15.60
 -20 -13  -6  122.79   17.80
 -20 -14  -6   42.90   13.70
 -21  11  -6   36.00   14.30
 -21  10  -6   23.40   13.10
 -21   9  -6   84.79   17.20
 -21   7  -6   52.99   26.30
 -21   6  -6   17.00   26.50
 -21   5  -6  372.86   32.50
 -21   4  -6  234.28   26.80
 -21   3  -6   73.59   16.70
 -21   2  -6   80.29   15.90
 -21   1  -6  135.59   19.00
 -21   0  -6    4.20   10.50
 -21  -1  -6  127.49   18.80
 -21  -2  -6   95.09   16.60
 -21  -3  -6   57.09    5.50
 -21  -4  -6  227.28   12.70
 -21  -5  -6  364.06   18.00
 -21  -6  -6   60.49    7.90
 -21  -7  -6    3.20    4.60
 -21  -8  -6   43.30    6.10
 -21  -9  -6   70.99    9.40
 -21 -10  -6   18.70    6.90
 -21 -11  -6   20.30   10.30
 -21 -12  -6   46.40   13.00
 -22   9  -6   86.49   18.60
 -22   8  -6  192.48   25.10
 -22   7  -6   49.50   16.00
 -22   5  -6  123.19   19.90
 -22   4  -6  393.56   33.60
 -22   3  -6  197.98   24.20
 -22   2  -6   12.50   12.60
 -22   1  -6  103.29   17.90
 -22   0  -6   81.69   16.90
 -22  -1  -6   86.19   16.90
 -22  -2  -6   25.40   12.60
 -22  -3  -6  227.18   25.20
 -22  -4  -6  365.46   30.00
 -22  -5  -6  139.69   19.50
 -22  -6  -6   46.60   13.50
 -22  -7  -6   32.90    7.10
 -22  -8  -6  165.58   10.00
 -22  -9  -6   60.19    7.00
 -22 -10  -6   51.89   11.20
 -22 -11  -6    7.10    9.60
 -23   7  -6  110.69   20.70
 -23   6  -6    0.00   13.30
 -23   5  -6   34.10   15.50
 -23   4  -6   86.29   20.50
 -23   3  -6  175.78   25.80
 -23   2  -6  197.08   24.40
 -23   1  -6    7.90   13.70
 -23   0  -6  131.59   19.80
 -23  -1  -6    5.90   12.20
 -23  -2  -6  214.28   25.40
 -23  -3  -6  236.08   25.80
 -23  -4  -6  115.39   18.30
 -23  -5  -6   60.89   15.10
 -23  -6  -6    7.00   11.00
 -23  -7  -6  116.99   17.70
 -23  -8  -6   65.69   13.90
 -24   5  -6   13.10   13.90
 -24   4  -6   13.00   14.20
 -24   3  -6   84.49   18.40
 -24   2  -6   91.19   18.70
 -24   1  -6  116.79   22.80
 -24  -1  -6  149.49   22.40
 -24  -2  -6   63.49   17.20
 -24  -3  -6   97.19   17.90
 -24  -4  -6    8.90   12.70
 -24  -5  -6   15.60   12.80
 -24  -6  -6   74.09   16.10
 -24  -7  -6   68.79   14.90
 -25   2  -6  102.69   19.30
 -25   1  -6  337.77   32.20
 -25   0  -6   95.09   19.10
 -25  -1  -6  365.36   33.20
 -25  -2  -6  114.59   19.60
 -25  -3  -6   23.50   15.10
 -25  -5  -6   63.09   17.10
  25   4  -7    0.00    9.50
  25   3  -7  144.09   20.00
  25   0  -7    0.00   12.20
  25  -1  -7  117.39   21.50
  25  -2  -7    7.60   15.00
  25  -3  -7  155.68   35.20
  24   7  -7   59.89   20.80
  24   6  -7  108.09   14.80
  24   5  -7    0.10    8.80
  24   4  -7   14.90   19.70
  24   3  -7   16.30   18.70
  24   2  -7  325.57   30.40
  24   1  -7   12.50   23.50
  24  -1  -7   12.10   15.80
  24  -2  -7  373.96   36.00
  24  -3  -7   48.60   19.50
  24  -4  -7   44.00   18.70
  24  -5  -7    0.00   14.30
  23   9  -7   22.20   20.50
  23   8  -7   84.59   20.10
  23   7  -7   76.19   19.70
  23   6  -7   22.00   19.10
  23   5  -7    6.50    6.10
  23   4  -7   33.50   10.50
  23   3  -7  250.37   17.70
  23   2  -7  225.98   20.70
  23   1  -7  128.49   23.90
  23   0  -7    0.00   27.60
  23  -1  -7  101.29   32.90
  23  -2  -7  168.38   25.30
  23  -3  -7  209.98   27.70
  23  -5  -7    0.00   14.80
  23  -6  -7    0.00   15.80
  23  -7  -7   58.39   20.10
  22  11  -7   61.39   14.00
  22  10  -7   17.60   11.10
  22   9  -7   62.69   13.80
  22   8  -7    0.00   17.40
  22   7  -7    7.90   10.70
  22   6  -7   12.70   10.60
  22   4  -7  123.39   10.80
  22   3  -7  234.18   14.80
  22   2  -7   87.89   13.80
  22   1  -7  120.09   13.30
  22   0  -7   41.80   10.40
  22  -1  -7  124.99   11.10
  22  -2  -7   73.39   10.20
  22  -3  -7  292.07   33.30
  22  -4  -7  119.09   23.00
  22  -5  -7   51.19   18.30
  22  -7  -7    4.70   14.20
  22  -8  -7    3.20   16.60
  22  -9  -7   69.19   22.80
  21  12  -7   67.59   15.20
  21  11  -7  142.89   18.30
  21  10  -7  232.48   22.10
  21   9  -7   78.69   14.20
  21   8  -7    8.40    5.80
  21   7  -7   55.59    9.00
  21   6  -7  115.99   16.40
  21   5  -7  214.88   15.40
  21   4  -7  254.47   17.30
  21   3  -7    7.50    7.10
  21   2  -7   73.29    8.70
  21   1  -7   14.20   12.00
  21   0  -7   14.60   10.40
  21  -1  -7   23.30   10.70
  21  -2  -7   15.00   28.80
  21  -3  -7    6.80    4.80
  21  -4  -7  264.57   14.80
  21  -5  -7  175.38   25.40
  21  -6  -7  149.09   25.00
  21  -7  -7   90.29   20.80
  21  -8  -7    0.00   15.30
  21  -9  -7   80.99   20.50
  21 -10  -7  206.88   26.80
  20  13  -7    0.00   11.20
  20  11  -7  403.76   30.70
  20  10  -7  278.57   24.30
  20   9  -7   72.79   13.40
  20   8  -7   18.20    5.20
  20   7  -7   39.60    6.80
  20   6  -7  206.08   17.20
  20   5  -7  266.57   16.60
  20   4  -7   58.69   11.50
  20   3  -7   82.09    9.90
  20   2  -7  170.38   12.20
  20   1  -7    7.50    6.40
  20   0  -7    6.30    8.40
  20  -1  -7   13.50   10.30
  20  -2  -7  133.19   29.20
  20  -3  -7   96.79    8.90
  20  -4  -7   42.20    6.20
  20  -5  -7  317.87   16.50
  20  -6  -7  335.67   17.10
  20  -7  -7   55.89   17.40
  20  -8  -7   27.40   15.50
  20  -9  -7  117.39   23.90
  20 -10  -7  363.36   35.00
  20 -11  -7  453.05   37.60
  20 -12  -7  215.48   29.00
  19  14  -7    0.80   11.40
  19  13  -7   13.50   10.80
  19  12  -7  119.49   17.40
  19  11  -7  590.24   39.30
  19  10  -7  423.96   30.80
  19   9  -7   79.89    7.60
  19   8  -7    0.90    4.50
  19   7  -7  316.27   21.20
  19   6  -7  232.18   14.60
  19   5  -7  270.97   16.40
  19   4  -7  186.08   13.80
  19   3  -7  215.18   15.80
  19   2  -7    0.00    7.00
  19   1  -7  125.39   10.30
  19   0  -7    4.00    5.20
  19  -1  -7  144.39   12.00
  19  -2  -7   11.30   12.10
  19  -3  -7  207.18   13.10
  19  -4  -7  220.88   13.40
  19  -5  -7  261.37   14.80
  19  -6  -7  267.97   14.90
  19  -7  -7  328.87   16.80
  19  -8  -7    3.50    4.30
  19  -9  -7   92.19    8.10
  19 -10  -7  493.65   40.40
  19 -11  -7  492.25   44.20
  19 -12  -7  111.29   19.70
  19 -13  -7    0.00   13.90
  18  14  -7   28.10   12.70
  18  13  -7   11.70   10.20
  18  12  -7  297.37   24.70
  18  11  -7  252.57   23.10
  18  10  -7  205.78   20.80
  18   9  -7   65.89    7.20
  18   8  -7   82.59   13.40
  18   7  -7   59.49    7.00
  18   6  -7  250.27   13.80
  18   5  -7  154.58   10.60
  18   4  -7    0.00    9.60
  18   3  -7   48.80   10.60
  18   2  -7  259.07   16.40
  18   1  -7    0.00    4.80
  18   0  -7    5.70    5.10
  18  -1  -7    0.00    4.80
  18  -2  -7  249.18   25.10
  18  -3  -7   54.09    4.90
  18  -4  -7    3.70    2.40
  18  -5  -7  148.09    7.70
  18  -6  -7  250.27   14.10
  18  -7  -7   67.19    7.20
  18  -8  -7   94.29    8.60
  18  -9  -7   43.60    6.00
  18 -10  -7  223.68   13.20
  18 -11  -7  256.67   14.20
  18 -12  -7  319.27   45.20
  18 -13  -7   22.30   14.30
  18 -14  -7   33.90   14.80
  17  15  -7   62.49   23.50
  17  13  -7    8.30    9.80
  17  12  -7    0.80    8.80
  17  11  -7   76.89   14.10
  17  10  -7   53.39    5.00
  17   9  -7   14.40    4.70
  17   8  -7    0.00    3.90
  17   7  -7   57.59    6.60
  17   6  -7   58.09    6.70
  17   5  -7    1.30    4.40
  17   4  -7   38.30    6.10
  17   3  -7   74.29   11.00
  17   2  -7    0.00   12.80
  17   1  -7    0.80   10.40
  17   0  -7    8.00    5.00
  17  -1  -7   12.20    5.30
  17  -2  -7    0.80    2.70
  17  -3  -7   81.49    5.60
  17  -4  -7   43.00    4.40
  17  -5  -7    1.20    2.80
  17  -6  -7   56.99    4.80
  17  -7  -7   61.69    5.10
  17  -8  -7    0.20    4.40
  17  -9  -7   16.30    5.40
  17 -10  -7   54.29    6.90
  17 -11  -7   82.19   16.90
  17 -12  -7    2.70    5.20
  17 -13  -7    3.70    5.40
  17 -14  -7    1.90   12.60
  17 -15  -7   35.60   14.40
  16  16  -7   20.40   21.60
  16  14  -7    0.00    9.30
  16  13  -7    0.00   10.10
  16  12  -7   11.80    9.50
  16  11  -7   45.80   12.00
  16  10  -7   16.00    3.00
  16   9  -7   28.40    3.40
  16   8  -7    8.30    4.20
  16   7  -7    5.90    3.80
  16   6  -7  141.59    9.50
  16   5  -7   11.20    4.60
  16   4  -7   48.50    6.20
  16   3  -7   12.40    4.70
  16   2  -7    1.20    5.80
  16   1  -7    0.00    9.30
  16   0  -7    0.00    7.70
  16  -1  -7    0.00    9.10
  16  -2  -7    3.90    2.80
  16  -3  -7   14.50    3.20
  16  -4  -7   48.40    4.50
  16  -5  -7    9.10    3.10
  16  -6  -7  133.09    7.50
  16  -7  -7    0.20    3.00
  16  -8  -7    4.80    3.30
  16  -9  -7   21.30    3.90
  16 -10  -7    9.90   12.30
  16 -11  -7   49.10    7.00
  16 -12  -7    8.70    5.50
  16 -13  -7    1.20    5.30
  16 -14  -7   16.80   11.50
  16 -15  -7    0.00   11.40
  16 -16  -7    0.00   10.70
  15  17  -7   54.49   21.40
  15  16  -7   85.79   26.30
  15  15  -7  197.98   26.20
  15  14  -7   10.90   21.00
  15  13  -7   22.80   10.10
  15  12  -7  115.49   16.30
  15  11  -7  378.66   27.70
  15  10  -7  291.97   24.00
  15   9  -7   30.10    3.20
  15   8  -7    2.90    2.60
  15   7  -7  374.06   13.40
  15   6  -7   88.59    5.70
  15   5  -7  286.07   14.00
  15   4  -7  180.08   10.50
  15   3  -7   47.30    6.10
  15   2  -7    4.20    4.20
  15   1  -7   94.49    7.90
  15   0  -7    0.00    7.50
  15  -1  -7   86.99    5.60
  15  -2  -7    2.60    2.60
  15  -3  -7   41.10    4.10
  15  -4  -7  192.48    8.70
  15  -5  -7  291.77   11.50
  15  -6  -7   89.09    5.70
  15  -7  -7  382.66   14.20
  15  -8  -7    1.30    3.10
  15  -9  -7   21.30    4.80
  15 -10  -7  308.17   16.30
  15 -11  -7  405.76   19.80
  15 -12  -7  133.49   10.70
  15 -13  -7   19.20    6.20
  15 -14  -7   23.50    6.90
  15 -15  -7  161.28   12.10
  15 -16  -7   54.39    8.40
  15 -17  -7   21.20   13.00
  14  17  -7   93.29   16.30
  14  16  -7  169.28   23.80
  14  15  -7   48.00   13.10
  14  14  -7   31.90   11.30
  14  13  -7   32.50   12.00
  14  12  -7  488.85   33.10
  14  11  -7  631.64   40.20
  14  10  -7  712.93   43.80
  14   9  -7  256.67    9.50
  14   8  -7  193.08    7.90
  14   7  -7  121.29    6.30
  14   6  -7 1154.68   35.50
  14   5  -7  447.46   15.50
  14   4  -7   16.10    4.70
  14   3  -7   70.79    6.60
  14   2  -7  326.77   15.20
  14   1  -7    6.60    4.00
  14   0  -7    0.00    2.50
  14  -1  -7    8.90    2.80
  14  -2  -7  322.87   12.10
  14  -3  -7   68.89    4.90
  14  -4  -7   13.60    3.00
  14  -5  -7  439.96   13.10
  14  -6  -7 1186.98   37.10
  14  -7  -7  126.29    6.90
  14  -8  -7  202.78    9.20
  14 -10  -7  765.42   32.10
  14 -11  -7  716.53   30.40
  14 -12  -7  588.54   26.10
  14 -13  -7   26.50    6.50
  14 -14  -7   56.69    7.90
  14 -15  -7   51.69    7.70
  14 -16  -7  172.18   12.70
  14 -17  -7   88.89   15.90
  14 -18  -7    0.00   10.30
  13  17  -7  105.09   18.20
  13  16  -7  201.38   21.00
  13  15  -7  221.38   22.60
  13  14  -7    2.70    9.10
  13  13  -7   83.59   15.00
  13  12  -7  418.36   30.10
  13  11  -7 1013.50   60.89
  13  10  -7  940.61   54.19
  13   9  -7   61.79    3.80
  13   8  -7   33.80    3.20
  13   7  -7 1007.80   31.00
  13   6  -7  595.44   19.40
  13   5  -7  771.92   24.50
  13   4  -7  400.06   14.10
  13   3  -7   58.69    5.10
  13   2  -7    4.90    3.50
  13   1  -7  152.88    7.10
  13   0  -7    0.60    2.20
  13  -1  -7  157.78    7.20
  13  -2  -7    4.50    2.40
  13  -3  -7   61.69    4.70
  13  -4  -7  420.56   14.80
  13  -5  -7  796.12   21.90
  13  -6  -7  621.84   20.70
  13  -7  -7 1100.79   34.50
  13  -8  -7   33.30    4.00
  13  -9  -7   73.59    8.30
  13 -10  -7 1037.10   43.80
  13 -11  -7 1230.88   48.20
  13 -12  -7  474.25   22.00
  13 -13  -7   82.19    8.80
  13 -14  -7    9.50    6.00
  13 -15  -7  235.28   14.80
  13 -16  -7  222.98   14.60
  13 -17  -7   90.99   10.10
  13 -18  -7   36.70    8.00
  13 -19  -7   63.99   10.30
  12  18  -7   16.40   21.10
  12  16  -7  209.28   22.40
  12  15  -7   90.99   14.60
  12  14  -7   22.70   11.30
  12  13  -7  101.99   15.50
  12  12  -7  366.66   27.50
  12  11  -7  863.51   50.79
  12  10  -7  415.36   28.00
  12   9  -7  457.45   14.90
  12   8  -7   99.49    5.00
  12   7  -7   51.29    3.90
  12   6  -7  632.34   20.30
  12   5  -7  672.53   21.60
  12   4  -7  148.09    7.00
  12   3  -7  303.37   11.40
  12   2  -7   29.50    3.00
  12   1  -7  100.29    5.50
  12   0  -7    0.40    2.10
  12  -1  -7  102.49    5.50
  12  -2  -7   38.30    3.60
  12  -3  -7  309.37   11.40
  12  -4  -7  149.09    7.00
  12  -5  -7  686.03   19.10
  12  -6  -7  666.73   21.90
  12  -7  -7   53.49    4.50
  12  -8  -7  113.59    6.50
  12  -9  -7  475.55   22.00
  12 -10  -7  468.75   21.40
  12 -11  -7  903.61   36.70
  12 -12  -7  359.96   17.90
  12 -13  -7  122.09   10.30
  12 -14  -7   21.70    6.50
  12 -15  -7   91.69    9.70
  12 -16  -7  202.58   13.90
  12 -17  -7  183.28   13.50
  12 -18  -7   16.70    7.40
  12 -19  -7   37.40    8.30
  11  18  -7  101.69   23.70
  11  17  -7   79.29   22.40
  11  16  -7  119.69   17.40
  11  15  -7   12.40   10.50
  11  14  -7    0.00    7.80
  11  13  -7   84.79   13.40
  11  11  -7   69.59   12.70
  11  10  -7  427.66   28.10
  11   9  -7   37.50    3.60
  11   8  -7   63.69    3.80
  11   7  -7   15.30    2.60
  11   6  -7  143.89    6.50
  11   5  -7  187.58    7.80
  11   4  -7  625.34   20.20
  11   3  -7  114.09    7.20
  11   2  -7  450.55   13.20
  11   1  -7   17.00    2.50
  11   0  -7    0.90    2.20
  11  -1  -7   17.50    2.70
  11  -2  -7  485.55   20.50
  11  -3  -7  129.39    8.00
  11  -4  -7  692.23   28.10
  11  -5  -7  185.28    6.70
  11  -6  -7  147.59    7.00
  11  -7  -7   11.70    2.90
  11  -8  -7   60.49    4.90
  11  -9  -7   53.19    6.50
  11 -10  -7  437.36   20.10
  11 -11  -7  104.79    9.20
  11 -12  -7  350.26   17.50
  11 -13  -7   71.09    8.30
  11 -14  -7    2.10    5.50
  11 -15  -7    2.40    6.00
  11 -16  -7  106.99   10.40
  11 -17  -7   86.39    9.70
  11 -18  -7   91.09    9.80
  11 -19  -7    5.20    7.40
  11 -20  -7    1.00    6.90
  10  19  -7   49.20   14.00
  10  18  -7   56.99   13.10
  10  17  -7   40.70   21.10
  10  16  -7    8.70   10.50
  10  15  -7    4.80    9.60
  10  14  -7   79.19   13.90
  10  13  -7   83.49   14.20
  10  12  -7   14.30    8.10
  10  11  -7   80.39   12.80
  10  10  -7   27.00    8.20
  10   9  -7  108.99    6.00
  10   8  -7  115.69    5.20
  10   7  -7   36.60    3.20
  10   6  -7  108.69    5.40
  10   5  -7   56.99    4.10
  10   4  -7  347.87   12.20
  10   3  -7  886.01   23.70
  10   2  -7  758.82   20.70
  10   1  -7  209.58    7.10
  10   0  -7    0.90    1.60
  10  -1  -7  196.28    7.00
  10  -2  -7  789.02   24.70
  10  -3  -7  938.01   29.10
  10  -4  -7  344.37   12.20
  10  -5  -7   47.40    5.40
  10  -6  -7  110.89    5.90
  10  -7  -7   32.60    3.60
  10  -8  -7  140.89    7.00
  10  -9  -7  105.99    8.30
  10 -10  -7   29.60    5.60
  10 -11  -7   78.29    8.00
  10 -12  -7    7.20    5.40
  10 -13  -7   73.39    8.30
  10 -14  -7   59.69    7.60
  10 -15  -7    1.70    5.60
  10 -16  -7   18.40    6.70
  10 -17  -7   44.50    8.10
  10 -18  -7   33.40    8.00
  10 -19  -7   70.79    9.80
  10 -20  -7   59.79   13.30
   9  19  -7  171.48   20.50
   9  18  -7   32.90   12.10
   9  17  -7    8.00   11.00
   9  16  -7   23.40   10.60
   9  15  -7  260.07   22.90
   9  14  -7   68.99   13.60
   9  12  -7    0.60    8.40
   9  11  -7  621.14   37.50
   9  10  -7    1.40    6.00
   9   9  -7    1.50    1.40
   9   8  -7  136.39    5.60
   9   7  -7  813.92   25.00
   9   6  -7  132.09    5.70
   9   5  -7   61.79    3.90
   9   4  -7  120.79    4.80
   9   3  -7 1156.28   30.30
   9   2  -7  402.96   11.70
   9   1  -7  635.64   20.20
   9   0  -7    0.60    1.60
   9  -1  -7  613.74   17.00
   9  -2  -7  396.66   11.70
   9  -3  -7 1195.08   36.70
   9  -4  -7  127.99    5.90
   9  -5  -7   63.59    3.70
   9  -6  -7  138.89    6.50
   9  -7  -7  883.91   27.80
   9  -8  -7  135.19    6.70
   9  -9  -7    3.60    4.10
   9 -10  -7    5.40    4.30
   9 -11  -7  632.84   26.50
   9 -12  -7    2.70    4.70
   9 -13  -7   20.60    6.10
   9 -14  -7   67.19   10.30
   9 -15  -7  239.08   14.40
   9 -16  -7    1.30    5.70
   9 -17  -7    2.50    6.00
   9 -18  -7   41.80    8.20
   9 -19  -7  158.68   13.20
   9 -20  -7   44.00    8.70
   8  20  -7  258.17   24.00
   8  19  -7   37.30   12.50
   8  18  -7   40.90   13.10
   8  17  -7    2.90    8.90
   8  16  -7  276.27   22.90
   8  15  -7  161.18   17.10
   8  14  -7   74.19   13.10
   8  13  -7    0.00    7.30
   8  12  -7  602.24   37.30
   8  11  -7  136.09   14.70
   8  10  -7  580.84   34.60
   8   9  -7   25.10    2.70
   8   8  -7  227.48    8.10
   8   7  -7  232.48    8.30
   8   6  -7 1397.86   41.60
   8   5  -7   70.19    4.00
   8   4  -7   25.80    2.30
   8   3  -7   57.29    3.20
   8   2  -7 1331.57   34.60
   8   1  -7  105.79    4.30
   8   0  -7    1.60    1.50
   8  -1  -7  101.79    4.20
   8  -2  -7 1319.17   34.40
   8  -3  -7   60.69    3.50
   8  -4  -7   25.50    3.10
   8  -5  -7   74.29    3.60
   8  -6  -7 1409.56   42.50
   8  -7  -7  238.88    9.40
   8  -8  -7  250.07    9.90
   8  -9  -7   26.90    5.10
   8 -10  -7  637.04   26.40
   8 -11  -7  158.08   10.40
   8 -12  -7  607.34   25.90
   8 -13  -7    7.70    5.10
   8 -14  -7   48.00   12.20
   8 -15  -7  102.89   20.20
   8 -16  -7  313.37   23.40
   8 -17  -7    1.30    6.10
   8 -18  -7   39.90    8.10
   8 -19  -7   52.39    8.30
   8 -20  -7  306.37   18.10
   8 -21  -7    3.40    7.20
   7  20  -7   45.50   20.50
   7  19  -7   48.80   22.60
   7  18  -7   21.10   11.40
   7  17  -7   69.49   13.90
   7  16  -7  124.59   17.00
   7  15  -7  229.58   20.10
   7  14  -7   32.20   10.10
   7  13  -7   56.19   11.10
   7  12  -7  202.08   17.90
   7  11  -7  941.31   52.49
   7  10  -7  413.56   26.20
   7   9  -7   44.60    3.70
   7   8  -7    2.70    1.60
   7   7  -7 1005.30   30.20
   7   6  -7  395.56   12.90
   7   5  -7  621.64   16.80
   7   4  -7   65.79    3.20
   7   3  -7  227.08    7.10
   7   2  -7   30.10    2.30
   7   1  -7  617.24   16.70
   7   0  -7    1.20    1.40
   7  -1  -7  609.14   16.60
   7  -2  -7   24.70    2.30
   7  -3  -7  224.78    7.30
   7  -4  -7   67.59    3.60
   7  -5  -7  627.64   15.50
   7  -6  -7  399.36   13.60
   7  -7  -7 1018.80   31.40
   7  -8  -7    4.60    2.50
   7  -9  -7   52.69    5.90
   7 -10  -7  497.55   21.40
   7 -11  -7 1041.40   40.50
   7 -12  -7  199.08   11.90
   7 -13  -7   77.59    8.10
   7 -14  -7   50.09    7.20
   7 -15  -7  247.38   16.80
   7 -16  -7  156.28   22.10
   7 -17  -7   59.39   12.20
   7 -18  -7   15.90    6.90
   7 -19  -7   55.99    8.60
   7 -20  -7    0.00    6.40
   7 -21  -7   22.50    7.60
   6  20  -7    5.00   11.10
   6  19  -7   55.29   14.00
   6  18  -7   40.50   11.80
   6  17  -7  237.68   22.30
   6  16  -7   36.90   10.80
   6  15  -7   42.20   10.60
   6  14  -7    0.00    8.20
   6  13  -7   63.99   11.10
   6  12  -7  273.07   20.40
   6  11  -7  567.94   34.30
   6  10  -7  311.57   10.00
   6   9  -7  283.27    9.50
   6   8  -7   10.80    1.80
   6   7  -7   45.80    2.90
   6   6  -7  648.24   17.40
   6   5  -7  693.93   18.50
   6   4  -7  214.68    6.70
   6   3  -7  447.26   12.40
   6   2  -7    4.10    1.70
   6   1  -7   22.60    2.00
   6   0  -7    1.70    1.30
   6  -1  -7   22.20    2.10
   6  -2  -7    4.80    1.50
   6  -3  -7  450.45   12.70
   6  -4  -7  218.48    7.10
   6  -5  -7  696.03   16.90
   6  -6  -7  679.53   18.90
   6  -7  -7   48.90    4.00
   6  -8  -7   11.20    2.80
   6  -9  -7  279.17   13.50
   6 -10  -7  368.26   16.90
   6 -11  -7  588.94   24.70
   6 -12  -7  307.57   15.30
   6 -13  -7   68.49    7.60
   6 -14  -7   10.10    5.10
   6 -15  -7   38.30   12.30
   6 -16  -7   47.20   16.10
   6 -17  -7  282.67   26.10
   6 -18  -7    2.90   19.20
   6 -19  -7   47.80    8.50
   6 -20  -7    0.00    6.30
   6 -21  -7    8.20    7.00
   5  21  -7   18.60   13.20
   5  20  -7   38.20   12.60
   5  19  -7  131.19   17.00
   5  18  -7  314.47   25.30
   5  17  -7   22.00   10.50
   5  16  -7  104.99   15.00
   5  15  -7   37.60    9.70
   5  14  -7    4.50    8.00
   5  13  -7   98.99   13.80
   5  12  -7  283.07   21.20
   5  11  -7   89.09   11.10
   5  10  -7  650.03   24.90
   5   9  -7  157.78    5.90
   5   8  -7   94.49    4.20
   5   7  -7   11.70    1.70
   5   6  -7  132.39    4.60
   5   5  -7  215.88    6.60
   5   4  -7 1791.62   52.59
   5   3  -7 1254.57   32.30
   5   2  -7 1099.19   28.50
   5   1  -7  338.47    9.60
   5   0  -7    2.00    1.20
   5  -1  -7  342.87    9.90
   5  -2  -7 1128.59   29.40
   5  -3  -7 1268.57   32.90
   5  -4  -7 1788.22   46.10
   5  -5  -7  222.18    6.30
   5  -6  -7  136.89    6.20
   5  -7  -7    7.10    2.00
   5  -8  -7   95.99    5.50
   5  -9  -7  153.08    9.10
   5 -10  -7  650.83   26.40
   5 -11  -7   95.69    8.20
   5 -12  -7  244.48   12.90
   5 -13  -7   90.49    8.30
   5 -14  -7    6.50    5.10
   5 -15  -7   36.30    6.60
   5 -16  -7  103.89   17.90
   5 -17  -7   10.70   11.30
   5 -18  -7  350.96   31.00
   5 -19  -7  108.29   25.80
   5 -20  -7   56.29    8.70
   5 -21  -7   24.00    7.70
   4  21  -7    0.00   10.50
   4  20  -7  164.48   21.10
   4  19  -7  342.57   27.50
   4  18  -7  129.29   16.80
   4  17  -7  246.98   21.30
   4  16  -7  146.29   16.10
   4  14  -7  225.98   19.40
   4  13  -7  255.77   20.40
   4  12  -7    0.00    5.90
   4  11  -7  184.08    8.60
   4  10  -7   30.20    2.30
   4   9  -7  365.26   11.80
   4   8  -7  350.66    9.80
   4   7  -7  109.09    4.10
   4   6  -7  191.38    6.00
   4   5  -7  268.67    7.90
   4   4  -7  818.42   21.40
   4   3  -7 3462.95   86.99
   4   2  -7 3786.32   94.99
   4   1  -7  686.03   18.20
   4   0  -7    2.00    1.20
   4  -1  -7  694.33   18.50
   4  -2  -7 3840.82   96.49
   4  -3  -7 3474.15   87.49
   4  -4  -7  832.22   22.10
   4  -5  -7  275.17    8.60
   4  -6  -7  196.88    7.90
   4  -7  -7  109.29    4.60
   4  -8  -7  337.87   10.40
   4  -9  -7  368.16   16.30
   4 -10  -7   32.20    4.80
   4 -11  -7  189.98   10.80
   4 -12  -7    4.20    5.70
   4 -13  -7  221.68   15.00
   4 -14  -7  272.07   14.40
   4 -15  -7    4.70    5.40
   4 -16  -7  192.08   16.80
   4 -17  -7  294.77   18.90
   4 -18  -7  148.09   14.60
   4 -19  -7  469.55   37.90
   4 -20  -7  222.58   24.30
   4 -21  -7    7.40    7.00
   4 -22  -7    0.00   18.10
   3  21  -7   94.59   15.50
   3  20  -7  180.68   21.90
   3  19  -7  412.06   30.20
   3  18  -7  328.97   25.30
   3  17  -7    2.60    8.00
   3  16  -7   16.40    9.00
   3  15  -7  433.76   28.70
   3  14  -7   53.99   10.10
   3  13  -7   50.19    3.70
   3  12  -7  177.48    7.30
   3  11  -7  319.27   10.80
   3  10  -7   91.59    4.20
   3   9  -7   18.10    2.00
   3   8  -7  569.24   17.70
   3   7  -7 1045.10   31.20
   3   6  -7    3.40    1.30
   3   5  -7    3.90    1.30
   3   4  -7  976.50   25.30
   3   3  -7 4960.00  123.99
   3   2  -7 2878.71   72.39
   3   1  -7 1645.54   41.90
   3   0  -7    2.00    1.20
   3  -1  -7 1628.74   41.60
   3  -2  -7 2825.62   71.29
   3  -3  -7 4974.00  124.59
   3  -4  -7  973.00   22.70
   3  -5  -7    5.10    1.50
   3  -6  -7    5.10    2.10
   3  -7  -7 1016.40   27.00
   3  -8  -7  567.04   16.00
   3  -9  -7   21.70    3.20
   3 -10  -7   87.89    7.20
   3 -11  -7  329.27   15.40
   3 -12  -7  210.48   13.70
   3 -13  -7   38.30    9.90
   3 -14  -7   53.99   10.40
   3 -15  -7  492.05   18.30
   3 -16  -7   14.80    6.20
   3 -17  -7   12.10    4.80
   3 -18  -7  409.96   22.50
   3 -19  -7  493.15   25.30
   3 -20  -7  230.78   17.10
   3 -21  -7  136.99   20.90
   2  21  -7   11.60   10.70
   2  20  -7  199.28   20.60
   2  19  -7  303.97   24.90
   2  18  -7  114.89   15.60
   2  17  -7   55.29   11.30
   2  16  -7  167.78   17.40
   2  15  -7    7.30    2.10
   2  14  -7  317.07   13.80
   2  13  -7  142.79    6.00
   2  12  -7  104.69    5.00
   2  11  -7   11.50    2.10
   2  10  -7  251.97    8.90
   2   9  -7  197.78    7.20
   2   8  -7  654.33   17.60
   2   7  -7  240.88    6.50
   2   6  -7  716.13   19.10
   2   5  -7  227.98    6.90
   2   4  -7 1241.98   31.90
   2   3  -7 1892.81   48.00
   2   2  -7 4278.07  107.09
   2   1  -7 1086.99   28.00
   2   0  -7    1.40    1.00
   2  -1  -7 1102.09   28.40
   2  -2  -7 4275.97  107.19
   2  -3  -7 1922.61   48.90
   2  -4  -7 1263.97   29.10
   2  -5  -7  232.98    7.30
   2  -6  -7  748.73   23.40
   2  -7  -7  238.88    7.80
   2  -8  -7  643.24   17.80
   2  -9  -7  205.98    8.50
   2 -10  -7  246.38    8.50
   2 -11  -7   14.10    3.50
   2 -12  -7  105.19    7.00
   2 -13  -7  164.38   12.60
   2 -14  -7  360.96   18.60
   2 -15  -7    0.00    9.60
   2 -16  -7  220.28   11.50
   2 -17  -7   58.69    6.80
   2 -18  -7  113.39    8.70
   2 -19  -7  364.56   21.80
   2 -20  -7  233.88   17.60
   2 -21  -7    3.30   26.70
   1  22  -7   34.60   20.90
   1  21  -7   28.20   10.90
   1  20  -7   70.19   13.20
   1  19  -7  104.89   15.00
   1  18  -7   75.19   13.30
   1  17  -7    2.70    8.80
   1  16  -7    0.00    1.90
   1  15  -7  142.99    6.70
   1  14  -7   21.00    3.30
   1  13  -7   27.90    3.00
   1  12  -7   11.00    2.40
   1  11  -7  197.38    7.60
   1  10  -7   15.90    2.30
   1   9  -7    2.90    1.70
   1   8  -7   83.99    3.70
   1   7  -7  516.25   14.10
   1   6  -7    6.90    1.50
   1   5  -7    8.40    1.70
   1   4  -7  382.86   10.60
   1   3  -7  831.62   21.70
   1   2  -7  394.76   10.80
   1   1  -7  290.47    8.30
   1   0  -7    1.20    1.00
   1  -1  -7  295.77    8.50
   1  -2  -7  402.36   11.10
   1  -3  -7  827.72   21.70
   1  -4  -7  369.06   10.40
   1  -5  -7    6.50    1.60
   1  -6  -7   12.60    2.20
   1  -7  -7  529.15   14.80
   1  -8  -7   77.29    3.90
   1  -9  -7    6.60    2.10
   1 -10  -7   11.80    2.60
   1 -11  -7  198.68    7.60
   1 -12  -7   16.40    4.40
   1 -13  -7   36.30   11.10
   1 -14  -7   15.80    7.60
   1 -15  -7  166.38   16.10
   1 -16  -7    8.20   11.90
   1 -17  -7   15.20    7.80
   1 -18  -7   86.89    8.80
   1 -19  -7   85.19    9.20
   1 -20  -7   77.79   16.10
   1 -21  -7   83.39   29.20
   0  22  -7    0.00    9.60
   0  21  -7    0.00   10.00
   0  20  -7    0.00    9.00
   0  19  -7    2.80    8.50
   0  18  -7    0.40    2.70
   0  17  -7    0.30    2.50
   0  16  -7    1.70    2.40
   0  15  -7    1.40    3.00
   0  14  -7    3.70    4.90
   0  13  -7    0.00    2.70
   0  12  -7    1.20    2.10
   0  11  -7    0.00    1.90
   0  10  -7    0.80    1.80
   0   9  -7    0.10    1.60
   0   8  -7    1.40    1.40
   0   7  -7    0.10    1.30
   0   6  -7    1.40    1.10
   0   5  -7    1.30    1.20
   0   4  -7    0.90    1.10
   0   3  -7    0.80    1.10
   0   2  -7    2.20    1.10
   0   1  -7    0.60    1.00
   0   0  -7    2.20    1.20
   0  -1  -7    2.60    1.30
   0  -2  -7    4.40    1.60
   0  -3  -7    2.40    1.00
   0  -4  -7    1.80    1.20
   0  -5  -7    1.90    1.30
   0  -6  -7    1.00    1.40
   0  -7  -7    1.10    1.50
   0  -8  -7    1.50    1.60
   0  -9  -7    1.70    1.90
   0 -10  -7    2.10    2.20
   0 -11  -7    0.00    2.50
   0 -12  -7    0.90    2.80
   0 -13  -7    0.00    3.90
   0 -14  -7    0.00   10.40
   0 -15  -7    1.80    7.40
   0 -16  -7   23.10   11.00
   0 -17  -7    0.00   12.20
   0 -18  -7    0.50    4.80
   0 -19  -7    0.90    5.10
   0 -20  -7    4.50    6.80
   0 -21  -7   35.70   27.60
  -1  22  -7   12.20   10.50
  -1  20  -7   91.09   14.30
  -1  19  -7   99.59   14.50
  -1  18  -7   80.69    6.70
  -1  17  -7   14.30    4.10
  -1  16  -7    1.30    2.70
  -1  15  -7  155.58    7.30
  -1  14  -7   20.30    3.20
  -1  13  -7   14.50    5.10
  -1  12  -7   13.80    3.10
  -1  11  -7  187.08    7.60
  -1  10  -7   16.20    2.60
  -1   9  -7    2.80    1.80
  -1   8  -7   86.89    3.80
  -1   7  -7  513.15   14.10
  -1   6  -7    9.10    1.50
  -1   5  -7    8.80    1.30
  -1   4  -7  379.16   10.50
  -1   3  -7  843.62   22.00
  -1   2  -7  402.46   11.00
  -1   1  -7  288.87    8.20
  -1   0  -7    2.80    1.10
  -1  -1  -7  291.47    8.40
  -1  -2  -7  390.06   11.30
  -1  -3  -7  816.32   20.90
  -1  -4  -7  375.96   10.60
  -1  -5  -7    9.20    1.60
  -1  -6  -7   10.40    1.80
  -1  -7  -7  512.45   12.90
  -1  -8  -7   85.09    4.60
  -1  -9  -7    1.90    2.90
  -1 -10  -7   10.70    2.70
  -1 -11  -7  201.18    8.40
  -1 -12  -7    9.50    2.90
  -1 -13  -7   26.90    4.30
  -1 -14  -7   19.00    6.90
  -1 -15  -7  159.08   15.50
  -1 -16  -7    0.00    8.70
  -1 -17  -7   41.40   11.60
  -1 -18  -7  101.39   14.10
  -1 -19  -7   94.59    9.20
  -1 -20  -7   62.59    7.80
  -1 -21  -7   14.20    8.20
  -2  22  -7    0.00    9.40
  -2  21  -7    0.20    9.20
  -2  20  -7  244.38   21.70
  -2  19  -7  299.27   14.50
  -2  18  -7  106.99   18.30
  -2  17  -7   76.09    7.20
  -2  16  -7  208.98    9.00
  -2  15  -7    8.60    3.00
  -2  14  -7  297.47   11.20
  -2  13  -7  140.09    6.90
  -2  12  -7   75.89    8.50
  -2  11  -7    0.80    3.10
  -2  10  -7  247.08    9.80
  -2   9  -7  191.38    6.50
  -2   8  -7  641.04   17.60
  -2   7  -7  243.68    7.50
  -2   6  -7  722.43   19.20
  -2   5  -7  235.08    7.10
  -2   4  -7 1306.97   30.00
  -2   3  -7 1881.21   47.70
  -2   2  -7 4228.78  105.89
  -2   1  -7 1079.99   27.80
  -2   0  -7    0.00    1.00
  -2  -1  -7 1085.39   28.00
  -2  -2  -7 4247.38  107.19
  -2  -3  -7 1894.91   49.30
  -2  -4  -7 1286.07   43.70
  -2  -5  -7  231.68    7.20
  -2  -6  -7  748.33   18.00
  -2  -7  -7  246.28    7.00
  -2  -8  -7  650.93   20.90
  -2  -9  -7  197.78    7.90
  -2 -10  -7  248.68    9.60
  -2 -11  -7   12.30    2.90
  -2 -12  -7  102.59    6.00
  -2 -13  -7  155.08    7.70
  -2 -14  -7  339.47   13.50
  -2 -15  -7    1.20    8.50
  -2 -16  -7  264.47   19.90
  -2 -17  -7   72.99    9.70
  -2 -18  -7   85.79   12.50
  -2 -19  -7  375.36   24.90
  -2 -21  -7    0.00    9.40
  -3  22  -7   11.30    9.60
  -3  21  -7   94.99   14.10
  -3  20  -7  199.88   19.00
  -3  19  -7  416.36   18.90
  -3  18  -7  381.46   19.10
  -3  17  -7   38.50   11.80
  -3  16  -7   18.20    8.00
  -3  15  -7  460.15   21.10
  -3  14  -7   53.59    4.70
  -3  13  -7   47.80    4.40
  -3  12  -7  161.98    7.90
  -3  11  -7  314.27   11.90
  -3  10  -7   92.19    5.10
  -3   9  -7   14.30    2.30
  -3   8  -7  577.44   15.90
  -3   7  -7 1018.10   26.60
  -3   6  -7    4.20    1.50
  -3   5  -7    9.50    1.50
  -3   4  -7  991.90   25.70
  -3   3  -7 5017.10  112.49
  -3   2  -7 2870.11   72.29
  -3   1  -7 1625.74   41.40
  -3   0  -7    0.70    1.10
  -3  -1  -7 1627.44   41.40
  -3  -2  -7 2804.32   63.29
  -3  -3  -7 5102.39  129.29
  -3  -4  -7 1006.10   28.50
  -3  -5  -7    7.70    2.30
  -3  -6  -7    1.90    1.30
  -3  -7  -7 1017.30   26.80
  -3  -8  -7  549.35   17.70
  -3  -9  -7   21.80    2.80
  -3 -10  -7  101.99    7.10
  -3 -11  -7  334.67   12.20
  -3 -12  -7  195.48    8.40
  -3 -13  -7   48.80    4.50
  -3 -14  -7   66.49    5.20
  -3 -15  -7  448.46   18.90
  -3 -16  -7    3.80    9.00
  -3 -21  -7   68.09   15.30
  -4  22  -7    8.30    9.20
  -4  21  -7    8.80    9.30
  -4  20  -7  193.98   18.50
  -4  19  -7  327.17   15.90
  -4  18  -7  124.49   10.80
  -4  17  -7  274.97   21.70
  -4  16  -7  176.68   12.90
  -4  15  -7   15.90    8.30
  -4  14  -7  248.48   12.90
  -4  13  -7  224.38   11.90
  -4  12  -7    4.00    2.90
  -4  11  -7  158.98    7.50
  -4  10  -7   27.20    2.90
  -4   9  -7  343.27   10.40
  -4   8  -7  331.67    9.90
  -4   7  -7  111.89    4.50
  -4   6  -7  192.48    6.20
  -4   5  -7  274.57    8.10
  -4   4  -7  839.42   22.00
  -4   3  -7 3494.55   87.79
  -4   2  -7 3797.12   85.39
  -4   1  -7  692.03   18.90
  -4   0  -7    0.00    1.50
  -4  -1  -7  678.13   16.00
  -4  -2  -7 3799.62   95.29
  -4  -3  -7 3493.35   87.79
  -4  -4  -7  833.12   22.30
  -4  -5  -7  276.47    9.60
  -4  -6  -7  182.48    6.20
  -4  -7  -7  112.99    4.60
  -4  -8  -7  351.76   12.20
  -4  -9  -7  351.06   12.30
  -4 -10  -7   25.10    3.10
  -4 -11  -7  171.58    7.70
  -4 -12  -7    2.60    2.60
  -4 -13  -7  223.58   11.40
  -4 -14  -7  277.47   23.10
  -4 -15  -7    6.60    3.30
  -4 -16  -7  163.48    8.30
  -4 -17  -7  246.98   24.30
  -4 -21  -7    0.30   11.80
  -5  21  -7   14.80    8.90
  -5  20  -7   49.99    6.90
  -5  19  -7  114.49    9.40
  -5  18  -7  295.87   15.40
  -5  17  -7    1.50   14.90
  -5  16  -7  114.59   11.50
  -5  15  -7   26.50   12.70
  -5  14  -7    0.00    7.50
  -5  13  -7   91.39    7.70
  -5  12  -7  235.88   11.90
  -5  11  -7   74.09    5.20
  -5  10  -7  606.64   17.40
  -5   9  -7  142.99    5.60
  -5   8  -7   94.99    4.30
  -5   7  -7    5.60    1.70
  -5   6  -7  142.29    5.00
  -5   5  -7  214.28    7.50
  -5   4  -7 1809.02   46.10
  -5   3  -7 1270.67   32.70
  -5   2  -7 1144.29   29.90
  -5   1  -7  336.37   10.60
  -5   0  -7    0.00    1.70
  -5  -1  -7  345.17    9.70
  -5  -2  -7 1119.09   28.90
  -5  -3  -7 1279.27   33.00
  -5  -4  -7 1786.72   45.70
  -5  -5  -7  211.58    7.10
  -5  -6  -7  145.59    6.40
  -5  -7  -7    7.80    1.90
  -5  -8  -7   89.29    4.80
  -5  -9  -7  153.48    6.80
  -5 -10  -7  641.34   20.80
  -5 -11  -7   81.69    6.80
  -5 -12  -7  257.27   11.80
  -5 -13  -7   92.39    6.70
  -5 -14  -7   16.10    8.20
  -5 -15  -7   43.90    9.70
  -5 -16  -7  114.49    6.70
  -5 -17  -7    6.50    4.20
  -5 -18  -7  332.17   28.60
  -6  21  -7    1.10    8.10
  -6  20  -7    4.10    5.30
  -6  19  -7   42.90    6.60
  -6  18  -7   31.10    8.80
  -6  17  -7  250.47   13.70
  -6  16  -7   71.09   11.10
  -6  15  -7   45.50    8.80
  -6  14  -7    0.00    7.40
  -6  13  -7   63.09    9.00
  -6  12  -7  270.97   13.20
  -6  11  -7  556.04   18.40
  -6  10  -7  326.37   11.70
  -6   9  -7  252.47    9.40
  -6   8  -7    8.20    2.10
  -6   7  -7   45.40    2.90
  -6   6  -7  665.53   18.00
  -6   5  -7  699.73   18.70
  -6   4  -7  211.28    6.50
  -6   3  -7  446.26   12.40
  -6   2  -7    5.00    1.60
  -6   1  -7   19.60    3.70
  -6   0  -7    0.00    5.90
  -6  -1  -7    0.00    6.60
  -6  -2  -7    5.50    1.60
  -6  -3  -7  436.46   12.20
  -6  -4  -7  214.88    6.80
  -6  -5  -7  690.33   18.70
  -6  -6  -7  664.03   18.10
  -6  -7  -7   45.70    3.50
  -6  -8  -7   11.80    2.50
  -6  -9  -7  250.47    9.50
  -6 -10  -7  332.87   12.10
  -6 -11  -7  569.34   19.20
  -6 -12  -7  335.57   15.80
  -6 -13  -7   70.39    6.50
  -6 -14  -7    7.90    8.20
  -6 -15  -7   30.80    8.60
  -6 -17  -7  239.68   12.70
  -6 -18  -7   26.60    4.90
  -6 -19  -7   50.69   15.50
  -7  21  -7   25.70    8.90
  -7  20  -7    0.00   12.80
  -7  19  -7   44.30    6.80
  -7  18  -7   15.70    5.50
  -7  17  -7   61.69    7.40
  -7  16  -7  131.69   10.90
  -7  15  -7  218.58   14.40
  -7  14  -7   36.20    8.30
  -7  13  -7   68.99    8.60
  -7  12  -7  151.68   16.70
  -7  11  -7  890.61   27.90
  -7  10  -7  435.36   14.80
  -7   9  -7   49.50    3.80
  -7   8  -7    0.00    1.90
  -7   7  -7  997.90   30.10
  -7   6  -7  374.26   10.90
  -7   5  -7  633.84   17.10
  -7   4  -7   69.09    3.10
  -7   3  -7  227.28    6.90
  -7   2  -7   31.20    2.10
  -7   1  -7  627.44   20.50
  -7   0  -7    0.00    4.30
  -7  -1  -7  635.94   23.20
  -7  -2  -7   16.60    5.20
  -7  -3  -7  231.68    7.80
  -7  -4  -7   73.89    3.10
  -7  -5  -7  619.84   17.00
  -7  -6  -7  374.56   11.00
  -7  -7  -7 1007.10   30.90
  -7  -8  -7    2.50    2.20
  -7  -9  -7   50.09    4.00
  -7 -10  -7  465.15   16.10
  -7 -11  -7  936.11   30.30
  -7 -12  -7  202.08   11.20
  -7 -13  -7   71.99    6.80
  -7 -17  -7   59.09    6.80
  -7 -18  -7   16.80   12.90
  -7 -19  -7   40.90   15.10
  -7 -20  -7    0.00    9.70
  -8  21  -7    0.00    7.40
  -8  20  -7  256.07   15.80
  -8  19  -7   59.99   11.00
  -8  18  -7   29.70   12.60
  -8  17  -7    3.20    5.10
  -8  16  -7  279.57   14.60
  -8  15  -7  143.99   11.10
  -8  14  -7   54.19    9.60
  -8  13  -7    0.00   10.80
  -8  12  -7  544.55   18.70
  -8  11  -7  133.49   10.20
  -8  10  -7  590.64   19.10
  -8   9  -7   18.70    2.80
  -8   8  -7  230.08    8.50
  -8   7  -7  236.18    8.40
  -8   6  -7 1393.86   41.20
  -8   5  -7   73.99    3.60
  -8   4  -7   25.50    2.00
  -8   3  -7   57.49    2.80
  -8   2  -7 1340.77   34.50
  -8   1  -7  105.29    4.00
  -8   0  -7    0.90    2.10
  -8  -1  -7  108.79    5.20
  -8  -2  -7 1336.27   35.50
  -8  -3  -7   61.29    4.60
  -8  -4  -7   28.00    2.80
  -8  -5  -7   72.19    3.40
  -8  -6  -7 1361.86   35.60
  -8  -7  -7  245.88    9.30
  -8  -8  -7  242.48   11.90
  -8  -9  -7   23.80    4.30
  -8 -10  -7  580.74   24.10
  -8 -11  -7  158.58    9.60
  -8 -12  -7  602.04   25.50
  -8 -13  -7    2.20    2.90
  -8 -14  -7   68.99    4.30
  -8 -15  -7  165.78   14.10
  -8 -16  -7  342.77   20.80
  -8 -17  -7    9.30    4.20
  -8 -19  -7   77.19   16.00
  -9  20  -7   40.70    6.60
  -9  19  -7  150.68   21.10
  -9  18  -7   39.50    9.60
  -9  17  -7   15.10   10.00
  -9  16  -7   11.10    6.00
  -9  15  -7  247.78   13.20
  -9  14  -7   68.29    6.80
  -9  13  -7   38.30   14.90
  -9  12  -7    0.00    5.00
  -9  11  -7  596.54   19.80
  -9  10  -7    0.00    2.90
  -9   9  -7    0.50    2.00
  -9   8  -7  123.79    5.50
  -9   7  -7  803.42   24.50
  -9   6  -7  122.59    5.00
  -9   5  -7   59.39    3.30
  -9   4  -7  127.69    6.30
  -9   3  -7 1216.38   36.00
  -9   2  -7  418.66   15.50
  -9   1  -7  621.64   16.80
  -9   0  -7    4.50    1.40
  -9  -1  -7  642.44   17.40
  -9  -2  -7  401.16   11.90
  -9  -3  -7 1139.79   30.60
  -9  -4  -7  136.59    5.30
  -9  -5  -7   58.79    3.50
  -9  -6  -7  134.79    5.40
  -9  -7  -7  846.72   26.50
  -9  -8  -7  133.49    6.40
  -9  -9  -7    2.30    2.40
  -9 -10  -7    6.10    2.70
  -9 -11  -7  633.54   21.10
  -9 -12  -7    4.10    3.90
  -9 -13  -7   20.80    4.20
  -9 -14  -7   83.69    5.60
  -9 -15  -7  276.67   14.60
  -9 -16  -7   20.60    7.80
 -10  20  -7   57.09   11.60
 -10  19  -7   66.79    7.60
 -10  18  -7   32.40    9.20
 -10  17  -7   28.20    8.30
 -10  16  -7   27.80    7.60
 -10  15  -7    9.40    8.90
 -10  14  -7   88.09   13.40
 -10  13  -7   71.79    5.30
 -10  12  -7   12.10    6.90
 -10  11  -7   75.59    6.10
 -10  10  -7   29.50    4.30
 -10   9  -7  102.19    5.50
 -10   8  -7  114.99    5.10
 -10   7  -7   29.50    2.50
 -10   6  -7  106.79    4.50
 -10   5  -7   50.59    3.10
 -10   4  -7  355.16   11.50
 -10   3  -7  926.71   27.80
 -10   2  -7  787.52   24.10
 -10   1  -7  213.88    7.60
 -10   0  -7    3.10    1.60
 -10  -1  -7  194.68    8.50
 -10  -2  -7  770.82   20.80
 -10  -3  -7  922.41   28.60
 -10  -4  -7  349.87   13.80
 -10  -5  -7   41.00    4.40
 -10  -6  -7  100.29    6.50
 -10  -7  -7   27.30    3.40
 -10  -8  -7  128.49    6.50
 -10  -9  -7  110.49    6.10
 -10 -10  -7   32.20    3.80
 -10 -11  -7   82.89    5.60
 -10 -12  -7    8.90    3.00
 -10 -13  -7  102.29    9.90
 -10 -14  -7   73.79    5.30
 -10 -15  -7    0.00    3.70
 -10 -16  -7   27.70    4.50
 -11  20  -7   11.30    8.30
 -11  19  -7    7.50    9.30
 -11  18  -7   71.99   20.10
 -11  17  -7   73.49    9.40
 -11  16  -7   95.69    9.10
 -11  15  -7   24.80   16.80
 -11  14  -7    0.00    6.80
 -11  13  -7   74.99    5.00
 -11  12  -7  340.17   12.20
 -11  11  -7   85.59    5.50
 -11  10  -7  401.46   13.80
 -11   9  -7   29.70    3.40
 -11   8  -7   59.29    4.20
 -11   7  -7   15.40    2.10
 -11   6  -7  132.39    4.70
 -11   5  -7  174.98    6.00
 -11   4  -7  637.84   19.30
 -11   3  -7  112.49    5.80
 -11   2  -7  421.56   17.20
 -11   1  -7   15.70    1.90
 -11   0  -7    3.40    1.70
 -11  -1  -7   15.30    2.30
 -11  -2  -7  453.25   14.90
 -11  -3  -7  111.29    5.90
 -11  -4  -7  633.94   36.40
 -11  -5  -7  168.58   15.20
 -11  -6  -7  135.89    6.50
 -11  -7  -7   15.30    2.90
[truncated: 532,981 more chars]
