# Supplementary material for: Isolation of a planar π-aromatic Bi5− ring in a cobalt-based inverse-sandwich-type complex
Source: Nat Chem. 2025 Jan 20;17(4):547–55. doi: 10.1038/s41557-024-01713-8 (PMC11964920; doi:10.1038/s41557-024-01713-8)
Supplement: Supplementary file 3 — Cartesian coordinates and total energies of all computed structures. [file 41557_2024_1713_MOESM3_ESM.txt]

Cartesian coordinates of all calculated structures in angstrom
Level PBE/dhf-TZVP

Bi5, global minimum structure 
Energy = -107677.5394172
Bi    1.9731628    1.4335867    0.0000000 
Bi    1.9731628   -1.4335867    0.0000000 
Bi   -0.7536811    2.3195920    0.0000000 
Bi   -0.7536811   -2.3195920    0.0000000 
Bi   -2.4389633    0.0000000    0.0000000 

Bi5, 2nd stable isomer 
Energy = -107677.5274069
Bi    0.0000000    0.0000000    2.6439116 
Bi    0.0000000   -1.8629631    0.2991016 
Bi    1.5010300    0.0000000   -1.6208500 
Bi   -1.5010300    0.0000000   -1.6208500 
Bi    0.0000000    1.8629631    0.2991016 

[(IMesCo)2Bi5]-
Energy = -5685.568921611
Bi   -1.4147165   -0.3859111   -1.9678445 
Bi    1.4147165    0.3859111   -1.9678445 
Bi   -2.3332296   -0.3569675    0.8053906 
Co   -0.2305885    1.2419832    0.0262535 
Bi    0.0000000    0.0000000    2.5145591 
Bi    2.3332296    0.3569675    0.8053906 
C    -0.5243166    3.1044110   -0.0785248 
N     0.1558639    4.1508113    0.5702116 
N    -1.4171481    3.8417120   -0.8791576 
C     1.1843508    4.0170167    1.5584680 
C    -0.2830010    5.4111652    0.1784265 
C    -2.4319689    3.3207893   -1.7466934 
C    -1.2693395    5.2171120   -0.7307492 
C     0.8204433    3.9011784    2.9110941 
C     2.5299723    4.1176839    1.1632491 
H     0.1408265    6.3215288    0.5870459 
C    -2.1673378    3.2075837   -3.1233336 
C    -3.7080388    3.0562844   -1.2192200 
H    -1.8850000    5.9237847   -1.2757087 
C     1.8418667    3.8320353    3.8649249 
C    -0.6265460    3.8528877    3.3150681 
C     2.8980985    4.2669178   -0.2865503 
C     3.5145905    4.0525248    2.1558941 
C    -3.2008957    2.7685380   -3.9590014 
C    -0.8073616    3.5247276   -3.6768175 
C    -4.7054924    2.6126153   -2.0943617 
C    -3.9870910    3.2461094    0.2449049 
H     1.5692543    3.7201162    4.9184698 
C     3.1933564    3.8955443    3.5080713 
H    -1.1601683    4.7673410    3.0098076 
H    -0.7244858    3.7392030    4.4030949 
H    -1.1306132    3.0040604    2.8256302 
H     2.5036768    3.4177097   -0.8691871 
H     3.9890351    4.2978863   -0.4100792 
H     2.4714680    5.1831736   -0.7245213 
H     4.5652990    4.1085923    1.8565413 
H    -2.9986030    2.6577947   -5.0284667 
C    -4.4697984    2.4508296   -3.4639410 
H    -0.4999458    4.5557093   -3.4431343 
H    -0.7896733    3.3933978   -4.7672724 
H    -0.0498451    2.8564633   -3.2322019 
H    -5.6956837    2.3846934   -1.6889275 
H    -3.3234014    2.6029920    0.8461119 
H    -5.0287300    2.9903036    0.4803442 
H    -3.8011912    4.2855763    0.5587269 
C     4.2751574    3.7558957    4.5477847 
C    -5.5422622    1.9119785   -4.3751951 
H     5.1805266    4.3134362    4.2662966 
H     4.5663868    2.6993809    4.6689467 
H     3.9393959    4.1172719    5.5307214 
H    -6.5478689    2.1639046   -4.0082081 
H    -5.4829836    0.8129215   -4.4403167 
H    -5.4394183    2.3053873   -5.3970442 
Co    0.2305885   -1.2419832    0.0262535 
C     0.5243166   -3.1044110   -0.0785248 
N    -0.1558639   -4.1508113    0.5702116 
N     1.4171481   -3.8417120   -0.8791576 
C    -1.1843508   -4.0170167    1.5584680 
C     0.2830010   -5.4111652    0.1784265 
C     2.4319689   -3.3207893   -1.7466934 
C     1.2693395   -5.2171120   -0.7307492 
C    -0.8204433   -3.9011784    2.9110941 
C    -2.5299723   -4.1176839    1.1632491 
H    -0.1408265   -6.3215288    0.5870459 
C     2.1673378   -3.2075837   -3.1233336 
C     3.7080388   -3.0562844   -1.2192200 
H     1.8850000   -5.9237847   -1.2757087 
C    -1.8418667   -3.8320353    3.8649249 
C     0.6265460   -3.8528877    3.3150681 
C    -2.8980985   -4.2669178   -0.2865503 
C    -3.5145905   -4.0525248    2.1558941 
C     3.2008957   -2.7685380   -3.9590014 
C     0.8073616   -3.5247276   -3.6768175 
C     4.7054924   -2.6126153   -2.0943617 
C     3.9870910   -3.2461094    0.2449049 
H    -1.5692543   -3.7201162    4.9184698 
C    -3.1933564   -3.8955443    3.5080713 
H     1.1601683   -4.7673410    3.0098076 
H     0.7244858   -3.7392030    4.4030949 
H     1.1306132   -3.0040604    2.8256302 
H    -2.5036768   -3.4177097   -0.8691871 
H    -3.9890351   -4.2978863   -0.4100792 
H    -2.4714680   -5.1831736   -0.7245213 
H    -4.5652990   -4.1085923    1.8565413 
H     2.9986030   -2.6577947   -5.0284667 
C     4.4697984   -2.4508296   -3.4639410 
H     0.4999458   -4.5557093   -3.4431343 
H     0.7896733   -3.3933978   -4.7672724 
H     0.0498451   -2.8564633   -3.2322019 
H     5.6956837   -2.3846934   -1.6889275 
H     3.3234014   -2.6029920    0.8461119 
H     5.0287300   -2.9903036    0.4803442 
H     3.8011912   -4.2855763    0.5587269 
C    -4.2751574   -3.7558957    4.5477847 
C     5.5422622   -1.9119785   -4.3751951 
H    -5.1805266   -4.3134362    4.2662966 
H    -4.5663868   -2.6993809    4.6689467 
H    -3.9393959   -4.1172719    5.5307214 
H     6.5478689   -2.1639046   -4.0082081 
H     5.4829836   -0.8129215   -4.4403167 
H     5.4394183   -2.3053873   -5.3970442 

(IMesCo)2Bi5, 2A
Energy = -5685.511371783
Bi   -1.2237073   -0.8279422   -1.8123946 
Bi    1.2237073    0.8279422   -1.8123946 
Bi   -2.1390688   -1.1075087    0.9256388 
Co   -0.6316257    1.1128411    0.1265871 
Bi   -0.0000000    0.0000000    2.5619366 
Bi    2.1390688    1.1075087    0.9256388 
C    -1.5998722    2.7319976   -0.1939537 
N    -1.3933746    3.9346414    0.4750319 
N    -2.6258160    3.0673140   -1.0722728 
C    -0.4373065    4.1706966    1.5213830 
C    -2.2430535    4.9403532    0.0311566 
C    -3.3123270    2.1981926   -1.9884720 
C    -3.0148782    4.3973142   -0.9422149 
C    -0.8130898    3.9346796    2.8533797 
C     0.8205990    4.7037604    1.1863727 
H    -2.2193134    5.9392955    0.4507529 
C    -2.9088252    2.1599640   -3.3335843 
C    -4.4444057    1.4954985   -1.5348591 
H    -3.8053220    4.8236670   -1.5485852 
C     0.1264986    4.2055474    3.8562111 
C    -2.1796981    3.4080102    3.1973110 
C     1.1905148    4.9813288   -0.2446246 
C     1.7213349    4.9581765    2.2256594 
C    -3.6365181    1.3475673   -4.2133570 
C    -1.7311301    2.9571988   -3.8196462 
C    -5.1321238    0.6952508   -2.4519484 
C    -4.9080410    1.6126363   -0.1099777 
H    -0.1481135    4.0119222    4.8966908 
C     1.3974533    4.7108357    3.5657063 
H    -2.9736346    4.0966823    2.8681187 
H    -2.2785251    3.2651753    4.2811733 
H    -2.3635949    2.4421285    2.7016514 
H     1.1126496    4.0647954   -0.8512277 
H     2.2192456    5.3579900   -0.3140456 
H     0.5207378    5.7268812   -0.7007561 
H     2.7088062    5.3566920    1.9764747 
H    -3.3226820    1.2970264   -5.2594331 
C    -4.7405676    0.6001863   -3.7936007 
H    -1.8701278    4.0359446   -3.6498526 
H    -1.5695433    2.7961179   -4.8931521 
H    -0.8121410    2.6662342   -3.2844477 
H    -6.0044316    0.1339721   -2.1053752 
H    -4.1050201    1.3285976    0.5883585 
H    -5.7742299    0.9639780    0.0731269 
H    -5.1953638    2.6475674    0.1340941 
C     2.3906184    4.9954673    4.6624192 
C    -5.4919667   -0.2853049   -4.7529989 
H     2.5466551    6.0788834    4.7878908 
H     3.3720782    4.5519131    4.4379409 
H     2.0483443    4.5934873    5.6253881 
H    -6.5683484   -0.0561784   -4.7512700 
H    -5.3889014   -1.3464192   -4.4767038 
H    -5.1211015   -0.1689744   -5.7799730 
Co    0.6316257   -1.1128411    0.1265871 
C     1.5998722   -2.7319976   -0.1939537 
N     1.3933746   -3.9346414    0.4750319 
N     2.6258160   -3.0673140   -1.0722728 
C     0.4373065   -4.1706966    1.5213830 
C     2.2430535   -4.9403532    0.0311566 
C     3.3123270   -2.1981926   -1.9884720 
C     3.0148782   -4.3973142   -0.9422149 
C     0.8130898   -3.9346796    2.8533797 
C    -0.8205990   -4.7037604    1.1863727 
H     2.2193134   -5.9392955    0.4507529 
C     2.9088252   -2.1599640   -3.3335843 
C     4.4444057   -1.4954985   -1.5348591 
H     3.8053220   -4.8236670   -1.5485852 
C    -0.1264986   -4.2055474    3.8562111 
C     2.1796981   -3.4080102    3.1973110 
C    -1.1905148   -4.9813288   -0.2446246 
C    -1.7213349   -4.9581765    2.2256594 
C     3.6365181   -1.3475673   -4.2133570 
C     1.7311301   -2.9571988   -3.8196462 
C     5.1321238   -0.6952508   -2.4519484 
C     4.9080410   -1.6126363   -0.1099777 
H     0.1481135   -4.0119222    4.8966908 
C    -1.3974533   -4.7108357    3.5657063 
H     2.9736346   -4.0966823    2.8681187 
H     2.2785251   -3.2651753    4.2811733 
H     2.3635949   -2.4421285    2.7016514 
H    -1.1126496   -4.0647954   -0.8512277 
H    -2.2192456   -5.3579900   -0.3140456 
H    -0.5207378   -5.7268812   -0.7007561 
H    -2.7088062   -5.3566920    1.9764747 
H     3.3226820   -1.2970264   -5.2594331 
C     4.7405676   -0.6001863   -3.7936007 
H     1.8701278   -4.0359446   -3.6498526 
H     1.5695433   -2.7961179   -4.8931521 
H     0.8121410   -2.6662342   -3.2844477 
H     6.0044316   -0.1339721   -2.1053752 
H     4.1050201   -1.3285976    0.5883585 
H     5.7742299   -0.9639780    0.0731269 
H     5.1953638   -2.6475674    0.1340941 
C    -2.3906184   -4.9954673    4.6624192 
C     5.4919667    0.2853049   -4.7529989 
H    -2.5466551   -6.0788834    4.7878908 
H    -3.3720782   -4.5519131    4.4379409 
H    -2.0483443   -4.5934873    5.6253881 
H     6.5683484    0.0561784   -4.7512700 
H     5.3889014    1.3464192   -4.4767038 
H     5.1211015    0.1689744   -5.7799730 

(IMesCo)2Bi5, 2B
Energy = -5685.511406732
Bi   -1.4396385   -0.0947031   -2.2180918 
Bi    1.4396385    0.0947031   -2.2180918 
Bi   -2.2817636    0.0269538    0.5771998 
Co    0.0015307    1.2860053   -0.1795979 
Bi    0.0000000    0.0000000    2.3680511 
Bi    2.2817636   -0.0269538    0.5771998 
C     0.0397733    3.2113797   -0.2133716 
N     1.0343330    4.0829686    0.2190763 
N    -0.9189392    4.0938360   -0.6988223 
C     2.2813016    3.7364221    0.8442147 
C     0.6984396    5.4156264    0.0035803 
C    -2.1892174    3.7478439   -1.2730384 
C    -0.5292986    5.4223486   -0.5709219 
C     2.3366334    3.6470670    2.2455907 
C     3.4323270    3.6059822    0.0467415 
H     1.3617244    6.2259765    0.2822159 
C    -2.2862359    3.5921226   -2.6664277 
C    -3.3134814    3.6623652   -0.4356543 
H    -1.1609512    6.2397674   -0.8981514 
C     3.5734448    3.3629929    2.8362035 
C     1.1081056    3.8567992    3.0861369 
C     3.3644866    3.7560463   -1.4472552 
C     4.6449715    3.3271105    0.6871216 
C    -3.5432447    3.2968876   -3.2058897 
C    -1.0782856    3.7393540   -3.5503922 
C    -4.5476823    3.3627569   -1.0250545 
C    -3.1996063    3.8972694    1.0460707 
H     3.6271191    3.2802721    3.9251810 
C     4.7358214    3.1892020    2.0770418 
H     0.6874637    4.8644234    2.9431138 
H     1.3385883    3.7290321    4.1515637 
H     0.3202932    3.1374315    2.8115115 
H     2.6815103    3.0085709   -1.8833550 
H     4.3567044    3.6230575   -1.8973027 
H     2.9827317    4.7458813   -1.7411733 
H     5.5454592    3.2145578    0.0769398 
H    -3.6306516    3.1630752   -4.2876590 
C    -4.6829263    3.1664469   -2.4035630 
H    -0.6480172    4.7508414   -3.4830235 
H    -1.3386367    3.5477316   -4.5993244 
H    -0.2880963    3.0323651   -3.2522434 
H    -5.4295005    3.2832531   -0.3833498 
H    -2.4448474    3.2326567    1.4935909 
H    -4.1613064    3.7158140    1.5431002 
H    -2.8905749    4.9311664    1.2674149 
C     6.0460940    2.8428470    2.7344085 
C    -6.0135101    2.8011811   -3.0078597 
H     6.8950858    3.3021205    2.2084514 
H     6.2106908    1.7530386    2.7289014 
H     6.0704153    3.1723692    3.7822324 
H    -6.8477415    3.1221090   -2.3689926 
H    -6.0984688    1.7098935   -3.1368039 
H    -6.1442064    3.2559351   -4.0001074 
Co   -0.0015307   -1.2860053   -0.1795979 
C    -0.0397733   -3.2113797   -0.2133716 
N    -1.0343330   -4.0829686    0.2190763 
N     0.9189392   -4.0938360   -0.6988223 
C    -2.2813016   -3.7364221    0.8442147 
C    -0.6984396   -5.4156264    0.0035803 
C     2.1892174   -3.7478439   -1.2730384 
C     0.5292986   -5.4223486   -0.5709219 
C    -2.3366334   -3.6470670    2.2455907 
C    -3.4323270   -3.6059822    0.0467415 
H    -1.3617244   -6.2259765    0.2822159 
C     2.2862359   -3.5921226   -2.6664277 
C     3.3134814   -3.6623652   -0.4356543 
H     1.1609512   -6.2397674   -0.8981514 
C    -3.5734448   -3.3629929    2.8362035 
C    -1.1081056   -3.8567992    3.0861369 
C    -3.3644866   -3.7560463   -1.4472552 
C    -4.6449715   -3.3271105    0.6871216 
C     3.5432447   -3.2968876   -3.2058897 
C     1.0782856   -3.7393540   -3.5503922 
C     4.5476823   -3.3627569   -1.0250545 
C     3.1996063   -3.8972694    1.0460707 
H    -3.6271191   -3.2802721    3.9251810 
C    -4.7358214   -3.1892020    2.0770418 
H    -0.6874637   -4.8644234    2.9431138 
H    -1.3385883   -3.7290321    4.1515637 
H    -0.3202932   -3.1374315    2.8115115 
H    -2.6815103   -3.0085709   -1.8833550 
H    -4.3567044   -3.6230575   -1.8973027 
H    -2.9827317   -4.7458813   -1.7411733 
H    -5.5454592   -3.2145578    0.0769398 
H     3.6306516   -3.1630752   -4.2876590 
C     4.6829263   -3.1664469   -2.4035630 
H     0.6480172   -4.7508414   -3.4830235 
H     1.3386367   -3.5477316   -4.5993244 
H     0.2880963   -3.0323651   -3.2522434 
H     5.4295005   -3.2832531   -0.3833498 
H     2.4448474   -3.2326567    1.4935909 
H     4.1613064   -3.7158140    1.5431002 
H     2.8905749   -4.9311664    1.2674149 
C    -6.0460940   -2.8428470    2.7344085 
C     6.0135101   -2.8011811   -3.0078597 
H    -6.8950858   -3.3021205    2.2084514 
H    -6.2106908   -1.7530386    2.7289014 
H    -6.0704153   -3.1723692    3.7822324 
H     6.8477415   -3.1221090   -2.3689926 
H     6.0984688   -1.7098935   -3.1368039 
H     6.1442064   -3.2559351   -4.0001074 

(IMesCo)2Bi5, 2BS
Energy = -5685.512897681
Bi   -1.3536061   -0.0637229   -1.9360225 
Bi    1.5782966    0.0910629   -2.0407057 
Bi   -2.2161584    0.1266803    0.8661360 
Co    0.1943163    1.2667848    0.0635096 
Bi    0.1655979   -0.1349015    2.4987230 
Bi    2.4934583   -0.1965539    0.7065869 
C     0.0776305    3.2149583   -0.1919310 
N     0.8866689    4.1179994    0.4804661 
N    -0.6827319    4.0471999   -0.9960042 
C     1.8826731    3.7910220    1.4644955 
C     0.6366470    5.4323868    0.1048311 
C    -1.7303475    3.6756942   -1.9085867 
C    -0.3495109    5.3885256   -0.8241548 
C     1.5055282    3.7183998    2.8150956 
C     3.2162437    3.6212098    1.0512446 
H     1.1797139    6.2656788    0.5346741 
C    -1.4193674    3.4933659   -3.2660827 
C    -3.0546053    3.6275139   -1.4359546 
H    -0.8493137    6.1757821   -1.3759619 
C     2.5021990    3.4337289    3.7567676 
C     0.0793480    3.9389324    3.2398889 
C     3.6019124    3.7244131   -0.3986764 
C     4.1724631    3.3411949    2.0324773 
C    -2.4722999    3.2087881   -4.1456666 
C    -0.0050327    3.5985544   -3.7639639 
C    -4.0672425    3.3362238   -2.3546310 
C    -3.3735766    3.8972646    0.0082936 
H     2.2212585    3.3600241    4.8107340 
C     3.8370505    3.2395646    3.3883303 
H    -0.2740722    4.9447570    2.9637887 
H    -0.0231265    3.8268933    4.3268673 
H    -0.5907442    3.2141962    2.7517320 
H     3.0498164    2.9858529   -1.0019108 
H     4.6765541    3.5426558   -0.5279941 
H     3.3696245    4.7176897   -0.8130738 
H     5.2107645    3.1917146    1.7236042 
H    -2.2431183    3.0529373   -5.2032491 
C    -3.7980907    3.1188720   -3.7120684 
H     0.4291812    4.5879344   -3.5527038 
H     0.0394827    3.4285038   -4.8472947 
H     0.6406583    2.8542706   -3.2693915 
H    -5.0994507    3.2856248   -1.9970216 
H    -2.8280285    3.2044061    0.6682298 
H    -4.4483936    3.7816343    0.1975698 
H    -3.0806331    4.9176155    0.3017675 
C     4.8941539    2.9463313    4.4207597 
C    -4.9141608    2.8070077   -4.6747032 
H     5.5365582    3.8250026    4.5919375 
H     5.5502062    2.1246052    4.0982720 
H     4.4472549    2.6684658    5.3846418 
H    -5.6642241    3.6127768   -4.6910383 
H    -5.4400078    1.8835931   -4.3874390 
H    -4.5366384    2.6757873   -5.6974253 
Co    0.0804780   -1.2616400   -0.0342395 
C    -0.0326095   -3.1412035   -0.1831798 
N    -0.8821893   -4.0248136    0.4846243 
N     0.6991626   -4.0175667   -0.9886108 
C    -1.8720979   -3.7017564    1.4738905 
C    -0.6773266   -5.3472865    0.1073516 
C     1.7555309   -3.6920193   -1.9062088 
C     0.3139539   -5.3427168   -0.8160383 
C    -1.5087415   -3.7172416    2.8302660 
C    -3.2011934   -3.4897620    1.0651547 
H    -1.2519305   -6.1606538    0.5344555 
C     1.4457219   -3.4987539   -3.2629503 
C     3.0848106   -3.7003938   -1.4455937 
H     0.7850974   -6.1515533   -1.3620229 
C    -2.5053849   -3.4612046    3.7804196 
C    -0.0972724   -4.0207700    3.2533763 
C    -3.5828278   -3.5311178   -0.3887135 
C    -4.1599265   -3.2433645    2.0538540 
C     2.5022130   -3.2503634   -4.1491074 
C     0.0268292   -3.5607688   -3.7545238 
C     4.1023208   -3.4438951   -2.3696468 
C     3.4047102   -4.0010811   -0.0073030 
H    -2.2313780   -3.4551628    4.8390247 
C    -3.8334926   -3.2193428    3.4151860 
H     0.1764890   -5.0608948    3.0140400 
H     0.0237175   -3.8782015    4.3350049 
H     0.6208652   -3.3702180    2.7320373 
H    -2.9976341   -2.7993630   -0.9681545 
H    -4.6492543   -3.3052401   -0.5174660 
H    -3.3855279   -4.5203191   -0.8306455 
H    -5.1939429   -3.0629659    1.7466959 
H     2.2720533   -3.0855433   -5.2052008 
C     3.8331138   -3.2071624   -3.7237030 
H    -0.4274209   -4.5448540   -3.5607587 
H    -0.0202026   -3.3674147   -4.8339721 
H    -0.5992074   -2.8145304   -3.2387640 
H     5.1381871   -3.4356300   -2.0187582 
H     2.8426725   -3.3393673    0.6692332 
H     4.4768993   -3.8709612    0.1884619 
H     3.1321842   -5.0357211    0.2554648 
C    -4.8935455   -2.9679175    4.4559891 
C     4.9509077   -2.9143548   -4.6902792 
H    -5.5227791   -3.8602571    4.6048946 
H    -5.5621416   -2.1476496    4.1568482 
H    -4.4495129   -2.7104097    5.4269857 
H     5.7334434   -3.6869401   -4.6456799 
H     5.4339396   -1.9525874   -4.4566536 
H     4.5834367   -2.8615113   -5.7237882 

(IMesCo)2Bi5, 4A 
Energy = -5685.493935731
Bi   -1.4335343   -0.3119046   -1.7613626 
Bi    1.4335343    0.3119046   -1.7613626 
Bi   -2.3483457   -0.1721117    1.0267056 
Co   -0.0999915    1.3220421    0.2943614 
Bi    0.0000000    0.0000000    2.7765928 
Bi    2.3483457    0.1721117    1.0267056 
C    -0.5273203    3.2336068   -0.0434685 
N     0.0418143    4.2602938    0.6934945 
N    -1.3153418    3.9278476   -0.9457141 
C     0.9495024    4.0875219    1.7945212 
C    -0.3719477    5.5151351    0.2642142 
C    -2.1620152    3.3806822   -1.9717807 
C    -1.2274902    5.3065534   -0.7670651 
C     0.4257524    3.9651471    3.0927776 
C     2.3325479    4.1057240    1.5467692 
H    -0.0233137    6.4283106    0.7322725 
C    -1.6555021    3.2561760   -3.2774061 
C    -3.5051692    3.0998227   -1.6671463 
H    -1.7830099    6.0000460   -1.3874570 
C     1.3303030    3.8243531    4.1512899 
C    -1.0582049    3.9856387    3.3384505 
C     2.8723966    4.2703342    0.1525143 
C     3.1936176    3.9624279    2.6408671 
C    -2.5186362    2.7814831   -4.2717257 
C    -0.2323100    3.6156232   -3.5989844 
C    -4.3255671    2.6271456   -2.6975619 
C    -4.0472961    3.3035716   -0.2803575 
H     0.9370350    3.7214634    5.1663247 
C     2.7147052    3.8121059    3.9471130 
H    -1.5145479    4.9249059    2.9891262 
H    -1.2754082    3.8764651    4.4087492 
H    -1.5533959    3.1636123    2.7980384 
H     2.5078399    3.4642753   -0.5039705 
H     3.9696317    4.2434949    0.1561912 
H     2.5539236    5.2233237   -0.2978559 
H     4.2723587    3.9669997    2.4624898 
H    -2.1338638    2.6702688   -5.2891922 
C    -3.8508033    2.4495143   -4.0018781 
H    -0.0052880    4.6605544   -3.3377926 
H    -0.0279154    3.4758648   -4.6682665 
H     0.4684081    2.9841304   -3.0269723 
H    -5.3698641    2.3955478   -2.4707789 
H    -3.5156270    2.6657595    0.4446281 
H    -5.1156083    3.0552233   -0.2399157 
H    -3.9216442    4.3442485    0.0561887 
C     3.6637305    3.6121283    5.0994261 
C    -4.7437636    1.8962812   -5.0812115 
H     4.6284190    4.1061270    4.9178409 
H     3.8690551    2.5403405    5.2541790 
H     3.2465949    4.0031556    6.0379066 
H    -5.7967831    2.1578417   -4.9068004 
H    -4.6811287    0.7963387   -5.1139453 
H    -4.4550799    2.2691910   -6.0738264 
Co    0.0999915   -1.3220421    0.2943614 
C     0.5273203   -3.2336068   -0.0434685 
N    -0.0418143   -4.2602938    0.6934945 
N     1.3153418   -3.9278476   -0.9457141 
C    -0.9495024   -4.0875219    1.7945212 
C     0.3719477   -5.5151351    0.2642142 
C     2.1620152   -3.3806822   -1.9717807 
C     1.2274902   -5.3065534   -0.7670651 
C    -0.4257524   -3.9651471    3.0927776 
C    -2.3325479   -4.1057240    1.5467692 
H     0.0233137   -6.4283106    0.7322725 
C     1.6555021   -3.2561760   -3.2774061 
C     3.5051692   -3.0998227   -1.6671463 
H     1.7830099   -6.0000460   -1.3874570 
C    -1.3303030   -3.8243531    4.1512899 
C     1.0582049   -3.9856387    3.3384505 
C    -2.8723966   -4.2703342    0.1525143 
C    -3.1936176   -3.9624279    2.6408671 
C     2.5186362   -2.7814831   -4.2717257 
C     0.2323100   -3.6156232   -3.5989844 
C     4.3255671   -2.6271456   -2.6975619 
C     4.0472961   -3.3035716   -0.2803575 
H    -0.9370350   -3.7214634    5.1663247 
C    -2.7147052   -3.8121059    3.9471130 
H     1.5145479   -4.9249059    2.9891262 
H     1.2754082   -3.8764651    4.4087492 
H     1.5533959   -3.1636123    2.7980384 
H    -2.5078399   -3.4642753   -0.5039705 
H    -3.9696317   -4.2434949    0.1561912 
H    -2.5539236   -5.2233237   -0.2978559 
H    -4.2723587   -3.9669997    2.4624898 
H     2.1338638   -2.6702688   -5.2891922 
C     3.8508033   -2.4495143   -4.0018781 
H     0.0052880   -4.6605544   -3.3377926 
H     0.0279154   -3.4758648   -4.6682665 
H    -0.4684081   -2.9841304   -3.0269723 
H     5.3698641   -2.3955478   -2.4707789 
H     3.5156270   -2.6657595    0.4446281 
H     5.1156083   -3.0552233   -0.2399157 
H     3.9216442   -4.3442485    0.0561887 
C    -3.6637305   -3.6121283    5.0994261 
C     4.7437636   -1.8962812   -5.0812115 
H    -4.6284190   -4.1061270    4.9178409 
H    -3.8690551   -2.5403405    5.2541790 
H    -3.2465949   -4.0031556    6.0379066 
H     5.7967831   -2.1578417   -4.9068004 
H     4.6811287   -0.7963387   -5.1139453 
H     4.4550799   -2.2691910   -6.0738264 

[(IMesNi)2P5]-
Energy = -6569.249830711
Ni   -0.0090413    1.5498988    0.0161509 
P     1.7577671    0.0217156    0.5842823 
Ni    0.0090413   -1.5498988    0.0161509 
P    -1.7577671   -0.0217156    0.5842823 
C    -0.0046224    3.4349439    0.0030307 
P     0.0000000    0.0000000    1.8659531 
P     1.0861957   -0.0199480   -1.4867229 
P    -1.0861957    0.0199480   -1.4867229 
C     0.0046224   -3.4349439    0.0030307 
N    -0.6809064    4.3192145    0.8370086 
N     0.6710379    4.3125305   -0.8391844 
N    -0.6710379   -4.3125305   -0.8391844 
N     0.6809064   -4.3192145    0.8370086 
C    -1.5415994    3.8972394    1.9033904 
C    -0.4326301    5.6526452    0.5228636 
C     1.5305927    3.8860601   -1.9044206 
C     0.4211262    5.6483967   -0.5361430 
C    -1.5305927   -3.8860601   -1.9044206 
C    -0.4211262   -5.6483967   -0.5361430 
C     1.5415994   -3.8972394    1.9033904 
C     0.4326301   -5.6526452    0.5228636 
C    -2.9056191    3.6844804    1.6387710 
C    -1.0032951    3.7244984    3.1894597 
H    -0.8792713    6.4740927    1.0721710 
C     2.8985312    3.6933746   -1.6452115 
C     0.9862627    3.6851119   -3.1839751 
H     0.8665728    6.4654103   -1.0929704 
C    -2.8985312   -3.6933746   -1.6452115 
C    -0.9862627   -3.6851119   -3.1839751 
H    -0.8665728   -6.4654103   -1.0929704 
C     2.9056191   -3.6844804    1.6387710 
C     1.0032951   -3.7244984    3.1894597 
H     0.8792713   -6.4740927    1.0721710 
C    -3.7320898    3.3115939    2.7036232 
C    -3.4427773    3.7980493    0.2395643 
C    -1.8710237    3.3508919    4.2217787 
C     0.4724613    3.8777926    3.4310751 
C     3.7232639    3.3153820   -2.7099964 
C     3.4432896    3.8254739   -0.2504544 
C     1.8524894    3.3067892   -4.2159260 
C    -0.4933349    3.8083369   -3.4186440 
C    -3.7232639   -3.3153820   -2.7099964 
C    -3.4432896   -3.8254739   -0.2504544 
C    -1.8524894   -3.3067892   -4.2159260 
C     0.4933349   -3.8083369   -3.4186440 
C     3.7320898   -3.3115939    2.7036232 
C     3.4427773   -3.7980493    0.2395643 
C     1.8710237   -3.3508919    4.2217787 
C    -0.4724613   -3.8777926    3.4310751 
H    -4.7924694    3.1294519    2.5052602 
C    -3.2358618    3.1394860    4.0007181 
H    -4.5288362    3.6352863    0.2243702 
H    -2.9636540    3.0407049   -0.4024301 
H    -3.2290988    4.7816836   -0.2064039 
H    -1.4595604    3.2000722    5.2241759 
H     1.0225970    3.1214668    2.8477156 
H     0.7097022    3.7409200    4.4946808 
H     0.8435807    4.8642701    3.1131167 
H     4.7874847    3.1511955   -2.5162151 
C     3.2210430    3.1160471   -4.0005548 
H     3.1823907    4.7920697    0.2065381 
H     4.5365585    3.7192601   -0.2468996 
H     3.0121170    3.0376756    0.3897725 
H     1.4367868    3.1352469   -5.2132689 
H    -1.0234513    3.0241452   -2.8524450 
H    -0.7303791    3.6907947   -4.4847188 
H    -0.8879389    4.7767973   -3.0756217 
H    -4.7874847   -3.1511955   -2.5162151 
C    -3.2210430   -3.1160471   -4.0005548 
H    -4.5365585   -3.7192601   -0.2468996 
H    -3.0121170   -3.0376756    0.3897725 
H    -3.1823907   -4.7920697    0.2065381 
H    -1.4367868   -3.1352469   -5.2132689 
H     1.0234513   -3.0241452   -2.8524450 
H     0.7303791   -3.6907947   -4.4847188 
H     0.8879389   -4.7767973   -3.0756217 
H     4.7924694   -3.1294519    2.5052602 
C     3.2358618   -3.1394860    4.0007181 
H     3.2290988   -4.7816836   -0.2064039 
H     4.5288362   -3.6352863    0.2243702 
H     2.9636540   -3.0407049   -0.4024301 
H     1.4595604   -3.2000722    5.2241759 
H    -1.0225970   -3.1214668    2.8477156 
H    -0.7097022   -3.7409200    4.4946808 
H    -0.8435807   -4.8642701    3.1131167 
C    -4.1386648    2.6791724    5.1165758 
C     4.1212897    2.6460507   -5.1142117 
C    -4.1212897   -2.6460507   -5.1142117 
C     4.1386648   -2.6791724    5.1165758 
H    -5.1527298    3.0929955    5.0132284 
H    -3.7455390    2.9737695    6.1002874 
H    -4.2330640    1.5807114    5.1158529 
H     5.1368437    3.0569145   -5.0145333 
H     3.7282103    2.9349154   -6.0996841 
H     4.2106301    1.5471842   -5.1052161 
H    -5.1368437   -3.0569145   -5.0145333 
H    -3.7282103   -2.9349154   -6.0996841 
H    -4.2106301   -1.5471842   -5.1052161 
H     5.1527298   -3.0929955    5.0132284 
H     3.7455390   -2.9737695    6.1002874 
H     4.2330640   -1.5807114    5.1158529 

(IMesNi)2P5, 2B
Energy = -6569.213388181
Ni   -0.0079538    1.3504394   -0.0092871 
P     1.8108305    0.0119008    0.5789326 
Ni    0.0079538   -1.3504394   -0.0092871 
P    -1.8108305   -0.0119008    0.5789326 
C    -0.0068412    3.2720184   -0.0041068 
P    -0.0000000    0.0000000    1.8970276 
P     1.1194212    0.0037774   -1.5551286 
P    -1.1194212   -0.0037774   -1.5551286 
C     0.0068412   -3.2720184   -0.0041068 
N    -0.6756395    4.1287527    0.8413104 
N     0.6662089    4.1308103   -0.8437820 
N    -0.6662089   -4.1308103   -0.8437820 
N     0.6756395   -4.1287527    0.8413104 
C    -1.5304784    3.7177636    1.9235540 
C    -0.4250762    5.4614180    0.5346520 
C     1.5255172    3.7235945   -1.9237040 
C     0.4215004    5.4627814   -0.5290363 
C    -1.5255172   -3.7235945   -1.9237040 
C    -0.4215004   -5.4627814   -0.5290363 
C     1.5304784   -3.7177636    1.9235540 
C     0.4250762   -5.4614180    0.5346520 
C    -2.9000071    3.5295827    1.6748220 
C    -0.9729063    3.5470089    3.2013300 
H    -0.8682069    6.2755953    1.0961266 
C     2.8957519    3.5441235   -1.6715369 
C     0.9718984    3.5474308   -3.2026558 
H     0.8681092    6.2783276   -1.0857147 
C    -2.8957519   -3.5441235   -1.6715369 
C    -0.9718984   -3.5474308   -3.2026558 
H    -0.8681092   -6.2783276   -1.0857147 
C     2.9000071   -3.5295827    1.6748220 
C     0.9729063   -3.5470089    3.2013300 
H     0.8682069   -6.2755953    1.0961266 
C    -3.7134394    3.1600878    2.7515953 
C    -3.4728542    3.6926793    0.2934905 
C    -1.8306167    3.1772926    4.2431339 
C     0.5011529    3.7277449    3.4412475 
C     3.7141355    3.1803416   -2.7465508 
C     3.4641002    3.7016764   -0.2878331 
C     1.8347612    3.1841316   -4.2423555 
C    -0.5039113    3.7084087   -3.4444127 
C    -3.7141355   -3.1803416   -2.7465508 
C    -3.4641002   -3.7016764   -0.2878331 
C    -1.8347612   -3.1841316   -4.2423555 
C     0.5039113   -3.7084087   -3.4444127 
C     3.7134394   -3.1600878    2.7515953 
C     3.4728542   -3.6926793    0.2934905 
C     1.8306167   -3.1772926    4.2431339 
C    -0.5011529   -3.7277449    3.4412475 
H    -4.7808315    3.0053077    2.5722336 
C    -3.2001390    2.9756508    4.0400743 
H    -4.5625687    3.5635636    0.3086090 
H    -3.0469010    2.9438768   -0.3924080 
H    -3.2490867    4.6832317   -0.1307715 
H    -1.4100149    3.0362995    5.2424772 
H     1.0792633    2.9816187    2.8741263 
H     0.7374681    3.6073165    4.5061649 
H     0.8522563    4.7202793    3.1205599 
H     4.7824052    3.0340356   -2.5650185 
C     3.2050845    2.9920042   -4.0359808 
H     3.1900354    4.6662694    0.1648471 
H     4.5590342    3.6290043   -0.3080436 
H     3.0805212    2.9115578    0.3775780 
H     1.4176697    3.0405353   -5.2428407 
H    -1.0683225    2.9232254   -2.9161559 
H    -0.7317784    3.6316197   -4.5152732 
H    -0.8794230    4.6762102   -3.0798274 
H    -4.7824052   -3.0340356   -2.5650185 
C    -3.2050845   -2.9920042   -4.0359808 
H    -4.5590342   -3.6290043   -0.3080436 
H    -3.0805212   -2.9115578    0.3775780 
H    -3.1900354   -4.6662694    0.1648471 
H    -1.4176697   -3.0405353   -5.2428407 
H     1.0683225   -2.9232254   -2.9161559 
H     0.7317784   -3.6316197   -4.5152732 
H     0.8794230   -4.6762102   -3.0798274 
H     4.7808315   -3.0053077    2.5722336 
C     3.2001390   -2.9756508    4.0400743 
H     3.2490867   -4.6832317   -0.1307715 
H     4.5625687   -3.5635636    0.3086090 
H     3.0469010   -2.9438768   -0.3924080 
H     1.4100149   -3.0362995    5.2424772 
H    -1.0792633   -2.9816187    2.8741263 
H    -0.7374681   -3.6073165    4.5061649 
H    -0.8522563   -4.7202793    3.1205599 
C    -4.0922310    2.5352593    5.1711503 
C     4.1022619    2.5557280   -5.1643553 
C    -4.1022619   -2.5557280   -5.1643553 
C     4.0922310   -2.5352593    5.1711503 
H    -5.1204165    2.9001346    5.0392494 
H    -3.7203986    2.8940213    6.1409981 
H    -4.1399189    1.4355421    5.2250779 
H     5.1319186    2.9122734   -5.0219600 
H     3.7398567    2.9250156   -6.1338624 
H     4.1419150    1.4561163   -5.2266659 
H    -5.1319186   -2.9122734   -5.0219600 
H    -3.7398567   -2.9250156   -6.1338624 
H    -4.1419150   -1.4561163   -5.2266659 
H     5.1204165   -2.9001346    5.0392494 
H     3.7203986   -2.8940213    6.1409981 
H     4.1399189   -1.4355421    5.2250779 

[{(C5H5)Mo}2As5]-
Energy = -11700.92716861
Mo   -0.0000000    0.0000000    1.3930351 
As    1.7681863   -1.2846626    0.0000000 
As    1.7681863    1.2846626    0.0000000 
C    -0.3760290   -1.1572983    3.3835206 
C    -1.2168555    0.0000000    3.3835206 
C    -0.3760290    1.1572983    3.3835206 
C     0.9844568    0.7152497    3.3835206 
C     0.9844568   -0.7152497    3.3835206 
H    -0.7115033   -2.1897821    3.3714522 
H    -2.3024731    0.0000000    3.3714522 
H    -0.7115033    2.1897821    3.3714522 
Mo    0.0000000   -0.0000000   -1.3930351 
As   -0.6753871    2.0786277    0.0000000 
As   -2.1855985    0.0000000    0.0000000 
As   -0.6753871   -2.0786277    0.0000000 
C    -0.3760290    1.1572983   -3.3835206 
C    -1.2168555    0.0000000   -3.3835206 
C    -0.3760290   -1.1572983   -3.3835206 
C     0.9844568   -0.7152497   -3.3835206 
C     0.9844568    0.7152497   -3.3835206 
H    -0.7115033    2.1897821   -3.3714522 
H    -2.3024731    0.0000000   -3.3714522 
H    -0.7115033   -2.1897821   -3.3714522 
H     1.8627399   -1.3533597   -3.3714522 
H     1.8627399    1.3533597   -3.3714522 
H     1.8627399    1.3533597    3.3714522 
H     1.8627399   -1.3533597    3.3714522 

[{(C5H5)Mo}2As5], 2A1
Energy = -11700.84586393
Mo   -1.4230347    0.0000000   -0.0324382 
As    0.0000000   -1.3948723    1.5569950 
As    0.0000000    1.3948723    1.5569950 
C    -3.4392090   -1.1550903   -0.3324432 
C    -3.4744229    0.0000000   -1.1710923 
C    -3.4392090    1.1550903   -0.3324432 
C    -3.3779560    0.7151929    1.0253216 
C    -3.3779560   -0.7151929    1.0253216 
H    -3.4540825   -2.1876504   -0.6683517 
H    -3.5187965    0.0000000   -2.2562072 
H    -3.4540825    2.1876504   -0.6683517 
Mo    1.4230347    0.0000000   -0.0324382 
As    0.0000000    2.0805009   -0.8417197 
As    0.0000000    0.0000000   -2.2186525 
As    0.0000000   -2.0805009   -0.8417197 
C     3.4392090    1.1550903   -0.3324432 
C     3.4744229    0.0000000   -1.1710923 
C     3.4392090   -1.1550903   -0.3324432 
C     3.3779560   -0.7151929    1.0253216 
C     3.3779560    0.7151929    1.0253216 
H     3.4540825    2.1876504   -0.6683517 
H     3.5187965    0.0000000   -2.2562072 
H     3.4540825   -2.1876504   -0.6683517 
H     3.3517428   -1.3542688    1.9023676 
H     3.3517428    1.3542688    1.9023676 
H    -3.3517428    1.3542688    1.9023676 
H    -3.3517428   -1.3542688    1.9023676 

[{(C5H5)Mo}2As5], 2B2
Energy = -11700.84563841
Mo   -1.4262577    0.0000000    0.0306291 
As    0.0000000   -1.2305616    1.8769276 
As    0.0000000    1.2305616    1.8769276 
C    -3.4080158   -1.1562768   -0.4132888 
C    -3.3710009    0.0000000   -1.2537549 
C    -3.4080158    1.1562768   -0.4132888 
C    -3.4661308    0.7138014    0.9432725 
C    -3.4661308   -0.7138014    0.9432725 
H    -3.4007395   -2.1891805   -0.7477155 
H    -3.3392749    0.0000000   -2.3388353 
H    -3.4007395    2.1891805   -0.7477155 
Mo    1.4262577    0.0000000    0.0306291 
As    0.0000000    2.0884912   -0.4831986 
As    0.0000000    0.0000000   -2.0791088 
As    0.0000000   -2.0884912   -0.4831986 
C     3.4080158    1.1562768   -0.4132888 
C     3.3710009   -0.0000000   -1.2537549 
C     3.4080158   -1.1562768   -0.4132888 
C     3.4661308   -0.7138014    0.9432725 
C     3.4661308    0.7138014    0.9432725 
H     3.4007395    2.1891805   -0.7477155 
H     3.3392749    0.0000000   -2.3388353 
H     3.4007395   -2.1891805   -0.7477155 
H     3.5004418   -1.3515272    1.8216251 
H     3.5004418    1.3515272    1.8216251 
H    -3.5004418    1.3515272    1.8216251 
H    -3.5004418   -1.3515272    1.8216251 

[{(1,2,4-tBu3C5H2)Mo}2Sb5]-
Energy = -2588.410008061
Sb   11.5628287   -0.6620978   11.5186061 
Mo   11.8783024    1.9710888   10.4546560 
Mo    9.2730294    0.9172133   11.3537927 
Sb   10.0041970    3.6351685   11.7040766 
Sb   11.3152284    1.5962029   13.2193984 
C    13.5117687    3.7135167   10.4521999 
C    14.0667724    2.4945701   10.9893285 
C     7.4700814   -0.5656724   11.0098905 
C     6.9844774    0.7816611   11.1030752 
C     7.2008054    1.3134282   12.4186456 
C     7.9024865    0.2874156   13.1537560 
C     8.0671408   -0.8648830   12.2912864 
C    13.7932233    5.0135992   11.2465330 
H    14.4623860    2.3952866   11.9942111 
C    15.0901070    0.2822037    9.9984311 
C     6.9727074   -1.5412587    9.9339250 
H     6.4550213    1.2994757   10.3111290 
C     6.3897488    2.4971357   12.9650018 
C     8.2137123    0.2707126   14.6233501 
C     8.5568626   -2.1979815   12.7809107 
C    13.6043891    4.8059347   12.7643786 
C    12.9540461    6.2451759   10.8790302 
C    15.2895595    5.3583151   11.0212402 
C    15.3685018   -0.2368242   11.4173419 
C    16.4259395    0.8055771    9.4089611 
C     5.6242912   -2.1043714   10.4517572 
C     7.9092987   -2.7294240    9.6504213 
C     6.0787707    3.5208293   11.8579466 
C     7.0419502    3.2465146   14.1407904 
H     9.1847594   -2.0836325   13.6738796 
H     9.1648143   -2.7200524   12.0343550 
H     7.7094349   -2.8541323   13.0542696 
H    12.5585912    4.5771519   13.0078845 
H    13.8907907    5.7309101   13.2900861 
H    14.2261580    3.9949145   13.1652494 
H    11.8791334    6.0321264   10.9681260 
H    13.1946478    7.0624815   11.5776011 
H    15.5528358    6.2751265   11.5737579 
H    15.5177414    5.5209823    9.9593808 
H    15.9342649    4.5434286   11.3816113 
H    15.8156513    0.5441924   12.0504722 
H    16.0775650   -1.0789383   11.3754845 
H    14.4454393   -0.5836018   11.9024899 
H    16.2869039    1.1646368    8.3783842 
H    17.1797859    0.0015117    9.3965630 
H    16.8200411    1.6398737   10.0084480 
H     5.7565243   -2.6408553   11.4032725 
H     5.1963592   -2.8082876    9.7191395 
H     4.8989103   -1.2937774   10.6170712 
H     7.9582146   -3.4273717   10.4958797 
H     5.4700024    4.3397187   12.2729555 
H     5.5098476    3.0716386   11.0313565 
H     7.0022487    3.9486605   11.4434008 
H     6.4491297    4.1459500   14.3723986 
H     8.0646212    3.5645616   13.8940521 
Sb   10.5533848    0.0291721    8.9329004 
Sb    9.3817568    2.5971673    9.1164591 
C    13.5233365    2.0417653    8.8357525 
C    13.1548811    3.4206142    9.0600060 
C    14.1370033    1.4760593    9.9945051 
H    13.4176511    1.5266597    7.8883607 
C    12.8500412    4.3215926    7.8362287 
C    14.1239096    5.1430862    7.5177984 
C    11.6503011    5.2803041    7.9545492 
C    12.5632828    3.4536356    6.5902988 
C    14.5976475   -0.8717506    9.1120143 
H    14.0068775    5.6513122    6.5468591 
H    15.0082459    4.4904280    7.4598301 
H    14.3187992    5.9145624    8.2738751 
H    11.6622277    5.9781669    7.1004230 
H    11.6455165    5.8679283    8.8737629 
H    10.7068188    4.7205245    7.9219028 
H    11.7404744    2.7488552    6.7805475 
H    13.4478149    2.8875835    6.2636774 
H    12.2652056    4.1106239    5.7587213 
H    13.6660397   -1.3033269    9.5018155 
H    15.3615320   -1.6650572    9.0703565 
H    14.4063605   -0.5362109    8.0819312 
C     6.7038212   -0.8158667    8.6027963 
H     5.9515367   -0.0217035    8.7129410 
H     6.3203882   -1.5349106    7.8616238 
H     7.6232848   -0.3627944    8.2065492 
C     5.0452764    1.9054292   13.4606551 
H     5.2077682    1.1676195   14.2606648 
H     4.5109463    1.4040000   12.6399431 
H     4.3983450    2.7044152   13.8587418 
H     7.3073926    0.0459614   15.2163749 
H     8.6236054    1.2239102   14.9736709 
H     8.9601790   -0.4983119   14.8594270 
H    13.1641218    6.6122410    9.8674490 
H     8.9279818   -2.3873533    9.4199877 
H     7.5309836   -3.2921313    8.7819315 
H     7.0773900    2.6345000   15.0509882 

[{(1,2,4-tBu3C5H2)Mo}2Sb5], 2A
Energy = -2588.327045210
Sb   11.5134953   -0.6811849   11.3788532 
Mo   11.8930313    1.9665960   10.3851834 
Mo    9.2305371    0.8944037   11.3044786 
Sb    9.9334156    3.6466696   11.4452973 
Sb   11.2493922    1.6366023   13.0753766 
C    13.5268877    3.7302614   10.4328895 
C    14.0562488    2.5071984   10.9870418 
C     7.3984711   -0.5940137   11.0269203 
C     6.9207104    0.7517182   11.1350249 
C     7.1857893    1.2887962   12.4369638 
C     7.9215344    0.2675245   13.1466714 
C     8.0490084   -0.8896123   12.2805007 
C    13.7593648    5.0278302   11.2453636 
H    14.4318826    2.4101618   11.9996653 
C    15.1094909    0.2928759   10.0238232 
C     6.8996117   -1.5599721    9.9447345 
H     6.3641501    1.2683778   10.3609818 
C     6.4162469    2.4890534   13.0050500 
C     8.2773891    0.2460723   14.6053743 
C     8.5526725   -2.2222541   12.7562321 
C    13.5080970    4.8157378   12.7532353 
C    12.9359577    6.2603458   10.8475265 
C    15.2644041    5.3705188   11.0783503 
C    15.3304993   -0.2379032   11.4480519 
C    16.4678511    0.8208839    9.4923031 
C     5.5591796   -2.1303460   10.4758674 
C     7.8379760   -2.7419290    9.6430827 
C     6.0374299    3.4887331   11.8972759 
C     7.1399343    3.2598020   14.1233623 
H     9.2094105   -2.1109723   13.6279834 
H     9.1233241   -2.7558932   11.9895931 
H     7.7097342   -2.8666296   13.0613277 
H    12.4477409    4.6156460   12.9577613 
H    13.7914502    5.7316035   13.2932147 
H    14.0959827    3.9926205   13.1790430 
H    11.8568512    6.0629651   10.9184962 
H    13.1691238    7.0802721   11.5436476 
H    15.5014656    6.2890939   11.6367272 
H    15.5339125    5.5313216   10.0263635 
H    15.8978439    4.5609359   11.4682093 
H    15.7494584    0.5352949   12.1085490 
H    16.0440564   -1.0751393   11.4263124 
H    14.3941729   -0.5997602   11.8948121 
H    16.3738903    1.1870577    8.4596141 
H    17.2171689    0.0146327    9.5044666 
H    16.8422191    1.6472546   10.1140858 
H     5.7008480   -2.6708096   11.4231212 
H     5.1321726   -2.8334883    9.7442420 
H     4.8281862   -1.3268985   10.6477821 
H     7.8902139   -3.4541255   10.4756422 
H     5.4551284    4.3143654   12.3325081 
H     5.4161600    3.0269228   11.1170957 
H     6.9299551    3.9157546   11.4188989 
H     6.5665319    4.1667651   14.3674905 
H     8.1480774    3.5698158   13.8148579 
Sb   10.5628403    0.0104038    8.8190388 
Sb    9.3284390    2.4845513    8.9593939 
C    13.5915663    2.0665101    8.8146014 
C    13.2207042    3.4428960    9.0320110 
C    14.1667704    1.4937296    9.9887903 
H    13.5198721    1.5601132    7.8591386 
C    12.9132965    4.3428237    7.8105207 
C    14.1694501    5.2062416    7.5350144 
C    11.6769518    5.2550636    7.9182840 
C    12.6885419    3.4814972    6.5478251 
C    14.6493113   -0.8500745    9.1067238 
H    14.0528384    5.7287921    6.5732975 
H    15.0727131    4.5810181    7.4757999 
H    14.3320633    5.9674912    8.3076079 
H    11.6879534    5.9758590    7.0856369 
H    11.6231859    5.8171872    8.8519658 
H    10.7554598    4.6645608    7.8359490 
H    11.8774017    2.7536962    6.6966167 
H    13.5966248    2.9437531    6.2399822 
H    12.4005752    4.1404479    5.7158180 
H    13.7086272   -1.2948388    9.4582748 
H    15.4144304   -1.6407985    9.0839210 
H    14.4972380   -0.5068742    8.0729286 
C     6.6135953   -0.8242910    8.6230312 
H     5.8678645   -0.0262322    8.7450017 
H     6.2123023   -1.5364213    7.8867565 
H     7.5280559   -0.3792292    8.2070783 
C     5.1043431    1.9072206   13.5919723 
H     5.3105227    1.1863820   14.3964764 
H     4.5178944    1.3938035   12.8161049 
H     4.4867729    2.7163604   14.0114129 
H     7.3925291   -0.0035667   15.2166878 
H     8.6707392    1.2054979   14.9561564 
H     9.0437162   -0.5101512   14.8167992 
H    13.1657162    6.6198748    9.8385220 
H     8.8562957   -2.4004918    9.4105230 
H     7.4571465   -3.2919975    8.7694004 
H     7.2240930    2.6720683   15.0455694 

Cartesian coordinates for the CASSCF calculations in angstrom
Bi5(CoC3N2H4)2
Basis sets: ECP-10-MDF for Co, def-SV(P) for the rest
ECPs: ECP-10 for Co, ECP-78 for Bi 

Initial coordinates
PBE in C2 symmetry
Bi   -1.4692164   -0.2030374   -1.9487309
Bi    1.4692164    0.2030374   -1.9487309
Bi   -2.3955507   -0.0151686    0.8817156
Co   -0.0107518    1.1821111    0.1094431
Bi    0.0000000    0.0000000    2.6332900
Bi    2.3955507    0.0151686    0.8817156
C    -0.4306584    3.0347016    0.0271741
N     0.2018709    4.0569804    0.6962383
N    -1.3706767    3.7114261   -0.7107922
H     0.9641399    3.8711283    1.3496259
C    -0.3148667    5.3078425    0.3842131
H    -2.0084035    3.2110120   -1.3332560
C    -1.3246445    5.0852487   -0.5174000
H     0.0652852    6.2381200    0.8199513
H    -2.0004165    5.7836911   -1.0226764
Co    0.0107518   -1.1821111    0.1094431
C     0.4306584   -3.0347016    0.0271741
N    -0.2018709   -4.0569804    0.6962383
N     1.3706767   -3.7114261   -0.7107922
H    -0.9641399   -3.8711283    1.3496259
C     0.3148667   -5.3078425    0.3842131
H     2.0084035   -3.2110120   -1.3332560
C     1.3246445   -5.0852487   -0.5174000
H    -0.0652852   -6.2381200    0.8199513
H     2.0004165   -5.7836911   -1.0226764

Optimized coordinates
CASSCF(7,7)
Bi   -1.5545592   -0.5124652   -2.2262963
Bi    1.2177678    0.2906787   -2.3144453
Bi   -2.4385170   -0.4723819    0.6084132
Co   -0.7166653    1.7290921   -0.5170925
Bi   -0.0153585   -0.0809794    2.3159789
Bi    2.2088657    0.6367455    0.4516540
C    -0.7851729    3.8322203   -0.1813041
N     0.2290651    4.5786075    0.2722120
N    -1.7837883    4.7176885   -0.3079648
H     1.1249364    4.1851616    0.4780344
C    -0.1217626    5.9056140    0.4341367
H    -2.6955423    4.4601726   -0.6210207
C    -1.4054688    5.9962751    0.0642272
H     0.5646652    6.6531803    0.7924863
H    -2.0753796    6.8380423    0.0327407
Co    0.3551561   -1.7137266   -0.2319579
C     0.6802314   -3.8117565   -0.0532610
N    -0.2292144   -4.7488732    0.2459832
N     1.8167119   -4.5138876   -0.1609516
H    -1.1904893   -4.5276365    0.4022695
C     0.3225801   -6.0145413    0.3296345
H     2.6934191   -4.0855366   -0.3708813
C     1.6274027   -5.8654283    0.0700115
H    -0.2560939   -6.8917966    0.5620436
H     2.4272108   -6.5844690    0.0296516

Optimized coordinates
CASSCF(9,8)
Bi   -1.0632056   -0.3264787   -2.4250323
Bi    1.7867033    0.2246386   -2.1874644
Bi   -2.2652232   -0.2234337    0.2833818
Co   -0.0717859    1.7897383   -0.6616782
Bi   -0.0375725   -0.0366172    2.2613385
Bi    2.4359209    0.5806290    0.7000554
C    -0.5308320    3.8362490   -0.2262360
N     0.2874774    4.8908359   -0.1175647
N    -1.7316715    4.3473716    0.0712728
H     1.2733262    4.8206737   -0.2581823
C    -0.3835505    6.0427489    0.2526778
H    -2.5569635    3.7849408    0.0983486
C    -1.6712429    5.6956174    0.3730537
H     0.1102847    6.9885360    0.3943030
H    -2.5374854    6.2751794    0.6417270
Co    0.5257258   -1.6798421   -0.2109241
C     0.6581780   -3.7944740   -0.0375823
N    -0.3520980   -4.6495207    0.1701570
N     1.7335180   -4.5942288   -0.0637463
H    -1.3000246   -4.3447952    0.2496708
C     0.0772100   -5.9602917    0.2768741
H     2.6589792   -4.2442507   -0.1948346
C     1.4071407   -5.9257205    0.1278250
H    -0.5938445   -6.7845243    0.4466803
H     2.1410359   -6.7129812    0.1401811
