# Supplementary material for: Isolation of a planar π-aromatic Bi5− ring in a cobalt-based inverse-sandwich-type complex
Source: Nat Chem. 2025 Jan 20;17(4):547–55. doi: 10.1038/s41557-024-01713-8 (PMC11964920; doi:10.1038/s41557-024-01713-8)
Supplement: Supplementary file 4 — Original magnetic data of compound 1 and origin file of Fig. 3. [file 41557_2024_1713_MOESM4_ESM.zip]

Archive with 271 entries (269 files):
- brillouin-fitting-Co2Bi5.opju
- sr_and_T/
- sr_and_T/0.csv
- sr_and_T/0.json
- sr_and_T/1.csv
- sr_and_T/1.json
- sr_and_T/10.csv
- sr_and_T/10.json
- sr_and_T/11.csv
- sr_and_T/11.json
- sr_and_T/12.csv
- sr_and_T/12.json
- sr_and_T/13.csv
- sr_and_T/13.json
- sr_and_T/14.csv
- sr_and_T/14.json
- sr_and_T/15.csv
- sr_and_T/15.json
- sr_and_T/16.csv
- sr_and_T/16.json
- sr_and_T/17.csv
- sr_and_T/17.json
- sr_and_T/18.csv
- sr_and_T/18.json
- sr_and_T/19.csv
- sr_and_T/19.json
- sr_and_T/2.csv
- sr_and_T/2.json
- sr_and_T/20.csv
- sr_and_T/20.json
- sr_and_T/21.csv
- sr_and_T/21.json
- sr_and_T/22.csv
- sr_and_T/22.json
- sr_and_T/23.csv
- sr_and_T/23.json
- sr_and_T/24.csv
- sr_and_T/24.json
- sr_and_T/25.csv
- sr_and_T/25.json
- sr_and_T/26.csv
- sr_and_T/26.json
- sr_and_T/27.csv
- sr_and_T/27.json
- sr_and_T/28.csv
- sr_and_T/28.json
- sr_and_T/29.csv
- sr_and_T/29.json
- sr_and_T/3.csv
- sr_and_T/3.json
- sr_and_T/30.csv
- sr_and_T/30.json
- sr_and_T/31.csv
- sr_and_T/31.json
- sr_and_T/32.csv
- sr_and_T/32.json
- sr_and_T/33.csv
- sr_and_T/33.json
- sr_and_T/34.csv
- sr_and_T/34.json
- sr_and_T/35.csv
- sr_and_T/35.json
- sr_and_T/36.csv
- sr_and_T/36.json
- sr_and_T/37.csv
- sr_and_T/37.json
- sr_and_T/38.csv
- sr_and_T/38.json
- sr_and_T/39.csv
- sr_and_T/39.json
- sr_and_T/4.csv
- sr_and_T/4.json
- sr_and_T/40.csv
- sr_and_T/40.json
- sr_and_T/41.csv
- sr_and_T/41.json
- sr_and_T/42.csv
- sr_and_T/42.json
- sr_and_T/43.csv
- sr_and_T/43.json
- sr_and_T/44.csv
- sr_and_T/44.json
- sr_and_T/45.csv
- sr_and_T/45.json
- sr_and_T/46.csv
- sr_and_T/46.json
- sr_and_T/47.csv
- sr_and_T/47.json
- sr_and_T/48.csv
- sr_and_T/48.json
- sr_and_T/49.csv
- sr_and_T/49.json
- sr_and_T/5.csv
- sr_and_T/5.json
- sr_and_T/50.csv
- sr_and_T/50.json
- sr_and_T/51.csv
- sr_and_T/51.json
- sr_and_T/52.csv
- sr_and_T/52.json
- sr_and_T/53.csv
- sr_and_T/53.json
- sr_and_T/54.csv
- sr_and_T/54.json
- sr_and_T/55.csv
- sr_and_T/55.json
- sr_and_T/56.csv
- sr_and_T/56.json
- sr_and_T/57.csv
- sr_and_T/57.json
- sr_and_T/58.csv
- sr_and_T/58.json
- sr_and_T/59.csv
- sr_and_T/59.json
- sr_and_T/6.csv
- sr_and_T/6.json
- sr_and_T/60.csv
- sr_and_T/60.json
- sr_and_T/61.csv
- sr_and_T/61.json
- sr_and_T/62.csv
- sr_and_T/62.json
- sr_and_T/63.csv
- sr_and_T/63.json
- sr_and_T/64.csv
- sr_and_T/64.json
- sr_and_T/65.csv
- sr_and_T/65.json
- sr_and_T/66.csv
- sr_and_T/66.json
- sr_and_T/7.csv
- sr_and_T/7.json
- sr_and_T/8.csv
- sr_and_T/8.json
- sr_and_T/9.csv
- sr_and_T/9.json
- sr_and_T_Symmetrized/
- sr_and_T_Symmetrized/0.csv
- sr_and_T_Symmetrized/0.json
- sr_and_T_Symmetrized/1.csv
- sr_and_T_Symmetrized/1.json
- sr_and_T_Symmetrized/10.csv
- sr_and_T_Symmetrized/10.json
- sr_and_T_Symmetrized/11.csv
- sr_and_T_Symmetrized/11.json
- sr_and_T_Symmetrized/12.csv
- sr_and_T_Symmetrized/12.json
- sr_and_T_Symmetrized/13.csv
- sr_and_T_Symmetrized/13.json
- sr_and_T_Symmetrized/14.csv
- sr_and_T_Symmetrized/14.json
- sr_and_T_Symmetrized/15.csv
- sr_and_T_Symmetrized/15.json
- sr_and_T_Symmetrized/16.csv
- sr_and_T_Symmetrized/16.json
- sr_and_T_Symmetrized/17.csv
- sr_and_T_Symmetrized/17.json
- sr_and_T_Symmetrized/18.csv
- sr_and_T_Symmetrized/18.json
- sr_and_T_Symmetrized/19.csv
- sr_and_T_Symmetrized/19.json
- sr_and_T_Symmetrized/2.csv
- sr_and_T_Symmetrized/2.json
- sr_and_T_Symmetrized/20.csv
- sr_and_T_Symmetrized/20.json
- sr_and_T_Symmetrized/21.csv
- sr_and_T_Symmetrized/21.json
- sr_and_T_Symmetrized/22.csv
- sr_and_T_Symmetrized/22.json
- sr_and_T_Symmetrized/23.csv
- sr_and_T_Symmetrized/23.json
- sr_and_T_Symmetrized/24.csv
- sr_and_T_Symmetrized/24.json
- sr_and_T_Symmetrized/25.csv
- sr_and_T_Symmetrized/25.json
- sr_and_T_Symmetrized/26.csv
- sr_and_T_Symmetrized/26.json
- sr_and_T_Symmetrized/27.csv
- sr_and_T_Symmetrized/27.json
- sr_and_T_Symmetrized/28.csv
- sr_and_T_Symmetrized/28.json
- sr_and_T_Symmetrized/29.csv
- sr_and_T_Symmetrized/29.json
- sr_and_T_Symmetrized/3.csv
- sr_and_T_Symmetrized/3.json
- sr_and_T_Symmetrized/30.csv
- sr_and_T_Symmetrized/30.json
- sr_and_T_Symmetrized/31.csv
- sr_and_T_Symmetrized/31.json
- sr_and_T_Symmetrized/32.csv
- sr_and_T_Symmetrized/32.json
- sr_and_T_Symmetrized/33.csv
- sr_and_T_Symmetrized/33.json
- sr_and_T_Symmetrized/34.csv
- sr_and_T_Symmetrized/34.json
- sr_and_T_Symmetrized/35.csv
- sr_and_T_Symmetrized/35.json
- sr_and_T_Symmetrized/36.csv
- sr_and_T_Symmetrized/36.json
- sr_and_T_Symmetrized/37.csv
- sr_and_T_Symmetrized/37.json
- sr_and_T_Symmetrized/38.csv
- sr_and_T_Symmetrized/38.json
- sr_and_T_Symmetrized/39.csv
- sr_and_T_Symmetrized/39.json
- sr_and_T_Symmetrized/4.csv
- sr_and_T_Symmetrized/4.json
- sr_and_T_Symmetrized/40.csv
- sr_and_T_Symmetrized/40.json
- sr_and_T_Symmetrized/41.csv
- sr_and_T_Symmetrized/41.json
- sr_and_T_Symmetrized/42.csv
- sr_and_T_Symmetrized/42.json
- sr_and_T_Symmetrized/43.csv
- sr_and_T_Symmetrized/43.json
- sr_and_T_Symmetrized/44.csv
- sr_and_T_Symmetrized/44.json
- sr_and_T_Symmetrized/45.csv
- sr_and_T_Symmetrized/45.json
- sr_and_T_Symmetrized/46.csv
- sr_and_T_Symmetrized/46.json
- sr_and_T_Symmetrized/47.csv
- sr_and_T_Symmetrized/47.json
- sr_and_T_Symmetrized/48.csv
- sr_and_T_Symmetrized/48.json
- sr_and_T_Symmetrized/49.csv
- sr_and_T_Symmetrized/49.json
- sr_and_T_Symmetrized/5.csv
- sr_and_T_Symmetrized/5.json
- sr_and_T_Symmetrized/50.csv
- sr_and_T_Symmetrized/50.json
- sr_and_T_Symmetrized/51.csv
- sr_and_T_Symmetrized/51.json
- sr_and_T_Symmetrized/52.csv
- sr_and_T_Symmetrized/52.json
- sr_and_T_Symmetrized/53.csv
- sr_and_T_Symmetrized/53.json
- sr_and_T_Symmetrized/54.csv
- sr_and_T_Symmetrized/54.json
- sr_and_T_Symmetrized/55.csv
- sr_and_T_Symmetrized/55.json
- sr_and_T_Symmetrized/56.csv
- sr_and_T_Symmetrized/56.json
- sr_and_T_Symmetrized/57.csv
- sr_and_T_Symmetrized/57.json
- sr_and_T_Symmetrized/58.csv
- sr_and_T_Symmetrized/58.json
- sr_and_T_Symmetrized/59.csv
- sr_and_T_Symmetrized/59.json
- sr_and_T_Symmetrized/6.csv
- sr_and_T_Symmetrized/6.json
- sr_and_T_Symmetrized/60.csv
- sr_and_T_Symmetrized/60.json
- sr_and_T_Symmetrized/61.csv
- sr_and_T_Symmetrized/61.json
- sr_and_T_Symmetrized/62.csv
- sr_and_T_Symmetrized/62.json
- sr_and_T_Symmetrized/63.csv
- sr_and_T_Symmetrized/63.json
- sr_and_T_Symmetrized/64.csv
- sr_and_T_Symmetrized/64.json
- sr_and_T_Symmetrized/65.csv
- sr_and_T_Symmetrized/65.json
- sr_and_T_Symmetrized/66.csv
- sr_and_T_Symmetrized/66.json
- sr_and_T_Symmetrized/7.csv
- sr_and_T_Symmetrized/7.json
- sr_and_T_Symmetrized/8.csv
- sr_and_T_Symmetrized/8.json
- sr_and_T_Symmetrized/9.csv
- sr_and_T_Symmetrized/9.json
