# Supplementary material for: Isolation of a planar π-aromatic Bi5− ring in a cobalt-based inverse-sandwich-type complex
Source: Nat Chem. 2025 Jan 20;17(4):547–55. doi: 10.1038/s41557-024-01713-8 (PMC11964920; doi:10.1038/s41557-024-01713-8)
Supplement: Supplementary file 4 — Original magnetic data of compound 1 and origin file of Fig. 3. [file 41557_2024_1713_MOESM4_ESM.zip › sr_and_T/0.csv]

comment	corrected Loops
temperature	0.03
sr	0.128
angle	0
trans	0
B	M
-1.3999	-0.9887869930094785
-1.3970974874874873	-0.9880984919905008
-1.394294974974975	-0.9875394922115747
-1.3914924624624623	-0.9871747029972268
-1.3886899499499499	-0.9870335797303419
-1.3858874374374373	-0.9871047719918778
-1.3830849249249249	-0.9873399392901409
-1.3802824124124122	-0.9876659345120583
-1.3774798998998998	-0.9880021665622379
-1.3746773873873872	-0.9882786699693146
-1.3718748748748748	-0.9884503827451582
-1.3690723623623622	-0.9885043379142505
-1.3662698498498498	-0.9884585214041371
-1.3634673373373372	-0.9883534199857532
-1.3606648248248248	-0.9882391220610117
-1.3578623123123121	-0.988161747924244
-1.3550597997997997	-0.9881527823875497
-1.3522572872872871	-0.9882237091714624
-1.3494547747747747	-0.9883666237141174
-1.346652262262262	-0.9885597759322434
-1.3438497497497497	-0.9887757659095097
-1.341047237237237	-0.9889896883251968
-1.3382447247247247	-0.9891849317932083
-1.335442212212212	-0.9893553689498576
-1.3326396996996996	-0.9895039408755727
-1.329837187187187	-0.9896387339172287
-1.3270346746746746	-0.9897682559293243
-1.324232162162162	-0.9898976146789268
-1.3214296496496496	-0.9900267599818456
-1.318627137137137	-0.9901511074751513
-1.3158246246246246	-0.990264018202054
-1.313022112112112	-0.9903600333181496
-1.3102195995995995	-0.9904376125585382
-1.307417087087087	-0.9905004040858073
-1.3046145745745745	-0.9905566513455867
-1.301812062062062	-0.990617006944534
-1.2990095495495495	-0.9906915530673722
-1.2962070370370369	-0.9907870612602606
-1.2934045245245245	-0.9909054042284261
-1.2906020120120119	-0.9910436146929128
-1.2877994994994995	-0.9911955163897755
-1.2849969869869868	-0.9913543160737716
-1.2821944744744744	-0.9915152136701214
-1.2793919619619618	-0.9916770667761837
-1.2765894494494494	-0.9918424476464146
-1.2737869369369368	-0.992015969894282
-1.2709844244244244	-0.9922013776119266
-1.2681819119119118	-0.9923983889744229
-1.2653793993993994	-0.992600499461575
-1.2625768868868867	-0.9927947800313809
-1.2597743743743743	-0.9929641651847573
-1.2569718618618617	-0.9930919437850613
-1.2541693493493493	-0.993167362032591
-1.2513668368368367	-0.9931906790125952
-1.2485643243243243	-0.9931758977067698
-1.2457618118118117	-0.9931498329233795
-1.2429592992992993	-0.9931471152335499
-1.2401567867867866	-0.9932019423890049
-1.2373542742742742	-0.9933385323035849
-1.2345517617617616	-0.9935629326723742
-1.2317492492492492	-0.9938588181018894
-1.2289467367367366	-0.9941890644941035
-1.2261442242242242	-0.9945033880490614
-1.2233417117117116	-0.9947505580802006
-1.2205391991991992	-0.9948921590902083
-1.2177366866866866	-0.9949140922946976
-1.2149341741741742	-0.9948322942123119
-1.2121316616616615	-0.9946905307084305
-1.2093291491491491	-0.9945502778513299
-1.2065266366366365	-0.9944750322495787
-1.203724124124124	-0.9945132009440999
-1.2009216116116115	-0.9946844083383594
-1.198119099099099	-0.9949733336885412
-1.1953165865865865	-0.9953331865979421
-1.192514074074074	-0.995698178309001
-1.1897115615615614	-0.9960016568728426
-1.186909049049049	-0.9961947737856675
-1.1841065365365364	-0.9962602316160541
-1.181304024024024	-0.9962169833919575
-1.1785015115115114	-0.9961143658436183
-1.175698998998999	-0.9960172846689191
-1.1728964864864864	-0.9959867770899192
-1.170093973973974	-0.996061709896345
-1.1672914614614613	-0.9962470649142886
-1.164488948948949	-0.9965122905601521
-1.1616864364364363	-0.9968001547943571
-1.158883923923924	-0.997043361087066
-1.1560814114114113	-0.997183871548362
-1.153278898898899	-0.9971891386995563
-1.1504763863863863	-0.9970604988436168
-1.1476738738738739	-0.9968314753270929
-1.1448713613613613	-0.9965568737179781
-1.1420688488488488	-0.9962963251537001
-1.1392663363363362	-0.9960974829281705
-1.1364638238238238	-0.9959839456340519
-1.1336613113113112	-0.9959512643535192
-1.1308587987987986	-0.9959716968100182
-1.1280562862862862	-0.9960056017472786
-1.1252537737737738	-0.9960154186724467
-1.1224512612612612	-0.99597764449555
-1.1196487487487485	-0.9958892014091109
-1.1168462362362361	-0.995766683239857
-1.1140437237237237	-0.9956394114920254
-1.111241211211211	-0.9955391869319666
-1.1084386986986985	-0.9954904565173474
-1.105636186186186	-0.9955041155024938
-1.1028336736736737	-0.995576591972063
-1.100031161161161	-0.9956938398968548
-1.0972286486486484	-0.9958381474054191
-1.094426136136136	-0.9959948522103009
-1.0916236236236236	-0.9961563892813609
-1.088821111111111	-0.9963223850815067
-1.0860185985985984	-0.996496216774312
-1.083216086086086	-0.99667989577467
-1.0804135735735736	-0.9968697570671065
-1.077611061061061	-0.9970550142217386
-1.0748085485485483	-0.9972199628777524
-1.072006036036036	-0.9973490071534271
-1.0692035235235235	-0.9974324008173031
-1.066401011011011	-0.9974701714646211
-1.0635984984984983	-0.9974723305843537
-1.060795985985986	-0.9974549453896387
-1.0579934734734735	-0.997433395741052
-1.0551909609609609	-0.9974154632743325
-1.0523884484484483	-0.9973972353428878
-1.0495859359359359	-0.9973639482907696
-1.0467834234234235	-0.9972960937552412
-1.0439809109109108	-0.9971790022648627
-1.0411783983983982	-0.9970124962120751
-1.0383758858858858	-0.9968167342593045
-1.0355733733733734	-0.9966313277314468
-1.0327708608608608	-0.996506958715626
-1.0299683483483482	-0.9964913755420667
-1.0271658358358358	-0.9966138622320019
-1.0243633233233234	-0.9968732464672351
-1.0215608108108107	-0.9972337944117772
-1.0187582982982981	-0.9976310795187416
-1.0159557857857857	-0.9979867938333887
-1.0131532732732733	-0.9982285129829335
-1.0103507607607607	-0.9983086382163012
-1.007548248248248	-0.9982167685195958
-1.0047457357357357	-0.9979816557164966
-1.0019432232232233	-0.9976620877557533
-0.9991407107107106	-0.9973295033017956
-0.9963381981981981	-0.9970477284791396
-0.9935356856856856	-0.99685608297477
-0.9907331731731731	-0.9967609365300601
-0.9879306606606606	-0.9967379913409401
-0.9851281481481481	-0.9967440536432647
-0.9823256356356356	-0.9967340076879515
-0.9795231231231231	-0.996677127553678
-0.9767206106106106	-0.9965672664920949
-0.973918098098098	-0.996423687968247
-0.9711155855855855	-0.9962825723956946
-0.968313073073073	-0.9961824282965762
-0.9655105605605605	-0.9961486741839144
-0.962708048048048	-0.9961828624548489
-0.9599055355355355	-0.9962603462443581
-0.957103023023023	-0.9963372415924038
-0.9543005105105105	-0.9963643351038404
-0.951497997997998	-0.9963032274416691
-0.9486954854854854	-0.9961392764562861
-0.9458929729729728	-0.9958870304634989
-0.9430904604604604	-0.9955864054040687
-0.9402879479479478	-0.9952909604183889
-0.9374854354354354	-0.9950522014601394
-0.9346829229229228	-0.9949050327939027
-0.9318804104104104	-0.9948589172056385
-0.9290778978978977	-0.9948972414224252
-0.9262753853853853	-0.9949845662215676
-0.9234728728728727	-0.9950788587192864
-0.9206703603603603	-0.9951443315191296
-0.9178678478478477	-0.9951606100855942
-0.9150653353353353	-0.9951255143820635
-0.9122628228228227	-0.9950511628179409
-0.9094603103103103	-0.9949554962099142
-0.9066577977977976	-0.994852830411468
-0.9038552852852852	-0.9947471739838157
-0.9010527727727726	-0.9946307986697426
-0.8982502602602602	-0.9944884271622202
-0.8954477477477477	-0.9943052083663156
-0.8926452352352352	-0.9940751941887765
-0.8898427227227227	-0.9938068365065326
-0.8870402102102102	-0.9935231413431161
-0.8842376976976977	-0.9932561220114896
-0.8814351851851852	-0.9930373387708856
-0.8786326726726726	-0.9928878106698932
-0.8758301601601601	-0.9928108895588507
-0.8730276476476476	-0.9927906878060472
-0.8702251351351351	-0.9927967129688479
-0.8674226226226226	-0.9927931838573562
-0.8646201101101101	-0.992749864082254
-0.8618175975975975	-0.9926507330531086
-0.859015085085085	-0.9924975968267881
-0.8562125725725724	-0.9923075345132389
-0.8534100600600599	-0.9921052363114108
-0.8506075475475474	-0.9919130502218073
-0.8478050350350349	-0.9917423009149023
-0.8450025225225224	-0.9915889283454117
-0.8422000100100099	-0.9914349172005491
-0.8393974974974974	-0.9912549235056277
-0.8365949849849849	-0.9910256856995784
-0.8337924724724723	-0.9907348675187523
-0.8309899599599598	-0.9903862301168892
-0.8281874474474473	-0.9899993570397289
-0.8253849349349348	-0.9896040690485949
-0.8225824224224223	-0.9892314840936826
-0.8197799099099098	-0.9889047709273068
-0.8169773973973973	-0.9886326556629205
-0.8141748848848848	-0.9884077023270254
-0.8113723723723723	-0.9882097007506375
-0.8085698598598597	-0.9880127703880875
-0.8057673473473472	-0.9877936276675555
-0.8029648348348347	-0.9875382439416572
-0.8001623223223222	-0.9872448684866361
-0.7973598098098097	-0.9869227892378235
-0.7945572972972972	-0.9865877199105001
-0.7917547847847847	-0.9862557882356028
-0.7889522722722722	-0.9859383932582174
-0.7861497597597596	-0.9856396456875186
-0.7833472472472471	-0.9853569645519654
-0.7805447347347346	-0.985084140706958
-0.7777422222222221	-0.9848152800552658
-0.7749397097097096	-0.9845478316262836
-0.7721371971971971	-0.9842834334586602
-0.7693346846846846	-0.984026330450157
-0.7665321721721721	-0.9837802047262648
-0.7637296596596596	-0.9835449667133592
-0.760927147147147	-0.9833150979247279
-0.7581246346346345	-0.983080496674604
-0.755322122122122	-0.9828297117067702
-0.7525196096096095	-0.9825543858144555
-0.749717097097097	-0.9822531075151474
-0.7469145845845845	-0.9819329542777787
-0.744112072072072	-0.9816078026157867
-0.7413095595595595	-0.9812936974224234
-0.738507047047047	-0.9810027582948736
-0.7357045345345344	-0.9807377927768502
-0.7329020220220219	-0.9804896955939383
-0.7300995095095094	-0.9802388355505335
-0.7272969969969969	-0.9799602598152123
-0.7244944844844844	-0.9796311650569288
-0.7216919719719719	-0.9792382010455943
-0.7188894594594594	-0.9787821223081513
-0.7160869469469469	-0.9782781299169886
-0.7132844344344343	-0.977751675204123
-0.7104819219219218	-0.9772310349120873
-0.7076794094094093	-0.9767390718743431
-0.7048768968968968	-0.9762868742732217
-0.7020743843843843	-0.9758713183190085
-0.6992718718718718	-0.9754772512313471
-0.6964693593593593	-0.9750834193472476
-0.6936668468468468	-0.974670023476999
-0.6908643343343343	-0.9742253028506694
-0.6880618218218217	-0.9737489870017028
-0.6852593093093092	-0.9732516380463144
-0.6824567967967967	-0.972750394882064
-0.6796542842842842	-0.9722628823676019
-0.6768517717717717	-0.9718016132476005
-0.6740492592592592	-0.9713708967207232
-0.6712467467467467	-0.9709672096334484
-0.6684442342342342	-0.9705825938954543
-0.6656417217217216	-0.9702094490748417
-0.6628392092092091	-0.9698445492004385
-0.6600366966966966	-0.9694904384301753
-0.6572341841841841	-0.9691534354274737
-0.6544316716716716	-0.9688388978177932
-0.6516291591591591	-0.9685456221929182
-0.6488266466466466	-0.9682617982423524
-0.6460241341341341	-0.9679645563592328
-0.6432216216216216	-0.9676239434680588
-0.640419109109109	-0.9672105410121122
-0.6376165965965965	-0.9667044823892627
-0.634814084084084	-0.9661028795897931
-0.6320115715715715	-0.9654229411568526
-0.629209059059059	-0.9646993132940015
-0.6264065465465465	-0.9639760115559287
-0.623604034034034	-0.9632951204564505
-0.6208015215215215	-0.9626855998805716
-0.617999009009009	-0.9621556337503255
-0.6151964964964964	-0.9616909259385659
-0.6123939839839839	-0.9612595110007222
-0.6095914714714714	-0.960821600621716
-0.6067889589589589	-0.960341405164204
-0.6039864464464464	-0.9597972759637728
-0.6011839339339339	-0.9591871015836669
-0.5983814214214214	-0.9585274595185108
-0.5955789089089089	-0.9578470483194795
-0.5927763963963963	-0.9571767325965078
-0.5899738838838838	-0.9565395350767242
-0.5871713713713713	-0.9559437946216173
-0.5843688588588588	-0.9553815441781995
-0.5815663463463463	-0.9548323642117825
-0.5787638338338338	-0.9542711526589093
-0.5759613213213213	-0.9536770275792915
-0.5731588088088088	-0.9530403330349274
-0.5703562962962963	-0.9523654993525829
-0.5675537837837837	-0.9516690138176883
-0.5647512712712712	-0.9509734486667848
-0.5619487587587587	-0.9502997860894694
-0.5591462462462462	-0.9496607468050543
-0.5563437337337337	-0.9490573401654091
-0.5535412212212212	-0.9484796148429283
-0.5507387087087087	-0.947911059528212
-0.5479361961961962	-0.9473348302431049
-0.5451336836836836	-0.9467394075504073
-0.5423311711711711	-0.9461215987409922
-0.5395286586586586	-0.9454858659215163
-0.5367261461461461	-0.9448403846423211
-0.5339236336336336	-0.9441915009563778
-0.5311211211211211	-0.9435389002613604
-0.5283186086086086	-0.9428735922075308
-0.5255160960960961	-0.942179817589411
-0.5227135835835836	-0.941440539117106
-0.519911071071071	-0.940644791308875
-0.5171085585585585	-0.9397943252194473
-0.514306046046046	-0.938907000719159
-0.5115035335335335	-0.9380152763001258
-0.508701021021021	-0.9371596528659981
-0.5058985085085085	-0.9363785665944228
-0.503095995995996	-0.9356974694428751
-0.5002934834834833	-0.9351202773152923
-0.49749097097097084	-0.934625848649952
-0.4946884584584583	-0.9341708217812098
-0.4918859459459458	-0.9336983805459812
-0.4890834334334333	-0.9331508534254972
-0.4862809209209208	-0.9324829671417335
-0.4834784084084083	-0.9316723768739682
-0.48067589589589577	-0.9307248229644755
-0.47787338338338325	-0.9296726915024317
-0.47507087087087074	-0.9285674667056402
-0.47226835835835823	-0.9274680791120454
-0.4694658458458457	-0.9264280770458654
-0.4666633333333332	-0.9254846687280865
-0.4638608208208207	-0.9246520217056301
-0.4610583083083082	-0.9239199978506308
-0.4582557957957957	-0.9232581070638531
-0.45545328328328316	-0.9226232592425937
-0.45265077077077065	-0.921969171947768
-0.44984825825825814	-0.921255181672422
-0.4470457457457456	-0.920452663259944
-0.4442432332332331	-0.9195480935600734
-0.4414407207207206	-0.9185427349661973
-0.4386382082082081	-0.9174497017761175
-0.4358356956956956	-0.9162896242423267
-0.43303318318318307	-0.9150861762982297
-0.43023067067067056	-0.9138624383216941
-0.42742815815815804	-0.9126385702610927
-0.42462564564564553	-0.9114307540858356
-0.421823133133133	-0.9102509888691616
-0.4190206206206205	-0.9091071830288734
-0.416218108108108	-0.9080030960043431
-0.4134155955955955	-0.9069379644993464
-0.410613083083083	-0.9059059825079497
-0.40781057057057046	-0.9048960556481674
-0.40500805805805795	-0.9038923178874577
-0.40220554554554544	-0.9028757464798135
-0.39940303303303293	-0.9018268793073382
-0.3966005205205205	-0.9007292330499866
-0.3937980080080079	-0.899572678697952
-0.3909954954954955	-0.8983558804319446
-0.3881929829829829	-0.8970870199629087
-0.3853904704704705	-0.895782405774738
-0.38258795795795786	-0.8944631150994208
-0.37978544544544546	-0.8931503824867061
-0.37698293293293283	-0.8918608594275584
-0.37418042042042043	-0.8906029849748082
-0.3713779079079078	-0.8893754681740903
-0.3685753953953954	-0.8881683351202553
-0.3657728828828828	-0.8869662811973157
-0.3629703703703704	-0.8857533977159208
-0.36016785785785776	-0.8845179171182195
-0.35736534534534536	-0.8832555832187162
-0.35456283283283274	-0.8819706311148868
-0.35176032032032034	-0.8806740563657395
-0.3489578078078077	-0.8793796631365062
-0.3461552952952953	-0.8780990612171186
-0.3433527827827827	-0.8768371197007166
-0.3405502702702703	-0.8755892694112696
-0.33774775775775767	-0.8743415052761331
-0.33494524524524527	-0.8730731361670251
-0.33214273273273265	-0.8717615104379065
-0.32934022022022025	-0.87038736433401
-0.3265377077077076	-0.868939276575397
-0.323735195195195	-0.8674160116128969
-0.3209326826826826	-0.865826194299279
-0.31813017017017	-0.8641855641017339
-0.3153276576576576	-0.8625127495160924
-0.31252514514514496	-0.8608248685093999
-0.30972263263263256	-0.8591341977622936
-0.30692012012011993	-0.8574467059034249
-0.30411760760760753	-0.8557625832258248
-0.3013150950950949	-0.8540782560093604
-0.2985125825825825	-0.852388962589263
-0.2957100700700699	-0.8506909133162291
-0.2929075575575575	-0.8489823482972513
-0.29010504504504486	-0.8472633129478156
-0.28730253253253246	-0.8455344895389764
-0.28450002002001984	-0.8437957579168166
-0.28169750750750744	-0.8420451950746631
-0.2788949949949948	-0.840278966729665
-0.2760924824824824	-0.8384921349180338
-0.2732899699699698	-0.8366799891979108
-0.2704874574574574	-0.8348392806460502
-0.26768494494494477	-0.8329687920715722
-0.26488243243243237	-0.8310689899655589
-0.26207991991991975	-0.8291409384895835
-0.25927740740740735	-0.8271850218177986
-0.2564748948948947	-0.8252001493582725
-0.2536723823823823	-0.8231839347022604
-0.2508698698698697	-0.8211339011851252
-0.2480673573573573	-0.8190492483636714
-0.24526484484484468	-0.8169323397118012
-0.24246233233233228	-0.8147890286731562
-0.23965981981981965	-0.8126272935857294
-0.23685730730730725	-0.8104543076104994
-0.23405479479479463	-0.8082727951121492
-0.23125228228228223	-0.8060780294169457
-0.2284497697697696	-0.8038568682906847
-0.2256472572572572	-0.8015897148487799
-0.22284474474474458	-0.799255348750559
-0.22004223223223218	-0.7968374931958352
-0.21723971971971956	-0.7943311537663292
-0.21443720720720716	-0.7917465247335552
-0.21163469469469454	-0.7891087683413048
-0.20883218218218214	-0.7864531391874666
-0.2060296696696695	-0.7838164105041522
-0.2032271571571571	-0.7812268776874639
-0.2004246446446445	-0.778695897243899
-0.1976221321321321	-0.7762136785540007
-0.19481961961961947	-0.7737508903049076
-0.19201710710710707	-0.771265896640328
-0.18921459459459444	-0.768715646984392
-0.18641208208208204	-0.7660670034536375
-0.18360956956956942	-0.7633050424035185
-0.18080705705705702	-0.7604357401039797
-0.1780045445445444	-0.7574822020174311
-0.175202032032032	-0.7544756694499061
-0.17239951951951937	-0.7514442539785532
-0.16959700700700697	-0.7484031230574476
-0.16679449449449435	-0.745349403790908
-0.16399198198198195	-0.7422635085790522
-0.16118946946946933	-0.7391164186709457
-0.15838695695695693	-0.7358804121208541
-0.1555844444444443	-0.7325394930679422
-0.1527819319319319	-0.729095809761911
-0.14997941941941928	-0.7255696594850801
-0.14717690690690688	-0.7219928512480195
-0.14437439439439426	-0.7183975070272025
-0.14157188188188186	-0.7148040386247422
-0.13876936936936923	-0.711212452946293
-0.13596685685685683	-0.7076001368568733
-0.1331643443443442	-0.7039271581172596
-0.1303618318318318	-0.700147584193311
-0.1275593193193192	-0.696223219828321
-0.12475680680680679	-0.6921352240339488
-0.12195429429429416	-0.6878896367773698
-0.11915178178178176	-0.683514769736237
-0.11634926926926914	-0.6790510766916124
-0.11354675675675674	-0.6745366386441992
-0.11074424424424412	-0.6699929291216385
-0.10794173173173172	-0.6654155369430094
-0.1051392192192191	-0.6607729884325743
-0.10233670670670669	-0.6560142170174329
-0.09953419419419407	-0.6510824218447578
-0.09673168168168167	-0.6459309625718892
-0.09392916916916905	-0.6405362476267972
-0.09112665665665665	-0.6349035171581726
-0.08832414414414402	-0.6290636880144292
-0.08552163163163162	-0.6230622688312897
-0.082719119119119	-0.6169438363010937
-0.0799166066066066	-0.6107368842492636
-0.07711409409409398	-0.6044436058805588
-0.07431158158158158	-0.5980374646318181
-0.07150906906906895	-0.5914688487796942
-0.06870655655655655	-0.5846765582232146
-0.06590404404404393	-0.577601179455075
-0.06310153153153153	-0.5701960943755874
-0.06029901901901891	-0.5624329817460983
-0.057496506506506506	-0.5543007589689873
-0.054693993993993884	-0.5457992062086889
-0.05189148148148148	-0.5369301984639621
-0.04908896896896886	-0.5276899711708507
-0.04628645645645646	-0.51806503162858
-0.04348394394394384	-0.5080325563959227
-0.040681431431431436	-0.497564089678598
-0.037878918918918814	-0.48662987803734625
-0.03507640640640641	-0.4752008398212242
-0.03227389389389379	-0.4632461459532594
-0.02947138138138139	-0.4507263560877295
-0.026668868868868767	-0.437584291812547
-0.023866356356356366	-0.42373747460239375
-0.021063843843843744	-0.40907631455176474
-0.018261331331331343	-0.3934710360715371
-0.01545881881881872	-0.37678784217234995
-0.01265630630630632	-0.3589117987200624
-0.009853793793793697	-0.3397713524814764
-0.007051281281281296	-0.31935818222209256
-0.004248768768768674	-0.297736724058303
-0.001446256256256273	-0.27504013216406176
0.0013562562562563496	-0.25145297680195067
0.00415876876876875	-0.22718460295109255
0.006961281281281373	-0.20243967526481932
0.009763793793793774	-0.17739321026845445
0.012566306306306396	-0.15217608720657838
0.015368818818818797	-0.12687401411539106
0.01817133133133142	-0.10153910473791433
0.02097384384384382	-0.07620973254167657
0.023776356356356443	-0.05093219209671446
0.026578868868868843	-0.025777507747229755
0.029381381381381466	-0.0008484746603938942
0.03218389389389387	0.023724895093887755
0.03498640640640649	0.047799893076916455
0.03778891891891911	0.07124119054659767
0.04059143143143151	0.09394073347941156
0.043393943943944135	0.115832149552905
0.046196456456456536	0.136896290138423
0.04899896896896916	0.15715726543020306
0.05180148148148156	0.17667097994502096
0.05460399399399418	0.19550994567221386
0.05740650650650658	0.2137485903139904
0.060209019019019205	0.23145239836752662
0.0630115315315316	0.2486724552998322
0.06581404404404423	0.26544498927606125
0.06861655655655663	0.2817940032560819
0.07141906906906925	0.2977345189912509
0.07422158158158165	0.3132744057578731
0.07702409409409428	0.32841396363835335
0.07982660660660668	0.3431438496161623
0.0826291191191193	0.35744300368965054
0.0854316316316317	0.37127854003918775
0.08823414414414432	0.38460900336502285
0.09103665665665672	0.3973911703620688
0.09383916916916935	0.4095891598974257
0.09664168168168175	0.42118353358269145
0.09944419419419437	0.43217773363049033
0.10224670670670677	0.44259976741644447
0.10504921921921939	0.4524983460783328
0.10785173173173179	0.4619343020447587
0.11065424424424442	0.4709695217984881
0.11345675675675682	0.47965637733192223
0.11625926926926944	0.48803048317508085
0.11906178178178184	0.4961085993298392
0.12186429429429446	0.5038919669949378
0.12466680680680686	0.5113737850742085
0.12746931931931949	0.5185483928441171
0.13027183183183189	0.5254193478986927
0.1330743443443445	0.5320040601438902
0.1358768568568569	0.538333781581755
0.13867936936936953	0.5444491844974932
0.14148188188188193	0.5503930465115027
0.14428439439439456	0.5562023294479396
0.14708690690690696	0.5619019971552793
0.14988941941941958	0.567502294433929
0.15269193193193198	0.573000130284882
0.1554944444444446	0.5783840126568331
0.158296956956957	0.5836410130276823
0.16109946946946962	0.5887637484853727
0.16390198198198203	0.5937554532404685
0.16670449449449465	0.5986318034531137
0.16950700700700705	0.6034190647780653
0.17230951951951967	0.6081490966746441
0.17511203203203207	0.6128525289127078
0.1779145445445447	0.617551850925571
0.1807170570570571	0.6222561504981804
0.18351956956956972	0.6269588326807727
0.18632208208208212	0.6316389515964081
0.18912459459459474	0.6362659552954902
0.19192710710710714	0.640806852024727
0.19472961961961976	0.6452342179902195
0.19753213213213217	0.6495332083362375
0.2003346446446448	0.6537058744153947
0.2031371571571572	0.6577716280640522
0.2059396696696698	0.6617635412380429
0.2087421821821822	0.665721161219551
0.21154469469469483	0.669681434830091
0.21434720720720724	0.6736699333241372
0.21714971971971986	0.6776946620792776
0.21995223223223226	0.6817442411547435
0.22275474474474488	0.6857912185280256
0.22555725725725728	0.6897999472041602
0.2283597697697699	0.6937371562039636
0.2311622822822823	0.6975824432018205
0.23396479479479493	0.7013357111410743
0.23676730730730733	0.7050191904098094
0.23956981981981995	0.7086730317213252
0.24237233233233235	0.7123451994922089
0.24517484484484497	0.7160780702845716
0.24797735735735738	0.7198952553534388
0.25077986986987	0.7237923566224378
0.2535823823823824	0.7277345133215543
0.256384894894895	0.7316618823511454
0.2591874074074074	0.735502062976112
0.26198991991992004	0.7391865155405004
0.26479243243243245	0.7426668022440452
0.26759494494494507	0.7459263718445475
0.27039745745745747	0.7489846856966149
0.2731999699699701	0.7518924669091509
0.2760024824824825	0.7547192072937948
0.2788049949949951	0.7575361337532228
0.2816075075075075	0.7603990379673105
0.28441002002002014	0.7633353764109072
0.28721253253253254	0.7663388592367549
0.29001504504504516	0.7693727110599167
0.29281755755755756	0.7723804823520343
0.2956200700700702	0.7753013575775591
0.2984225825825826	0.7780858625406919
0.3012250950950952	0.7807079678283567
0.3040276076076076	0.7831707377148649
0.30683012012012023	0.7855045128830328
0.30963263263263263	0.7877585989760176
0.31243514514514525	0.789989013955029
0.31523765765765766	0.7922456293048862
0.3180401701701703	0.794561880497757
0.3208426826826827	0.796949251991855
0.3236451951951953	0.7993973051962155
0.3264477077077077	0.8018785520457185
0.3292502202202203	0.8043563786336256
0.3320527327327327	0.8067937386759607
0.33485524524524535	0.8091605080415127
0.33765775775775775	0.8114380725810727
0.34046027027027037	0.8136206453945578
0.34326278278278277	0.8157136859540279
0.3460652952952954	0.8177303972822685
0.3488678078078078	0.8196875048863232
0.3516703203203204	0.8216013979971297
0.3544728328328328	0.8234853605225501
0.35727534534534544	0.8253481927847557
0.36007785785785784	0.827194159419877
0.36288037037037046	0.829023966169451
0.36568288288288286	0.8308363722576719
0.3684853953953955	0.8326300413142946
0.3712879079079079	0.8344052661177388
0.3740904204204205	0.8361652358143691
0.3768929329329329	0.8379165509052925
0.37969544544544553	0.8396687633764498
0.38249795795795793	0.8414328637869246
0.38530047047047056	0.8432188651342041
0.38810298298298296	0.8450329102231162
0.3909054954954956	0.8468745756406328
0.393708008008008	0.8487351613713026
0.3965105205205206	0.8505976594624414
0.3993130330330332	0.8524387645038924
0.4021155455455456	0.8542327791556499
0.40491805805805825	0.8559567092448808
0.40772057057057065	0.8575954035046878
0.4105230830830833	0.8591454265501408
0.4133255955955957	0.8606165450279217
0.4161281081081083	0.8620302366297945
0.4189306206206207	0.8634153733283704
0.4217331331331333	0.8648019828510625
0.4245356456456457	0.8662145396127967
0.42733815815815834	0.8676664126796269
0.43014067067067074	0.8691568420127502
0.43294318318318337	0.870671188156163
0.43574569569569577	0.8721843749390858
0.4385482082082084	0.8736666468044157
0.4413507207207208	0.875090208658778
0.4441532332332334	0.876435149741012
0.4469557457457458	0.8776933042481713
0.44975825825825844	0.8788692837319921
0.45256077077077084	0.8799786566009533
0.45536328328328346	0.8810439432288054
0.45816579579579586	0.8820895636659051
0.4609683083083085	0.8831370162411019
0.4637708208208209	0.8842013735148723
0.4665733333333335	0.8852897398190022
0.4693758458458459	0.8864017612365543
0.47217835835835853	0.8875317660945675
0.47498087087087093	0.8886717645333913
0.47778338338338355	0.8898144154460865
0.48058589589589595	0.8909551791978702
0.4833884084084086	0.8920931614856202
0.486190920920921	0.89323053107745
0.4889934334334336	0.8943707677981576
0.491795945945946	0.8955162860401156
0.4945984584584586	0.8966661286105079
0.497400970970971	0.8978144124875457
0.5002034834834836	0.8989500392580283
0.503005995995996	0.9000578929084639
0.5058085085085087	0.9011213926810847
0.5086110210210211	0.9021259208820551
0.5114135335335337	0.903062382485346
0.5142160460460461	0.9039300442043113
0.5170185585585587	0.9047378887032107
0.5198210710710711	0.9055040061418786
0.5226235835835837	0.9062529807090974
0.5254260960960961	0.9070117176325961
0.5282286086086088	0.9078045721842638
0.5310311211211212	0.9086488667568902
0.5338336336336338	0.9095518365536908
0.5366361461461462	0.9105097205332405
0.5394386586586588	0.9115091848500153
0.5422411711711712	0.9125306709286947
0.5450436836836838	0.9135527686295932
0.5478461961961962	0.9145564741201045
0.5506487087087089	0.915528279325156
0.5534512212212213	0.9164614331657962
0.5562537337337339	0.9173552946754426
0.5590562462462463	0.9182132819143659
0.5618587587587589	0.9190403203501329
0.5646612712712713	0.9198407790490667
0.5674637837837839	0.9206176248324534
0.5702662962962963	0.9213730118486023
0.573068808808809	0.922109934926993
0.5758713213213213	0.9228341190315692
0.578673833833834	0.9235551631053236
0.5814763463463464	0.9242861726073257
0.584278858858859	0.9250416403386698
0.5870813713713714	0.9258339962828549
0.589883883883884	0.9266698140412943
0.5926863963963964	0.9275469253282072
0.595488908908909	0.928453541328587
0.5982914214214214	0.9293699356361999
0.6010939339339341	0.9302724690139255
0.6038964464464465	0.9311389786110312
0.6066989589589589	0.9319540660315652
0.6095014714714717	0.932712772214746
0.6123039839839841	0.9334215543273908
0.6151064964964965	0.9340962576238483
0.6179090090090089	0.9347576628349126
0.6207115215215218	0.9354259065931922
0.6235140340340342	0.9361153904330478
0.6263165465465466	0.93683161259419
0.629119059059059	0.9375707370482761
0.6319215715715718	0.938321857801816
0.6347240840840842	0.9390710996309738
0.6375265965965966	0.9398061778155951
0.640329109109109	0.9405199761051471
0.6431316216216219	0.9412120993410522
0.6459341341341343	0.9418880699445346
0.6487366466466467	0.9425566221611639
0.651539159159159	0.9432261453071513
0.6543416716716719	0.9439015488835568
0.6571441841841843	0.9445826110356385
0.6599466966966967	0.9452643158858842
0.6627492092092091	0.9459389842063622
0.665551721721722	0.9465993953674418
0.6683542342342343	0.9472417846716674
0.6711567467467467	0.9478676712239592
0.6739592592592591	0.9484838874472502
0.676761771771772	0.94910078967286
0.6795642842842844	0.9497292212842267
0.6823667967967968	0.9503771834818658
0.6851693093093092	0.9510472311401443
0.687971821821822	0.9517353517241838
0.6907743343343344	0.9524316078559157
0.6935768468468468	0.9531222955450415
0.6963793593593592	0.9537929595259577
0.6991818718718721	0.954431430063088
0.7019843843843845	0.9550301306629468
0.7047868968968969	0.95558719471283
0.7075894094094093	0.9561063047030831
0.7103919219219221	0.956595502412746
0.7131944344344345	0.9570654176824546
0.7159969469469469	0.9575273935348185
0.7187994594594593	0.957991875733647
0.7216019719719722	0.9584672562990008
0.7244044844844846	0.9589591917333733
0.727206996996997	0.9594703127372854
0.7300095095095094	0.9600002172193672
0.7328120220220222	0.9605456686887782
0.7356145345345346	0.961100964993344
0.738417047047047	0.961658461323787
0.7412195595595594	0.9622092149627931
0.7440220720720723	0.9627436849441583
0.7468245845845847	0.9632524017899017
0.7496270970970971	0.9637265494529034
0.7524296096096099	0.9641584759429246
0.7552321221221223	0.9645422391416114
0.7580346346346347	0.9648743446069861
0.7608371471471471	0.9651547895857543
0.76363965965966	0.9653883717964992
0.7664421721721724	0.9655859864730808
0.7692446846846848	0.965765407323865
0.7720471971971972	0.9659509397898999
0.77484970970971	0.9661714435886757
0.7776522222222224	0.9664565766801646
0.7804547347347348	0.9668316516449513
0.7832572472472472	0.967312065820756
0.7860597597597601	0.967898667928053
0.7888622722722725	0.9685754750976993
0.7916647847847849	0.9693107647402625
0.7944672972972973	0.9700617844728062
0.7972698098098101	0.9707823427078783
0.8000723223223225	0.9714316507078761
0.8028748348348349	0.971982279879359
0.8056773473473473	0.9724251784933029
0.8084798598598602	0.9727703901330866
0.8112823723723726	0.9730432629945633
0.814084884884885	0.9732772060083068
0.8168873973973974	0.9735050439191453
0.8196899099099102	0.9737514223956377
0.8224924224224226	0.9740283664963088
0.825294934934935	0.9743350888146798
0.8280974474474474	0.9746617844937508
0.8308999599599602	0.9749958733466773
0.8337024724724726	0.9753283759643382
0.836504984984985	0.9756581075862981
0.8393074974974974	0.9759921572906064
0.8421100100100103	0.9763424431781957
0.8449125225225227	0.9767195598867584
0.8477150350350351	0.9771261785315926
0.8505175475475475	0.9775525512980089
0.8533200600600603	0.9779760867952682
0.8561225725725727	0.9783656643578558
0.8589250850850851	0.9786897575316388
0.8617275975975975	0.9789260645858867
0.8645301101101104	0.9790696635217421
0.8673326226226228	0.9791369712929613
0.8701351351351352	0.9791639388416873
0.8729376476476476	0.9791986104084424
0.8757401601601604	0.9792898896820879
0.8785426726726728	0.979475546026666
0.8813451851851852	0.9797727829105982
0.8841476976976976	0.9801739841568647
0.8869502102102105	0.9806487719313374
0.8897527227227229	0.9811517141933681
0.8925552352352353	0.9816334593237699
0.8953577477477477	0.9820522153785128
0.8981602602602605	0.9823825624532891
0.9009627727727729	0.9826195228319976
0.9037652852852853	0.9827772839959844
0.9065677977977977	0.9828834960679798
0.9093703103103106	0.9829711828861971
0.912172822822823	0.9830707110424795
0.9149753353353354	0.9832038989198818
0.9177778478478478	0.983381411859084
0.9205803603603606	0.983603440129014
0.923382872872873	0.9838626869292533
0.9261853853853854	0.9841481965116234
0.9289878978978978	0.9844486284155923
0.9317904104104107	0.9847541246509939
0.9345929229229231	0.9850566626358773
0.9373954354354355	0.9853494330176048
0.9401979479479479	0.9856260933153106
0.9430004604604607	0.9858806418159994
0.9458029729729731	0.986108218285111
0.9486054854854855	0.9863065810462422
0.9514079979979979	0.9864775811287494
0.9542105105105108	0.9866278369329987
0.9570130230230232	0.9867680570923542
0.9598155355355356	0.9869109658975757
0.962618048048048	0.9870683498615725
0.9654205605605608	0.9872481377854251
0.9682230730730732	0.9874524888749149
0.9710255855855856	0.9876775617428408
0.973828098098098	0.9879150792326662
0.9766306106106108	0.9881551947940413
0.9794331231231233	0.9883897284094251
0.9822356356356357	0.9886147299766357
0.985038148148148	0.9888315778529462
0.9878406606606609	0.9890463295436822
0.9906431731731733	0.9892676190758929
0.9934456856856857	0.9895038345878848
0.9962481981981981	0.9897604660374595
0.9990507107107109	0.9900383566883798
1.0018532232232233	0.990333212114765
1.0046557357357357	0.9906362827479434
1.0074582482482481	0.9909358125528049
1.010260760760761	0.991218745326651
1.0130632732732734	0.991472304435775
1.0158657857857858	0.9916853142923423
1.0186682982982982	0.991849362810108
1.021470810810811	0.9919599818512124
1.0242733233233234	0.9920178967976341
1.0270758358358358	0.9920301252345967
1.0298783483483482	0.9920104345270867
1.032680860860861	0.9919785697280378
1.0354833733733735	0.9919578523290591
1.0382858858858859	0.9919712237973882
1.0410883983983983	0.9920364265956977
1.0438909109109111	0.9921615447502009
1.0466934234234235	0.9923423223480254
1.049495935935936	0.9925623905504481
1.0522984484484483	0.9927967794632307
1.0551009609609612	0.9930180738934364
1.0579034734734736	0.9932036257441605
1.060705985985986	0.9933417128253378
1.0635084984984984	0.9934346728736727
1.0663110110110112	0.993497865758912
1.0691135235235236	0.9935546034512117
1.071916036036036	0.9936285263901532
1.0747185485485484	0.9937358325315894
1.0775210610610613	0.9938799276268174
1.0803235735735737	0.994050354457085
1.083126086086086	0.9942264695694929
1.0859285985985985	0.99438471622115
1.0887311111111113	0.9945070480387816
1.0915336236236237	0.9945875618760397
1.0943361361361361	0.9946349157003995
1.0971386486486485	0.9946695049976371
1.0999411611611614	0.994716196812501
1.1027436736736738	0.994795047346794
1.1055461861861862	0.9949132701790613
1.1083486986986986	0.9950614414224923
1.1111512112112114	0.9952155711553055
1.1139537237237238	0.9953446662200823
1.1167562362362362	0.9954214356327136
1.119558748748749	0.9954325439850644
1.1223612612612615	0.9953847725978228
1.1251637737737739	0.9953046738839023
1.1279662862862863	0.9952314301659528
1.130768798798799	0.9952049533128271
1.1335713113113115	0.9952529884962689
1.136373823823824	0.9953814946065118
1.1391763363363363	0.9955716456380351
1.1419788488488491	0.9957847009057857
1.1447813613613615	0.995973407085581
1.147583873873874	0.9960963886726737
1.1503863863863864	0.9961309150489486
1.1531888988988992	0.9960798895959717
1.1559914114114116	0.995970763171972
1.158793923923924	0.9958467240817631
1.1615964364364364	0.9957530719333287
1.1643989489489492	0.9957232758613305
1.1672014614614616	0.9957692994569765
1.170003973973974	0.9958793080419621
1.1728064864864864	0.9960233519223403
1.1756089989989993	0.9961649014055496
1.1784115115115117	0.996274128251899
1.181214024024024	0.996338268051877
1.1840165365365365	0.9963654558408483
1.1868190490490493	0.9963807409194055
1.1896215615615617	0.9964157561934354
1.1924240740740741	0.9964957785962261
1.1952265865865865	0.9966288764117622
1.1980290990990994	0.9968011499390741
1.2008316116116118	0.9969799588784138
1.2036341241241242	0.9971242165404598
1.2064366366366366	0.9971982927012176
1.2092391491491494	0.9971846945101173
1.2120416616616618	0.9970909851426605
1.2148441741741742	0.9969482798488444
1.2176466866866866	0.9968015054491858
1.2204491991991995	0.9966944582009651
1.2232517117117119	0.99665456967593
1.2260542242242243	0.9966825359201036
1.2288567367367367	0.9967504742834207
1.2316592492492495	0.9968095247190342
1.234461761761762	0.9968047149638729
1.2372642742742743	0.9966924905851909
1.2400667867867867	0.9964553759061278
1.2428692992992996	0.9961090912532528
1.245671811811812	0.9956998216007896
1.2484743243243244	0.9952924313042704
1.2512768368368368	0.9949532373484695
1.2540793493493496	0.9947325842471726
1.256881861861862	0.9946524064056312
1.2596843743743744	0.9947022784987926
1.2624868868868868	0.9948447291113985
1.2652893993993997	0.9950277349281933
1.268091911911912	0.9952002402616353
1.2708944244244245	0.9953258857050453
1.2736969369369369	0.9953910191181655
1.2764994494494497	0.9954051285976786
1.279301961961962	0.9953943420626455
1.2821044744744745	0.9953907413326559
1.284906986986987	0.9954212836340887
1.2877094994994998	0.9954998474472636
1.2905120120120122	0.9956245189091096
1.2933145245245246	0.9957802710439172
1.296117037037037	0.9959453730651505
1.2989195495495498	0.9960988092885498
1.3017220620620622	0.9962259872481913
1.3045245745745746	0.9963209796883074
1.307327087087087	0.9963850472395576
1.3101295995995998	0.9964226379628607
1.3129321121121122	0.9964369265172487
1.3157346246246246	0.996426957514539
1.318537137137137	0.996387649645792
1.32133964964965	0.9963126532304071
1.3241421621621623	0.9961988409869563
1.3269446746746747	0.996050514851941
1.329747187187187	0.9958814815381922
1.3325496996997	0.9957139378876908
1.3353522122122123	0.9955742954381509
1.3381547247247247	0.9954872023845384
1.3409572372372371	0.9954696672835297
1.34375974974975	0.9955271245989843
1.3465622622622624	0.9956525553423936
1.3493647747747748	0.9958286841418572
1.3521672872872872	0.9960322440595997
1.3549697997998	0.9962387216575965
1.3577723123123124	0.9964260689661356
1.3605748248248248	0.9965765348989373
1.3633773373373372	0.9966767290724482
1.36617984984985	0.9967168716423408
1.3689823623623625	0.9966905374482226
1.3717848748748749	0.9965959014462832
1.3745873873873873	0.9964386352413062
1.3773898998999001	0.9962355318171792
1.3801924124124125	0.9960171030711671
1.382994924924925	0.9958271991488602
1.3857974374374373	0.9957183176061527
1.3885999499499502	0.9957425783909419
1.3914024624624626	0.9959399333801122
1.394204974974975	0.9963265036215014
1.3970074874874874	0.996886482355653
1.39981	0.9975705239807943
1.39991	0.9983086382163012
1.3971074774774772	0.9975176086455807
1.3943049549549547	0.9968352448232959
1.391502432432432	0.9963516413847863
1.3886999099099095	0.9961040752316777
1.385897387387387	0.9960702963305142
1.3830948648648644	0.9961784787691382
1.3802923423423419	0.996330505757387
1.3774898198198193	0.9964313457958783
1.3746872972972968	0.9964156462335535
1.3718847747747747	0.9962638049708226
1.369082252252252	0.9960032778402158
1.3662797297297296	0.9956955876420146
1.363477207207207	0.9954139020718678
1.3606746846846844	0.9952187511941047
1.3578721621621619	0.9951396479419502
1.3550696396396393	0.9951680772119235
1.3522671171171168	0.9952633600098256
1.3494645945945942	0.9953686282069375
1.3466620720720717	0.995430975078737
1.3438595495495491	0.9954187828249422
1.3410570270270266	0.9953305457563165
1.338254504504504	0.99519267779638
1.335451981981982	0.9950476806813513
1.3326494594594593	0.9949373122848287
1.3298469369369368	0.9948869418884657
1.3270444144144142	0.9948966352285634
1.3242418918918917	0.9949419627280139
1.3214393693693691	0.9949840008661314
1.3186368468468466	0.9949847419960343
1.315834324324324	0.9949222633115202
1.3130318018018015	0.9948001487595719
1.310229279279279	0.994647721631203
1.3074267567567563	0.9945108840243293
1.3046242342342338	0.994436636928477
1.3018217117117112	0.9944565446497763
1.2990191891891887	0.9945747776005154
1.2962166666666666	0.9947648222526396
1.293414144144144	0.9949760444398549
1.2906116216216215	0.9951480377884814
1.287809099099099	0.9952281817758329
1.2850065765765764	0.9951868898674262
1.2822040540540538	0.995025912385127
1.2794015315315312	0.9947774135639631
1.2765990090090087	0.9944945308977206
1.2737964864864861	0.9942367335676652
1.2709939639639636	0.9940546858401034
1.268191441441441	0.9939791026452862
1.2653889189189185	0.9940164320946169
1.262586396396396	0.9941517618998676
1.2597838738738734	0.9943569990517581
1.2569813513513513	0.9946009031053766
1.2541788288288287	0.9948573958982692
1.2513763063063061	0.9951096712493551
1.2485737837837836	0.9953494946572581
1.245771261261261	0.9955729832413469
1.2429687387387385	0.9957753934779557
1.240166216216216	0.9959476059329565
1.2373636936936934	0.9960760879698837
1.2345611711711708	0.9961465388755149
1.2317586486486483	0.9961498090379634
1.2289561261261257	0.996087656110296
1.2261536036036031	0.9959758370102515
1.2233510810810806	0.9958429439708167
1.2205485585585585	0.9957249217547521
1.217746036036036	0.9956567763429387
1.2149435135135134	0.9956640240353185
1.2121409909909908	0.995756563424618
1.2093384684684683	0.9959268480012472
1.2065359459459457	0.9961528004591498
1.2037334234234232	0.9964043650091803
1.2009309009009006	0.9966514860268353
1.198128378378378	0.9968709984986888
1.1953258558558555	0.9970504836429597
1.192523333333333	0.9971883334123283
1.1897208108108104	0.9972906214359424
1.1869182882882878	0.9973664019915797
1.1841157657657653	0.9974234065461062
1.1813132432432432	0.9974656999790381
1.1785107207207206	0.9974939000254851
1.175708198198198	0.9975074523557216
1.1729056756756755	0.9975076253386707
1.170103153153153	0.9974996497117103
1.1673006306306304	0.9974928466783511
1.1644981081081078	0.9974984750142234
1.1616955855855853	0.9975260197151662
1.1588930630630627	0.9975793465119183
1.1560905405405402	0.9976542838765149
1.1532880180180176	0.9977387153916187
1.150485495495495	0.9978153567275334
1.1476829729729725	0.9978664013989913
1.14488045045045	0.9978785233471564
1.1420779279279278	0.9978465819607082
1.1392754054054053	0.9977748345260017
1.1364728828828827	0.9976753445102011
1.1336703603603602	0.9975642489371322
1.1308678378378376	0.9974572547340739
1.128065315315315	0.9973659206804548
1.1252627927927925	0.9972958964685777
1.12246027027027	0.9972474955824617
1.1196577477477474	0.9972180844724852
1.1168552252252248	0.9972051150591643
1.1140527027027023	0.99720844940779
1.1112501801801797	0.9972309761519205
1.1084476576576572	0.9972772481769919
1.105645135135135	0.997350690695749
1.1028426126126125	0.9974505217194705
1.10004009009009	0.9975696700204759
1.0972375675675674	0.9976946215907142
1.0944350450450449	0.9978074165216505
1.0916325225225223	0.9978892279320554
1.0888299999999997	0.9979243819519658
1.0860274774774772	0.9979035333056656
1.0832249549549546	0.997825039195276
1.080422432432432	0.9976942403807901
1.0776199099099095	0.997521103905122
1.074817387387387	0.997317224771338
1.0720148648648644	0.9970933259691138
1.0692123423423419	0.9968580967073589
1.0664098198198197	0.9966185960335293
1.0636072972972972	0.9963817688062085
1.0608047747747746	0.9961561403927084
1.058002252252252	0.9959526623274253
1.0551997297297295	0.9957840103381117
1.052397207207207	0.9956622635346828
1.0495946846846844	0.9955955811323907
1.0467921621621619	0.9955849801385288
1.0439896396396393	0.9956224174536024
1.0411871171171168	0.9956910478897382
1.0383845945945942	0.9957678762027671
1.0355820720720716	0.9958282693097574
1.032779549549549	0.9958511977168369
1.0299770270270265	0.995823826859806
1.0271745045045044	0.9957442500751252
1.0243719819819819	0.9956216751241193
1.0215694594594593	0.9954740680243455
1.0187669369369368	0.9953239044444908
1.0159644144144142	0.995193099198667
1.0131618918918917	0.9950982884955965
1.010359369369369	0.9950474450748241
1.0075568468468465	0.9950384146899074
1.004754324324324	0.9950595096166376
1.0019518018018014	0.9950918988928918
0.9991492792792789	0.9951132611699826
0.9963467567567563	0.9951020221340691
0.9935442342342338	0.9950414562025487
0.9907417117117117	0.9949229606987156
0.9879391891891891	0.994747902193779
0.9851366666666665	0.9945276085336396
0.982334144144144	0.9942813622943739
0.9795316216216214	0.9940326407868304
0.9767290990990989	0.9938042874758237
0.9739265765765763	0.9936136738477904
0.9711240540540538	0.9934690740047621
0.9683215315315312	0.993368308162493
0.9655190090090087	0.9933001858768734
0.9627164864864861	0.9932484927340804
0.9599139639639636	0.9931974338981521
0.957111441441441	0.99313685528392
0.9543089189189184	0.9930654558651679
0.9515063963963963	0.9929906966812317
0.9487038738738738	0.9929251183166146
0.9459013513513512	0.9928800154762008
0.9430988288288287	0.9928584787889027
0.9402963063063061	0.9928503036621459
0.9374937837837836	0.9928309418403548
0.934691261261261	0.9927655509112688
0.9318887387387385	0.9926175798348766
0.9290862162162159	0.9923597186833437
0.9262836936936933	0.9919839888093925
0.9234811711711708	0.9915076642715186
0.9206786486486482	0.9909727093550338
0.9178761261261257	0.9904382457744513
0.9150736036036036	0.9899676834409891
0.912271081081081	0.9896138853378352
0.9094685585585585	0.9894065047667819
0.9066660360360359	0.9893451392120204
0.9038635135135134	0.9894003007316673
0.9010609909909908	0.9895219018227575
0.8982584684684682	0.9896527208544477
0.8954559459459457	0.9897428582900002
0.8926534234234231	0.9897609933813827
0.8898509009009006	0.9896993629399402
0.887048378378378	0.989571439234504
0.8842458558558555	0.9894036030207566
0.8814433333333329	0.9892239285743697
0.8786408108108104	0.9890519344283034
0.8758382882882882	0.9888925930753022
0.8730357657657657	0.9887362632413909
0.8702332432432431	0.9885640949670991
0.8674307207207206	0.9883565969342841
0.864628198198198	0.9881020775015001
0.8618256756756755	0.9878018832750115
0.8590231531531529	0.9874706457254228
0.8562206306306304	0.9871316173623892
0.8534181081081078	0.9868089511298329
0.8506155855855853	0.9865198200298888
0.8478130630630627	0.9862692352313005
0.8450105405405401	0.9860493443331535
0.8422080180180176	0.9858432951486181
0.839405495495495	0.9856320682918598
0.8366029729729729	0.9854016301203422
0.8338004504504504	0.9851477106455415
0.8309979279279278	0.984876468641135
0.8281954054054053	0.984600898653263
0.8253928828828827	0.9843344628651095
0.8225903603603602	0.9840844887662548
0.8197878378378376	0.9838479711517103
0.816985315315315	0.9836115214109256
0.8141827927927925	0.983355652413501
0.8113802702702699	0.9830619490793779
0.8085777477477474	0.982720557073048
0.8057752252252248	0.9823352360511618
0.8029727027027023	0.9819240383540611
0.8001701801801802	0.9815151929654452
0.7973676576576576	0.9811394482316684
0.794565135135135	0.9808213544993856
0.7917626126126125	0.9805723168546199
0.7889600900900899	0.9803876088405388
0.7861575675675674	0.9802481582392601
0.7833550450450448	0.9801263042701578
0.7805525225225223	0.9799934603939326
0.7777499999999997	0.9798271339019121
0.7749474774774772	0.9796151892773239
0.7721449549549546	0.9793563925158661
0.769342432432432	0.9790576781726107
0.7665399099099095	0.9787297034367441
0.763737387387387	0.9783826854029234
0.7609348648648648	0.9780241300472358
0.7581323423423423	0.977659048005981
0.7553298198198197	0.9772920482073015
0.7525272972972972	0.9769298087456759
0.7497247747747746	0.9765822174831135
0.7469222522522521	0.9762610470398293
0.7441197297297295	0.9759761570406196
0.741317207207207	0.975730444580251
0.7385146846846844	0.975515579109602
0.7357121621621618	0.9753105925252992
0.7329096396396393	0.9750845757997746
0.7301071171171167	0.9748033202207043
0.7273045945945942	0.9744382398096239
0.7245020720720716	0.97397488828885
0.7216995495495495	0.9734182537704439
0.718897027027027	0.9727928786180928
0.7160945045045044	0.9721374504438978
0.7132919819819818	0.9714953057678063
0.7104894594594593	0.970903655296436
0.7076869369369367	0.9703847908428104
0.7048844144144142	0.9699418961108099
0.7020818918918916	0.9695605666196173
0.6992793693693691	0.9692152686828375
0.6964768468468465	0.9688783814140609
0.693674324324324	0.9685287137027727
0.6908718018018014	0.9681567176745769
0.6880692792792789	0.967764895691208
0.6852667567567567	0.9673636520421852
0.6824642342342342	0.9669644441943592
0.6796617117117116	0.9665729780084695
0.6768591891891891	0.9661850686774833
0.6740566666666665	0.9657867242849023
0.671254144144144	0.9653584079079369
0.6684516216216214	0.9648818865705049
0.6656490990990989	0.9643471376920394
0.6628465765765763	0.9637567795442831
0.6600440540540538	0.9631264005619228
0.6572415315315312	0.9624806334646833
0.6544390090090086	0.9618463108663375
0.6516364864864861	0.9612450150717987
0.6488339639639635	0.9606874646019443
0.6460314414414414	0.9601714494420583
0.6432289189189189	0.959683734044997
0.6404263963963963	0.9592049819830312
0.6376238738738738	0.9587158141337541
0.6348213513513512	0.9582019105160597
0.6320188288288286	0.9576566322871236
0.6292163063063061	0.9570807146226793
0.6264137837837835	0.9564797241458713
0.623611261261261	0.9558607423841374
0.6208087387387384	0.9552298514861945
0.6180062162162159	0.9545914504371221
0.6152036936936933	0.9539494739147018
0.6124011711711708	0.9533096340076691
0.6095986486486482	0.9526812605665469
0.6067961261261261	0.9520774122616614
0.6039936036036035	0.9515126379141015
0.601191081081081	0.9509988051212047
0.5983885585585584	0.9505403582866399
0.5955860360360359	0.9501308241916468
0.5927835135135133	0.9497521372098717
0.5899809909909908	0.9493774666625853
0.5871784684684682	0.9489770085944119
0.5843759459459457	0.9485251048416137
0.5815734234234231	0.9480064925299059
0.5787709009009008	0.9474196927160417
0.5759683783783782	0.9467764615410628
0.5731658558558557	0.9460975306029913
0.5703633333333331	0.9454060886460125
0.5675608108108106	0.9447211648704278
0.564758288288288	0.9440530169864177
0.5619557657657654	0.9434018389535452
0.5591532432432431	0.9427598860930512
0.5563507207207206	0.9421159227669417
0.553548198198198	0.9414601639822733
0.5507456756756755	0.9407878586231844
0.5479431531531529	0.9401003264435136
0.5451406306306303	0.9394033319507871
0.5423381081081078	0.9387037281840591
0.5395355855855855	0.9380059261111167
0.5367330630630629	0.9373097137061205
0.5339305405405403	0.9366102997179663
0.5311280180180178	0.9359004728587547
0.5283254954954952	0.9351738592788565
0.5255229729729727	0.934427804451112
0.5227204504504503	0.9336645863835906
0.5199179279279278	0.9328904075850587
0.5171154054054052	0.9321126015948926
0.5143128828828827	0.9313363058849632
0.5115103603603601	0.9305621396131989
0.5087078378378376	0.9297860381972535
0.505905315315315	0.9290014729284329
0.5031027927927927	0.9282031930937682
0.5003002702702701	0.9273908318157741
0.4974977477477476	0.9265705814082855
0.494695225225225	0.9257537841307093
0.49189270270270247	0.9249525001053744
0.4890901801801799	0.9241734524531908
0.48628765765765736	0.9234126691523316
0.483485135135135	0.9226532233716987
0.48068261261261247	0.9218675987031374
0.4778800900900899	0.9210246195333771
0.47507756756756736	0.9200991341595359
0.4722750450450448	0.919081372700981
0.46947252252252225	0.9179826443624434
0.4666699999999997	0.9168349719150507
0.46386747747747736	0.9156841399285982
0.4610649549549548	0.9145778487020977
0.45826243243243225	0.913552449292385
0.4554599099099097	0.9126224295528713
0.45265738738738714	0.9117761246378154
0.4498548648648646	0.9109792152197633
0.44705234234234204	0.9101850649055215
0.4442498198198197	0.9093486798870601
0.44144729729729715	0.9084398343780647
0.4386447747747746	0.9074511426122237
0.43584225225225204	0.9063985168841152
0.4330397297297295	0.9053139830581848
0.43023720720720693	0.9042333734126013
0.4274346846846844	0.903183112156638
0.42463216216216204	0.9021705723685512
0.4218296396396395	0.9011812285411439
0.41902711711711693	0.90018349374449
0.4162245945945944	0.8991395214899606
0.4134220720720718	0.8980182631449322
0.41061954954954927	0.8968063707149454
0.40781702702702693	0.8955133360500536
0.4050145045045044	0.8941692537225486
0.4022119819819818	0.89281607466195
0.39940945945945927	0.8914953232131394
0.3966069369369367	0.8902362804637982
0.39380441441441416	0.8890482874258455
0.3910018918918916	0.8879192788590339
0.3881993693693693	0.8868205138147665
0.3853968468468467	0.8857154934824445
0.38259432432432416	0.8845699189464561
0.3797918018018016	0.8833595722754116
0.37698927927927905	0.8820740960173401
0.3741867567567565	0.8807163144898481
0.37138423423423395	0.8792983240727062
0.3685817117117116	0.877836497512892
0.36577918918918906	0.8763475128785673
0.3629766666666665	0.8748466348891222
0.36017414414414395	0.8733481790921968
0.3573716216216214	0.871866956552828
0.35456909909909884	0.8704190143163948
0.3517665765765763	0.8690203528936505
0.34896405405405395	0.8676833497811812
0.3461615315315314	0.866411887346716
0.34335900900900884	0.865197110113241
0.3405564864864863	0.8640158852821339
0.33775396396396373	0.8628332880443108
0.3349514414414412	0.8616090286440027
0.3321489189189186	0.8603062130179134
0.3293463963963963	0.858899792548256
0.32654387387387374	0.857381955850471
0.3237413513513512	0.8557626426035395
0.3209388288288286	0.854065011665545
0.31813630630630607	0.8523174723916714
0.3153337837837835	0.8505451163846687
0.31253126126126096	0.8487635814088232
0.30972873873873863	0.84697743652079
0.3069262162162161	0.84518342882655
0.3041236936936935	0.8433770292906286
0.30132117117117097	0.8415593882874357
0.2985186486486484	0.8397415914075922
0.29571612612612586	0.8379441118929025
0.2929136036036035	0.8361912376323707
0.29011108108108097	0.8345023073301017
0.2873085585585584	0.8328830289263514
0.28450603603603586	0.8313203884780254
0.2817035135135133	0.8297835433561358
0.27890099099099075	0.828230993460932
0.2760984684684682	0.8266219909290959
0.27329594594594586	0.8249284524495413
0.2704934234234233	0.8231432415797411
0.26769090090090075	0.8212817911144847
0.2648883783783782	0.8193762852540802
0.26208585585585564	0.8174642290874488
0.2592833333333331	0.8155752550242279
0.25648081081081053	0.8137207004257246
0.2536782882882882	0.8118895610490588
0.25087576576576565	0.8100521919987905
0.2480732432432431	0.8081703867063075
0.24527072072072054	0.8062102085207627
0.24246819819819798	0.8041530061886024
0.23966567567567543	0.8020007660660521
0.23686315315315287	0.7997740801524745
0.23406063063063054	0.7975037559832132
0.23125810810810798	0.7952194397492041
0.22845558558558543	0.792939685932632
0.22565306306306288	0.7906672764034137
0.22285054054054032	0.7883914941101562
0.22004801801801777	0.786096275559566
0.2172454954954952	0.7837707605419644
0.21444297297297288	0.7814176652844621
0.21164045045045032	0.7790555873912675
0.20883792792792777	0.7767136054276682
0.20603540540540521	0.7744195561543947
0.20323288288288266	0.7721860335240376
0.2004303603603601	0.7699994254941743
0.19762783783783777	0.7678166399184472
0.19482531531531522	0.7655717228464121
0.19202279279279266	0.763191160751661
0.1892202702702701	0.76061348529831
0.18641774774774755	0.757807021556389
0.183615225225225	0.7547799251109573
0.18081270270270244	0.7515789975569511
0.1780101801801801	0.7482773810016876
0.17520765765765756	0.7449548730209218
0.172405135135135	0.7416770085968367
0.16960261261261245	0.7384793838594226
0.1668000900900899	0.7353618351626672
0.16399756756756734	0.7322936953449373
0.16119504504504478	0.7292276239923365
0.15839252252252245	0.726116756427162
0.1555899999999999	0.7229290841553484
0.15278747747747734	0.7196543175765152
0.14998495495495479	0.7163014578032809
0.14718243243243223	0.7128888037364631
0.14437990990990968	0.7094308564058561
0.14157738738738712	0.7059275678173738
0.1387748648648648	0.702360287846215
0.13597234234234223	0.6986960361144463
0.13316981981981968	0.6948984159288745
0.13036729729729712	0.6909408538522482
0.12756477477477457	0.6868168901043226
0.12476225225225201	0.6825433261457976
0.12195972972972946	0.6781547493042471
0.11915720720720713	0.6736912721954456
0.11635468468468457	0.6691839821149123
0.11355216216216202	0.6646435658327129
0.11074963963963946	0.6600564594296296
0.10794711711711691	0.6553900579829233
0.10514459459459435	0.6506050444331137
0.1023420720720718	0.6456700705345515
0.09953954954954947	0.6405729395678774
0.09673702702702691	0.6353235651719453
0.09393450450450436	0.6299469620158327
0.0911319819819818	0.6244683079282902
0.08832945945945925	0.6188953211141193
0.08552693693693669	0.6132046113058425
0.08272441441441436	0.6073377010503072
0.0799218918918918	0.6012093305610942
0.07711936936936925	0.5947264839006972
0.0743168468468467	0.5878127461177394
0.07151432432432414	0.58043046580019
0.06871180180180159	0.5725935282509439
0.06590927927927903	0.5643662664167366
0.0631067567567567	0.5558482530625072
0.060304234234234144	0.5471490257485102
0.05750171171171159	0.5383597785729533
0.054699189189189035	0.529529768912658
0.05189666666666648	0.5206534791940423
0.049094144144143925	0.5116711055544625
0.04629162162162137	0.5024809369585062
0.04348909909909904	0.4929589702789646
0.04068657657657648	0.4829796522844517
0.03788405405405393	0.4724322459700087
0.035081531531531374	0.4612295490657353
0.03227900900900882	0.4493085866162215
0.029476486486486264	0.4366253661993442
0.02667396396396371	0.4231470194262031
0.023871441441441377	0.40884442198305115
0.021068918918918822	0.39368706457060315
0.018266396396396267	0.3776403251250346
0.015463873873873712	0.3606642008924127
0.012661351351351158	0.3427125051000178
0.009858828828828603	0.3237324762048919
0.007056306306306048	0.3036661141928827
0.004253783783783716	0.28245549470828274
0.0014512612612611608	0.2600540749674499
-0.001351261261261394	0.23644432981268365
-0.004153783783783949	0.21165933986170818
-0.006956306306306503	0.18580317290364717
-0.009758828828829058	0.1590632673240358
-0.012561351351351613	0.13170851235474237
-0.015363873873873946	0.10406961721222968
-0.0181663963963965	0.07650307373870185
-0.020968918918919055	0.04934517345265588
-0.02377144144144161	0.022866415203948443
-0.026573963963964164	-0.0027622478176575482
-0.02937648648648672	-0.027482201852982946
-0.03217900900900905	-0.0513352194049882
-0.03498153153153161	-0.07442981577219121
-0.03778405405405416	-0.09689522693970742
-0.040586576576576716	-0.11883595799043634
-0.04338909909909927	-0.14029961105667715
-0.046191621621621826	-0.16126655247501387
-0.04899414414414438	-0.18166317246024122
-0.05179666666666671	-0.20139317949672308
-0.05459918918918927	-0.22037590540786767
-0.05740171171171182	-0.23857873718583622
-0.06020423423423438	-0.2560331132524981
-0.06300675675675693	-0.2728292129994604
-0.06580927927927949	-0.2890916018663554
-0.06861180180180204	-0.30494428116328653
-0.07141432432432437	-0.320476794885289
-0.07421684684684693	-0.3357222686553444
-0.07701936936936948	-0.3506538713564046
-0.07982189189189204	-0.3651997919728519
-0.0826244144144146	-0.37927065854024933
-0.08542693693693715	-0.39278950113377165
-0.0882294594594597	-0.40571411602003327
-0.09103198198198204	-0.41804497823427555
-0.09383450450450459	-0.42981738770751254
-0.09663702702702714	-0.44108227189179505
-0.0994395495495497	-0.45188394155718326
-0.10224207207207225	-0.4622437644585127
-0.10504459459459481	-0.4721560337521792
-0.10784711711711736	-0.48159733948332073
-0.1106496396396397	-0.49054539327120716
-0.11345216216216225	-0.49899951524908115
-0.1162546846846848	-0.506994255255786
-0.11905720720720736	-0.514600150751283
-0.12185972972972992	-0.5219104721820111
-0.12466225225225247	-0.5290181638374257
-0.12746477477477502	-0.535991054503152
-0.13026729729729736	-0.5428543322219896
-0.1330698198198199	-0.549586876998055
-0.13587234234234247	-0.5561331713862949
-0.13867486486486502	-0.5624269233718839
-0.14147738738738758	-0.5684182735625306
-0.14427990990991013	-0.5740950844439474
-0.14708243243243246	-0.5794908451643431
-0.14988495495495502	-0.5846764554724675
-0.15268747747747757	-0.5897388800151523
-0.15549000000000013	-0.5947543245448884
-0.15829252252252268	-0.5997654953701793
-0.16109504504504524	-0.6047709725515263
-0.1638975675675678	-0.609730311359629
-0.16670009009009013	-0.6145827866295834
-0.16950261261261268	-0.6192727781596259
-0.17230513513513523	-0.6237724456897845
-0.1751076576576578	-0.6280934109609129
-0.17791018018018034	-0.632283261119736
-0.1807127027027029	-0.6364083188161773
-0.18351522522522545	-0.6405292338379698
-0.1863177477477478	-0.6446786663181294
-0.18912027027027034	-0.648849643906436
-0.1919227927927929	-0.6529993101582133
-0.19472531531531545	-0.6570671218481562
-0.197527837837838	-0.6610011444735094
-0.20033036036036056	-0.6647829093544443
-0.20313288288288311	-0.6684415176024358
-0.20593540540540545	-0.6720512731158864
-0.208737927927928	-0.6757128532220741
-0.21154045045045056	-0.6795238636797164
-0.2143429729729731	-0.6835485019001831
-0.21714549549549567	-0.6877965795274542
-0.21994801801801822	-0.692219122582196
-0.22275054054054078	-0.696722217681572
-0.2255530630630631	-0.7011946336725722
-0.22835558558558566	-0.7055401486164209
-0.23115810810810822	-0.7097040338135506
-0.23396063063063077	-0.713685271608545
-0.23676315315315333	-0.7175310359481465
-0.23956567567567588	-0.7213159956481513
-0.24236819819819821	-0.7251140141970139
-0.24517072072072077	-0.7289721120357345
-0.24797324324324332	-0.7328954037479162
-0.2507757657657659	-0.7368476146847386
-0.25357828828828843	-0.7407662275255652
-0.256380810810811	-0.7445862820858199
-0.25918333333333354	-0.7482640846160716
-0.2619858558558559	-0.7517924661079635
-0.26478837837837843	-0.7552025193880273
-0.267590900900901	-0.7585516836737628
-0.27039342342342354	-0.7619028350705642
-0.2731959459459461	-0.7653019995002387
-0.27599846846846865	-0.7687624577925466
-0.2788009909909912	-0.772260421543017
-0.28160351351351354	-0.7757431602836956
-0.2844060360360361	-0.7791460641907345
-0.28720855855855865	-0.7824122124759921
-0.2900110810810812	-0.7855075673332595
-0.29281360360360376	-0.7884269735207251
-0.2956161261261263	-0.7911898411213197
-0.29841864864864887	-0.7938282816803378
-0.3012211711711712	-0.7963730950352107
-0.30402369369369375	-0.7988434284656784
-0.3068262162162163	-0.8012440721667108
-0.30962873873873886	-0.8035710024798487
-0.3124312612612614	-0.805822274970324
-0.31523378378378397	-0.8080090775481118
-0.3180363063063065	-0.8101615693945866
-0.32083882882882886	-0.8123261284528894
-0.3236413513513514	-0.8145540446462333
-0.32644387387387397	-0.8168852183697862
-0.3292463963963965	-0.819332694557008
-0.3320489189189191	-0.8218739839262906
-0.33485144144144163	-0.8244529969937596
-0.3376539639639642	-0.826992784972938
-0.3404564864864865	-0.829415454499497
-0.3432590090090091	-0.8316629960229903
-0.34606153153153163	-0.8337123074746396
-0.3488640540540542	-0.8355795916606205
-0.35166657657657674	-0.8373128931402566
-0.3544690990990993	-0.8389755452164419
-0.3572716216216216	-0.8406263016262175
-0.3600741441441442	-0.8423028792711115
-0.36287666666666674	-0.8440142293868683
-0.3656791891891893	-0.8457436226016649
-0.36848171171171185	-0.8474607586028172
-0.3712842342342344	-0.8491379832909175
-0.37408675675675696	-0.8507644117934156
-0.3768892792792793	-0.8523527286909734
-0.37969180180180184	-0.8539362629025328
-0.3824943243243244	-0.8555575528344735
-0.38529684684684695	-0.8572527060839067
-0.3880993693693695	-0.8590373177163472
-0.39090189189189206	-0.8608990566842979
-0.3937044144144146	-0.8627995514893455
-0.39650693693693695	-0.8646848455336541
-0.3993094594594595	-0.8665006855709186
-0.40211198198198206	-0.8682073268801892
-0.4049145045045046	-0.8697889115775629
-0.40771702702702717	-0.8712546023228701
-0.4105195495495496	-0.8726317010105494
-0.41332207207207217	-0.8739538092317077
-0.4161245945945947	-0.8752486702473056
-0.4189271171171173	-0.8765301377536504
-0.4217296396396397	-0.8777968855056119
-0.4245321621621623	-0.8790377474928183
-0.42733468468468483	-0.8802410147028937
-0.4301372072072073	-0.8814035746129646
-0.4329397297297298	-0.8825359776237959
-0.4357422522522524	-0.8836612334445676
-0.4385447747747748	-0.8848076888399902
-0.4413472972972974	-0.8859987229293306
-0.44414981981981994	-0.8872433024325562
-0.4469523423423425	-0.8885311749507044
-0.44975486486486493	-0.8898347548406201
-0.4525573873873875	-0.8911172384671114
-0.45535990990991004	-0.8923441345758046
-0.4581624324324325	-0.8934941019393495
-0.46096495495495504	-0.8945652347991687
-0.4637674774774776	-0.8955746257467189
-0.46657000000000015	-0.8965515215092174
-0.4693725225225226	-0.8975267298140425
-0.47217504504504515	-0.8985222561254277
-0.4749775675675677	-0.8995449604893705
-0.47778009009009015	-0.9005864129363589
-0.4805826126126127	-0.9016287139273168
-0.48338513513513526	-0.9026537561513014
-0.4861876576576578	-0.9036521067330178
-0.48899018018018026	-0.9046278757098797
-0.4917927027027028	-0.9055975337237906
-0.49459522522522537	-0.9065830390718917
-0.4973977477477478	-0.9076019156236553
-0.5002002702702704	-0.9086582126525112
-0.5030027927927929	-0.9097380702573347
-0.5058053153153154	-0.9108119675731071
-0.5086078378378379	-0.9118432472552528
-0.5114103603603605	-0.912800111957463
-0.514212882882883	-0.9136668776809963
-0.5170154054054055	-0.9144503873868949
-0.519817927927928	-0.9151791161196271
-0.5226204504504506	-0.9158950579861743
-0.525422972972973	-0.9166410504907373
-0.5282254954954956	-0.917447830194427
-0.5310280180180181	-0.9183252275454664
-0.5338305405405407	-0.9192604539658688
-0.5366330630630631	-0.9202239360253613
-0.5394355855855857	-0.9211805108583354
-0.5422381081081082	-0.9221019610640949
-0.5450406306306307	-0.922976484864877
-0.5478431531531532	-0.9238118855534666
-0.5506456756756758	-0.9246315722449944
-0.5534481981981982	-0.9254650432378374
-0.5562507207207208	-0.9263364418150383
-0.5590532432432433	-0.9272553564089677
-0.5618557657657659	-0.9282131048048831
-0.5646582882882883	-0.9291856708494995
-0.5674608108108109	-0.930142032618067
-0.5702633333333335	-0.9310547251750975
-0.5730658558558559	-0.9319087929639992
-0.5758683783783785	-0.93270601990024
-0.578670900900901	-0.9334631644705517
-0.5814734234234236	-0.9342051583920922
-0.584275945945946	-0.9349560119818444
-0.5870784684684686	-0.9357308596108306
-0.5898809909909911	-0.9365319555146033
-0.5926835135135136	-0.9373497759746648
-0.5954860360360361	-0.9381683640972099
-0.5982885585585587	-0.9389724564880507
-0.6010910810810811	-0.9397533648752104
-0.6038936036036037	-0.940511246820409
-0.6066961261261262	-0.9412530026738463
-0.6094986486486488	-0.9419869280107375
-0.6123011711711712	-0.9427166671751238
-0.6151036936936938	-0.9434373759687468
-0.6179062162162163	-0.9441361452698153
-0.6207087387387388	-0.9447969799722319
-0.6235112612612613	-0.9454086518504389
-0.6263137837837839	-0.9459723394197969
-0.6291163063063064	-0.9465057230161041
-0.6319188288288289	-0.9470412778782032
-0.6347213513513514	-0.9476185557545046
-0.637523873873874	-0.9482725325171756
-0.6403263963963964	-0.9490217702911073
-0.643128918918919	-0.9498605394201397
-0.6459314414414415	-0.9507579583973872
-0.6487339639639641	-0.9516649676060672
-0.6515364864864865	-0.9525273160107274
-0.6543390090090091	-0.9533006335962081
-0.6571415315315317	-0.9539628433398196
-0.6599440540540541	-0.9545199484153247
-0.6627465765765767	-0.955003365231374
-0.6655490990990992	-0.9554597346519568
-0.6683516216216216	-0.9559365835723238
-0.6711541441441442	-0.9564684915465501
-0.6739566666666668	-0.9570681155728776
-0.6767591891891893	-0.9577246703696775
-0.6795617117117118	-0.9584098866367928
-0.6823642342342343	-0.9590889848022307
-0.6851667567567569	-0.9597326628965063
-0.6879692792792793	-0.9603260053163597
-0.6907718018018019	-0.960871549367947
-0.6935743243243244	-0.9613859696610819
-0.696376846846847	-0.961892126875041
-0.6991793693693694	-0.9624097542920774
-0.701981891891892	-0.9629483054132598
-0.7047844144144145	-0.963504427304117
-0.707586936936937	-0.9640646091636774
-0.7103894594594595	-0.9646115392495641
-0.7131919819819821	-0.9651313547414507
-0.7159945045045045	-0.9656187818859078
-0.7187970270270271	-0.9660781745887751
-0.7215995495495496	-0.966520241913586
-0.7244020720720722	-0.9669560877397877
-0.7272045945945946	-0.9673913335810654
-0.7300071171171172	-0.9678230926871981
-0.7328096396396397	-0.9682413961034898
-0.7356121621621622	-0.968634786639413
-0.7384146846846847	-0.9689979361766096
-0.7412172072072073	-0.969338059034233
-0.7440197297297299	-0.9696770633575401
-0.7468222522522523	-0.9700478073248212
-0.7496247747747748	-0.9704850236813959
-0.7524272972972974	-0.971013640862482
-0.7552298198198198	-0.9716385301852762
-0.7580323423423424	-0.9723395984499302
-0.760834864864865	-0.9730745751494546
-0.7636373873873875	-0.9737893014826414
-0.76643990990991	-0.974432681070165
-0.7692424324324325	-0.9749716436246739
-0.7720449549549551	-0.975401186267648
-0.7748474774774775	-0.9757459622638925
-0.7776500000000001	-0.9760525631048688
-0.7804525225225226	-0.9763747081999367
-0.7832550450450451	-0.9767559762725814
-0.7860575675675676	-0.9772156407986147
-0.7888600900900902	-0.9777422593023221
-0.7916626126126127	-0.9782971866806839
-0.7944651351351352	-0.9788269470047796
-0.7972676576576577	-0.9792804832243666
-0.8000701801801803	-0.9796256873543966
-0.8028727027027027	-0.979859840510993
-0.8056752252252253	-0.980010590109328
-0.8084777477477478	-0.9801271947576257
-0.8112802702702704	-0.980264942597367
-0.8140827927927928	-0.9804678446966165
-0.8168853153153154	-0.9807552050790062
-0.8196878378378379	-0.9811163279972425
-0.8224903603603604	-0.9815149090418177
-0.8252928828828829	-0.9819014855144556
-0.8280954054054055	-0.9822297445125382
-0.8308979279279279	-0.9824713388123457
-0.8337004504504505	-0.9826244857060041
-0.836502972972973	-0.9827137741973525
-0.8393054954954956	-0.9827815367766176
-0.842108018018018	-0.9828738717042583
-0.8449105405405406	-0.9830260425692728
-0.8477130630630632	-0.9832520300957891
-0.8505155855855856	-0.9835415009935341
-0.8533181081081082	-0.9838649334121999
-0.8561206306306307	-0.9841849548262503
-0.8589231531531533	-0.9844699838650567
-0.8617256756756757	-0.9847056342637225
-0.8645281981981983	-0.9849001930692393
-0.8673307207207208	-0.9850824955819074
-0.8701332432432433	-0.9852929964453413
-0.8729357657657658	-0.9855709703174605
-0.8757382882882884	-0.9859419038577409
-0.8785408108108108	-0.986408952626841
-0.8813433333333334	-0.9869509541092888
-0.8841458558558559	-0.9875274036756793
-0.8869483783783785	-0.9880886984063003
-0.8897509009009009	-0.9885884828840686
-0.8925534234234235	-0.988994502043601
-0.895355945945946	-0.989295039110114
-0.8981584684684685	-0.9894995075394949
-0.900960990990991	-0.9896335609153611
-0.9037635135135136	-0.9897306183212878
-0.9065660360360361	-0.9898225368856138
-0.9093685585585587	-0.98993211223179
-0.9121710810810811	-0.9900692525178644
-0.9149736036036036	-0.9902313826413028
-0.9177761261261261	-0.9904073274595134
-0.9205786486486487	-0.9905829931671305
-0.9233811711711712	-0.9907468543070014
-0.9261836936936938	-0.9908935862468916
-0.9289862162162162	-0.9910249856186225
-0.9317887387387388	-0.9911482948568734
-0.9345912612612612	-0.9912728711599904
-0.9373937837837838	-0.9914065731837794
-0.9401963063063064	-0.9915531829574796
-0.9429988288288289	-0.9917116977720025
-0.9458013513513515	-0.9918776049528263
-0.9486038738738739	-0.9920455379809466
-0.9514063963963965	-0.992212232627745
-0.9542089189189189	-0.9923785992553557
-0.9570114414414415	-0.9925500240851105
-0.959813963963964	-0.9927346092901984
-0.9626164864864866	-0.9929397729253101
-0.9654190090090091	-0.9931682361550004
-0.9682215315315316	-0.9934147373277059
-0.9710240540540541	-0.9936647223607339
-0.9738265765765766	-0.9938957737328585
-0.9766290990990991	-0.9940817759502784
-0.9794316216216217	-0.9941989799298091
-0.9822341441441442	-0.9942324624440496
-0.9850366666666668	-0.9941811886049862
-0.9878391891891892	-0.9940600919926613
-0.9906417117117118	-0.9938982720965398
-0.9934442342342342	-0.9937334160115042
-0.9962467567567568	-0.9936036174081465
-0.9990492792792793	-0.9935385871517409
-1.0018518018018019	-0.9935525685046492
-1.0046543243243244	-0.9936409534745977
-1.0074568468468468	-0.993781689751034
-1.0102593693693693	-0.9939412919833913
-1.0130618918918919	-0.9940839746041731
-1.0158644144144144	-0.9941814837810349
-1.018666936936937	-0.9942209189001604
-1.0214694594594596	-0.9942083170596278
-1.024271981981982	-0.9941669205666485
-1.0270745045045047	-0.9941305457979454
-1.029877027027027	-0.9941338905172975
-1.0326795495495495	-0.9942025313767441
-1.035482072072072	-0.994345487287665
-1.0382845945945947	-0.9945525023643794
-1.0410871171171172	-0.99479683470292
-1.0438896396396395	-0.9950427256017637
-1.046692162162162	-0.9952553503139775
-1.0494946846846847	-0.9954103315386605
-1.0522972072072072	-0.9955000495191403
-1.0550997297297298	-0.9955349604354317
-1.0579022522522523	-0.9955396375989324
-1.0607047747747749	-0.9955448180719225
-1.0635072972972974	-0.9955778950823017
-1.06630981981982	-0.995654700441137
-1.0691123423423423	-0.9957749648267026
-1.0719148648648649	-0.995922687194771
-1.0747173873873874	-0.9960711581787031
-1.07751990990991	-0.9961910262103196
-1.0803224324324325	-0.9962589727733374
-1.0831249549549549	-0.996264498056956
-1.0859274774774774	-0.9962129913010113
-1.08873	-0.9961244271665416
-1.0915325225225225	-0.9960283092316072
-1.094335045045045	-0.9959564830247113
-1.0971375675675676	-0.9959358862157456
-1.0999400900900902	-0.9959831081781162
-1.1027426126126127	-0.9961019160387089
-1.1055451351351353	-0.9962839408867511
-1.1083476576576576	-0.996511827919108
-1.1111501801801802	-0.9967636018748728
-1.1139527027027027	-0.9970169097295881
-1.1167552252252253	-0.9972521362752641
-1.1195577477477479	-0.9974539703654354
-1.1223602702702702	-0.9976115952374139
-1.1251627927927927	-0.9977180779156972
-1.1279653153153153	-0.9977696301830831
-1.1307678378378379	-0.9977652229885358
-1.1335703603603604	-0.9977066798637787
-1.136372882882883	-0.9975990247113738
-1.1391754054054055	-0.9974506656065206
-1.141977927927928	-0.9972730309414791
-1.1447804504504504	-0.9970795078508882
-1.147582972972973	-0.996883852498322
-1.1503854954954955	-0.9966985011439297
-1.153188018018018	-0.9965332914821313
-1.1559905405405406	-0.9963949634870418
-1.1587930630630632	-0.996287499589419
-1.1615955855855855	-0.9962130106747037
-1.164398108108108	-0.9961726265716945
-1.1672006306306306	-0.9961668214437339
-1.1700031531531532	-0.9961948274232094
-1.1728056756756757	-0.9962531965889084
-1.1756081981981983	-0.9963340161982744
-1.1784107207207208	-0.9964235914917582
-1.1812132432432432	-0.9965024462362247
-1.1840157657657657	-0.9965472034995336
-1.1868182882882883	-0.9965343599277537
-1.1896208108108108	-0.9964453156705734
-1.1924233333333334	-0.9962714780615233
-1.195225855855856	-0.9960180117462237
-1.1980283783783783	-0.9957049716584024
-1.2008309009009008	-0.9953651178224227
-1.2036334234234234	-0.9950385386007642
-1.206435945945946	-0.9947650796936788
-1.2092384684684685	-0.9945762427623975
-1.212040990990991	-0.9944884795375729
-1.2148435135135136	-0.9944995704551679
-1.2176460360360362	-0.9945890829749823
-1.2204485585585585	-0.9947229230291484
-1.223251081081081	-0.9948609759930701
-1.2260536036036036	-0.9949660491448603
-1.2288561261261262	-0.9950119866890411
-1.2316586486486487	-0.994989027184617
-1.2344611711711713	-0.9949051656553128
-1.2372636936936936	-0.9947832912498754
-1.2400662162162162	-0.9946549329484417
-1.2428687387387387	-0.994552281314406
-1.2456712612612613	-0.9945005434346238
-1.2484737837837838	-0.9945125300550016
-1.2512763063063064	-0.9945867159672434
-1.254078828828829	-0.9947090416171488
-1.2568813513513515	-0.9948577079027557
-1.2596838738738738	-0.995009441287717
-1.2624863963963964	-0.9951453874939603
-1.265288918918919	-0.9952550114888185
-1.2680914414414415	-0.99533706316739
-1.270893963963964	-0.9953975984241802
-1.2736964864864866	-0.9954459364393536
-1.276499009009009	-0.9954900122864313
-1.2793015315315315	-0.9955326761389406
-1.282104054054054	-0.9955700802541979
-1.2849065765765766	-0.9955925306307903
-1.2877090990990991	-0.995587327024852
-1.2905116216216217	-0.9955424672156964
-1.2933141441441443	-0.9954498714673482
-1.2961166666666666	-0.9953070619307832
-1.2989191891891891	-0.9951168994492127
-1.3017217117117117	-0.9948857807825088
-1.3045242342342342	-0.9946213197341317
-1.3073267567567568	-0.9943307215650289
-1.3101292792792794	-0.9940207158795548
-1.312931801801802	-0.993699149682259
-1.3157343243243242	-0.9933774492307609
-1.3185368468468468	-0.9930725070975858
-1.3213393693693694	-0.9928064527385375
-1.324141891891892	-0.9926033475189654
-1.3269444144144145	-0.992482977603438
-1.329746936936937	-0.9924532315447597
-1.3325494594594596	-0.992503549642218
-1.335351981981982	-0.9926021724455217
-1.3381545045045045	-0.9926991719475479
-1.340957027027027	-0.9927356320765038
-1.3437595495495496	-0.9926573035747525
-1.3465620720720721	-0.9924292573322705
-1.3493645945945947	-0.9920471683642494
-1.352167117117117	-0.9915413141076798
-1.3549696396396396	-0.9909711851369586
-1.3577721621621621	-0.9904113359285777
-1.3605746846846847	-0.9899319382359187
-1.3633772072072072	-0.9895795099129489
-1.3661797297297298	-0.989363732740597
-1.3689822522522523	-0.9892548533531299
-1.3717847747747747	-0.9891931825521024
-1.3745872972972972	-0.9891085101110565
-1.3773898198198198	-0.9889439757207704
-1.3801923423423423	-0.9886771679825154
-1.382994864864865	-0.9883316311040523
[truncated: 6 more rows]
