# Supplementary material for: Isolation of a planar π-aromatic Bi5− ring in a cobalt-based inverse-sandwich-type complex
Source: Nat Chem. 2025 Jan 20;17(4):547–55. doi: 10.1038/s41557-024-01713-8 (PMC11964920; doi:10.1038/s41557-024-01713-8)
Supplement: Supplementary file 4 — Original magnetic data of compound 1 and origin file of Fig. 3. [file 41557_2024_1713_MOESM4_ESM.zip › sr_and_T/0.json]

{
   "comment": "corrected Loops",
   "temperature": 0.03,
   "measures": [
      {
         "sr": 0.128,
         "angle": 0,
         "trans": 0,
         "cool_t": 1,
         "comment": "to H_stop",
         "data": [
            [
               -1.3999,
               -0.9887869930094785
            ],
            [
               -1.3970974874874873,
               -0.9880984919905008
            ],
            [
               -1.394294974974975,
               -0.9875394922115747
            ],
            [
               -1.3914924624624623,
               -0.9871747029972268
            ],
            [
               -1.3886899499499499,
               -0.9870335797303419
            ],
            [
               -1.3858874374374373,
               -0.9871047719918778
            ],
            [
               -1.3830849249249249,
               -0.9873399392901409
            ],
            [
               -1.3802824124124122,
               -0.9876659345120583
            ],
            [
               -1.3774798998998998,
               -0.9880021665622379
            ],
            [
               -1.3746773873873872,
               -0.9882786699693146
            ],
            [
               -1.3718748748748748,
               -0.9884503827451582
            ],
            [
               -1.3690723623623622,
               -0.9885043379142505
            ],
            [
               -1.3662698498498498,
               -0.9884585214041371
            ],
            [
               -1.3634673373373372,
               -0.9883534199857532
            ],
            [
               -1.3606648248248248,
               -0.9882391220610117
            ],
            [
               -1.3578623123123121,
               -0.988161747924244
            ],
            [
               -1.3550597997997997,
               -0.9881527823875497
            ],
            [
               -1.3522572872872871,
               -0.9882237091714624
            ],
            [
               -1.3494547747747747,
               -0.9883666237141174
            ],
            [
               -1.346652262262262,
               -0.9885597759322434
            ],
            [
               -1.3438497497497497,
               -0.9887757659095097
            ],
            [
               -1.341047237237237,
               -0.9889896883251968
            ],
            [
               -1.3382447247247247,
               -0.9891849317932083
            ],
            [
               -1.335442212212212,
               -0.9893553689498576
            ],
            [
               -1.3326396996996996,
               -0.9895039408755727
            ],
            [
               -1.329837187187187,
               -0.9896387339172287
            ],
            [
               -1.3270346746746746,
               -0.9897682559293243
            ],
            [
               -1.324232162162162,
               -0.9898976146789268
            ],
            [
               -1.3214296496496496,
               -0.9900267599818456
            ],
            [
               -1.318627137137137,
               -0.9901511074751513
            ],
            [
               -1.3158246246246246,
               -0.990264018202054
            ],
            [
               -1.313022112112112,
               -0.9903600333181496
            ],
            [
               -1.3102195995995995,
               -0.9904376125585382
            ],
            [
               -1.307417087087087,
               -0.9905004040858073
            ],
            [
               -1.3046145745745745,
               -0.9905566513455867
            ],
            [
               -1.301812062062062,
               -0.990617006944534
            ],
            [
               -1.2990095495495495,
               -0.9906915530673722
            ],
            [
               -1.2962070370370369,
               -0.9907870612602606
            ],
            [
               -1.2934045245245245,
               -0.9909054042284261
            ],
            [
               -1.2906020120120119,
               -0.9910436146929128
            ],
            [
               -1.2877994994994995,
               -0.9911955163897755
            ],
            [
               -1.2849969869869868,
               -0.9913543160737716
            ],
            [
               -1.2821944744744744,
               -0.9915152136701214
            ],
            [
               -1.2793919619619618,
               -0.9916770667761837
            ],
            [
               -1.2765894494494494,
               -0.9918424476464146
            ],
            [
               -1.2737869369369368,
               -0.992015969894282
            ],
            [
               -1.2709844244244244,
               -0.9922013776119266
            ],
            [
               -1.2681819119119118,
               -0.9923983889744229
            ],
            [
               -1.2653793993993994,
               -0.992600499461575
            ],
            [
               -1.2625768868868867,
               -0.9927947800313809
            ],
            [
               -1.2597743743743743,
               -0.9929641651847573
            ],
            [
               -1.2569718618618617,
               -0.9930919437850613
            ],
            [
               -1.2541693493493493,
               -0.993167362032591
            ],
            [
               -1.2513668368368367,
               -0.9931906790125952
            ],
            [
               -1.2485643243243243,
               -0.9931758977067698
            ],
            [
               -1.2457618118118117,
               -0.9931498329233795
            ],
            [
               -1.2429592992992993,
               -0.9931471152335499
            ],
            [
               -1.2401567867867866,
               -0.9932019423890049
            ],
            [
               -1.2373542742742742,
               -0.9933385323035849
            ],
            [
               -1.2345517617617616,
               -0.9935629326723742
            ],
            [
               -1.2317492492492492,
               -0.9938588181018894
            ],
            [
               -1.2289467367367366,
               -0.9941890644941035
            ],
            [
               -1.2261442242242242,
               -0.9945033880490614
            ],
            [
               -1.2233417117117116,
               -0.9947505580802006
            ],
            [
               -1.2205391991991992,
               -0.9948921590902083
            ],
            [
               -1.2177366866866866,
               -0.9949140922946976
            ],
            [
               -1.2149341741741742,
               -0.9948322942123119
            ],
            [
               -1.2121316616616615,
               -0.9946905307084305
            ],
            [
               -1.2093291491491491,
               -0.9945502778513299
            ],
            [
               -1.2065266366366365,
               -0.9944750322495787
            ],
            [
               -1.203724124124124,
               -0.9945132009440999
            ],
            [
               -1.2009216116116115,
               -0.9946844083383594
            ],
            [
               -1.198119099099099,
               -0.9949733336885412
            ],
            [
               -1.1953165865865865,
               -0.9953331865979421
            ],
            [
               -1.192514074074074,
               -0.995698178309001
            ],
            [
               -1.1897115615615614,
               -0.9960016568728426
            ],
            [
               -1.186909049049049,
               -0.9961947737856675
            ],
            [
               -1.1841065365365364,
               -0.9962602316160541
            ],
            [
               -1.181304024024024,
               -0.9962169833919575
            ],
            [
               -1.1785015115115114,
               -0.9961143658436183
            ],
            [
               -1.175698998998999,
               -0.9960172846689191
            ],
            [
               -1.1728964864864864,
               -0.9959867770899192
            ],
            [
               -1.170093973973974,
               -0.996061709896345
            ],
            [
               -1.1672914614614613,
               -0.9962470649142886
            ],
            [
               -1.164488948948949,
               -0.9965122905601521
            ],
            [
               -1.1616864364364363,
               -0.9968001547943571
            ],
            [
               -1.158883923923924,
               -0.997043361087066
            ],
            [
               -1.1560814114114113,
               -0.997183871548362
            ],
            [
               -1.153278898898899,
               -0.9971891386995563
            ],
            [
               -1.1504763863863863,
               -0.9970604988436168
            ],
            [
               -1.1476738738738739,
               -0.9968314753270929
            ],
            [
               -1.1448713613613613,
               -0.9965568737179781
            ],
            [
               -1.1420688488488488,
               -0.9962963251537001
            ],
            [
               -1.1392663363363362,
               -0.9960974829281705
            ],
            [
               -1.1364638238238238,
               -0.9959839456340519
            ],
            [
               -1.1336613113113112,
               -0.9959512643535192
            ],
            [
               -1.1308587987987986,
               -0.9959716968100182
            ],
            [
               -1.1280562862862862,
               -0.9960056017472786
            ],
            [
               -1.1252537737737738,
               -0.9960154186724467
            ],
            [
               -1.1224512612612612,
               -0.99597764449555
            ],
            [
               -1.1196487487487485,
               -0.9958892014091109
            ],
            [
               -1.1168462362362361,
               -0.995766683239857
            ],
            [
               -1.1140437237237237,
               -0.9956394114920254
            ],
            [
               -1.111241211211211,
               -0.9955391869319666
            ],
            [
               -1.1084386986986985,
               -0.9954904565173474
            ],
            [
               -1.105636186186186,
               -0.9955041155024938
            ],
            [
               -1.1028336736736737,
               -0.995576591972063
            ],
            [
               -1.100031161161161,
               -0.9956938398968548
            ],
            [
               -1.0972286486486484,
               -0.9958381474054191
            ],
            [
               -1.094426136136136,
               -0.9959948522103009
            ],
            [
               -1.0916236236236236,
               -0.9961563892813609
            ],
            [
               -1.088821111111111,
               -0.9963223850815067
            ],
            [
               -1.0860185985985984,
               -0.996496216774312
            ],
            [
               -1.083216086086086,
               -0.99667989577467
            ],
            [
               -1.0804135735735736,
               -0.9968697570671065
            ],
            [
               -1.077611061061061,
               -0.9970550142217386
            ],
            [
               -1.0748085485485483,
               -0.9972199628777524
            ],
            [
               -1.072006036036036,
               -0.9973490071534271
            ],
            [
               -1.0692035235235235,
               -0.9974324008173031
            ],
            [
               -1.066401011011011,
               -0.9974701714646211
            ],
            [
               -1.0635984984984983,
               -0.9974723305843537
            ],
            [
               -1.060795985985986,
               -0.9974549453896387
            ],
            [
               -1.0579934734734735,
               -0.997433395741052
            ],
            [
               -1.0551909609609609,
               -0.9974154632743325
            ],
            [
               -1.0523884484484483,
               -0.9973972353428878
            ],
            [
               -1.0495859359359359,
               -0.9973639482907696
            ],
            [
               -1.0467834234234235,
               -0.9972960937552412
            ],
            [
               -1.0439809109109108,
               -0.9971790022648627
            ],
            [
               -1.0411783983983982,
               -0.9970124962120751
            ],
            [
               -1.0383758858858858,
               -0.9968167342593045
            ],
            [
               -1.0355733733733734,
               -0.9966313277314468
            ],
            [
               -1.0327708608608608,
               -0.996506958715626
            ],
            [
               -1.0299683483483482,
               -0.9964913755420667
            ],
            [
               -1.0271658358358358,
               -0.9966138622320019
            ],
            [
               -1.0243633233233234,
               -0.9968732464672351
            ],
            [
               -1.0215608108108107,
               -0.9972337944117772
            ],
            [
               -1.0187582982982981,
               -0.9976310795187416
            ],
            [
               -1.0159557857857857,
               -0.9979867938333887
            ],
            [
               -1.0131532732732733,
               -0.9982285129829335
            ],
            [
               -1.0103507607607607,
               -0.9983086382163012
            ],
            [
               -1.007548248248248,
               -0.9982167685195958
            ],
            [
               -1.0047457357357357,
               -0.9979816557164966
            ],
            [
               -1.0019432232232233,
               -0.9976620877557533
            ],
            [
               -0.9991407107107106,
               -0.9973295033017956
            ],
            [
               -0.9963381981981981,
               -0.9970477284791396
            ],
            [
               -0.9935356856856856,
               -0.99685608297477
            ],
            [
               -0.9907331731731731,
               -0.9967609365300601
            ],
            [
               -0.9879306606606606,
               -0.9967379913409401
            ],
            [
               -0.9851281481481481,
               -0.9967440536432647
            ],
            [
               -0.9823256356356356,
               -0.9967340076879515
            ],
            [
               -0.9795231231231231,
               -0.996677127553678
            ],
            [
               -0.9767206106106106,
               -0.9965672664920949
            ],
            [
               -0.973918098098098,
               -0.996423687968247
            ],
            [
               -0.9711155855855855,
               -0.9962825723956946
            ],
            [
               -0.968313073073073,
               -0.9961824282965762
            ],
            [
               -0.9655105605605605,
               -0.9961486741839144
            ],
            [
               -0.962708048048048,
               -0.9961828624548489
            ],
            [
               -0.9599055355355355,
               -0.9962603462443581
            ],
            [
               -0.957103023023023,
               -0.9963372415924038
            ],
            [
               -0.9543005105105105,
               -0.9963643351038404
            ],
            [
               -0.951497997997998,
               -0.9963032274416691
            ],
            [
               -0.9486954854854854,
               -0.9961392764562861
            ],
            [
               -0.9458929729729728,
               -0.9958870304634989
            ],
            [
               -0.9430904604604604,
               -0.9955864054040687
            ],
            [
               -0.9402879479479478,
               -0.9952909604183889
            ],
            [
               -0.9374854354354354,
               -0.9950522014601394
            ],
            [
               -0.9346829229229228,
               -0.9949050327939027
            ],
            [
               -0.9318804104104104,
               -0.9948589172056385
            ],
            [
               -0.9290778978978977,
               -0.9948972414224252
            ],
            [
               -0.9262753853853853,
               -0.9949845662215676
            ],
            [
               -0.9234728728728727,
               -0.9950788587192864
            ],
            [
               -0.9206703603603603,
               -0.9951443315191296
            ],
            [
               -0.9178678478478477,
               -0.9951606100855942
            ],
            [
               -0.9150653353353353,
               -0.9951255143820635
            ],
            [
               -0.9122628228228227,
               -0.9950511628179409
            ],
            [
               -0.9094603103103103,
               -0.9949554962099142
            ],
            [
               -0.9066577977977976,
               -0.994852830411468
            ],
            [
               -0.9038552852852852,
               -0.9947471739838157
            ],
            [
               -0.9010527727727726,
               -0.9946307986697426
            ],
            [
               -0.8982502602602602,
               -0.9944884271622202
            ],
            [
               -0.8954477477477477,
               -0.9943052083663156
            ],
            [
               -0.8926452352352352,
               -0.9940751941887765
            ],
            [
               -0.8898427227227227,
               -0.9938068365065326
            ],
            [
               -0.8870402102102102,
               -0.9935231413431161
            ],
            [
               -0.8842376976976977,
               -0.9932561220114896
            ],
            [
               -0.8814351851851852,
               -0.9930373387708856
            ],
            [
               -0.8786326726726726,
               -0.9928878106698932
            ],
            [
               -0.8758301601601601,
               -0.9928108895588507
            ],
            [
               -0.8730276476476476,
               -0.9927906878060472
            ],
            [
               -0.8702251351351351,
               -0.9927967129688479
            ],
            [
               -0.8674226226226226,
               -0.9927931838573562
            ],
            [
               -0.8646201101101101,
               -0.992749864082254
            ],
            [
               -0.8618175975975975,
               -0.9926507330531086
            ],
            [
               -0.859015085085085,
               -0.9924975968267881
            ],
            [
               -0.8562125725725724,
               -0.9923075345132389
            ],
            [
               -0.8534100600600599,
               -0.9921052363114108
            ],
            [
               -0.8506075475475474,
               -0.9919130502218073
            ],
            [
               -0.8478050350350349,
               -0.9917423009149023
            ],
            [
               -0.8450025225225224,
               -0.9915889283454117
            ],
            [
               -0.8422000100100099,
               -0.9914349172005491
            ],
            [
               -0.8393974974974974,
               -0.9912549235056277
            ],
            [
               -0.8365949849849849,
               -0.9910256856995784
            ],
            [
               -0.8337924724724723,
               -0.9907348675187523
            ],
            [
               -0.8309899599599598,
               -0.9903862301168892
            ],
            [
               -0.8281874474474473,
               -0.9899993570397289
            ],
            [
               -0.8253849349349348,
               -0.9896040690485949
            ],
            [
               -0.8225824224224223,
               -0.9892314840936826
            ],
            [
               -0.8197799099099098,
               -0.9889047709273068
            ],
            [
               -0.8169773973973973,
               -0.9886326556629205
            ],
            [
               -0.8141748848848848,
               -0.9884077023270254
            ],
            [
               -0.8113723723723723,
               -0.9882097007506375
            ],
            [
               -0.8085698598598597,
               -0.9880127703880875
            ],
            [
               -0.8057673473473472,
               -0.9877936276675555
            ],
            [
               -0.8029648348348347,
               -0.9875382439416572
            ],
            [
               -0.8001623223223222,
               -0.9872448684866361
            ],
            [
               -0.7973598098098097,
               -0.9869227892378235
            ],
            [
               -0.7945572972972972,
               -0.9865877199105001
            ],
            [
               -0.7917547847847847,
               -0.9862557882356028
            ],
            [
               -0.7889522722722722,
               -0.9859383932582174
            ],
            [
               -0.7861497597597596,
               -0.9856396456875186
            ],
            [
               -0.7833472472472471,
               -0.9853569645519654
            ],
            [
               -0.7805447347347346,
               -0.985084140706958
            ],
            [
               -0.7777422222222221,
               -0.9848152800552658
            ],
            [
               -0.7749397097097096,
               -0.9845478316262836
            ],
            [
               -0.7721371971971971,
               -0.9842834334586602
            ],
            [
               -0.7693346846846846,
               -0.984026330450157
            ],
            [
               -0.7665321721721721,
               -0.9837802047262648
            ],
            [
               -0.7637296596596596,
               -0.9835449667133592
            ],
            [
               -0.760927147147147,
               -0.9833150979247279
            ],
            [
               -0.7581246346346345,
               -0.983080496674604
            ],
            [
               -0.755322122122122,
               -0.9828297117067702
            ],
            [
               -0.7525196096096095,
               -0.9825543858144555
            ],
            [
               -0.749717097097097,
               -0.9822531075151474
            ],
            [
               -0.7469145845845845,
               -0.9819329542777787
            ],
            [
               -0.744112072072072,
               -0.9816078026157867
            ],
            [
               -0.7413095595595595,
               -0.9812936974224234
            ],
            [
               -0.738507047047047,
               -0.9810027582948736
            ],
            [
               -0.7357045345345344,
               -0.9807377927768502
            ],
            [
               -0.7329020220220219,
               -0.9804896955939383
            ],
            [
               -0.7300995095095094,
               -0.9802388355505335
            ],
            [
               -0.7272969969969969,
               -0.9799602598152123
            ],
            [
               -0.7244944844844844,
               -0.9796311650569288
            ],
            [
               -0.7216919719719719,
               -0.9792382010455943
            ],
            [
               -0.7188894594594594,
               -0.9787821223081513
            ],
            [
               -0.7160869469469469,
               -0.9782781299169886
            ],
            [
               -0.7132844344344343,
               -0.977751675204123
            ],
            [
               -0.7104819219219218,
               -0.9772310349120873
            ],
            [
               -0.7076794094094093,
               -0.9767390718743431
            ],
            [
               -0.7048768968968968,
               -0.9762868742732217
            ],
            [
               -0.7020743843843843,
               -0.9758713183190085
            ],
            [
               -0.6992718718718718,
               -0.9754772512313471
            ],
            [
               -0.6964693593593593,
               -0.9750834193472476
            ],
            [
               -0.6936668468468468,
               -0.974670023476999
            ],
            [
               -0.6908643343343343,
               -0.9742253028506694
            ],
            [
               -0.6880618218218217,
               -0.9737489870017028
            ],
            [
               -0.6852593093093092,
               -0.9732516380463144
            ],
            [
               -0.6824567967967967,
               -0.972750394882064
            ],
            [
               -0.6796542842842842,
               -0.9722628823676019
            ],
            [
               -0.6768517717717717,
               -0.9718016132476005
            ],
            [
               -0.6740492592592592,
               -0.9713708967207232
            ],
            [
               -0.6712467467467467,
               -0.9709672096334484
            ],
            [
               -0.6684442342342342,
               -0.9705825938954543
            ],
            [
               -0.6656417217217216,
               -0.9702094490748417
            ],
            [
               -0.6628392092092091,
               -0.9698445492004385
            ],
            [
               -0.6600366966966966,
               -0.9694904384301753
            ],
            [
               -0.6572341841841841,
               -0.9691534354274737
            ],
            [
               -0.6544316716716716,
               -0.9688388978177932
            ],
            [
               -0.6516291591591591,
               -0.9685456221929182
            ],
            [
               -0.6488266466466466,
               -0.9682617982423524
            ],
            [
               -0.6460241341341341,
               -0.9679645563592328
            ],
            [
               -0.6432216216216216,
               -0.9676239434680588
            ],
            [
               -0.640419109109109,
               -0.9672105410121122
            ],
            [
               -0.6376165965965965,
               -0.9667044823892627
            ],
            [
               -0.634814084084084,
               -0.9661028795897931
            ],
            [
               -0.6320115715715715,
               -0.9654229411568526
            ],
            [
               -0.629209059059059,
               -0.9646993132940015
            ],
            [
               -0.6264065465465465,
               -0.9639760115559287
            ],
            [
               -0.623604034034034,
               -0.9632951204564505
            ],
            [
               -0.6208015215215215,
               -0.9626855998805716
            ],
            [
               -0.617999009009009,
               -0.9621556337503255
            ],
            [
               -0.6151964964964964,
               -0.9616909259385659
            ],
            [
               -0.6123939839839839,
               -0.9612595110007222
            ],
            [
               -0.6095914714714714,
               -0.960821600621716
            ],
            [
               -0.6067889589589589,
               -0.960341405164204
            ],
            [
               -0.6039864464464464,
               -0.9597972759637728
            ],
            [
               -0.6011839339339339,
               -0.9591871015836669
            ],
            [
               -0.5983814214214214,
               -0.9585274595185108
            ],
            [
               -0.5955789089089089,
               -0.9578470483194795
            ],
            [
               -0.5927763963963963,
               -0.9571767325965078
            ],
            [
               -0.5899738838838838,
               -0.9565395350767242
            ],
            [
               -0.5871713713713713,
               -0.9559437946216173
            ],
            [
               -0.5843688588588588,
               -0.9553815441781995
            ],
            [
               -0.5815663463463463,
               -0.9548323642117825
            ],
            [
               -0.5787638338338338,
               -0.9542711526589093
            ],
            [
               -0.5759613213213213,
               -0.9536770275792915
            ],
            [
               -0.5731588088088088,
               -0.9530403330349274
            ],
            [
               -0.5703562962962963,
               -0.9523654993525829
            ],
            [
               -0.5675537837837837,
               -0.9516690138176883
            ],
            [
               -0.5647512712712712,
               -0.9509734486667848
            ],
            [
               -0.5619487587587587,
               -0.9502997860894694
            ],
            [
               -0.5591462462462462,
               -0.9496607468050543
            ],
            [
               -0.5563437337337337,
               -0.9490573401654091
            ],
            [
               -0.5535412212212212,
               -0.9484796148429283
            ],
            [
               -0.5507387087087087,
               -0.947911059528212
            ],
            [
               -0.5479361961961962,
               -0.9473348302431049
            ],
            [
               -0.5451336836836836,
               -0.9467394075504073
            ],
            [
               -0.5423311711711711,
               -0.9461215987409922
            ],
            [
               -0.5395286586586586,
               -0.9454858659215163
            ],
            [
               -0.5367261461461461,
               -0.9448403846423211
            ],
            [
               -0.5339236336336336,
               -0.9441915009563778
            ],
            [
               -0.5311211211211211,
               -0.9435389002613604
            ],
            [
               -0.5283186086086086,
               -0.9428735922075308
            ],
            [
               -0.5255160960960961,
               -0.942179817589411
            ],
            [
               -0.5227135835835836,
               -0.941440539117106
            ],
            [
               -0.519911071071071,
               -0.940644791308875
            ],
            [
               -0.5171085585585585,
               -0.9397943252194473
            ],
            [
               -0.514306046046046,
               -0.938907000719159
            ],
            [
               -0.5115035335335335,
               -0.9380152763001258
            ],
            [
               -0.508701021021021,
               -0.9371596528659981
            ],
            [
               -0.5058985085085085,
               -0.9363785665944228
            ],
            [
               -0.503095995995996,
               -0.9356974694428751
            ],
            [
               -0.5002934834834833,
               -0.9351202773152923
            ],
            [
               -0.49749097097097084,
               -0.934625848649952
            ],
            [
               -0.4946884584584583,
               -0.9341708217812098
            ],
            [
               -0.4918859459459458,
               -0.9336983805459812
            ],
            [
               -0.4890834334334333,
               -0.9331508534254972
            ],
            [
               -0.4862809209209208,
               -0.9324829671417335
            ],
            [
               -0.4834784084084083,
               -0.9316723768739682
            ],
            [
               -0.48067589589589577,
               -0.9307248229644755
            ],
            [
               -0.47787338338338325,
               -0.9296726915024317
            ],
            [
               -0.47507087087087074,
               -0.9285674667056402
            ],
            [
               -0.47226835835835823,
               -0.9274680791120454
            ],
            [
               -0.4694658458458457,
               -0.9264280770458654
            ],
            [
               -0.4666633333333332,
               -0.9254846687280865
            ],
            [
               -0.4638608208208207,
               -0.9246520217056301
            ],
            [
               -0.4610583083083082,
               -0.9239199978506308
            ],
            [
               -0.4582557957957957,
               -0.9232581070638531
            ],
            [
               -0.45545328328328316,
               -0.9226232592425937
            ],
            [
               -0.45265077077077065,
               -0.921969171947768
            ],
            [
               -0.44984825825825814,
               -0.921255181672422
            ],
            [
               -0.4470457457457456,
               -0.920452663259944
            ],
            [
               -0.4442432332332331,
               -0.9195480935600734
            ],
            [
               -0.4414407207207206,
               -0.9185427349661973
            ],
            [
               -0.4386382082082081,
               -0.9174497017761175
            ],
            [
               -0.4358356956956956,
               -0.9162896242423267
            ],
            [
               -0.43303318318318307,
               -0.9150861762982297
            ],
            [
               -0.43023067067067056,
               -0.9138624383216941
            ],
            [
               -0.42742815815815804,
               -0.9126385702610927
            ],
            [
               -0.42462564564564553,
               -0.9114307540858356
            ],
            [
               -0.421823133133133,
               -0.9102509888691616
            ],
            [
               -0.4190206206206205,
               -0.9091071830288734
            ],
            [
               -0.416218108108108,
               -0.9080030960043431
            ],
            [
               -0.4134155955955955,
               -0.9069379644993464
            ],
            [
               -0.410613083083083,
               -0.9059059825079497
            ],
            [
               -0.40781057057057046,
               -0.9048960556481674
            ],
            [
               -0.40500805805805795,
               -0.9038923178874577
            ],
            [
               -0.40220554554554544,
               -0.9028757464798135
            ],
            [
               -0.39940303303303293,
               -0.9018268793073382
            ],
            [
               -0.3966005205205205,
               -0.9007292330499866
            ],
            [
               -0.3937980080080079,
               -0.899572678697952
            ],
            [
               -0.3909954954954955,
               -0.8983558804319446
            ],
            [
               -0.3881929829829829,
               -0.8970870199629087
            ],
            [
               -0.3853904704704705,
               -0.895782405774738
            ],
            [
               -0.38258795795795786,
               -0.8944631150994208
            ],
            [
               -0.37978544544544546,
               -0.8931503824867061
            ],
            [
               -0.37698293293293283,
               -0.8918608594275584
            ],
            [
               -0.37418042042042043,
               -0.8906029849748082
            ],
            [
               -0.3713779079079078,
               -0.8893754681740903
            ],
            [
               -0.3685753953953954,
               -0.8881683351202553
            ],
            [
               -0.3657728828828828,
               -0.8869662811973157
            ],
            [
               -0.3629703703703704,
               -0.8857533977159208
            ],
            [
               -0.36016785785785776,
               -0.8845179171182195
            ],
            [
               -0.35736534534534536,
               -0.8832555832187162
            ],
            [
               -0.35456283283283274,
               -0.8819706311148868
            ],
            [
               -0.35176032032032034,
               -0.8806740563657395
            ],
            [
               -0.3489578078078077,
               -0.8793796631365062
            ],
            [
               -0.3461552952952953,
               -0.8780990612171186
            ],
            [
               -0.3433527827827827,
               -0.8768371197007166
            ],
            [
               -0.3405502702702703,
               -0.8755892694112696
            ],
            [
               -0.33774775775775767,
               -0.8743415052761331
            ],
            [
               -0.33494524524524527,
               -0.8730731361670251
            ],
            [
               -0.33214273273273265,
               -0.8717615104379065
            ],
            [
               -0.32934022022022025,
               -0.87038736433401
            ],
            [
               -0.3265377077077076,
               -0.868939276575397
            ],
            [
               -0.323735195195195,
               -0.8674160116128969
            ],
            [
               -0.3209326826826826,
               -0.865826194299279
            ],
            [
               -0.31813017017017,
               -0.8641855641017339
            ],
            [
               -0.3153276576576576,
               -0.8625127495160924
            ],
            [
               -0.31252514514514496,
               -0.8608248685093999
            ],
            [
               -0.30972263263263256,
               -0.8591341977622936
            ],
            [
               -0.30692012012011993,
               -0.8574467059034249
            ],
            [
               -0.30411760760760753,
               -0.8557625832258248
            ],
            [
               -0.3013150950950949,
               -0.8540782560093604
            ],
            [
               -0.2985125825825825,
               -0.852388962589263
            ],
            [
               -0.2957100700700699,
               -0.8506909133162291
            ],
            [
               -0.2929075575575575,
               -0.8489823482972513
            ],
            [
               -0.29010504504504486,
               -0.8472633129478156
            ],
            [
               -0.28730253253253246,
               -0.8455344895389764
            ],
            [
               -0.28450002002001984,
               -0.8437957579168166
            ],
            [
               -0.28169750750750744,
               -0.8420451950746631
            ],
            [
               -0.2788949949949948,
               -0.840278966729665
            ],
            [
               -0.2760924824824824,
               -0.8384921349180338
            ],
            [
               -0.2732899699699698,
               -0.8366799891979108
            ],
            [
               -0.2704874574574574,
               -0.8348392806460502
            ],
            [
               -0.26768494494494477,
               -0.8329687920715722
            ],
            [
               -0.26488243243243237,
               -0.8310689899655589
            ],
            [
               -0.26207991991991975,
               -0.8291409384895835
            ],
            [
               -0.25927740740740735,
               -0.8271850218177986
            ],
            [
               -0.2564748948948947,
               -0.8252001493582725
            ],
            [
               -0.2536723823823823,
               -0.8231839347022604
            ],
            [
               -0.2508698698698697,
               -0.8211339011851252
            ],
            [
               -0.2480673573573573,
               -0.8190492483636714
            ],
            [
               -0.24526484484484468,
               -0.8169323397118012
            ],
            [
               -0.24246233233233228,
               -0.8147890286731562
            ],
            [
               -0.23965981981981965,
               -0.8126272935857294
            ],
            [
               -0.23685730730730725,
               -0.8104543076104994
            ],
            [
               -0.23405479479479463,
               -0.8082727951121492
            ],
            [
               -0.23125228228228223,
               -0.8060780294169457
            ],
            [
               -0.2284497697697696,
               -0.8038568682906847
            ],
            [
               -0.2256472572572572,
               -0.8015897148487799
            ],
            [
               -0.22284474474474458,
               -0.799255348750559
            ],
            [
               -0.22004223223223218,
               -0.7968374931958352
            ],
            [
               -0.21723971971971956,
               -0.7943311537663292
            ],
            [
               -0.21443720720720716,
               -0.7917465247335552
            ],
            [
               -0.21163469469469454,
               -0.7891087683413048
            ],
            [
               -0.20883218218218214,
               -0.7864531391874666
            ],
            [
               -0.2060296696696695,
               -0.7838164105041522
            ],
            [
               -0.2032271571571571,
               -0.7812268776874639
            ],
            [
               -0.2004246446446445,
               -0.778695897243899
            ],
            [
               -0.1976221321321321,
               -0.7762136785540007
            ],
            [
               -0.19481961961961947,
               -0.7737508903049076
            ],
            [
               -0.19201710710710707,
               -0.771265896640328
            ],
            [
               -0.18921459459459444,
               -0.768715646984392
            ],
            [
               -0.18641208208208204,
               -0.7660670034536375
            ],
            [
               -0.18360956956956942,
               -0.7633050424035185
            ],
            [
               -0.18080705705705702,
               -0.7604357401039797
            ],
            [
               -0.1780045445445444,
               -0.7574822020174311
            ],
            [
               -0.175202032032032,
               -0.7544756694499061
            ],
            [
               -0.17239951951951937,
               -0.7514442539785532
            ],
            [
               -0.16959700700700697,
               -0.7484031230574476
            ],
            [
               -0.16679449449449435,
               -0.745349403790908
            ],
            [
               -0.16399198198198195,
               -0.7422635085790522
            ],
            [
               -0.16118946946946933,
               -0.7391164186709457
            ],
            [
               -0.15838695695695693,
               -0.7358804121208541
            ],
            [
               -0.1555844444444443,
               -0.7325394930679422
            ],
            [
               -0.1527819319319319,
               -0.729095809761911
            ],
            [
               -0.14997941941941928,
               -0.7255696594850801
            ],
            [
               -0.14717690690690688,
               -0.7219928512480195
            ],
            [
               -0.14437439439439426,
               -0.7183975070272025
            ],
            [
               -0.14157188188188186,
               -0.7148040386247422
            ],
            [
               -0.13876936936936923,
               -0.711212452946293
            ],
            [
               -0.13596685685685683,
               -0.7076001368568733
            ],
            [
               -0.1331643443443442,
               -0.7039271581172596
            ],
            [
               -0.1303618318318318,
               -0.700147584193311
            ],
            [
               -0.1275593193193192,
               -0.696223219828321
            ],
            [
               -0.12475680680680679,
               -0.6921352240339488
            ],
            [
               -0.12195429429429416,
               -0.6878896367773698
            ],
            [
               -0.11915178178178176,
               -0.683514769736237
            ],
            [
               -0.11634926926926914,
               -0.6790510766916124
            ],
            [
               -0.11354675675675674,
               -0.6745366386441992
            ],
            [
               -0.11074424424424412,
               -0.6699929291216385
            ],
            [
               -0.10794173173173172,
               -0.6654155369430094
            ],
            [
               -0.1051392192192191,
               -0.6607729884325743
            ],
            [
               -0.10233670670670669,
               -0.6560142170174329
            ],
            [
               -0.09953419419419407,
               -0.6510824218447578
            ],
            [
               -0.09673168168168167,
               -0.6459309625718892
            ],
            [
               -0.09392916916916905,
               -0.6405362476267972
            ],
            [
               -0.09112665665665665,
               -0.6349035171581726
            ],
            [
               -0.08832414414414402,
               -0.6290636880144292
            ],
            [
               -0.08552163163163162,
               -0.6230622688312897
            ],
            [
               -0.082719119119119,
               -0.6169438363010937
            ],
            [
               -0.0799166066066066,
               -0.6107368842492636
            ],
            [
               -0.07711409409409398,
               -0.6044436058805588
            ],
            [
               -0.07431158158158158,
               -0.5980374646318181
            ],
            [
               -0.07150906906906895,
               -0.5914688487796942
            ],
            [
               -0.06870655655655655,
               -0.5846765582232146
            ],
            [
               -0.06590404404404393,
               -0.577601179455075
            ],
            [
               -0.06310153153153153,
               -0.5701960943755874
            ],
            [
               -0.06029901901901891,
               -0.5624329817460983
            ],
            [
               -0.057496506506506506,
               -0.5543007589689873
            ],
            [
               -0.054693993993993884,
               -0.5457992062086889
            ],
            [
               -0.05189148148148148,
               -0.5369301984639621
            ],
            [
               -0.04908896896896886,
               -0.5276899711708507
            ],
            [
               -0.04628645645645646,
               -0.51806503162858
            ],
            [
               -0.04348394394394384,
               -0.5080325563959227
            ],
            [
               -0.040681431431431436,
               -0.497564089678598
            ],
            [
               -0.037878918918918814,
               -0.48662987803734625
            ],
            [
               -0.03507640640640641,
               -0.4752008398212242
            ],
            [
               -0.03227389389389379,
               -0.4632461459532594
            ],
            [
               -0.02947138138138139,
               -0.4507263560877295
            ],
            [
               -0.026668868868868767,
               -0.437584291812547
            ],
            [
               -0.023866356356356366,
               -0.42373747460239375
            ],
            [
               -0.021063843843843744,
               -0.40907631455176474
            ],
            [
               -0.018261331331331343,
               -0.3934710360715371
            ],
            [
               -0.01545881881881872,
               -0.37678784217234995
            ],
            [
               -0.01265630630630632,
               -0.3589117987200624
            ],
            [
               -0.009853793793793697,
               -0.3397713524814764
            ],
            [
               -0.007051281281281296,
               -0.31935818222209256
            ],
            [
               -0.004248768768768674,
               -0.297736724058303
            ],
            [
               -0.001446256256256273,
               -0.27504013216406176
            ],
            [
               0.0013562562562563496,
               -0.25145297680195067
            ],
            [
               0.00415876876876875,
               -0.22718460295109255
            ],
            [
               0.006961281281281373,
               -0.20243967526481932
            ],
            [
               0.009763793793793774,
               -0.17739321026845445
            ],
            [
               0.012566306306306396,
               -0.15217608720657838
            ],
            [
               0.015368818818818797,
               -0.12687401411539106
            ],
            [
               0.01817133133133142,
               -0.10153910473791433
            ],
            [
               0.02097384384384382,
               -0.07620973254167657
            ],
            [
               0.023776356356356443,
               -0.05093219209671446
            ],
            [
               0.026578868868868843,
               -0.025777507747229755
            ],
            [
               0.029381381381381466,
               -0.0008484746603938942
            ],
            [
               0.03218389389389387,
               0.023724895093887755
            ],
            [
               0.03498640640640649,
               0.047799893076916455
            ],
            [
               0.03778891891891911,
               0.07124119054659767
            ],
            [
               0.04059143143143151,
               0.09394073347941156
            ],
            [
               0.043393943943944135,
               0.115832149552905
            ],
            [
               0.046196456456456536,
               0.136896290138423
            ],
            [
               0.04899896896896916,
               0.15715726543020306
            ],
            [
               0.05180148148148156,
               0.17667097994502096
            ],
            [
               0.05460399399399418,
               0.19550994567221386
            ],
            [
               0.05740650650650658,
               0.2137485903139904
            ],
            [
               0.060209019019019205,
               0.23145239836752662
            ],
            [
               0.0630115315315316,
               0.2486724552998322
            ],
            [
               0.06581404404404423,
               0.26544498927606125
            ],
            [
               0.06861655655655663,
               0.2817940032560819
            ],
            [
               0.07141906906906925,
               0.2977345189912509
            ],
            [
               0.07422158158158165,
               0.3132744057578731
            ],
            [
               0.07702409409409428,
               0.32841396363835335
            ],
            [
               0.07982660660660668,
               0.3431438496161623
            ],
            [
               0.0826291191191193,
               0.35744300368965054
            ],
            [
               0.0854316316316317,
               0.37127854003918775
            ],
            [
               0.08823414414414432,
               0.38460900336502285
            ],
            [
               0.09103665665665672,
               0.3973911703620688
            ],
            [
               0.09383916916916935,
               0.4095891598974257
            ],
            [
               0.09664168168168175,
               0.42118353358269145
            ],
            [
               0.09944419419419437,
               0.43217773363049033
            ],
            [
               0.10224670670670677,
               0.44259976741644447
            ],
            [
               0.10504921921921939,
               0.4524983460783328
            ],
            [
               0.10785173173173179,
               0.4619343020447587
            ],
            [
               0.11065424424424442,
               0.4709695217984881
            ],
            [
               0.11345675675675682,
               0.47965637733192223
            ],
            [
               0.11625926926926944,
               0.48803048317508085
            ],
            [
               0.11906178178178184,
               0.4961085993298392
            ],
            [
               0.12186429429429446,
               0.5038919669949378
            ],
            [
               0.12466680680680686,
               0.5113737850742085
            ],
            [
               0.12746931931931949,
               0.5185483928441171
            ],
            [
               0.13027183183183189,
               0.5254193478986927
            ],
            [
               0.1330743443443445,
               0.5320040601438902
            ],
            [
               0.1358768568568569,
               0.538333781581755
            ],
            [
               0.13867936936936953,
               0.5444491844974932
            ],
            [
               0.14148188188188193,
               0.5503930465115027
            ],
            [
               0.14428439439439456,
               0.5562023294479396
            ],
            [
               0.14708690690690696,
               0.5619019971552793
            ],
            [
               0.14988941941941958,
               0.567502294433929
            ],
            [
               0.15269193193193198,
               0.573000130284882
            ],
            [
               0.1554944444444446,
               0.5783840126568331
            ],
            [
               0.158296956956957,
               0.5836410130276823
            ],
            [
               0.16109946946946962,
               0.5887637484853727
            ],
            [
               0.16390198198198203,
               0.5937554532404685
            ],
            [
               0.16670449449449465,
               0.5986318034531137
            ],
            [
               0.16950700700700705,
               0.6034190647780653
            ],
            [
               0.17230951951951967,
               0.6081490966746441
            ],
            [
               0.17511203203203207,
               0.6128525289127078
            ],
            [
               0.1779145445445447,
               0.617551850925571
            ],
            [
               0.1807170570570571,
               0.6222561504981804
            ],
            [
               0.18351956956956972,
               0.6269588326807727
            ],
            [
               0.18632208208208212,
               0.6316389515964081
            ],
            [
               0.18912459459459474,
               0.6362659552954902
            ],
            [
               0.19192710710710714,
               0.640806852024727
            ],
            [
               0.19472961961961976,
               0.6452342179902195
            ],
            [
               0.19753213213213217,
               0.6495332083362375
            ],
            [
               0.2003346446446448,
               0.6537058744153947
            ],
            [
               0.2031371571571572,
               0.6577716280640522
            ],
            [
               0.2059396696696698,
               0.6617635412380429
            ],
            [
               0.2087421821821822,
               0.665721161219551
            ],
            [
               0.21154469469469483,
               0.669681434830091
            ],
            [
               0.21434720720720724,
               0.6736699333241372
            ],
            [
               0.21714971971971986,
               0.6776946620792776
            ],
            [
               0.21995223223223226,
               0.6817442411547435
            ],
            [
               0.22275474474474488,
               0.6857912185280256
            ],
            [
               0.22555725725725728,
               0.6897999472041602
            ],
            [
               0.2283597697697699,
               0.6937371562039636
            ],
            [
               0.2311622822822823,
               0.6975824432018205
            ],
            [
               0.23396479479479493,
               0.7013357111410743
            ],
            [
               0.23676730730730733,
               0.7050191904098094
            ],
            [
               0.23956981981981995,
               0.7086730317213252
            ],
            [
               0.24237233233233235,
               0.7123451994922089
            ],
            [
               0.24517484484484497,
               0.7160780702845716
            ],
            [
               0.24797735735735738,
               0.7198952553534388
            ],
            [
               0.25077986986987,
               0.7237923566224378
            ],
            [
               0.2535823823823824,
               0.7277345133215543
            ],
            [
               0.256384894894895,
               0.7316618823511454
            ],
            [
               0.2591874074074074,
               0.735502062976112
            ],
            [
               0.26198991991992004,
               0.7391865155405004
            ],
            [
               0.26479243243243245,
               0.7426668022440452
            ],
            [
               0.26759494494494507,
               0.7459263718445475
            ],
            [
               0.27039745745745747,
               0.7489846856966149
            ],
            [
               0.2731999699699701,
               0.7518924669091509
            ],
            [
               0.2760024824824825,
               0.7547192072937948
            ],
            [
               0.2788049949949951,
               0.7575361337532228
            ],
            [
               0.2816075075075075,
               0.7603990379673105
            ],
            [
               0.28441002002002014,
               0.7633353764109072
            ],
            [
               0.28721253253253254,
               0.7663388592367549
            ],
            [
               0.29001504504504516,
               0.7693727110599167
            ],
            [
               0.29281755755755756,
               0.7723804823520343
            ],
            [
               0.2956200700700702,
               0.7753013575775591
            ],
            [
               0.2984225825825826,
               0.7780858625406919
            ],
            [
               0.3012250950950952,
               0.7807079678283567
            ],
            [
               0.3040276076076076,
               0.7831707377148649
            ],
            [
               0.30683012012012023,
               0.7855045128830328
            ],
            [
               0.30963263263263263,
               0.7877585989760176
            ],
            [
               0.31243514514514525,
               0.789989013955029
            ],
            [
               0.31523765765765766,
               0.7922456293048862
            ],
            [
               0.3180401701701703,
               0.794561880497757
            ],
            [
               0.3208426826826827,
               0.796949251991855
            ],
            [
               0.3236451951951953,
               0.7993973051962155
            ],
            [
               0.3264477077077077,
               0.8018785520457185
            ],
            [
               0.3292502202202203,
               0.8043563786336256
            ],
            [
               0.3320527327327327,
               0.8067937386759607
            ],
            [
               0.33485524524524535,
               0.8091605080415127
            ],
            [
               0.33765775775775775,
               0.8114380725810727
            ],
            [
               0.34046027027027037,
               0.8136206453945578
            ],
            [
               0.34326278278278277,
               0.8157136859540279
            ],
            [
               0.3460652952952954,
               0.8177303972822685
            ],
            [
               0.3488678078078078,
               0.8196875048863232
            ],
            [
               0.3516703203203204,
               0.8216013979971297
            ],
            [
               0.3544728328328328,
               0.8234853605225501
            ],
            [
               0.35727534534534544,
               0.8253481927847557
            ],
            [
               0.36007785785785784,
               0.827194159419877
            ],
            [
               0.36288037037037046,
               0.829023966169451
            ],
            [
               0.36568288288288286,
               0.8308363722576719
            ],
            [
               0.3684853953953955,
               0.8326300413142946
            ],
            [
               0.3712879079079079,
               0.8344052661177388
            ],
            [
               0.3740904204204205,
               0.8361652358143691
            ],
            [
               0.3768929329329329,
               0.8379165509052925
            ],
            [
               0.37969544544544553,
               0.8396687633764498
            ],
            [
               0.38249795795795793,
               0.8414328637869246
            ],
            [
               0.38530047047047056,
               0.8432188651342041
            ],
            [
               0.38810298298298296,
               0.8450329102231162
            ],
            [
               0.3909054954954956,
               0.8468745756406328
            ],
            [
               0.393708008008008,
               0.8487351613713026
            ],
            [
               0.3965105205205206,
               0.8505976594624414
            ],
            [
               0.3993130330330332,
               0.8524387645038924
            ],
            [
               0.4021155455455456,
               0.8542327791556499
            ],
            [
               0.40491805805805825,
               0.8559567092448808
            ],
            [
               0.40772057057057065,
               0.8575954035046878
            ],
            [
               0.4105230830830833,
               0.8591454265501408
            ],
            [
               0.4133255955955957,
               0.8606165450279217
            ],
            [
               0.4161281081081083,
               0.8620302366297945
            ],
            [
               0.4189306206206207,
               0.8634153733283704
            ],
            [
               0.4217331331331333,
               0.8648019828510625
            ],
            [
               0.4245356456456457,
               0.8662145396127967
            ],
            [
               0.42733815815815834,
               0.8676664126796269
            ],
            [
               0.43014067067067074,
               0.8691568420127502
            ],
            [
               0.43294318318318337,
               0.870671188156163
            ],
            [
               0.43574569569569577,
               0.8721843749390858
            ],
            [
               0.4385482082082084,
               0.8736666468044157
            ],
            [
               0.4413507207207208,
               0.875090208658778
            ],
            [
               0.4441532332332334,
               0.876435149741012
            ],
            [
               0.4469557457457458,
               0.8776933042481713
            ],
            [
               0.44975825825825844,
               0.8788692837319921
            ],
            [
               0.45256077077077084,
               0.8799786566009533
            ],
            [
               0.45536328328328346,
               0.8810439432288054
            ],
            [
               0.45816579579579586,
               0.8820895636659051
            ],
            [
               0.4609683083083085,
               0.8831370162411019
            ],
            [
               0.4637708208208209,
               0.8842013735148723
            ],
            [
               0.4665733333333335,
               0.8852897398190022
            ],
            [
               0.4693758458458459,
               0.8864017612365543
            ],
            [
               0.47217835835835853,
               0.8875317660945675
            ],
            [
               0.47498087087087093,
               0.8886717645333913
            ],
            [
               0.47778338338338355,
               0.8898144154460865
            ],
            [
               0.48058589589589595,
               0.8909551791978702
            ],
            [
               0.4833884084084086,
               0.8920931614856202
            ],
            [
               0.486190920920921,
               0.89323053107745
            ],
            [
               0.4889934334334336,
               0.8943707677981576
            ],
            [
               0.491795945945946,
               0.8955162860401156
            ],
            [
               0.4945984584584586,
               0.8966661286105079
            ],
            [
               0.497400970970971,
               0.8978144124875457
            ],
            [
               0.5002034834834836,
               0.8989500392580283
            ],
            [
               0.503005995995996,
               0.9000578929084639
            ],
            [
               0.5058085085085087,
               0.9011213926810847
            ],
            [
               0.5086110210210211,
               0.9021259208820551
            ],
            [
               0.5114135335335337,
               0.903062382485346
            ],
            [
               0.5142160460460461,
               0.9039300442043113
            ],
            [
               0.5170185585585587,
               0.9047378887032107
            ],
            [
               0.5198210710710711,
               0.9055040061418786
            ],
            [
               0.5226235835835837,
               0.9062529807090974
            ],
            [
               0.5254260960960961,
               0.9070117176325961
            ],
            [
               0.5282286086086088,
               0.9078045721842638
            ],
            [
               0.5310311211211212,
               0.9086488667568902
            ],
            [
               0.5338336336336338,
               0.9095518365536908
            ],
            [
               0.5366361461461462,
               0.9105097205332405
            ],
            [
               0.5394386586586588,
               0.9115091848500153
            ],
            [
               0.5422411711711712,
               0.9125306709286947
            ],
            [
               0.5450436836836838,
               0.9135527686295932
            ],
            [
               0.5478461961961962,
               0.9145564741201045
            ],
            [
               0.5506487087087089,
               0.915528279325156
            ],
            [
               0.5534512212212213,
               0.9164614331657962
            ],
            [
               0.5562537337337339,
               0.9173552946754426
            ],
            [
               0.5590562462462463,
               0.9182132819143659
            ],
            [
               0.5618587587587589,
               0.9190403203501329
            ],
            [
               0.5646612712712713,
               0.9198407790490667
            ],
            [
               0.5674637837837839,
               0.9206176248324534
            ],
            [
               0.5702662962962963,
               0.9213730118486023
            ],
            [
               0.573068808808809,
               0.922109934926993
            ],
            [
               0.5758713213213213,
               0.9228341190315692
            ],
            [
               0.578673833833834,
               0.9235551631053236
            ],
            [
               0.5814763463463464,
               0.9242861726073257
            ],
            [
               0.584278858858859,
               0.9250416403386698
            ],
            [
               0.5870813713713714,
               0.9258339962828549
            ],
            [
               0.589883883883884,
               0.9266698140412943
            ],
            [
               0.5926863963963964,
               0.9275469253282072
            ],
            [
               0.595488908908909,
               0.928453541328587
            ],
            [
               0.5982914214214214,
               0.9293699356361999
            ],
            [
               0.6010939339339341,
               0.9302724690139255
            ],
            [
               0.6038964464464465,
               0.9311389786110312
            ],
            [
               0.6066989589589589,
               0.9319540660315652
            ],
            [
               0.6095014714714717,
               0.932712772214746
            ],
            [
               0.6123039839839841,
               0.9334215543273908
            ],
            [
               0.6151064964964965,
               0.9340962576238483
            ],
            [
               0.6179090090090089,
               0.9347576628349126
            ],
            [
               0.6207115215215218,
               0.9354259065931922
            ],
            [
               0.6235140340340342,
               0.9361153904330478
            ],
            [
               0.6263165465465466,
               0.93683161259419
            ],
            [
               0.629119059059059,
               0.9375707370482761
            ],
            [
               0.6319215715715718,
               0.938321857801816
            ],
            [
               0.6347240840840842,
               0.9390710996309738
            ],
            [
               0.6375265965965966,
               0.9398061778155951
            ],
            [
               0.640329109109109,
               0.9405199761051471
            ],
            [
               0.6431316216216219,
               0.9412120993410522
            ],
            [
               0.6459341341341343,
               0.9418880699445346
            ],
            [
               0.6487366466466467,
               0.9425566221611639
            ],
            [
               0.651539159159159,
               0.9432261453071513
            ],
            [
               0.6543416716716719,
               0.9439015488835568
            ],
            [
               0.6571441841841843,
               0.9445826110356385
            ],
            [
               0.6599466966966967,
               0.9452643158858842
            ],
            [
               0.6627492092092091,
               0.9459389842063622
            ],
            [
               0.665551721721722,
               0.9465993953674418
            ],
            [
               0.6683542342342343,
               0.9472417846716674
            ],
            [
               0.6711567467467467,
               0.9478676712239592
            ],
            [
               0.6739592592592591,
               0.9484838874472502
            ],
            [
               0.676761771771772,
               0.94910078967286
            ],
            [
               0.6795642842842844,
               0.9497292212842267
            ],
            [
               0.6823667967967968,
               0.9503771834818658
            ],
            [
               0.6851693093093092,
               0.9510472311401443
            ],
            [
               0.687971821821822,
               0.9517353517241838
            ],
            [
               0.6907743343343344,
               0.9524316078559157
            ],
            [
               0.6935768468468468,
               0.9531222955450415
            ],
            [
               0.6963793593593592,
               0.9537929595259577
            ],
            [
               0.6991818718718721,
               0.954431430063088
            ],
            [
               0.7019843843843845,
               0.9550301306629468
            ],
            [
               0.7047868968968969,
               0.95558719471283
            ],
            [
               0.7075894094094093,
               0.9561063047030831
            ],
            [
               0.7103919219219221,
               0.956595502412746
            ],
            [
               0.7131944344344345,
               0.9570654176824546
            ],
            [
               0.7159969469469469,
               0.9575273935348185
            ],
            [
               0.7187994594594593,
               0.957991875733647
            ],
            [
               0.7216019719719722,
               0.9584672562990008
            ],
            [
               0.7244044844844846,
               0.9589591917333733
            ],
            [
               0.727206996996997,
               0.9594703127372854
            ],
            [
               0.7300095095095094,
               0.9600002172193672
            ],
            [
               0.7328120220220222,
               0.9605456686887782
            ],
            [
               0.7356145345345346,
               0.961100964993344
            ],
            [
               0.738417047047047,
               0.961658461323787
            ],
            [
               0.7412195595595594,
               0.9622092149627931
            ],
            [
               0.7440220720720723,
               0.9627436849441583
            ],
            [
               0.7468245845845847,
               0.9632524017899017
            ],
            [
               0.7496270970970971,
               0.9637265494529034
            ],
            [
               0.7524296096096099,
               0.9641584759429246
            ],
            [
               0.7552321221221223,
               0.9645422391416114
            ],
            [
               0.7580346346346347,
               0.9648743446069861
            ],
            [
               0.7608371471471471,
               0.9651547895857543
            ],
            [
               0.76363965965966,
               0.9653883717964992
            ],
            [
               0.7664421721721724,
               0.9655859864730808
            ],
            [
               0.7692446846846848,
               0.965765407323865
            ],
            [
               0.7720471971971972,
               0.9659509397898999
            ],
            [
               0.77484970970971,
               0.9661714435886757
            ],
            [
               0.7776522222222224,
               0.9664565766801646
            ],
            [
               0.7804547347347348,
               0.9668316516449513
            ],
            [
               0.7832572472472472,
               0.967312065820756
            ],
            [
               0.7860597597597601,
               0.967898667928053
            ],
            [
               0.7888622722722725,
               0.9685754750976993
            ],
            [
               0.7916647847847849,
               0.9693107647402625
            ],
            [
               0.7944672972972973,
               0.9700617844728062
            ],
            [
               0.7972698098098101,
               0.9707823427078783
            ],
            [
               0.8000723223223225,
               0.9714316507078761
            ],
            [
               0.8028748348348349,
               0.971982279879359
            ],
            [
               0.8056773473473473,
               0.9724251784933029
            ],
            [
               0.8084798598598602,
               0.9727703901330866
            ],
            [
               0.8112823723723726,
               0.9730432629945633
            ],
            [
               0.814084884884885,
               0.9732772060083068
            ],
            [
               0.8168873973973974,
               0.9735050439191453
            ],
            [
               0.8196899099099102,
               0.9737514223956377
            ],
            [
               0.8224924224224226,
               0.9740283664963088
            ],
            [
               0.825294934934935,
               0.9743350888146798
            ],
            [
               0.8280974474474474,
               0.9746617844937508
            ],
            [
               0.8308999599599602,
               0.9749958733466773
            ],
            [
               0.8337024724724726,
               0.9753283759643382
            ],
            [
               0.836504984984985,
               0.9756581075862981
            ],
            [
               0.8393074974974974,
               0.9759921572906064
            ],
            [
               0.8421100100100103,
               0.9763424431781957
            ],
            [
               0.8449125225225227,
               0.9767195598867584
            ],
            [
               0.8477150350350351,
               0.9771261785315926
            ],
            [
               0.8505175475475475,
               0.9775525512980089
            ],
            [
               0.8533200600600603,
               0.9779760867952682
            ],
            [
               0.8561225725725727,
               0.9783656643578558
            ],
            [
               0.8589250850850851,
               0.9786897575316388
            ],
            [
               0.8617275975975975,
               0.9789260645858867
            ],
            [
               0.8645301101101104,
               0.9790696635217421
            ],
            [
               0.8673326226226228,
               0.9791369712929613
            ],
            [
               0.8701351351351352,
               0.9791639388416873
            ],
            [
               0.8729376476476476,
               0.9791986104084424
            ],
            [
               0.8757401601601604,
               0.9792898896820879
            ],
            [
               0.8785426726726728,
               0.979475546026666
            ],
            [
               0.8813451851851852,
               0.9797727829105982
            ],
            [
               0.8841476976976976,
               0.9801739841568647
            ],
            [
               0.8869502102102105,
               0.9806487719313374
            ],
            [
               0.8897527227227229,
               0.9811517141933681
            ],
            [
               0.8925552352352353,
               0.9816334593237699
            ],
            [
               0.8953577477477477,
               0.9820522153785128
            ],
            [
               0.8981602602602605,
               0.9823825624532891
            ],
            [
               0.9009627727727729,
               0.9826195228319976
            ],
            [
               0.9037652852852853,
               0.9827772839959844
            ],
            [
               0.9065677977977977,
               0.9828834960679798
            ],
            [
               0.9093703103103106,
               0.9829711828861971
            ],
            [
               0.912172822822823,
               0.9830707110424795
            ],
            [
               0.9149753353353354,
               0.9832038989198818
            ],
            [
               0.9177778478478478,
               0.983381411859084
            ],
            [
               0.9205803603603606,
               0.983603440129014
            ],
            [
               0.923382872872873,
               0.9838626869292533
            ],
            [
               0.9261853853853854,
               0.9841481965116234
            ],
            [
               0.9289878978978978,
               0.9844486284155923
            ],
            [
               0.9317904104104107,
               0.9847541246509939
            ],
            [
               0.9345929229229231,
               0.9850566626358773
            ],
            [
               0.9373954354354355,
               0.9853494330176048
            ],
            [
               0.9401979479479479,
               0.9856260933153106
            ],
            [
               0.9430004604604607,
               0.9858806418159994
            ],
            [
               0.9458029729729731,
               0.986108218285111
            ],
            [
               0.9486054854854855,
               0.9863065810462422
            ],
            [
               0.9514079979979979,
               0.9864775811287494
            ],
            [
               0.9542105105105108,
               0.9866278369329987
            ],
            [
               0.9570130230230232,
               0.9867680570923542
            ],
            [
               0.9598155355355356,
               0.9869109658975757
            ],
            [
               0.962618048048048,
               0.9870683498615725
            ],
            [
               0.9654205605605608,
               0.9872481377854251
            ],
            [
               0.9682230730730732,
               0.9874524888749149
            ],
            [
               0.9710255855855856,
               0.9876775617428408
            ],
            [
               0.973828098098098,
               0.9879150792326662
            ],
            [
               0.9766306106106108,
               0.9881551947940413
            ],
            [
               0.9794331231231233,
               0.9883897284094251
            ],
            [
               0.9822356356356357,
               0.9886147299766357
            ],
            [
               0.985038148148148,
               0.9888315778529462
            ],
            [
               0.9878406606606609,
               0.9890463295436822
            ],
            [
               0.9906431731731733,
               0.9892676190758929
            ],
            [
               0.9934456856856857,
               0.9895038345878848
            ],
            [
               0.9962481981981981,
               0.9897604660374595
            ],
            [
               0.9990507107107109,
               0.9900383566883798
            ],
            [
               1.0018532232232233,
               0.990333212114765
            ],
            [
               1.0046557357357357,
               0.9906362827479434
            ],
            [
               1.0074582482482481,
               0.9909358125528049
            ],
            [
               1.010260760760761,
               0.991218745326651
            ],
            [
               1.0130632732732734,
               0.991472304435775
            ],
            [
               1.0158657857857858,
               0.9916853142923423
            ],
            [
               1.0186682982982982,
               0.991849362810108
            ],
            [
               1.021470810810811,
               0.9919599818512124
            ],
            [
               1.0242733233233234,
               0.9920178967976341
            ],
            [
               1.0270758358358358,
               0.9920301252345967
            ],
            [
               1.0298783483483482,
               0.9920104345270867
            ],
            [
               1.032680860860861,
               0.9919785697280378
            ],
            [
               1.0354833733733735,
               0.9919578523290591
            ],
            [
               1.0382858858858859,
               0.9919712237973882
            ],
            [
               1.0410883983983983,
               0.9920364265956977
            ],
            [
               1.0438909109109111,
               0.9921615447502009
            ],
            [
               1.0466934234234235,
               0.9923423223480254
            ],
            [
               1.049495935935936,
               0.9925623905504481
            ],
            [
               1.0522984484484483,
               0.9927967794632307
            ],
            [
               1.0551009609609612,
               0.9930180738934364
            ],
            [
               1.0579034734734736,
               0.9932036257441605
            ],
            [
               1.060705985985986,
               0.9933417128253378
            ],
            [
               1.0635084984984984,
               0.9934346728736727
            ],
            [
               1.0663110110110112,
               0.993497865758912
            ],
            [
               1.0691135235235236,
               0.9935546034512117
            ],
            [
               1.071916036036036,
               0.9936285263901532
            ],
            [
               1.0747185485485484,
               0.9937358325315894
            ],
            [
               1.0775210610610613,
               0.9938799276268174
            ],
            [
               1.0803235735735737,
               0.994050354457085
            ],
            [
               1.083126086086086,
               0.9942264695694929
            ],
            [
               1.0859285985985985,
               0.99438471622115
            ],
            [
               1.0887311111111113,
               0.9945070480387816
            ],
            [
               1.0915336236236237,
               0.9945875618760397
            ],
            [
               1.0943361361361361,
               0.9946349157003995
            ],
            [
               1.0971386486486485,
               0.9946695049976371
            ],
            [
               1.0999411611611614,
               0.994716196812501
            ],
            [
               1.1027436736736738,
               0.994795047346794
            ],
            [
               1.1055461861861862,
               0.9949132701790613
            ],
            [
               1.1083486986986986,
               0.9950614414224923
            ],
            [
               1.1111512112112114,
               0.9952155711553055
            ],
            [
               1.1139537237237238,
               0.9953446662200823
            ],
            [
               1.1167562362362362,
               0.9954214356327136
            ],
            [
               1.119558748748749,
               0.9954325439850644
            ],
            [
               1.1223612612612615,
               0.9953847725978228
            ],
            [
               1.1251637737737739,
               0.9953046738839023
            ],
            [
               1.1279662862862863,
               0.9952314301659528
            ],
            [
               1.130768798798799,
               0.9952049533128271
            ],
            [
               1.1335713113113115,
               0.9952529884962689
            ],
            [
               1.136373823823824,
               0.9953814946065118
            ],
            [
               1.1391763363363363,
               0.9955716456380351
            ],
            [
               1.1419788488488491,
               0.9957847009057857
            ],
            [
               1.1447813613613615,
               0.995973407085581
            ],
            [
               1.147583873873874,
               0.9960963886726737
            ],
            [
               1.1503863863863864,
               0.9961309150489486
            ],
            [
               1.1531888988988992,
               0.9960798895959717
            ],
            [
               1.1559914114114116,
               0.995970763171972
            ],
            [
               1.158793923923924,
               0.9958467240817631
            ],
            [
               1.1615964364364364,
               0.9957530719333287
            ],
            [
               1.1643989489489492,
               0.9957232758613305
            ],
            [
               1.1672014614614616,
               0.9957692994569765
            ],
            [
               1.170003973973974,
               0.9958793080419621
            ],
            [
               1.1728064864864864,
               0.9960233519223403
            ],
            [
               1.1756089989989993,
               0.9961649014055496
            ],
            [
               1.1784115115115117,
               0.996274128251899
            ],
            [
               1.181214024024024,
               0.996338268051877
            ],
            [
               1.1840165365365365,
               0.9963654558408483
            ],
            [
               1.1868190490490493,
               0.9963807409194055
            ],
            [
               1.1896215615615617,
               0.9964157561934354
            ],
            [
               1.1924240740740741,
               0.9964957785962261
            ],
            [
               1.1952265865865865,
               0.9966288764117622
            ],
            [
               1.1980290990990994,
               0.9968011499390741
            ],
            [
               1.2008316116116118,
               0.9969799588784138
            ],
            [
               1.2036341241241242,
               0.9971242165404598
            ],
            [
               1.2064366366366366,
               0.9971982927012176
            ],
            [
               1.2092391491491494,
               0.9971846945101173
            ],
            [
               1.2120416616616618,
               0.9970909851426605
            ],
            [
               1.2148441741741742,
               0.9969482798488444
            ],
            [
               1.2176466866866866,
               0.9968015054491858
            ],
            [
               1.2204491991991995,
               0.9966944582009651
            ],
            [
               1.2232517117117119,
               0.99665456967593
            ],
            [
               1.2260542242242243,
               0.9966825359201036
            ],
            [
               1.2288567367367367,
               0.9967504742834207
            ],
            [
               1.2316592492492495,
               0.9968095247190342
            ],
            [
               1.234461761761762,
               0.9968047149638729
            ],
            [
               1.2372642742742743,
               0.9966924905851909
            ],
            [
               1.2400667867867867,
               0.9964553759061278
            ],
            [
               1.2428692992992996,
               0.9961090912532528
            ],
            [
               1.245671811811812,
               0.9956998216007896
            ],
            [
               1.2484743243243244,
               0.9952924313042704
            ],
            [
               1.2512768368368368,
               0.9949532373484695
            ],
            [
               1.2540793493493496,
               0.9947325842471726
            ],
            [
               1.256881861861862,
               0.9946524064056312
            ],
            [
               1.2596843743743744,
               0.9947022784987926
            ],
            [
               1.2624868868868868,
               0.9948447291113985
            ],
            [
               1.2652893993993997,
               0.9950277349281933
            ],
            [
               1.268091911911912,
               0.9952002402616353
            ],
            [
               1.2708944244244245,
               0.9953258857050453
            ],
            [
               1.2736969369369369,
               0.9953910191181655
            ],
            [
               1.2764994494494497,
               0.9954051285976786
            ],
            [
               1.279301961961962,
               0.9953943420626455
            ],
            [
               1.2821044744744745,
               0.9953907413326559
            ],
            [
               1.284906986986987,
               0.9954212836340887
            ],
            [
               1.2877094994994998,
               0.9954998474472636
            ],
            [
               1.2905120120120122,
               0.9956245189091096
            ],
            [
               1.2933145245245246,
               0.9957802710439172
            ],
            [
               1.296117037037037,
               0.9959453730651505
            ],
            [
               1.2989195495495498,
               0.9960988092885498
            ],
            [
               1.3017220620620622,
               0.9962259872481913
            ],
            [
               1.3045245745745746,
               0.9963209796883074
            ],
            [
               1.307327087087087,
               0.9963850472395576
            ],
            [
               1.3101295995995998,
               0.9964226379628607
            ],
            [
               1.3129321121121122,
               0.9964369265172487
            ],
            [
               1.3157346246246246,
               0.996426957514539
            ],
            [
               1.318537137137137,
               0.996387649645792
            ],
            [
               1.32133964964965,
               0.9963126532304071
            ],
            [
               1.3241421621621623,
               0.9961988409869563
            ],
            [
               1.3269446746746747,
               0.996050514851941
            ],
            [
               1.329747187187187,
               0.9958814815381922
            ],
            [
               1.3325496996997,
               0.9957139378876908
            ],
            [
               1.3353522122122123,
               0.9955742954381509
            ],
            [
               1.3381547247247247,
               0.9954872023845384
            ],
            [
               1.3409572372372371,
               0.9954696672835297
            ],
            [
               1.34375974974975,
               0.9955271245989843
            ],
            [
               1.3465622622622624,
               0.9956525553423936
            ],
            [
               1.3493647747747748,
               0.9958286841418572
            ],
            [
               1.3521672872872872,
               0.9960322440595997
            ],
            [
               1.3549697997998,
               0.9962387216575965
            ],
            [
               1.3577723123123124,
               0.9964260689661356
            ],
            [
               1.3605748248248248,
               0.9965765348989373
            ],
            [
               1.3633773373373372,
               0.9966767290724482
            ],
            [
               1.36617984984985,
               0.9967168716423408
            ],
            [
               1.3689823623623625,
               0.9966905374482226
            ],
            [
               1.3717848748748749,
               0.9965959014462832
            ],
            [
               1.3745873873873873,
               0.9964386352413062
            ],
            [
               1.3773898998999001,
               0.9962355318171792
            ],
            [
               1.3801924124124125,
               0.9960171030711671
            ],
            [
               1.382994924924925,
               0.9958271991488602
            ],
            [
               1.3857974374374373,
               0.9957183176061527
            ],
            [
               1.3885999499499502,
               0.9957425783909419
            ],
            [
               1.3914024624624626,
               0.9959399333801122
            ],
            [
               1.394204974974975,
               0.9963265036215014
            ],
            [
               1.3970074874874874,
               0.996886482355653
            ],
            [
               1.39981,
               0.9975705239807943
            ]
         ]
      },
      {
         "data": [
            [
               1.39991,
               0.9983086382163012
            ],
            [
               1.3971074774774772,
               0.9975176086455807
            ],
            [
               1.3943049549549547,
               0.9968352448232959
            ],
            [
               1.391502432432432,
               0.9963516413847863
            ],
            [
               1.3886999099099095,
               0.9961040752316777
            ],
            [
               1.385897387387387,
               0.9960702963305142
            ],
            [
               1.3830948648648644,
               0.9961784787691382
            ],
            [
               1.3802923423423419,
               0.996330505757387
            ],
            [
               1.3774898198198193,
               0.9964313457958783
            ],
            [
               1.3746872972972968,
               0.9964156462335535
            ],
            [
               1.3718847747747747,
               0.9962638049708226
            ],
            [
               1.369082252252252,
               0.9960032778402158
            ],
            [
               1.3662797297297296,
               0.9956955876420146
            ],
            [
               1.363477207207207,
               0.9954139020718678
            ],
            [
               1.3606746846846844,
               0.9952187511941047
            ],
            [
               1.3578721621621619,
               0.9951396479419502
            ],
            [
               1.3550696396396393,
               0.9951680772119235
            ],
            [
               1.3522671171171168,
               0.9952633600098256
            ],
            [
               1.3494645945945942,
               0.9953686282069375
            ],
            [
               1.3466620720720717,
               0.995430975078737
            ],
            [
               1.3438595495495491,
               0.9954187828249422
            ],
            [
               1.3410570270270266,
               0.9953305457563165
            ],
            [
               1.338254504504504,
               0.99519267779638
            ],
            [
               1.335451981981982,
               0.9950476806813513
            ],
            [
               1.3326494594594593,
               0.9949373122848287
            ],
            [
               1.3298469369369368,
               0.9948869418884657
            ],
            [
               1.3270444144144142,
               0.9948966352285634
            ],
            [
               1.3242418918918917,
               0.9949419627280139
            ],
            [
               1.3214393693693691,
               0.9949840008661314
            ],
            [
               1.3186368468468466,
               0.9949847419960343
            ],
            [
               1.315834324324324,
               0.9949222633115202
            ],
            [
               1.3130318018018015,
               0.9948001487595719
            ],
            [
               1.310229279279279,
               0.994647721631203
            ],
            [
               1.3074267567567563,
               0.9945108840243293
            ],
            [
               1.3046242342342338,
               0.994436636928477
            ],
            [
               1.3018217117117112,
               0.9944565446497763
            ],
            [
               1.2990191891891887,
               0.9945747776005154
            ],
            [
               1.2962166666666666,
               0.9947648222526396
            ],
            [
               1.293414144144144,
               0.9949760444398549
            ],
            [
               1.2906116216216215,
               0.9951480377884814
            ],
            [
               1.287809099099099,
               0.9952281817758329
            ],
            [
               1.2850065765765764,
               0.9951868898674262
            ],
            [
               1.2822040540540538,
               0.995025912385127
            ],
            [
               1.2794015315315312,
               0.9947774135639631
            ],
            [
               1.2765990090090087,
               0.9944945308977206
            ],
            [
               1.2737964864864861,
               0.9942367335676652
            ],
            [
               1.2709939639639636,
               0.9940546858401034
            ],
            [
               1.268191441441441,
               0.9939791026452862
            ],
            [
               1.2653889189189185,
               0.9940164320946169
            ],
            [
               1.262586396396396,
               0.9941517618998676
            ],
            [
               1.2597838738738734,
               0.9943569990517581
            ],
            [
               1.2569813513513513,
               0.9946009031053766
            ],
            [
               1.2541788288288287,
               0.9948573958982692
            ],
            [
               1.2513763063063061,
               0.9951096712493551
            ],
            [
               1.2485737837837836,
               0.9953494946572581
            ],
            [
               1.245771261261261,
               0.9955729832413469
            ],
            [
               1.2429687387387385,
               0.9957753934779557
            ],
            [
               1.240166216216216,
               0.9959476059329565
            ],
            [
               1.2373636936936934,
               0.9960760879698837
            ],
            [
               1.2345611711711708,
               0.9961465388755149
            ],
            [
               1.2317586486486483,
               0.9961498090379634
            ],
            [
               1.2289561261261257,
               0.996087656110296
            ],
            [
               1.2261536036036031,
               0.9959758370102515
            ],
            [
               1.2233510810810806,
               0.9958429439708167
            ],
            [
               1.2205485585585585,
               0.9957249217547521
            ],
            [
               1.217746036036036,
               0.9956567763429387
            ],
            [
               1.2149435135135134,
               0.9956640240353185
            ],
            [
               1.2121409909909908,
               0.995756563424618
            ],
            [
               1.2093384684684683,
               0.9959268480012472
            ],
            [
               1.2065359459459457,
               0.9961528004591498
            ],
            [
               1.2037334234234232,
               0.9964043650091803
            ],
            [
               1.2009309009009006,
               0.9966514860268353
            ],
            [
               1.198128378378378,
               0.9968709984986888
            ],
            [
               1.1953258558558555,
               0.9970504836429597
            ],
            [
               1.192523333333333,
               0.9971883334123283
            ],
            [
               1.1897208108108104,
               0.9972906214359424
            ],
            [
               1.1869182882882878,
               0.9973664019915797
            ],
            [
               1.1841157657657653,
               0.9974234065461062
            ],
            [
               1.1813132432432432,
               0.9974656999790381
            ],
            [
               1.1785107207207206,
               0.9974939000254851
            ],
            [
               1.175708198198198,
               0.9975074523557216
            ],
            [
               1.1729056756756755,
               0.9975076253386707
            ],
            [
               1.170103153153153,
               0.9974996497117103
            ],
            [
               1.1673006306306304,
               0.9974928466783511
            ],
            [
               1.1644981081081078,
               0.9974984750142234
            ],
            [
               1.1616955855855853,
               0.9975260197151662
            ],
            [
               1.1588930630630627,
               0.9975793465119183
            ],
            [
               1.1560905405405402,
               0.9976542838765149
            ],
            [
               1.1532880180180176,
               0.9977387153916187
            ],
            [
               1.150485495495495,
               0.9978153567275334
            ],
            [
               1.1476829729729725,
               0.9978664013989913
            ],
            [
               1.14488045045045,
               0.9978785233471564
            ],
            [
               1.1420779279279278,
               0.9978465819607082
            ],
            [
               1.1392754054054053,
               0.9977748345260017
            ],
            [
               1.1364728828828827,
               0.9976753445102011
            ],
            [
               1.1336703603603602,
               0.9975642489371322
            ],
            [
               1.1308678378378376,
               0.9974572547340739
            ],
            [
               1.128065315315315,
               0.9973659206804548
            ],
            [
               1.1252627927927925,
               0.9972958964685777
            ],
            [
               1.12246027027027,
               0.9972474955824617
            ],
            [
               1.1196577477477474,
               0.9972180844724852
            ],
            [
               1.1168552252252248,
               0.9972051150591643
            ],
            [
               1.1140527027027023,
               0.99720844940779
            ],
            [
               1.1112501801801797,
               0.9972309761519205
            ],
            [
               1.1084476576576572,
               0.9972772481769919
            ],
            [
               1.105645135135135,
               0.997350690695749
            ],
            [
               1.1028426126126125,
               0.9974505217194705
            ],
            [
               1.10004009009009,
               0.9975696700204759
            ],
            [
               1.0972375675675674,
               0.9976946215907142
            ],
            [
               1.0944350450450449,
               0.9978074165216505
            ],
            [
               1.0916325225225223,
               0.9978892279320554
            ],
            [
               1.0888299999999997,
               0.9979243819519658
            ],
            [
               1.0860274774774772,
               0.9979035333056656
            ],
            [
               1.0832249549549546,
               0.997825039195276
            ],
            [
               1.080422432432432,
               0.9976942403807901
            ],
            [
               1.0776199099099095,
               0.997521103905122
            ],
            [
               1.074817387387387,
               0.997317224771338
            ],
            [
               1.0720148648648644,
               0.9970933259691138
            ],
            [
               1.0692123423423419,
               0.9968580967073589
            ],
            [
               1.0664098198198197,
               0.9966185960335293
            ],
            [
               1.0636072972972972,
               0.9963817688062085
            ],
            [
               1.0608047747747746,
               0.9961561403927084
            ],
            [
               1.058002252252252,
               0.9959526623274253
            ],
            [
               1.0551997297297295,
               0.9957840103381117
            ],
            [
               1.052397207207207,
               0.9956622635346828
            ],
            [
               1.0495946846846844,
               0.9955955811323907
            ],
            [
               1.0467921621621619,
               0.9955849801385288
            ],
            [
               1.0439896396396393,
               0.9956224174536024
            ],
            [
               1.0411871171171168,
               0.9956910478897382
            ],
            [
               1.0383845945945942,
               0.9957678762027671
            ],
            [
               1.0355820720720716,
               0.9958282693097574
            ],
            [
               1.032779549549549,
               0.9958511977168369
            ],
            [
               1.0299770270270265,
               0.995823826859806
            ],
            [
               1.0271745045045044,
               0.9957442500751252
            ],
            [
               1.0243719819819819,
               0.9956216751241193
            ],
            [
               1.0215694594594593,
               0.9954740680243455
            ],
            [
               1.0187669369369368,
               0.9953239044444908
            ],
            [
               1.0159644144144142,
               0.995193099198667
            ],
            [
               1.0131618918918917,
               0.9950982884955965
            ],
            [
               1.010359369369369,
               0.9950474450748241
            ],
            [
               1.0075568468468465,
               0.9950384146899074
            ],
            [
               1.004754324324324,
               0.9950595096166376
            ],
            [
               1.0019518018018014,
               0.9950918988928918
            ],
            [
               0.9991492792792789,
               0.9951132611699826
            ],
            [
               0.9963467567567563,
               0.9951020221340691
            ],
            [
               0.9935442342342338,
               0.9950414562025487
            ],
            [
               0.9907417117117117,
               0.9949229606987156
            ],
            [
               0.9879391891891891,
               0.994747902193779
            ],
            [
               0.9851366666666665,
               0.9945276085336396
            ],
            [
               0.982334144144144,
               0.9942813622943739
            ],
            [
               0.9795316216216214,
               0.9940326407868304
            ],
            [
               0.9767290990990989,
               0.9938042874758237
            ],
            [
               0.9739265765765763,
               0.9936136738477904
            ],
            [
               0.9711240540540538,
               0.9934690740047621
            ],
            [
               0.9683215315315312,
               0.993368308162493
            ],
            [
               0.9655190090090087,
               0.9933001858768734
            ],
            [
               0.9627164864864861,
               0.9932484927340804
            ],
            [
               0.9599139639639636,
               0.9931974338981521
            ],
            [
               0.957111441441441,
               0.99313685528392
            ],
            [
               0.9543089189189184,
               0.9930654558651679
            ],
            [
               0.9515063963963963,
               0.9929906966812317
            ],
            [
               0.9487038738738738,
               0.9929251183166146
            ],
            [
               0.9459013513513512,
               0.9928800154762008
            ],
            [
               0.9430988288288287,
               0.9928584787889027
            ],
            [
               0.9402963063063061,
               0.9928503036621459
            ],
            [
               0.9374937837837836,
               0.9928309418403548
            ],
            [
               0.934691261261261,
               0.9927655509112688
            ],
            [
               0.9318887387387385,
               0.9926175798348766
            ],
            [
               0.9290862162162159,
               0.9923597186833437
            ],
            [
               0.9262836936936933,
               0.9919839888093925
            ],
            [
               0.9234811711711708,
               0.9915076642715186
            ],
            [
               0.9206786486486482,
               0.9909727093550338
            ],
            [
               0.9178761261261257,
               0.9904382457744513
            ],
            [
               0.9150736036036036,
               0.9899676834409891
            ],
            [
               0.912271081081081,
               0.9896138853378352
            ],
            [
               0.9094685585585585,
               0.9894065047667819
            ],
            [
               0.9066660360360359,
               0.9893451392120204
            ],
            [
               0.9038635135135134,
               0.9894003007316673
            ],
            [
               0.9010609909909908,
               0.9895219018227575
            ],
            [
               0.8982584684684682,
               0.9896527208544477
            ],
            [
               0.8954559459459457,
               0.9897428582900002
            ],
            [
               0.8926534234234231,
               0.9897609933813827
            ],
            [
               0.8898509009009006,
               0.9896993629399402
            ],
            [
               0.887048378378378,
               0.989571439234504
            ],
            [
               0.8842458558558555,
               0.9894036030207566
            ],
            [
               0.8814433333333329,
               0.9892239285743697
            ],
            [
               0.8786408108108104,
               0.9890519344283034
            ],
            [
               0.8758382882882882,
               0.9888925930753022
            ],
            [
               0.8730357657657657,
               0.9887362632413909
            ],
            [
               0.8702332432432431,
               0.9885640949670991
            ],
            [
               0.8674307207207206,
               0.9883565969342841
            ],
            [
               0.864628198198198,
               0.9881020775015001
            ],
            [
               0.8618256756756755,
               0.9878018832750115
            ],
            [
               0.8590231531531529,
               0.9874706457254228
            ],
            [
               0.8562206306306304,
               0.9871316173623892
            ],
            [
               0.8534181081081078,
               0.9868089511298329
            ],
            [
               0.8506155855855853,
               0.9865198200298888
            ],
            [
               0.8478130630630627,
               0.9862692352313005
            ],
            [
               0.8450105405405401,
               0.9860493443331535
            ],
            [
               0.8422080180180176,
               0.9858432951486181
            ],
            [
               0.839405495495495,
               0.9856320682918598
            ],
            [
               0.8366029729729729,
               0.9854016301203422
            ],
            [
               0.8338004504504504,
               0.9851477106455415
            ],
            [
               0.8309979279279278,
               0.984876468641135
            ],
            [
               0.8281954054054053,
               0.984600898653263
            ],
            [
               0.8253928828828827,
               0.9843344628651095
            ],
            [
               0.8225903603603602,
               0.9840844887662548
            ],
            [
               0.8197878378378376,
               0.9838479711517103
            ],
            [
               0.816985315315315,
               0.9836115214109256
            ],
            [
               0.8141827927927925,
               0.983355652413501
            ],
            [
               0.8113802702702699,
               0.9830619490793779
            ],
            [
               0.8085777477477474,
               0.982720557073048
            ],
            [
               0.8057752252252248,
               0.9823352360511618
            ],
            [
               0.8029727027027023,
               0.9819240383540611
            ],
            [
               0.8001701801801802,
               0.9815151929654452
            ],
            [
               0.7973676576576576,
               0.9811394482316684
            ],
            [
               0.794565135135135,
               0.9808213544993856
            ],
            [
               0.7917626126126125,
               0.9805723168546199
            ],
            [
               0.7889600900900899,
               0.9803876088405388
            ],
            [
               0.7861575675675674,
               0.9802481582392601
            ],
            [
               0.7833550450450448,
               0.9801263042701578
            ],
            [
               0.7805525225225223,
               0.9799934603939326
            ],
            [
               0.7777499999999997,
               0.9798271339019121
            ],
            [
               0.7749474774774772,
               0.9796151892773239
            ],
            [
               0.7721449549549546,
               0.9793563925158661
            ],
            [
               0.769342432432432,
               0.9790576781726107
            ],
            [
               0.7665399099099095,
               0.9787297034367441
            ],
            [
               0.763737387387387,
               0.9783826854029234
            ],
            [
               0.7609348648648648,
               0.9780241300472358
            ],
            [
               0.7581323423423423,
               0.977659048005981
            ],
            [
               0.7553298198198197,
               0.9772920482073015
            ],
            [
               0.7525272972972972,
               0.9769298087456759
            ],
            [
               0.7497247747747746,
               0.9765822174831135
            ],
            [
               0.7469222522522521,
               0.9762610470398293
            ],
            [
               0.7441197297297295,
               0.9759761570406196
            ],
            [
               0.741317207207207,
               0.975730444580251
            ],
            [
               0.7385146846846844,
               0.975515579109602
            ],
            [
               0.7357121621621618,
               0.9753105925252992
            ],
            [
               0.7329096396396393,
               0.9750845757997746
            ],
            [
               0.7301071171171167,
               0.9748033202207043
            ],
            [
               0.7273045945945942,
               0.9744382398096239
            ],
            [
               0.7245020720720716,
               0.97397488828885
            ],
            [
               0.7216995495495495,
               0.9734182537704439
            ],
            [
               0.718897027027027,
               0.9727928786180928
            ],
            [
               0.7160945045045044,
               0.9721374504438978
            ],
            [
               0.7132919819819818,
               0.9714953057678063
            ],
            [
               0.7104894594594593,
               0.970903655296436
            ],
            [
               0.7076869369369367,
               0.9703847908428104
            ],
            [
               0.7048844144144142,
               0.9699418961108099
            ],
            [
               0.7020818918918916,
               0.9695605666196173
            ],
            [
               0.6992793693693691,
               0.9692152686828375
            ],
            [
               0.6964768468468465,
               0.9688783814140609
            ],
            [
               0.693674324324324,
               0.9685287137027727
            ],
            [
               0.6908718018018014,
               0.9681567176745769
            ],
            [
               0.6880692792792789,
               0.967764895691208
            ],
            [
               0.6852667567567567,
               0.9673636520421852
            ],
            [
               0.6824642342342342,
               0.9669644441943592
            ],
            [
               0.6796617117117116,
               0.9665729780084695
            ],
            [
               0.6768591891891891,
               0.9661850686774833
            ],
            [
               0.6740566666666665,
               0.9657867242849023
            ],
            [
               0.671254144144144,
               0.9653584079079369
            ],
            [
               0.6684516216216214,
               0.9648818865705049
            ],
            [
               0.6656490990990989,
               0.9643471376920394
            ],
            [
               0.6628465765765763,
               0.9637567795442831
            ],
            [
               0.6600440540540538,
               0.9631264005619228
            ],
            [
               0.6572415315315312,
               0.9624806334646833
            ],
            [
               0.6544390090090086,
               0.9618463108663375
            ],
            [
               0.6516364864864861,
               0.9612450150717987
            ],
            [
               0.6488339639639635,
               0.9606874646019443
            ],
            [
               0.6460314414414414,
               0.9601714494420583
            ],
            [
               0.6432289189189189,
               0.959683734044997
            ],
            [
               0.6404263963963963,
               0.9592049819830312
            ],
            [
               0.6376238738738738,
               0.9587158141337541
            ],
            [
               0.6348213513513512,
               0.9582019105160597
            ],
            [
               0.6320188288288286,
               0.9576566322871236
            ],
            [
               0.6292163063063061,
               0.9570807146226793
            ],
            [
               0.6264137837837835,
               0.9564797241458713
            ],
            [
               0.623611261261261,
               0.9558607423841374
            ],
            [
               0.6208087387387384,
               0.9552298514861945
            ],
            [
               0.6180062162162159,
               0.9545914504371221
            ],
            [
               0.6152036936936933,
               0.9539494739147018
            ],
            [
               0.6124011711711708,
               0.9533096340076691
            ],
            [
               0.6095986486486482,
               0.9526812605665469
            ],
            [
               0.6067961261261261,
               0.9520774122616614
            ],
            [
               0.6039936036036035,
               0.9515126379141015
            ],
            [
               0.601191081081081,
               0.9509988051212047
            ],
            [
               0.5983885585585584,
               0.9505403582866399
            ],
            [
               0.5955860360360359,
               0.9501308241916468
            ],
            [
               0.5927835135135133,
               0.9497521372098717
            ],
            [
               0.5899809909909908,
               0.9493774666625853
            ],
            [
               0.5871784684684682,
               0.9489770085944119
            ],
            [
               0.5843759459459457,
               0.9485251048416137
            ],
            [
               0.5815734234234231,
               0.9480064925299059
            ],
            [
               0.5787709009009008,
               0.9474196927160417
            ],
            [
               0.5759683783783782,
               0.9467764615410628
            ],
            [
               0.5731658558558557,
               0.9460975306029913
            ],
            [
               0.5703633333333331,
               0.9454060886460125
            ],
            [
               0.5675608108108106,
               0.9447211648704278
            ],
            [
               0.564758288288288,
               0.9440530169864177
            ],
            [
               0.5619557657657654,
               0.9434018389535452
            ],
            [
               0.5591532432432431,
               0.9427598860930512
            ],
            [
               0.5563507207207206,
               0.9421159227669417
            ],
            [
               0.553548198198198,
               0.9414601639822733
            ],
            [
               0.5507456756756755,
               0.9407878586231844
            ],
            [
               0.5479431531531529,
               0.9401003264435136
            ],
            [
               0.5451406306306303,
               0.9394033319507871
            ],
            [
               0.5423381081081078,
               0.9387037281840591
            ],
            [
               0.5395355855855855,
               0.9380059261111167
            ],
            [
               0.5367330630630629,
               0.9373097137061205
            ],
            [
               0.5339305405405403,
               0.9366102997179663
            ],
            [
               0.5311280180180178,
               0.9359004728587547
            ],
            [
               0.5283254954954952,
               0.9351738592788565
            ],
            [
               0.5255229729729727,
               0.934427804451112
            ],
            [
               0.5227204504504503,
               0.9336645863835906
            ],
            [
               0.5199179279279278,
               0.9328904075850587
            ],
            [
               0.5171154054054052,
               0.9321126015948926
            ],
            [
               0.5143128828828827,
               0.9313363058849632
            ],
            [
               0.5115103603603601,
               0.9305621396131989
            ],
            [
               0.5087078378378376,
               0.9297860381972535
            ],
            [
               0.505905315315315,
               0.9290014729284329
            ],
            [
               0.5031027927927927,
               0.9282031930937682
            ],
            [
               0.5003002702702701,
               0.9273908318157741
            ],
            [
               0.4974977477477476,
               0.9265705814082855
            ],
            [
               0.494695225225225,
               0.9257537841307093
            ],
            [
               0.49189270270270247,
               0.9249525001053744
            ],
            [
               0.4890901801801799,
               0.9241734524531908
            ],
            [
               0.48628765765765736,
               0.9234126691523316
            ],
            [
               0.483485135135135,
               0.9226532233716987
            ],
            [
               0.48068261261261247,
               0.9218675987031374
            ],
            [
               0.4778800900900899,
               0.9210246195333771
            ],
            [
               0.47507756756756736,
               0.9200991341595359
            ],
            [
               0.4722750450450448,
               0.919081372700981
            ],
            [
               0.46947252252252225,
               0.9179826443624434
            ],
            [
               0.4666699999999997,
               0.9168349719150507
            ],
            [
               0.46386747747747736,
               0.9156841399285982
            ],
            [
               0.4610649549549548,
               0.9145778487020977
            ],
            [
               0.45826243243243225,
               0.913552449292385
            ],
            [
               0.4554599099099097,
               0.9126224295528713
            ],
            [
               0.45265738738738714,
               0.9117761246378154
            ],
            [
               0.4498548648648646,
               0.9109792152197633
            ],
            [
               0.44705234234234204,
               0.9101850649055215
            ],
            [
               0.4442498198198197,
               0.9093486798870601
            ],
            [
               0.44144729729729715,
               0.9084398343780647
            ],
            [
               0.4386447747747746,
               0.9074511426122237
            ],
            [
               0.43584225225225204,
               0.9063985168841152
            ],
            [
               0.4330397297297295,
               0.9053139830581848
            ],
            [
               0.43023720720720693,
               0.9042333734126013
            ],
            [
               0.4274346846846844,
               0.903183112156638
            ],
            [
               0.42463216216216204,
               0.9021705723685512
            ],
            [
               0.4218296396396395,
               0.9011812285411439
            ],
            [
               0.41902711711711693,
               0.90018349374449
            ],
            [
               0.4162245945945944,
               0.8991395214899606
            ],
            [
               0.4134220720720718,
               0.8980182631449322
            ],
            [
               0.41061954954954927,
               0.8968063707149454
            ],
            [
               0.40781702702702693,
               0.8955133360500536
            ],
            [
               0.4050145045045044,
               0.8941692537225486
            ],
            [
               0.4022119819819818,
               0.89281607466195
            ],
            [
               0.39940945945945927,
               0.8914953232131394
            ],
            [
               0.3966069369369367,
               0.8902362804637982
            ],
            [
               0.39380441441441416,
               0.8890482874258455
            ],
            [
               0.3910018918918916,
               0.8879192788590339
            ],
            [
               0.3881993693693693,
               0.8868205138147665
            ],
            [
               0.3853968468468467,
               0.8857154934824445
            ],
            [
               0.38259432432432416,
               0.8845699189464561
            ],
            [
               0.3797918018018016,
               0.8833595722754116
            ],
            [
               0.37698927927927905,
               0.8820740960173401
            ],
            [
               0.3741867567567565,
               0.8807163144898481
            ],
            [
               0.37138423423423395,
               0.8792983240727062
            ],
            [
               0.3685817117117116,
               0.877836497512892
            ],
            [
               0.36577918918918906,
               0.8763475128785673
            ],
            [
               0.3629766666666665,
               0.8748466348891222
            ],
            [
               0.36017414414414395,
               0.8733481790921968
            ],
            [
               0.3573716216216214,
               0.871866956552828
            ],
            [
               0.35456909909909884,
               0.8704190143163948
            ],
            [
               0.3517665765765763,
               0.8690203528936505
            ],
            [
               0.34896405405405395,
               0.8676833497811812
            ],
            [
               0.3461615315315314,
               0.866411887346716
            ],
            [
               0.34335900900900884,
               0.865197110113241
            ],
            [
               0.3405564864864863,
               0.8640158852821339
            ],
            [
               0.33775396396396373,
               0.8628332880443108
            ],
            [
               0.3349514414414412,
               0.8616090286440027
            ],
            [
               0.3321489189189186,
               0.8603062130179134
            ],
            [
               0.3293463963963963,
               0.858899792548256
            ],
            [
               0.32654387387387374,
               0.857381955850471
            ],
            [
               0.3237413513513512,
               0.8557626426035395
            ],
            [
               0.3209388288288286,
               0.854065011665545
            ],
            [
               0.31813630630630607,
               0.8523174723916714
            ],
            [
               0.3153337837837835,
               0.8505451163846687
            ],
            [
               0.31253126126126096,
               0.8487635814088232
            ],
            [
               0.30972873873873863,
               0.84697743652079
            ],
            [
               0.3069262162162161,
               0.84518342882655
            ],
            [
               0.3041236936936935,
               0.8433770292906286
            ],
            [
               0.30132117117117097,
               0.8415593882874357
            ],
            [
               0.2985186486486484,
               0.8397415914075922
            ],
            [
               0.29571612612612586,
               0.8379441118929025
            ],
            [
               0.2929136036036035,
               0.8361912376323707
            ],
            [
               0.29011108108108097,
               0.8345023073301017
            ],
            [
               0.2873085585585584,
               0.8328830289263514
            ],
            [
               0.28450603603603586,
               0.8313203884780254
            ],
            [
               0.2817035135135133,
               0.8297835433561358
            ],
            [
               0.27890099099099075,
               0.828230993460932
            ],
            [
               0.2760984684684682,
               0.8266219909290959
            ],
            [
               0.27329594594594586,
               0.8249284524495413
            ],
            [
               0.2704934234234233,
               0.8231432415797411
            ],
            [
               0.26769090090090075,
               0.8212817911144847
            ],
            [
               0.2648883783783782,
               0.8193762852540802
            ],
            [
               0.26208585585585564,
               0.8174642290874488
            ],
            [
               0.2592833333333331,
               0.8155752550242279
            ],
            [
               0.25648081081081053,
               0.8137207004257246
            ],
            [
               0.2536782882882882,
               0.8118895610490588
            ],
            [
               0.25087576576576565,
               0.8100521919987905
            ],
            [
               0.2480732432432431,
               0.8081703867063075
            ],
            [
               0.24527072072072054,
               0.8062102085207627
            ],
            [
               0.24246819819819798,
               0.8041530061886024
            ],
            [
               0.23966567567567543,
               0.8020007660660521
            ],
            [
               0.23686315315315287,
               0.7997740801524745
            ],
            [
               0.23406063063063054,
               0.7975037559832132
            ],
            [
               0.23125810810810798,
               0.7952194397492041
            ],
            [
               0.22845558558558543,
               0.792939685932632
            ],
            [
               0.22565306306306288,
               0.7906672764034137
            ],
            [
               0.22285054054054032,
               0.7883914941101562
            ],
            [
               0.22004801801801777,
               0.786096275559566
            ],
            [
               0.2172454954954952,
               0.7837707605419644
            ],
            [
               0.21444297297297288,
               0.7814176652844621
            ],
            [
               0.21164045045045032,
               0.7790555873912675
            ],
            [
               0.20883792792792777,
               0.7767136054276682
            ],
            [
               0.20603540540540521,
               0.7744195561543947
            ],
            [
               0.20323288288288266,
               0.7721860335240376
            ],
            [
               0.2004303603603601,
               0.7699994254941743
            ],
            [
               0.19762783783783777,
               0.7678166399184472
            ],
            [
               0.19482531531531522,
               0.7655717228464121
            ],
            [
               0.19202279279279266,
               0.763191160751661
            ],
            [
               0.1892202702702701,
               0.76061348529831
            ],
            [
               0.18641774774774755,
               0.757807021556389
            ],
            [
               0.183615225225225,
               0.7547799251109573
            ],
            [
               0.18081270270270244,
               0.7515789975569511
            ],
            [
               0.1780101801801801,
               0.7482773810016876
            ],
            [
               0.17520765765765756,
               0.7449548730209218
            ],
            [
               0.172405135135135,
               0.7416770085968367
            ],
            [
               0.16960261261261245,
               0.7384793838594226
            ],
            [
               0.1668000900900899,
               0.7353618351626672
            ],
            [
               0.16399756756756734,
               0.7322936953449373
            ],
            [
               0.16119504504504478,
               0.7292276239923365
            ],
            [
               0.15839252252252245,
               0.726116756427162
            ],
            [
               0.1555899999999999,
               0.7229290841553484
            ],
            [
               0.15278747747747734,
               0.7196543175765152
            ],
            [
               0.14998495495495479,
               0.7163014578032809
            ],
            [
               0.14718243243243223,
               0.7128888037364631
            ],
            [
               0.14437990990990968,
               0.7094308564058561
            ],
            [
               0.14157738738738712,
               0.7059275678173738
            ],
            [
               0.1387748648648648,
               0.702360287846215
            ],
            [
               0.13597234234234223,
               0.6986960361144463
            ],
            [
               0.13316981981981968,
               0.6948984159288745
            ],
            [
               0.13036729729729712,
               0.6909408538522482
            ],
            [
               0.12756477477477457,
               0.6868168901043226
            ],
            [
               0.12476225225225201,
               0.6825433261457976
            ],
            [
               0.12195972972972946,
               0.6781547493042471
            ],
            [
               0.11915720720720713,
               0.6736912721954456
            ],
            [
               0.11635468468468457,
               0.6691839821149123
            ],
            [
               0.11355216216216202,
               0.6646435658327129
            ],
            [
               0.11074963963963946,
               0.6600564594296296
            ],
            [
               0.10794711711711691,
               0.6553900579829233
            ],
            [
               0.10514459459459435,
               0.6506050444331137
            ],
            [
               0.1023420720720718,
               0.6456700705345515
            ],
            [
               0.09953954954954947,
               0.6405729395678774
            ],
            [
               0.09673702702702691,
               0.6353235651719453
            ],
            [
               0.09393450450450436,
               0.6299469620158327
            ],
            [
               0.0911319819819818,
               0.6244683079282902
            ],
            [
               0.08832945945945925,
               0.6188953211141193
            ],
            [
               0.08552693693693669,
               0.6132046113058425
            ],
            [
               0.08272441441441436,
               0.6073377010503072
            ],
            [
               0.0799218918918918,
               0.6012093305610942
            ],
            [
               0.07711936936936925,
               0.5947264839006972
            ],
            [
               0.0743168468468467,
               0.5878127461177394
            ],
            [
               0.07151432432432414,
               0.58043046580019
            ],
            [
               0.06871180180180159,
               0.5725935282509439
            ],
            [
               0.06590927927927903,
               0.5643662664167366
            ],
            [
               0.0631067567567567,
               0.5558482530625072
            ],
            [
               0.060304234234234144,
               0.5471490257485102
            ],
            [
               0.05750171171171159,
               0.5383597785729533
            ],
            [
               0.054699189189189035,
               0.529529768912658
            ],
            [
               0.05189666666666648,
               0.5206534791940423
            ],
            [
               0.049094144144143925,
               0.5116711055544625
            ],
            [
               0.04629162162162137,
               0.5024809369585062
            ],
            [
               0.04348909909909904,
               0.4929589702789646
            ],
            [
               0.04068657657657648,
               0.4829796522844517
            ],
            [
               0.03788405405405393,
               0.4724322459700087
            ],
            [
               0.035081531531531374,
               0.4612295490657353
            ],
            [
               0.03227900900900882,
               0.4493085866162215
            ],
            [
               0.029476486486486264,
               0.4366253661993442
            ],
            [
               0.02667396396396371,
               0.4231470194262031
            ],
            [
               0.023871441441441377,
               0.40884442198305115
            ],
            [
               0.021068918918918822,
               0.39368706457060315
            ],
            [
               0.018266396396396267,
               0.3776403251250346
            ],
            [
               0.015463873873873712,
               0.3606642008924127
            ],
            [
               0.012661351351351158,
               0.3427125051000178
            ],
            [
               0.009858828828828603,
               0.3237324762048919
            ],
            [
               0.007056306306306048,
               0.3036661141928827
            ],
            [
               0.004253783783783716,
               0.28245549470828274
            ],
            [
               0.0014512612612611608,
               0.2600540749674499
            ],
            [
               -0.001351261261261394,
               0.23644432981268365
            ],
            [
               -0.004153783783783949,
               0.21165933986170818
            ],
            [
               -0.006956306306306503,
               0.18580317290364717
            ],
            [
               -0.009758828828829058,
               0.1590632673240358
            ],
            [
               -0.012561351351351613,
               0.13170851235474237
            ],
            [
               -0.015363873873873946,
               0.10406961721222968
            ],
            [
               -0.0181663963963965,
               0.07650307373870185
            ],
            [
               -0.020968918918919055,
               0.04934517345265588
            ],
            [
               -0.02377144144144161,
               0.022866415203948443
            ],
            [
               -0.026573963963964164,
               -0.0027622478176575482
            ],
            [
               -0.02937648648648672,
               -0.027482201852982946
            ],
            [
               -0.03217900900900905,
               -0.0513352194049882
            ],
            [
               -0.03498153153153161,
               -0.07442981577219121
            ],
            [
               -0.03778405405405416,
               -0.09689522693970742
            ],
            [
               -0.040586576576576716,
               -0.11883595799043634
            ],
            [
               -0.04338909909909927,
               -0.14029961105667715
            ],
            [
               -0.046191621621621826,
               -0.16126655247501387
            ],
            [
               -0.04899414414414438,
               -0.18166317246024122
            ],
            [
               -0.05179666666666671,
               -0.20139317949672308
            ],
            [
               -0.05459918918918927,
               -0.22037590540786767
            ],
            [
               -0.05740171171171182,
               -0.23857873718583622
            ],
            [
               -0.06020423423423438,
               -0.2560331132524981
            ],
            [
               -0.06300675675675693,
               -0.2728292129994604
            ],
            [
               -0.06580927927927949,
               -0.2890916018663554
            ],
            [
               -0.06861180180180204,
               -0.30494428116328653
            ],
            [
               -0.07141432432432437,
               -0.320476794885289
            ],
            [
               -0.07421684684684693,
               -0.3357222686553444
            ],
            [
               -0.07701936936936948,
               -0.3506538713564046
            ],
            [
               -0.07982189189189204,
               -0.3651997919728519
            ],
            [
               -0.0826244144144146,
               -0.37927065854024933
            ],
            [
               -0.08542693693693715,
               -0.39278950113377165
            ],
            [
               -0.0882294594594597,
               -0.40571411602003327
            ],
            [
               -0.09103198198198204,
               -0.41804497823427555
            ],
            [
               -0.09383450450450459,
               -0.42981738770751254
            ],
            [
               -0.09663702702702714,
               -0.44108227189179505
            ],
            [
               -0.0994395495495497,
               -0.45188394155718326
            ],
            [
               -0.10224207207207225,
               -0.4622437644585127
            ],
            [
               -0.10504459459459481,
               -0.4721560337521792
            ],
            [
               -0.10784711711711736,
               -0.48159733948332073
            ],
            [
               -0.1106496396396397,
               -0.49054539327120716
            ],
            [
               -0.11345216216216225,
               -0.49899951524908115
            ],
            [
               -0.1162546846846848,
               -0.506994255255786
            ],
            [
               -0.11905720720720736,
               -0.514600150751283
            ],
            [
               -0.12185972972972992,
               -0.5219104721820111
            ],
            [
               -0.12466225225225247,
               -0.5290181638374257
            ],
            [
               -0.12746477477477502,
               -0.535991054503152
            ],
            [
               -0.13026729729729736,
               -0.5428543322219896
            ],
            [
               -0.1330698198198199,
               -0.549586876998055
            ],
            [
               -0.13587234234234247,
               -0.5561331713862949
            ],
            [
               -0.13867486486486502,
               -0.5624269233718839
            ],
            [
               -0.14147738738738758,
               -0.5684182735625306
            ],
            [
               -0.14427990990991013,
               -0.5740950844439474
            ],
            [
               -0.14708243243243246,
               -0.5794908451643431
            ],
            [
               -0.14988495495495502,
               -0.5846764554724675
            ],
            [
               -0.15268747747747757,
               -0.5897388800151523
            ],
            [
               -0.15549000000000013,
               -0.5947543245448884
            ],
            [
               -0.15829252252252268,
               -0.5997654953701793
            ],
            [
               -0.16109504504504524,
               -0.6047709725515263
            ],
            [
               -0.1638975675675678,
               -0.609730311359629
            ],
            [
               -0.16670009009009013,
               -0.6145827866295834
            ],
            [
               -0.16950261261261268,
               -0.6192727781596259
            ],
            [
               -0.17230513513513523,
               -0.6237724456897845
            ],
            [
               -0.1751076576576578,
               -0.6280934109609129
            ],
            [
               -0.17791018018018034,
               -0.632283261119736
            ],
            [
               -0.1807127027027029,
               -0.6364083188161773
            ],
            [
               -0.18351522522522545,
               -0.6405292338379698
            ],
            [
               -0.1863177477477478,
               -0.6446786663181294
            ],
            [
               -0.18912027027027034,
               -0.648849643906436
            ],
            [
               -0.1919227927927929,
               -0.6529993101582133
            ],
            [
               -0.19472531531531545,
               -0.6570671218481562
            ],
            [
               -0.197527837837838,
               -0.6610011444735094
            ],
            [
               -0.20033036036036056,
               -0.6647829093544443
            ],
            [
               -0.20313288288288311,
               -0.6684415176024358
            ],
            [
               -0.20593540540540545,
               -0.6720512731158864
            ],
            [
               -0.208737927927928,
               -0.6757128532220741
            ],
            [
               -0.21154045045045056,
               -0.6795238636797164
            ],
            [
               -0.2143429729729731,
               -0.6835485019001831
            ],
            [
               -0.21714549549549567,
               -0.6877965795274542
            ],
            [
               -0.21994801801801822,
               -0.692219122582196
            ],
            [
               -0.22275054054054078,
               -0.696722217681572
            ],
            [
               -0.2255530630630631,
               -0.7011946336725722
            ],
            [
               -0.22835558558558566,
               -0.7055401486164209
            ],
            [
               -0.23115810810810822,
               -0.7097040338135506
            ],
            [
               -0.23396063063063077,
               -0.713685271608545
            ],
            [
               -0.23676315315315333,
               -0.7175310359481465
            ],
            [
               -0.23956567567567588,
               -0.7213159956481513
            ],
            [
               -0.24236819819819821,
               -0.7251140141970139
            ],
            [
               -0.24517072072072077,
               -0.7289721120357345
            ],
            [
               -0.24797324324324332,
               -0.7328954037479162
            ],
            [
               -0.2507757657657659,
               -0.7368476146847386
            ],
            [
               -0.25357828828828843,
               -0.7407662275255652
            ],
            [
               -0.256380810810811,
               -0.7445862820858199
            ],
            [
               -0.25918333333333354,
               -0.7482640846160716
            ],
            [
               -0.2619858558558559,
               -0.7517924661079635
            ],
            [
               -0.26478837837837843,
               -0.7552025193880273
            ],
            [
               -0.267590900900901,
               -0.7585516836737628
            ],
            [
               -0.27039342342342354,
               -0.7619028350705642
            ],
            [
               -0.2731959459459461,
               -0.7653019995002387
            ],
            [
               -0.27599846846846865,
               -0.7687624577925466
            ],
            [
               -0.2788009909909912,
               -0.772260421543017
            ],
            [
               -0.28160351351351354,
               -0.7757431602836956
            ],
            [
               -0.2844060360360361,
               -0.7791460641907345
            ],
            [
               -0.28720855855855865,
               -0.7824122124759921
            ],
            [
               -0.2900110810810812,
               -0.7855075673332595
            ],
            [
               -0.29281360360360376,
               -0.7884269735207251
            ],
            [
               -0.2956161261261263,
               -0.7911898411213197
            ],
            [
               -0.29841864864864887,
               -0.7938282816803378
            ],
            [
               -0.3012211711711712,
               -0.7963730950352107
            ],
            [
               -0.30402369369369375,
               -0.7988434284656784
            ],
            [
               -0.3068262162162163,
               -0.8012440721667108
            ],
            [
               -0.30962873873873886,
               -0.8035710024798487
            ],
            [
               -0.3124312612612614,
               -0.805822274970324
            ],
            [
               -0.31523378378378397,
               -0.8080090775481118
            ],
            [
               -0.3180363063063065,
               -0.8101615693945866
            ],
            [
               -0.32083882882882886,
               -0.8123261284528894
            ],
            [
               -0.3236413513513514,
               -0.8145540446462333
            ],
            [
               -0.32644387387387397,
               -0.8168852183697862
            ],
            [
               -0.3292463963963965,
               -0.819332694557008
            ],
            [
               -0.3320489189189191,
               -0.8218739839262906
            ],
            [
               -0.33485144144144163,
               -0.8244529969937596
            ],
            [
               -0.3376539639639642,
               -0.826992784972938
            ],
            [
               -0.3404564864864865,
               -0.829415454499497
            ],
            [
               -0.3432590090090091,
               -0.8316629960229903
            ],
            [
               -0.34606153153153163,
               -0.8337123074746396
            ],
            [
               -0.3488640540540542,
               -0.8355795916606205
            ],
            [
               -0.35166657657657674,
               -0.8373128931402566
            ],
            [
               -0.3544690990990993,
               -0.8389755452164419
            ],
            [
               -0.3572716216216216,
               -0.8406263016262175
            ],
            [
               -0.3600741441441442,
               -0.8423028792711115
            ],
            [
               -0.36287666666666674,
               -0.8440142293868683
            ],
            [
               -0.3656791891891893,
               -0.8457436226016649
            ],
            [
               -0.36848171171171185,
               -0.8474607586028172
            ],
            [
               -0.3712842342342344,
               -0.8491379832909175
            ],
            [
               -0.37408675675675696,
               -0.8507644117934156
            ],
            [
               -0.3768892792792793,
               -0.8523527286909734
            ],
            [
               -0.37969180180180184,
               -0.8539362629025328
            ],
            [
               -0.3824943243243244,
               -0.8555575528344735
            ],
            [
               -0.38529684684684695,
               -0.8572527060839067
            ],
            [
               -0.3880993693693695,
               -0.8590373177163472
            ],
            [
               -0.39090189189189206,
               -0.8608990566842979
            ],
            [
               -0.3937044144144146,
               -0.8627995514893455
            ],
            [
               -0.39650693693693695,
               -0.8646848455336541
            ],
            [
               -0.3993094594594595,
               -0.8665006855709186
            ],
            [
               -0.40211198198198206,
               -0.8682073268801892
            ],
            [
               -0.4049145045045046,
               -0.8697889115775629
            ],
            [
               -0.40771702702702717,
               -0.8712546023228701
            ],
            [
               -0.4105195495495496,
               -0.8726317010105494
            ],
            [
               -0.41332207207207217,
               -0.8739538092317077
            ],
            [
               -0.4161245945945947,
               -0.8752486702473056
            ],
            [
               -0.4189271171171173,
               -0.8765301377536504
            ],
            [
               -0.4217296396396397,
               -0.8777968855056119
            ],
            [
               -0.4245321621621623,
               -0.8790377474928183
            ],
            [
               -0.42733468468468483,
               -0.8802410147028937
            ],
            [
               -0.4301372072072073,
               -0.8814035746129646
            ],
            [
               -0.4329397297297298,
               -0.8825359776237959
            ],
            [
               -0.4357422522522524,
               -0.8836612334445676
            ],
            [
               -0.4385447747747748,
               -0.8848076888399902
            ],
            [
               -0.4413472972972974,
               -0.8859987229293306
            ],
            [
               -0.44414981981981994,
               -0.8872433024325562
            ],
            [
               -0.4469523423423425,
               -0.8885311749507044
            ],
            [
               -0.44975486486486493,
               -0.8898347548406201
            ],
            [
               -0.4525573873873875,
               -0.8911172384671114
            ],
            [
               -0.45535990990991004,
               -0.8923441345758046
            ],
            [
               -0.4581624324324325,
               -0.8934941019393495
            ],
            [
               -0.46096495495495504,
               -0.8945652347991687
            ],
            [
               -0.4637674774774776,
               -0.8955746257467189
            ],
            [
               -0.46657000000000015,
               -0.8965515215092174
            ],
            [
               -0.4693725225225226,
               -0.8975267298140425
            ],
            [
               -0.47217504504504515,
               -0.8985222561254277
            ],
            [
               -0.4749775675675677,
               -0.8995449604893705
            ],
            [
               -0.47778009009009015,
               -0.9005864129363589
            ],
            [
               -0.4805826126126127,
               -0.9016287139273168
            ],
            [
               -0.48338513513513526,
               -0.9026537561513014
            ],
            [
               -0.4861876576576578,
               -0.9036521067330178
            ],
            [
               -0.48899018018018026,
               -0.9046278757098797
            ],
            [
               -0.4917927027027028,
               -0.9055975337237906
            ],
            [
               -0.49459522522522537,
               -0.9065830390718917
            ],
            [
               -0.4973977477477478,
               -0.9076019156236553
            ],
            [
               -0.5002002702702704,
               -0.9086582126525112
            ],
            [
               -0.5030027927927929,
               -0.9097380702573347
            ],
            [
               -0.5058053153153154,
               -0.9108119675731071
            ],
            [
               -0.5086078378378379,
               -0.9118432472552528
            ],
            [
               -0.5114103603603605,
               -0.912800111957463
            ],
            [
               -0.514212882882883,
               -0.9136668776809963
            ],
            [
               -0.5170154054054055,
               -0.9144503873868949
            ],
            [
               -0.519817927927928,
               -0.9151791161196271
            ],
            [
               -0.5226204504504506,
               -0.9158950579861743
            ],
            [
               -0.525422972972973,
               -0.9166410504907373
            ],
            [
               -0.5282254954954956,
               -0.917447830194427
            ],
            [
               -0.5310280180180181,
               -0.9183252275454664
            ],
            [
               -0.5338305405405407,
               -0.9192604539658688
            ],
            [
               -0.5366330630630631,
               -0.9202239360253613
            ],
            [
               -0.5394355855855857,
               -0.9211805108583354
            ],
            [
               -0.5422381081081082,
               -0.9221019610640949
            ],
            [
               -0.5450406306306307,
               -0.922976484864877
            ],
            [
               -0.5478431531531532,
               -0.9238118855534666
            ],
            [
               -0.5506456756756758,
               -0.9246315722449944
            ],
            [
               -0.5534481981981982,
               -0.9254650432378374
            ],
            [
               -0.5562507207207208,
               -0.9263364418150383
            ],
            [
               -0.5590532432432433,
               -0.9272553564089677
            ],
            [
               -0.5618557657657659,
               -0.9282131048048831
            ],
            [
               -0.5646582882882883,
               -0.9291856708494995
            ],
            [
               -0.5674608108108109,
               -0.930142032618067
            ],
            [
               -0.5702633333333335,
               -0.9310547251750975
            ],
            [
               -0.5730658558558559,
               -0.9319087929639992
            ],
            [
               -0.5758683783783785,
               -0.93270601990024
            ],
            [
               -0.578670900900901,
               -0.9334631644705517
            ],
            [
               -0.5814734234234236,
               -0.9342051583920922
            ],
            [
               -0.584275945945946,
               -0.9349560119818444
            ],
            [
               -0.5870784684684686,
               -0.9357308596108306
            ],
            [
               -0.5898809909909911,
               -0.9365319555146033
            ],
            [
               -0.5926835135135136,
               -0.9373497759746648
            ],
            [
               -0.5954860360360361,
               -0.9381683640972099
            ],
            [
               -0.5982885585585587,
               -0.9389724564880507
            ],
            [
               -0.6010910810810811,
               -0.9397533648752104
            ],
            [
               -0.6038936036036037,
               -0.940511246820409
            ],
            [
               -0.6066961261261262,
               -0.9412530026738463
            ],
            [
               -0.6094986486486488,
               -0.9419869280107375
            ],
            [
               -0.6123011711711712,
               -0.9427166671751238
            ],
            [
               -0.6151036936936938,
               -0.9434373759687468
            ],
            [
               -0.6179062162162163,
               -0.9441361452698153
            ],
            [
               -0.6207087387387388,
               -0.9447969799722319
            ],
            [
               -0.6235112612612613,
               -0.9454086518504389
            ],
            [
               -0.6263137837837839,
               -0.9459723394197969
            ],
            [
               -0.6291163063063064,
               -0.9465057230161041
            ],
            [
               -0.6319188288288289,
               -0.9470412778782032
            ],
            [
               -0.6347213513513514,
               -0.9476185557545046
            ],
            [
               -0.637523873873874,
               -0.9482725325171756
            ],
            [
               -0.6403263963963964,
               -0.9490217702911073
            ],
            [
               -0.643128918918919,
               -0.9498605394201397
            ],
            [
               -0.6459314414414415,
               -0.9507579583973872
            ],
            [
               -0.6487339639639641,
               -0.9516649676060672
            ],
            [
               -0.6515364864864865,
               -0.9525273160107274
            ],
            [
               -0.6543390090090091,
               -0.9533006335962081
            ],
            [
               -0.6571415315315317,
               -0.9539628433398196
            ],
            [
               -0.6599440540540541,
               -0.9545199484153247
            ],
            [
               -0.6627465765765767,
               -0.955003365231374
            ],
            [
               -0.6655490990990992,
               -0.9554597346519568
            ],
            [
               -0.6683516216216216,
               -0.9559365835723238
            ],
            [
               -0.6711541441441442,
               -0.9564684915465501
            ],
            [
               -0.6739566666666668,
               -0.9570681155728776
            ],
            [
               -0.6767591891891893,
               -0.9577246703696775
            ],
            [
               -0.6795617117117118,
               -0.9584098866367928
            ],
            [
               -0.6823642342342343,
               -0.9590889848022307
            ],
            [
               -0.6851667567567569,
               -0.9597326628965063
            ],
            [
               -0.6879692792792793,
               -0.9603260053163597
            ],
            [
               -0.6907718018018019,
               -0.960871549367947
            ],
            [
               -0.6935743243243244,
               -0.9613859696610819
            ],
            [
               -0.696376846846847,
               -0.961892126875041
            ],
            [
               -0.6991793693693694,
               -0.9624097542920774
            ],
            [
               -0.701981891891892,
               -0.9629483054132598
            ],
            [
               -0.7047844144144145,
               -0.963504427304117
            ],
            [
               -0.707586936936937,
               -0.9640646091636774
            ],
            [
               -0.7103894594594595,
               -0.9646115392495641
            ],
            [
               -0.7131919819819821,
               -0.9651313547414507
            ],
            [
               -0.7159945045045045,
               -0.9656187818859078
            ],
            [
               -0.7187970270270271,
               -0.9660781745887751
            ],
            [
               -0.7215995495495496,
               -0.966520241913586
            ],
            [
               -0.7244020720720722,
               -0.9669560877397877
            ],
            [
               -0.7272045945945946,
               -0.9673913335810654
            ],
            [
               -0.7300071171171172,
               -0.9678230926871981
            ],
            [
               -0.7328096396396397,
               -0.9682413961034898
            ],
            [
               -0.7356121621621622,
               -0.968634786639413
            ],
            [
               -0.7384146846846847,
               -0.9689979361766096
            ],
            [
               -0.7412172072072073,
               -0.969338059034233
            ],
            [
               -0.7440197297297299,
               -0.9696770633575401
            ],
            [
               -0.7468222522522523,
               -0.9700478073248212
            ],
            [
               -0.7496247747747748,
               -0.9704850236813959
            ],
            [
               -0.7524272972972974,
               -0.971013640862482
            ],
            [
               -0.7552298198198198,
               -0.9716385301852762
            ],
            [
               -0.7580323423423424,
               -0.9723395984499302
            ],
            [
               -0.760834864864865,
               -0.9730745751494546
            ],
            [
               -0.7636373873873875,
               -0.9737893014826414
            ],
            [
               -0.76643990990991,
               -0.974432681070165
            ],
            [
               -0.7692424324324325,
               -0.9749716436246739
            ],
            [
               -0.7720449549549551,
               -0.975401186267648
            ],
            [
               -0.7748474774774775,
               -0.9757459622638925
            ],
            [
               -0.7776500000000001,
               -0.9760525631048688
            ],
            [
               -0.7804525225225226,
               -0.9763747081999367
            ],
            [
               -0.7832550450450451,
               -0.9767559762725814
            ],
            [
               -0.7860575675675676,
               -0.9772156407986147
            ],
            [
               -0.7888600900900902,
               -0.9777422593023221
            ],
            [
               -0.7916626126126127,
               -0.9782971866806839
            ],
            [
               -0.7944651351351352,
               -0.9788269470047796
            ],
            [
               -0.7972676576576577,
               -0.9792804832243666
            ],
            [
               -0.8000701801801803,
               -0.9796256873543966
            ],
            [
               -0.8028727027027027,
               -0.979859840510993
            ],
            [
               -0.8056752252252253,
               -0.980010590109328
            ],
            [
               -0.8084777477477478,
               -0.9801271947576257
            ],
            [
               -0.8112802702702704,
               -0.980264942597367
            ],
            [
               -0.8140827927927928,
               -0.9804678446966165
            ],
            [
               -0.8168853153153154,
               -0.9807552050790062
            ],
            [
               -0.8196878378378379,
               -0.9811163279972425
            ],
            [
               -0.8224903603603604,
               -0.9815149090418177
            ],
            [
               -0.8252928828828829,
               -0.9819014855144556
            ],
            [
               -0.8280954054054055,
               -0.9822297445125382
            ],
            [
               -0.8308979279279279,
               -0.9824713388123457
            ],
            [
               -0.8337004504504505,
               -0.9826244857060041
            ],
            [
               -0.836502972972973,
               -0.9827137741973525
            ],
            [
               -0.8393054954954956,
               -0.9827815367766176
            ],
            [
               -0.842108018018018,
               -0.9828738717042583
            ],
            [
               -0.8449105405405406,
               -0.9830260425692728
            ],
            [
               -0.8477130630630632,
               -0.9832520300957891
            ],
            [
               -0.8505155855855856,
               -0.9835415009935341
            ],
            [
               -0.8533181081081082,
               -0.9838649334121999
            ],
            [
               -0.8561206306306307,
               -0.9841849548262503
            ],
            [
               -0.8589231531531533,
               -0.9844699838650567
            ],
            [
               -0.8617256756756757,
               -0.9847056342637225
            ],
            [
               -0.8645281981981983,
               -0.9849001930692393
            ],
            [
               -0.8673307207207208,
               -0.9850824955819074
            ],
            [
               -0.8701332432432433,
               -0.9852929964453413
            ],
            [
               -0.8729357657657658,
               -0.9855709703174605
            ],
            [
               -0.8757382882882884,
               -0.9859419038577409
            ],
            [
               -0.8785408108108108,
               -0.986408952626841
            ],
            [
               -0.8813433333333334,
               -0.9869509541092888
            ],
            [
               -0.8841458558558559,
               -0.9875274036756793
            ],
            [
               -0.8869483783783785,
               -0.9880886984063003
            ],
            [
               -0.8897509009009009,
               -0.9885884828840686
            ],
            [
               -0.8925534234234235,
               -0.988994502043601
            ],
            [
               -0.895355945945946,
               -0.989295039110114
            ],
            [
               -0.8981584684684685,
               -0.9894995075394949
            ],
            [
               -0.900960990990991,
               -0.9896335609153611
            ],
            [
               -0.9037635135135136,
               -0.9897306183212878
            ],
            [
               -0.9065660360360361,
               -0.9898225368856138
            ],
            [
               -0.9093685585585587,
               -0.98993211223179
            ],
            [
               -0.9121710810810811,
               -0.9900692525178644
            ],
            [
               -0.9149736036036036,
               -0.9902313826413028
            ],
            [
               -0.9177761261261261,
               -0.9904073274595134
            ],
            [
               -0.9205786486486487,
               -0.9905829931671305
            ],
            [
               -0.9233811711711712,
               -0.9907468543070014
            ],
            [
               -0.9261836936936938,
               -0.9908935862468916
            ],
            [
               -0.9289862162162162,
               -0.9910249856186225
            ],
            [
               -0.9317887387387388,
               -0.9911482948568734
            ],
            [
               -0.9345912612612612,
               -0.9912728711599904
            ],
            [
               -0.9373937837837838,
               -0.9914065731837794
            ],
            [
               -0.9401963063063064,
               -0.9915531829574796
            ],
            [
               -0.9429988288288289,
               -0.9917116977720025
            ],
            [
               -0.9458013513513515,
               -0.9918776049528263
            ],
            [
               -0.9486038738738739,
               -0.9920455379809466
            ],
            [
               -0.9514063963963965,
               -0.992212232627745
            ],
            [
               -0.9542089189189189,
               -0.9923785992553557
            ],
            [
               -0.9570114414414415,
               -0.9925500240851105
            ],
            [
               -0.959813963963964,
               -0.9927346092901984
            ],
            [
               -0.9626164864864866,
               -0.9929397729253101
            ],
            [
               -0.9654190090090091,
               -0.9931682361550004
            ],
            [
               -0.9682215315315316,
               -0.9934147373277059
            ],
            [
               -0.9710240540540541,
               -0.9936647223607339
            ],
            [
               -0.9738265765765766,
               -0.9938957737328585
            ],
            [
               -0.9766290990990991,
               -0.9940817759502784
            ],
            [
               -0.9794316216216217,
               -0.9941989799298091
            ],
            [
               -0.9822341441441442,
               -0.9942324624440496
            ],
            [
               -0.9850366666666668,
               -0.9941811886049862
            ],
            [
               -0.9878391891891892,
               -0.9940600919926613
            ],
            [
               -0.9906417117117118,
               -0.9938982720965398
            ],
            [
               -0.9934442342342342,
               -0.9937334160115042
            ],
            [
               -0.9962467567567568,
               -0.9936036174081465
            ],
            [
               -0.9990492792792793,
               -0.9935385871517409
            ],
            [
               -1.0018518018018019,
               -0.9935525685046492
            ],
            [
               -1.0046543243243244,
               -0.9936409534745977
            ],
            [
               -1.0074568468468468,
               -0.993781689751034
            ],
            [
               -1.0102593693693693,
               -0.9939412919833913
            ],
            [
               -1.0130618918918919,
               -0.9940839746041731
            ],
            [
               -1.0158644144144144,
               -0.9941814837810349
            ],
            [
               -1.018666936936937,
               -0.9942209189001604
            ],
            [
               -1.0214694594594596,
               -0.9942083170596278
            ],
            [
               -1.024271981981982,
               -0.9941669205666485
            ],
            [
               -1.0270745045045047,
               -0.9941305457979454
            ],
            [
               -1.029877027027027,
               -0.9941338905172975
            ],
            [
               -1.0326795495495495,
               -0.9942025313767441
            ],
            [
               -1.035482072072072,
               -0.994345487287665
            ],
            [
               -1.0382845945945947,
               -0.9945525023643794
            ],
            [
               -1.0410871171171172,
               -0.99479683470292
            ],
            [
               -1.0438896396396395,
               -0.9950427256017637
            ],
            [
               -1.046692162162162,
               -0.9952553503139775
            ],
            [
               -1.0494946846846847,
               -0.9954103315386605
            ],
            [
               -1.0522972072072072,
               -0.9955000495191403
            ],
            [
               -1.0550997297297298,
               -0.9955349604354317
            ],
            [
               -1.0579022522522523,
               -0.9955396375989324
            ],
            [
               -1.0607047747747749,
               -0.9955448180719225
            ],
            [
               -1.0635072972972974,
               -0.9955778950823017
            ],
            [
               -1.06630981981982,
               -0.995654700441137
            ],
            [
               -1.0691123423423423,
               -0.9957749648267026
            ],
            [
               -1.0719148648648649,
               -0.995922687194771
            ],
            [
               -1.0747173873873874,
               -0.9960711581787031
            ],
            [
               -1.07751990990991,
               -0.9961910262103196
            ],
            [
               -1.0803224324324325,
               -0.9962589727733374
            ],
            [
               -1.0831249549549549,
               -0.996264498056956
            ],
            [
               -1.0859274774774774,
               -0.9962129913010113
            ],
            [
               -1.08873,
               -0.9961244271665416
            ],
            [
               -1.0915325225225225,
               -0.9960283092316072
            ],
            [
               -1.094335045045045,
               -0.9959564830247113
            ],
            [
               -1.0971375675675676,
               -0.9959358862157456
            ],
            [
               -1.0999400900900902,
               -0.9959831081781162
            ],
            [
               -1.1027426126126127,
               -0.9961019160387089
            ],
            [
               -1.1055451351351353,
               -0.9962839408867511
            ],
            [
               -1.1083476576576576,
               -0.996511827919108
            ],
            [
               -1.1111501801801802,
               -0.9967636018748728
            ],
            [
               -1.1139527027027027,
               -0.9970169097295881
            ],
            [
               -1.1167552252252253,
               -0.9972521362752641
            ],
            [
               -1.1195577477477479,
               -0.9974539703654354
            ],
            [
               -1.1223602702702702,
               -0.9976115952374139
            ],
            [
               -1.1251627927927927,
               -0.9977180779156972
            ],
            [
               -1.1279653153153153,
               -0.9977696301830831
            ],
            [
               -1.1307678378378379,
               -0.9977652229885358
            ],
            [
               -1.1335703603603604,
               -0.9977066798637787
            ],
            [
               -1.136372882882883,
               -0.9975990247113738
            ],
            [
               -1.1391754054054055,
               -0.9974506656065206
            ],
            [
               -1.141977927927928,
               -0.9972730309414791
            ],
            [
               -1.1447804504504504,
               -0.9970795078508882
            ],
            [
               -1.147582972972973,
               -0.996883852498322
            ],
            [
               -1.1503854954954955,
               -0.9966985011439297
            ],
            [
               -1.153188018018018,
               -0.9965332914821313
            ],
            [
               -1.1559905405405406,
               -0.9963949634870418
            ],
            [
               -1.1587930630630632,
               -0.996287499589419
            ],
            [
               -1.1615955855855855,
               -0.9962130106747037
            ],
            [
               -1.164398108108108,
               -0.9961726265716945
            ],
            [
               -1.1672006306306306,
               -0.9961668214437339
            ],
            [
               -1.1700031531531532,
               -0.9961948274232094
            ],
            [
               -1.1728056756756757,
               -0.9962531965889084
            ],
            [
               -1.1756081981981983,
               -0.9963340161982744
            ],
            [
               -1.1784107207207208,
               -0.9964235914917582
            ],
            [
               -1.1812132432432432,
               -0.9965024462362247
            ],
            [
               -1.1840157657657657,
               -0.9965472034995336
            ],
            [
               -1.1868182882882883,
               -0.9965343599277537
            ],
            [
               -1.1896208108108108,
               -0.9964453156705734
            ],
            [
               -1.1924233333333334,
               -0.9962714780615233
            ],
            [
               -1.195225855855856,
               -0.9960180117462237
            ],
            [
               -1.1980283783783783,
               -0.9957049716584024
            ],
            [
               -1.2008309009009008,
               -0.9953651178224227
            ],
            [
               -1.2036334234234234,
               -0.9950385386007642
            ],
            [
               -1.206435945945946,
               -0.9947650796936788
            ],
            [
               -1.2092384684684685,
               -0.9945762427623975
            ],
            [
               -1.212040990990991,
               -0.9944884795375729
            ],
            [
               -1.2148435135135136,
               -0.9944995704551679
            ],
            [
               -1.2176460360360362,
               -0.9945890829749823
            ],
            [
               -1.2204485585585585,
               -0.9947229230291484
            ],
            [
               -1.223251081081081,
               -0.9948609759930701
            ],
            [
               -1.2260536036036036,
               -0.9949660491448603
            ],
            [
               -1.2288561261261262,
               -0.9950119866890411
            ],
            [
               -1.2316586486486487,
               -0.994989027184617
            ],
            [
               -1.2344611711711713,
               -0.9949051656553128
            ],
            [
               -1.2372636936936936,
               -0.9947832912498754
            ],
            [
               -1.2400662162162162,
               -0.9946549329484417
            ],
            [
               -1.2428687387387387,
               -0.994552281314406
            ],
            [
               -1.2456712612612613,
               -0.9945005434346238
            ],
            [
               -1.2484737837837838,
               -0.9945125300550016
            ],
            [
               -1.2512763063063064,
               -0.9945867159672434
            ],
            [
               -1.254078828828829,
               -0.9947090416171488
            ],
            [
               -1.2568813513513515,
               -0.9948577079027557
            ],
            [
               -1.2596838738738738,
               -0.995009441287717
            ],
            [
               -1.2624863963963964,
               -0.9951453874939603
            ],
            [
               -1.265288918918919,
               -0.9952550114888185
            ],
            [
               -1.2680914414414415,
               -0.99533706316739
            ],
            [
               -1.270893963963964,
               -0.9953975984241802
            ],
            [
               -1.2736964864864866,
               -0.9954459364393536
            ],
            [
               -1.276499009009009,
               -0.9954900122864313
            ],
            [
               -1.2793015315315315,
               -0.9955326761389406
            ],
            [
               -1.282104054054054,
               -0.9955700802541979
            ],
            [
               -1.2849065765765766,
               -0.9955925306307903
            ],
            [
               -1.2877090990990991,
               -0.995587327024852
            ],
            [
               -1.2905116216216217,
               -0.9955424672156964
            ],
            [
               -1.2933141441441443,
               -0.9954498714673482
            ],
            [
               -1.2961166666666666,
               -0.9953070619307832
            ],
            [
               -1.2989191891891891,
               -0.9951168994492127
            ],
            [
               -1.3017217117117117,
               -0.9948857807825088
            ],
            [
               -1.3045242342342342,
               -0.9946213197341317
            ],
            [
               -1.3073267567567568,
               -0.9943307215650289
            ],
            [
               -1.3101292792792794,
               -0.9940207158795548
            ],
            [
               -1.312931801801802,
               -0.993699149682259
            ],
            [
               -1.3157343243243242,
               -0.9933774492307609
            ],
            [
               -1.3185368468468468,
               -0.9930725070975858
            ],
            [
               -1.3213393693693694,
               -0.9928064527385375
            ],
            [
               -1.324141891891892,
               -0.9926033475189654
            ],
            [
               -1.3269444144144145,
               -0.992482977603438
            ],
            [
               -1.329746936936937,
               -0.9924532315447597
            ],
            [
               -1.3325494594594596,
               -0.992503549642218
            ],
            [
               -1.335351981981982,
               -0.9926021724455217
            ],
            [
               -1.3381545045045045,
               -0.9926991719475479
            ],
            [
               -1.340957027027027,
               -0.9927356320765038
            ],
            [
               -1.3437595495495496,
               -0.9926573035747525
            ],
            [
               -1.3465620720720721,
               -0.9924292573322705
            ],
            [
               -1.3493645945945947,
               -0.9920471683642494
            ],
            [
               -1.352167117117117,
               -0.9915413141076798
            ],
            [
               -1.3549696396396396,
               -0.9909711851369586
            ],
            [
               -1.3577721621621621,
               -0.9904113359285777
            ],
            [
               -1.3605746846846847,
               -0.9899319382359187
            ],
            [
               -1.3633772072072072,
               -0.9895795099129489
            ],
            [
               -1.3661797297297298,
               -0.989363732740597
            ],
            [
               -1.3689822522522523,
               -0.9892548533531299
            ],
            [
               -1.3717847747747747,
               -0.9891931825521024
            ],
            [
               -1.3745872972972972,
               -0.9891085101110565
            ],
            [
               -1.3773898198198198,
               -0.9889439757207704
            ],
            [
               -1.3801923423423423,
               -0.9886771679825154
            ],
            [
               -1.382994864864865,
               -0.9883316311040523
            ],
            [
               -1.3857973873873874,
               -0.9879745483516645
            ],
            [
               -1.38859990990991,
               -0.9877004427135102
            ],
            [
               -1.3914024324324323,
               -0.9876050735272776
            ],
            [
               -1.394204954954955,
               -0.9877569513971488
            ],
            [
               -1.3970074774774774,
               -0.9881749692239655
            ],
            [
               -1.39981,
               -0.9888191290961931
            ]
         ]
      }
   ]
}
