# Supplementary material for: Isolation of a planar π-aromatic Bi5− ring in a cobalt-based inverse-sandwich-type complex
Source: Nat Chem. 2025 Jan 20;17(4):547–55. doi: 10.1038/s41557-024-01713-8 (PMC11964920; doi:10.1038/s41557-024-01713-8)
Supplement: Supplementary file 4 — Original magnetic data of compound 1 and origin file of Fig. 3. [file 41557_2024_1713_MOESM4_ESM.zip › sr_and_T/1.csv]

comment	corrected Loops
temperature	0.03
sr	0.064
angle	0
trans	0
B	M
-1.3999	-0.9912057318326015
-1.3970974874874873	-0.9904655164138487
-1.394294974974975	-0.9897953972122695
-1.3914924624624623	-0.9892895051665941
-1.3886899499499499	-0.9890080734847703
-1.3858874374374373	-0.9889616543242673
-1.3830849249249249	-0.9891077239496224
-1.3802824124124122	-0.9893610813495731
-1.3774798998998998	-0.9896156047883098
-1.3746773873873872	-0.9897716918759119
-1.3718748748748748	-0.9897620298789328
-1.3690723623623622	-0.9895687335546427
-1.3662698498498498	-0.989227251880261
-1.3634673373373372	-0.9888161074111083
-1.3606648248248248	-0.9884354383959155
-1.3578623123123121	-0.9881803444192788
-1.3550597997997997	-0.9881163368955668
-1.3522572872872871	-0.988263425733442
-1.3494547747747747	-0.9885927982762976
-1.346652262262262	-0.9890364475695992
-1.3438497497497497	-0.9895065402063787
-1.341047237237237	-0.9899187931560562
-1.3382447247247247	-0.9902133294572684
-1.335442212212212	-0.9903675550188084
-1.3326396996996996	-0.9903981445512305
-1.329837187187187	-0.9903524363719454
-1.3270346746746746	-0.9902924534318898
-1.324232162162162	-0.9902765698608332
-1.3214296496496496	-0.9903440819991081
-1.318627137137137	-0.9905066609328965
-1.3158246246246246	-0.9907483475702861
-1.313022112112112	-0.9910331621791635
-1.3102195995995995	-0.9913173250076717
-1.307417087087087	-0.991562095148899
-1.3046145745745745	-0.9917435279078293
-1.301812062062062	-0.9918568139525468
-1.2990095495495495	-0.9919147707523632
-1.2962070370370369	-0.9919418584244782
-1.2934045245245245	-0.9919662308160742
-1.2906020120120119	-0.9920125165877334
-1.2877994994994995	-0.9920973034170981
-1.2849969869869868	-0.9922280198343529
-1.2821944744744744	-0.9924045824549489
-1.2793919619619618	-0.9926222846273323
-1.2765894494494494	-0.9928742354241507
-1.2737869369369368	-0.993152218472704
-1.2709844244244244	-0.993445855760658
-1.2681819119119118	-0.9937409928701402
-1.2653793993993994	-0.9940188294154861
-1.2625768868868867	-0.9942572268847552
-1.2597743743743743	-0.9944348307910519
-1.2569718618618617	-0.994537418496871
-1.2541693493493493	-0.9945646874005167
-1.2513668368368367	-0.9945350128483409
-1.2485643243243243	-0.994485860807206
-1.2457618118118117	-0.9944685851370965
-1.2429592992992993	-0.9945380049770187
-1.2401567867867866	-0.9947389336145396
-1.2373542742742742	-0.9950931243288639
-1.2345517617617616	-0.9955904344224888
-1.2317492492492492	-0.9961871912573693
-1.2289467367367366	-0.9968129407244949
-1.2261442242242242	-0.9973844619867615
-1.2233417117117116	-0.9978238169631969
-1.2205391991991992	-0.9980759172081983
-1.2177366866866866	-0.9981210513825006
-1.2149341741741742	-0.9979790719341384
-1.2121316616616615	-0.9977041473574113
-1.2093291491491491	-0.9973715129402491
-1.2065266366366365	-0.9970597660407845
-1.203724124124124	-0.9968333447502875
-1.2009216116116115	-0.9967296043417835
-1.198119099099099	-0.9967534640699487
-1.1953165865865865	-0.9968803967776351
-1.192514074074074	-0.9970662447669769
-1.1897115615615614	-0.9972606359700957
-1.186909049049049	-0.9974201069818366
-1.1841065365365364	-0.9975175364768529
-1.181304024024024	-0.9975459149661686
-1.1785015115115114	-0.9975163185473661
-1.175698998998999	-0.997451617309523
-1.1728964864864864	-0.9973784402189805
-1.170093973973974	-0.9973200014607826
-1.1672914614614613	-0.9972916482649634
-1.164488948948949	-0.9972997634456702
-1.1616864364364363	-0.9973434226659983
-1.158883923923924	-0.9974173977451581
-1.1560814114114113	-0.9975149510467074
-1.153278898898899	-0.997629354806649
-1.1504763863863863	-0.9977539276355507
-1.1476738738738739	-0.9978812177757819
-1.1448713613613613	-0.9980024190787444
-1.1420688488488488	-0.99810799165939
-1.1392663363363362	-0.9981898280312078
-1.1364638238238238	-0.9982444310154585
-1.1336613113113112	-0.9982758381135155
-1.1308587987987986	-0.9982967834029391
-1.1280562862862862	-0.9983269948601794
-1.1252537737737738	-0.9983884873483271
-1.1224512612612612	-0.9984988990421104
-1.1196487487487485	-0.9986648804586777
-1.1168462362362361	-0.9988778750676842
-1.1140437237237237	-0.9991141281854259
-1.111241211211211	-0.9993395223559454
-1.1084386986986985	-0.99951824111926
-1.105636186186186	-0.9996228508519155
-1.1028336736736737	-0.9996426812570419
-1.100031161161161	-0.9995876860754049
-1.0972286486486484	-0.9994862479531451
-1.094426136136136	-0.9993772801841285
-1.0916236236236236	-0.999298864100825
-1.088821111111111	-0.999276901436136
-1.0860185985985984	-0.9993174018162417
-1.083216086086086	-0.9994049676321777
-1.0804135735735736	-0.9995080881851277
-1.077611061061061	-0.999589635406114
-1.0748085485485483	-0.9996192030658435
-1.072006036036036	-0.9995832549890407
-1.0692035235235235	-0.9994897048570128
-1.066401011011011	-0.9993653550557771
-1.0635984984984983	-0.9992469937781037
-1.060795985985986	-0.9991690990144717
-1.0579934734734735	-0.9991522913609237
-1.0551909609609609	-0.9991964881362653
-1.0523884484484483	-0.9992811729550433
-1.0495859359359359	-0.9993728014339911
-1.0467834234234235	-0.9994369112653558
-1.0439809109109108	-0.9994508275588042
-1.0411783983983982	-0.9994125410309649
-1.0383758858858858	-0.9993425255036665
-1.0355733733733734	-0.9992775835376297
-1.0327708608608608	-0.9992585042844964
-1.0299683483483482	-0.999315483489339
-1.0271658358358358	-0.9994561504845807
-1.0243633233233234	-0.9996603430726376
-1.0215608108108107	-0.999883670904629
-1.0187582982982981	-1.000069083693159
-1.0159557857857857	-1.0001630351409427
-1.0131532732732733	-1.0001312742948503
-1.0103507607607607	-0.9999693256775646
-1.007548248248248	-0.9997043397955564
-1.0047457357357357	-0.9993876852223643
-1.0019432232232233	-0.9990805405433436
-0.9991407107107106	-0.9988368958220799
-0.9963381981981981	-0.9986891031436951
-0.9935356856856856	-0.9986402103158423
-0.9907331731731731	-0.9986650941207171
-0.9879306606606606	-0.9987196250525749
-0.9851281481481481	-0.9987546576982966
-0.9823256356356356	-0.9987303248888448
-0.9795231231231231	-0.9986263018232002
-0.9767206106106106	-0.9984452712140857
-0.973918098098098	-0.9982091827921162
-0.9711155855855855	-0.9979502382832441
-0.968313073073073	-0.9977000681529601
-0.9655105605605605	-0.9974808283633987
-0.962708048048048	-0.9973009213184317
-0.9599055355355355	-0.9971561676595828
-0.957103023023023	-0.9970352352843598
-0.9543005105105105	-0.9969266974387597
-0.951497997997998	-0.9968247299075617
-0.9486954854854854	-0.9967312465056386
-0.9458929729729728	-0.9966538653054848
-0.9430904604604604	-0.9966008602709795
-0.9402879479479478	-0.9965755006177341
-0.9374854354354354	-0.9965724353804071
-0.9346829229229228	-0.9965779476023
-0.9318804104104104	-0.9965743025356257
-0.9290778978978977	-0.9965466661233453
-0.9262753853853853	-0.9964898600425178
-0.9234728728728727	-0.9964120438970295
-0.9206703603603603	-0.9963333894650777
-0.9178678478478477	-0.9962796186098846
-0.9150653353353353	-0.9962722706491087
-0.9122628228228227	-0.9963190034764589
-0.9094603103103103	-0.9964075450215835
-0.9066577977977976	-0.9965059152268367
-0.9038552852852852	-0.996569519794666
-0.9010527727727726	-0.9965533441498886
-0.8982502602602602	-0.996425574363494
-0.8954477477477477	-0.9961782341107945
-0.8926452352352352	-0.995831164285082
-0.8898427227227227	-0.9954276926457821
-0.8870402102102102	-0.9950230018926725
-0.8842376976976977	-0.9946686231451882
-0.8814351851851852	-0.9943978348069322
-0.8786326726726726	-0.9942165549770549
-0.8758301601601601	-0.9941026140635634
-0.8730276476476476	-0.9940136283401433
-0.8702251351351351	-0.9939009408125712
-0.8674226226226226	-0.9937251649946159
-0.8646201101101101	-0.9934683992351923
-0.8618175975975975	-0.9931393232103036
-0.859015085085085	-0.9927697527703423
-0.8562125725725724	-0.9924040168437205
-0.8534100600600599	-0.9920847990226906
-0.8506075475475474	-0.9918401084237953
-0.8478050350350349	-0.9916754964883879
-0.8450025225225224	-0.9915737420886707
-0.8422000100100099	-0.9915016624507522
-0.8393974974974974	-0.9914213612209322
-0.8365949849849849	-0.9913018904831935
-0.8337924724724723	-0.9911274052069841
-0.8309899599599598	-0.9908993420284524
-0.8281874474474473	-0.990632405081087
-0.8253849349349348	-0.9903463686278656
-0.8225824224224223	-0.9900571158760803
-0.8197799099099098	-0.9897704405239003
-0.8169773973973973	-0.9894809343605464
-0.8141748848848848	-0.989176236913379
-0.8113723723723723	-0.9888447999276261
-0.8085698598598597	-0.9884839109646546
-0.8057673473473472	-0.9881045528797578
-0.8029648348348347	-0.9877308201218016
-0.8001623223223222	-0.9873936567184998
-0.7973598098098097	-0.9871208768437835
-0.7945572972972972	-0.9869269628949382
-0.7917547847847847	-0.9868064228274328
-0.7889522722722722	-0.9867333875446135
-0.7861497597597596	-0.9866680024925234
-0.7833472472472471	-0.9865677578043281
-0.7805447347347346	-0.98640007074862
-0.7777422222222221	-0.9861518574808678
-0.7749397097097096	-0.9858327496702277
-0.7721371971971971	-0.9854707389696864
-0.7693346846846846	-0.9851016454983137
-0.7665321721721721	-0.9847559940196994
-0.7637296596596596	-0.9844478623583117
-0.760927147147147	-0.9841696685421091
-0.7581246346346345	-0.9838948613350786
-0.755322122122122	-0.983587744114787
-0.7525196096096095	-0.9832171346492691
-0.749717097097097	-0.9827691285660851
-0.7469145845845845	-0.9822544129803394
-0.744112072072072	-0.9817073383093431
-0.7413095595595595	-0.9811767215009641
-0.738507047047047	-0.9807111880485673
-0.7357045345345344	-0.9803437917619588
-0.7329020220220219	-0.9800810066281775
-0.7300995095095094	-0.9798998231390956
-0.7272969969969969	-0.9797540466441856
-0.7244944844844844	-0.9795878692732949
-0.7216919719719719	-0.9793523891318772
-0.7188894594594594	-0.9790197898526491
-0.7160869469469469	-0.978590692213116
-0.7132844344344343	-0.9780924724348462
-0.7104819219219218	-0.9775693318640847
-0.7076794094094093	-0.9770675876952888
-0.7048768968968968	-0.976621133647442
-0.7020743843843843	-0.9762418113073037
-0.6992718718718718	-0.975917635970095
-0.6964693593593593	-0.9756190753574521
-0.6936668468468468	-0.9753108416209204
-0.6908643343343343	-0.9749648656956791
-0.6880618218218217	-0.9745698762954884
-0.6852593093093092	-0.974134357061438
-0.6824567967967967	-0.9736821011490822
-0.6796542842842842	-0.9732422443233744
-0.6768517717717717	-0.9728375931691091
-0.6740492592592592	-0.9724755997413286
-0.6712467467467467	-0.9721452962318442
-0.6684442342342342	-0.9718212812226215
-0.6656417217217216	-0.9714732500740781
-0.6628392092092091	-0.9710775237590483
-0.6600366966966966	-0.97062628723885
-0.6572341841841841	-0.9701310692486327
-0.6544316716716716	-0.9696190871733057
-0.6516291591591591	-0.9691236917579231
-0.6488266466466466	-0.9686723329753297
-0.6460241341341341	-0.9682764317116572
-0.6432216216216216	-0.9679269160301223
-0.640419109109109	-0.9675971685188229
-0.6376165965965965	-0.9672524391114286
-0.634814084084084	-0.9668623702346927
-0.6320115715715715	-0.9664120394636557
-0.629209059059059	-0.9659073301700587
-0.6264065465465465	-0.9653723935327112
-0.623604034034034	-0.9648398080339295
-0.6208015215215215	-0.9643367795710465
-0.617999009009009	-0.9638723676074993
-0.6151964964964964	-0.9634306381961624
-0.6123939839839839	-0.9629727909686641
-0.6095914714714714	-0.9624482643258717
-0.6067889589589589	-0.9618116095787044
-0.6039864464464464	-0.9610396568649635
-0.6011839339339339	-0.960143003974234
-0.5983814214214214	-0.9591673942721821
-0.5955789089089089	-0.958183678900377
-0.5927763963963963	-0.9572687923672017
-0.5899738838838838	-0.9564832831232429
-0.5871713713713713	-0.9558523735669673
-0.5843688588588588	-0.9553567446392757
-0.5815663463463463	-0.9549364303358266
-0.5787638338338338	-0.9545072171519906
-0.5759613213213213	-0.9539850240033513
-0.5731588088088088	-0.9533111399054999
-0.5703562962962963	-0.9524707636245606
-0.5675537837837837	-0.9514991838201701
-0.5647512712712712	-0.9504735854355331
-0.5619487587587587	-0.9494927404711477
-0.5591462462462462	-0.9486504187071454
-0.5563437337337337	-0.9480101442215638
-0.5535412212212212	-0.9475884052003116
-0.5507387087087087	-0.9473508022657993
-0.5479361961961962	-0.947221746245529
-0.5451336836836836	-0.9471044053254941
-0.5423311711711711	-0.9469048403249976
-0.5395286586586586	-0.9465534408982149
-0.5367261461461461	-0.9460180371169298
-0.5339236336336336	-0.9453059072687828
-0.5311211211211211	-0.9444553641911375
-0.5283186086086086	-0.94352057275699
-0.5255160960960961	-0.9425548465449094
-0.5227135835835836	-0.9415975015784066
-0.519911071071071	-0.9406676087921725
-0.5171085585585585	-0.9397653740907512
-0.514306046046046	-0.9388793097490573
-0.5115035335335335	-0.9379956836373717
-0.508701021021021	-0.9371064260444485
-0.5058985085085085	-0.9362127239112013
-0.503095995995996	-0.9353234640798322
-0.5002934834834833	-0.9344497538937284
-0.49749097097097084	-0.9335982024653944
-0.4946884584584583	-0.9327660008341019
-0.4918859459459458	-0.9319400210746402
-0.4890834334334333	-0.9311005119367166
-0.4862809209209208	-0.9302281321870223
-0.4834784084084083	-0.9293117121172327
-0.48067589589589577	-0.9283537564650133
-0.47787338338338325	-0.9273714280878185
-0.47507087087087074	-0.9263923165202805
-0.47226835835835823	-0.9254461415473546
-0.4694658458458457	-0.9245550189621063
-0.4666633333333332	-0.9237255078644278
-0.4638608208208207	-0.9229451597403167
-0.4610583083083082	-0.922184867113009
-0.4582557957957957	-0.9214064422052335
-0.45545328328328316	-0.9205731653688666
-0.45265077077077065	-0.91966008282769
-0.44984825825825814	-0.9186609073674348
-0.4470457457457456	-0.917589444295293
-0.4442432332332331	-0.9164751680561122
-0.4414407207207206	-0.9153543589774698
-0.4386382082082081	-0.914259513650248
-0.4358356956956956	-0.9132101776764696
-0.43303318318318307	-0.9122078155982303
-0.43023067067067056	-0.9112360356360711
-0.42742815815815804	-0.9102658576789919
-0.42462564564564553	-0.9092642609397599
-0.421823133133133	-0.9082033972220811
-0.4190206206206205	-0.9070678215793718
-0.416218108108108	-0.905857828962339
-0.4134155955955955	-0.9045882219255041
-0.410613083083083	-0.9032831737560005
-0.40781057057057046	-0.9019689006254803
-0.40500805805805795	-0.9006663420644734
-0.40220554554554544	-0.8993858845646244
-0.39940303303303293	-0.898125453097079
-0.3966005205205205	-0.8968722839540453
-0.3937980080080079	-0.895607678299734
-0.3909954954954955	-0.8943132844210977
-0.3881929829829829	-0.8929771345933657
-0.3853904704704705	-0.8915978099678704
-0.38258795795795786	-0.8901856473014943
-0.37978544544544546	-0.8887606771378934
-0.37698293293293283	-0.8873478024036503
-0.37418042042042043	-0.8859704063981181
-0.3713779079079078	-0.8846439777032129
-0.3685753953953954	-0.8833713745551446
-0.3657728828828828	-0.882141010282137
-0.3629703703703704	-0.8809285844466133
-0.36016785785785776	-0.8797021393215999
-0.35736534534534536	-0.8784293696404014
-0.35456283283283274	-0.8770854608415732
-0.35176032032032034	-0.8756594633593457
-0.3489578078078077	-0.8741574423486118
-0.3461552952952953	-0.8726013703848365
-0.3433527827827827	-0.871023812108312
-0.3405502702702703	-0.8694596182559561
-0.33774775775775767	-0.8679367725247893
-0.33494524524524527	-0.8664689178672216
-0.33214273273273265	-0.8650517574390806
-0.32934022022022025	-0.8636645098236861
-0.3265377077077076	-0.8622761477650805
-0.323735195195195	-0.8608546790676662
-0.3209326826826826	-0.8593767007602732
-0.31813017017017	-0.8578342375611444
-0.3153276576576576	-0.8562365979080939
-0.31252514514514496	-0.8546064829493704
-0.30972263263263256	-0.8529714325960336
-0.30692012012011993	-0.8513533043493288
-0.30411760760760753	-0.8497593038379243
-0.3013150950950949	-0.848177789674659
-0.2985125825825825	-0.8465806772265845
-0.2957100700700699	-0.8449321539447638
-0.2929075575575575	-0.8432012478649028
-0.29010504504504486	-0.8413742818925133
-0.28730253253253246	-0.839462949510637
-0.28450002002001984	-0.8375048456414239
-0.28169750750750744	-0.8355555107318062
-0.2788949949949948	-0.8336737376937619
-0.2760924824824824	-0.8319041970668262
-0.2732899699699698	-0.8302625807577879
-0.2704874574574574	-0.8287280127039667
-0.26768494494494477	-0.8272454891116747
-0.26488243243243237	-0.8257381568988709
-0.26207991991991975	-0.8241262202054345
-0.25927740740740735	-0.8223471407350502
-0.2564748948948947	-0.8203712720283967
-0.2536723823823823	-0.8182083507553631
-0.2508698698698697	-0.8159029935752946
-0.2480673573573573	-0.8135206779036871
-0.24526484484484468	-0.811128571155445
-0.24246233233233228	-0.808777095100256
-0.23965981981981965	-0.8064877783327022
-0.23685730730730725	-0.8042508639604171
-0.23405479479479463	-0.8020329724765654
-0.23125228228228223	-0.7997918955269306
-0.2284497697697696	-0.7974933591203751
-0.2256472572572572	-0.7951240667216453
-0.22284474474474458	-0.7926966751583729
-0.22004223223223218	-0.7902451164833815
-0.21723971971971956	-0.7878119387199352
-0.21443720720720716	-0.7854320180988759
-0.21163469469469454	-0.783118211348175
-0.20883218218218214	-0.7808538736551163
-0.2060296696696695	-0.7785948889908311
-0.2032271571571571	-0.7762807090942909
-0.2004246446446445	-0.7738509250372019
-0.1976221321321321	-0.7712620846769122
-0.19481961961961947	-0.76849941139465
-0.19201710710710707	-0.7655797783882152
-0.18921459459459444	-0.7625451689014093
-0.18641208208208204	-0.7594489412462007
-0.18360956956956942	-0.7563394935640445
-0.18080705705705702	-0.7532466448967958
-0.1780045445445444	-0.7501750013775357
-0.175202032032032	-0.7471061368231784
-0.17239951951951937	-0.7440084220225149
-0.16959700700700697	-0.7408507957150524
-0.16679449449449435	-0.7376155246338807
-0.16399198198198195	-0.734305445625175
-0.16118946946946933	-0.7309431434356406
-0.15838695695695693	-0.7275623131587668
-0.1555844444444443	-0.7241942384354367
-0.1527819319319319	-0.7208539906795455
-0.14997941941941928	-0.717531077367233
-0.14717690690690688	-0.714187820856689
-0.14437439439439426	-0.7107662359671422
-0.14157188188188186	-0.707201439172113
-0.13876936936936923	-0.7034375625520926
-0.13596685685685683	-0.6994414137402697
-0.1331643443443442	-0.6952099167394798
-0.1303618318318318	-0.6907693801032714
-0.1275593193193192	-0.6861671748523215
-0.12475680680680679	-0.6814586288146811
-0.12195429429429416	-0.6766931614288586
-0.11915178178178176	-0.6719035629385176
-0.11634926926926914	-0.6671009914879662
-0.11354675675675674	-0.6622762402680571
-0.11074424424424412	-0.6574058310005237
-0.10794173173173172	-0.6524601800877793
-0.1051392192192191	-0.6474108420366067
-0.10233670670670669	-0.6422346496995857
-0.09953419419419407	-0.6369140629179113
-0.09673168168168167	-0.6314346118390601
-0.09392916916916905	-0.6257813909057912
-0.09112665665665665	-0.6199367535884243
-0.08832414414414402	-0.6138806475043185
-0.08552163163163162	-0.60759372596325
-0.082719119119119	-0.601062002940464
-0.0799166066066066	-0.5942809295775902
-0.07711409409409398	-0.5872567239146643
-0.07431158158158158	-0.5800036288964292
-0.07150906906906895	-0.572537221587066
-0.06870655655655655	-0.5648654330846015
-0.06590404404404393	-0.5569800005528274
-0.06310153153153153	-0.5488512490278393
-0.06029901901901891	-0.540428278704357
-0.057496506506506506	-0.5316450422955927
-0.054693993993993884	-0.522430933467074
-0.05189148148148148	-0.5127229714603635
-0.04908896896896886	-0.502475964818476
-0.04628645645645646	-0.49166741558529636
-0.04348394394394384	-0.4802952943835881
-0.040681431431431436	-0.46836878107000257
-0.037878918918918814	-0.4558940527292359
-0.03507640640640641	-0.44285864046344353
-0.03227389389389379	-0.429218372632057
-0.02947138138138139	-0.4148903628238714
-0.026668868868868767	-0.3997540754206709
-0.023866356356356366	-0.3836606270228606
-0.021063843843843744	-0.36644866627782813
-0.018261331331331343	-0.3479638657877394
-0.01545881881881872	-0.3280785272125277
-0.01265630630630632	-0.30670808193964416
-0.009853793793793697	-0.28382219070742176
-0.007051281281281296	-0.25944939902036235
-0.004248768768768674	-0.23367555470593077
-0.001446256256256273	-0.20663716848857439
0.0013562562562563496	-0.17851144978206052
0.00415876876876875	-0.14950486270415125
0.006961281281281373	-0.11984180879301198
0.009763793793793774	-0.08975459112685208
0.012566306306306396	-0.0594752879516664
0.015368818818818797	-0.029229668638197093
0.01817133133133142	0.0007671143871472719
0.02097384384384382	0.030313594464275284
0.023776356356356443	0.059224482490757735
0.026578868868868843	0.08733321535242466
0.029381381381381466	0.1144950120528081
0.03218389389389387	0.14059057280759069
0.03498640640640649	0.16553016147210808
0.03778891891891911	0.18925742690373792
0.04059143143143151	0.21175205352518478
0.043393943943944135	0.23303028409987825
0.046196456456456536	0.2531425801677857
0.04899896896896916	0.27216815494827573
0.05180148148148156	0.290206727668315
0.05460399399399418	0.30736844890741577
0.05740650650650658	0.3237633654046542
0.060209019019019205	0.33949190601721657
0.0630115315315316	0.35463764175461887
0.06581404404404423	0.3692630680475468
0.06861655655655663	0.383408525021537
0.07141906906906925	0.39709379314040705
0.07422158158158165	0.41032153092312473
0.07702409409409428	0.4230816335998532
0.07982660660660668	0.43535576116920505
0.0826291191191193	0.44712160083384145
0.0854316316316317	0.4583567430448747
0.08823414414414432	0.4690422340913888
0.09103665665665672	0.4791658634028667
0.09383916916916935	0.4887250829470896
0.09664168168168175	0.49772924493408766
0.09944419419419437	0.5062007138459023
0.10224670670670677	0.5141744583283029
0.10504921921921939	0.5216959784770597
0.10785173173173179	0.5288178042462336
0.11065424424424442	0.5355951752279288
0.11345675675675682	0.5420817340652758
0.11625926926926944	0.5483260393992241
0.11906178178178184	0.55436942810432
0.12186429429429446	0.5602453294680795
0.12466680680680686	0.5659797186306329
0.12746931931931949	0.5715921540958079
0.13027183183183189	0.5770968651059419
0.1330743443443445	0.5825036163724334
0.1358768568568569	0.5878184468432787
0.13867936936936953	0.5930446635377898
0.14148188188188193	0.5981845016243966
0.14428439439439456	0.6032415721120609
0.14708690690690696	0.6082236913006792
0.14988941941941958	0.6131451379257503
0.15269193193193198	0.6180270905923174
0.1554944444444446	0.6228951837956039
0.158296956956957	0.6277738513957772
0.16109946946946962	0.6326782511508257
0.16390198198198203	0.6376057358446444
0.16670449449449465	0.6425296137905036
0.16950700700700705	0.6473979411821783
0.17230951951951967	0.6521391416336594
0.17511203203203207	0.656674495670399
0.1779145445445447	0.6609354334096001
0.1807170570570571	0.6648817381019284
0.18351956956956972	0.6685158628624822
0.18632208208208212	0.6718889913654079
0.18912459459459474	0.6750962619444983
0.19192710710710714	0.6782613140995409
0.19472961961961976	0.6815132558380564
0.19753213213213217	0.6849614130812668
0.2003346446446448	0.6886740807108004
0.2031371571571572	0.6926666134106337
0.2059396696696698	0.696901760443979
0.2087421821821822	0.7013018380263948
0.21154469469469483	0.7057691168464367
0.21434720720720724	0.7102086480666289
0.21714971971971986	0.714547315388517
0.21995223223223226	0.7187443128522107
0.22275474474474488	0.7227910592319727
0.22555725725725728	0.7267018790571541
0.2283597697697699	0.7304995558789554
0.2311622822822823	0.7342012217426278
0.23396479479479493	0.737809576194712
0.23676730730730733	0.7413123141337304
0.23956981981981995	0.7446896073733361
0.24237233233233235	0.7479265530479214
0.24517484484484497	0.7510256587825069
0.24797735735735738	0.7540143020643942
0.25077986986987	0.7569437311967165
0.2535823823823824	0.7598790306375315
0.256384894894895	0.7628826059279378
0.2591874074074074	0.7659961065177162
0.26198991991992004	0.7692265008586724
0.26479243243243245	0.7725409617170239
0.26759494494494507	0.7758726316399897
0.27039745745745747	0.7791360399005588
0.2731999699699701	0.7822479840902444
0.2760024824824825	0.7851480095268274
0.2788049949949951	0.7878127393962117
0.2816075075075075	0.7902601706720017
0.28441002002002014	0.792543047319293
0.28721253253253254	0.7947336011426959
0.29001504504504516	0.7969043294984216
0.29281755755755756	0.7991103599199944
0.2956200700700702	0.8013781336587725
0.2984225825825826	0.8037029638229388
0.3012250950950952	0.8060552382732363
0.3040276076076076	0.8083925403742441
0.30683012012012023	0.8106735025010002
0.30963263263263263	0.812869158278492
0.31243514514514525	0.8149688147866793
0.31523765765765766	0.8169795111071315
0.3180401701701703	0.8189202384210704
0.3208426826826827	0.8208135859275812
0.3236451951951953	0.8226779281844424
0.3264477077077077	0.8245226480603706
0.3292502202202203	0.8263475220595965
0.3320527327327327	0.8281458266261802
0.33485524524524535	0.8299095117869689
0.33765775775775775	0.8316343058257664
0.34046027027027037	0.8333229386008713
0.34326278278278277	0.834985583578563
0.3460652952952954	0.8366377146548364
0.3488678078078078	0.8382964289296883
0.3516703203203204	0.8399766177117202
0.3544728328328328	0.8416881277395519
0.35727534534534544	0.843434427222108
0.36007785785785784	0.8452125980937911
0.36288037037037046	0.847014031406706
0.36568288288288286	0.8488251817064302
0.3684853953953955	0.8506281041021787
0.3712879079079079	0.8524010324415295
0.3740904204204205	0.8541196510063188
0.3768929329329329	0.855759712957974
0.37969544544544553	0.8573011893011725
0.38249795795795793	0.8587333400503728
0.38530047047047056	0.8600593116592355
0.38810298298298296	0.8612984622821119
0.3909054954954956	0.8624848739817955
0.393708008008008	0.8636614675675388
0.3965105205205206	0.8648705480027911
0.3993130330330332	0.8661430126702391
0.4021155455455456	0.8674893220517538
0.40491805805805825	0.868895262663271
0.40772057057057065	0.8703244187919609
0.4105230830830833	0.8717273689716155
0.4133255955955957	0.873055496774095
0.4161281081081083	0.8742756479446182
0.4189306206206207	0.8753812722350839
0.4217331331331333	0.8763964407168258
0.4245356456456457	0.8773710794521362
0.42733815815815834	0.8783683530842322
0.43014067067067074	0.8794475697523566
0.43294318318318337	0.8806474762522617
0.43574569569569577	0.8819748567152385
0.4385482082082084	0.8834018779771323
0.4413507207207208	0.8848730644439734
0.4441532332332334	0.8863199180410303
0.4469557457457458	0.8876789195598699
0.44975825825825844	0.8889076736873877
0.45256077077077084	0.8899945966033626
0.45536328328328346	0.8909595843838584
0.45816579579579586	0.8918458877454779
0.4609683083083085	0.8927060651591779
0.4637708208208209	0.8935865587614394
0.4665733333333335	0.8945156280531358
0.4693758458458459	0.8954980644174976
0.47217835835835853	0.8965177614650627
0.47498087087087093	0.8975466255304058
0.47778338338338355	0.8985563316589059
0.48058589589589595	0.8995286958785945
0.4833884084084086	0.9004611503661245
0.486190920920921	0.9013656926443846
0.4889934334334336	0.902262066071139
0.491795945945946	0.9031679927892445
0.4945984584584586	0.9040903192897031
0.497400970970971	0.9050206009379035
0.5002034834834836	0.9059370650133723
0.503005995995996	0.9068125953852247
0.5058085085085087	0.907626158634869
0.5086110210210211	0.9083737016511481
0.5114135335335337	0.909074480503706
0.5142160460460461	0.9097700816427238
0.5170185585585587	0.9105156703193796
0.5198210710710711	0.9113655278887193
0.5226235835835837	0.912356911070637
0.5254260960960961	0.9134970436744906
0.5282286086086088	0.9147573670892183
0.5310311211211212	0.9160772150896678
0.5338336336336338	0.9173764181386473
0.5366361461461462	0.9185737701640982
0.5394386586586588	0.9196065637590157
0.5422411711711712	0.9204460178888295
0.5450436836836838	0.9211044861258751
0.5478461961961962	0.9216325256355474
0.5506487087087089	0.9221065970672812
0.5534512212212213	0.922610601607618
0.5562537337337339	0.9232159891313264
0.5590562462462463	0.9239654119352384
0.5618587587587589	0.9248638399174219
0.5646612712712713	0.9258790324869347
0.5674637837837839	0.9269508536017318
0.5702662962962963	0.9280067599162442
0.573068808808809	0.9289794216906108
0.5758713213213213	0.9298221469740401
0.578673833833834	0.9305185710995755
0.5814763463463464	0.9310846743818143
0.584278858858859	0.9315631505969976
0.5870813713713714	0.932011965297905
0.589883883883884	0.932490190022638
0.5926863963963964	0.9330446212999491
0.595488908908909	0.9337002538168228
0.5982914214214214	0.9344565431595827
0.6010939339339341	0.9352898827421802
0.6038964464464465	0.9361612141412617
0.6066989589589589	0.9370265450923428
0.6095014714714717	0.9378476138593347
0.6123039839839841	0.9386001050322598
0.6151064964964965	0.9392776122976615
0.6179090090090089	0.9398907348029494
0.6207115215215218	0.9404619725245632
0.6235140340340342	0.9410181268545049
0.6263165465465466	0.9415824567458101
0.629119059059059	0.942168761244745
0.6319215715715718	0.942778894116629
0.6347240840840842	0.943404160208324
0.6375265965965966	0.9440298971825011
0.640329109109109	0.9446416363827338
0.6431316216216219	0.9452308225093838
0.6459341341341343	0.9457982706305766
0.6487366466466467	0.9463542879151169
0.651539159159159	0.9469154580575395
0.6543416716716719	0.9474991502355076
0.6571441841841843	0.9481175414516493
0.6599466966966967	0.9487731018910371
0.6627492092092091	0.9494570331700319
0.665551721721722	0.9501512109434717
0.6683542342342343	0.9508330632027165
0.6711567467467467	0.951481873220121
0.6739592592592591	0.9520845380234343
0.676761771771772	0.9526389918725165
0.6795642842842844	0.9531542646370331
0.6823667967967968	0.9536472396949581
0.6851693093093092	0.9541372438232233
0.687971821821822	0.9546402867349247
0.6907743343343344	0.9551648397895453
0.6935768468468468	0.955710476478343
0.6963793593593592	0.9562696832031387
0.6991818718718721	0.956832034513135
0.7019843843843845	0.9573890981355465
0.7047868968968969	0.9579381843080955
0.7075894094094093	0.9584834772669993
0.7103919219219221	0.9590340466063522
0.7131944344344345	0.9595994036333072
0.7159969469469469	0.960184232371807
0.7187994594594593	0.9607843355373903
0.7216019719719722	0.9613855250820914
0.7244044844844846	0.9619662344706815
0.727206996996997	0.9625033425414778
0.7300095095095094	0.9629795115275458
0.7328120220220222	0.9633896714909963
0.7356145345345346	0.9637443850923996
0.738417047047047	0.9640687010952297
0.7412195595595594	0.9643964909660442
0.7440220720720723	0.9647617180283973
0.7468245845845847	0.9651891339334501
0.7496270970970971	0.9656871771522054
0.7524296096096099	0.966245252068063
0.7552321221221223	0.9668362705473231
0.7580346346346347	0.9674237482991505
0.7608371471471471	0.9679713734958416
0.76363965965966	0.9684522454672401
0.7664421721721724	0.968855144278895
0.7692446846846848	0.969186176582102
0.7720471971971972	0.969465620179263
0.77484970970971	0.9697212721488607
0.7776522222222224	0.9699806106919119
0.7804547347347348	0.9702642921044095
0.7832572472472472	0.9705828744895216
0.7860597597597601	0.9709374252960229
0.7888622722722725	0.9713232675685969
0.7916647847847849	0.97173503762291
0.7944672972972973	0.9721708362903027
0.7972698098098101	0.9726336856097212
0.8000723223223225	0.973129595025051
0.8028748348348349	0.9736629056792608
0.8056773473473473	0.9742307298643712
0.8084798598598602	0.9748188164686343
0.8112823723723726	0.975400848775618
0.814084884884885	0.9759421025694593
0.8168873973973974	0.9764069079591752
0.8196899099099102	0.9767679646519901
0.8224924224224226	0.9770147379425881
0.825294934934935	0.977158213093588
0.8280974474474474	0.9772302280352233
0.8308999599599602	0.9772771638104644
0.8337024724724726	0.9773494669362167
0.836504984984985	0.9774897734248521
0.8393074974974974	0.9777228865953124
0.8421100100100103	0.9780503703244899
0.8449125225225227	0.9784512021429238
0.8477150350350351	0.978888191048212
0.8505175475475475	0.9793182359423652
0.8533200600600603	0.979703473691342
0.8561225725725727	0.9800202370110896
0.8589250850850851	0.9802635232479461
0.8617275975975975	0.980446096046201
0.8645301101101104	0.9805929448682541
0.8673326226226228	0.980733116016066
0.8701351351351352	0.9808915262097447
0.8729376476476476	0.9810831325838786
0.8757401601601604	0.9813108869962813
0.8785426726726728	0.9815675906717815
0.8813451851851852	0.9818405275179368
0.8841476976976976	0.9821169820944534
0.8869502102102105	0.9823886593384693
0.8897527227227229	0.9826536005183301
0.8925552352352353	0.9829151981614431
0.8953577477477477	0.9831789864388679
0.8981602602602605	0.9834486542019863
0.9009627727727729	0.9837229466423202
0.9037652852852853	0.9839947369304088
0.9065677977977977	0.9842527163175429
0.9093703103103106	0.9844851718082629
0.912172822822823	0.9846845365018809
0.9149753353353354	0.9848510751467935
0.9177778478478478	0.984994310201227
0.9205803603603606	0.9851315139074955
0.923382872872873	0.9852835451661047
0.9261853853853854	0.9854691809486157
0.9289878978978978	0.9856995999169592
0.9317904104104107	0.9859746649349547
0.9345929229229231	0.9862821357398378
0.9373954354354355	0.9866000961013398
0.9401979479479479	0.9869019700276848
0.9430004604604607	0.9871628032739431
0.9458029729729731	0.9873651928516282
0.9486054854854855	0.9875034158336483
0.9514079979979979	0.9875848537906119
0.9542105105105108	0.9876285412391
0.9570130230230232	0.9876613616862012
0.9598155355355356	0.9877128886822478
0.962618048048048	0.9878100294147513
0.9654205605605608	0.9879724907126596
0.9682230730730732	0.9882097534120432
0.9710255855855856	0.9885198487525978
0.973828098098098	0.9888898989767155
0.9766306106106108	0.9892981743094934
0.9794331231231233	0.9897173218391228
0.9822356356356357	0.9901183816598097
0.985038148148148	0.9904751564808035
0.9878406606606609	0.9907684097130304
0.9906431731731733	0.9909892568279338
0.9934456856856857	0.9911410593618696
0.9962481981981981	0.9912392218550402
0.9990507107107109	0.9913085906262474
1.0018532232232233	0.9913786483692605
1.0046557357357357	0.9914772890723055
1.0074582482482481	0.9916244718088355
1.010260760760761	0.9918272992204705
1.0130632732732734	0.9920779078092695
1.0158657857857858	0.9923549659785141
1.0186682982982982	0.9926286673813761
1.021470810810811	0.992868120156211
1.0242733233233234	0.9930492641233769
1.0270758358358358	0.9931611604043079
1.0298783483483482	0.9932088274808507
1.032680860860861	0.9932116968125454
1.0354833733733735	0.9931979970075261
1.0382858858858859	0.9931965906851868
1.0410883983983983	0.9932286065806605
1.0438909109109111	0.993301356392711
1.0466934234234235	0.9934064221383624
1.049495935935936	0.9935225976705423
1.0522984484484483	0.9936229143006
1.0551009609609612	0.9936837147020313
1.0579034734734736	0.9936930580120681
1.060705985985986	0.993655868807726
1.0635084984984984	0.9935941631862438
1.0663110110110112	0.9935421296495338
1.0691135235235236	0.9935373762763108
1.071916036036036	0.9936108105052773
1.0747185485485484	0.9937780387969349
1.0775210610610613	0.9940347314447252
1.0803235735735737	0.9943572311811305
1.083126086086086	0.9947081549424283
1.0859285985985985	0.9950453166829071
1.0887311111111113	0.9953314149494442
1.0915336236236237	0.9955418352796884
1.0943361361361361	0.9956686142259364
1.0971386486486485	0.9957198511006037
1.0999411611611614	0.9957152257039513
1.1027436736736738	0.9956793505524569
1.1055461861861862	0.9956351364013291
1.1083486986986986	0.9955990784902803
1.1111512112112114	0.9955795178477117
1.1139537237237238	0.9955778222474335
1.1167562362362362	0.9955914580709894
1.119558748748749	0.995617411539982
1.1223612612612615	0.995654511641931
1.1251637737737739	0.9957038313461936
1.1279662862862863	0.9957672346938152
1.130768798798799	0.9958449443590508
1.1335713113113115	0.9959334192990926
1.136373823823824	0.9960247021084593
1.1391763363363363	0.9961077775016479
1.1419788488488491	0.9961716214065238
1.1447813613613615	0.9962088551887575
1.147583873873874	0.9962185609787183
1.1503863863863864	0.9962070224717429
1.1531888988988992	0.9961858780678742
1.1559914114114116	0.9961681567737536
1.158793923923924	0.9961635464908477
1.1615964364364364	0.9961746735891236
1.1643989489489492	0.9961959559956185
1.1672014614614616	0.9962157628712812
1.170003973973974	0.996221434706195
1.1728064864864864	0.9962055959894943
1.1756089989989993	0.9961715415781992
1.1784115115115117	0.9961355678790546
1.181214024024024	0.9961249746765329
1.1840165365365365	0.9961718385679684
1.1868190490490493	0.99630411406568
1.1896215615615617	0.9965366603734181
1.1924240740740741	0.9968650423720146
1.1952265865865865	0.9972642844514586
1.1980290990990994	0.9976933396316606
1.2008316116116118	0.9981043036088796
1.2036341241241242	0.9984539036246364
1.2064366366366366	0.998714015394592
1.2092391491491494	0.9988781742997005
1.2120416616616618	0.9989622003820858
1.2148441741741742	0.9989987968182265
1.2176466866866866	0.99902776330733
1.2204491991991995	0.9990847297553177
1.2232517117117119	0.9991916707779528
1.2260542242242243	0.9993518124495396
1.2288567367367367	0.9995501181354337
1.2316592492492495	0.9997588139030181
1.234461761761762	0.9999459446563689
1.2372642742742743	1.0000841972537775
1.2400667867867867	1.0001573932227612
1.2428692992992996	1.0001630351409427
1.245671811811812	1.0001107133448626
1.2484743243243244	1.0000175371823716
1.2512768368368368	0.9999025873048532
1.2540793493493496	0.9997824366771856
1.256881861861862	0.9996690904313313
1.2596843743743744	0.9995705495552308
1.2624868868868868	0.9994930658962117
1.2652893993993997	0.9994434666941231
1.268091911911912	0.9994299498019964
1.2708944244244245	0.9994604757719642
1.2736969369369369	0.9995390283762356
1.2764994494494497	0.999661129809322
1.279301961961962	0.9998106262515706
1.2821044744744745	0.999959616208245
1.284906986986987	1.0000724711006836
1.2877094994994998	1.0001134825718285
1.2905120120120122	1.0000562532766644
1.2933145245245246	0.9998920496221545
1.296117037037037	0.9996343235649309
1.2989195495495498	0.9993175601862353
1.3017220620620622	0.9989902586409455
1.3045245745745746	0.9987036886869921
1.307327087087087	0.9984994768004681
1.3101295995995998	0.9983995748727518
1.3129321121121122	0.9984015491211266
1.3157346246246246	0.998480561914249
1.318537137137137	0.9985973905192714
1.32133964964965	0.9987099852650781
1.3241421621621623	0.9987850159615045
1.3269446746746747	0.9988059374684545
1.329747187187187	0.9987752977271244
1.3325496996997	0.9987109199871914
1.3353522122122123	0.9986375812006724
1.3381547247247247	0.998577218547274
1.3409572372372371	0.9985410594959908
1.34375974974975	0.9985262763399264
1.3465622622622624	0.9985180970953543
1.3493647747747748	0.9984963442958953
1.3521672872872872	0.998443806285087
1.3549697997998	0.9983532228354876
1.3577723123123124	0.9982302126834742
1.3605748248248248	0.9980910004687819
1.3633773373373372	0.9979557789630314
1.36617984984985	0.9978402627126547
1.3689823623623625	0.9977488170498362
1.3717848748748749	0.997672144253336
1.3745873873873873	0.9975909632892525
1.3773898998999001	0.9974849272305947
1.3801924124124125	0.9973439321991574
1.382994924924925	0.9971777366526008
1.3857974374374373	0.9970199280257995
1.3885999499499502	0.9969238054257542
1.3914024624624626	0.9969502730929932
1.394204974974975	0.9971505784933866
1.3970074874874874	0.9975487808837112
1.39981	0.998129473597079
1.39991	0.9977353053304251
1.3971074774774772	0.9973728559323681
1.3943049549549547	0.9969563291684086
1.391502432432432	0.9964980950013193
1.3886999099099095	0.996026882493548
1.385897387387387	0.9955827333486976
1.3830948648648644	0.9952079688417178
1.3802923423423419	0.9949369679356771
1.3774898198198193	0.994787967141917
1.3746872972972968	0.9947594175794668
1.3718847747747747	0.9948319094615102
1.369082252252252	0.9949748304248754
1.3662797297297296	0.9951553994404773
1.363477207207207	0.9953470326735206
1.3606746846846844	0.9955343733869458
1.3578721621621619	0.9957136035437341
1.3550696396396393	0.9958883828650086
1.3522671171171168	0.9960633159084514
1.3494645945945942	0.9962376829735758
1.3466620720720717	0.9964020010510001
1.3438595495495491	0.9965388799944076
1.3410570270270266	0.9966280090153296
1.338254504504504	0.9966535357469496
1.335451981981982	0.9966111462006865
1.3326494594594593	0.9965121584664688
1.3298469369369368	0.9963829058669914
1.3270444144144142	0.9962592698184894
1.3242418918918917	0.9961778768016715
1.3214393693693691	0.9961666252032059
1.3186368468468466	0.9962374632744176
1.315834324324324	0.9963836195066876
1.3130318018018015	0.9965820480390261
1.310229279279279	0.9968001924612903
1.3074267567567563	0.9970048541492392
1.3046242342342338	0.9971704072905362
1.3018217117117112	0.997283986246582
1.2990191891891887	0.9973464134367122
1.2962166666666666	0.9973691146162805
1.293414144144144	0.9973685610385398
1.2906116216216215	0.9973604486311775
1.287809099099099	0.9973556732401915
1.2850065765765764	0.9973592868219775
1.2822040540540538	0.9973723740176913
1.2794015315315312	0.9973956430950451
1.2765990090090087	0.9974328979981687
1.2737964864864861	0.997492665430232
1.2709939639639636	0.9975870339695257
1.268191441441441	0.9977279154582349
1.2653889189189185	0.9979220251863944
1.262586396396396	0.9981664889357132
1.2597838738738734	0.998446890510785
1.2569813513513513	0.9987387996143003
1.2541788288288287	0.9990126390081974
1.2513763063063061	0.9992405797219995
1.2485737837837836	0.9994034070033032
1.245771261261261	0.9994952404338168
1.2429687387387385	0.9995246406571835
1.240166216216216	0.99951176888554
1.2373636936936934	0.9994824972117705
1.2345611711711708	0.9994612854821384
1.2317586486486483	0.999464948841006
1.2289561261261257	0.9994990588541895
1.2261536036036031	0.9995578054619513
1.2233510810810806	0.9996270252064318
1.2205485585585585	0.9996891548089454
1.217746036036036	0.9997283995862568
1.2149435135135134	0.9997345347611225
1.2121409909909908	0.9997043936112545
1.2093384684684683	0.9996409803626555
1.2065359459459457	0.999550951004223
1.2037334234234232	0.999441657041578
1.2009309009009006	0.9993189174932534
1.198128378378378	0.9991862284792171
1.1953258558558555	0.9990454447973524
1.192523333333333	0.9988983478286967
1.1897208108108104	0.9987481841241729
1.1869182882882878	0.9986003296218952
1.1841157657657653	0.9984616559875993
1.1813132432432432	0.998338764352887
1.1785107207207206	0.9982357655971436
1.175708198198198	0.9981525197889248
1.1729056756756755	0.9980841098023433
1.170103153153153	0.9980218718072441
1.1673006306306304	0.9979557169175325
1.1644981081081078	0.9978769836335798
1.1616955855855853	0.9977808515662315
1.1588930630630627	0.9976675034588446
1.1560905405405402	0.99754168356501
1.1532880180180176	0.9974108881217348
1.150485495495495	0.9972829125023525
1.1476829729729725	0.9971636834271415
1.14488045045045	0.9970561478489007
1.1420779279279278	0.9969605368905329
1.1392754054054053	0.9968757525367712
1.1364728828828827	0.9968011619719431
1.1336703603603602	0.9967379143040253
1.1308678378378376	0.9966890893327786
1.128065315315315	0.9966584784551683
1.1252627927927925	0.9966483965664862
1.12246027027027	0.9966573956916985
1.1196577477477474	0.996678901983162
1.1168552252252248	0.9967015500957547
1.1140527027027023	0.9967114148561879
1.1112501801801797	0.9966956388724201
1.1084476576576572	0.996646382299447
1.105645135135135	0.9965637967499438
1.1028426126126125	0.996456949839661
1.10004009009009	0.996342241268129
1.0972375675675674	0.9962396542590769
1.0944350450450449	0.9961679026219877
1.0916325225225223	0.9961399120494069
1.0888299999999997	0.996159976722803
1.0860274774774772	0.9962233858959085
1.0832249549549546	0.9963185045782544
1.080422432432432	0.9964304966383642
1.0776199099099095	0.996545372863031
1.074817387387387	0.9966530049807286
1.0720148648648644	0.9967481802445167
1.0692123423423419	0.9968295226392031
1.0664098198198197	0.9968969058106462
1.0636072972972972	0.9969485416118075
1.0608047747747746	0.9969790439238865
1.058002252252252	0.9969793953431584
1.0551997297297295	0.9969390149921354
1.052397207207207	0.99684930020886
1.0495946846846844	0.9967073931571563
1.0467921621621619	0.9965187379127379
1.0439896396396393	0.9962973254927138
1.0411871171171168	0.996063272229936
1.0383845945945942	0.9958382895022163
1.0355820720720716	0.9956403644382276
1.032779549549549	0.9954793110763481
1.0299770270270265	0.9953546386743487
1.0271745045045044	0.9952564750853298
1.0243719819819819	0.9951693058972549
1.0215694594594593	0.9950773674326129
1.0187669369369368	0.9949699735048422
1.0159644144144142	0.9948450535656636
1.0131618918918917	0.9947097414300267
1.010359369369369	0.9945777997531263
1.0075568468468465	0.9944646885825709
1.004754324324324	0.9943818535468539
1.0019518018018014	0.9943320719625773
0.9991492792792789	0.9943073705854569
0.9963467567567563	0.99429022553139
0.9935442342342338	0.9942577349890086
0.9907417117117117	0.9941875458682731
0.9879391891891891	0.9940638009283226
0.9851366666666665	0.993881403569849
0.982334144144144	0.9936474447468652
0.9795316216216214	0.9933795080611011
0.9767290990990989	0.9931014777990786
0.9739265765765763	0.9928381357982895
0.9711240540540538	0.9926100573590563
0.9683215315315312	0.992430067349701
0.9655190090090087	0.9923019148401667
0.9627164864864861	0.9922210948964113
0.9599139639639636	0.9921771406488943
0.957111441441441	0.9921564155685046
0.9543089189189184	0.9921445191626911
0.9515063963963963	0.9921278042407414
0.9487038738738738	0.9920940116077995
0.9459013513513512	0.9920324461706923
0.9430988288288287	0.9919342813319184
0.9402963063063061	0.9917934281561013
0.9374937837837836	0.9916080116854485
0.934691261261261	0.9913820287024045
0.9318887387387385	0.9911264244945984
0.9290862162162159	0.9908587833322892
0.9262836936936933	0.9906011345128937
0.9234811711711708	0.990375956534462
0.9206786486486482	0.9902011287948215
0.9178761261261257	0.9900850970030476
0.9150736036036036	0.9900236822461667
0.912271081081081	0.9899996779773589
0.9094685585585585	0.9899856936037444
0.9066660360360359	0.9899498043322211
0.9038635135135134	0.9898627226422746
0.9010609909909908	0.9897046829859563
0.8982584684684682	0.9894702059128943
0.8954559459459457	0.9891694115021173
0.8926534234234231	0.9888254549442544
0.8898509009009006	0.9884687059682998
0.887048378378378	0.9881291872789081
0.8842458558558555	0.9878292667435521
0.8814433333333329	0.9875785252693358
0.8786408108108104	0.9873721190501171
0.8758382882882882	0.9871929951798674
0.8730357657657657	0.9870172764125286
0.8702332432432431	0.9868212948672698
0.8674307207207206	0.9865883506951806
0.864628198198198	0.9863133977597621
0.8618256756756755	0.9860044621189482
0.8590231531531529	0.9856804999128831
0.8562206306306304	0.9853663463127257
0.8534181081081078	0.9850861444287392
0.8506155855855853	0.9848569892916524
0.8478130630630627	0.9846844072304038
0.8450105405405401	0.9845607689762302
0.8422080180180176	0.9844669600902686
0.839405495495495	0.9843768126485349
0.8366029729729729	0.9842631421660214
0.8338004504504504	0.9841038848510769
0.8309979279279278	0.9838868586124475
0.8281954054054053	0.9836120495702046
0.8253928828828827	0.9832909478284452
0.8225903603603602	0.9829431669634178
0.8197878378378376	0.9825912151248265
0.816985315315315	0.9822547012180122
0.8141827927927925	0.9819453700514563
0.8113802702702699	0.9816641473227038
0.8085777477477474	0.98140089132659
0.8057752252252248	0.9811369047163218
0.8029727027027023	0.9808496037428206
0.8001701801801802	0.9805182261905615
0.7973676576576576	0.9801292060365353
0.794565135135135	0.9796799176571312
0.7917626126126125	0.9791798832487203
0.7889600900900899	0.978649153546049
0.7861575675675674	0.9781142630714749
0.7833550450450448	0.9776027514905811
0.7805525225225223	0.977137577541828
0.7777499999999997	0.9767327412841346
0.7749474774774772	0.9763910769010177
0.7721449549549546	0.9761045811651096
0.769342432432432	0.9758569720939799
0.7665399099099095	0.9756276211083915
0.763737387387387	0.9753957274630024
0.7609348648648648	0.9751436780070638
0.7581323423423423	0.9748589208237827
0.7553298198198197	0.974534240772093
0.7525272972972972	0.9741668651690619
0.7497247747747746	0.973757163602701
0.7469222522522521	0.9733077237423781
0.7441197297297295	0.9728232847859054
0.741317207207207	0.972311508213162
0.7385146846846844	0.9717840569914845
0.7357121621621618	0.9712571454846103
0.7329096396396393	0.9707507548714464
0.7301071171171167	0.9702861039645673
0.7273045945945942	0.9698816073074962
0.7245020720720716	0.9695482216659456
0.7216995495495495	0.9692855274524962
0.718897027027027	0.9690799198390986
0.7160945045045044	0.9689058341886151
0.7132919819819818	0.9687301056487664
0.7104894594594593	0.9685186079350437
0.7076869369369367	0.9682435417760232
0.7048844144144142	0.9678894218415174
0.7020818918918916	0.9674560805885949
0.6992793693693691	0.966957816780227
0.6964768468468465	0.9664189309055501
0.693674324324324	0.9658669621360193
0.6908718018018014	0.9653256241986773
0.6880692792792789	0.9648094999573805
0.6852667567567567	0.9643219647078493
0.6824642342342342	0.9638567500979992
0.6796617117117116	0.9634023776210269
0.6768591891891891	0.9629477735150921
0.6740566666666665	0.9624870323397549
0.671254144144144	0.9620216416108099
0.6684516216216214	0.9615593994490316
0.6656490990990989	0.9611104398459841
0.6628465765765763	0.9606818224348205
0.6600440540540538	0.9602726873275872
0.6572415315315312	0.9598718308742723
0.6544390090090086	0.9594587701943137
0.6516364864864861	0.9590081986859419
0.6488339639639635	0.9584965869425665
0.6460314414414414	0.957908942841949
0.6432289189189189	0.9572436597914814
0.6404263963963963	0.9565139762259868
0.6376238738738738	0.9557456334310613
0.6348213513513512	0.9549714864719722
0.6320188288288286	0.9542247008039254
0.6292163063063061	0.9535324719741479
0.6264137837837835	0.9529118625734291
0.623611261261261	0.9523685139246932
0.6208087387387384	0.9518979832999298
0.6180062162162159	0.9514886514174129
0.6152036936936933	0.9511248204210244
0.6124011711711708	0.9507888681151105
0.6095986486486482	0.9504620066690724
0.6067961261261261	0.9501240123046101
0.6039936036036035	0.9497528958128366
0.601191081081081	0.9493256091669343
0.5983885585585584	0.9488204612407664
0.5955860360360359	0.9482211013684908
0.5927835135135133	0.9475210494593033
0.5899809909909908	0.9467271794565691
0.5871784684684682	0.9458605743165235
0.5843759459459457	0.9449538278490578
0.5815734234234231	0.9440449842137321
0.5787709009009008	0.943169499051118
0.5759683783783782	0.9423524369540158
0.5731658558558557	0.9416032511598856
0.5703633333333331	0.9409148212251094
0.5675608108108106	0.9402671375104522
0.564758288288288	0.9396345354758014
0.5619557657657654	0.9389942081597061
0.5591532432432431	0.9383332831053665
0.5563507207207206	0.9376522171811884
0.553548198198198	0.9369634991682424
0.5507456756756755	0.9362862390918706
0.5479431531531529	0.9356386139855667
0.5451406306306303	0.9350308413721614
0.5423381081081078	0.9344611120307217
0.5395355855855855	0.9339158148383567
0.5367330630630629	0.9333738217722035
0.5339305405405403	0.932813137017308
0.5311280180180178	0.9322173863813089
0.5283254954954952	0.9315797397612647
0.5255229729729727	0.9309028823743376
0.5227204504504503	0.930195203312241
0.5199179279279278	0.9294648701898997
0.5171154054054052	0.9287143304067452
0.5143128828828827	0.9279376698633607
0.5115103603603601	0.9271221783768983
0.5087078378378376	0.9262537982617866
0.505905315315315	0.9253244909408923
0.5031027927927927	0.9243385852342395
0.5003002702702701	0.9233152862671213
0.4974977477477476	0.9222857520393474
0.494695225225225	0.9212850930482132
0.49189270270270247	0.9203416325682908
0.4890901801801799	0.9194670403831365
0.48628765765765736	0.9186509961890127
0.483485135135135	0.9178627461403307
0.48068261261261247	0.9170596635980047
0.4778800900900899	0.9162004594690335
0.47507756756756736	0.9152588752137153
0.4722750450450448	0.9142332154797926
0.46947252252252225	0.9131481848074877
0.4666699999999997	0.9120478883797817
0.46386747747747736	0.9109817817933356
0.4610649549549548	0.9099878332821808
0.45826243243243225	0.9090783303875217
0.4554599099099097	0.9082331725139646
0.45265738738738714	0.9074032729256408
0.4498548648648646	0.9065235323104027
0.44705234234234204	0.9055317579560717
0.4442498198198197	0.9043879010873671
0.44144729729729715	0.9030877392704587
0.4386447747747746	0.9016667390546463
0.43584225225225204	0.9001927875469461
0.4330397297297295	0.898749834169131
0.43023720720720693	0.8974171675093844
0.4274346846846844	0.8962502317533344
0.42463216216216204	0.8952682319580104
0.4218296396396395	0.8944515587107081
0.41902711711711693	0.8937490465997725
0.4162245945945944	0.8930922573267727
0.4134220720720718	0.892412223046177
0.41061954954954927	0.8916538738346468
0.40781702702702693	0.8907846418340769
0.4050145045045044	0.8897959354683395
0.4022119819819818	0.8886984959631711
0.39940945945945927	0.8875143047261081
0.3966069369369367	0.8862682279587587
0.39380441441441416	0.8849819380843128
0.3910018918918916	0.8836712370608125
0.3881993693693693	0.8823463627863456
0.3853968468468467	0.8810138051005697
0.38259432432432416	0.8796779521437262
0.3797918018018016	0.878341506653738
0.37698927927927905	0.8770046796275374
0.3741867567567565	0.8756641332441538
0.37138423423423395	0.8743130198257528
0.3685817117117116	0.8729430414992484
0.36577918918918906	0.8715484026958843
0.3629766666666665	0.8701303223562796
0.36017414414414395	0.8687000050764208
0.3573716216216214	0.8672780876702716
0.35456909909909884	0.8658896742550625
0.3517665765765763	0.8645558166244013
0.34896405405405395	0.8632840278378252
0.3461615315315314	0.8620613930074227
0.34335900900900884	0.8608535359375088
0.3405564864864863	0.8596110421123827
0.33775396396396373	0.8582823887526568
0.3349514414414412	0.8568298593888916
0.3321489189189186	0.8552433025093654
0.3293463963963963	0.8535466558295962
0.32654387387387374	0.8517940701820169
0.3237413513513512	0.8500557312444658
0.3209388288288286	0.8483970511375561
0.31813630630630607	0.8468575368066907
0.3153337837837835	0.8454363214527955
0.31253126126126096	0.844089669318519
0.30972873873873863	0.8427421376116887
0.3069262162162161	0.8413086217333959
0.3041236936936935	0.839720704512308
0.30132117117117097	0.8379489231014782
0.2985186486486484	0.8360134883387017
0.29571612612612586	0.8339794671649438
0.2929136036036035	0.831937408803802
0.29011108108108097	0.8299752401292665
0.2873085585585584	0.8281503320470368
0.28450603603603586	0.8264708456203248
0.2817035135135133	0.8248926421877153
0.27890099099099075	0.8233330489997849
0.2760984684684682	0.8216972337148766
0.27329594594594586	0.8199087053434418
0.2704934234234233	0.8179339736142365
0.26769090090090075	0.815793208824226
0.2648883783783782	0.8135532910384639
0.26208585585585564	0.811305430137938
0.2592833333333331	0.809134648389859
0.25648081081081053	0.8070911298745155
0.2536782882882882	0.8051728389393199
0.25087576576576565	0.8033250897611651
0.2480732432432431	0.801457159335838
0.24527072072072054	0.7994704534882725
0.24246819819819798	0.7972890261542626
0.23966567567567543	0.7948826371383378
0.23686315315315287	0.79227517609261
0.23406063063063054	0.7895362390431161
0.23125810810810798	0.7867592051578557
0.22845558558558543	0.7840334370947918
0.22565306306306288	0.7814198057573413
0.22285054054054032	0.7789371626074225
0.22004801801801777	0.7765632898994611
0.2172454954954952	0.7742487458984607
0.21444297297297288	0.7719376994340735
0.21164045045045032	0.7695878021899082
0.20883792792792777	0.7671820215403377
0.20603540540540521	0.7647287405533015
0.20323288288288266	0.7622510251446778
0.2004303603603601	0.7597700533970247
0.19762783783783777	0.7572898040950115
0.19482531531531522	0.7547894673450578
0.19202279279279266	0.7522269401967877
0.1892202702702701	0.7495523821909015
0.18641774774774755	0.7467267796036773
0.183615225225225	0.7437383193946167
0.18081270270270244	0.7406099312988944
0.1780101801801801	0.7373944504816484
0.17520765765765756	0.7341583756878697
0.172405135135135	0.73095950007618
0.16960261261261245	0.7278261820230646
0.1668000900900899	0.7247457473836504
0.16399756756756734	0.7216665116531701
0.16119504504504478	0.718513209003505
0.15839252252252245	0.715210873986544
0.1555899999999999	0.7117091386525795
0.15278747747747734	0.7079986098228342
0.14998495495495479	0.7041136240565417
0.14718243243243223	0.7001203444829861
0.14437990990990968	0.6960942355451455
0.14157738738738712	0.6920946433376446
0.1387748648648648	0.6881452123315267
0.13597234234234223	0.6842268200680265
0.13316981981981968	0.6802853236401755
0.13036729729729712	0.6762512270885784
0.12756477477477457	0.6720642221675478
0.12476225225225201	0.6676938885096267
0.12195972972972946	0.6631492446977881
0.11915720720720713	0.6584738149411932
0.11635468468468457	0.653728007021744
0.11355216216216202	0.6489650715677816
0.11074963963963946	0.6442091554077266
0.10794711711711691	0.6394431938689308
0.10514459459459435	0.6346108981081747
0.1023420720720718	0.6296321339256207
0.09953954954954947	0.6244263194406375
0.09673702702702691	0.6189357348428713
0.09393450450450436	0.6131407822052982
0.0911319819819818	0.6070621704656783
0.08832945945945925	0.6007496521902934
0.08552693693693669	0.594261628226025
0.08272441441441436	0.5876429932769055
0.0799218918918918	0.5809089534335466
0.07711936936936925	0.5740401214704746
0.0743168468468467	0.5669899080611488
0.07151432432432414	0.559700663731426
0.06871180180180159	0.5521218623480909
0.06590927927927903	0.5442230071973536
0.0631067567567567	0.5359961008727915
0.060304234234234144	0.5274466470864839
0.05750171171171159	0.5185767136015463
0.054699189189189035	0.5093668736733158
0.05189666666666648	0.4997645983318014
0.049094144144143925	0.48968454449758114
0.04629162162162137	0.4790218767147727
0.04348909909909904	0.46767479051270067
0.04068657657657648	0.4555685738009798
0.03788405405405393	0.44267229407906916
0.035081531531531374	0.4290011012358438
0.03227900900900882	0.41460166047298597
0.029476486486486264	0.3995239173636034
0.02667396396396371	0.38378734476522813
0.023871441441441377	0.3673523312424033
0.021068918918918822	0.3501065297375471
0.018266396396396267	0.331871979471168
0.015463873873873712	0.31243286994019914
0.012661351351351158	0.2915777917431305
0.009858828828828603	0.26914608893407665
0.007056306306306048	0.24506676969594465
0.004253783783783716	0.219380626490838
0.0014512612612611608	0.19224098439577408
-0.001351261261261394	0.163894288396641
-0.004153783783783949	0.13464677064536912
-0.006956306306306503	0.10482626941323558
-0.009758828828829058	0.07474825520613193
-0.012561351351351613	0.04469255386290838
-0.015363873873873946	0.014893215229594525
-0.0181663963963965	-0.014460107775089437
-0.020968918918919055	-0.043213746183576984
-0.02377144144144161	-0.07123992328357825
-0.026573963963964164	-0.09842928803675582
-0.02937648648648672	-0.1246880896590159
-0.03217900900900905	-0.14993952164038438
-0.03498153153153161	-0.17412704078307217
-0.03778405405405416	-0.1972170508553303
-0.040586576576576716	-0.2191991858813953
-0.04338909909909927	-0.2400839768460833
-0.046191621621621826	-0.2598991362859555
-0.04899414414414438	-0.2786863530114202
-0.05179666666666671	-0.2965000551381096
-0.05459918918918927	-0.31340828699775836
-0.05740171171171182	-0.32949428105319134
-0.06020423423423438	-0.34485625919646085
-0.06300675675675693	-0.3596030492296133
-0.06580927927927949	-0.37384438409808557
-0.06861180180180204	-0.3876768664174447
-0.07141432432432437	-0.4011687356171374
-0.07421684684684693	-0.41434787953120494
-0.07701936936936948	-0.42719735205375003
-0.07982189189189204	-0.439660883395993
-0.0826244144144146	-0.4516579912840692
-0.08542693693693715	-0.46310526368781807
-0.0882294594594597	-0.4739382531524286
-0.09103198198198204	-0.4841280004613932
-0.09383450450450459	-0.4936877206076706
-0.09663702702702714	-0.5026681887020298
-0.0994395495495497	-0.5111438701057458
-0.10224207207207225	-0.5191946595408677
-0.10504459459459481	-0.52688925869705
-0.10784711711711736	-0.5342753297712475
-0.1106496396396397	-0.5413789324069332
-0.11345216216216225	-0.5482123183354851
-0.1162546846846848	-0.5547861453679376
-0.11905720720720736	-0.5611206585222751
-0.12185972972972992	-0.5672509165770455
-0.12466225225225247	-0.573223529530285
-0.12746477477477502	-0.5790857553889545
-0.13026729729729736	-0.5848709509274119
-0.1330698198198199	-0.5905861142106286
-0.13587234234234247	-0.5962069154517491
-0.13867486486486502	-0.6016832415127921
-0.14147738738738758	-0.6069546603109881
-0.14427990990991013	-0.6119715894075163
-0.14708243243243246	-0.6167156047451741
-0.14988495495495502	-0.6212121134884842
-0.15268747747747757	-0.6255306831190882
-0.15549000000000013	-0.6297720353491267
-0.15829252252252268	-0.634044880152711
-0.16109504504504524	-0.6384390224239749
-0.1638975675675678	-0.6430024572757251
-0.16670009009009013	-0.6477290653515546
-0.16950261261261268	-0.652560392815629
-0.17230513513513523	-0.657400865085602
-0.1751076576576578	-0.6621419520492016
-0.17791018018018034	-0.6666884504733107
-0.1807127027027029	-0.6709798350006573
-0.18351522522522545	-0.675001501491122
-0.1863177477477478	-0.6787839759778529
-0.18912027027027034	-0.6823916886735621
-0.1919227927927929	-0.6859056073422478
-0.19472531531531545	-0.6894051361295693
-0.197527837837838	-0.6929540397426395
-0.20033036036036056	-0.6965931615747107
-0.20313288288288311	-0.700340178781634
-0.20593540540540545	-0.7041944745413455
-0.208737927927928	-0.708144075015686
-0.21154045045045056	-0.712171724357105
-0.2143429729729731	-0.7162583101181351
-0.21714549549549567	-0.7203834231666629
-0.21994801801801822	-0.7245241741714414
-0.22275054054054078	-0.7286539997554347
-0.2255530630630631	-0.732742927693485
-0.22835558558558566	-0.7367598547619374
-0.23115810810810822	-0.7406762944922473
-0.23396063063063077	-0.7444702827974734
-0.23676315315315333	-0.7481290165918524
-0.23956567567567588	-0.7516493647080548
-0.24236819819819821	-0.75503634676643
-0.24517072072072077	-0.7583005658420643
-0.24797324324324332	-0.761455977019347
-0.2507757657657659	-0.7645190697088619
-0.25357828828828843	-0.7675096496056331
-0.256380810810811	-0.7704523211351118
-0.25918333333333354	-0.7733770100946986
-0.2619858558558559	-0.7763168479608471
-0.26478837837837843	-0.7793025934894814
-0.267590900900901	-0.7823542510142958
-0.27039342342342354	-0.7854721090676244
-0.2731959459459461	-0.7886304088157388
-0.27599846846846865	-0.7917767481955793
-0.2788009909909912	-0.7948389912224034
-0.28160351351351354	-0.7977392016422338
-0.2844060360360361	-0.800411661221999
-0.28720855855855865	-0.8028202285307535
-0.2900110810810812	-0.804969859734557
-0.29281360360360376	-0.8069083441729161
-0.2956161261261263	-0.8087169411826922
-0.29841864864864887	-0.8104918728775516
-0.3012211711711712	-0.8123214941593243
-0.30402369369369375	-0.814265464950791
-0.3068262162162163	-0.816341837575651
-0.30962873873873886	-0.8185257052464906
-0.3124312612612614	-0.8207596120412552
-0.31523378378378397	-0.8229723831400613
-0.3180363063063065	-0.8251005322247795
-0.32083882882882886	-0.8271057509593834
-0.3236413513513514	-0.8289833929069257
-0.32644387387387397	-0.8307598645319029
-0.3292463963963965	-0.8324804385407742
-0.3320489189189191	-0.8341920250664041
-0.33485144144144163	-0.835926891602087
-0.3376539639639642	-0.837692760839536
-0.3404564864864865	-0.8394723627330636
-0.3432590090090091	-0.8412321957909742
-0.34606153153153163	-0.8429370986858709
-0.3488640540540542	-0.8445653088570008
-0.35166657657657674	-0.84611861959708
-0.3544690990990993	-0.8476240306429531
-0.3572716216216216	-0.8491262808680731
-0.3600741441441442	-0.8506738144037007
-0.36287666666666674	-0.8523029804002917
-0.3656791891891893	-0.8540258464247985
-0.36848171171171185	-0.855825741654227
-0.3712842342342344	-0.8576619959496865
-0.37408675675675696	-0.8594822283677452
-0.3768892792792793	-0.8612380313348154
-0.37969180180180184	-0.8628988390473707
-0.3824943243243244	-0.8644594966960253
-0.38529684684684695	-0.8659392813767548
-0.3880993693693695	-0.8673730762365068
-0.39090189189189206	-0.8687980445461242
-0.3937044144144146	-0.870240589322876
-0.39650693693693695	-0.8717081440198806
-0.3993094594594595	-0.873188531272084
-0.40211198198198206	-0.8746568974195209
-0.4049145045045046	-0.8760875358589105
-0.40771702702702717	-0.8774661838464207
-0.4105195495495496	-0.8787982044505774
-0.41332207207207217	-0.8801094973255048
-0.4161245945945947	-0.8814395175860348
-0.4189271171171173	-0.8828285463369079
-0.4217296396396397	-0.8843034024156311
-0.4245321621621623	-0.8858664162189391
-0.42733468468468483	-0.8874914906651595
-0.4301372072072073	-0.8891287898444638
-0.4329397297297298	-0.8907167921251296
-0.4357422522522524	-0.8921980582531424
-0.4385447747747748	-0.8935338843422977
-0.4413472972972974	-0.894713411985449
-0.44414981981981994	-0.895754599313164
-0.4469523423423425	-0.8966970919699726
-0.44975486486486493	-0.8975895898942478
-0.4525573873873875	-0.8984759446406603
-0.45535990990991004	-0.8993844240186809
-0.4581624324324325	-0.9003233157297548
-0.46096495495495504	-0.9012837691677945
-0.4637674774774776	-0.9022482821817817
-0.46657000000000015	-0.9032013736551912
-0.4693725225225226	-0.904138363304894
-0.47217504504504515	-0.9050689956471591
-0.4749775675675677	-0.9060145941740784
-0.47778009009009015	-0.906999829392609
-0.4805826126126127	-0.9080421958794289
-0.48338513513513526	-0.9091432173473881
-0.4861876576576578	-0.9102849033651881
-0.48899018018018026	-0.9114332180298679
-0.4917927027027028	-0.9125478750508691
-0.49459522522522537	-0.9135954717525413
-0.4973977477477478	-0.9145616092873046
-0.5002002702702704	-0.9154577119884595
-0.5030027927927929	-0.9163197819068016
-0.5058053153153154	-0.9171988477665114
-0.5086078378378379	-0.9181455914095684
-0.5114103603603605	-0.9191936732453956
-0.514212882882883	-0.9203469455583685
-0.5170154054054055	-0.9215747791872221
-0.519817927927928	-0.9228173931466201
-0.5226204504504506	-0.9240000703430874
-0.525422972972973	-0.9250523952106846
-0.5282254954954956	-0.9259270259887249
-0.5310280180180181	-0.9266125413393962
-0.5338305405405407	-0.9271365943160111
-0.5366330630630631	-0.9275584621499006
-0.5394355855855857	-0.9279532266507033
-0.5422381081081082	-0.9283922892183012
-0.5450406306306307	-0.928925954603034
-0.5478431531531532	-0.9295730924920967
-0.5506456756756758	-0.9303206360733474
-0.5534481981981982	-0.931132607713937
-0.5562507207207208	-0.9319654339531346
-0.5590532432432433	-0.9327844378316152
-0.5618557657657659	-0.9335761539868046
-0.5646582882882883	-0.9343525621417876
-0.5674608108108109	-0.9351460040576913
-0.5702633333333335	-0.9359965810212161
-0.5730658558558559	-0.9369362570199435
-0.5758683783783785	-0.9379749486014617
-0.578670900900901	-0.9390932399455201
-0.5814734234234236	-0.9402442390158148
-0.584275945945946	-0.9413641772077277
-0.5870784684684686	-0.9423885872933173
-0.5898809909909911	-0.9432691538445546
-0.5926835135135136	-0.9439861592521066
-0.5954860360360361	-0.9445528791404586
-0.5982885585585587	-0.945010830292411
-0.6010910810810811	-0.945417606463355
-0.6038936036036037	-0.945831240741273
-0.6066961261261262	-0.9462959175639786
-0.6094986486486488	-0.94683317746063
-0.6123011711711712	-0.9474407843272685
-0.6151036936936938	-0.9480988474933448
-0.6179062162162163	-0.9487804786650353
-0.6207087387387388	-0.9494629736328346
-0.6235112612612613	-0.9501356324252304
-0.6263137837837839	-0.9508017722239834
-0.6291163063063064	-0.9514747018292908
-0.6319188288288289	-0.9521696208067225
-0.6347213513513514	-0.9528948140092843
-0.637523873873874	-0.953645658799259
-0.6403263963963964	-0.9544038268575112
-0.643128918918919	-0.9551420776492796
-0.6459314414414415	-0.9558329347378296
-0.6487339639639641	-0.95645807217385
-0.6515364864864865	-0.9570149421485592
-0.6543390090090091	-0.9575181496866598
-0.6571415315315317	-0.957994969604929
-0.6599440540540541	-0.9584765195737652
-0.6627465765765767	-0.9589876819610024
-0.6655490990990992	-0.9595393311167153
-0.6683516216216216	-0.9601255989579667
-0.6711541441441442	-0.9607270938318504
-0.6739566666666668	-0.9613188323604085
-0.6767591891891893	-0.9618799352628886
-0.6795617117117118	-0.9624015032985594
-0.6823642342342343	-0.9628897690788287
-0.6851667567567569	-0.9633633763264711
-0.6879692792792793	-0.9638458340834539
-0.6907718018018019	-0.9643560224916081
-0.6935743243243244	-0.9649004044742266
-0.696376846846847	-0.9654700150546465
-0.6991793693693694	-0.9660435449113145
-0.701981891891892	-0.9665955331684957
-0.7047844144144145	-0.9671066808212339
-0.707586936936937	-0.9675723484488341
-0.7103894594594595	-0.9680058003484681
-0.7131919819819821	-0.9684345708717159
-0.7159945045045045	-0.9688908373383831
-0.7187970270270271	-0.9693989895009905
-0.7215995495495496	-0.9699648312464139
-0.7244020720720722	-0.9705705335464407
-0.7272045945945946	-0.9711776248894581
-0.7300071171171172	-0.971737553477382
-0.7328096396396397	-0.9722066352110623
-0.7356121621621622	-0.9725604875959367
-0.7384146846846847	-0.9728029920926149
-0.7412172072072073	-0.9729665086201467
-0.7440197297297299	-0.9731029539772278
-0.7468222522522523	-0.9732684751395112
-0.7496247747747748	-0.9735067122184689
-0.7524272972972974	-0.9738362382274035
-0.7552298198198198	-0.9742464331073439
-0.7580323423423424	-0.974703215096734
-0.760834864864865	-0.9751626679754177
-0.7636373873873875	-0.9755878365720789
-0.76643990990991	-0.9759627926580106
-0.7692424324324325	-0.9762989389303856
-0.7720449549549551	-0.9766311581839742
-0.7748474774774775	-0.9770049423620766
-0.7776500000000001	-0.9774588407270512
-0.7804525225225226	-0.9780083276715162
-0.7832550450450451	-0.9786368707436671
-0.7860575675675676	-0.9792976513602638
-0.7888600900900902	-0.9799258228848715
-0.7916626126126127	-0.9804575896552268
-0.7944651351351352	-0.9808499884507551
-0.7972676576576577	-0.9810948843181273
-0.8000701801801803	-0.9812225005316568
-0.8028727027027027	-0.9812931905306435
-0.8056752252252253	-0.9813799909826317
-0.8084777477477478	-0.9815474818695861
-0.8112802702702704	-0.9818336239266239
-0.8140827927927928	-0.9822401782580227
-0.8168853153153154	-0.9827344217098397
-0.8196878378378379	-0.9832611525327561
-0.8224903603603604	-0.9837606971476842
-0.8252928828828829	-0.9841868721463642
-0.8280954054054055	-0.984519174172671
-0.8308979279279279	-0.9847656898186518
-0.8337004504504505	-0.9849565162905395
-0.836502972972973	-0.9851306909683417
-0.8393054954954956	-0.9853216408117381
-0.842108018018018	-0.9855463291622963
-0.8449105405405406	-0.9858016159599039
-0.8477130630630632	-0.9860685227195509
-0.8505155855855856	-0.986322165245271
-0.8533181081081082	-0.9865431500928532
-0.8561206306306307	-0.9867259117586383
-0.8589231531531533	-0.986880862703063
-0.8617256756756757	-0.9870297699716479
-0.8645281981981983	-0.9871964762155838
-0.8673307207207208	-0.9873969164932349
-0.8701332432432433	-0.9876326473436934
-0.8729357657657658	-0.9878906973869461
-0.8757382882882884	-0.988149999641537
-0.8785408108108108	-0.9883919457461723
-0.8813433333333334	-0.9886107641840162
-0.8841458558558559	-0.9888192105860085
-0.8869483783783785	-0.9890466161545999
-0.8897509009009009	-0.9893291545544614
-0.8925534234234235	-0.989695252238501
-0.895355945945946	-0.9901512422888474
-0.8981584684684685	-0.9906727876041672
-0.900960990990991	-0.9912060182674667
-0.9037635135135136	-0.9916791986064337
-0.9065660360360361	-0.9920220955783823
-0.9093685585585587	-0.992187321656762
-0.9121710810810811	-0.9921668207106948
-0.9149736036036036	-0.9919978175526707
-0.9177761261261261	-0.991755661698418
-0.9205786486486487	-0.9915350864246757
-0.9233811711711712	-0.9914251407648225
-0.9261836936936938	-0.9914851902006461
-0.9289862162162162	-0.9917291896895171
-0.9317887387387388	-0.9921229430236864
-0.9345912612612612	-0.9925950669833329
-0.9373937837837838	-0.9930581661666227
-0.9401963063063064	-0.9934336520320235
-0.9429988288288289	-0.9936726831153533
-0.9458013513513515	-0.9937671370566963
-0.9486038738738739	-0.9937478403150275
-0.9514063963963965	-0.9936713664917788
-0.9542089189189189	-0.993600232070549
-0.9570114414414415	-0.9935831525016416
-0.959813963963964	-0.9936416380668455
-0.9626164864864866	-0.9937668163800035
-0.9654190090090091	-0.9939268259577552
-0.9682215315315316	-0.9940816375837183
-0.9710240540540541	-0.9941998665669498
-0.9738265765765766	-0.9942717391261604
-0.9766290990990991	-0.9943139158241713
-0.9794316216216217	-0.9943647585516318
-0.9822341441441442	-0.9944718438643763
-0.9850366666666668	-0.9946760028656398
-0.9878391891891892	-0.9949971329991376
-0.9906417117117118	-0.9954262466894561
-0.9934442342342342	-0.9959260504373073
-0.9962467567567568	-0.9964395766652876
-0.9990492792792793	-0.9969039563456501
-1.0018518018018019	-0.9972650841627699
-1.0046543243243244	-0.9974890318743815
-1.0074568468468468	-0.9975674484104275
-1.0102593693693693	-0.9975162751912472
-1.0130618918918919	-0.9973691466785525
-1.0158644144144144	-0.9971681741444387
-1.018666936936937	-0.9969550721812936
-1.0214694594594596	-0.9967648372858082
-1.024271981981982	-0.9966228315449633
-1.0270745045045047	-0.996544740287401
-1.029877027027027	-0.9965379839375155
-1.0326795495495495	-0.9966030490816051
-1.035482072072072	-0.9967338083320887
-1.0382845945945947	-0.9969168826986756
-1.0410871171171172	-0.9971309887898525
-1.0438896396396395	-0.9973475930176776
-1.046692162162162	-0.9975338794274295
-1.0494946846846847	-0.997658138075098
-1.0522972072072072	-0.9976965592695735
-1.0550997297297298	-0.9976395441728751
-1.0579022522522523	-0.9974954039962214
-1.0607047747747749	-0.9972898740866469
-1.0635072972972974	-0.9970610709085101
-1.06630981981982	-0.9968509712345353
-1.0691123423423423	-0.996695684879887
-1.0719148648648649	-0.9966172904128918
-1.0747173873873874	-0.9966196066223472
-1.07751990990991	-0.9966890898879022
-1.0803224324324325	-0.9968004623416593
-1.0831249549549549	-0.9969252130788641
-1.0859274774774774	-0.997040259557032
-1.08873	-0.9971340864300401
-1.0915325225225225	-0.9972085720498003
-1.094335045045045	-0.9972761585268632
-1.0971375675675676	-0.9973535323289371
-1.0999400900900902	-0.9974540632411701
-1.1027426126126127	-0.9975815625977797
-1.1055451351351353	-0.9977273950287421
-1.1083476576576576	-0.9978718186027027
-1.1111501801801802	-0.9979890411394396
-1.1139527027027027	-0.9980543245117086
-1.1167552252252253	-0.9980509020957709
-1.1195577477477479	-0.997974642210049
-1.1223602702702702	-0.9978351901215657
-1.1251627927927927	-0.9976534540657722
-1.1279653153153153	-0.9974563839342345
-1.1307678378378379	-0.9972706904920898
-1.1335703603603604	-0.9971172876762151
-1.136372882882883	-0.997007828818163
-1.1391754054054055	-0.9969439404153855
-1.141977927927928	-0.9969189166272721
-1.1447804504504504	-0.996920994055043
-1.147582972972973	-0.9969370494427585
-1.1503854954954955	-0.9969556789413978
-1.153188018018018	-0.9969690203999171
-1.1559905405405406	-0.9969731870387344
-1.1587930630630632	-0.9969676073516852
-1.1615955855855855	-0.9969537907264807
-1.164398108108108	-0.9969340349189443
-1.1672006306306306	-0.996910421457411
-1.1700031531531532	-0.9968842174737039
-1.1728056756756757	-0.9968556227266905
-1.1756081981981983	-0.9968237284138337
-1.1784107207207208	-0.9967865873350452
-1.1812132432432432	-0.9967413809378205
-1.1840157657657657	-0.9966847383590388
-1.1868182882882883	-0.9966132654165488
-1.1896208108108108	-0.9965242697747188
-1.1924233333333334	-0.996416558270673
-1.195225855855856	-0.9962910936386817
-1.1980283783783783	-0.996151283749269
-1.2008309009009008	-0.9960027564108012
-1.2036334234234234	-0.995852621993838
-1.206435945945946	-0.9957083862072655
-1.2092384684684685	-0.99557678069877
-1.212040990990991	-0.9954627871601807
-1.2148435135135136	-0.9953690414302244
-1.2176460360360362	-0.9952956607190631
-1.2204485585585585	-0.9952404055213169
-1.223251081081081	-0.9951990259345467
-1.2260536036036036	-0.9951656717979518
-1.2288561261261262	-0.9951333415671608
-1.2316586486486487	-0.9950944440023796
-1.2344611711711713	-0.9950415809362299
-1.2372636936936936	-0.9949685891308306
-1.2400662162162162	-0.9948717189811056
-1.2428687387387387	-0.9947506468763598
-1.2456712612612613	-0.994608914533559
-1.2484737837837838	-0.9944534455482895
-1.2512763063063064	-0.9942930308042319
-1.254078828828829	-0.9941360418764689
-1.2568813513513515	-0.9939879948166207
-1.2596838738738738	-0.9938497878959541
-1.2624863963963964	-0.9937173546987521
-1.265288918918919	-0.9935830823104017
-1.2680914414414415	-0.9934387400874523
-1.270893963963964	-0.9932790482701618
-1.2736964864864866	-0.9931046273528344
-1.276499009009009	-0.9929230979275085
-1.2793015315315315	-0.9927476030758013
-1.282104054054054	-0.9925928837013013
-1.2849065765765766	-0.9924699809535669
-1.2877090990990991	-0.9923813282196556
-1.2905116216216217	-0.9923181362106931
-1.2933141441441443	-0.992261440606639
-1.2961166666666666	-0.9921870755187792
-1.2989191891891891	-0.9920734803417797
-1.3017217117117117	-0.9919100920895333
-1.3045242342342342	-0.991703548908024
-1.3073267567567568	-0.9914792868343654
-1.3101292792792794	-0.9912773238046146
-1.312931801801802	-0.9911427688279395
-1.3157343243243242	-0.9911133374343231
-1.3185368468468468	-0.9912073215864184
-1.3213393693693694	-0.9914156278138762
-1.324141891891892	-0.9917005392947893
-1.3269444144144145	-0.9920020159023146
-1.329746936936937	-0.992250161641983
-1.3325494594594596	-0.9923806373670041
-1.335351981981982	-0.9923488712017021
-1.3381545045045045	-0.9921392317412567
-1.340957027027027	-0.9917668007089258
-1.3437595495495496	-0.9912715598498687
-1.3465620720720721	-0.9907070083472728
-1.3493645945945947	-0.9901267603223312
-1.352167117117117	-0.9895730642383558
-1.3549696396396396	-0.98907033919724
-1.3577721621621621	-0.9886250446259868
-1.3605746846846847	-0.988231097136589
-1.3633772072072072	-0.987878322481067
-1.3661797297297298	-0.9875606393283489
-1.3689822522522523	-0.987281043247704
-1.3717847747747747	-0.9870518203425733
-1.3745872972972972	-0.9868902619744586
-1.3773898198198198	-0.9868118129463825
-1.3801923423423423	-0.9868234825043074
-1.382994864864865	-0.9869201793563802
[truncated: 6 more rows]
