# Supplementary material for: Isolation of a planar π-aromatic Bi5− ring in a cobalt-based inverse-sandwich-type complex
Source: Nat Chem. 2025 Jan 20;17(4):547–55. doi: 10.1038/s41557-024-01713-8 (PMC11964920; doi:10.1038/s41557-024-01713-8)
Supplement: Supplementary file 4 — Original magnetic data of compound 1 and origin file of Fig. 3. [file 41557_2024_1713_MOESM4_ESM.zip › sr_and_T/1.json]

{
   "comment": "corrected Loops",
   "temperature": 0.03,
   "measures": [
      {
         "sr": 0.064,
         "angle": 0,
         "trans": 0,
         "cool_t": 1,
         "comment": "to H_stop",
         "data": [
            [
               -1.3999,
               -0.9912057318326015
            ],
            [
               -1.3970974874874873,
               -0.9904655164138487
            ],
            [
               -1.394294974974975,
               -0.9897953972122695
            ],
            [
               -1.3914924624624623,
               -0.9892895051665941
            ],
            [
               -1.3886899499499499,
               -0.9890080734847703
            ],
            [
               -1.3858874374374373,
               -0.9889616543242673
            ],
            [
               -1.3830849249249249,
               -0.9891077239496224
            ],
            [
               -1.3802824124124122,
               -0.9893610813495731
            ],
            [
               -1.3774798998998998,
               -0.9896156047883098
            ],
            [
               -1.3746773873873872,
               -0.9897716918759119
            ],
            [
               -1.3718748748748748,
               -0.9897620298789328
            ],
            [
               -1.3690723623623622,
               -0.9895687335546427
            ],
            [
               -1.3662698498498498,
               -0.989227251880261
            ],
            [
               -1.3634673373373372,
               -0.9888161074111083
            ],
            [
               -1.3606648248248248,
               -0.9884354383959155
            ],
            [
               -1.3578623123123121,
               -0.9881803444192788
            ],
            [
               -1.3550597997997997,
               -0.9881163368955668
            ],
            [
               -1.3522572872872871,
               -0.988263425733442
            ],
            [
               -1.3494547747747747,
               -0.9885927982762976
            ],
            [
               -1.346652262262262,
               -0.9890364475695992
            ],
            [
               -1.3438497497497497,
               -0.9895065402063787
            ],
            [
               -1.341047237237237,
               -0.9899187931560562
            ],
            [
               -1.3382447247247247,
               -0.9902133294572684
            ],
            [
               -1.335442212212212,
               -0.9903675550188084
            ],
            [
               -1.3326396996996996,
               -0.9903981445512305
            ],
            [
               -1.329837187187187,
               -0.9903524363719454
            ],
            [
               -1.3270346746746746,
               -0.9902924534318898
            ],
            [
               -1.324232162162162,
               -0.9902765698608332
            ],
            [
               -1.3214296496496496,
               -0.9903440819991081
            ],
            [
               -1.318627137137137,
               -0.9905066609328965
            ],
            [
               -1.3158246246246246,
               -0.9907483475702861
            ],
            [
               -1.313022112112112,
               -0.9910331621791635
            ],
            [
               -1.3102195995995995,
               -0.9913173250076717
            ],
            [
               -1.307417087087087,
               -0.991562095148899
            ],
            [
               -1.3046145745745745,
               -0.9917435279078293
            ],
            [
               -1.301812062062062,
               -0.9918568139525468
            ],
            [
               -1.2990095495495495,
               -0.9919147707523632
            ],
            [
               -1.2962070370370369,
               -0.9919418584244782
            ],
            [
               -1.2934045245245245,
               -0.9919662308160742
            ],
            [
               -1.2906020120120119,
               -0.9920125165877334
            ],
            [
               -1.2877994994994995,
               -0.9920973034170981
            ],
            [
               -1.2849969869869868,
               -0.9922280198343529
            ],
            [
               -1.2821944744744744,
               -0.9924045824549489
            ],
            [
               -1.2793919619619618,
               -0.9926222846273323
            ],
            [
               -1.2765894494494494,
               -0.9928742354241507
            ],
            [
               -1.2737869369369368,
               -0.993152218472704
            ],
            [
               -1.2709844244244244,
               -0.993445855760658
            ],
            [
               -1.2681819119119118,
               -0.9937409928701402
            ],
            [
               -1.2653793993993994,
               -0.9940188294154861
            ],
            [
               -1.2625768868868867,
               -0.9942572268847552
            ],
            [
               -1.2597743743743743,
               -0.9944348307910519
            ],
            [
               -1.2569718618618617,
               -0.994537418496871
            ],
            [
               -1.2541693493493493,
               -0.9945646874005167
            ],
            [
               -1.2513668368368367,
               -0.9945350128483409
            ],
            [
               -1.2485643243243243,
               -0.994485860807206
            ],
            [
               -1.2457618118118117,
               -0.9944685851370965
            ],
            [
               -1.2429592992992993,
               -0.9945380049770187
            ],
            [
               -1.2401567867867866,
               -0.9947389336145396
            ],
            [
               -1.2373542742742742,
               -0.9950931243288639
            ],
            [
               -1.2345517617617616,
               -0.9955904344224888
            ],
            [
               -1.2317492492492492,
               -0.9961871912573693
            ],
            [
               -1.2289467367367366,
               -0.9968129407244949
            ],
            [
               -1.2261442242242242,
               -0.9973844619867615
            ],
            [
               -1.2233417117117116,
               -0.9978238169631969
            ],
            [
               -1.2205391991991992,
               -0.9980759172081983
            ],
            [
               -1.2177366866866866,
               -0.9981210513825006
            ],
            [
               -1.2149341741741742,
               -0.9979790719341384
            ],
            [
               -1.2121316616616615,
               -0.9977041473574113
            ],
            [
               -1.2093291491491491,
               -0.9973715129402491
            ],
            [
               -1.2065266366366365,
               -0.9970597660407845
            ],
            [
               -1.203724124124124,
               -0.9968333447502875
            ],
            [
               -1.2009216116116115,
               -0.9967296043417835
            ],
            [
               -1.198119099099099,
               -0.9967534640699487
            ],
            [
               -1.1953165865865865,
               -0.9968803967776351
            ],
            [
               -1.192514074074074,
               -0.9970662447669769
            ],
            [
               -1.1897115615615614,
               -0.9972606359700957
            ],
            [
               -1.186909049049049,
               -0.9974201069818366
            ],
            [
               -1.1841065365365364,
               -0.9975175364768529
            ],
            [
               -1.181304024024024,
               -0.9975459149661686
            ],
            [
               -1.1785015115115114,
               -0.9975163185473661
            ],
            [
               -1.175698998998999,
               -0.997451617309523
            ],
            [
               -1.1728964864864864,
               -0.9973784402189805
            ],
            [
               -1.170093973973974,
               -0.9973200014607826
            ],
            [
               -1.1672914614614613,
               -0.9972916482649634
            ],
            [
               -1.164488948948949,
               -0.9972997634456702
            ],
            [
               -1.1616864364364363,
               -0.9973434226659983
            ],
            [
               -1.158883923923924,
               -0.9974173977451581
            ],
            [
               -1.1560814114114113,
               -0.9975149510467074
            ],
            [
               -1.153278898898899,
               -0.997629354806649
            ],
            [
               -1.1504763863863863,
               -0.9977539276355507
            ],
            [
               -1.1476738738738739,
               -0.9978812177757819
            ],
            [
               -1.1448713613613613,
               -0.9980024190787444
            ],
            [
               -1.1420688488488488,
               -0.99810799165939
            ],
            [
               -1.1392663363363362,
               -0.9981898280312078
            ],
            [
               -1.1364638238238238,
               -0.9982444310154585
            ],
            [
               -1.1336613113113112,
               -0.9982758381135155
            ],
            [
               -1.1308587987987986,
               -0.9982967834029391
            ],
            [
               -1.1280562862862862,
               -0.9983269948601794
            ],
            [
               -1.1252537737737738,
               -0.9983884873483271
            ],
            [
               -1.1224512612612612,
               -0.9984988990421104
            ],
            [
               -1.1196487487487485,
               -0.9986648804586777
            ],
            [
               -1.1168462362362361,
               -0.9988778750676842
            ],
            [
               -1.1140437237237237,
               -0.9991141281854259
            ],
            [
               -1.111241211211211,
               -0.9993395223559454
            ],
            [
               -1.1084386986986985,
               -0.99951824111926
            ],
            [
               -1.105636186186186,
               -0.9996228508519155
            ],
            [
               -1.1028336736736737,
               -0.9996426812570419
            ],
            [
               -1.100031161161161,
               -0.9995876860754049
            ],
            [
               -1.0972286486486484,
               -0.9994862479531451
            ],
            [
               -1.094426136136136,
               -0.9993772801841285
            ],
            [
               -1.0916236236236236,
               -0.999298864100825
            ],
            [
               -1.088821111111111,
               -0.999276901436136
            ],
            [
               -1.0860185985985984,
               -0.9993174018162417
            ],
            [
               -1.083216086086086,
               -0.9994049676321777
            ],
            [
               -1.0804135735735736,
               -0.9995080881851277
            ],
            [
               -1.077611061061061,
               -0.999589635406114
            ],
            [
               -1.0748085485485483,
               -0.9996192030658435
            ],
            [
               -1.072006036036036,
               -0.9995832549890407
            ],
            [
               -1.0692035235235235,
               -0.9994897048570128
            ],
            [
               -1.066401011011011,
               -0.9993653550557771
            ],
            [
               -1.0635984984984983,
               -0.9992469937781037
            ],
            [
               -1.060795985985986,
               -0.9991690990144717
            ],
            [
               -1.0579934734734735,
               -0.9991522913609237
            ],
            [
               -1.0551909609609609,
               -0.9991964881362653
            ],
            [
               -1.0523884484484483,
               -0.9992811729550433
            ],
            [
               -1.0495859359359359,
               -0.9993728014339911
            ],
            [
               -1.0467834234234235,
               -0.9994369112653558
            ],
            [
               -1.0439809109109108,
               -0.9994508275588042
            ],
            [
               -1.0411783983983982,
               -0.9994125410309649
            ],
            [
               -1.0383758858858858,
               -0.9993425255036665
            ],
            [
               -1.0355733733733734,
               -0.9992775835376297
            ],
            [
               -1.0327708608608608,
               -0.9992585042844964
            ],
            [
               -1.0299683483483482,
               -0.999315483489339
            ],
            [
               -1.0271658358358358,
               -0.9994561504845807
            ],
            [
               -1.0243633233233234,
               -0.9996603430726376
            ],
            [
               -1.0215608108108107,
               -0.999883670904629
            ],
            [
               -1.0187582982982981,
               -1.000069083693159
            ],
            [
               -1.0159557857857857,
               -1.0001630351409427
            ],
            [
               -1.0131532732732733,
               -1.0001312742948503
            ],
            [
               -1.0103507607607607,
               -0.9999693256775646
            ],
            [
               -1.007548248248248,
               -0.9997043397955564
            ],
            [
               -1.0047457357357357,
               -0.9993876852223643
            ],
            [
               -1.0019432232232233,
               -0.9990805405433436
            ],
            [
               -0.9991407107107106,
               -0.9988368958220799
            ],
            [
               -0.9963381981981981,
               -0.9986891031436951
            ],
            [
               -0.9935356856856856,
               -0.9986402103158423
            ],
            [
               -0.9907331731731731,
               -0.9986650941207171
            ],
            [
               -0.9879306606606606,
               -0.9987196250525749
            ],
            [
               -0.9851281481481481,
               -0.9987546576982966
            ],
            [
               -0.9823256356356356,
               -0.9987303248888448
            ],
            [
               -0.9795231231231231,
               -0.9986263018232002
            ],
            [
               -0.9767206106106106,
               -0.9984452712140857
            ],
            [
               -0.973918098098098,
               -0.9982091827921162
            ],
            [
               -0.9711155855855855,
               -0.9979502382832441
            ],
            [
               -0.968313073073073,
               -0.9977000681529601
            ],
            [
               -0.9655105605605605,
               -0.9974808283633987
            ],
            [
               -0.962708048048048,
               -0.9973009213184317
            ],
            [
               -0.9599055355355355,
               -0.9971561676595828
            ],
            [
               -0.957103023023023,
               -0.9970352352843598
            ],
            [
               -0.9543005105105105,
               -0.9969266974387597
            ],
            [
               -0.951497997997998,
               -0.9968247299075617
            ],
            [
               -0.9486954854854854,
               -0.9967312465056386
            ],
            [
               -0.9458929729729728,
               -0.9966538653054848
            ],
            [
               -0.9430904604604604,
               -0.9966008602709795
            ],
            [
               -0.9402879479479478,
               -0.9965755006177341
            ],
            [
               -0.9374854354354354,
               -0.9965724353804071
            ],
            [
               -0.9346829229229228,
               -0.9965779476023
            ],
            [
               -0.9318804104104104,
               -0.9965743025356257
            ],
            [
               -0.9290778978978977,
               -0.9965466661233453
            ],
            [
               -0.9262753853853853,
               -0.9964898600425178
            ],
            [
               -0.9234728728728727,
               -0.9964120438970295
            ],
            [
               -0.9206703603603603,
               -0.9963333894650777
            ],
            [
               -0.9178678478478477,
               -0.9962796186098846
            ],
            [
               -0.9150653353353353,
               -0.9962722706491087
            ],
            [
               -0.9122628228228227,
               -0.9963190034764589
            ],
            [
               -0.9094603103103103,
               -0.9964075450215835
            ],
            [
               -0.9066577977977976,
               -0.9965059152268367
            ],
            [
               -0.9038552852852852,
               -0.996569519794666
            ],
            [
               -0.9010527727727726,
               -0.9965533441498886
            ],
            [
               -0.8982502602602602,
               -0.996425574363494
            ],
            [
               -0.8954477477477477,
               -0.9961782341107945
            ],
            [
               -0.8926452352352352,
               -0.995831164285082
            ],
            [
               -0.8898427227227227,
               -0.9954276926457821
            ],
            [
               -0.8870402102102102,
               -0.9950230018926725
            ],
            [
               -0.8842376976976977,
               -0.9946686231451882
            ],
            [
               -0.8814351851851852,
               -0.9943978348069322
            ],
            [
               -0.8786326726726726,
               -0.9942165549770549
            ],
            [
               -0.8758301601601601,
               -0.9941026140635634
            ],
            [
               -0.8730276476476476,
               -0.9940136283401433
            ],
            [
               -0.8702251351351351,
               -0.9939009408125712
            ],
            [
               -0.8674226226226226,
               -0.9937251649946159
            ],
            [
               -0.8646201101101101,
               -0.9934683992351923
            ],
            [
               -0.8618175975975975,
               -0.9931393232103036
            ],
            [
               -0.859015085085085,
               -0.9927697527703423
            ],
            [
               -0.8562125725725724,
               -0.9924040168437205
            ],
            [
               -0.8534100600600599,
               -0.9920847990226906
            ],
            [
               -0.8506075475475474,
               -0.9918401084237953
            ],
            [
               -0.8478050350350349,
               -0.9916754964883879
            ],
            [
               -0.8450025225225224,
               -0.9915737420886707
            ],
            [
               -0.8422000100100099,
               -0.9915016624507522
            ],
            [
               -0.8393974974974974,
               -0.9914213612209322
            ],
            [
               -0.8365949849849849,
               -0.9913018904831935
            ],
            [
               -0.8337924724724723,
               -0.9911274052069841
            ],
            [
               -0.8309899599599598,
               -0.9908993420284524
            ],
            [
               -0.8281874474474473,
               -0.990632405081087
            ],
            [
               -0.8253849349349348,
               -0.9903463686278656
            ],
            [
               -0.8225824224224223,
               -0.9900571158760803
            ],
            [
               -0.8197799099099098,
               -0.9897704405239003
            ],
            [
               -0.8169773973973973,
               -0.9894809343605464
            ],
            [
               -0.8141748848848848,
               -0.989176236913379
            ],
            [
               -0.8113723723723723,
               -0.9888447999276261
            ],
            [
               -0.8085698598598597,
               -0.9884839109646546
            ],
            [
               -0.8057673473473472,
               -0.9881045528797578
            ],
            [
               -0.8029648348348347,
               -0.9877308201218016
            ],
            [
               -0.8001623223223222,
               -0.9873936567184998
            ],
            [
               -0.7973598098098097,
               -0.9871208768437835
            ],
            [
               -0.7945572972972972,
               -0.9869269628949382
            ],
            [
               -0.7917547847847847,
               -0.9868064228274328
            ],
            [
               -0.7889522722722722,
               -0.9867333875446135
            ],
            [
               -0.7861497597597596,
               -0.9866680024925234
            ],
            [
               -0.7833472472472471,
               -0.9865677578043281
            ],
            [
               -0.7805447347347346,
               -0.98640007074862
            ],
            [
               -0.7777422222222221,
               -0.9861518574808678
            ],
            [
               -0.7749397097097096,
               -0.9858327496702277
            ],
            [
               -0.7721371971971971,
               -0.9854707389696864
            ],
            [
               -0.7693346846846846,
               -0.9851016454983137
            ],
            [
               -0.7665321721721721,
               -0.9847559940196994
            ],
            [
               -0.7637296596596596,
               -0.9844478623583117
            ],
            [
               -0.760927147147147,
               -0.9841696685421091
            ],
            [
               -0.7581246346346345,
               -0.9838948613350786
            ],
            [
               -0.755322122122122,
               -0.983587744114787
            ],
            [
               -0.7525196096096095,
               -0.9832171346492691
            ],
            [
               -0.749717097097097,
               -0.9827691285660851
            ],
            [
               -0.7469145845845845,
               -0.9822544129803394
            ],
            [
               -0.744112072072072,
               -0.9817073383093431
            ],
            [
               -0.7413095595595595,
               -0.9811767215009641
            ],
            [
               -0.738507047047047,
               -0.9807111880485673
            ],
            [
               -0.7357045345345344,
               -0.9803437917619588
            ],
            [
               -0.7329020220220219,
               -0.9800810066281775
            ],
            [
               -0.7300995095095094,
               -0.9798998231390956
            ],
            [
               -0.7272969969969969,
               -0.9797540466441856
            ],
            [
               -0.7244944844844844,
               -0.9795878692732949
            ],
            [
               -0.7216919719719719,
               -0.9793523891318772
            ],
            [
               -0.7188894594594594,
               -0.9790197898526491
            ],
            [
               -0.7160869469469469,
               -0.978590692213116
            ],
            [
               -0.7132844344344343,
               -0.9780924724348462
            ],
            [
               -0.7104819219219218,
               -0.9775693318640847
            ],
            [
               -0.7076794094094093,
               -0.9770675876952888
            ],
            [
               -0.7048768968968968,
               -0.976621133647442
            ],
            [
               -0.7020743843843843,
               -0.9762418113073037
            ],
            [
               -0.6992718718718718,
               -0.975917635970095
            ],
            [
               -0.6964693593593593,
               -0.9756190753574521
            ],
            [
               -0.6936668468468468,
               -0.9753108416209204
            ],
            [
               -0.6908643343343343,
               -0.9749648656956791
            ],
            [
               -0.6880618218218217,
               -0.9745698762954884
            ],
            [
               -0.6852593093093092,
               -0.974134357061438
            ],
            [
               -0.6824567967967967,
               -0.9736821011490822
            ],
            [
               -0.6796542842842842,
               -0.9732422443233744
            ],
            [
               -0.6768517717717717,
               -0.9728375931691091
            ],
            [
               -0.6740492592592592,
               -0.9724755997413286
            ],
            [
               -0.6712467467467467,
               -0.9721452962318442
            ],
            [
               -0.6684442342342342,
               -0.9718212812226215
            ],
            [
               -0.6656417217217216,
               -0.9714732500740781
            ],
            [
               -0.6628392092092091,
               -0.9710775237590483
            ],
            [
               -0.6600366966966966,
               -0.97062628723885
            ],
            [
               -0.6572341841841841,
               -0.9701310692486327
            ],
            [
               -0.6544316716716716,
               -0.9696190871733057
            ],
            [
               -0.6516291591591591,
               -0.9691236917579231
            ],
            [
               -0.6488266466466466,
               -0.9686723329753297
            ],
            [
               -0.6460241341341341,
               -0.9682764317116572
            ],
            [
               -0.6432216216216216,
               -0.9679269160301223
            ],
            [
               -0.640419109109109,
               -0.9675971685188229
            ],
            [
               -0.6376165965965965,
               -0.9672524391114286
            ],
            [
               -0.634814084084084,
               -0.9668623702346927
            ],
            [
               -0.6320115715715715,
               -0.9664120394636557
            ],
            [
               -0.629209059059059,
               -0.9659073301700587
            ],
            [
               -0.6264065465465465,
               -0.9653723935327112
            ],
            [
               -0.623604034034034,
               -0.9648398080339295
            ],
            [
               -0.6208015215215215,
               -0.9643367795710465
            ],
            [
               -0.617999009009009,
               -0.9638723676074993
            ],
            [
               -0.6151964964964964,
               -0.9634306381961624
            ],
            [
               -0.6123939839839839,
               -0.9629727909686641
            ],
            [
               -0.6095914714714714,
               -0.9624482643258717
            ],
            [
               -0.6067889589589589,
               -0.9618116095787044
            ],
            [
               -0.6039864464464464,
               -0.9610396568649635
            ],
            [
               -0.6011839339339339,
               -0.960143003974234
            ],
            [
               -0.5983814214214214,
               -0.9591673942721821
            ],
            [
               -0.5955789089089089,
               -0.958183678900377
            ],
            [
               -0.5927763963963963,
               -0.9572687923672017
            ],
            [
               -0.5899738838838838,
               -0.9564832831232429
            ],
            [
               -0.5871713713713713,
               -0.9558523735669673
            ],
            [
               -0.5843688588588588,
               -0.9553567446392757
            ],
            [
               -0.5815663463463463,
               -0.9549364303358266
            ],
            [
               -0.5787638338338338,
               -0.9545072171519906
            ],
            [
               -0.5759613213213213,
               -0.9539850240033513
            ],
            [
               -0.5731588088088088,
               -0.9533111399054999
            ],
            [
               -0.5703562962962963,
               -0.9524707636245606
            ],
            [
               -0.5675537837837837,
               -0.9514991838201701
            ],
            [
               -0.5647512712712712,
               -0.9504735854355331
            ],
            [
               -0.5619487587587587,
               -0.9494927404711477
            ],
            [
               -0.5591462462462462,
               -0.9486504187071454
            ],
            [
               -0.5563437337337337,
               -0.9480101442215638
            ],
            [
               -0.5535412212212212,
               -0.9475884052003116
            ],
            [
               -0.5507387087087087,
               -0.9473508022657993
            ],
            [
               -0.5479361961961962,
               -0.947221746245529
            ],
            [
               -0.5451336836836836,
               -0.9471044053254941
            ],
            [
               -0.5423311711711711,
               -0.9469048403249976
            ],
            [
               -0.5395286586586586,
               -0.9465534408982149
            ],
            [
               -0.5367261461461461,
               -0.9460180371169298
            ],
            [
               -0.5339236336336336,
               -0.9453059072687828
            ],
            [
               -0.5311211211211211,
               -0.9444553641911375
            ],
            [
               -0.5283186086086086,
               -0.94352057275699
            ],
            [
               -0.5255160960960961,
               -0.9425548465449094
            ],
            [
               -0.5227135835835836,
               -0.9415975015784066
            ],
            [
               -0.519911071071071,
               -0.9406676087921725
            ],
            [
               -0.5171085585585585,
               -0.9397653740907512
            ],
            [
               -0.514306046046046,
               -0.9388793097490573
            ],
            [
               -0.5115035335335335,
               -0.9379956836373717
            ],
            [
               -0.508701021021021,
               -0.9371064260444485
            ],
            [
               -0.5058985085085085,
               -0.9362127239112013
            ],
            [
               -0.503095995995996,
               -0.9353234640798322
            ],
            [
               -0.5002934834834833,
               -0.9344497538937284
            ],
            [
               -0.49749097097097084,
               -0.9335982024653944
            ],
            [
               -0.4946884584584583,
               -0.9327660008341019
            ],
            [
               -0.4918859459459458,
               -0.9319400210746402
            ],
            [
               -0.4890834334334333,
               -0.9311005119367166
            ],
            [
               -0.4862809209209208,
               -0.9302281321870223
            ],
            [
               -0.4834784084084083,
               -0.9293117121172327
            ],
            [
               -0.48067589589589577,
               -0.9283537564650133
            ],
            [
               -0.47787338338338325,
               -0.9273714280878185
            ],
            [
               -0.47507087087087074,
               -0.9263923165202805
            ],
            [
               -0.47226835835835823,
               -0.9254461415473546
            ],
            [
               -0.4694658458458457,
               -0.9245550189621063
            ],
            [
               -0.4666633333333332,
               -0.9237255078644278
            ],
            [
               -0.4638608208208207,
               -0.9229451597403167
            ],
            [
               -0.4610583083083082,
               -0.922184867113009
            ],
            [
               -0.4582557957957957,
               -0.9214064422052335
            ],
            [
               -0.45545328328328316,
               -0.9205731653688666
            ],
            [
               -0.45265077077077065,
               -0.91966008282769
            ],
            [
               -0.44984825825825814,
               -0.9186609073674348
            ],
            [
               -0.4470457457457456,
               -0.917589444295293
            ],
            [
               -0.4442432332332331,
               -0.9164751680561122
            ],
            [
               -0.4414407207207206,
               -0.9153543589774698
            ],
            [
               -0.4386382082082081,
               -0.914259513650248
            ],
            [
               -0.4358356956956956,
               -0.9132101776764696
            ],
            [
               -0.43303318318318307,
               -0.9122078155982303
            ],
            [
               -0.43023067067067056,
               -0.9112360356360711
            ],
            [
               -0.42742815815815804,
               -0.9102658576789919
            ],
            [
               -0.42462564564564553,
               -0.9092642609397599
            ],
            [
               -0.421823133133133,
               -0.9082033972220811
            ],
            [
               -0.4190206206206205,
               -0.9070678215793718
            ],
            [
               -0.416218108108108,
               -0.905857828962339
            ],
            [
               -0.4134155955955955,
               -0.9045882219255041
            ],
            [
               -0.410613083083083,
               -0.9032831737560005
            ],
            [
               -0.40781057057057046,
               -0.9019689006254803
            ],
            [
               -0.40500805805805795,
               -0.9006663420644734
            ],
            [
               -0.40220554554554544,
               -0.8993858845646244
            ],
            [
               -0.39940303303303293,
               -0.898125453097079
            ],
            [
               -0.3966005205205205,
               -0.8968722839540453
            ],
            [
               -0.3937980080080079,
               -0.895607678299734
            ],
            [
               -0.3909954954954955,
               -0.8943132844210977
            ],
            [
               -0.3881929829829829,
               -0.8929771345933657
            ],
            [
               -0.3853904704704705,
               -0.8915978099678704
            ],
            [
               -0.38258795795795786,
               -0.8901856473014943
            ],
            [
               -0.37978544544544546,
               -0.8887606771378934
            ],
            [
               -0.37698293293293283,
               -0.8873478024036503
            ],
            [
               -0.37418042042042043,
               -0.8859704063981181
            ],
            [
               -0.3713779079079078,
               -0.8846439777032129
            ],
            [
               -0.3685753953953954,
               -0.8833713745551446
            ],
            [
               -0.3657728828828828,
               -0.882141010282137
            ],
            [
               -0.3629703703703704,
               -0.8809285844466133
            ],
            [
               -0.36016785785785776,
               -0.8797021393215999
            ],
            [
               -0.35736534534534536,
               -0.8784293696404014
            ],
            [
               -0.35456283283283274,
               -0.8770854608415732
            ],
            [
               -0.35176032032032034,
               -0.8756594633593457
            ],
            [
               -0.3489578078078077,
               -0.8741574423486118
            ],
            [
               -0.3461552952952953,
               -0.8726013703848365
            ],
            [
               -0.3433527827827827,
               -0.871023812108312
            ],
            [
               -0.3405502702702703,
               -0.8694596182559561
            ],
            [
               -0.33774775775775767,
               -0.8679367725247893
            ],
            [
               -0.33494524524524527,
               -0.8664689178672216
            ],
            [
               -0.33214273273273265,
               -0.8650517574390806
            ],
            [
               -0.32934022022022025,
               -0.8636645098236861
            ],
            [
               -0.3265377077077076,
               -0.8622761477650805
            ],
            [
               -0.323735195195195,
               -0.8608546790676662
            ],
            [
               -0.3209326826826826,
               -0.8593767007602732
            ],
            [
               -0.31813017017017,
               -0.8578342375611444
            ],
            [
               -0.3153276576576576,
               -0.8562365979080939
            ],
            [
               -0.31252514514514496,
               -0.8546064829493704
            ],
            [
               -0.30972263263263256,
               -0.8529714325960336
            ],
            [
               -0.30692012012011993,
               -0.8513533043493288
            ],
            [
               -0.30411760760760753,
               -0.8497593038379243
            ],
            [
               -0.3013150950950949,
               -0.848177789674659
            ],
            [
               -0.2985125825825825,
               -0.8465806772265845
            ],
            [
               -0.2957100700700699,
               -0.8449321539447638
            ],
            [
               -0.2929075575575575,
               -0.8432012478649028
            ],
            [
               -0.29010504504504486,
               -0.8413742818925133
            ],
            [
               -0.28730253253253246,
               -0.839462949510637
            ],
            [
               -0.28450002002001984,
               -0.8375048456414239
            ],
            [
               -0.28169750750750744,
               -0.8355555107318062
            ],
            [
               -0.2788949949949948,
               -0.8336737376937619
            ],
            [
               -0.2760924824824824,
               -0.8319041970668262
            ],
            [
               -0.2732899699699698,
               -0.8302625807577879
            ],
            [
               -0.2704874574574574,
               -0.8287280127039667
            ],
            [
               -0.26768494494494477,
               -0.8272454891116747
            ],
            [
               -0.26488243243243237,
               -0.8257381568988709
            ],
            [
               -0.26207991991991975,
               -0.8241262202054345
            ],
            [
               -0.25927740740740735,
               -0.8223471407350502
            ],
            [
               -0.2564748948948947,
               -0.8203712720283967
            ],
            [
               -0.2536723823823823,
               -0.8182083507553631
            ],
            [
               -0.2508698698698697,
               -0.8159029935752946
            ],
            [
               -0.2480673573573573,
               -0.8135206779036871
            ],
            [
               -0.24526484484484468,
               -0.811128571155445
            ],
            [
               -0.24246233233233228,
               -0.808777095100256
            ],
            [
               -0.23965981981981965,
               -0.8064877783327022
            ],
            [
               -0.23685730730730725,
               -0.8042508639604171
            ],
            [
               -0.23405479479479463,
               -0.8020329724765654
            ],
            [
               -0.23125228228228223,
               -0.7997918955269306
            ],
            [
               -0.2284497697697696,
               -0.7974933591203751
            ],
            [
               -0.2256472572572572,
               -0.7951240667216453
            ],
            [
               -0.22284474474474458,
               -0.7926966751583729
            ],
            [
               -0.22004223223223218,
               -0.7902451164833815
            ],
            [
               -0.21723971971971956,
               -0.7878119387199352
            ],
            [
               -0.21443720720720716,
               -0.7854320180988759
            ],
            [
               -0.21163469469469454,
               -0.783118211348175
            ],
            [
               -0.20883218218218214,
               -0.7808538736551163
            ],
            [
               -0.2060296696696695,
               -0.7785948889908311
            ],
            [
               -0.2032271571571571,
               -0.7762807090942909
            ],
            [
               -0.2004246446446445,
               -0.7738509250372019
            ],
            [
               -0.1976221321321321,
               -0.7712620846769122
            ],
            [
               -0.19481961961961947,
               -0.76849941139465
            ],
            [
               -0.19201710710710707,
               -0.7655797783882152
            ],
            [
               -0.18921459459459444,
               -0.7625451689014093
            ],
            [
               -0.18641208208208204,
               -0.7594489412462007
            ],
            [
               -0.18360956956956942,
               -0.7563394935640445
            ],
            [
               -0.18080705705705702,
               -0.7532466448967958
            ],
            [
               -0.1780045445445444,
               -0.7501750013775357
            ],
            [
               -0.175202032032032,
               -0.7471061368231784
            ],
            [
               -0.17239951951951937,
               -0.7440084220225149
            ],
            [
               -0.16959700700700697,
               -0.7408507957150524
            ],
            [
               -0.16679449449449435,
               -0.7376155246338807
            ],
            [
               -0.16399198198198195,
               -0.734305445625175
            ],
            [
               -0.16118946946946933,
               -0.7309431434356406
            ],
            [
               -0.15838695695695693,
               -0.7275623131587668
            ],
            [
               -0.1555844444444443,
               -0.7241942384354367
            ],
            [
               -0.1527819319319319,
               -0.7208539906795455
            ],
            [
               -0.14997941941941928,
               -0.717531077367233
            ],
            [
               -0.14717690690690688,
               -0.714187820856689
            ],
            [
               -0.14437439439439426,
               -0.7107662359671422
            ],
            [
               -0.14157188188188186,
               -0.707201439172113
            ],
            [
               -0.13876936936936923,
               -0.7034375625520926
            ],
            [
               -0.13596685685685683,
               -0.6994414137402697
            ],
            [
               -0.1331643443443442,
               -0.6952099167394798
            ],
            [
               -0.1303618318318318,
               -0.6907693801032714
            ],
            [
               -0.1275593193193192,
               -0.6861671748523215
            ],
            [
               -0.12475680680680679,
               -0.6814586288146811
            ],
            [
               -0.12195429429429416,
               -0.6766931614288586
            ],
            [
               -0.11915178178178176,
               -0.6719035629385176
            ],
            [
               -0.11634926926926914,
               -0.6671009914879662
            ],
            [
               -0.11354675675675674,
               -0.6622762402680571
            ],
            [
               -0.11074424424424412,
               -0.6574058310005237
            ],
            [
               -0.10794173173173172,
               -0.6524601800877793
            ],
            [
               -0.1051392192192191,
               -0.6474108420366067
            ],
            [
               -0.10233670670670669,
               -0.6422346496995857
            ],
            [
               -0.09953419419419407,
               -0.6369140629179113
            ],
            [
               -0.09673168168168167,
               -0.6314346118390601
            ],
            [
               -0.09392916916916905,
               -0.6257813909057912
            ],
            [
               -0.09112665665665665,
               -0.6199367535884243
            ],
            [
               -0.08832414414414402,
               -0.6138806475043185
            ],
            [
               -0.08552163163163162,
               -0.60759372596325
            ],
            [
               -0.082719119119119,
               -0.601062002940464
            ],
            [
               -0.0799166066066066,
               -0.5942809295775902
            ],
            [
               -0.07711409409409398,
               -0.5872567239146643
            ],
            [
               -0.07431158158158158,
               -0.5800036288964292
            ],
            [
               -0.07150906906906895,
               -0.572537221587066
            ],
            [
               -0.06870655655655655,
               -0.5648654330846015
            ],
            [
               -0.06590404404404393,
               -0.5569800005528274
            ],
            [
               -0.06310153153153153,
               -0.5488512490278393
            ],
            [
               -0.06029901901901891,
               -0.540428278704357
            ],
            [
               -0.057496506506506506,
               -0.5316450422955927
            ],
            [
               -0.054693993993993884,
               -0.522430933467074
            ],
            [
               -0.05189148148148148,
               -0.5127229714603635
            ],
            [
               -0.04908896896896886,
               -0.502475964818476
            ],
            [
               -0.04628645645645646,
               -0.49166741558529636
            ],
            [
               -0.04348394394394384,
               -0.4802952943835881
            ],
            [
               -0.040681431431431436,
               -0.46836878107000257
            ],
            [
               -0.037878918918918814,
               -0.4558940527292359
            ],
            [
               -0.03507640640640641,
               -0.44285864046344353
            ],
            [
               -0.03227389389389379,
               -0.429218372632057
            ],
            [
               -0.02947138138138139,
               -0.4148903628238714
            ],
            [
               -0.026668868868868767,
               -0.3997540754206709
            ],
            [
               -0.023866356356356366,
               -0.3836606270228606
            ],
            [
               -0.021063843843843744,
               -0.36644866627782813
            ],
            [
               -0.018261331331331343,
               -0.3479638657877394
            ],
            [
               -0.01545881881881872,
               -0.3280785272125277
            ],
            [
               -0.01265630630630632,
               -0.30670808193964416
            ],
            [
               -0.009853793793793697,
               -0.28382219070742176
            ],
            [
               -0.007051281281281296,
               -0.25944939902036235
            ],
            [
               -0.004248768768768674,
               -0.23367555470593077
            ],
            [
               -0.001446256256256273,
               -0.20663716848857439
            ],
            [
               0.0013562562562563496,
               -0.17851144978206052
            ],
            [
               0.00415876876876875,
               -0.14950486270415125
            ],
            [
               0.006961281281281373,
               -0.11984180879301198
            ],
            [
               0.009763793793793774,
               -0.08975459112685208
            ],
            [
               0.012566306306306396,
               -0.0594752879516664
            ],
            [
               0.015368818818818797,
               -0.029229668638197093
            ],
            [
               0.01817133133133142,
               0.0007671143871472719
            ],
            [
               0.02097384384384382,
               0.030313594464275284
            ],
            [
               0.023776356356356443,
               0.059224482490757735
            ],
            [
               0.026578868868868843,
               0.08733321535242466
            ],
            [
               0.029381381381381466,
               0.1144950120528081
            ],
            [
               0.03218389389389387,
               0.14059057280759069
            ],
            [
               0.03498640640640649,
               0.16553016147210808
            ],
            [
               0.03778891891891911,
               0.18925742690373792
            ],
            [
               0.04059143143143151,
               0.21175205352518478
            ],
            [
               0.043393943943944135,
               0.23303028409987825
            ],
            [
               0.046196456456456536,
               0.2531425801677857
            ],
            [
               0.04899896896896916,
               0.27216815494827573
            ],
            [
               0.05180148148148156,
               0.290206727668315
            ],
            [
               0.05460399399399418,
               0.30736844890741577
            ],
            [
               0.05740650650650658,
               0.3237633654046542
            ],
            [
               0.060209019019019205,
               0.33949190601721657
            ],
            [
               0.0630115315315316,
               0.35463764175461887
            ],
            [
               0.06581404404404423,
               0.3692630680475468
            ],
            [
               0.06861655655655663,
               0.383408525021537
            ],
            [
               0.07141906906906925,
               0.39709379314040705
            ],
            [
               0.07422158158158165,
               0.41032153092312473
            ],
            [
               0.07702409409409428,
               0.4230816335998532
            ],
            [
               0.07982660660660668,
               0.43535576116920505
            ],
            [
               0.0826291191191193,
               0.44712160083384145
            ],
            [
               0.0854316316316317,
               0.4583567430448747
            ],
            [
               0.08823414414414432,
               0.4690422340913888
            ],
            [
               0.09103665665665672,
               0.4791658634028667
            ],
            [
               0.09383916916916935,
               0.4887250829470896
            ],
            [
               0.09664168168168175,
               0.49772924493408766
            ],
            [
               0.09944419419419437,
               0.5062007138459023
            ],
            [
               0.10224670670670677,
               0.5141744583283029
            ],
            [
               0.10504921921921939,
               0.5216959784770597
            ],
            [
               0.10785173173173179,
               0.5288178042462336
            ],
            [
               0.11065424424424442,
               0.5355951752279288
            ],
            [
               0.11345675675675682,
               0.5420817340652758
            ],
            [
               0.11625926926926944,
               0.5483260393992241
            ],
            [
               0.11906178178178184,
               0.55436942810432
            ],
            [
               0.12186429429429446,
               0.5602453294680795
            ],
            [
               0.12466680680680686,
               0.5659797186306329
            ],
            [
               0.12746931931931949,
               0.5715921540958079
            ],
            [
               0.13027183183183189,
               0.5770968651059419
            ],
            [
               0.1330743443443445,
               0.5825036163724334
            ],
            [
               0.1358768568568569,
               0.5878184468432787
            ],
            [
               0.13867936936936953,
               0.5930446635377898
            ],
            [
               0.14148188188188193,
               0.5981845016243966
            ],
            [
               0.14428439439439456,
               0.6032415721120609
            ],
            [
               0.14708690690690696,
               0.6082236913006792
            ],
            [
               0.14988941941941958,
               0.6131451379257503
            ],
            [
               0.15269193193193198,
               0.6180270905923174
            ],
            [
               0.1554944444444446,
               0.6228951837956039
            ],
            [
               0.158296956956957,
               0.6277738513957772
            ],
            [
               0.16109946946946962,
               0.6326782511508257
            ],
            [
               0.16390198198198203,
               0.6376057358446444
            ],
            [
               0.16670449449449465,
               0.6425296137905036
            ],
            [
               0.16950700700700705,
               0.6473979411821783
            ],
            [
               0.17230951951951967,
               0.6521391416336594
            ],
            [
               0.17511203203203207,
               0.656674495670399
            ],
            [
               0.1779145445445447,
               0.6609354334096001
            ],
            [
               0.1807170570570571,
               0.6648817381019284
            ],
            [
               0.18351956956956972,
               0.6685158628624822
            ],
            [
               0.18632208208208212,
               0.6718889913654079
            ],
            [
               0.18912459459459474,
               0.6750962619444983
            ],
            [
               0.19192710710710714,
               0.6782613140995409
            ],
            [
               0.19472961961961976,
               0.6815132558380564
            ],
            [
               0.19753213213213217,
               0.6849614130812668
            ],
            [
               0.2003346446446448,
               0.6886740807108004
            ],
            [
               0.2031371571571572,
               0.6926666134106337
            ],
            [
               0.2059396696696698,
               0.696901760443979
            ],
            [
               0.2087421821821822,
               0.7013018380263948
            ],
            [
               0.21154469469469483,
               0.7057691168464367
            ],
            [
               0.21434720720720724,
               0.7102086480666289
            ],
            [
               0.21714971971971986,
               0.714547315388517
            ],
            [
               0.21995223223223226,
               0.7187443128522107
            ],
            [
               0.22275474474474488,
               0.7227910592319727
            ],
            [
               0.22555725725725728,
               0.7267018790571541
            ],
            [
               0.2283597697697699,
               0.7304995558789554
            ],
            [
               0.2311622822822823,
               0.7342012217426278
            ],
            [
               0.23396479479479493,
               0.737809576194712
            ],
            [
               0.23676730730730733,
               0.7413123141337304
            ],
            [
               0.23956981981981995,
               0.7446896073733361
            ],
            [
               0.24237233233233235,
               0.7479265530479214
            ],
            [
               0.24517484484484497,
               0.7510256587825069
            ],
            [
               0.24797735735735738,
               0.7540143020643942
            ],
            [
               0.25077986986987,
               0.7569437311967165
            ],
            [
               0.2535823823823824,
               0.7598790306375315
            ],
            [
               0.256384894894895,
               0.7628826059279378
            ],
            [
               0.2591874074074074,
               0.7659961065177162
            ],
            [
               0.26198991991992004,
               0.7692265008586724
            ],
            [
               0.26479243243243245,
               0.7725409617170239
            ],
            [
               0.26759494494494507,
               0.7758726316399897
            ],
            [
               0.27039745745745747,
               0.7791360399005588
            ],
            [
               0.2731999699699701,
               0.7822479840902444
            ],
            [
               0.2760024824824825,
               0.7851480095268274
            ],
            [
               0.2788049949949951,
               0.7878127393962117
            ],
            [
               0.2816075075075075,
               0.7902601706720017
            ],
            [
               0.28441002002002014,
               0.792543047319293
            ],
            [
               0.28721253253253254,
               0.7947336011426959
            ],
            [
               0.29001504504504516,
               0.7969043294984216
            ],
            [
               0.29281755755755756,
               0.7991103599199944
            ],
            [
               0.2956200700700702,
               0.8013781336587725
            ],
            [
               0.2984225825825826,
               0.8037029638229388
            ],
            [
               0.3012250950950952,
               0.8060552382732363
            ],
            [
               0.3040276076076076,
               0.8083925403742441
            ],
            [
               0.30683012012012023,
               0.8106735025010002
            ],
            [
               0.30963263263263263,
               0.812869158278492
            ],
            [
               0.31243514514514525,
               0.8149688147866793
            ],
            [
               0.31523765765765766,
               0.8169795111071315
            ],
            [
               0.3180401701701703,
               0.8189202384210704
            ],
            [
               0.3208426826826827,
               0.8208135859275812
            ],
            [
               0.3236451951951953,
               0.8226779281844424
            ],
            [
               0.3264477077077077,
               0.8245226480603706
            ],
            [
               0.3292502202202203,
               0.8263475220595965
            ],
            [
               0.3320527327327327,
               0.8281458266261802
            ],
            [
               0.33485524524524535,
               0.8299095117869689
            ],
            [
               0.33765775775775775,
               0.8316343058257664
            ],
            [
               0.34046027027027037,
               0.8333229386008713
            ],
            [
               0.34326278278278277,
               0.834985583578563
            ],
            [
               0.3460652952952954,
               0.8366377146548364
            ],
            [
               0.3488678078078078,
               0.8382964289296883
            ],
            [
               0.3516703203203204,
               0.8399766177117202
            ],
            [
               0.3544728328328328,
               0.8416881277395519
            ],
            [
               0.35727534534534544,
               0.843434427222108
            ],
            [
               0.36007785785785784,
               0.8452125980937911
            ],
            [
               0.36288037037037046,
               0.847014031406706
            ],
            [
               0.36568288288288286,
               0.8488251817064302
            ],
            [
               0.3684853953953955,
               0.8506281041021787
            ],
            [
               0.3712879079079079,
               0.8524010324415295
            ],
            [
               0.3740904204204205,
               0.8541196510063188
            ],
            [
               0.3768929329329329,
               0.855759712957974
            ],
            [
               0.37969544544544553,
               0.8573011893011725
            ],
            [
               0.38249795795795793,
               0.8587333400503728
            ],
            [
               0.38530047047047056,
               0.8600593116592355
            ],
            [
               0.38810298298298296,
               0.8612984622821119
            ],
            [
               0.3909054954954956,
               0.8624848739817955
            ],
            [
               0.393708008008008,
               0.8636614675675388
            ],
            [
               0.3965105205205206,
               0.8648705480027911
            ],
            [
               0.3993130330330332,
               0.8661430126702391
            ],
            [
               0.4021155455455456,
               0.8674893220517538
            ],
            [
               0.40491805805805825,
               0.868895262663271
            ],
            [
               0.40772057057057065,
               0.8703244187919609
            ],
            [
               0.4105230830830833,
               0.8717273689716155
            ],
            [
               0.4133255955955957,
               0.873055496774095
            ],
            [
               0.4161281081081083,
               0.8742756479446182
            ],
            [
               0.4189306206206207,
               0.8753812722350839
            ],
            [
               0.4217331331331333,
               0.8763964407168258
            ],
            [
               0.4245356456456457,
               0.8773710794521362
            ],
            [
               0.42733815815815834,
               0.8783683530842322
            ],
            [
               0.43014067067067074,
               0.8794475697523566
            ],
            [
               0.43294318318318337,
               0.8806474762522617
            ],
            [
               0.43574569569569577,
               0.8819748567152385
            ],
            [
               0.4385482082082084,
               0.8834018779771323
            ],
            [
               0.4413507207207208,
               0.8848730644439734
            ],
            [
               0.4441532332332334,
               0.8863199180410303
            ],
            [
               0.4469557457457458,
               0.8876789195598699
            ],
            [
               0.44975825825825844,
               0.8889076736873877
            ],
            [
               0.45256077077077084,
               0.8899945966033626
            ],
            [
               0.45536328328328346,
               0.8909595843838584
            ],
            [
               0.45816579579579586,
               0.8918458877454779
            ],
            [
               0.4609683083083085,
               0.8927060651591779
            ],
            [
               0.4637708208208209,
               0.8935865587614394
            ],
            [
               0.4665733333333335,
               0.8945156280531358
            ],
            [
               0.4693758458458459,
               0.8954980644174976
            ],
            [
               0.47217835835835853,
               0.8965177614650627
            ],
            [
               0.47498087087087093,
               0.8975466255304058
            ],
            [
               0.47778338338338355,
               0.8985563316589059
            ],
            [
               0.48058589589589595,
               0.8995286958785945
            ],
            [
               0.4833884084084086,
               0.9004611503661245
            ],
            [
               0.486190920920921,
               0.9013656926443846
            ],
            [
               0.4889934334334336,
               0.902262066071139
            ],
            [
               0.491795945945946,
               0.9031679927892445
            ],
            [
               0.4945984584584586,
               0.9040903192897031
            ],
            [
               0.497400970970971,
               0.9050206009379035
            ],
            [
               0.5002034834834836,
               0.9059370650133723
            ],
            [
               0.503005995995996,
               0.9068125953852247
            ],
            [
               0.5058085085085087,
               0.907626158634869
            ],
            [
               0.5086110210210211,
               0.9083737016511481
            ],
            [
               0.5114135335335337,
               0.909074480503706
            ],
            [
               0.5142160460460461,
               0.9097700816427238
            ],
            [
               0.5170185585585587,
               0.9105156703193796
            ],
            [
               0.5198210710710711,
               0.9113655278887193
            ],
            [
               0.5226235835835837,
               0.912356911070637
            ],
            [
               0.5254260960960961,
               0.9134970436744906
            ],
            [
               0.5282286086086088,
               0.9147573670892183
            ],
            [
               0.5310311211211212,
               0.9160772150896678
            ],
            [
               0.5338336336336338,
               0.9173764181386473
            ],
            [
               0.5366361461461462,
               0.9185737701640982
            ],
            [
               0.5394386586586588,
               0.9196065637590157
            ],
            [
               0.5422411711711712,
               0.9204460178888295
            ],
            [
               0.5450436836836838,
               0.9211044861258751
            ],
            [
               0.5478461961961962,
               0.9216325256355474
            ],
            [
               0.5506487087087089,
               0.9221065970672812
            ],
            [
               0.5534512212212213,
               0.922610601607618
            ],
            [
               0.5562537337337339,
               0.9232159891313264
            ],
            [
               0.5590562462462463,
               0.9239654119352384
            ],
            [
               0.5618587587587589,
               0.9248638399174219
            ],
            [
               0.5646612712712713,
               0.9258790324869347
            ],
            [
               0.5674637837837839,
               0.9269508536017318
            ],
            [
               0.5702662962962963,
               0.9280067599162442
            ],
            [
               0.573068808808809,
               0.9289794216906108
            ],
            [
               0.5758713213213213,
               0.9298221469740401
            ],
            [
               0.578673833833834,
               0.9305185710995755
            ],
            [
               0.5814763463463464,
               0.9310846743818143
            ],
            [
               0.584278858858859,
               0.9315631505969976
            ],
            [
               0.5870813713713714,
               0.932011965297905
            ],
            [
               0.589883883883884,
               0.932490190022638
            ],
            [
               0.5926863963963964,
               0.9330446212999491
            ],
            [
               0.595488908908909,
               0.9337002538168228
            ],
            [
               0.5982914214214214,
               0.9344565431595827
            ],
            [
               0.6010939339339341,
               0.9352898827421802
            ],
            [
               0.6038964464464465,
               0.9361612141412617
            ],
            [
               0.6066989589589589,
               0.9370265450923428
            ],
            [
               0.6095014714714717,
               0.9378476138593347
            ],
            [
               0.6123039839839841,
               0.9386001050322598
            ],
            [
               0.6151064964964965,
               0.9392776122976615
            ],
            [
               0.6179090090090089,
               0.9398907348029494
            ],
            [
               0.6207115215215218,
               0.9404619725245632
            ],
            [
               0.6235140340340342,
               0.9410181268545049
            ],
            [
               0.6263165465465466,
               0.9415824567458101
            ],
            [
               0.629119059059059,
               0.942168761244745
            ],
            [
               0.6319215715715718,
               0.942778894116629
            ],
            [
               0.6347240840840842,
               0.943404160208324
            ],
            [
               0.6375265965965966,
               0.9440298971825011
            ],
            [
               0.640329109109109,
               0.9446416363827338
            ],
            [
               0.6431316216216219,
               0.9452308225093838
            ],
            [
               0.6459341341341343,
               0.9457982706305766
            ],
            [
               0.6487366466466467,
               0.9463542879151169
            ],
            [
               0.651539159159159,
               0.9469154580575395
            ],
            [
               0.6543416716716719,
               0.9474991502355076
            ],
            [
               0.6571441841841843,
               0.9481175414516493
            ],
            [
               0.6599466966966967,
               0.9487731018910371
            ],
            [
               0.6627492092092091,
               0.9494570331700319
            ],
            [
               0.665551721721722,
               0.9501512109434717
            ],
            [
               0.6683542342342343,
               0.9508330632027165
            ],
            [
               0.6711567467467467,
               0.951481873220121
            ],
            [
               0.6739592592592591,
               0.9520845380234343
            ],
            [
               0.676761771771772,
               0.9526389918725165
            ],
            [
               0.6795642842842844,
               0.9531542646370331
            ],
            [
               0.6823667967967968,
               0.9536472396949581
            ],
            [
               0.6851693093093092,
               0.9541372438232233
            ],
            [
               0.687971821821822,
               0.9546402867349247
            ],
            [
               0.6907743343343344,
               0.9551648397895453
            ],
            [
               0.6935768468468468,
               0.955710476478343
            ],
            [
               0.6963793593593592,
               0.9562696832031387
            ],
            [
               0.6991818718718721,
               0.956832034513135
            ],
            [
               0.7019843843843845,
               0.9573890981355465
            ],
            [
               0.7047868968968969,
               0.9579381843080955
            ],
            [
               0.7075894094094093,
               0.9584834772669993
            ],
            [
               0.7103919219219221,
               0.9590340466063522
            ],
            [
               0.7131944344344345,
               0.9595994036333072
            ],
            [
               0.7159969469469469,
               0.960184232371807
            ],
            [
               0.7187994594594593,
               0.9607843355373903
            ],
            [
               0.7216019719719722,
               0.9613855250820914
            ],
            [
               0.7244044844844846,
               0.9619662344706815
            ],
            [
               0.727206996996997,
               0.9625033425414778
            ],
            [
               0.7300095095095094,
               0.9629795115275458
            ],
            [
               0.7328120220220222,
               0.9633896714909963
            ],
            [
               0.7356145345345346,
               0.9637443850923996
            ],
            [
               0.738417047047047,
               0.9640687010952297
            ],
            [
               0.7412195595595594,
               0.9643964909660442
            ],
            [
               0.7440220720720723,
               0.9647617180283973
            ],
            [
               0.7468245845845847,
               0.9651891339334501
            ],
            [
               0.7496270970970971,
               0.9656871771522054
            ],
            [
               0.7524296096096099,
               0.966245252068063
            ],
            [
               0.7552321221221223,
               0.9668362705473231
            ],
            [
               0.7580346346346347,
               0.9674237482991505
            ],
            [
               0.7608371471471471,
               0.9679713734958416
            ],
            [
               0.76363965965966,
               0.9684522454672401
            ],
            [
               0.7664421721721724,
               0.968855144278895
            ],
            [
               0.7692446846846848,
               0.969186176582102
            ],
            [
               0.7720471971971972,
               0.969465620179263
            ],
            [
               0.77484970970971,
               0.9697212721488607
            ],
            [
               0.7776522222222224,
               0.9699806106919119
            ],
            [
               0.7804547347347348,
               0.9702642921044095
            ],
            [
               0.7832572472472472,
               0.9705828744895216
            ],
            [
               0.7860597597597601,
               0.9709374252960229
            ],
            [
               0.7888622722722725,
               0.9713232675685969
            ],
            [
               0.7916647847847849,
               0.97173503762291
            ],
            [
               0.7944672972972973,
               0.9721708362903027
            ],
            [
               0.7972698098098101,
               0.9726336856097212
            ],
            [
               0.8000723223223225,
               0.973129595025051
            ],
            [
               0.8028748348348349,
               0.9736629056792608
            ],
            [
               0.8056773473473473,
               0.9742307298643712
            ],
            [
               0.8084798598598602,
               0.9748188164686343
            ],
            [
               0.8112823723723726,
               0.975400848775618
            ],
            [
               0.814084884884885,
               0.9759421025694593
            ],
            [
               0.8168873973973974,
               0.9764069079591752
            ],
            [
               0.8196899099099102,
               0.9767679646519901
            ],
            [
               0.8224924224224226,
               0.9770147379425881
            ],
            [
               0.825294934934935,
               0.977158213093588
            ],
            [
               0.8280974474474474,
               0.9772302280352233
            ],
            [
               0.8308999599599602,
               0.9772771638104644
            ],
            [
               0.8337024724724726,
               0.9773494669362167
            ],
            [
               0.836504984984985,
               0.9774897734248521
            ],
            [
               0.8393074974974974,
               0.9777228865953124
            ],
            [
               0.8421100100100103,
               0.9780503703244899
            ],
            [
               0.8449125225225227,
               0.9784512021429238
            ],
            [
               0.8477150350350351,
               0.978888191048212
            ],
            [
               0.8505175475475475,
               0.9793182359423652
            ],
            [
               0.8533200600600603,
               0.979703473691342
            ],
            [
               0.8561225725725727,
               0.9800202370110896
            ],
            [
               0.8589250850850851,
               0.9802635232479461
            ],
            [
               0.8617275975975975,
               0.980446096046201
            ],
            [
               0.8645301101101104,
               0.9805929448682541
            ],
            [
               0.8673326226226228,
               0.980733116016066
            ],
            [
               0.8701351351351352,
               0.9808915262097447
            ],
            [
               0.8729376476476476,
               0.9810831325838786
            ],
            [
               0.8757401601601604,
               0.9813108869962813
            ],
            [
               0.8785426726726728,
               0.9815675906717815
            ],
            [
               0.8813451851851852,
               0.9818405275179368
            ],
            [
               0.8841476976976976,
               0.9821169820944534
            ],
            [
               0.8869502102102105,
               0.9823886593384693
            ],
            [
               0.8897527227227229,
               0.9826536005183301
            ],
            [
               0.8925552352352353,
               0.9829151981614431
            ],
            [
               0.8953577477477477,
               0.9831789864388679
            ],
            [
               0.8981602602602605,
               0.9834486542019863
            ],
            [
               0.9009627727727729,
               0.9837229466423202
            ],
            [
               0.9037652852852853,
               0.9839947369304088
            ],
            [
               0.9065677977977977,
               0.9842527163175429
            ],
            [
               0.9093703103103106,
               0.9844851718082629
            ],
            [
               0.912172822822823,
               0.9846845365018809
            ],
            [
               0.9149753353353354,
               0.9848510751467935
            ],
            [
               0.9177778478478478,
               0.984994310201227
            ],
            [
               0.9205803603603606,
               0.9851315139074955
            ],
            [
               0.923382872872873,
               0.9852835451661047
            ],
            [
               0.9261853853853854,
               0.9854691809486157
            ],
            [
               0.9289878978978978,
               0.9856995999169592
            ],
            [
               0.9317904104104107,
               0.9859746649349547
            ],
            [
               0.9345929229229231,
               0.9862821357398378
            ],
            [
               0.9373954354354355,
               0.9866000961013398
            ],
            [
               0.9401979479479479,
               0.9869019700276848
            ],
            [
               0.9430004604604607,
               0.9871628032739431
            ],
            [
               0.9458029729729731,
               0.9873651928516282
            ],
            [
               0.9486054854854855,
               0.9875034158336483
            ],
            [
               0.9514079979979979,
               0.9875848537906119
            ],
            [
               0.9542105105105108,
               0.9876285412391
            ],
            [
               0.9570130230230232,
               0.9876613616862012
            ],
            [
               0.9598155355355356,
               0.9877128886822478
            ],
            [
               0.962618048048048,
               0.9878100294147513
            ],
            [
               0.9654205605605608,
               0.9879724907126596
            ],
            [
               0.9682230730730732,
               0.9882097534120432
            ],
            [
               0.9710255855855856,
               0.9885198487525978
            ],
            [
               0.973828098098098,
               0.9888898989767155
            ],
            [
               0.9766306106106108,
               0.9892981743094934
            ],
            [
               0.9794331231231233,
               0.9897173218391228
            ],
            [
               0.9822356356356357,
               0.9901183816598097
            ],
            [
               0.985038148148148,
               0.9904751564808035
            ],
            [
               0.9878406606606609,
               0.9907684097130304
            ],
            [
               0.9906431731731733,
               0.9909892568279338
            ],
            [
               0.9934456856856857,
               0.9911410593618696
            ],
            [
               0.9962481981981981,
               0.9912392218550402
            ],
            [
               0.9990507107107109,
               0.9913085906262474
            ],
            [
               1.0018532232232233,
               0.9913786483692605
            ],
            [
               1.0046557357357357,
               0.9914772890723055
            ],
            [
               1.0074582482482481,
               0.9916244718088355
            ],
            [
               1.010260760760761,
               0.9918272992204705
            ],
            [
               1.0130632732732734,
               0.9920779078092695
            ],
            [
               1.0158657857857858,
               0.9923549659785141
            ],
            [
               1.0186682982982982,
               0.9926286673813761
            ],
            [
               1.021470810810811,
               0.992868120156211
            ],
            [
               1.0242733233233234,
               0.9930492641233769
            ],
            [
               1.0270758358358358,
               0.9931611604043079
            ],
            [
               1.0298783483483482,
               0.9932088274808507
            ],
            [
               1.032680860860861,
               0.9932116968125454
            ],
            [
               1.0354833733733735,
               0.9931979970075261
            ],
            [
               1.0382858858858859,
               0.9931965906851868
            ],
            [
               1.0410883983983983,
               0.9932286065806605
            ],
            [
               1.0438909109109111,
               0.993301356392711
            ],
            [
               1.0466934234234235,
               0.9934064221383624
            ],
            [
               1.049495935935936,
               0.9935225976705423
            ],
            [
               1.0522984484484483,
               0.9936229143006
            ],
            [
               1.0551009609609612,
               0.9936837147020313
            ],
            [
               1.0579034734734736,
               0.9936930580120681
            ],
            [
               1.060705985985986,
               0.993655868807726
            ],
            [
               1.0635084984984984,
               0.9935941631862438
            ],
            [
               1.0663110110110112,
               0.9935421296495338
            ],
            [
               1.0691135235235236,
               0.9935373762763108
            ],
            [
               1.071916036036036,
               0.9936108105052773
            ],
            [
               1.0747185485485484,
               0.9937780387969349
            ],
            [
               1.0775210610610613,
               0.9940347314447252
            ],
            [
               1.0803235735735737,
               0.9943572311811305
            ],
            [
               1.083126086086086,
               0.9947081549424283
            ],
            [
               1.0859285985985985,
               0.9950453166829071
            ],
            [
               1.0887311111111113,
               0.9953314149494442
            ],
            [
               1.0915336236236237,
               0.9955418352796884
            ],
            [
               1.0943361361361361,
               0.9956686142259364
            ],
            [
               1.0971386486486485,
               0.9957198511006037
            ],
            [
               1.0999411611611614,
               0.9957152257039513
            ],
            [
               1.1027436736736738,
               0.9956793505524569
            ],
            [
               1.1055461861861862,
               0.9956351364013291
            ],
            [
               1.1083486986986986,
               0.9955990784902803
            ],
            [
               1.1111512112112114,
               0.9955795178477117
            ],
            [
               1.1139537237237238,
               0.9955778222474335
            ],
            [
               1.1167562362362362,
               0.9955914580709894
            ],
            [
               1.119558748748749,
               0.995617411539982
            ],
            [
               1.1223612612612615,
               0.995654511641931
            ],
            [
               1.1251637737737739,
               0.9957038313461936
            ],
            [
               1.1279662862862863,
               0.9957672346938152
            ],
            [
               1.130768798798799,
               0.9958449443590508
            ],
            [
               1.1335713113113115,
               0.9959334192990926
            ],
            [
               1.136373823823824,
               0.9960247021084593
            ],
            [
               1.1391763363363363,
               0.9961077775016479
            ],
            [
               1.1419788488488491,
               0.9961716214065238
            ],
            [
               1.1447813613613615,
               0.9962088551887575
            ],
            [
               1.147583873873874,
               0.9962185609787183
            ],
            [
               1.1503863863863864,
               0.9962070224717429
            ],
            [
               1.1531888988988992,
               0.9961858780678742
            ],
            [
               1.1559914114114116,
               0.9961681567737536
            ],
            [
               1.158793923923924,
               0.9961635464908477
            ],
            [
               1.1615964364364364,
               0.9961746735891236
            ],
            [
               1.1643989489489492,
               0.9961959559956185
            ],
            [
               1.1672014614614616,
               0.9962157628712812
            ],
            [
               1.170003973973974,
               0.996221434706195
            ],
            [
               1.1728064864864864,
               0.9962055959894943
            ],
            [
               1.1756089989989993,
               0.9961715415781992
            ],
            [
               1.1784115115115117,
               0.9961355678790546
            ],
            [
               1.181214024024024,
               0.9961249746765329
            ],
            [
               1.1840165365365365,
               0.9961718385679684
            ],
            [
               1.1868190490490493,
               0.99630411406568
            ],
            [
               1.1896215615615617,
               0.9965366603734181
            ],
            [
               1.1924240740740741,
               0.9968650423720146
            ],
            [
               1.1952265865865865,
               0.9972642844514586
            ],
            [
               1.1980290990990994,
               0.9976933396316606
            ],
            [
               1.2008316116116118,
               0.9981043036088796
            ],
            [
               1.2036341241241242,
               0.9984539036246364
            ],
            [
               1.2064366366366366,
               0.998714015394592
            ],
            [
               1.2092391491491494,
               0.9988781742997005
            ],
            [
               1.2120416616616618,
               0.9989622003820858
            ],
            [
               1.2148441741741742,
               0.9989987968182265
            ],
            [
               1.2176466866866866,
               0.99902776330733
            ],
            [
               1.2204491991991995,
               0.9990847297553177
            ],
            [
               1.2232517117117119,
               0.9991916707779528
            ],
            [
               1.2260542242242243,
               0.9993518124495396
            ],
            [
               1.2288567367367367,
               0.9995501181354337
            ],
            [
               1.2316592492492495,
               0.9997588139030181
            ],
            [
               1.234461761761762,
               0.9999459446563689
            ],
            [
               1.2372642742742743,
               1.0000841972537775
            ],
            [
               1.2400667867867867,
               1.0001573932227612
            ],
            [
               1.2428692992992996,
               1.0001630351409427
            ],
            [
               1.245671811811812,
               1.0001107133448626
            ],
            [
               1.2484743243243244,
               1.0000175371823716
            ],
            [
               1.2512768368368368,
               0.9999025873048532
            ],
            [
               1.2540793493493496,
               0.9997824366771856
            ],
            [
               1.256881861861862,
               0.9996690904313313
            ],
            [
               1.2596843743743744,
               0.9995705495552308
            ],
            [
               1.2624868868868868,
               0.9994930658962117
            ],
            [
               1.2652893993993997,
               0.9994434666941231
            ],
            [
               1.268091911911912,
               0.9994299498019964
            ],
            [
               1.2708944244244245,
               0.9994604757719642
            ],
            [
               1.2736969369369369,
               0.9995390283762356
            ],
            [
               1.2764994494494497,
               0.999661129809322
            ],
            [
               1.279301961961962,
               0.9998106262515706
            ],
            [
               1.2821044744744745,
               0.999959616208245
            ],
            [
               1.284906986986987,
               1.0000724711006836
            ],
            [
               1.2877094994994998,
               1.0001134825718285
            ],
            [
               1.2905120120120122,
               1.0000562532766644
            ],
            [
               1.2933145245245246,
               0.9998920496221545
            ],
            [
               1.296117037037037,
               0.9996343235649309
            ],
            [
               1.2989195495495498,
               0.9993175601862353
            ],
            [
               1.3017220620620622,
               0.9989902586409455
            ],
            [
               1.3045245745745746,
               0.9987036886869921
            ],
            [
               1.307327087087087,
               0.9984994768004681
            ],
            [
               1.3101295995995998,
               0.9983995748727518
            ],
            [
               1.3129321121121122,
               0.9984015491211266
            ],
            [
               1.3157346246246246,
               0.998480561914249
            ],
            [
               1.318537137137137,
               0.9985973905192714
            ],
            [
               1.32133964964965,
               0.9987099852650781
            ],
            [
               1.3241421621621623,
               0.9987850159615045
            ],
            [
               1.3269446746746747,
               0.9988059374684545
            ],
            [
               1.329747187187187,
               0.9987752977271244
            ],
            [
               1.3325496996997,
               0.9987109199871914
            ],
            [
               1.3353522122122123,
               0.9986375812006724
            ],
            [
               1.3381547247247247,
               0.998577218547274
            ],
            [
               1.3409572372372371,
               0.9985410594959908
            ],
            [
               1.34375974974975,
               0.9985262763399264
            ],
            [
               1.3465622622622624,
               0.9985180970953543
            ],
            [
               1.3493647747747748,
               0.9984963442958953
            ],
            [
               1.3521672872872872,
               0.998443806285087
            ],
            [
               1.3549697997998,
               0.9983532228354876
            ],
            [
               1.3577723123123124,
               0.9982302126834742
            ],
            [
               1.3605748248248248,
               0.9980910004687819
            ],
            [
               1.3633773373373372,
               0.9979557789630314
            ],
            [
               1.36617984984985,
               0.9978402627126547
            ],
            [
               1.3689823623623625,
               0.9977488170498362
            ],
            [
               1.3717848748748749,
               0.997672144253336
            ],
            [
               1.3745873873873873,
               0.9975909632892525
            ],
            [
               1.3773898998999001,
               0.9974849272305947
            ],
            [
               1.3801924124124125,
               0.9973439321991574
            ],
            [
               1.382994924924925,
               0.9971777366526008
            ],
            [
               1.3857974374374373,
               0.9970199280257995
            ],
            [
               1.3885999499499502,
               0.9969238054257542
            ],
            [
               1.3914024624624626,
               0.9969502730929932
            ],
            [
               1.394204974974975,
               0.9971505784933866
            ],
            [
               1.3970074874874874,
               0.9975487808837112
            ],
            [
               1.39981,
               0.998129473597079
            ]
         ]
      },
      {
         "data": [
            [
               1.39991,
               0.9977353053304251
            ],
            [
               1.3971074774774772,
               0.9973728559323681
            ],
            [
               1.3943049549549547,
               0.9969563291684086
            ],
            [
               1.391502432432432,
               0.9964980950013193
            ],
            [
               1.3886999099099095,
               0.996026882493548
            ],
            [
               1.385897387387387,
               0.9955827333486976
            ],
            [
               1.3830948648648644,
               0.9952079688417178
            ],
            [
               1.3802923423423419,
               0.9949369679356771
            ],
            [
               1.3774898198198193,
               0.994787967141917
            ],
            [
               1.3746872972972968,
               0.9947594175794668
            ],
            [
               1.3718847747747747,
               0.9948319094615102
            ],
            [
               1.369082252252252,
               0.9949748304248754
            ],
            [
               1.3662797297297296,
               0.9951553994404773
            ],
            [
               1.363477207207207,
               0.9953470326735206
            ],
            [
               1.3606746846846844,
               0.9955343733869458
            ],
            [
               1.3578721621621619,
               0.9957136035437341
            ],
            [
               1.3550696396396393,
               0.9958883828650086
            ],
            [
               1.3522671171171168,
               0.9960633159084514
            ],
            [
               1.3494645945945942,
               0.9962376829735758
            ],
            [
               1.3466620720720717,
               0.9964020010510001
            ],
            [
               1.3438595495495491,
               0.9965388799944076
            ],
            [
               1.3410570270270266,
               0.9966280090153296
            ],
            [
               1.338254504504504,
               0.9966535357469496
            ],
            [
               1.335451981981982,
               0.9966111462006865
            ],
            [
               1.3326494594594593,
               0.9965121584664688
            ],
            [
               1.3298469369369368,
               0.9963829058669914
            ],
            [
               1.3270444144144142,
               0.9962592698184894
            ],
            [
               1.3242418918918917,
               0.9961778768016715
            ],
            [
               1.3214393693693691,
               0.9961666252032059
            ],
            [
               1.3186368468468466,
               0.9962374632744176
            ],
            [
               1.315834324324324,
               0.9963836195066876
            ],
            [
               1.3130318018018015,
               0.9965820480390261
            ],
            [
               1.310229279279279,
               0.9968001924612903
            ],
            [
               1.3074267567567563,
               0.9970048541492392
            ],
            [
               1.3046242342342338,
               0.9971704072905362
            ],
            [
               1.3018217117117112,
               0.997283986246582
            ],
            [
               1.2990191891891887,
               0.9973464134367122
            ],
            [
               1.2962166666666666,
               0.9973691146162805
            ],
            [
               1.293414144144144,
               0.9973685610385398
            ],
            [
               1.2906116216216215,
               0.9973604486311775
            ],
            [
               1.287809099099099,
               0.9973556732401915
            ],
            [
               1.2850065765765764,
               0.9973592868219775
            ],
            [
               1.2822040540540538,
               0.9973723740176913
            ],
            [
               1.2794015315315312,
               0.9973956430950451
            ],
            [
               1.2765990090090087,
               0.9974328979981687
            ],
            [
               1.2737964864864861,
               0.997492665430232
            ],
            [
               1.2709939639639636,
               0.9975870339695257
            ],
            [
               1.268191441441441,
               0.9977279154582349
            ],
            [
               1.2653889189189185,
               0.9979220251863944
            ],
            [
               1.262586396396396,
               0.9981664889357132
            ],
            [
               1.2597838738738734,
               0.998446890510785
            ],
            [
               1.2569813513513513,
               0.9987387996143003
            ],
            [
               1.2541788288288287,
               0.9990126390081974
            ],
            [
               1.2513763063063061,
               0.9992405797219995
            ],
            [
               1.2485737837837836,
               0.9994034070033032
            ],
            [
               1.245771261261261,
               0.9994952404338168
            ],
            [
               1.2429687387387385,
               0.9995246406571835
            ],
            [
               1.240166216216216,
               0.99951176888554
            ],
            [
               1.2373636936936934,
               0.9994824972117705
            ],
            [
               1.2345611711711708,
               0.9994612854821384
            ],
            [
               1.2317586486486483,
               0.999464948841006
            ],
            [
               1.2289561261261257,
               0.9994990588541895
            ],
            [
               1.2261536036036031,
               0.9995578054619513
            ],
            [
               1.2233510810810806,
               0.9996270252064318
            ],
            [
               1.2205485585585585,
               0.9996891548089454
            ],
            [
               1.217746036036036,
               0.9997283995862568
            ],
            [
               1.2149435135135134,
               0.9997345347611225
            ],
            [
               1.2121409909909908,
               0.9997043936112545
            ],
            [
               1.2093384684684683,
               0.9996409803626555
            ],
            [
               1.2065359459459457,
               0.999550951004223
            ],
            [
               1.2037334234234232,
               0.999441657041578
            ],
            [
               1.2009309009009006,
               0.9993189174932534
            ],
            [
               1.198128378378378,
               0.9991862284792171
            ],
            [
               1.1953258558558555,
               0.9990454447973524
            ],
            [
               1.192523333333333,
               0.9988983478286967
            ],
            [
               1.1897208108108104,
               0.9987481841241729
            ],
            [
               1.1869182882882878,
               0.9986003296218952
            ],
            [
               1.1841157657657653,
               0.9984616559875993
            ],
            [
               1.1813132432432432,
               0.998338764352887
            ],
            [
               1.1785107207207206,
               0.9982357655971436
            ],
            [
               1.175708198198198,
               0.9981525197889248
            ],
            [
               1.1729056756756755,
               0.9980841098023433
            ],
            [
               1.170103153153153,
               0.9980218718072441
            ],
            [
               1.1673006306306304,
               0.9979557169175325
            ],
            [
               1.1644981081081078,
               0.9978769836335798
            ],
            [
               1.1616955855855853,
               0.9977808515662315
            ],
            [
               1.1588930630630627,
               0.9976675034588446
            ],
            [
               1.1560905405405402,
               0.99754168356501
            ],
            [
               1.1532880180180176,
               0.9974108881217348
            ],
            [
               1.150485495495495,
               0.9972829125023525
            ],
            [
               1.1476829729729725,
               0.9971636834271415
            ],
            [
               1.14488045045045,
               0.9970561478489007
            ],
            [
               1.1420779279279278,
               0.9969605368905329
            ],
            [
               1.1392754054054053,
               0.9968757525367712
            ],
            [
               1.1364728828828827,
               0.9968011619719431
            ],
            [
               1.1336703603603602,
               0.9967379143040253
            ],
            [
               1.1308678378378376,
               0.9966890893327786
            ],
            [
               1.128065315315315,
               0.9966584784551683
            ],
            [
               1.1252627927927925,
               0.9966483965664862
            ],
            [
               1.12246027027027,
               0.9966573956916985
            ],
            [
               1.1196577477477474,
               0.996678901983162
            ],
            [
               1.1168552252252248,
               0.9967015500957547
            ],
            [
               1.1140527027027023,
               0.9967114148561879
            ],
            [
               1.1112501801801797,
               0.9966956388724201
            ],
            [
               1.1084476576576572,
               0.996646382299447
            ],
            [
               1.105645135135135,
               0.9965637967499438
            ],
            [
               1.1028426126126125,
               0.996456949839661
            ],
            [
               1.10004009009009,
               0.996342241268129
            ],
            [
               1.0972375675675674,
               0.9962396542590769
            ],
            [
               1.0944350450450449,
               0.9961679026219877
            ],
            [
               1.0916325225225223,
               0.9961399120494069
            ],
            [
               1.0888299999999997,
               0.996159976722803
            ],
            [
               1.0860274774774772,
               0.9962233858959085
            ],
            [
               1.0832249549549546,
               0.9963185045782544
            ],
            [
               1.080422432432432,
               0.9964304966383642
            ],
            [
               1.0776199099099095,
               0.996545372863031
            ],
            [
               1.074817387387387,
               0.9966530049807286
            ],
            [
               1.0720148648648644,
               0.9967481802445167
            ],
            [
               1.0692123423423419,
               0.9968295226392031
            ],
            [
               1.0664098198198197,
               0.9968969058106462
            ],
            [
               1.0636072972972972,
               0.9969485416118075
            ],
            [
               1.0608047747747746,
               0.9969790439238865
            ],
            [
               1.058002252252252,
               0.9969793953431584
            ],
            [
               1.0551997297297295,
               0.9969390149921354
            ],
            [
               1.052397207207207,
               0.99684930020886
            ],
            [
               1.0495946846846844,
               0.9967073931571563
            ],
            [
               1.0467921621621619,
               0.9965187379127379
            ],
            [
               1.0439896396396393,
               0.9962973254927138
            ],
            [
               1.0411871171171168,
               0.996063272229936
            ],
            [
               1.0383845945945942,
               0.9958382895022163
            ],
            [
               1.0355820720720716,
               0.9956403644382276
            ],
            [
               1.032779549549549,
               0.9954793110763481
            ],
            [
               1.0299770270270265,
               0.9953546386743487
            ],
            [
               1.0271745045045044,
               0.9952564750853298
            ],
            [
               1.0243719819819819,
               0.9951693058972549
            ],
            [
               1.0215694594594593,
               0.9950773674326129
            ],
            [
               1.0187669369369368,
               0.9949699735048422
            ],
            [
               1.0159644144144142,
               0.9948450535656636
            ],
            [
               1.0131618918918917,
               0.9947097414300267
            ],
            [
               1.010359369369369,
               0.9945777997531263
            ],
            [
               1.0075568468468465,
               0.9944646885825709
            ],
            [
               1.004754324324324,
               0.9943818535468539
            ],
            [
               1.0019518018018014,
               0.9943320719625773
            ],
            [
               0.9991492792792789,
               0.9943073705854569
            ],
            [
               0.9963467567567563,
               0.99429022553139
            ],
            [
               0.9935442342342338,
               0.9942577349890086
            ],
            [
               0.9907417117117117,
               0.9941875458682731
            ],
            [
               0.9879391891891891,
               0.9940638009283226
            ],
            [
               0.9851366666666665,
               0.993881403569849
            ],
            [
               0.982334144144144,
               0.9936474447468652
            ],
            [
               0.9795316216216214,
               0.9933795080611011
            ],
            [
               0.9767290990990989,
               0.9931014777990786
            ],
            [
               0.9739265765765763,
               0.9928381357982895
            ],
            [
               0.9711240540540538,
               0.9926100573590563
            ],
            [
               0.9683215315315312,
               0.992430067349701
            ],
            [
               0.9655190090090087,
               0.9923019148401667
            ],
            [
               0.9627164864864861,
               0.9922210948964113
            ],
            [
               0.9599139639639636,
               0.9921771406488943
            ],
            [
               0.957111441441441,
               0.9921564155685046
            ],
            [
               0.9543089189189184,
               0.9921445191626911
            ],
            [
               0.9515063963963963,
               0.9921278042407414
            ],
            [
               0.9487038738738738,
               0.9920940116077995
            ],
            [
               0.9459013513513512,
               0.9920324461706923
            ],
            [
               0.9430988288288287,
               0.9919342813319184
            ],
            [
               0.9402963063063061,
               0.9917934281561013
            ],
            [
               0.9374937837837836,
               0.9916080116854485
            ],
            [
               0.934691261261261,
               0.9913820287024045
            ],
            [
               0.9318887387387385,
               0.9911264244945984
            ],
            [
               0.9290862162162159,
               0.9908587833322892
            ],
            [
               0.9262836936936933,
               0.9906011345128937
            ],
            [
               0.9234811711711708,
               0.990375956534462
            ],
            [
               0.9206786486486482,
               0.9902011287948215
            ],
            [
               0.9178761261261257,
               0.9900850970030476
            ],
            [
               0.9150736036036036,
               0.9900236822461667
            ],
            [
               0.912271081081081,
               0.9899996779773589
            ],
            [
               0.9094685585585585,
               0.9899856936037444
            ],
            [
               0.9066660360360359,
               0.9899498043322211
            ],
            [
               0.9038635135135134,
               0.9898627226422746
            ],
            [
               0.9010609909909908,
               0.9897046829859563
            ],
            [
               0.8982584684684682,
               0.9894702059128943
            ],
            [
               0.8954559459459457,
               0.9891694115021173
            ],
            [
               0.8926534234234231,
               0.9888254549442544
            ],
            [
               0.8898509009009006,
               0.9884687059682998
            ],
            [
               0.887048378378378,
               0.9881291872789081
            ],
            [
               0.8842458558558555,
               0.9878292667435521
            ],
            [
               0.8814433333333329,
               0.9875785252693358
            ],
            [
               0.8786408108108104,
               0.9873721190501171
            ],
            [
               0.8758382882882882,
               0.9871929951798674
            ],
            [
               0.8730357657657657,
               0.9870172764125286
            ],
            [
               0.8702332432432431,
               0.9868212948672698
            ],
            [
               0.8674307207207206,
               0.9865883506951806
            ],
            [
               0.864628198198198,
               0.9863133977597621
            ],
            [
               0.8618256756756755,
               0.9860044621189482
            ],
            [
               0.8590231531531529,
               0.9856804999128831
            ],
            [
               0.8562206306306304,
               0.9853663463127257
            ],
            [
               0.8534181081081078,
               0.9850861444287392
            ],
            [
               0.8506155855855853,
               0.9848569892916524
            ],
            [
               0.8478130630630627,
               0.9846844072304038
            ],
            [
               0.8450105405405401,
               0.9845607689762302
            ],
            [
               0.8422080180180176,
               0.9844669600902686
            ],
            [
               0.839405495495495,
               0.9843768126485349
            ],
            [
               0.8366029729729729,
               0.9842631421660214
            ],
            [
               0.8338004504504504,
               0.9841038848510769
            ],
            [
               0.8309979279279278,
               0.9838868586124475
            ],
            [
               0.8281954054054053,
               0.9836120495702046
            ],
            [
               0.8253928828828827,
               0.9832909478284452
            ],
            [
               0.8225903603603602,
               0.9829431669634178
            ],
            [
               0.8197878378378376,
               0.9825912151248265
            ],
            [
               0.816985315315315,
               0.9822547012180122
            ],
            [
               0.8141827927927925,
               0.9819453700514563
            ],
            [
               0.8113802702702699,
               0.9816641473227038
            ],
            [
               0.8085777477477474,
               0.98140089132659
            ],
            [
               0.8057752252252248,
               0.9811369047163218
            ],
            [
               0.8029727027027023,
               0.9808496037428206
            ],
            [
               0.8001701801801802,
               0.9805182261905615
            ],
            [
               0.7973676576576576,
               0.9801292060365353
            ],
            [
               0.794565135135135,
               0.9796799176571312
            ],
            [
               0.7917626126126125,
               0.9791798832487203
            ],
            [
               0.7889600900900899,
               0.978649153546049
            ],
            [
               0.7861575675675674,
               0.9781142630714749
            ],
            [
               0.7833550450450448,
               0.9776027514905811
            ],
            [
               0.7805525225225223,
               0.977137577541828
            ],
            [
               0.7777499999999997,
               0.9767327412841346
            ],
            [
               0.7749474774774772,
               0.9763910769010177
            ],
            [
               0.7721449549549546,
               0.9761045811651096
            ],
            [
               0.769342432432432,
               0.9758569720939799
            ],
            [
               0.7665399099099095,
               0.9756276211083915
            ],
            [
               0.763737387387387,
               0.9753957274630024
            ],
            [
               0.7609348648648648,
               0.9751436780070638
            ],
            [
               0.7581323423423423,
               0.9748589208237827
            ],
            [
               0.7553298198198197,
               0.974534240772093
            ],
            [
               0.7525272972972972,
               0.9741668651690619
            ],
            [
               0.7497247747747746,
               0.973757163602701
            ],
            [
               0.7469222522522521,
               0.9733077237423781
            ],
            [
               0.7441197297297295,
               0.9728232847859054
            ],
            [
               0.741317207207207,
               0.972311508213162
            ],
            [
               0.7385146846846844,
               0.9717840569914845
            ],
            [
               0.7357121621621618,
               0.9712571454846103
            ],
            [
               0.7329096396396393,
               0.9707507548714464
            ],
            [
               0.7301071171171167,
               0.9702861039645673
            ],
            [
               0.7273045945945942,
               0.9698816073074962
            ],
            [
               0.7245020720720716,
               0.9695482216659456
            ],
            [
               0.7216995495495495,
               0.9692855274524962
            ],
            [
               0.718897027027027,
               0.9690799198390986
            ],
            [
               0.7160945045045044,
               0.9689058341886151
            ],
            [
               0.7132919819819818,
               0.9687301056487664
            ],
            [
               0.7104894594594593,
               0.9685186079350437
            ],
            [
               0.7076869369369367,
               0.9682435417760232
            ],
            [
               0.7048844144144142,
               0.9678894218415174
            ],
            [
               0.7020818918918916,
               0.9674560805885949
            ],
            [
               0.6992793693693691,
               0.966957816780227
            ],
            [
               0.6964768468468465,
               0.9664189309055501
            ],
            [
               0.693674324324324,
               0.9658669621360193
            ],
            [
               0.6908718018018014,
               0.9653256241986773
            ],
            [
               0.6880692792792789,
               0.9648094999573805
            ],
            [
               0.6852667567567567,
               0.9643219647078493
            ],
            [
               0.6824642342342342,
               0.9638567500979992
            ],
            [
               0.6796617117117116,
               0.9634023776210269
            ],
            [
               0.6768591891891891,
               0.9629477735150921
            ],
            [
               0.6740566666666665,
               0.9624870323397549
            ],
            [
               0.671254144144144,
               0.9620216416108099
            ],
            [
               0.6684516216216214,
               0.9615593994490316
            ],
            [
               0.6656490990990989,
               0.9611104398459841
            ],
            [
               0.6628465765765763,
               0.9606818224348205
            ],
            [
               0.6600440540540538,
               0.9602726873275872
            ],
            [
               0.6572415315315312,
               0.9598718308742723
            ],
            [
               0.6544390090090086,
               0.9594587701943137
            ],
            [
               0.6516364864864861,
               0.9590081986859419
            ],
            [
               0.6488339639639635,
               0.9584965869425665
            ],
            [
               0.6460314414414414,
               0.957908942841949
            ],
            [
               0.6432289189189189,
               0.9572436597914814
            ],
            [
               0.6404263963963963,
               0.9565139762259868
            ],
            [
               0.6376238738738738,
               0.9557456334310613
            ],
            [
               0.6348213513513512,
               0.9549714864719722
            ],
            [
               0.6320188288288286,
               0.9542247008039254
            ],
            [
               0.6292163063063061,
               0.9535324719741479
            ],
            [
               0.6264137837837835,
               0.9529118625734291
            ],
            [
               0.623611261261261,
               0.9523685139246932
            ],
            [
               0.6208087387387384,
               0.9518979832999298
            ],
            [
               0.6180062162162159,
               0.9514886514174129
            ],
            [
               0.6152036936936933,
               0.9511248204210244
            ],
            [
               0.6124011711711708,
               0.9507888681151105
            ],
            [
               0.6095986486486482,
               0.9504620066690724
            ],
            [
               0.6067961261261261,
               0.9501240123046101
            ],
            [
               0.6039936036036035,
               0.9497528958128366
            ],
            [
               0.601191081081081,
               0.9493256091669343
            ],
            [
               0.5983885585585584,
               0.9488204612407664
            ],
            [
               0.5955860360360359,
               0.9482211013684908
            ],
            [
               0.5927835135135133,
               0.9475210494593033
            ],
            [
               0.5899809909909908,
               0.9467271794565691
            ],
            [
               0.5871784684684682,
               0.9458605743165235
            ],
            [
               0.5843759459459457,
               0.9449538278490578
            ],
            [
               0.5815734234234231,
               0.9440449842137321
            ],
            [
               0.5787709009009008,
               0.943169499051118
            ],
            [
               0.5759683783783782,
               0.9423524369540158
            ],
            [
               0.5731658558558557,
               0.9416032511598856
            ],
            [
               0.5703633333333331,
               0.9409148212251094
            ],
            [
               0.5675608108108106,
               0.9402671375104522
            ],
            [
               0.564758288288288,
               0.9396345354758014
            ],
            [
               0.5619557657657654,
               0.9389942081597061
            ],
            [
               0.5591532432432431,
               0.9383332831053665
            ],
            [
               0.5563507207207206,
               0.9376522171811884
            ],
            [
               0.553548198198198,
               0.9369634991682424
            ],
            [
               0.5507456756756755,
               0.9362862390918706
            ],
            [
               0.5479431531531529,
               0.9356386139855667
            ],
            [
               0.5451406306306303,
               0.9350308413721614
            ],
            [
               0.5423381081081078,
               0.9344611120307217
            ],
            [
               0.5395355855855855,
               0.9339158148383567
            ],
            [
               0.5367330630630629,
               0.9333738217722035
            ],
            [
               0.5339305405405403,
               0.932813137017308
            ],
            [
               0.5311280180180178,
               0.9322173863813089
            ],
            [
               0.5283254954954952,
               0.9315797397612647
            ],
            [
               0.5255229729729727,
               0.9309028823743376
            ],
            [
               0.5227204504504503,
               0.930195203312241
            ],
            [
               0.5199179279279278,
               0.9294648701898997
            ],
            [
               0.5171154054054052,
               0.9287143304067452
            ],
            [
               0.5143128828828827,
               0.9279376698633607
            ],
            [
               0.5115103603603601,
               0.9271221783768983
            ],
            [
               0.5087078378378376,
               0.9262537982617866
            ],
            [
               0.505905315315315,
               0.9253244909408923
            ],
            [
               0.5031027927927927,
               0.9243385852342395
            ],
            [
               0.5003002702702701,
               0.9233152862671213
            ],
            [
               0.4974977477477476,
               0.9222857520393474
            ],
            [
               0.494695225225225,
               0.9212850930482132
            ],
            [
               0.49189270270270247,
               0.9203416325682908
            ],
            [
               0.4890901801801799,
               0.9194670403831365
            ],
            [
               0.48628765765765736,
               0.9186509961890127
            ],
            [
               0.483485135135135,
               0.9178627461403307
            ],
            [
               0.48068261261261247,
               0.9170596635980047
            ],
            [
               0.4778800900900899,
               0.9162004594690335
            ],
            [
               0.47507756756756736,
               0.9152588752137153
            ],
            [
               0.4722750450450448,
               0.9142332154797926
            ],
            [
               0.46947252252252225,
               0.9131481848074877
            ],
            [
               0.4666699999999997,
               0.9120478883797817
            ],
            [
               0.46386747747747736,
               0.9109817817933356
            ],
            [
               0.4610649549549548,
               0.9099878332821808
            ],
            [
               0.45826243243243225,
               0.9090783303875217
            ],
            [
               0.4554599099099097,
               0.9082331725139646
            ],
            [
               0.45265738738738714,
               0.9074032729256408
            ],
            [
               0.4498548648648646,
               0.9065235323104027
            ],
            [
               0.44705234234234204,
               0.9055317579560717
            ],
            [
               0.4442498198198197,
               0.9043879010873671
            ],
            [
               0.44144729729729715,
               0.9030877392704587
            ],
            [
               0.4386447747747746,
               0.9016667390546463
            ],
            [
               0.43584225225225204,
               0.9001927875469461
            ],
            [
               0.4330397297297295,
               0.898749834169131
            ],
            [
               0.43023720720720693,
               0.8974171675093844
            ],
            [
               0.4274346846846844,
               0.8962502317533344
            ],
            [
               0.42463216216216204,
               0.8952682319580104
            ],
            [
               0.4218296396396395,
               0.8944515587107081
            ],
            [
               0.41902711711711693,
               0.8937490465997725
            ],
            [
               0.4162245945945944,
               0.8930922573267727
            ],
            [
               0.4134220720720718,
               0.892412223046177
            ],
            [
               0.41061954954954927,
               0.8916538738346468
            ],
            [
               0.40781702702702693,
               0.8907846418340769
            ],
            [
               0.4050145045045044,
               0.8897959354683395
            ],
            [
               0.4022119819819818,
               0.8886984959631711
            ],
            [
               0.39940945945945927,
               0.8875143047261081
            ],
            [
               0.3966069369369367,
               0.8862682279587587
            ],
            [
               0.39380441441441416,
               0.8849819380843128
            ],
            [
               0.3910018918918916,
               0.8836712370608125
            ],
            [
               0.3881993693693693,
               0.8823463627863456
            ],
            [
               0.3853968468468467,
               0.8810138051005697
            ],
            [
               0.38259432432432416,
               0.8796779521437262
            ],
            [
               0.3797918018018016,
               0.878341506653738
            ],
            [
               0.37698927927927905,
               0.8770046796275374
            ],
            [
               0.3741867567567565,
               0.8756641332441538
            ],
            [
               0.37138423423423395,
               0.8743130198257528
            ],
            [
               0.3685817117117116,
               0.8729430414992484
            ],
            [
               0.36577918918918906,
               0.8715484026958843
            ],
            [
               0.3629766666666665,
               0.8701303223562796
            ],
            [
               0.36017414414414395,
               0.8687000050764208
            ],
            [
               0.3573716216216214,
               0.8672780876702716
            ],
            [
               0.35456909909909884,
               0.8658896742550625
            ],
            [
               0.3517665765765763,
               0.8645558166244013
            ],
            [
               0.34896405405405395,
               0.8632840278378252
            ],
            [
               0.3461615315315314,
               0.8620613930074227
            ],
            [
               0.34335900900900884,
               0.8608535359375088
            ],
            [
               0.3405564864864863,
               0.8596110421123827
            ],
            [
               0.33775396396396373,
               0.8582823887526568
            ],
            [
               0.3349514414414412,
               0.8568298593888916
            ],
            [
               0.3321489189189186,
               0.8552433025093654
            ],
            [
               0.3293463963963963,
               0.8535466558295962
            ],
            [
               0.32654387387387374,
               0.8517940701820169
            ],
            [
               0.3237413513513512,
               0.8500557312444658
            ],
            [
               0.3209388288288286,
               0.8483970511375561
            ],
            [
               0.31813630630630607,
               0.8468575368066907
            ],
            [
               0.3153337837837835,
               0.8454363214527955
            ],
            [
               0.31253126126126096,
               0.844089669318519
            ],
            [
               0.30972873873873863,
               0.8427421376116887
            ],
            [
               0.3069262162162161,
               0.8413086217333959
            ],
            [
               0.3041236936936935,
               0.839720704512308
            ],
            [
               0.30132117117117097,
               0.8379489231014782
            ],
            [
               0.2985186486486484,
               0.8360134883387017
            ],
            [
               0.29571612612612586,
               0.8339794671649438
            ],
            [
               0.2929136036036035,
               0.831937408803802
            ],
            [
               0.29011108108108097,
               0.8299752401292665
            ],
            [
               0.2873085585585584,
               0.8281503320470368
            ],
            [
               0.28450603603603586,
               0.8264708456203248
            ],
            [
               0.2817035135135133,
               0.8248926421877153
            ],
            [
               0.27890099099099075,
               0.8233330489997849
            ],
            [
               0.2760984684684682,
               0.8216972337148766
            ],
            [
               0.27329594594594586,
               0.8199087053434418
            ],
            [
               0.2704934234234233,
               0.8179339736142365
            ],
            [
               0.26769090090090075,
               0.815793208824226
            ],
            [
               0.2648883783783782,
               0.8135532910384639
            ],
            [
               0.26208585585585564,
               0.811305430137938
            ],
            [
               0.2592833333333331,
               0.809134648389859
            ],
            [
               0.25648081081081053,
               0.8070911298745155
            ],
            [
               0.2536782882882882,
               0.8051728389393199
            ],
            [
               0.25087576576576565,
               0.8033250897611651
            ],
            [
               0.2480732432432431,
               0.801457159335838
            ],
            [
               0.24527072072072054,
               0.7994704534882725
            ],
            [
               0.24246819819819798,
               0.7972890261542626
            ],
            [
               0.23966567567567543,
               0.7948826371383378
            ],
            [
               0.23686315315315287,
               0.79227517609261
            ],
            [
               0.23406063063063054,
               0.7895362390431161
            ],
            [
               0.23125810810810798,
               0.7867592051578557
            ],
            [
               0.22845558558558543,
               0.7840334370947918
            ],
            [
               0.22565306306306288,
               0.7814198057573413
            ],
            [
               0.22285054054054032,
               0.7789371626074225
            ],
            [
               0.22004801801801777,
               0.7765632898994611
            ],
            [
               0.2172454954954952,
               0.7742487458984607
            ],
            [
               0.21444297297297288,
               0.7719376994340735
            ],
            [
               0.21164045045045032,
               0.7695878021899082
            ],
            [
               0.20883792792792777,
               0.7671820215403377
            ],
            [
               0.20603540540540521,
               0.7647287405533015
            ],
            [
               0.20323288288288266,
               0.7622510251446778
            ],
            [
               0.2004303603603601,
               0.7597700533970247
            ],
            [
               0.19762783783783777,
               0.7572898040950115
            ],
            [
               0.19482531531531522,
               0.7547894673450578
            ],
            [
               0.19202279279279266,
               0.7522269401967877
            ],
            [
               0.1892202702702701,
               0.7495523821909015
            ],
            [
               0.18641774774774755,
               0.7467267796036773
            ],
            [
               0.183615225225225,
               0.7437383193946167
            ],
            [
               0.18081270270270244,
               0.7406099312988944
            ],
            [
               0.1780101801801801,
               0.7373944504816484
            ],
            [
               0.17520765765765756,
               0.7341583756878697
            ],
            [
               0.172405135135135,
               0.73095950007618
            ],
            [
               0.16960261261261245,
               0.7278261820230646
            ],
            [
               0.1668000900900899,
               0.7247457473836504
            ],
            [
               0.16399756756756734,
               0.7216665116531701
            ],
            [
               0.16119504504504478,
               0.718513209003505
            ],
            [
               0.15839252252252245,
               0.715210873986544
            ],
            [
               0.1555899999999999,
               0.7117091386525795
            ],
            [
               0.15278747747747734,
               0.7079986098228342
            ],
            [
               0.14998495495495479,
               0.7041136240565417
            ],
            [
               0.14718243243243223,
               0.7001203444829861
            ],
            [
               0.14437990990990968,
               0.6960942355451455
            ],
            [
               0.14157738738738712,
               0.6920946433376446
            ],
            [
               0.1387748648648648,
               0.6881452123315267
            ],
            [
               0.13597234234234223,
               0.6842268200680265
            ],
            [
               0.13316981981981968,
               0.6802853236401755
            ],
            [
               0.13036729729729712,
               0.6762512270885784
            ],
            [
               0.12756477477477457,
               0.6720642221675478
            ],
            [
               0.12476225225225201,
               0.6676938885096267
            ],
            [
               0.12195972972972946,
               0.6631492446977881
            ],
            [
               0.11915720720720713,
               0.6584738149411932
            ],
            [
               0.11635468468468457,
               0.653728007021744
            ],
            [
               0.11355216216216202,
               0.6489650715677816
            ],
            [
               0.11074963963963946,
               0.6442091554077266
            ],
            [
               0.10794711711711691,
               0.6394431938689308
            ],
            [
               0.10514459459459435,
               0.6346108981081747
            ],
            [
               0.1023420720720718,
               0.6296321339256207
            ],
            [
               0.09953954954954947,
               0.6244263194406375
            ],
            [
               0.09673702702702691,
               0.6189357348428713
            ],
            [
               0.09393450450450436,
               0.6131407822052982
            ],
            [
               0.0911319819819818,
               0.6070621704656783
            ],
            [
               0.08832945945945925,
               0.6007496521902934
            ],
            [
               0.08552693693693669,
               0.594261628226025
            ],
            [
               0.08272441441441436,
               0.5876429932769055
            ],
            [
               0.0799218918918918,
               0.5809089534335466
            ],
            [
               0.07711936936936925,
               0.5740401214704746
            ],
            [
               0.0743168468468467,
               0.5669899080611488
            ],
            [
               0.07151432432432414,
               0.559700663731426
            ],
            [
               0.06871180180180159,
               0.5521218623480909
            ],
            [
               0.06590927927927903,
               0.5442230071973536
            ],
            [
               0.0631067567567567,
               0.5359961008727915
            ],
            [
               0.060304234234234144,
               0.5274466470864839
            ],
            [
               0.05750171171171159,
               0.5185767136015463
            ],
            [
               0.054699189189189035,
               0.5093668736733158
            ],
            [
               0.05189666666666648,
               0.4997645983318014
            ],
            [
               0.049094144144143925,
               0.48968454449758114
            ],
            [
               0.04629162162162137,
               0.4790218767147727
            ],
            [
               0.04348909909909904,
               0.46767479051270067
            ],
            [
               0.04068657657657648,
               0.4555685738009798
            ],
            [
               0.03788405405405393,
               0.44267229407906916
            ],
            [
               0.035081531531531374,
               0.4290011012358438
            ],
            [
               0.03227900900900882,
               0.41460166047298597
            ],
            [
               0.029476486486486264,
               0.3995239173636034
            ],
            [
               0.02667396396396371,
               0.38378734476522813
            ],
            [
               0.023871441441441377,
               0.3673523312424033
            ],
            [
               0.021068918918918822,
               0.3501065297375471
            ],
            [
               0.018266396396396267,
               0.331871979471168
            ],
            [
               0.015463873873873712,
               0.31243286994019914
            ],
            [
               0.012661351351351158,
               0.2915777917431305
            ],
            [
               0.009858828828828603,
               0.26914608893407665
            ],
            [
               0.007056306306306048,
               0.24506676969594465
            ],
            [
               0.004253783783783716,
               0.219380626490838
            ],
            [
               0.0014512612612611608,
               0.19224098439577408
            ],
            [
               -0.001351261261261394,
               0.163894288396641
            ],
            [
               -0.004153783783783949,
               0.13464677064536912
            ],
            [
               -0.006956306306306503,
               0.10482626941323558
            ],
            [
               -0.009758828828829058,
               0.07474825520613193
            ],
            [
               -0.012561351351351613,
               0.04469255386290838
            ],
            [
               -0.015363873873873946,
               0.014893215229594525
            ],
            [
               -0.0181663963963965,
               -0.014460107775089437
            ],
            [
               -0.020968918918919055,
               -0.043213746183576984
            ],
            [
               -0.02377144144144161,
               -0.07123992328357825
            ],
            [
               -0.026573963963964164,
               -0.09842928803675582
            ],
            [
               -0.02937648648648672,
               -0.1246880896590159
            ],
            [
               -0.03217900900900905,
               -0.14993952164038438
            ],
            [
               -0.03498153153153161,
               -0.17412704078307217
            ],
            [
               -0.03778405405405416,
               -0.1972170508553303
            ],
            [
               -0.040586576576576716,
               -0.2191991858813953
            ],
            [
               -0.04338909909909927,
               -0.2400839768460833
            ],
            [
               -0.046191621621621826,
               -0.2598991362859555
            ],
            [
               -0.04899414414414438,
               -0.2786863530114202
            ],
            [
               -0.05179666666666671,
               -0.2965000551381096
            ],
            [
               -0.05459918918918927,
               -0.31340828699775836
            ],
            [
               -0.05740171171171182,
               -0.32949428105319134
            ],
            [
               -0.06020423423423438,
               -0.34485625919646085
            ],
            [
               -0.06300675675675693,
               -0.3596030492296133
            ],
            [
               -0.06580927927927949,
               -0.37384438409808557
            ],
            [
               -0.06861180180180204,
               -0.3876768664174447
            ],
            [
               -0.07141432432432437,
               -0.4011687356171374
            ],
            [
               -0.07421684684684693,
               -0.41434787953120494
            ],
            [
               -0.07701936936936948,
               -0.42719735205375003
            ],
            [
               -0.07982189189189204,
               -0.439660883395993
            ],
            [
               -0.0826244144144146,
               -0.4516579912840692
            ],
            [
               -0.08542693693693715,
               -0.46310526368781807
            ],
            [
               -0.0882294594594597,
               -0.4739382531524286
            ],
            [
               -0.09103198198198204,
               -0.4841280004613932
            ],
            [
               -0.09383450450450459,
               -0.4936877206076706
            ],
            [
               -0.09663702702702714,
               -0.5026681887020298
            ],
            [
               -0.0994395495495497,
               -0.5111438701057458
            ],
            [
               -0.10224207207207225,
               -0.5191946595408677
            ],
            [
               -0.10504459459459481,
               -0.52688925869705
            ],
            [
               -0.10784711711711736,
               -0.5342753297712475
            ],
            [
               -0.1106496396396397,
               -0.5413789324069332
            ],
            [
               -0.11345216216216225,
               -0.5482123183354851
            ],
            [
               -0.1162546846846848,
               -0.5547861453679376
            ],
            [
               -0.11905720720720736,
               -0.5611206585222751
            ],
            [
               -0.12185972972972992,
               -0.5672509165770455
            ],
            [
               -0.12466225225225247,
               -0.573223529530285
            ],
            [
               -0.12746477477477502,
               -0.5790857553889545
            ],
            [
               -0.13026729729729736,
               -0.5848709509274119
            ],
            [
               -0.1330698198198199,
               -0.5905861142106286
            ],
            [
               -0.13587234234234247,
               -0.5962069154517491
            ],
            [
               -0.13867486486486502,
               -0.6016832415127921
            ],
            [
               -0.14147738738738758,
               -0.6069546603109881
            ],
            [
               -0.14427990990991013,
               -0.6119715894075163
            ],
            [
               -0.14708243243243246,
               -0.6167156047451741
            ],
            [
               -0.14988495495495502,
               -0.6212121134884842
            ],
            [
               -0.15268747747747757,
               -0.6255306831190882
            ],
            [
               -0.15549000000000013,
               -0.6297720353491267
            ],
            [
               -0.15829252252252268,
               -0.634044880152711
            ],
            [
               -0.16109504504504524,
               -0.6384390224239749
            ],
            [
               -0.1638975675675678,
               -0.6430024572757251
            ],
            [
               -0.16670009009009013,
               -0.6477290653515546
            ],
            [
               -0.16950261261261268,
               -0.652560392815629
            ],
            [
               -0.17230513513513523,
               -0.657400865085602
            ],
            [
               -0.1751076576576578,
               -0.6621419520492016
            ],
            [
               -0.17791018018018034,
               -0.6666884504733107
            ],
            [
               -0.1807127027027029,
               -0.6709798350006573
            ],
            [
               -0.18351522522522545,
               -0.675001501491122
            ],
            [
               -0.1863177477477478,
               -0.6787839759778529
            ],
            [
               -0.18912027027027034,
               -0.6823916886735621
            ],
            [
               -0.1919227927927929,
               -0.6859056073422478
            ],
            [
               -0.19472531531531545,
               -0.6894051361295693
            ],
            [
               -0.197527837837838,
               -0.6929540397426395
            ],
            [
               -0.20033036036036056,
               -0.6965931615747107
            ],
            [
               -0.20313288288288311,
               -0.700340178781634
            ],
            [
               -0.20593540540540545,
               -0.7041944745413455
            ],
            [
               -0.208737927927928,
               -0.708144075015686
            ],
            [
               -0.21154045045045056,
               -0.712171724357105
            ],
            [
               -0.2143429729729731,
               -0.7162583101181351
            ],
            [
               -0.21714549549549567,
               -0.7203834231666629
            ],
            [
               -0.21994801801801822,
               -0.7245241741714414
            ],
            [
               -0.22275054054054078,
               -0.7286539997554347
            ],
            [
               -0.2255530630630631,
               -0.732742927693485
            ],
            [
               -0.22835558558558566,
               -0.7367598547619374
            ],
            [
               -0.23115810810810822,
               -0.7406762944922473
            ],
            [
               -0.23396063063063077,
               -0.7444702827974734
            ],
            [
               -0.23676315315315333,
               -0.7481290165918524
            ],
            [
               -0.23956567567567588,
               -0.7516493647080548
            ],
            [
               -0.24236819819819821,
               -0.75503634676643
            ],
            [
               -0.24517072072072077,
               -0.7583005658420643
            ],
            [
               -0.24797324324324332,
               -0.761455977019347
            ],
            [
               -0.2507757657657659,
               -0.7645190697088619
            ],
            [
               -0.25357828828828843,
               -0.7675096496056331
            ],
            [
               -0.256380810810811,
               -0.7704523211351118
            ],
            [
               -0.25918333333333354,
               -0.7733770100946986
            ],
            [
               -0.2619858558558559,
               -0.7763168479608471
            ],
            [
               -0.26478837837837843,
               -0.7793025934894814
            ],
            [
               -0.267590900900901,
               -0.7823542510142958
            ],
            [
               -0.27039342342342354,
               -0.7854721090676244
            ],
            [
               -0.2731959459459461,
               -0.7886304088157388
            ],
            [
               -0.27599846846846865,
               -0.7917767481955793
            ],
            [
               -0.2788009909909912,
               -0.7948389912224034
            ],
            [
               -0.28160351351351354,
               -0.7977392016422338
            ],
            [
               -0.2844060360360361,
               -0.800411661221999
            ],
            [
               -0.28720855855855865,
               -0.8028202285307535
            ],
            [
               -0.2900110810810812,
               -0.804969859734557
            ],
            [
               -0.29281360360360376,
               -0.8069083441729161
            ],
            [
               -0.2956161261261263,
               -0.8087169411826922
            ],
            [
               -0.29841864864864887,
               -0.8104918728775516
            ],
            [
               -0.3012211711711712,
               -0.8123214941593243
            ],
            [
               -0.30402369369369375,
               -0.814265464950791
            ],
            [
               -0.3068262162162163,
               -0.816341837575651
            ],
            [
               -0.30962873873873886,
               -0.8185257052464906
            ],
            [
               -0.3124312612612614,
               -0.8207596120412552
            ],
            [
               -0.31523378378378397,
               -0.8229723831400613
            ],
            [
               -0.3180363063063065,
               -0.8251005322247795
            ],
            [
               -0.32083882882882886,
               -0.8271057509593834
            ],
            [
               -0.3236413513513514,
               -0.8289833929069257
            ],
            [
               -0.32644387387387397,
               -0.8307598645319029
            ],
            [
               -0.3292463963963965,
               -0.8324804385407742
            ],
            [
               -0.3320489189189191,
               -0.8341920250664041
            ],
            [
               -0.33485144144144163,
               -0.835926891602087
            ],
            [
               -0.3376539639639642,
               -0.837692760839536
            ],
            [
               -0.3404564864864865,
               -0.8394723627330636
            ],
            [
               -0.3432590090090091,
               -0.8412321957909742
            ],
            [
               -0.34606153153153163,
               -0.8429370986858709
            ],
            [
               -0.3488640540540542,
               -0.8445653088570008
            ],
            [
               -0.35166657657657674,
               -0.84611861959708
            ],
            [
               -0.3544690990990993,
               -0.8476240306429531
            ],
            [
               -0.3572716216216216,
               -0.8491262808680731
            ],
            [
               -0.3600741441441442,
               -0.8506738144037007
            ],
            [
               -0.36287666666666674,
               -0.8523029804002917
            ],
            [
               -0.3656791891891893,
               -0.8540258464247985
            ],
            [
               -0.36848171171171185,
               -0.855825741654227
            ],
            [
               -0.3712842342342344,
               -0.8576619959496865
            ],
            [
               -0.37408675675675696,
               -0.8594822283677452
            ],
            [
               -0.3768892792792793,
               -0.8612380313348154
            ],
            [
               -0.37969180180180184,
               -0.8628988390473707
            ],
            [
               -0.3824943243243244,
               -0.8644594966960253
            ],
            [
               -0.38529684684684695,
               -0.8659392813767548
            ],
            [
               -0.3880993693693695,
               -0.8673730762365068
            ],
            [
               -0.39090189189189206,
               -0.8687980445461242
            ],
            [
               -0.3937044144144146,
               -0.870240589322876
            ],
            [
               -0.39650693693693695,
               -0.8717081440198806
            ],
            [
               -0.3993094594594595,
               -0.873188531272084
            ],
            [
               -0.40211198198198206,
               -0.8746568974195209
            ],
            [
               -0.4049145045045046,
               -0.8760875358589105
            ],
            [
               -0.40771702702702717,
               -0.8774661838464207
            ],
            [
               -0.4105195495495496,
               -0.8787982044505774
            ],
            [
               -0.41332207207207217,
               -0.8801094973255048
            ],
            [
               -0.4161245945945947,
               -0.8814395175860348
            ],
            [
               -0.4189271171171173,
               -0.8828285463369079
            ],
            [
               -0.4217296396396397,
               -0.8843034024156311
            ],
            [
               -0.4245321621621623,
               -0.8858664162189391
            ],
            [
               -0.42733468468468483,
               -0.8874914906651595
            ],
            [
               -0.4301372072072073,
               -0.8891287898444638
            ],
            [
               -0.4329397297297298,
               -0.8907167921251296
            ],
            [
               -0.4357422522522524,
               -0.8921980582531424
            ],
            [
               -0.4385447747747748,
               -0.8935338843422977
            ],
            [
               -0.4413472972972974,
               -0.894713411985449
            ],
            [
               -0.44414981981981994,
               -0.895754599313164
            ],
            [
               -0.4469523423423425,
               -0.8966970919699726
            ],
            [
               -0.44975486486486493,
               -0.8975895898942478
            ],
            [
               -0.4525573873873875,
               -0.8984759446406603
            ],
            [
               -0.45535990990991004,
               -0.8993844240186809
            ],
            [
               -0.4581624324324325,
               -0.9003233157297548
            ],
            [
               -0.46096495495495504,
               -0.9012837691677945
            ],
            [
               -0.4637674774774776,
               -0.9022482821817817
            ],
            [
               -0.46657000000000015,
               -0.9032013736551912
            ],
            [
               -0.4693725225225226,
               -0.904138363304894
            ],
            [
               -0.47217504504504515,
               -0.9050689956471591
            ],
            [
               -0.4749775675675677,
               -0.9060145941740784
            ],
            [
               -0.47778009009009015,
               -0.906999829392609
            ],
            [
               -0.4805826126126127,
               -0.9080421958794289
            ],
            [
               -0.48338513513513526,
               -0.9091432173473881
            ],
            [
               -0.4861876576576578,
               -0.9102849033651881
            ],
            [
               -0.48899018018018026,
               -0.9114332180298679
            ],
            [
               -0.4917927027027028,
               -0.9125478750508691
            ],
            [
               -0.49459522522522537,
               -0.9135954717525413
            ],
            [
               -0.4973977477477478,
               -0.9145616092873046
            ],
            [
               -0.5002002702702704,
               -0.9154577119884595
            ],
            [
               -0.5030027927927929,
               -0.9163197819068016
            ],
            [
               -0.5058053153153154,
               -0.9171988477665114
            ],
            [
               -0.5086078378378379,
               -0.9181455914095684
            ],
            [
               -0.5114103603603605,
               -0.9191936732453956
            ],
            [
               -0.514212882882883,
               -0.9203469455583685
            ],
            [
               -0.5170154054054055,
               -0.9215747791872221
            ],
            [
               -0.519817927927928,
               -0.9228173931466201
            ],
            [
               -0.5226204504504506,
               -0.9240000703430874
            ],
            [
               -0.525422972972973,
               -0.9250523952106846
            ],
            [
               -0.5282254954954956,
               -0.9259270259887249
            ],
            [
               -0.5310280180180181,
               -0.9266125413393962
            ],
            [
               -0.5338305405405407,
               -0.9271365943160111
            ],
            [
               -0.5366330630630631,
               -0.9275584621499006
            ],
            [
               -0.5394355855855857,
               -0.9279532266507033
            ],
            [
               -0.5422381081081082,
               -0.9283922892183012
            ],
            [
               -0.5450406306306307,
               -0.928925954603034
            ],
            [
               -0.5478431531531532,
               -0.9295730924920967
            ],
            [
               -0.5506456756756758,
               -0.9303206360733474
            ],
            [
               -0.5534481981981982,
               -0.931132607713937
            ],
            [
               -0.5562507207207208,
               -0.9319654339531346
            ],
            [
               -0.5590532432432433,
               -0.9327844378316152
            ],
            [
               -0.5618557657657659,
               -0.9335761539868046
            ],
            [
               -0.5646582882882883,
               -0.9343525621417876
            ],
            [
               -0.5674608108108109,
               -0.9351460040576913
            ],
            [
               -0.5702633333333335,
               -0.9359965810212161
            ],
            [
               -0.5730658558558559,
               -0.9369362570199435
            ],
            [
               -0.5758683783783785,
               -0.9379749486014617
            ],
            [
               -0.578670900900901,
               -0.9390932399455201
            ],
            [
               -0.5814734234234236,
               -0.9402442390158148
            ],
            [
               -0.584275945945946,
               -0.9413641772077277
            ],
            [
               -0.5870784684684686,
               -0.9423885872933173
            ],
            [
               -0.5898809909909911,
               -0.9432691538445546
            ],
            [
               -0.5926835135135136,
               -0.9439861592521066
            ],
            [
               -0.5954860360360361,
               -0.9445528791404586
            ],
            [
               -0.5982885585585587,
               -0.945010830292411
            ],
            [
               -0.6010910810810811,
               -0.945417606463355
            ],
            [
               -0.6038936036036037,
               -0.945831240741273
            ],
            [
               -0.6066961261261262,
               -0.9462959175639786
            ],
            [
               -0.6094986486486488,
               -0.94683317746063
            ],
            [
               -0.6123011711711712,
               -0.9474407843272685
            ],
            [
               -0.6151036936936938,
               -0.9480988474933448
            ],
            [
               -0.6179062162162163,
               -0.9487804786650353
            ],
            [
               -0.6207087387387388,
               -0.9494629736328346
            ],
            [
               -0.6235112612612613,
               -0.9501356324252304
            ],
            [
               -0.6263137837837839,
               -0.9508017722239834
            ],
            [
               -0.6291163063063064,
               -0.9514747018292908
            ],
            [
               -0.6319188288288289,
               -0.9521696208067225
            ],
            [
               -0.6347213513513514,
               -0.9528948140092843
            ],
            [
               -0.637523873873874,
               -0.953645658799259
            ],
            [
               -0.6403263963963964,
               -0.9544038268575112
            ],
            [
               -0.643128918918919,
               -0.9551420776492796
            ],
            [
               -0.6459314414414415,
               -0.9558329347378296
            ],
            [
               -0.6487339639639641,
               -0.95645807217385
            ],
            [
               -0.6515364864864865,
               -0.9570149421485592
            ],
            [
               -0.6543390090090091,
               -0.9575181496866598
            ],
            [
               -0.6571415315315317,
               -0.957994969604929
            ],
            [
               -0.6599440540540541,
               -0.9584765195737652
            ],
            [
               -0.6627465765765767,
               -0.9589876819610024
            ],
            [
               -0.6655490990990992,
               -0.9595393311167153
            ],
            [
               -0.6683516216216216,
               -0.9601255989579667
            ],
            [
               -0.6711541441441442,
               -0.9607270938318504
            ],
            [
               -0.6739566666666668,
               -0.9613188323604085
            ],
            [
               -0.6767591891891893,
               -0.9618799352628886
            ],
            [
               -0.6795617117117118,
               -0.9624015032985594
            ],
            [
               -0.6823642342342343,
               -0.9628897690788287
            ],
            [
               -0.6851667567567569,
               -0.9633633763264711
            ],
            [
               -0.6879692792792793,
               -0.9638458340834539
            ],
            [
               -0.6907718018018019,
               -0.9643560224916081
            ],
            [
               -0.6935743243243244,
               -0.9649004044742266
            ],
            [
               -0.696376846846847,
               -0.9654700150546465
            ],
            [
               -0.6991793693693694,
               -0.9660435449113145
            ],
            [
               -0.701981891891892,
               -0.9665955331684957
            ],
            [
               -0.7047844144144145,
               -0.9671066808212339
            ],
            [
               -0.707586936936937,
               -0.9675723484488341
            ],
            [
               -0.7103894594594595,
               -0.9680058003484681
            ],
            [
               -0.7131919819819821,
               -0.9684345708717159
            ],
            [
               -0.7159945045045045,
               -0.9688908373383831
            ],
            [
               -0.7187970270270271,
               -0.9693989895009905
            ],
            [
               -0.7215995495495496,
               -0.9699648312464139
            ],
            [
               -0.7244020720720722,
               -0.9705705335464407
            ],
            [
               -0.7272045945945946,
               -0.9711776248894581
            ],
            [
               -0.7300071171171172,
               -0.971737553477382
            ],
            [
               -0.7328096396396397,
               -0.9722066352110623
            ],
            [
               -0.7356121621621622,
               -0.9725604875959367
            ],
            [
               -0.7384146846846847,
               -0.9728029920926149
            ],
            [
               -0.7412172072072073,
               -0.9729665086201467
            ],
            [
               -0.7440197297297299,
               -0.9731029539772278
            ],
            [
               -0.7468222522522523,
               -0.9732684751395112
            ],
            [
               -0.7496247747747748,
               -0.9735067122184689
            ],
            [
               -0.7524272972972974,
               -0.9738362382274035
            ],
            [
               -0.7552298198198198,
               -0.9742464331073439
            ],
            [
               -0.7580323423423424,
               -0.974703215096734
            ],
            [
               -0.760834864864865,
               -0.9751626679754177
            ],
            [
               -0.7636373873873875,
               -0.9755878365720789
            ],
            [
               -0.76643990990991,
               -0.9759627926580106
            ],
            [
               -0.7692424324324325,
               -0.9762989389303856
            ],
            [
               -0.7720449549549551,
               -0.9766311581839742
            ],
            [
               -0.7748474774774775,
               -0.9770049423620766
            ],
            [
               -0.7776500000000001,
               -0.9774588407270512
            ],
            [
               -0.7804525225225226,
               -0.9780083276715162
            ],
            [
               -0.7832550450450451,
               -0.9786368707436671
            ],
            [
               -0.7860575675675676,
               -0.9792976513602638
            ],
            [
               -0.7888600900900902,
               -0.9799258228848715
            ],
            [
               -0.7916626126126127,
               -0.9804575896552268
            ],
            [
               -0.7944651351351352,
               -0.9808499884507551
            ],
            [
               -0.7972676576576577,
               -0.9810948843181273
            ],
            [
               -0.8000701801801803,
               -0.9812225005316568
            ],
            [
               -0.8028727027027027,
               -0.9812931905306435
            ],
            [
               -0.8056752252252253,
               -0.9813799909826317
            ],
            [
               -0.8084777477477478,
               -0.9815474818695861
            ],
            [
               -0.8112802702702704,
               -0.9818336239266239
            ],
            [
               -0.8140827927927928,
               -0.9822401782580227
            ],
            [
               -0.8168853153153154,
               -0.9827344217098397
            ],
            [
               -0.8196878378378379,
               -0.9832611525327561
            ],
            [
               -0.8224903603603604,
               -0.9837606971476842
            ],
            [
               -0.8252928828828829,
               -0.9841868721463642
            ],
            [
               -0.8280954054054055,
               -0.984519174172671
            ],
            [
               -0.8308979279279279,
               -0.9847656898186518
            ],
            [
               -0.8337004504504505,
               -0.9849565162905395
            ],
            [
               -0.836502972972973,
               -0.9851306909683417
            ],
            [
               -0.8393054954954956,
               -0.9853216408117381
            ],
            [
               -0.842108018018018,
               -0.9855463291622963
            ],
            [
               -0.8449105405405406,
               -0.9858016159599039
            ],
            [
               -0.8477130630630632,
               -0.9860685227195509
            ],
            [
               -0.8505155855855856,
               -0.986322165245271
            ],
            [
               -0.8533181081081082,
               -0.9865431500928532
            ],
            [
               -0.8561206306306307,
               -0.9867259117586383
            ],
            [
               -0.8589231531531533,
               -0.986880862703063
            ],
            [
               -0.8617256756756757,
               -0.9870297699716479
            ],
            [
               -0.8645281981981983,
               -0.9871964762155838
            ],
            [
               -0.8673307207207208,
               -0.9873969164932349
            ],
            [
               -0.8701332432432433,
               -0.9876326473436934
            ],
            [
               -0.8729357657657658,
               -0.9878906973869461
            ],
            [
               -0.8757382882882884,
               -0.988149999641537
            ],
            [
               -0.8785408108108108,
               -0.9883919457461723
            ],
            [
               -0.8813433333333334,
               -0.9886107641840162
            ],
            [
               -0.8841458558558559,
               -0.9888192105860085
            ],
            [
               -0.8869483783783785,
               -0.9890466161545999
            ],
            [
               -0.8897509009009009,
               -0.9893291545544614
            ],
            [
               -0.8925534234234235,
               -0.989695252238501
            ],
            [
               -0.895355945945946,
               -0.9901512422888474
            ],
            [
               -0.8981584684684685,
               -0.9906727876041672
            ],
            [
               -0.900960990990991,
               -0.9912060182674667
            ],
            [
               -0.9037635135135136,
               -0.9916791986064337
            ],
            [
               -0.9065660360360361,
               -0.9920220955783823
            ],
            [
               -0.9093685585585587,
               -0.992187321656762
            ],
            [
               -0.9121710810810811,
               -0.9921668207106948
            ],
            [
               -0.9149736036036036,
               -0.9919978175526707
            ],
            [
               -0.9177761261261261,
               -0.991755661698418
            ],
            [
               -0.9205786486486487,
               -0.9915350864246757
            ],
            [
               -0.9233811711711712,
               -0.9914251407648225
            ],
            [
               -0.9261836936936938,
               -0.9914851902006461
            ],
            [
               -0.9289862162162162,
               -0.9917291896895171
            ],
            [
               -0.9317887387387388,
               -0.9921229430236864
            ],
            [
               -0.9345912612612612,
               -0.9925950669833329
            ],
            [
               -0.9373937837837838,
               -0.9930581661666227
            ],
            [
               -0.9401963063063064,
               -0.9934336520320235
            ],
            [
               -0.9429988288288289,
               -0.9936726831153533
            ],
            [
               -0.9458013513513515,
               -0.9937671370566963
            ],
            [
               -0.9486038738738739,
               -0.9937478403150275
            ],
            [
               -0.9514063963963965,
               -0.9936713664917788
            ],
            [
               -0.9542089189189189,
               -0.993600232070549
            ],
            [
               -0.9570114414414415,
               -0.9935831525016416
            ],
            [
               -0.959813963963964,
               -0.9936416380668455
            ],
            [
               -0.9626164864864866,
               -0.9937668163800035
            ],
            [
               -0.9654190090090091,
               -0.9939268259577552
            ],
            [
               -0.9682215315315316,
               -0.9940816375837183
            ],
            [
               -0.9710240540540541,
               -0.9941998665669498
            ],
            [
               -0.9738265765765766,
               -0.9942717391261604
            ],
            [
               -0.9766290990990991,
               -0.9943139158241713
            ],
            [
               -0.9794316216216217,
               -0.9943647585516318
            ],
            [
               -0.9822341441441442,
               -0.9944718438643763
            ],
            [
               -0.9850366666666668,
               -0.9946760028656398
            ],
            [
               -0.9878391891891892,
               -0.9949971329991376
            ],
            [
               -0.9906417117117118,
               -0.9954262466894561
            ],
            [
               -0.9934442342342342,
               -0.9959260504373073
            ],
            [
               -0.9962467567567568,
               -0.9964395766652876
            ],
            [
               -0.9990492792792793,
               -0.9969039563456501
            ],
            [
               -1.0018518018018019,
               -0.9972650841627699
            ],
            [
               -1.0046543243243244,
               -0.9974890318743815
            ],
            [
               -1.0074568468468468,
               -0.9975674484104275
            ],
            [
               -1.0102593693693693,
               -0.9975162751912472
            ],
            [
               -1.0130618918918919,
               -0.9973691466785525
            ],
            [
               -1.0158644144144144,
               -0.9971681741444387
            ],
            [
               -1.018666936936937,
               -0.9969550721812936
            ],
            [
               -1.0214694594594596,
               -0.9967648372858082
            ],
            [
               -1.024271981981982,
               -0.9966228315449633
            ],
            [
               -1.0270745045045047,
               -0.996544740287401
            ],
            [
               -1.029877027027027,
               -0.9965379839375155
            ],
            [
               -1.0326795495495495,
               -0.9966030490816051
            ],
            [
               -1.035482072072072,
               -0.9967338083320887
            ],
            [
               -1.0382845945945947,
               -0.9969168826986756
            ],
            [
               -1.0410871171171172,
               -0.9971309887898525
            ],
            [
               -1.0438896396396395,
               -0.9973475930176776
            ],
            [
               -1.046692162162162,
               -0.9975338794274295
            ],
            [
               -1.0494946846846847,
               -0.997658138075098
            ],
            [
               -1.0522972072072072,
               -0.9976965592695735
            ],
            [
               -1.0550997297297298,
               -0.9976395441728751
            ],
            [
               -1.0579022522522523,
               -0.9974954039962214
            ],
            [
               -1.0607047747747749,
               -0.9972898740866469
            ],
            [
               -1.0635072972972974,
               -0.9970610709085101
            ],
            [
               -1.06630981981982,
               -0.9968509712345353
            ],
            [
               -1.0691123423423423,
               -0.996695684879887
            ],
            [
               -1.0719148648648649,
               -0.9966172904128918
            ],
            [
               -1.0747173873873874,
               -0.9966196066223472
            ],
            [
               -1.07751990990991,
               -0.9966890898879022
            ],
            [
               -1.0803224324324325,
               -0.9968004623416593
            ],
            [
               -1.0831249549549549,
               -0.9969252130788641
            ],
            [
               -1.0859274774774774,
               -0.997040259557032
            ],
            [
               -1.08873,
               -0.9971340864300401
            ],
            [
               -1.0915325225225225,
               -0.9972085720498003
            ],
            [
               -1.094335045045045,
               -0.9972761585268632
            ],
            [
               -1.0971375675675676,
               -0.9973535323289371
            ],
            [
               -1.0999400900900902,
               -0.9974540632411701
            ],
            [
               -1.1027426126126127,
               -0.9975815625977797
            ],
            [
               -1.1055451351351353,
               -0.9977273950287421
            ],
            [
               -1.1083476576576576,
               -0.9978718186027027
            ],
            [
               -1.1111501801801802,
               -0.9979890411394396
            ],
            [
               -1.1139527027027027,
               -0.9980543245117086
            ],
            [
               -1.1167552252252253,
               -0.9980509020957709
            ],
            [
               -1.1195577477477479,
               -0.997974642210049
            ],
            [
               -1.1223602702702702,
               -0.9978351901215657
            ],
            [
               -1.1251627927927927,
               -0.9976534540657722
            ],
            [
               -1.1279653153153153,
               -0.9974563839342345
            ],
            [
               -1.1307678378378379,
               -0.9972706904920898
            ],
            [
               -1.1335703603603604,
               -0.9971172876762151
            ],
            [
               -1.136372882882883,
               -0.997007828818163
            ],
            [
               -1.1391754054054055,
               -0.9969439404153855
            ],
            [
               -1.141977927927928,
               -0.9969189166272721
            ],
            [
               -1.1447804504504504,
               -0.996920994055043
            ],
            [
               -1.147582972972973,
               -0.9969370494427585
            ],
            [
               -1.1503854954954955,
               -0.9969556789413978
            ],
            [
               -1.153188018018018,
               -0.9969690203999171
            ],
            [
               -1.1559905405405406,
               -0.9969731870387344
            ],
            [
               -1.1587930630630632,
               -0.9969676073516852
            ],
            [
               -1.1615955855855855,
               -0.9969537907264807
            ],
            [
               -1.164398108108108,
               -0.9969340349189443
            ],
            [
               -1.1672006306306306,
               -0.996910421457411
            ],
            [
               -1.1700031531531532,
               -0.9968842174737039
            ],
            [
               -1.1728056756756757,
               -0.9968556227266905
            ],
            [
               -1.1756081981981983,
               -0.9968237284138337
            ],
            [
               -1.1784107207207208,
               -0.9967865873350452
            ],
            [
               -1.1812132432432432,
               -0.9967413809378205
            ],
            [
               -1.1840157657657657,
               -0.9966847383590388
            ],
            [
               -1.1868182882882883,
               -0.9966132654165488
            ],
            [
               -1.1896208108108108,
               -0.9965242697747188
            ],
            [
               -1.1924233333333334,
               -0.996416558270673
            ],
            [
               -1.195225855855856,
               -0.9962910936386817
            ],
            [
               -1.1980283783783783,
               -0.996151283749269
            ],
            [
               -1.2008309009009008,
               -0.9960027564108012
            ],
            [
               -1.2036334234234234,
               -0.995852621993838
            ],
            [
               -1.206435945945946,
               -0.9957083862072655
            ],
            [
               -1.2092384684684685,
               -0.99557678069877
            ],
            [
               -1.212040990990991,
               -0.9954627871601807
            ],
            [
               -1.2148435135135136,
               -0.9953690414302244
            ],
            [
               -1.2176460360360362,
               -0.9952956607190631
            ],
            [
               -1.2204485585585585,
               -0.9952404055213169
            ],
            [
               -1.223251081081081,
               -0.9951990259345467
            ],
            [
               -1.2260536036036036,
               -0.9951656717979518
            ],
            [
               -1.2288561261261262,
               -0.9951333415671608
            ],
            [
               -1.2316586486486487,
               -0.9950944440023796
            ],
            [
               -1.2344611711711713,
               -0.9950415809362299
            ],
            [
               -1.2372636936936936,
               -0.9949685891308306
            ],
            [
               -1.2400662162162162,
               -0.9948717189811056
            ],
            [
               -1.2428687387387387,
               -0.9947506468763598
            ],
            [
               -1.2456712612612613,
               -0.994608914533559
            ],
            [
               -1.2484737837837838,
               -0.9944534455482895
            ],
            [
               -1.2512763063063064,
               -0.9942930308042319
            ],
            [
               -1.254078828828829,
               -0.9941360418764689
            ],
            [
               -1.2568813513513515,
               -0.9939879948166207
            ],
            [
               -1.2596838738738738,
               -0.9938497878959541
            ],
            [
               -1.2624863963963964,
               -0.9937173546987521
            ],
            [
               -1.265288918918919,
               -0.9935830823104017
            ],
            [
               -1.2680914414414415,
               -0.9934387400874523
            ],
            [
               -1.270893963963964,
               -0.9932790482701618
            ],
            [
               -1.2736964864864866,
               -0.9931046273528344
            ],
            [
               -1.276499009009009,
               -0.9929230979275085
            ],
            [
               -1.2793015315315315,
               -0.9927476030758013
            ],
            [
               -1.282104054054054,
               -0.9925928837013013
            ],
            [
               -1.2849065765765766,
               -0.9924699809535669
            ],
            [
               -1.2877090990990991,
               -0.9923813282196556
            ],
            [
               -1.2905116216216217,
               -0.9923181362106931
            ],
            [
               -1.2933141441441443,
               -0.992261440606639
            ],
            [
               -1.2961166666666666,
               -0.9921870755187792
            ],
            [
               -1.2989191891891891,
               -0.9920734803417797
            ],
            [
               -1.3017217117117117,
               -0.9919100920895333
            ],
            [
               -1.3045242342342342,
               -0.991703548908024
            ],
            [
               -1.3073267567567568,
               -0.9914792868343654
            ],
            [
               -1.3101292792792794,
               -0.9912773238046146
            ],
            [
               -1.312931801801802,
               -0.9911427688279395
            ],
            [
               -1.3157343243243242,
               -0.9911133374343231
            ],
            [
               -1.3185368468468468,
               -0.9912073215864184
            ],
            [
               -1.3213393693693694,
               -0.9914156278138762
            ],
            [
               -1.324141891891892,
               -0.9917005392947893
            ],
            [
               -1.3269444144144145,
               -0.9920020159023146
            ],
            [
               -1.329746936936937,
               -0.992250161641983
            ],
            [
               -1.3325494594594596,
               -0.9923806373670041
            ],
            [
               -1.335351981981982,
               -0.9923488712017021
            ],
            [
               -1.3381545045045045,
               -0.9921392317412567
            ],
            [
               -1.340957027027027,
               -0.9917668007089258
            ],
            [
               -1.3437595495495496,
               -0.9912715598498687
            ],
            [
               -1.3465620720720721,
               -0.9907070083472728
            ],
            [
               -1.3493645945945947,
               -0.9901267603223312
            ],
            [
               -1.352167117117117,
               -0.9895730642383558
            ],
            [
               -1.3549696396396396,
               -0.98907033919724
            ],
            [
               -1.3577721621621621,
               -0.9886250446259868
            ],
            [
               -1.3605746846846847,
               -0.988231097136589
            ],
            [
               -1.3633772072072072,
               -0.987878322481067
            ],
            [
               -1.3661797297297298,
               -0.9875606393283489
            ],
            [
               -1.3689822522522523,
               -0.987281043247704
            ],
            [
               -1.3717847747747747,
               -0.9870518203425733
            ],
            [
               -1.3745872972972972,
               -0.9868902619744586
            ],
            [
               -1.3773898198198198,
               -0.9868118129463825
            ],
            [
               -1.3801923423423423,
               -0.9868234825043074
            ],
            [
               -1.382994864864865,
               -0.9869201793563802
            ],
            [
               -1.3857973873873874,
               -0.9870854809507366
            ],
            [
               -1.38859990990991,
               -0.9872966455820777
            ],
            [
               -1.3914024324324323,
               -0.9875320485438799
            ],
            [
               -1.394204954954955,
               -0.9877782645812611
            ],
            [
               -1.3970074774774774,
               -0.9880340798005811
            ],
            [
               -1.39981,
               -0.9883097811767108
            ]
         ]
      }
   ]
}
