# Supplementary material for: Isolation of a planar π-aromatic Bi5− ring in a cobalt-based inverse-sandwich-type complex
Source: Nat Chem. 2025 Jan 20;17(4):547–55. doi: 10.1038/s41557-024-01713-8 (PMC11964920; doi:10.1038/s41557-024-01713-8)
Supplement: Supplementary file 4 — Original magnetic data of compound 1 and origin file of Fig. 3. [file 41557_2024_1713_MOESM4_ESM.zip › sr_and_T/10.csv]

comment	corrected Loops
temperature	0.1
sr	0.016
angle	0
trans	0
B	M
-1.3999	-0.9931822449306735
-1.3970974974974975	-0.9923810396605213
-1.394294994994995	-0.9916818077048508
-1.3914924924924925	-0.991184122433973
-1.3886899899899898	-0.990936088880058
-1.3858874874874874	-0.9909245211004785
-1.3830849849849849	-0.9910825169705404
-1.3802824824824824	-0.9913116298177866
-1.37747997997998	-0.9915115515405952
-1.3746774774774775	-0.9916082351609206
-1.371874974974975	-0.9915722582115927
-1.3690724724724723	-0.9914226010928651
-1.3662699699699699	-0.9912157380410653
-1.3634674674674674	-0.9910244661766017
-1.360664964964965	-0.9909137977692068
-1.3578624624624624	-0.990921657005873
-1.35505995995996	-0.9910500388827364
-1.3522574574574573	-0.9912685052193813
-1.3494549549549548	-0.9915277369385054
-1.3466524524524524	-0.9917777246361763
-1.3438499499499499	-0.9919840521852046
-1.3410474474474474	-0.9921368827726957
-1.338244944944945	-0.9922501810907951
-1.3354424424424425	-0.9923523056757251
-1.3326399399399398	-0.9924721016793916
-1.3298374374374373	-0.9926259976323921
-1.3270349349349349	-0.9928109460457861
-1.3242324324324324	-0.9930056629914905
-1.32142992992993	-0.9931794296781107
-1.3186274274274274	-0.9933048929013895
-1.3158249249249248	-0.9933698533940982
-1.3130224224224223	-0.9933834575873977
-1.3102199199199198	-0.993374322923479
-1.3074174174174173	-0.9933811393392575
-1.3046149149149149	-0.9934390964299749
-1.3018124124124124	-0.9935670684724955
-1.29900990990991	-0.9937602771662462
-1.2962074074074073	-0.9939912218830058
-1.2934049049049048	-0.9942187128696118
-1.2906024024024023	-0.994401923503851
-1.2877998998998998	-0.9945145398167026
-1.2849973973973974	-0.9945539905771918
-1.282194894894895	-0.9945424317206923
-1.2793923923923924	-0.9945190438224827
-1.2765898898898898	-0.9945262657252203
-1.2737873873873873	-0.9945947506788944
-1.2709848848848848	-0.994732327570635
-1.2681823823823823	-0.9949208968031824
-1.2653798798798799	-0.9951224531291778
-1.2625773773773774	-0.9952922553827095
-1.259774874874875	-0.9953946572047567
-1.2569723723723722	-0.9954161441988327
-1.2541698698698698	-0.9953710296740299
-1.2513673673673673	-0.9952977337524531
-1.2485648648648648	-0.9952467616654597
-1.2457623623623624	-0.9952643158193455
-1.24295985985986	-0.9953769648609494
-1.2401573573573572	-0.9955824534620152
-1.2373548548548547	-0.9958496960509355
-1.2345523523523523	-0.9961279579188322
-1.2317498498498498	-0.9963622177350673
-1.2289473473473473	-0.9965097298757382
-1.2261448448448449	-0.9965525010264815
-1.2233423423423422	-0.9965018278712059
-1.2205398398398397	-0.9963936941697686
-1.2177373373373372	-0.9962767865648983
-1.2149348348348348	-0.996197174398012
-1.2121323323323323	-0.9961845835218401
-1.2093298298298298	-0.9962444452097807
-1.2065273273273274	-0.9963578397633541
-1.2037248248248247	-0.9964888240096907
-1.2009223223223222	-0.9965963296030467
-1.1981198198198197	-0.996646584823567
-1.1953173173173173	-0.9966221860842917
-1.1925148148148148	-0.996525371370802
-1.1897123123123123	-0.9963751564021364
-1.1869098098098099	-0.9962000203667039
-1.1841073073073072	-0.9960290876347566
-1.1813048048048047	-0.9958848752845977
-1.1785023023023022	-0.9957797189525506
-1.1756997997997998	-0.9957163860379505
-1.1728972972972973	-0.9956917711784463
-1.1700947947947948	-0.9957015394206337
-1.1672922922922924	-0.9957434782300014
-1.1644897897897897	-0.995818114942969
-1.1616872872872872	-0.9959264877375538
-1.1588847847847847	-0.9960662749402025
-1.1560822822822823	-0.9962282662575397
-1.1532797797797798	-0.9963951012137184
-1.1504772772772773	-0.996543336373718
-1.1476747747747749	-0.9966485762541759
-1.1448722722722722	-0.9966921304265917
-1.1420697697697697	-0.9966669349687984
-1.1392672672672672	-0.9965805846757041
-1.1364647647647648	-0.996454234230604
-1.1336622622622623	-0.9963175131789761
-1.1308597597597596	-0.996200957761763
-1.1280572572572574	-0.9961283023591245
-1.1252547547547547	-0.9961109975615421
-1.1224522522522522	-0.9961465329418555
-1.1196497497497497	-0.996220835927466
-1.1168472472472473	-0.9963136690583125
-1.1140447447447448	-0.9964050342902335
-1.111242242242242	-0.9964804210702554
-1.1084397397397396	-0.9965333318765239
-1.1056372372372372	-0.9965646310329979
-1.1028347347347347	-0.996579457060432
-1.1000322322322322	-0.9965832694828298
-1.0972297297297298	-0.9965787750858275
-1.0944272272272273	-0.9965649620231871
-1.0916247247247246	-0.996538493262066
-1.0888222222222221	-0.9964966743080297
-1.0860197197197197	-0.9964405278772666
-1.0832172172172172	-0.9963764477550536
-1.0804147147147147	-0.99631548507856
-1.0776122122122123	-0.9962703087373808
-1.0748097097097098	-0.9962508819369225
-1.072007207207207	-0.9962605060696448
-1.0692047047047046	-0.9962938472683169
-1.0664022022022022	-0.996337876468965
-1.0635996996996997	-0.9963755710317781
-1.0607971971971972	-0.9963911568095649
-1.0579946946946948	-0.9963750308687933
-1.0551921921921923	-0.9963265581202747
-1.0523896896896896	-0.9962536817553684
-1.0495871871871871	-0.9961694632364679
-1.0467846846846847	-0.9960868363848214
-1.0439821821821822	-0.9960135752226131
-1.0411796796796797	-0.9959494488064713
-1.038377177177177	-0.9958867525121382
-1.0355746746746748	-0.9958141341205058
-1.032772172172172	-0.9957223376172821
-1.0299696696696696	-0.9956096565495416
-1.0271671671671672	-0.9954848552188287
-1.0243646646646647	-0.995366128986493
-1.0215621621621622	-0.9952760722257787
-1.0187596596596595	-0.9952341165672041
-1.0159571571571573	-0.9952489512568437
-1.0131546546546546	-0.9953136404310363
-1.0103521521521521	-0.9954053972155055
-1.0075496496496497	-0.9954904881224973
-1.0047471471471472	-0.9955330162697984
-1.0019446446446447	-0.9955049604508204
-0.9991421421421421	-0.9953943140056642
-0.9963396396396396	-0.995208678974504
-0.9935371371371371	-0.9949730780267578
-0.9907346346346346	-0.9947225911616855
-0.9879321321321322	-0.9944920934830392
-0.9851296296296297	-0.9943063057651023
-0.9823271271271271	-0.9941732571904054
-0.9795246246246246	-0.9940831374509709
-0.9767221221221221	-0.9940127593111521
-0.9739196196196196	-0.9939340477177918
-0.9711171171171171	-0.9938237125669633
-0.9683146146146147	-0.9936709540523911
-0.9655121121121122	-0.993480773908866
-0.9627096096096096	-0.9932719604749831
-0.9599071071071071	-0.9930705693938788
-0.9571046046046046	-0.9929011525455427
-0.9543021021021021	-0.9927786380187109
-0.9514995995995996	-0.9927034495352898
-0.9486970970970972	-0.9926613155854971
-0.9458945945945947	-0.9926276627528927
-0.9430920920920921	-0.9925750393429524
-0.9402895895895895	-0.9924811384343648
-0.9374870870870871	-0.9923349357137385
-0.9346845845845846	-0.9921391946102363
-0.9318820820820821	-0.9919088301946943
-0.9290795795795797	-0.991665930342005
-0.9262770770770771	-0.9914331834183863
-0.9234745745745746	-0.991227781750476
-0.920672072072072	-0.9910575145390332
-0.9178695695695696	-0.9909199133786659
-0.9150670670670671	-0.9908042936753017
-0.9122645645645646	-0.9906956930739754
-0.9094620620620621	-0.9905792924952848
-0.9066595595595596	-0.9904439932035063
-0.9038570570570571	-0.9902843122848186
-0.9010545545545545	-0.9901004250942014
-0.898252052052052	-0.9898967752680361
-0.8954495495495496	-0.9896800052034274
-0.8926470470470471	-0.9894569704814571
-0.8898445445445445	-0.9892333565137226
-0.8870420420420421	-0.989013063453356
-0.8842395395395396	-0.9887982258427914
-0.881437037037037	-0.9885895903318587
-0.8786345345345346	-0.98838700088888
-0.8758320320320321	-0.988189866846146
-0.8730295295295295	-0.987997608456292
-0.870227027027027	-0.9878101028780764
-0.8674245245245246	-0.9876280728754059
-0.8646220220220221	-0.9874532297762038
-0.8618195195195195	-0.9872879066659168
-0.859017017017017	-0.9871339925288327
-0.8562145145145146	-0.98699123102941
-0.853412012012012	-0.9868553097212682
-0.8506095095095095	-0.9867164851067471
-0.8478070070070071	-0.9865595896205523
-0.8450045045045045	-0.986366026266515
-0.842202002002002	-0.9861177763733733
-0.8393994994994995	-0.985802675837804
-0.8365969969969971	-0.9854195204529421
-0.8337944944944945	-0.9849812338207755
-0.830991991991992	-0.9845145783374105
-0.8281894894894896	-0.9840557352553378
-0.825386986986987	-0.9836423274810129
-0.8225844844844845	-0.9833037319224225
-0.819781981981982	-0.9830523838294343
-0.8169794794794795	-0.9828788567955822
-0.814176976976977	-0.9827526769605199
-0.8113744744744745	-0.9826292641802721
-0.8085719719719721	-0.9824615239734886
-0.8057694694694695	-0.9822130269207703
-0.802966966966967	-0.9818689527354891
-0.8001644644644645	-0.9814413624749632
-0.797361961961962	-0.9809668595413257
-0.7945594594594595	-0.9804969068067226
-0.791756956956957	-0.980083324456674
-0.7889544544544544	-0.9797630866521287
-0.786151951951952	-0.9795469267463361
-0.7833494494494495	-0.979415273154377
-0.780546946946947	-0.9793229278275268
-0.7777444444444445	-0.9792112909914965
-0.774941941941942	-0.9790246318249181
-0.7721394394394395	-0.9787256320930937
-0.7693369369369369	-0.9783056043273157
-0.7665344344344345	-0.9777863730417176
-0.763731931931932	-0.9772133249922106
-0.7609294294294294	-0.9766418029168638
-0.758126926926927	-0.9761210057330969
-0.7553244244244245	-0.9756802500121293
-0.752521921921922	-0.9753216370219981
-0.7497194194194194	-0.9750211266814703
-0.746916916916917	-0.9747374009023031
-0.7441144144144145	-0.9744255337710179
-0.7413119119119119	-0.97405111043785
-0.7385094094094095	-0.973600457898435
-0.735706906906907	-0.9730840236724965
-0.7329044044044044	-0.9725321882649505
-0.7301019019019019	-0.9719851831159765
-0.7272993993993995	-0.9714805452010713
-0.724496896896897	-0.9710421358296597
-0.7216943943943944	-0.970674040659633
-0.718891891891892	-0.9703609341114592
-0.7160893893893895	-0.9700743390947222
-0.7132868868868869	-0.9697823598197575
-0.7104843843843844	-0.9694595023448833
-0.707681881881882	-0.9690933984064303
-0.7048793793793794	-0.9686864907784225
-0.7020768768768769	-0.9682525592749256
-0.6992743743743745	-0.9678097273411925
-0.696471871871872	-0.9673726972128918
-0.6936693693693694	-0.9669470674786873
-0.6908668668668669	-0.9665276946443879
-0.6880643643643645	-0.9661015150500589
-0.6852618618618619	-0.9656536037625378
-0.6824593593593594	-0.9651740882123634
-0.679656856856857	-0.9646632511133437
-0.6768543543543544	-0.9641328324074343
-0.6740518518518519	-0.9636029224026783
-0.6712493493493494	-0.96309543507085
-0.6684468468468469	-0.9626264004538168
-0.6656443443443444	-0.9621997826071484
-0.6628418418418419	-0.9618050524966038
-0.6600393393393394	-0.9614194883526272
-0.6572368368368369	-0.9610145713109726
-0.6544343343343344	-0.9605644418534107
-0.6516318318318319	-0.960053662429436
-0.6488293293293294	-0.9594817402555051
-0.6460268268268269	-0.9588629322379645
-0.6432243243243244	-0.9582214205693658
-0.6404218218218218	-0.9575834838603388
-0.6376193193193194	-0.9569692766711357
-0.6348168168168169	-0.9563869376816978
-0.6320143143143144	-0.9558309385518928
-0.6292118118118118	-0.9552851356086753
-0.6264093093093094	-0.9547293850890757
-0.6236068068068069	-0.9541473714787521
-0.6208043043043043	-0.953532888520038
-0.6180018018018019	-0.952892345481603
-0.6151992992992994	-0.9522425711980855
-0.6123967967967968	-0.951604618955016
-0.6095942942942943	-0.950995685120442
-0.6067917917917919	-0.9504219613297016
-0.6039892892892894	-0.9498749935467263
-0.6011867867867868	-0.9493329891389217
-0.5983842842842844	-0.9487668621158496
-0.5955817817817819	-0.9481491840874361
-0.5927792792792793	-0.947463161359662
-0.5899767767767768	-0.946708651117079
-0.5871742742742744	-0.9459031187358844
-0.5843717717717718	-0.9450770493091081
-0.5815692692692693	-0.9442651388344769
-0.5787667667667669	-0.9434960062074338
-0.5759642642642644	-0.9427837079952262
-0.5731617617617618	-0.9421238066759792
-0.5703592592592593	-0.9414952942680239
-0.5675567567567569	-0.9408677693806473
-0.5647542542542543	-0.9402115295475486
-0.5619517517517518	-0.9395072521982568
-0.5591492492492494	-0.9387520402012692
-0.5563467467467468	-0.9379597890642908
-0.5535442442442443	-0.9371557202009866
-0.5507417417417418	-0.9363669014228673
-0.5479392392392394	-0.9356119805251502
-0.5451367367367368	-0.9348937038853735
-0.5423342342342343	-0.9341969346714725
-0.5395317317317319	-0.9334930793966574
-0.5367292292292293	-0.932749657587977
-0.5339267267267268	-0.9319419286509365
-0.5311242242242243	-0.9310626480011504
-0.5283217217217218	-0.9301264786269168
-0.5255192192192193	-0.9291672283414694
-0.5227167167167168	-0.9282284095957418
-0.5199142142142144	-0.9273498755966991
-0.5171117117117118	-0.9265547195083346
-0.5143092092092093	-0.9258407276360443
-0.5115067067067068	-0.9251793722133816
-0.5087042042042043	-0.9245229983124792
-0.5059017017017018	-0.9238182365835312
-0.5030991991991993	-0.9230216104106195
-0.5002966966966967	-0.9221124928992548
-0.4974941941941943	-0.9210993026614409
-0.4946916916916918	-0.9200169033347951
-0.49188918918918934	-0.9189159408088359
-0.48908668668668676	-0.917847424748025
-0.4862841841841843	-0.9168473965421413
-0.4834816816816818	-0.9159265109865842
-0.48067917917917924	-0.9150677828662337
-0.47787667667667677	-0.9142331146583074
-0.4750741741741743	-0.9133763840457318
-0.4722716716716717	-0.9124587600723639
-0.46946916916916925	-0.911461230495566
-0.4666666666666668	-0.9103902880369901
-0.4638641641641643	-0.9092750198409336
-0.46106166166166174	-0.9081567079655368
-0.45825915915915927	-0.9070745235735924
-0.4554566566566568	-0.9060521571062439
-0.4526541541541542	-0.9050898525767721
-0.44985165165165175	-0.9041644386123002
-0.4470491491491493	-0.9032372123570906
-0.4442466466466467	-0.9022668672220298
-0.44144414414414423	-0.9012229694310434
-0.43864164164164177	-0.9000953543424062
-0.4358391391391393	-0.8988962726830911
-0.4330366366366367	-0.8976546626324273
-0.43023413413413425	-0.8964046746589216
-0.4274316316316318	-0.8951725785276505
-0.4246291291291292	-0.8939667396525928
-0.42182662662662673	-0.8927742683539046
-0.41902412412412426	-0.8915655942703358
-0.4162216216216217	-0.8903054161320254
-0.4134191191191192	-0.8889662025354428
-0.41061661661661675	-0.8875394716332474
-0.4078141141141143	-0.8860407971145412
-0.4050116116116117	-0.8845066339743093
-0.40220910910910923	-0.8829838891787485
-0.39940660660660665	-0.8815156935986741
-0.3966041041041042	-0.8801281756105779
-0.3938016016016017	-0.8788227170707028
-0.39099909909909925	-0.8775762927081296
-0.3881965965965968	-0.8763497056884264
-0.3853940940940943	-0.8751008086832894
-0.3825915915915916	-0.8737980964959859
-0.37978908908908915	-0.8724299735660259
-0.3769865865865867	-0.8710065691403892
-0.3741840840840842	-0.8695536426042052
-0.37138158158158174	-0.8681009472976446
-0.3685790790790793	-0.8666693986312
-0.3657765765765768	-0.865261812646432
-0.3629740740740741	-0.8638606855634889
-0.36017157157157165	-0.862433925923374
-0.3573690690690692	-0.8609465373034124
-0.3545665665665667	-0.8593740265606808
-0.35176406406406424	-0.8577125904294198
-0.3489615615615618	-0.8559821948726911
-0.3461590590590591	-0.854221153967982
-0.3433565565565566	-0.8524738666113794
-0.34055405405405414	-0.8507758930031477
-0.3377515515515517	-0.8491416312379092
-0.3349490490490492	-0.847559069641582
-0.33214654654654674	-0.8459936824910377
-0.32934404404404427	-0.8444003290100768
-0.3265415415415416	-0.8427391332884955
-0.3237390390390391	-0.8409897988618504
-0.32093653653653664	-0.8391592185831585
-0.3181340340340342	-0.8372794788741136
-0.3153315315315317	-0.8353966789570142
-0.31252902902902924	-0.8335542443391106
-0.30972652652652655	-0.8317764623551218
-0.3069240240240241	-0.8300580602011238
-0.3041215215215216	-0.8283637067491745
-0.30131901901901914	-0.8266379804182453
-0.2985165165165167	-0.8248227372071708
-0.2957140140140142	-0.8228761793897061
-0.29291151151151174	-0.8207871929601065
-0.29010900900900904	-0.8185799751918497
-0.2873065065065066	-0.8163071490451201
-0.2845040040040041	-0.8140333988094166
-0.28170150150150164	-0.8118148641838561
-0.27889899899899917	-0.8096810067128073
-0.2760964964964967	-0.8076249023292219
-0.27329399399399423	-0.8056051630714294
-0.27049149149149154	-0.8035588707101566
-0.2676889889889891	-0.801421296854173
-0.2648864864864866	-0.7991459942979964
-0.26208398398398414	-0.7967187943507299
-0.25928148148148167	-0.7941613297675674
-0.2564789789789792	-0.7915231995705856
-0.2536764764764765	-0.7888656120652433
-0.25087397397397404	-0.7862420408643038
-0.24807147147147157	-0.7836822272879203
-0.2452689689689691	-0.7811845407739835
-0.24246646646646663	-0.7787187668209001
-0.23966396396396417	-0.7762378645397223
-0.2368614614614617	-0.7736943286692948
-0.234058958958959	-0.7710554645994128
-0.23125645645645654	-0.7683125333465932
-0.22845395395395407	-0.7654810539083987
-0.2256514514514516	-0.7625927038280405
-0.22284894894894913	-0.7596821218145748
-0.22004644644644666	-0.756773513422053
-0.2172439439439442	-0.753871788034707
-0.2144414414414415	-0.7509611405547345
-0.21163893893893904	-0.7480112298079482
-0.20883643643643657	-0.7449884005749503
-0.2060339339339341	-0.7418676968423787
-0.20323143143143163	-0.7386412851103892
-0.20042892892892916	-0.7353203415947547
-0.19762642642642647	-0.7319298972553518
-0.194823923923924	-0.7284986828136943
-0.19202142142142153	-0.7250477638844277
-0.18921891891891907	-0.7215821056873497
-0.1864164164164166	-0.7180880718734202
-0.18361391391391413	-0.7145376852283014
-0.18081141141141166	-0.7108980579481987
-0.17800890890890897	-0.7071425974385694
-0.1752064064064065	-0.7032600283161494
-0.17240390390390403	-0.6992581062679035
-0.16960140140140156	-0.6951608007173442
-0.1667988988988991	-0.6909999936314355
-0.16399639639639663	-0.6868045791897885
-0.16119389389389416	-0.6825906329374263
-0.15839139139139147	-0.6783558219568622
-0.155588888888889	-0.6740796788098584
-0.15278638638638653	-0.6697293465952041
-0.14998388388388406	-0.6652686382309192
-0.1471813813813816	-0.6606673303018631
-0.14437887887887912	-0.6559077911715432
-0.14157637637637643	-0.6509871816941184
-0.13877387387387397	-0.6459150936948481
-0.1359713713713715	-0.6407079969815446
-0.13316886886886903	-0.6353827317075409
-0.13036636636636656	-0.6299512649547176
-0.1275638638638641	-0.6244181283947219
-0.12476136136136162	-0.6187807500321658
-0.12195885885885893	-0.6130317869521149
-0.11915635635635646	-0.6071619747967658
-0.116353853853854	-0.601162111332356
-0.11355135135135153	-0.5950234700333068
-0.11074884884884906	-0.5887368497856753
-0.10794634634634659	-0.5822911875403298
-0.10514384384384412	-0.5756728739975843
-0.10234134134134143	-0.5688665343888502
-0.09953883883883896	-0.561857248898741
-0.09673633633633649	-0.5546333573580955
-0.09393383383383402	-0.5471885147522513
-0.09113133133133156	-0.5395217879179963
-0.08832882882882909	-0.5316353020272198
-0.0855263263263264	-0.5235299853036088
-0.08272382382382393	-0.5152008879051253
-0.07992132132132146	-0.5066339470869627
-0.07711881881881899	-0.497805710292775
-0.07431631631631652	-0.48868648666407494
-0.07151381381381405	-0.47924604250212927
-0.06871131131131158	-0.46945981524565383
-0.0659088088088089	-0.4593131787593487
-0.06310630630630643	-0.4488017936178681
-0.06030380380380396	-0.4379274060271229
-0.05750130130130149	-0.4266901664936416
-0.05469879879879902	-0.41507998845075134
-0.05189629629629655	-0.4030700733938639
-0.04909379379379408	-0.39061519075305035
-0.04629129129129139	-0.3776557347205216
-0.043488788788788924	-0.36412650631850935
-0.040686286286286455	-0.34996733844713696
-0.037883783783783986	-0.3351318073587835
-0.03508128128128152	-0.3195907583995082
-0.03227877877877905	-0.3033291373577721
-0.02947627627627636	-0.2863370984258999
-0.02667377377377389	-0.2685986878247643
-0.02387127127127142	-0.2500827074325367
-0.021068768768768953	-0.23074009015713123
-0.018266266266266484	-0.2105102498109822
-0.015463763763764016	-0.18933595754110977
-0.012661261261261547	-0.16718330284688485
-0.009858758758758857	-0.14406125922638438
-0.007056256256256388	-0.12003504683883044
-0.004253753753753919	-0.0952290575072178
-0.0014512512512514508	-0.06981811843055084
0.0013512512512510177	-0.04400934498834636
0.004153753753753486	-0.01801960849403053
0.006956256256255955	0.007945224281111551
0.009758758758758646	0.033704030353186504
0.012561261261261114	0.05910453656685466
0.015363763763763583	0.08401863270901702
0.01816626626626605	0.10833278817610544
0.02096876876876852	0.13193904534352516
0.02377127127127099	0.15473158978156715
0.02657377377377368	0.1766115293991181
0.029376276276276148	0.1974990888844561
0.032178778778778616	0.21734917716226032
0.034981281281281085	0.23616441353413684
0.03778378378378355	0.25399993827953576
0.04058628628628602	0.27095668445382887
0.04338878878878849	0.28716349401052466
0.04619129129129118	0.3027522631060766
0.04899379379379365	0.3178328667200509
0.05179629629629612	0.33247500508264705
0.05459879879879859	0.346702129943489
0.057401301301301055	0.3604988627013002
0.060203803803803524	0.3738290448447337
0.06300630630630621	0.3866582025239132
0.06580880880880868	0.3989729074657478
0.06861131131131115	0.4107907297602333
0.07141381381381362	0.4221578017655619
0.07421631631631609	0.4331353185149011
0.07701881881881856	0.443780118345592
0.07982132132132103	0.4541265100579497
0.08262382382382372	0.4641760455160641
0.08542632632632619	0.47389914034457375
0.08822882882882865	0.4832482838024878
0.09103133133133112	0.4921784877969167
0.09383383383383359	0.5006680183244112
0.09663633633633606	0.508732235347146
0.09943883883883853	0.5164256230259154
0.10224134134134122	0.5238310548279035
0.10504384384384369	0.5310396541205566
0.10784634634634616	0.5381278056854542
0.11064884884884862	0.5451388566020969
0.11345135135135109	0.5520754822005065
0.11625385385385356	0.5589051183376981
0.11905635635635625	0.5655764909560574
0.12185885885885872	0.5720415871899178
0.12466136136136119	0.5782756473169459
0.12746386386386366	0.5842884921872056
0.13026636636636613	0.590123466078246
0.1330688688688686	0.5958444523823654
0.13587137137137106	0.6015153975316658
0.13867387387387375	0.6071792335876744
0.14147637637637622	0.6128432303775933
0.1442788788788787	0.618475629931978
0.14708138138138116	0.6240146871697902
0.14988388388388363	0.6293872254225776
0.1526863863863861	0.6345308379101935
0.15548888888888857	0.6394128672002037
0.15829139139139126	0.6440405291109319
0.16109389389389372	0.6484595242681357
0.1638963963963962	0.6527421547431596
0.16669889889889866	0.6569691082913578
0.16950140140140113	0.6612106984852597
0.1723039039039036	0.6655130218472873
0.1751064064064063	0.6698924526959906
0.17790890890890876	0.6743389383802854
0.18071141141141123	0.6788257319901945
0.1835139139139137	0.6833214385686939
0.18631641641641616	0.6878000566158653
0.18911891891891863	0.6922459961492318
0.1919214214214211	0.6966532620372026
0.1947239239239238	0.7010202471315112
0.19752642642642626	0.7053430718403024
0.20032892892892873	0.7096106568787812
0.2031314314314312	0.7138037301125888
0.20593393393393367	0.7178982053053606
0.20873643643643613	0.7218715473265205
0.2115389389389386	0.725709552436268
0.2143414414414413	0.7294108442909144
0.21714394394394376	0.7329873170911605
0.21994644644644623	0.7364603465417032
0.2227489489489487	0.7398542028174955
0.22555145145145117	0.7431891174867096
0.22835395395395364	0.746476506241029
0.23115645645645633	0.7497179401768141
0.2339589589589588	0.7529079655079829
0.23676146146146126	0.7560393842322679
0.23956396396396373	0.7591087001725925
0.2423664664664662	0.7621194457038256
0.24516896896896867	0.765082014562745
0.24797147147147114	0.7680100692183067
0.25077397397397383	0.7709149991991129
0.2535764764764763	0.7738007289009992
0.25637897897897877	0.7766610873138287
0.25918148148148124	0.7794809861092509
0.2619839839839837	0.7822411743840543
0.2647864864864862	0.7849249153261475
0.26758898898898864	0.7875241135001934
0.27039149149149133	0.7900425370545534
0.2731939939939938	0.7924948018380225
0.27599649649649627	0.7949013445732307
0.27879899899899874	0.7972811313787971
0.2816015015015012	0.7996447534244193
0.2844040040040037	0.8019905006718049
0.28720650650650636	0.8043049788085657
0.29000900900900883	0.8065682028012047
0.2928115115115113	0.8087614517249668
0.29561401401401377	0.8108751080787986
0.29841651651651624	0.8129136293303363
0.3012190190190187	0.8148957550283817
0.3040215215215212	0.8168497109291175
0.30682402402402387	0.8188049456950195
0.30962652652652634	0.8207831911381711
0.3124290290290288	0.8227919190492474
0.3152315315315313	0.8248224661567238
0.31803403403403374	0.8268534891027328
0.3208365365365362	0.8288585577448899
0.3236390390390387	0.8308152506401387
0.32644154154154137	0.8327125914334124
0.32924404404404384	0.8345542458004398
0.3320465465465463	0.8363563833061374
0.3348490490490488	0.8381409779055053
0.33765155155155124	0.8399269222968253
0.3404540540540537	0.8417221081202164
0.3432565565565564	0.843519308664523
0.34605905905905887	0.8452974058809961
0.34886156156156134	0.8470276787239119
0.3516640640640638	0.8486831422694197
0.3544665665665663	0.850247882781197
0.35726906906906875	0.851723317539959
0.3600715715715712	0.8531293100545805
0.3628740740740739	0.8544997385569986
0.3656765765765764	0.8558738817320497
0.36847907907907884	0.8572862679304303
0.3712815815815813	0.858758031394
0.3740840840840838	0.8602922392173431
0.37688658658658625	0.8618743303648391
0.3796890890890887	0.8634772094754835
0.3824915915915914	0.8650691928040384
0.3852940940940939	0.866622322471349
0.38809659659659634	0.8681187105226795
0.3908990990990988	0.8695534228112183
0.3937016016016013	0.8709336194333155
0.39650410410410375	0.8722748027316904
0.39930660660660644	0.8735957251450246
0.4021091091091089	0.8749136054029405
0.4049116116116114	0.8762408510235953
0.40771411411411385	0.8775837315551782
0.4105166166166163	0.8789427111372146
0.4133191191191188	0.8803137004383377
0.41612162162162125	0.8816894480101056
0.41892412412412394	0.8830605998216363
0.4217266266266264	0.8844164137544346
0.4245291291291289	0.8857454784679581
0.42733163163163135	0.8870368710100065
0.4301341341341338	0.8882819519729188
0.4329366366366363	0.8894765536191154
0.435739139139139	0.8906228835425596
0.43854164164164144	0.8917302729557419
0.4413441441441439	0.8928140828583011
0.4441466466466464	0.8938926249680967
0.44694914914914885	0.8949826796610687
0.4497516516516513	0.8960948255559029
0.4525541541541538	0.8972300681755438
0.4553566566566565	0.8983790172409416
0.45815915915915895	0.8995241458008472
0.4609616616616614	0.9006446853586396
0.4637641641641639	0.9017227990809034
0.46656666666666635	0.9027491577848106
0.4693691691691688	0.9037261264295
0.4721716716716713	0.9046674560868122
0.474974174174174	0.9055944603814898
0.47777667667667645	0.906529783779292
0.4805791791791789	0.9074906641214353
0.4833816816816814	0.9084837812078981
0.48618418418418385	0.9095032959304024
0.4889866866866863	0.9105326768560331
0.491789189189189	0.911549714638997
0.4945916916916915	0.9125331325527313
0.49739419419419395	0.9134687354003899
0.5001966966966964	0.914353241137801
0.5029991991991989	0.9151947274190495
0.5058017017017014	0.9160097249012165
0.5086042042042038	0.916818031943553
0.5114067067067065	0.9176369748900026
0.514209209209209	0.9184769018669359
0.5170117117117115	0.9193391859810229
0.5198142142142139	0.9202171260514678
0.5226167167167164	0.9210991830898336
0.5254192192192189	0.9219732941010035
0.5282217217217213	0.9228307724524274
0.531024224224224	0.9236685779463936
0.5338267267267265	0.9244893896040631
0.536629229229229	0.9252996938174061
0.5394317317317314	0.9261067398558249
0.5422342342342339	0.9269155134017748
0.5450367367367364	0.9277267686563748
0.547839239239239	0.9285367161821332
0.5506417417417415	0.9293383671277573
0.553444244244244	0.9301239974151383
0.5562467467467465	0.930887886685839
0.5590492492492489	0.9316284784232509
0.5618517517517514	0.9323493622874972
0.5646542542542539	0.9330588781464091
0.5674567567567566	0.9337685361810713
0.570259259259259	0.9344907195832686
0.5730617617617615	0.935236232082886
0.575864264264264	0.9360121900011145
0.5786667667667664	0.9368206044907854
0.5814692692692689	0.9376578304103629
0.5842717717717714	0.938514923821328
0.587074274274274	0.9393788571926924
0.5898767767767765	0.9402344621855956
0.592679279279279	0.9410668695565112
0.5954817817817815	0.9418640841089869
0.5982842842842839	0.9426192025273814
0.6010867867867866	0.9433317226752918
0.6038892892892889	0.9440074796861826
0.6066917917917916	0.9446570153145697
0.6094942942942938	0.9452926096392156
0.6122967967967965	0.945924666212357
0.6150992992992992	0.9465584795696189
0.6179018018018014	0.9471924700214986
0.6207043043043041	0.9478186602292447
0.6235068068068064	0.9484255293916519
0.6263093093093091	0.9490025837138503
0.6291118118118113	0.949545285559938
0.631914314314314	0.9500586536663014
0.6347168168168167	0.9505580561500457
0.6375193193193189	0.9510664707403114
0.6403218218218216	0.9516085934924978
0.6431243243243239	0.9522032999462247
0.6459268268268266	0.952856717094902
0.6487293293293288	0.953558251171525
0.6515318318318315	0.9542812336877446
0.6543343343343342	0.954988546992616
0.6571368368368364	0.9556420440036963
0.6599393393393391	0.9562132714187159
0.6627418418418414	0.956692385788152
0.6655443443443441	0.9570924667735761
0.6683468468468463	0.9574476410915114
0.671149349349349	0.957805200481296
0.6739518518518517	0.9582136963940757
0.6767543543543539	0.9587102598040282
0.6795568568568566	0.959310713970775
0.6823593593593589	0.9600052978096678
0.6851618618618616	0.9607612108060741
0.6879643643643643	0.9615312139951135
0.6907668668668665	0.9622657825989474
0.6935693693693692	0.9629253373859543
0.6963718718718714	0.9634891709742273
0.6991743743743741	0.9639587827505733
0.7019768768768764	0.9643550753510839
0.7047793793793791	0.9647106865767097
0.7075818818818818	0.9650600645519554
0.710384384384384	0.9654303483627651
0.7131868868868867	0.9658355971996968
0.7159893893893889	0.9662756425107852
0.7187918918918916	0.9667392760153573
0.7215943943943939	0.9672101583292259
0.7243968968968966	0.9676731563348895
0.7271993993993993	0.9681189660255627
0.7300019019019015	0.9685457343328023
0.7328044044044042	0.9689576061136005
0.7356069069069064	0.9693612381966414
0.7384094094094091	0.9697619519435154
0.7412119119119114	0.9701611482221877
0.7440144144144141	0.970555949816696
0.7468169169169168	0.9709410525857991
0.749619419419419	0.971311850694679
0.7524219219219217	0.9716674023767431
0.755224424424424	0.9720118986200537
0.7580269269269266	0.9723539325817518
0.7608294294294289	0.9727037810385348
0.7636319319319316	0.9730697368461545
0.7664344344344343	0.9734549469402993
0.7692369369369365	0.9738560494488135
0.7720394394394392	0.9742642253108087
0.7748419419419414	0.9746683443144546
0.7776444444444441	0.9750590541016801
0.7804469469469468	0.9754322587402875
0.7832494494494491	0.975790625520577
0.7860519519519518	0.9761424839332624
0.788854454454454	0.9764984731267843
0.7916569569569567	0.9768671795555732
0.794459459459459	0.9772514429019452
0.7972619619619616	0.9776468152745128
0.8000644644644643	0.9780428889403339
0.8028669669669666	0.9784271330746159
0.8056694694694693	0.9787898945305857
0.8084719719719715	0.9791286947332454
0.8112744744744742	0.9794501077775577
0.8140769769769765	0.9797683040001344
0.8168794794794791	0.9801005205570879
0.8196819819819818	0.9804608610807659
0.8224844844844841	0.9808545159907212
0.8252869869869868	0.981274469582293
0.828089489489489	0.9817020045001879
0.8308919919919917	0.9821110729352296
0.833694494494494	0.9824752983880822
0.8364969969969966	0.9827754542176008
0.8392994994994993	0.9830050587883576
0.8421020020020016	0.9831723112712529
0.8449045045045043	0.9832977727885104
0.8477070070070065	0.9834085734923823
0.8505095095095092	0.9835310291981176
0.8533120120120115	0.9836840097615305
0.8561145145145141	0.9838750696064977
0.8589170170170168	0.984100357581146
0.8617195195195191	0.9843480243234375
0.8645220220220218	0.9846036953647008
0.867324524524524	0.9848559699881869
0.8701270270270267	0.9851000326977637
0.872929529529529	0.9853382554096408
0.8757320320320316	0.9855778200465801
0.8785345345345343	0.9858264789776507
0.8813370370370366	0.9860882053355204
0.8841395395395393	0.9863604517347404
0.8869420420420415	0.9866340681309704
0.8897445445445442	0.9868958927165132
0.8925470470470469	0.9871330187550371
0.8953495495495492	0.9873371317470994
0.8981520520520518	0.9875073241362
0.9009545545545541	0.9876504103803201
0.9037570570570568	0.9877787372039148
0.906559559559559	0.987906432711013
0.9093620620620617	0.9880455959517906
0.9121645645645644	0.9882038799555677
0.9149670670670667	0.9883842865921646
0.9177695695695693	0.9885870219522228
0.9205720720720716	0.9888123444603123
0.9233745745745743	0.9890628522368581
0.9261770770770765	0.9893438208522232
0.9289795795795792	0.9896609877296301
0.9317820820820819	0.9900163065688934
0.9345845845845842	0.9904032326124164
0.9373870870870868	0.9908036201909782
0.9401895895895891	0.9911880584660482
0.9429920920920918	0.991520456776225
0.945794594594594	0.9917662225420396
0.9485970970970967	0.991901951200538
0.9513995995995994	0.991923692147124
0.9542021021021017	0.9918509269224733
0.9570046046046043	0.9917244539767649
0.9598071071071066	0.9915981364794342
0.9626096096096093	0.9915263936659346
0.9654121121121115	0.991550773301892
0.9682146146146142	0.9916894281472226
0.9710171171171169	0.9919326277979059
0.9738196196196192	0.9922457433805738
0.9766221221221218	0.992578953746647
0.9794246246246241	0.9928809191978731
0.9822271271271268	0.993112486557205
0.985029629629629	0.9932565063517873
0.9878321321321317	0.993321056209306
0.9906346346346344	0.9933353889851328
0.9934371371371367	0.9933401170005316
0.9962396396396394	0.9933748148791777
0.9990421421421416	0.9934668594563159
1.0018446446446443	0.9936247539563006
1.004647147147147	0.9938376243935216
1.0074496496496492	0.9940805603580882
1.010252152152152	0.9943236627588923
1.0130546546546542	0.9945416314374012
1.0158571571571569	0.9947207746704669
1.018659659659659	0.9948613843579845
1.0214621621621618	0.9949750978459402
1.0242646646646645	0.995078574571401
1.0270671671671667	0.9951859815611999
1.0298696696696694	0.9953030396035276
1.0326721721721717	0.9954246858125069
1.0354746746746744	0.9955370373216239
1.0382771771771766	0.9956227926530326
1.0410796796796793	0.9956680212731108
1.043882182182182	0.9956678634903959
1.0466846846846842	0.9956291134029727
1.049487187187187	0.995568801465182
1.0522896896896892	0.995509311684406
1.0550921921921919	0.9954717610668933
1.057894694694694	0.9954699285926996
1.0606971971971968	0.9955067715723687
1.0634996996996995	0.9955746176646008
1.0663022022022017	0.9956588194617537
1.0691047047047044	0.995743466214339
1.0719072072072067	0.9958170751131457
1.0747097097097094	0.9958762533962489
1.0775122122122116	0.9959260915663739
1.0803147147147143	0.9959772353029237
1.083117217217217	0.9960407691706683
1.0859197197197192	0.9961228183291013
1.088722222222222	0.9962208744450831
1.0915247247247242	0.996323253772808
1.0943272272272269	0.9964120123886491
1.097129729729729	0.9964684499210603
1.0999322322322318	0.9964794331708369
1.1027347347347345	0.9964424627095065
1.1055372372372367	0.996367783474766
1.1083397397397394	0.9962767699956439
1.1111422422422417	0.9961969858225004
1.1139447447447444	0.9961553433500501
1.116747247247247	0.9961713508171068
1.1195497497497493	0.9962523652142763
1.122352252252252	0.9963921175141377
1.1251547547547542	0.9965727678727494
1.127957257257257	0.996769712593385
1.1307597597597592	0.9969576222387724
1.1335622622622619	0.9971159517496537
1.1363647647647646	0.9972324690925896
1.1391672672672668	0.9973040671257551
1.1419697697697695	0.9973350032473216
1.1447722722722717	0.9973334700239129
1.1475747747747744	0.9973078130026676
1.1503772772772767	0.9972636789220297
1.1531797797797794	0.9972029437607759
1.155982282282282	0.9971246009110188
1.1587847847847843	0.9970271105763866
1.161587287287287	0.9969112342169184
1.1643897897897892	0.99678223821305
1.167192292292292	0.9966505740315998
1.1699947947947942	0.9965306438372084
1.1727972972972969	0.9964378798123423
1.1755997997997996	0.9963849160649014
1.1784023023023018	0.996377955468138
1.1812048048048045	0.9964144405329671
1.1840073073073067	0.9964828262654633
1.1868098098098094	0.9965647068971368
1.1896123123123117	0.9966389104774143
1.1924148148148144	0.9966866123002363
1.195217317317317	0.9966961801976646
1.1980198198198193	0.9966664498689803
1.200822322322322	0.9966074578183102
1.2036248248248242	0.9965382688301534
1.206427327327327	0.996482284260855
1.2092298298298296	0.9964611195271278
1.2120323323323319	0.9964886025923787
1.2148348348348346	0.9965665240806925
1.2176373373373368	0.9966834081119789
1.2204398398398395	0.9968168316430381
1.2232423423423417	0.9969388729460031
1.2260448448448444	0.9970233675375451
1.2288473473473471	0.9970530551862695
1.2316498498498494	0.9970246124503128
1.234452352352352	0.9969500475931765
1.2372548548548543	0.9968538890873833
1.240057357357357	0.9967667745526829
1.2428598598598593	0.9967171064015927
1.245662362362362	0.9967230580144244
1.2484648648648646	0.9967871801132338
1.2512673673673669	0.9968951524973406
1.2540698698698696	0.9970190426984258
1.2568723723723718	0.9971241224414478
1.2596748748748745	0.9971772619197878
1.2624773773773768	0.9971545014074179
1.2652798798798794	0.9970457307341185
1.2680823823823821	0.9968553859924971
1.2708848848848844	0.9965993767253738
1.273687387387387	0.9962996463118214
1.2764898898898893	0.9959784353467811
1.279292392392392	0.9956542301439422
1.2820948948948943	0.9953405682511134
1.284897397397397	0.9950476354512587
1.2876998998998996	0.9947853865723737
1.2905024024024019	0.994566223051331
1.2933049049049046	0.9944053631480949
1.2961074074074068	0.9943179558324498
1.2989099099099095	0.994313414062397
1.3017124124124118	0.9943888536455223
1.3045149149149144	0.9945243548872496
1.3073174174174171	0.9946826178908112
1.3101199199199194	0.9948143917054706
1.312922422422422	0.9948691416844442
1.3157249249249243	0.994808402137183
1.318527427427427	0.994617871475105
1.3213299299299297	0.9943141239497431
1.324132432432432	0.9939430432662169
1.3269349349349346	0.9935694561192174
1.3297374374374369	0.9932602583155588
1.3325399399399396	0.9930656639560249
1.3353424424424418	0.9930042328079394
1.3381449449449445	0.9930565841318941
1.3409474474474472	0.9931702930170756
1.3437499499499495	0.9932750638427534
1.3465524524524521	0.9933039411774776
1.3493549549549544	0.9932141559512611
1.352157457457457	0.993000998003787
1.3549599599599593	0.9927000357173439
1.357762462462462	0.9923765517034799
1.3605649649649647	0.992105149392873
1.363367467467467	0.9919457955026627
1.3661699699699696	0.9919239771040995
1.368972472472472	0.9920216221189775
1.3717749749749746	0.9921821910455633
1.3745774774774768	0.9923288636474921
1.3773799799799795	0.9923904308757274
1.3801824824824822	0.9923267701790601
1.3829849849849845	0.9921455761481492
1.3857874874874871	0.9919044916830004
1.3885899899899894	0.9916972256873204
1.391392492492492	0.9916272820789664
1.3941949949949943	0.9917769630820847
1.396997497497497	0.9921810334712899
1.3998	0.9928132440008781
1.3999	0.9931833161120227
1.3971003028053077	0.992382880188095
1.3943006056106155	0.991684103796636
1.3915009084159233	0.9911863230236382
1.3887012112212311	0.9909376533855305
1.385901514026539	0.99092515523719
1.3831018168318467	0.9910823224136747
1.3803021196371545	0.9913110904912221
1.3775024224424628	0.9915113599518084
1.3747027252477706	0.991609020313545
1.3719030280530784	0.9915743201564655
1.3691033308583862	0.9914257573949699
1.366303633663694	0.9912193472125168
1.3635039364690018	0.9910276260928939
1.3607042392743096	0.9909156492220701
1.3579045420796174	0.9909216801526581
1.3551048448849252	0.991048230515865
1.352305147690233	0.9912653683540231
1.3495054504955408	0.9915240852170228
1.3467057533008486	0.9917743754704
1.3439060561061564	0.99198152661733
1.3411063589114642	0.9921352289328507
1.338306661716772	0.992248991211631
1.3355069645220798	0.9923509210877302
1.3327072673273876	0.9924699249076141
1.3299075701326954	0.9926227852748064
1.3271078729380033	0.9928069594397717
1.324308175743311	0.993001606242647
1.3215084785486189	0.9931761876571579
1.3187087813539267	0.9933031638738505
1.3159090841592345	0.9933698196566703
1.3131093869645423	0.9933846320402877
1.31030968976985	0.9933756492135579
1.3075099925751579	0.9933813286180515
1.3047102953804657	0.9934370897215092
1.3019105981857735	0.9935624565399219
1.2991109009910813	0.9937535137091977
1.296311203796389	0.993983532926284
1.293511506601697	0.994211713459966
1.2907118094070047	0.9943970636954773
1.2879121122123125	0.99451257378061
1.2851124150176203	0.994554666392151
1.282312717822928	0.9945445298527062
1.279513020628236	0.9945207713485729
1.2767133234335437	0.9945258830110715
1.2739136262388515	0.9945912149868001
1.2711139290441593	0.9947257197037871
1.2683142318494671	0.9949124627466479
1.265514534654775	0.9951142228469538
1.2627148374600827	0.9952863513616044
1.2599151402653905	0.9953925227076008
1.2571154430706983	0.9954179619465808
1.2543157458760061	0.9953755480378084
1.251516048681314	0.995302584764929
1.2487163514866217	0.9952491871859226
1.2459166542919295	0.9952620728432522
1.2431169570972374	0.9953691098713939
1.2403172599025452	0.9955697358734106
1.237517562707853	0.9958344144753362
1.2347178655131608	0.9961133097388681
1.2319181683184686	0.9963513426637969
1.2291184711237764	0.9965047535263918
1.2263187739290842	0.9965538883437304
1.223519076734392	0.996508256490217
1.2207193795396998	0.9964024877625781
1.2179196823450076	0.99628476543414
1.2151199851503154	0.9962016465957946
1.2123202879556232	0.9961841591193308
1.209520590760931	0.9962394212152907
1.2067208935662388	0.9963500496207887
1.2039211963715466	0.996481022300207
1.2011214991768548	0.9965913291218804
1.1983218019821626	0.996646431254639
1.1955221047874705	0.9966276252482591
1.1927224075927783	0.996535750351784
1.189922710398086	0.9963887460360237
1.1871230132033939	0.9962146080745282
1.1843233160087017	0.9960426139698135
1.1815236188140095	0.9958958977566532
1.1787239216193173	0.9957875736189221
1.175924224424625	0.9957210443906896
1.1731245272299329	0.9956935072547317
1.1703248300352407	0.9957005857886594
1.1675251328405485	0.9957398375221567
1.1647254356458563	0.9958116135974129
1.161925738451164	0.9959170443720102
1.159126041256472	0.996054253880279
1.1563263440617797	0.9962147384701694
1.1535266468670875	0.99638186042092
1.1507269496723953	0.9965326087496948
1.147927252477703	0.9966424835617129
1.145127555283011	0.9966920718757832
1.1423278580883187	0.9966731008857928
1.1395281608936265	0.9965917848246342
1.1367284636989343	0.9964681240782951
1.1339287665042421	0.9963311674816531
1.13112906930955	0.9962116209184
1.1283293721148577	0.9961340828072192
1.1255296749201655	0.9961112920243509
1.1227299777254733	0.9961420590684313
1.1199302805307811	0.9962132852220751
1.117130583336089	0.9963051177719371
1.1143308861413967	0.9963973231932635
1.1115311889467046	0.9964747106584344
1.1087314917520124	0.9965299614974432
1.1059317945573202	0.9965632898067511
1.103132097362628	0.9965795577073173
1.1003324001679358	0.9965843472571922
1.0975327029732436	0.9965807378764209
1.0947330057785514	0.9965680908394305
1.0919333085838592	0.9965432044341531
1.089133611389167	0.9965031604116228
1.0863339141944748	0.9964484509052782
1.0835342169997826	0.9963848420101922
1.0807345198050904	0.9963229439666375
1.0779348226103982	0.9962754114135108
1.075135125415706	0.9962527096454046
1.0723354282210138	0.9962590475875792
1.0695357310263216	0.9962901209338315
1.0667360338316294	0.9963336953364714
1.0639363366369372	0.9963730118707228
1.061136639442245	0.9963919117569262
1.0583369422475528	0.9963798754609134
1.0555372450528606	0.9963351366379491
1.0527375478581684	0.9962646987695845
1.0499378506634762	0.996181218465833
1.047138153468784	0.9960979051583305
1.0443384562740918	0.9960233718151115
1.0415387590793996	0.9959584432689548
1.0387390618847074	0.9958962357083156
1.0359393646900152	0.9958255978658208
1.033139667495323	0.9957366939768755
1.0303399703006308	0.9956266017180755
1.0275402731059387	0.9955026534845677
1.0247405759112465	0.9953819553346472
1.0219408787165543	0.9952868525079086
1.0191411815218625	0.9952376118191284
1.0163414843271703	0.9952447187794569
1.0135417871324781	0.9953035149734959
1.010742089937786	0.9953932746427729
1.0079423927430937	0.9954814190895556
1.0051426955484015	0.9955318538334259
1.0023429983537093	0.995514971153995
0.9995433011590171	0.9954161962205275
0.9967436039643249	0.9952403181634939
0.9939439067696327	0.9950101398331732
0.9911442095749405	0.9947597840133808
0.9883445123802483	0.9945247124846452
0.9855448151855561	0.994331573875737
0.982745117990864	0.9941910419335143
0.9799454207961718	0.9940958225582441
0.9771457236014796	0.994024324666787
0.9743460264067874	0.9939486668960387
0.9715463292120952	0.9938443303203501
0.968746632017403	0.9936983062141367
0.9659469348227108	0.9935131607078815
0.9631472376280186	0.9933058331994653
0.9603475404333264	0.9931017241434823
0.9575478432386342	0.9929261315369304
0.954748146043942	0.99279588055298
0.9519484488492498	0.9927138270066072
0.9491487516545576	0.9926678931373392
0.9463490544598654	0.9926347823950601
0.9435493572651732	0.9925870315543424
0.940749660070481	0.9925010740413394
0.9379499628757888	0.9923637980938633
0.9351502656810966	0.9921757013435724
0.9323505684864044	0.9919499187805403
0.9295508712917122	0.991707717756916
0.92675117409702	0.9914720794329452
0.9239514769023278	0.9912614170776584
0.9211517797076356	0.9910852337444835
0.9183520825129434	0.9909427404750659
0.9155523853182512	0.9908244475272721
0.912752688123559	0.9907158542367027
0.9099529909288668	0.9906018678836472
0.9071532937341746	0.9904705858591834
0.9043535965394824	0.9903155052567683
0.9015538993447902	0.9901358727900582
0.898754202150098	0.9899355043247853
0.8959545049554059	0.9897207866718005
0.8931548077607137	0.9894986398036367
0.8903551105660215	0.9892750102781556
0.8875554133713293	0.9890541239031125
0.8847557161766371	0.9888384091720532
0.8819560189819449	0.9886288291954202
0.8791563217872527	0.988425358345373
0.8763566245925605	0.9882274542141001
0.8735569273978683	0.9880345027553803
0.8707572302031761	0.9878462628717057
0.8679575330084839	0.9876632744552434
0.8651578358137917	0.9874870662441357
0.8623581386190995	0.9873199062241975
0.8595584414244073	0.9871638784947523
0.8567587442297151	0.9870192901761194
0.8539590470350229	0.9868827602101993
0.8511593498403307	0.9867456810123887
0.8483596526456385	0.98659389796465
0.8455599554509463	0.9864092833426892
0.8427602582562546	0.986173364174407
0.8399605610615624	0.9858724182818668
0.8371608638668702	0.9855027250547204
0.834361166672178	0.9850742401462489
0.8315614694774858	0.9846110862507749
0.8287617722827936	0.9841479808234195
0.8259620750881014	0.9837229047331038
0.8231623778934092	0.9833676092810284
0.820362680698717	0.983098525732865
0.8175629835040248	0.9829108984209034
0.8147632863093326	0.9827783248268818
0.8119635891146404	0.9826584561597245
0.8091638919199482	0.9825037746773393
0.806364194725256	0.9822746823014141
0.8035644975305638	0.9819511738317634
0.8007648003358716	0.981539502584492
0.7979651031411794	0.9810715207819622
0.7951654059464872	0.9805964655803774
0.792365708751795	0.9801672514591073
0.7895660115571028	0.9798251058142959
0.7867663143624106	0.9795870587253575
0.7839666171677184	0.9794401068853626
0.7811669199730262	0.9793439777125583
0.778367222778334	0.9792418743006963
0.7755675255836418	0.9790761616146437
0.7727678283889496	0.9788044173164796
0.7699681311942574	0.9784111126432775
0.7671684339995652	0.9779114789912782
0.764368736804873	0.977346467467203
0.7615690396101809	0.9767703966142318
0.7587693424154887	0.9762350729281803
0.7559696452207965	0.9757751805541954
0.7531699480261043	0.9753992640344742
0.7503702508314121	0.9750888339027313
0.7475705536367199	0.9748055870691799
0.7447708564420277	0.9745042573942571
0.7419711592473355	0.9741469695301892
0.7391714620526433	0.9737146554207476
0.7363717648579511	0.9732121704001038
0.7335720676632589	0.972665833947618
0.7307723704685667	0.9721145268655342
0.7279726732738745	0.971597428751706
0.7251729760791823	0.9711423739862435
0.7223732788844901	0.9707583978848049
0.7195735816897979	0.9704345218607977
0.7167738844951057	0.9701447262053464
0.7139741873004135	0.969857086951623
0.7111744901057213	0.9695438448520011
0.7083747929110291	0.9691890891203803
0.7055750957163369	0.9687917506815524
0.7027753985216447	0.9683633209292024
0.6999757013269525	0.9679215335376457
0.6971760041322603	0.967482550427319
0.6943763069375681	0.9670545586891979
0.6915766097428759	0.9666350265750592
0.6887769125481837	0.9662124490217707
0.6859772153534915	0.9657717533982724
0.6831775181587993	0.9653012193187687
0.6803778209641071	0.964798244209971
0.677578123769415	0.9642717257732074
0.6747784265747228	0.9637400643794718
0.6719787293800306	0.9632253718239472
0.6691790321853384	0.9627458507811404
0.6663793349906462	0.9623090015252107
0.663579637795954	0.9619080792825774
0.6607799406012622	0.9615231473696333
0.65798024340657	0.9611265183313422
0.6551805462118778	0.9606908793501581
0.6523808490171856	0.9601974703000209
0.6495811518224934	0.959641639809909
0.6467814546278012	0.9590339626006847
0.643981757433109	0.9583965711326119
0.6411820602384168	0.9577559408456362
0.6383823630437246	0.9571345369467223
0.6355826658490324	0.9565440891265553
0.6327829686543402	0.95598268933567
0.629983271459648	0.9554366003822423
0.6271835742649559	0.9548860609033498
0.6243838770702637	0.9543130159664917
0.6215841798755715	0.9537080509288731
0.6187844826808793	0.9530740817921524
0.6159847854861871	0.9524254690952467
0.6131850882914949	0.95178280223674
0.6103853910968027	0.9511651149700471
0.6075856939021105	0.9505822259956851
0.6047859967074183	0.9500299264125791
0.6019862995127261	0.9494898342441624
0.5991866023180339	0.9489341933899564
0.5963869051233417	0.9483342180187828
0.5935872079286495	0.9476693347519982
0.5907875107339573	0.9469342820854822
0.5879878135392651	0.9461416397280815
0.5851881163445729	0.9453187978256117
0.5823884191498807	0.9445001775691855
0.5795887219551885	0.9437170904659089
0.5767890247604963	0.9429884466695619
0.5739893275658041	0.9423153052456801
0.5711896303711119	0.9416810521054295
0.5683899331764197	0.9410571744871956
0.5655902359817275	0.940412763927746
0.5627905387870353	0.9397246310032936
0.5599908415923431	0.9389846805301367
0.5571911443976509	0.9382020733698408
0.5543914472029587	0.9373994207085314
0.5515917500082665	0.9366042622192579
0.5487920528135743	0.9358387059040241
0.5459923556188822	0.935110799825847
0.54319265842419	0.9344107074089447
0.5403929612294978	0.9337132030555404
0.5375932640348056	0.9329858855690663
0.5347935668401134	0.9322005189442271
0.5319938696454212	0.9313437266153046
0.529194172450729	0.9304233116043203
0.526394475256037	0.9294677792960253
0.5235947780613448	0.9285188108957125
0.5207950808666526	0.9276187810816561
0.5179953836719604	0.9267971589811861
0.5151956864772682	0.9260601769728829
0.512395989282576	0.9253872747047103
0.5095962920878838	0.924735767165304
0.5067965948931916	0.9240525838880729
0.5039968976984994	0.9232896171672902
0.5011972005038072	0.9224179632052336
0.49839750330911503	0.9214365774191766
0.49559780611442283	0.9203725512266008
0.49279810891973064	0.9192728343514267
0.48999841172503844	0.9181899406471963
0.48719871453034624	0.9171661062090808
0.48439901733565405	0.9162208780409862
0.48159932014096185	0.9153460184689046
0.47879962294626965	0.9145092571851545
0.47599992575157746	0.9136655693088906
0.47320022855688526	0.912772235542848
0.47040053136219306	0.9118027453367228
0.46760083416750087	0.9107550308976677
0.46480113697280867	0.9096514281847403
0.4620014397781165	0.9085305173183049
0.4592017425834243	0.9074336817215201
0.4564020453887321	0.9063909471700324
0.4536023481940399	0.9054108458517836
0.4508026509993477	0.9044776405762276
0.4480029538046555	0.9035567221291965
0.4452032566099633	0.9026062163801614
0.4424035594152711	0.9015907510195789
0.4396038622205791	0.9004926434217395
0.4368041650258869	0.8993167119130085
0.43400446783119473	0.8980871552218377
0.43120477063650253	0.8968377140378907
0.42840507344181034	0.8955986669238087
0.42560537624711814	0.8943853099069023
0.42280567905242594	0.8931920422944917
0.42000598185773375	0.8919942101661622
0.41720628466304155	0.8907571258729536
0.41440658746834935	0.8894491374106466
0.41160689027365716	0.8880541557040633
0.40880719307896496	0.886579179590778
0.40600749588427276	0.8850540522750612
0.40320779868958057	0.8835233582636361
0.40040810149488837	0.882033098896996
0.39760840430019617	0.8806166154516522
0.394808707105504	0.8792845173702497
0.3920090099108118	0.878022010924665
0.3892093127161196	0.8767944789724205
0.3864096155214274	0.8755593203235223
0.3836099183267352	0.8742799110031425
0.380810221132043	0.8729368529256201
0.3780105239373508	0.8715326752713013
0.3752108267426586	0.8700885005610557
0.3724111295479664	0.8686340542386941
0.3696114323532742	0.8671947684692585
0.366811735158582	0.8657807625574114
0.3640120379638898	0.8643817993829668
0.3612123407691976	0.8629701528271077
0.3584126435745054	0.8615104391465964
0.3556129463798132	0.8599728935545978
0.352813249185121	0.8583452406051741
0.35001355199042883	0.8566387105511555
0.34721385479573685	0.8548857762995989
0.34441415760104466	0.8531301282044597
0.34161446040635246	0.8514122271047282
0.33881476321166026	0.8497554644969123
0.33601506601696807	0.8481578837900972
0.33321536882227587	0.8465925664938443
0.3304156716275837	0.8450167823320918
0.3276159744328915	0.843386886343032
0.3248162772381993	0.841673823645894
0.3220165800435071	0.8398737492634096
0.3192168828488149	0.8380098522423782
0.3164171856541227	0.8361244768310614
0.3136174884594305	0.8342640337936058
0.3108177912647383	0.8324618066726208
0.3080180940700461	0.8307246479579196
0.3052183968753539	0.8290283791575794
0.3024186996806617	0.8273238227246669
0.2996190024859695	0.8255517684938303
0.2968193052912773	0.8236620520061191
0.2940196080965851	0.8216303838622203
0.2912199109018929	0.819467174693971
0.2884202137072007	0.8172151770830203
0.2856205165125085	0.8149364635844856
0.28282081931781633	0.8126928363670805
0.28002112212312413	0.8105260064985895
0.27722142492843194	0.808444022085582
0.27442172773373974	0.8064184055258634
0.27162203053904754	0.8043929528275653
0.26882233334435535	0.8023013267161165
0.26602263614966315	0.800087717800561
0.26322293895497095	0.79772390188717
0.260423241760279	0.7952172848861738
0.2576235445655868	0.7926075529187944
0.2548238473708946	0.7899533010798245
0.2520241501762024	0.7873132369606162
0.2492244529815102	0.7847281823598218
0.246424755786818	0.7822096234237705
0.2436250585921258	0.7797381983979175
0.2408253613974336	0.7772721069955464
0.2380256642027414	0.7747621505046305
0.2352259670080492	0.772168064853511
0.232426269813357	0.7694706387222436
0.22962657261866481	0.7666758056132206
0.22682687542397262	0.7638098158474247
0.22402717822928042	0.7609076884258617
0.22122748103458822	0.7579993445819515
0.21842778383989603	0.755098409714809
0.21562808664520383	0.7521974977464689
0.21282838945051163	0.749271336410525
0.21002869225581944	0.7462862589697885
0.20722899506112724	0.7432123842437639
0.20442929786643504	0.7400339855683733
0.20162960067174285	0.7367543532748064
0.19882990347705065	0.7333935473957411
0.19603020628235845	0.7299800366058422
0.19323050908766626	0.7265393893565779
0.19043081189297406	0.7230841666335415
0.18763111469828186	0.719608647035725
0.18483141750358967	0.7160902183313289
0.18203172030889747	0.7124968647823702
0.17923202311420527	0.7087980314797331
0.17643232591951308	0.7049750052382606
0.17363262872482088	0.7010271893299302
0.17083293153012868	0.696972143376561
0.1680332343354367	0.6928394503654545
0.1652335371407445	0.6886605755652349
0.16243383994605232	0.6844581719283771
0.15963414275136012	0.6802383501051574
0.15683444555666792	0.6759882997477324
0.15403474836197573	0.6716797680809816
0.15123505116728353	0.6672769561482605
0.14843535397259133	0.6627460530404741
0.14563565677789914	0.6580633142054066
0.14283595958320694	0.6532193371206405
0.14003626238851474	0.6482186567592501
0.13723656519382255	0.6430754044851521
0.13443686799913035	0.6378069668394994
0.13163717080443815	0.6324279652234863
0.12883747360974596	0.626946399333727
0.12603777641505376	0.6213627242004571
0.12323807922036156	0.6156714291705043
0.12043838202566937	0.6098638305007378
0.11763868483097717	0.6039305745956614
0.11483898763628497	0.5978627928070814
0.11203929044159278	0.5916516979848347
0.10923959324690058	0.5852872628808077
0.10643989605220838	0.5787570890867904
0.10364019885751619	0.5720464625842725
0.10084050166282399	0.5651399608287662
0.09804080446813179	0.55802412153126
0.0952411072734396	0.5506900047682763
0.0924414100787474	0.5431343101879409
0.0896417128840552	0.535358168568099
0.086842015689363	0.5273636572198268
0.08404231849467081	0.5191491176488106
0.08124262129997883	0.5107050361844498
0.07844292410528664	0.5020122522779422
0.07564322691059444	0.49304351389669887
0.07284352971590224	0.48376814228354786
0.07004383252121005	0.47415826905568037
0.06724413532651785	0.46419429417543495
0.06444443813182565	0.4538672587189009
0.06164474093713346	0.4431767928898453
0.05884504374244126	0.4321248876226359
0.056045346547749064	0.4207073787833183
0.05324564935305687	0.4089060925982007
0.05044595215836467	0.39668462270025845
0.047646254963672474	0.3839896024556201
0.04484655776898028	0.37075743677801676
0.04204686057428808	0.3569244283507569
0.039247163379595884	0.3424368340550144
0.03644746618490369	0.32725719458432606
0.03364776899021149	0.31136445716378164
0.030848071795519294	0.2947476208411368
0.028048374600827097	0.27739513162427376
0.0252486774061349	0.2592841388637727
0.022448980211442704	0.2403742568121073
0.019649283016750507	0.2206093612885461
0.01684958582205831	0.1999284709182955
0.014049888627366114	0.17828370079341516
0.011250191432673917	0.15566066878500912
0.00845049423798172	0.132095509609376
0.005650797043289524	0.10768329747189755
0.002851099848597327	0.08257505307065514
5.1402653905130435e-05	0.05696387023512045
-0.0027482945407870663	0.031063935039122373
-0.005547991735479263	0.005088234268485283
-0.00834768893017146	-0.020769134029781488
-0.011147386124863434	-0.04634197333240189
-0.013947083319555631	-0.07149141013358462
-0.016746780514247828	-0.09609819070943727
-0.019546477708940024	-0.12005273256199608
-0.02234617490363222	-0.14324839447144413
-0.025145872098324418	-0.16558196498380365
-0.027945569293016614	-0.18696236528620827
-0.03074526648770881	-0.20732508934279298
-0.03354496368240101	-0.22664722411420607
-0.036344660877093204	-0.24495701401586248
-0.0391443580717854	-0.26233324629136295
-0.0419440552664776	-0.2788928558192953
-0.044743752461169795	-0.2947690421257162
-0.04754344965586199	-0.31008551644146587
-0.05034314685055419	-0.3249340711291416
-0.053142844045246385	-0.33936188442914034
-0.05594254123993858	-0.353372038377711
-0.05874223843463078	-0.3669365836867809
-0.061541935629322975	-0.38001751297036446
-0.06434163282401517	-0.39258854689828393
-0.06714133001870737	-0.40465053953925983
-0.06994102721339956	-0.4162356146865276
-0.07274072440809176	-0.427399078534541
-0.07554042160278396	-0.4382023787509978
-0.07834011879747615	-0.44869345363437363
-0.08113981599216835	-0.45889168568933547
-0.08393951318686055	-0.46878304327059633
-0.08673921038155274	-0.4783274224987854
-0.08953890757624494	-0.487475918376878
-0.09233860477093714	-0.4961922348825672
-0.09513830196562933	-0.5044709044631428
-0.09793799916032131	-0.512345964943554
-0.1007376963550135	-0.5198869099363805
-0.1035373935497057	-0.5271830093494583
-0.1063370907443979	-0.5343210298548187
-0.1091367879390901	-0.541363630249944
-0.11193648513378229	-0.548335499542101
-0.11473618232847449	-0.5552217184471384
-0.11753587952316669	-0.561978738077356
-0.12033557671785888	-0.568554167561661
-0.12313527391255108	-0.5749086606435918
-0.12593497110724328	-0.581032555952099
-0.12873466830193547	-0.5869517503787565
-0.13153436549662767	-0.5927209341936679
-0.13433406269131987	-0.598406549967557
-0.13713375988601206	-0.6040652364832264
-0.13993345708070426	-0.6097249664745175
-0.14273315427539646	-0.6153751369314542
-0.14553285147008865	-0.6209688833064821
-0.14833254866478085	-0.6264368926095236
-0.15113224585947305	-0.6317083210888705
-0.15393194305416524	-0.636732269371072
-0.15673164024885744	-0.6414932825070718
-0.15953133744354964	-0.6460164381104183
-0.16233103463824183	-0.6503609950614313
-0.16513073183293403	-0.6546051319542445
-0.16793042902762623	-0.6588268498525258
-0.17073012622231842	-0.6630868831421242
-0.17352982341701062	-0.667418320643685
-0.17632952061170282	-0.6718250939952368
-0.179129217806395	-0.6762884841112928
-0.1819289150010872	-0.680778362306049
-0.1847286121957794	-0.68526478678347
-0.1875283093904716	-0.6897260714980384
-0.19032800658516358	-0.6941512196321629
-0.19312770377985577	-0.6985369337759226
-0.19592740097454797	-0.702881409061346
-0.19872709816924017	-0.707178094518192
-0.20152679536393237	-0.7114122975214803
-0.20432649255862456	-0.7155621201208027
-0.20712618975331676	-0.7196033490775291
-0.20992588694800896	-0.723516310113663
-0.21272558414270115	-0.7272919406031353
-0.21552528133739335	-0.7309346809612645
-0.21832497853208555	-0.7344610530320088
-0.22112467572677774	-0.7378944622338621
-0.22392437292146994	-0.7412581758274448
-0.22672407011616214	-0.7445690583911646
-0.22952376731085433	-0.7478342702687444
-0.23232346450554653	-0.7510519274429344
-0.23512316170023873	-0.7542151671117718
-0.23792285889493092	-0.7573177682101437
-0.24072255608962312	-0.7603589338943555
-0.24352225328431532	-0.7633452490870851
-0.2463219504790075	-0.7662890084092604
-0.2491216476736997	-0.7692035993361792
-0.2519213448683919	-0.7720978391022024
-0.2547210420630841	-0.7749716281883474
-0.2575207392577763	-0.7778148144870052
-0.2603204364524685	-0.780609935981488
-0.2631201336471607	-0.7833379937441953
-0.2659198308418529	-0.7859851837584853
-0.2687195280365451	-0.7885480619705989
-0.2715192252312373	-0.7910351212180815
-0.2743189224259295	-0.7934640492345901
-0.27711861962062145	-0.7958555419275939
-0.27991831681531365	-0.7982258677432383
-0.28271801401000585	-0.800580915492132
-0.28551771120469804	-0.802913992005577
-0.28831740839939024	-0.8052083182936596
-0.29111710559408244	-0.8074434715174867
-0.29391680278877463	-0.8096035518207247
-0.29671649998346683	-0.8116841589405659
-0.299516197178159	-0.8136956103571324
-0.3023158943728512	-0.815661113091944
-0.3051155915675434	-0.8176103686788712
-0.3079152887622356	-0.8195707181602374
-0.3107149859569278	-0.8215588378170917
-0.31351468315162	-0.8235758468467533
-0.3163143803463122	-0.8256075285192104
-0.3191140775410044	-0.8276295990116647
-0.3219137747356966	-0.8296162030435335
-0.3247134719303888	-0.8315486904125486
-0.327513169125081	-0.8334216296491606
-0.3303128663197732	-0.8352439805685827
-0.3331125635144654	-0.8370350398446214
-0.3359122607091576	-0.8388166024875927
-0.3387119579038498	-0.8406041109348006
-0.341511655098542	-0.8423999323741829
-0.3443113522932342	-0.8441911890333769
-0.34711104948792637	-0.8459530159411397
-0.34991074668261857	-0.847656271205466
-0.35271044387731076	-0.8492772068270902
-0.35551014107200296	-0.8508059334231948
-0.35830983826669516	-0.8522508960132702
-0.36110953546138735	-0.8536378749466154
-0.36390923265607955	-0.855003787681359
-0.36670892985077175	-0.8563872020526488
-0.3695086270454637	-0.8578184495679533
-0.3723083242401559	-0.8593122550614221
-0.3751080214348481	-0.8608649095739662
-0.3779077186295403	-0.8624565394924584
-0.3807074158242325	-0.8640574730557871
-0.3835071130189247	-0.8656365758005597
-0.3863068102136169	-0.8671690467816808
-0.3891065074083091	-0.8686415936134742
-0.3919062046030013	-0.8700539225080053
-0.3947059017976935	-0.8714166993463162
-0.3975055989923857	-0.872747141204598
-0.4003052961870779	-0.874063884957589
-0.4031049933817701	-0.8753826622677277
-0.4059046905764623	-0.876713721264996
-0.4087043877711545	-0.878061157551981
-0.4115040849658467	-0.8794236641860005
-0.41430378216053887	-0.8807959048618428
-0.41710347935523107	-0.8821698127575006
-0.41990317654992326	-0.8835355032040153
-0.42270287374461546	-0.8848819359290294
-0.42550257093930766	-0.8861977401875256
-0.42830226813399985	-0.8874725856281946
-0.43110196532869205	-0.888699156449178
-0.43390166252338425	-0.8898753229509919
-0.43670135971807633	-0.8910057346562386
-0.43950105691276853	-0.8921019885139272
-0.4423007541074607	-0.8931808421756824
-0.4451004513021529	-0.8942605702378608
-0.4479001484968451	-0.8953562818758514
-0.4506998456915373	-0.8964755494733929
-0.4534995428862295	-0.8976158040822453
-0.4562992400809217	-0.898764542643878
-0.4590989372756139	-0.8999025612407208
-0.4618986344703061	-0.9010094408310287
-0.4646983316649983	-0.9020697066751897
-0.4674980288596905	-0.9030777558477066
-0.4702977260543827	-0.9040399410767996
-0.4730974232490749	-0.904973044459024
-0.4758971204437671	-0.90589950740137
-0.47869681763845917	-0.9068408315322147
-0.48149651483315137	-0.9078111764669345
-0.48429621202784356	-0.908813143027388
-0.48709590922253576	-0.9098370498115889
-0.48989560641722796	-0.910863908058581
-0.49269530361192015	-0.9118711370437842
-0.49549500080661235	-0.9128392202189886
-0.49829469800130455	-0.9137572506800304
-0.5010943951959967	-0.9146257229004684
-0.5038940923906889	-0.9154558458428519
-0.5066937895853811	-0.9162657661913403
-0.5094934867800733	-0.9170750310101476
-0.5122931839747655	-0.9178990891342422
-0.5150928811694577	-0.9187455005221232
-0.5178925783641499	-0.9196128673816604
-0.5206922755588421	-0.920492564564755
-0.5234919727535343	-0.9213724530701264
-0.5262916699482264	-0.9222411991695787
-0.5290913671429186	-0.9230917530690552
-0.5318910643376108	-0.9239229503741386
-0.534690761532303	-0.9247389137965119
-0.5374904587269952	-0.9255466897895823
-0.5402901559216874	-0.9263531001710519
-0.5430898531163796	-0.9271619600384851
-0.5458895503110718	-0.927972588206798
-0.548689247505764	-0.9287800278413005
-0.5514889447004562	-0.9295767994916986
-0.5542886418951484	-0.9303555310049227
-0.5570883390898406	-0.9311115906589535
-0.5598880362845328	-0.9318449291007564
-0.562687733479225	-0.9325606462553706
-0.5654874306739172	-0.9332682086829931
-0.5682871278686092	-0.9339796080047946
-0.5710868250633014	-0.9347069708424685
-0.5738865222579936	-0.9354601741790611
-0.5766862194526858	-0.9362449229194028
-0.579485916647378	-0.9370615818842638
-0.5822856138420702	-0.937904893426506
-0.5850853110367624	-0.938764591765346
-0.5878850082314546	-0.9396268407036246
-0.5906847054261468	-0.940476339682736
-0.593484402620839	-0.9412988338587436
-0.5962840998155312	-0.9420836284719727
-0.5990837970102234	-0.9428255910229517
-0.6018834942049156	-0.9435261009281826
-0.6046831913996078	-0.9441925436862499
-0.6074828885943	-0.9448362655082558
-0.6102825857889922	-0.9454693491305792
-0.6130822829836844	-0.9461010122913349
-0.6158819801783765	-0.9467347001901942
-0.6186816773730687	-0.9473669000692471
-0.6214813745677609	-0.9479882968008391
-0.6242810717624531	-0.9485871887367121
-0.6270807689571453	-0.9491542923120733
-0.6298804661518375	-0.9496874500135151
-0.6326801633465297	-0.9501945661677234
-0.6354798605412219	-0.9506934594517937
-0.638279557735914	-0.951208190757292
-0.6410792549306062	-0.951762564918414
-0.6438789521252984	-0.9523725554251996
-0.6466786493199906	-0.9530399921747028
-0.6494783465146828	-0.9537497311165775
-0.652278043709375	-0.9544716565159954
-0.6550777409040672	-0.9551674666122205
-0.6578774380987593	-0.9558006747605878
-0.6606771352934515	-0.9563471072975525
-0.6634768324881437	-0.9568027979011056
-0.6662765296828359	-0.9571867425446294
-0.6690762268775281	-0.9575373682199839
-0.6718759240722203	-0.9579033877298258
-0.6746756212669125	-0.9583314101340696
-0.6774753184616047	-0.9588537165979898
-0.6802750156562969	-0.959479650469627
-0.6830747128509891	-0.9601930728223815
-0.6858744100456813	-0.9609565918174776
-0.6886741072403735	-0.9617213161023597
-0.6914738044350657	-0.9624393099556343
-0.6942735016297579	-0.9630752202033015
-0.6970731988244501	-0.9636139059240261
-0.6998728960191423	-0.9640621966166112
-0.7026725932138345	-0.9644447065191533
-0.7054722904085265	-0.9647953669801732
-0.7082719876032187	-0.9651474702336238
-0.7110716847979109	-0.9655252240420271
-0.7138713819926031	-0.9659390852647385
-0.7166710791872953	-0.966385762208108
-0.7194707763819875	-0.9668522361684826
-0.7222704735766797	-0.9673219626497944
-0.7250701707713719	-0.9677809364501864
-0.7278698679660641	-0.9682216442397047
-0.7306695651607563	-0.9686439022162978
-0.7334692623554485	-0.9690527976959016
-0.7362689595501407	-0.9694549741679523
-0.7390686567448329	-0.9698549712538709
-0.7418683539395251	-0.9702531240579766
-0.7446680511342173	-0.9706457644257156
-0.7474677483289094	-0.9710274705847752
-0.7502674455236016	-0.9713942736113725
-0.7530671427182938	-0.9717463647182814
-0.755866839912986	-0.9720890807577918
-0.7586665371076782	-0.9724316686406325
-0.7614662343023704	-0.972784248970634
-0.7642659314970626	-0.9731541507345418
-0.7670656286917548	-0.9735430769189974
-0.769865325886447	-0.9739462708881919
-0.7726650230811392	-0.9743540943663636
-0.7754647202758314	-0.9747554908240921
-0.7782644174705236	-0.9751420550508956
-0.7810641146652157	-0.9755111562574184
-0.7838638118599079	-0.9758668839350075
-0.7866635090546001	-0.9762183926109445
-0.7894632062492923	-0.9765762157636577
-0.7922629034439845	-0.976947924783794
-0.7950626006386766	-0.9773348128024988
-0.7978622978333688	-0.9777309540810124
-0.800661995028061	-0.9781251312883574
-0.8034616922227532	-0.9785050411293834
-0.8062613894174454	-0.9788622821049318
-0.8090610866121376	-0.9791962426492871
-0.8118607838068298	-0.979515307443579
-0.814660481001522	-0.9798347011318242
-0.8174601781962142	-0.9801714855655885
-0.8202598753909064	-0.9805382953744264
-0.8230595725855986	-0.9809379467919472
-0.8258592697802908	-0.981360870924445
-0.828658966974983	-0.981786445852121
-0.8314586641696752	-0.9821880197489141
-0.8342583613643674	-0.9825401663607043
-0.8370580585590595	-0.9828259284171921
-0.8398577557537517	-0.9830417617031133
-0.8426574529484439	-0.9831986154113619
-0.845457150143136	-0.9833188311017009
-0.8482568473378282	-0.9834298898561302
-0.8510565445325204	-0.9835570279687569
-0.8538562417272126	-0.9837170440955836
-0.8566559389219048	-0.9839151438120577
-0.859455636116597	-0.9841455895865854
-0.8622553333112892	-0.9843956284857824
-0.8650550305059814	-0.9846511074444351
-0.8678547277006736	-0.9849017161370979
-0.8706544248953658	-0.9851440635101998
-0.873454122090058	-0.9853816762860925
-0.8762538192847502	-0.9856221717492795
-0.8790535164794424	-0.9858728773184393
-0.8818532136741346	-0.9861366836726195
-0.8846529108688267	-0.9864097569944485
-0.8874526080635189	-0.9866819796882877
-0.8902523052582111	-0.9869399338936744
-0.8930520024529033	-0.9871712875110694
-0.8958516996475955	-0.9873689416913654
-0.8986513968422877	-0.9875334289987561
-0.9014510940369799	-0.9876727498801932
-0.9042507912316721	-0.987799824775272
-0.9070504884263643	-0.9879286352537981
-0.9098501856210565	-0.9880705835207504
-0.9126498828157487	-0.9882324398683102
-0.9154495800104409	-0.9884165359206842
-0.9182492772051329	-0.9886228791498093
-0.9210489743998251	-0.9888520050310594
-0.9238486715945173	-0.9891070035943685
-0.9266483687892095	-0.9893934358963994
-0.9294480659839017	-0.9897167183616129
-0.9322477631785939	-0.9900776883274129
-0.9350474603732861	-0.9904680338372127
-0.9378471575679783	-0.9908676692780196
-0.9406468547626705	-0.9912457498148617
-0.9434465519573627	-0.9915659084700155
-0.9462462491520549	-0.9917948130775147
-0.9490459463467471	-0.9919117870425702
-0.9518456435414393	-0.9919165214521108
-0.9546453407361315	-0.9918321413675604
-0.9574450379308237	-0.991702078569717
-0.9602447351255159	-0.9915810178252522
-0.9630444323202081	-0.9915220600011236
-0.9658441295149003	-0.9915635660052884
-0.9686438267095925	-0.9917194478415636
-0.9714435239042847	-0.9919758108405337
-0.9742432210989769	-0.9922950547630109
-0.9770429182936691	-0.9926263527632186
-0.9798426154883613	-0.9929195282844667
-0.9826423126830534	-0.9931383421845008
-0.9854420098777456	-0.9932694086649623
-0.9882417070724377	-0.9933243157157525
-0.9910414042671299	-0.9933346034119863
-0.9938411014618221	-0.9933413937532385
-0.9966407986565143	-0.993382997910351
-0.9994404958512065	-0.9934842841356524
-1.0022401930458988	-0.9936508583381494
-1.005039890240591	-0.9938694591645949
-1.007839587435283	-0.9941139580581746
-1.0106392846299752	-0.9943546392405114
-1.0134389818246674	-0.9945675538952157
-1.0162386790193596	-0.9947409446616262
-1.0190383762140518	-0.9948769046635342
-1.021838073408744	-0.9949881399186435
-1.0246377706034362	-0.9950913549964928
-1.0274374677981284	-0.995199831001168
-1.0302371649928206	-0.9953178879700384
-1.0330368621875128	-0.9954391210350244
-1.035836559382205	-0.9955488846782252
-1.0386362565768972	-0.9956299814293128
-1.0414359537715894	-0.9956694156362267
-1.0442356509662816	-0.9956637611525503
-1.0470353481609738	-0.9956212439584802
-1.049835045355666	-0.9955598371421359
-1.0526347425503582	-0.9955020718382073
-1.0554344397450504	-0.9954683904384878
-1.0582341369397426	-0.9954713271835114
-1.0610338341344348	-0.9955124560691755
-1.063833531329127	-0.9955830385493556
-1.0666332285238191	-0.9956680004478313
-1.0694329257185113	-0.9957517278682328
-1.0722326229132033	-0.9958235864592977
-1.0750323201078955	-0.9958812267470676
-1.0778320173025877	-0.9959305686620841
-1.08063171449728	-0.9959825589814317
-1.083431411691972	-0.996047943385062
-1.0862311088866643	-0.996131994304196
-1.0890308060813565	-0.9962311524814962
-1.0918305032760487	-0.9963328777031255
-1.0946302004707409	-0.9964188970735195
-1.097429897665433	-0.9964708682401922
-1.1002295948601253	-0.9964766352074819
-1.1030292920548175	-0.9964350222984961
-1.1058289892495097	-0.996357556195979
-1.1086286864442019	-0.9962664708373572
-1.111428383638894	-0.996189512770598
-1.1142280808335863	-0.9961530476374052
-1.1170277780282785	-0.996175463919126
-1.1198274752229707	-0.9962627372784683
-1.1226271724176629	-0.9964073226530954
-1.125426869612355	-0.9965905220412212
-1.1282265668070472	-0.9967874640514094
-1.1310262640017394	-0.9969731373444632
-1.1338259611964316	-0.9971277375442358
-1.1366256583911238	-0.9972399383741584
-1.139425355585816	-0.9973074377872533
-1.1422250527805082	-0.9973350032473216
-1.1450247499752004	-0.9973309687291987
-1.1478244471698926	-0.9973035066047427
-1.1506241443645848	-0.9972579242343695
-1.153423841559277	-0.997195775222266
-1.1562235387539692	-0.9971159009641117
-1.1590232359486614	-0.9970168542632492
-1.1618229331433536	-0.9968997087764808
-1.1646226303380458	-0.9967701515039269
-1.167422327532738	-0.9966390053580476
-1.1702220247274302	-0.9965208434687909
-1.1730217219221224	-0.9964309727167744
-1.1758214191168146	-0.9963815968589731
-1.1786211163115068	-0.996378266991256
-1.1814208135061988	-0.9964177070699574
-1.184220510700891	-0.9964877708245756
-1.1870202078955832	-0.9965697316707851
-1.1898199050902754	-0.9966424741327813
-1.1926196022849676	-0.996687609035549
-1.1954192994796597	-0.9966942212306651
-1.198218996674352	-0.9966619698109553
-1.2010186938690441	-0.9966016113654985
-1.2038183910637363	-0.9965326370281471
-1.2066180882584285	-0.9964784607137871
-1.2094177854531207	-0.996460281750583
-1.212217482647813	-0.9964911820993545
-1.2150171798425051	-0.996572066965848
-1.2178168770371973	-0.996690670021324
-1.2206165742318895	-0.9968240887445392
-1.2234162714265817	-0.9969443703959264
-1.226215968621274	-0.9970257860675873
-1.229015665815966	-0.997051867515
-1.2318153630106583	-0.9970202284170757
-1.2346150602053505	-0.9969437039624935
-1.2374147574000427	-0.9968473113646388
-1.240214454594735	-0.9967617033017047
-1.243014151789427	-0.9967148198958211
-1.2458138489841193	-0.9967240242094824
-1.2486135461788115	-0.9967909329313951
-1.2514132433735037	-0.9969004214422994
-1.2542129405681959	-0.9970240910036319
-1.2570126377628879	-0.9971271901196184
-1.25981233495758	-0.9971769843736527
-1.2626120321522722	-0.9971501891428614
-1.2654117293469644	-0.997037445393584
-1.2682114265416566	-0.9968438152240542
-1.2710111237363488	-0.996585572549475
-1.273810820931041	-0.996284728056241
-1.2766105181257332	-0.9959633575868836
-1.2794102153204254	-0.9956396802932803
-1.2822099125151176	-0.9953270018329321
-1.2850096097098098	-0.9950354012498053
-1.287809306904502	-0.9947748598410424
-1.2906090040991942	-0.9945578654776581
-1.2934087012938864	-0.9943996630134582
-1.2962083984885786	-0.9943152573312519
-1.2990080956832708	-0.9943136993588519
-1.301807792877963	-0.994391572967305
-1.3046074900726552	-0.9945283948320411
-1.3074071872673474	-0.9946864557690669
-1.3102068844620396	-0.9948164179939647
-1.3130065816567318	-0.9948680669530288
-1.315806278851424	-0.9948036238282028
-1.3186059760461162	-0.9946096765159187
-1.3214056732408084	-0.9943036478501359
-1.3242053704355006	-0.9939319817197643
-1.3270050676301928	-0.9935596061957255
-1.329804764824885	-0.9932530250728333
-1.3326044620195772	-0.9930616835848451
-1.3354041592142694	-0.993003228736905
-1.3382038564089616	-0.9930574986105838
-1.3410035536036538	-0.9931716481320993
-1.343803250798346	-0.9932754326475806
-1.3466029479930381	-0.9933023765000766
-1.3494026451877303	-0.9932104425115376
-1.3522023423824225	-0.9929956560087685
-1.3550020395771145	-0.992694089026569
-1.3578017367718067	-0.992371151371749
-1.360601433966499	-0.9921011872874557
-1.363401131161191	-0.9919436385122553
-1.3662008283558833	-0.991923403222243
-1.3690005255505755	-0.9920219643218684
-1.3718002227452677	-0.9921826211453681
-1.37459991993996	-0.992328702622624
-1.377399617134652	-0.9923893699680011
-1.3801993143293443	-0.9923249277343953
[truncated: 6 more rows]
