# Supplementary material for: Isolation of a planar π-aromatic Bi5− ring in a cobalt-based inverse-sandwich-type complex
Source: Nat Chem. 2025 Jan 20;17(4):547–55. doi: 10.1038/s41557-024-01713-8 (PMC11964920; doi:10.1038/s41557-024-01713-8)
Supplement: Supplementary file 4 — Original magnetic data of compound 1 and origin file of Fig. 3. [file 41557_2024_1713_MOESM4_ESM.zip › sr_and_T/10.json]

{
   "comment": "corrected Loops",
   "temperature": 0.1,
   "measures": [
      {
         "sr": 0.016,
         "angle": 0,
         "trans": 0,
         "cool_t": 1,
         "comment": "to H_stop",
         "data": [
            [
               -1.3999,
               -0.9931822449306735
            ],
            [
               -1.3970974974974975,
               -0.9923810396605213
            ],
            [
               -1.394294994994995,
               -0.9916818077048508
            ],
            [
               -1.3914924924924925,
               -0.991184122433973
            ],
            [
               -1.3886899899899898,
               -0.990936088880058
            ],
            [
               -1.3858874874874874,
               -0.9909245211004785
            ],
            [
               -1.3830849849849849,
               -0.9910825169705404
            ],
            [
               -1.3802824824824824,
               -0.9913116298177866
            ],
            [
               -1.37747997997998,
               -0.9915115515405952
            ],
            [
               -1.3746774774774775,
               -0.9916082351609206
            ],
            [
               -1.371874974974975,
               -0.9915722582115927
            ],
            [
               -1.3690724724724723,
               -0.9914226010928651
            ],
            [
               -1.3662699699699699,
               -0.9912157380410653
            ],
            [
               -1.3634674674674674,
               -0.9910244661766017
            ],
            [
               -1.360664964964965,
               -0.9909137977692068
            ],
            [
               -1.3578624624624624,
               -0.990921657005873
            ],
            [
               -1.35505995995996,
               -0.9910500388827364
            ],
            [
               -1.3522574574574573,
               -0.9912685052193813
            ],
            [
               -1.3494549549549548,
               -0.9915277369385054
            ],
            [
               -1.3466524524524524,
               -0.9917777246361763
            ],
            [
               -1.3438499499499499,
               -0.9919840521852046
            ],
            [
               -1.3410474474474474,
               -0.9921368827726957
            ],
            [
               -1.338244944944945,
               -0.9922501810907951
            ],
            [
               -1.3354424424424425,
               -0.9923523056757251
            ],
            [
               -1.3326399399399398,
               -0.9924721016793916
            ],
            [
               -1.3298374374374373,
               -0.9926259976323921
            ],
            [
               -1.3270349349349349,
               -0.9928109460457861
            ],
            [
               -1.3242324324324324,
               -0.9930056629914905
            ],
            [
               -1.32142992992993,
               -0.9931794296781107
            ],
            [
               -1.3186274274274274,
               -0.9933048929013895
            ],
            [
               -1.3158249249249248,
               -0.9933698533940982
            ],
            [
               -1.3130224224224223,
               -0.9933834575873977
            ],
            [
               -1.3102199199199198,
               -0.993374322923479
            ],
            [
               -1.3074174174174173,
               -0.9933811393392575
            ],
            [
               -1.3046149149149149,
               -0.9934390964299749
            ],
            [
               -1.3018124124124124,
               -0.9935670684724955
            ],
            [
               -1.29900990990991,
               -0.9937602771662462
            ],
            [
               -1.2962074074074073,
               -0.9939912218830058
            ],
            [
               -1.2934049049049048,
               -0.9942187128696118
            ],
            [
               -1.2906024024024023,
               -0.994401923503851
            ],
            [
               -1.2877998998998998,
               -0.9945145398167026
            ],
            [
               -1.2849973973973974,
               -0.9945539905771918
            ],
            [
               -1.282194894894895,
               -0.9945424317206923
            ],
            [
               -1.2793923923923924,
               -0.9945190438224827
            ],
            [
               -1.2765898898898898,
               -0.9945262657252203
            ],
            [
               -1.2737873873873873,
               -0.9945947506788944
            ],
            [
               -1.2709848848848848,
               -0.994732327570635
            ],
            [
               -1.2681823823823823,
               -0.9949208968031824
            ],
            [
               -1.2653798798798799,
               -0.9951224531291778
            ],
            [
               -1.2625773773773774,
               -0.9952922553827095
            ],
            [
               -1.259774874874875,
               -0.9953946572047567
            ],
            [
               -1.2569723723723722,
               -0.9954161441988327
            ],
            [
               -1.2541698698698698,
               -0.9953710296740299
            ],
            [
               -1.2513673673673673,
               -0.9952977337524531
            ],
            [
               -1.2485648648648648,
               -0.9952467616654597
            ],
            [
               -1.2457623623623624,
               -0.9952643158193455
            ],
            [
               -1.24295985985986,
               -0.9953769648609494
            ],
            [
               -1.2401573573573572,
               -0.9955824534620152
            ],
            [
               -1.2373548548548547,
               -0.9958496960509355
            ],
            [
               -1.2345523523523523,
               -0.9961279579188322
            ],
            [
               -1.2317498498498498,
               -0.9963622177350673
            ],
            [
               -1.2289473473473473,
               -0.9965097298757382
            ],
            [
               -1.2261448448448449,
               -0.9965525010264815
            ],
            [
               -1.2233423423423422,
               -0.9965018278712059
            ],
            [
               -1.2205398398398397,
               -0.9963936941697686
            ],
            [
               -1.2177373373373372,
               -0.9962767865648983
            ],
            [
               -1.2149348348348348,
               -0.996197174398012
            ],
            [
               -1.2121323323323323,
               -0.9961845835218401
            ],
            [
               -1.2093298298298298,
               -0.9962444452097807
            ],
            [
               -1.2065273273273274,
               -0.9963578397633541
            ],
            [
               -1.2037248248248247,
               -0.9964888240096907
            ],
            [
               -1.2009223223223222,
               -0.9965963296030467
            ],
            [
               -1.1981198198198197,
               -0.996646584823567
            ],
            [
               -1.1953173173173173,
               -0.9966221860842917
            ],
            [
               -1.1925148148148148,
               -0.996525371370802
            ],
            [
               -1.1897123123123123,
               -0.9963751564021364
            ],
            [
               -1.1869098098098099,
               -0.9962000203667039
            ],
            [
               -1.1841073073073072,
               -0.9960290876347566
            ],
            [
               -1.1813048048048047,
               -0.9958848752845977
            ],
            [
               -1.1785023023023022,
               -0.9957797189525506
            ],
            [
               -1.1756997997997998,
               -0.9957163860379505
            ],
            [
               -1.1728972972972973,
               -0.9956917711784463
            ],
            [
               -1.1700947947947948,
               -0.9957015394206337
            ],
            [
               -1.1672922922922924,
               -0.9957434782300014
            ],
            [
               -1.1644897897897897,
               -0.995818114942969
            ],
            [
               -1.1616872872872872,
               -0.9959264877375538
            ],
            [
               -1.1588847847847847,
               -0.9960662749402025
            ],
            [
               -1.1560822822822823,
               -0.9962282662575397
            ],
            [
               -1.1532797797797798,
               -0.9963951012137184
            ],
            [
               -1.1504772772772773,
               -0.996543336373718
            ],
            [
               -1.1476747747747749,
               -0.9966485762541759
            ],
            [
               -1.1448722722722722,
               -0.9966921304265917
            ],
            [
               -1.1420697697697697,
               -0.9966669349687984
            ],
            [
               -1.1392672672672672,
               -0.9965805846757041
            ],
            [
               -1.1364647647647648,
               -0.996454234230604
            ],
            [
               -1.1336622622622623,
               -0.9963175131789761
            ],
            [
               -1.1308597597597596,
               -0.996200957761763
            ],
            [
               -1.1280572572572574,
               -0.9961283023591245
            ],
            [
               -1.1252547547547547,
               -0.9961109975615421
            ],
            [
               -1.1224522522522522,
               -0.9961465329418555
            ],
            [
               -1.1196497497497497,
               -0.996220835927466
            ],
            [
               -1.1168472472472473,
               -0.9963136690583125
            ],
            [
               -1.1140447447447448,
               -0.9964050342902335
            ],
            [
               -1.111242242242242,
               -0.9964804210702554
            ],
            [
               -1.1084397397397396,
               -0.9965333318765239
            ],
            [
               -1.1056372372372372,
               -0.9965646310329979
            ],
            [
               -1.1028347347347347,
               -0.996579457060432
            ],
            [
               -1.1000322322322322,
               -0.9965832694828298
            ],
            [
               -1.0972297297297298,
               -0.9965787750858275
            ],
            [
               -1.0944272272272273,
               -0.9965649620231871
            ],
            [
               -1.0916247247247246,
               -0.996538493262066
            ],
            [
               -1.0888222222222221,
               -0.9964966743080297
            ],
            [
               -1.0860197197197197,
               -0.9964405278772666
            ],
            [
               -1.0832172172172172,
               -0.9963764477550536
            ],
            [
               -1.0804147147147147,
               -0.99631548507856
            ],
            [
               -1.0776122122122123,
               -0.9962703087373808
            ],
            [
               -1.0748097097097098,
               -0.9962508819369225
            ],
            [
               -1.072007207207207,
               -0.9962605060696448
            ],
            [
               -1.0692047047047046,
               -0.9962938472683169
            ],
            [
               -1.0664022022022022,
               -0.996337876468965
            ],
            [
               -1.0635996996996997,
               -0.9963755710317781
            ],
            [
               -1.0607971971971972,
               -0.9963911568095649
            ],
            [
               -1.0579946946946948,
               -0.9963750308687933
            ],
            [
               -1.0551921921921923,
               -0.9963265581202747
            ],
            [
               -1.0523896896896896,
               -0.9962536817553684
            ],
            [
               -1.0495871871871871,
               -0.9961694632364679
            ],
            [
               -1.0467846846846847,
               -0.9960868363848214
            ],
            [
               -1.0439821821821822,
               -0.9960135752226131
            ],
            [
               -1.0411796796796797,
               -0.9959494488064713
            ],
            [
               -1.038377177177177,
               -0.9958867525121382
            ],
            [
               -1.0355746746746748,
               -0.9958141341205058
            ],
            [
               -1.032772172172172,
               -0.9957223376172821
            ],
            [
               -1.0299696696696696,
               -0.9956096565495416
            ],
            [
               -1.0271671671671672,
               -0.9954848552188287
            ],
            [
               -1.0243646646646647,
               -0.995366128986493
            ],
            [
               -1.0215621621621622,
               -0.9952760722257787
            ],
            [
               -1.0187596596596595,
               -0.9952341165672041
            ],
            [
               -1.0159571571571573,
               -0.9952489512568437
            ],
            [
               -1.0131546546546546,
               -0.9953136404310363
            ],
            [
               -1.0103521521521521,
               -0.9954053972155055
            ],
            [
               -1.0075496496496497,
               -0.9954904881224973
            ],
            [
               -1.0047471471471472,
               -0.9955330162697984
            ],
            [
               -1.0019446446446447,
               -0.9955049604508204
            ],
            [
               -0.9991421421421421,
               -0.9953943140056642
            ],
            [
               -0.9963396396396396,
               -0.995208678974504
            ],
            [
               -0.9935371371371371,
               -0.9949730780267578
            ],
            [
               -0.9907346346346346,
               -0.9947225911616855
            ],
            [
               -0.9879321321321322,
               -0.9944920934830392
            ],
            [
               -0.9851296296296297,
               -0.9943063057651023
            ],
            [
               -0.9823271271271271,
               -0.9941732571904054
            ],
            [
               -0.9795246246246246,
               -0.9940831374509709
            ],
            [
               -0.9767221221221221,
               -0.9940127593111521
            ],
            [
               -0.9739196196196196,
               -0.9939340477177918
            ],
            [
               -0.9711171171171171,
               -0.9938237125669633
            ],
            [
               -0.9683146146146147,
               -0.9936709540523911
            ],
            [
               -0.9655121121121122,
               -0.993480773908866
            ],
            [
               -0.9627096096096096,
               -0.9932719604749831
            ],
            [
               -0.9599071071071071,
               -0.9930705693938788
            ],
            [
               -0.9571046046046046,
               -0.9929011525455427
            ],
            [
               -0.9543021021021021,
               -0.9927786380187109
            ],
            [
               -0.9514995995995996,
               -0.9927034495352898
            ],
            [
               -0.9486970970970972,
               -0.9926613155854971
            ],
            [
               -0.9458945945945947,
               -0.9926276627528927
            ],
            [
               -0.9430920920920921,
               -0.9925750393429524
            ],
            [
               -0.9402895895895895,
               -0.9924811384343648
            ],
            [
               -0.9374870870870871,
               -0.9923349357137385
            ],
            [
               -0.9346845845845846,
               -0.9921391946102363
            ],
            [
               -0.9318820820820821,
               -0.9919088301946943
            ],
            [
               -0.9290795795795797,
               -0.991665930342005
            ],
            [
               -0.9262770770770771,
               -0.9914331834183863
            ],
            [
               -0.9234745745745746,
               -0.991227781750476
            ],
            [
               -0.920672072072072,
               -0.9910575145390332
            ],
            [
               -0.9178695695695696,
               -0.9909199133786659
            ],
            [
               -0.9150670670670671,
               -0.9908042936753017
            ],
            [
               -0.9122645645645646,
               -0.9906956930739754
            ],
            [
               -0.9094620620620621,
               -0.9905792924952848
            ],
            [
               -0.9066595595595596,
               -0.9904439932035063
            ],
            [
               -0.9038570570570571,
               -0.9902843122848186
            ],
            [
               -0.9010545545545545,
               -0.9901004250942014
            ],
            [
               -0.898252052052052,
               -0.9898967752680361
            ],
            [
               -0.8954495495495496,
               -0.9896800052034274
            ],
            [
               -0.8926470470470471,
               -0.9894569704814571
            ],
            [
               -0.8898445445445445,
               -0.9892333565137226
            ],
            [
               -0.8870420420420421,
               -0.989013063453356
            ],
            [
               -0.8842395395395396,
               -0.9887982258427914
            ],
            [
               -0.881437037037037,
               -0.9885895903318587
            ],
            [
               -0.8786345345345346,
               -0.98838700088888
            ],
            [
               -0.8758320320320321,
               -0.988189866846146
            ],
            [
               -0.8730295295295295,
               -0.987997608456292
            ],
            [
               -0.870227027027027,
               -0.9878101028780764
            ],
            [
               -0.8674245245245246,
               -0.9876280728754059
            ],
            [
               -0.8646220220220221,
               -0.9874532297762038
            ],
            [
               -0.8618195195195195,
               -0.9872879066659168
            ],
            [
               -0.859017017017017,
               -0.9871339925288327
            ],
            [
               -0.8562145145145146,
               -0.98699123102941
            ],
            [
               -0.853412012012012,
               -0.9868553097212682
            ],
            [
               -0.8506095095095095,
               -0.9867164851067471
            ],
            [
               -0.8478070070070071,
               -0.9865595896205523
            ],
            [
               -0.8450045045045045,
               -0.986366026266515
            ],
            [
               -0.842202002002002,
               -0.9861177763733733
            ],
            [
               -0.8393994994994995,
               -0.985802675837804
            ],
            [
               -0.8365969969969971,
               -0.9854195204529421
            ],
            [
               -0.8337944944944945,
               -0.9849812338207755
            ],
            [
               -0.830991991991992,
               -0.9845145783374105
            ],
            [
               -0.8281894894894896,
               -0.9840557352553378
            ],
            [
               -0.825386986986987,
               -0.9836423274810129
            ],
            [
               -0.8225844844844845,
               -0.9833037319224225
            ],
            [
               -0.819781981981982,
               -0.9830523838294343
            ],
            [
               -0.8169794794794795,
               -0.9828788567955822
            ],
            [
               -0.814176976976977,
               -0.9827526769605199
            ],
            [
               -0.8113744744744745,
               -0.9826292641802721
            ],
            [
               -0.8085719719719721,
               -0.9824615239734886
            ],
            [
               -0.8057694694694695,
               -0.9822130269207703
            ],
            [
               -0.802966966966967,
               -0.9818689527354891
            ],
            [
               -0.8001644644644645,
               -0.9814413624749632
            ],
            [
               -0.797361961961962,
               -0.9809668595413257
            ],
            [
               -0.7945594594594595,
               -0.9804969068067226
            ],
            [
               -0.791756956956957,
               -0.980083324456674
            ],
            [
               -0.7889544544544544,
               -0.9797630866521287
            ],
            [
               -0.786151951951952,
               -0.9795469267463361
            ],
            [
               -0.7833494494494495,
               -0.979415273154377
            ],
            [
               -0.780546946946947,
               -0.9793229278275268
            ],
            [
               -0.7777444444444445,
               -0.9792112909914965
            ],
            [
               -0.774941941941942,
               -0.9790246318249181
            ],
            [
               -0.7721394394394395,
               -0.9787256320930937
            ],
            [
               -0.7693369369369369,
               -0.9783056043273157
            ],
            [
               -0.7665344344344345,
               -0.9777863730417176
            ],
            [
               -0.763731931931932,
               -0.9772133249922106
            ],
            [
               -0.7609294294294294,
               -0.9766418029168638
            ],
            [
               -0.758126926926927,
               -0.9761210057330969
            ],
            [
               -0.7553244244244245,
               -0.9756802500121293
            ],
            [
               -0.752521921921922,
               -0.9753216370219981
            ],
            [
               -0.7497194194194194,
               -0.9750211266814703
            ],
            [
               -0.746916916916917,
               -0.9747374009023031
            ],
            [
               -0.7441144144144145,
               -0.9744255337710179
            ],
            [
               -0.7413119119119119,
               -0.97405111043785
            ],
            [
               -0.7385094094094095,
               -0.973600457898435
            ],
            [
               -0.735706906906907,
               -0.9730840236724965
            ],
            [
               -0.7329044044044044,
               -0.9725321882649505
            ],
            [
               -0.7301019019019019,
               -0.9719851831159765
            ],
            [
               -0.7272993993993995,
               -0.9714805452010713
            ],
            [
               -0.724496896896897,
               -0.9710421358296597
            ],
            [
               -0.7216943943943944,
               -0.970674040659633
            ],
            [
               -0.718891891891892,
               -0.9703609341114592
            ],
            [
               -0.7160893893893895,
               -0.9700743390947222
            ],
            [
               -0.7132868868868869,
               -0.9697823598197575
            ],
            [
               -0.7104843843843844,
               -0.9694595023448833
            ],
            [
               -0.707681881881882,
               -0.9690933984064303
            ],
            [
               -0.7048793793793794,
               -0.9686864907784225
            ],
            [
               -0.7020768768768769,
               -0.9682525592749256
            ],
            [
               -0.6992743743743745,
               -0.9678097273411925
            ],
            [
               -0.696471871871872,
               -0.9673726972128918
            ],
            [
               -0.6936693693693694,
               -0.9669470674786873
            ],
            [
               -0.6908668668668669,
               -0.9665276946443879
            ],
            [
               -0.6880643643643645,
               -0.9661015150500589
            ],
            [
               -0.6852618618618619,
               -0.9656536037625378
            ],
            [
               -0.6824593593593594,
               -0.9651740882123634
            ],
            [
               -0.679656856856857,
               -0.9646632511133437
            ],
            [
               -0.6768543543543544,
               -0.9641328324074343
            ],
            [
               -0.6740518518518519,
               -0.9636029224026783
            ],
            [
               -0.6712493493493494,
               -0.96309543507085
            ],
            [
               -0.6684468468468469,
               -0.9626264004538168
            ],
            [
               -0.6656443443443444,
               -0.9621997826071484
            ],
            [
               -0.6628418418418419,
               -0.9618050524966038
            ],
            [
               -0.6600393393393394,
               -0.9614194883526272
            ],
            [
               -0.6572368368368369,
               -0.9610145713109726
            ],
            [
               -0.6544343343343344,
               -0.9605644418534107
            ],
            [
               -0.6516318318318319,
               -0.960053662429436
            ],
            [
               -0.6488293293293294,
               -0.9594817402555051
            ],
            [
               -0.6460268268268269,
               -0.9588629322379645
            ],
            [
               -0.6432243243243244,
               -0.9582214205693658
            ],
            [
               -0.6404218218218218,
               -0.9575834838603388
            ],
            [
               -0.6376193193193194,
               -0.9569692766711357
            ],
            [
               -0.6348168168168169,
               -0.9563869376816978
            ],
            [
               -0.6320143143143144,
               -0.9558309385518928
            ],
            [
               -0.6292118118118118,
               -0.9552851356086753
            ],
            [
               -0.6264093093093094,
               -0.9547293850890757
            ],
            [
               -0.6236068068068069,
               -0.9541473714787521
            ],
            [
               -0.6208043043043043,
               -0.953532888520038
            ],
            [
               -0.6180018018018019,
               -0.952892345481603
            ],
            [
               -0.6151992992992994,
               -0.9522425711980855
            ],
            [
               -0.6123967967967968,
               -0.951604618955016
            ],
            [
               -0.6095942942942943,
               -0.950995685120442
            ],
            [
               -0.6067917917917919,
               -0.9504219613297016
            ],
            [
               -0.6039892892892894,
               -0.9498749935467263
            ],
            [
               -0.6011867867867868,
               -0.9493329891389217
            ],
            [
               -0.5983842842842844,
               -0.9487668621158496
            ],
            [
               -0.5955817817817819,
               -0.9481491840874361
            ],
            [
               -0.5927792792792793,
               -0.947463161359662
            ],
            [
               -0.5899767767767768,
               -0.946708651117079
            ],
            [
               -0.5871742742742744,
               -0.9459031187358844
            ],
            [
               -0.5843717717717718,
               -0.9450770493091081
            ],
            [
               -0.5815692692692693,
               -0.9442651388344769
            ],
            [
               -0.5787667667667669,
               -0.9434960062074338
            ],
            [
               -0.5759642642642644,
               -0.9427837079952262
            ],
            [
               -0.5731617617617618,
               -0.9421238066759792
            ],
            [
               -0.5703592592592593,
               -0.9414952942680239
            ],
            [
               -0.5675567567567569,
               -0.9408677693806473
            ],
            [
               -0.5647542542542543,
               -0.9402115295475486
            ],
            [
               -0.5619517517517518,
               -0.9395072521982568
            ],
            [
               -0.5591492492492494,
               -0.9387520402012692
            ],
            [
               -0.5563467467467468,
               -0.9379597890642908
            ],
            [
               -0.5535442442442443,
               -0.9371557202009866
            ],
            [
               -0.5507417417417418,
               -0.9363669014228673
            ],
            [
               -0.5479392392392394,
               -0.9356119805251502
            ],
            [
               -0.5451367367367368,
               -0.9348937038853735
            ],
            [
               -0.5423342342342343,
               -0.9341969346714725
            ],
            [
               -0.5395317317317319,
               -0.9334930793966574
            ],
            [
               -0.5367292292292293,
               -0.932749657587977
            ],
            [
               -0.5339267267267268,
               -0.9319419286509365
            ],
            [
               -0.5311242242242243,
               -0.9310626480011504
            ],
            [
               -0.5283217217217218,
               -0.9301264786269168
            ],
            [
               -0.5255192192192193,
               -0.9291672283414694
            ],
            [
               -0.5227167167167168,
               -0.9282284095957418
            ],
            [
               -0.5199142142142144,
               -0.9273498755966991
            ],
            [
               -0.5171117117117118,
               -0.9265547195083346
            ],
            [
               -0.5143092092092093,
               -0.9258407276360443
            ],
            [
               -0.5115067067067068,
               -0.9251793722133816
            ],
            [
               -0.5087042042042043,
               -0.9245229983124792
            ],
            [
               -0.5059017017017018,
               -0.9238182365835312
            ],
            [
               -0.5030991991991993,
               -0.9230216104106195
            ],
            [
               -0.5002966966966967,
               -0.9221124928992548
            ],
            [
               -0.4974941941941943,
               -0.9210993026614409
            ],
            [
               -0.4946916916916918,
               -0.9200169033347951
            ],
            [
               -0.49188918918918934,
               -0.9189159408088359
            ],
            [
               -0.48908668668668676,
               -0.917847424748025
            ],
            [
               -0.4862841841841843,
               -0.9168473965421413
            ],
            [
               -0.4834816816816818,
               -0.9159265109865842
            ],
            [
               -0.48067917917917924,
               -0.9150677828662337
            ],
            [
               -0.47787667667667677,
               -0.9142331146583074
            ],
            [
               -0.4750741741741743,
               -0.9133763840457318
            ],
            [
               -0.4722716716716717,
               -0.9124587600723639
            ],
            [
               -0.46946916916916925,
               -0.911461230495566
            ],
            [
               -0.4666666666666668,
               -0.9103902880369901
            ],
            [
               -0.4638641641641643,
               -0.9092750198409336
            ],
            [
               -0.46106166166166174,
               -0.9081567079655368
            ],
            [
               -0.45825915915915927,
               -0.9070745235735924
            ],
            [
               -0.4554566566566568,
               -0.9060521571062439
            ],
            [
               -0.4526541541541542,
               -0.9050898525767721
            ],
            [
               -0.44985165165165175,
               -0.9041644386123002
            ],
            [
               -0.4470491491491493,
               -0.9032372123570906
            ],
            [
               -0.4442466466466467,
               -0.9022668672220298
            ],
            [
               -0.44144414414414423,
               -0.9012229694310434
            ],
            [
               -0.43864164164164177,
               -0.9000953543424062
            ],
            [
               -0.4358391391391393,
               -0.8988962726830911
            ],
            [
               -0.4330366366366367,
               -0.8976546626324273
            ],
            [
               -0.43023413413413425,
               -0.8964046746589216
            ],
            [
               -0.4274316316316318,
               -0.8951725785276505
            ],
            [
               -0.4246291291291292,
               -0.8939667396525928
            ],
            [
               -0.42182662662662673,
               -0.8927742683539046
            ],
            [
               -0.41902412412412426,
               -0.8915655942703358
            ],
            [
               -0.4162216216216217,
               -0.8903054161320254
            ],
            [
               -0.4134191191191192,
               -0.8889662025354428
            ],
            [
               -0.41061661661661675,
               -0.8875394716332474
            ],
            [
               -0.4078141141141143,
               -0.8860407971145412
            ],
            [
               -0.4050116116116117,
               -0.8845066339743093
            ],
            [
               -0.40220910910910923,
               -0.8829838891787485
            ],
            [
               -0.39940660660660665,
               -0.8815156935986741
            ],
            [
               -0.3966041041041042,
               -0.8801281756105779
            ],
            [
               -0.3938016016016017,
               -0.8788227170707028
            ],
            [
               -0.39099909909909925,
               -0.8775762927081296
            ],
            [
               -0.3881965965965968,
               -0.8763497056884264
            ],
            [
               -0.3853940940940943,
               -0.8751008086832894
            ],
            [
               -0.3825915915915916,
               -0.8737980964959859
            ],
            [
               -0.37978908908908915,
               -0.8724299735660259
            ],
            [
               -0.3769865865865867,
               -0.8710065691403892
            ],
            [
               -0.3741840840840842,
               -0.8695536426042052
            ],
            [
               -0.37138158158158174,
               -0.8681009472976446
            ],
            [
               -0.3685790790790793,
               -0.8666693986312
            ],
            [
               -0.3657765765765768,
               -0.865261812646432
            ],
            [
               -0.3629740740740741,
               -0.8638606855634889
            ],
            [
               -0.36017157157157165,
               -0.862433925923374
            ],
            [
               -0.3573690690690692,
               -0.8609465373034124
            ],
            [
               -0.3545665665665667,
               -0.8593740265606808
            ],
            [
               -0.35176406406406424,
               -0.8577125904294198
            ],
            [
               -0.3489615615615618,
               -0.8559821948726911
            ],
            [
               -0.3461590590590591,
               -0.854221153967982
            ],
            [
               -0.3433565565565566,
               -0.8524738666113794
            ],
            [
               -0.34055405405405414,
               -0.8507758930031477
            ],
            [
               -0.3377515515515517,
               -0.8491416312379092
            ],
            [
               -0.3349490490490492,
               -0.847559069641582
            ],
            [
               -0.33214654654654674,
               -0.8459936824910377
            ],
            [
               -0.32934404404404427,
               -0.8444003290100768
            ],
            [
               -0.3265415415415416,
               -0.8427391332884955
            ],
            [
               -0.3237390390390391,
               -0.8409897988618504
            ],
            [
               -0.32093653653653664,
               -0.8391592185831585
            ],
            [
               -0.3181340340340342,
               -0.8372794788741136
            ],
            [
               -0.3153315315315317,
               -0.8353966789570142
            ],
            [
               -0.31252902902902924,
               -0.8335542443391106
            ],
            [
               -0.30972652652652655,
               -0.8317764623551218
            ],
            [
               -0.3069240240240241,
               -0.8300580602011238
            ],
            [
               -0.3041215215215216,
               -0.8283637067491745
            ],
            [
               -0.30131901901901914,
               -0.8266379804182453
            ],
            [
               -0.2985165165165167,
               -0.8248227372071708
            ],
            [
               -0.2957140140140142,
               -0.8228761793897061
            ],
            [
               -0.29291151151151174,
               -0.8207871929601065
            ],
            [
               -0.29010900900900904,
               -0.8185799751918497
            ],
            [
               -0.2873065065065066,
               -0.8163071490451201
            ],
            [
               -0.2845040040040041,
               -0.8140333988094166
            ],
            [
               -0.28170150150150164,
               -0.8118148641838561
            ],
            [
               -0.27889899899899917,
               -0.8096810067128073
            ],
            [
               -0.2760964964964967,
               -0.8076249023292219
            ],
            [
               -0.27329399399399423,
               -0.8056051630714294
            ],
            [
               -0.27049149149149154,
               -0.8035588707101566
            ],
            [
               -0.2676889889889891,
               -0.801421296854173
            ],
            [
               -0.2648864864864866,
               -0.7991459942979964
            ],
            [
               -0.26208398398398414,
               -0.7967187943507299
            ],
            [
               -0.25928148148148167,
               -0.7941613297675674
            ],
            [
               -0.2564789789789792,
               -0.7915231995705856
            ],
            [
               -0.2536764764764765,
               -0.7888656120652433
            ],
            [
               -0.25087397397397404,
               -0.7862420408643038
            ],
            [
               -0.24807147147147157,
               -0.7836822272879203
            ],
            [
               -0.2452689689689691,
               -0.7811845407739835
            ],
            [
               -0.24246646646646663,
               -0.7787187668209001
            ],
            [
               -0.23966396396396417,
               -0.7762378645397223
            ],
            [
               -0.2368614614614617,
               -0.7736943286692948
            ],
            [
               -0.234058958958959,
               -0.7710554645994128
            ],
            [
               -0.23125645645645654,
               -0.7683125333465932
            ],
            [
               -0.22845395395395407,
               -0.7654810539083987
            ],
            [
               -0.2256514514514516,
               -0.7625927038280405
            ],
            [
               -0.22284894894894913,
               -0.7596821218145748
            ],
            [
               -0.22004644644644666,
               -0.756773513422053
            ],
            [
               -0.2172439439439442,
               -0.753871788034707
            ],
            [
               -0.2144414414414415,
               -0.7509611405547345
            ],
            [
               -0.21163893893893904,
               -0.7480112298079482
            ],
            [
               -0.20883643643643657,
               -0.7449884005749503
            ],
            [
               -0.2060339339339341,
               -0.7418676968423787
            ],
            [
               -0.20323143143143163,
               -0.7386412851103892
            ],
            [
               -0.20042892892892916,
               -0.7353203415947547
            ],
            [
               -0.19762642642642647,
               -0.7319298972553518
            ],
            [
               -0.194823923923924,
               -0.7284986828136943
            ],
            [
               -0.19202142142142153,
               -0.7250477638844277
            ],
            [
               -0.18921891891891907,
               -0.7215821056873497
            ],
            [
               -0.1864164164164166,
               -0.7180880718734202
            ],
            [
               -0.18361391391391413,
               -0.7145376852283014
            ],
            [
               -0.18081141141141166,
               -0.7108980579481987
            ],
            [
               -0.17800890890890897,
               -0.7071425974385694
            ],
            [
               -0.1752064064064065,
               -0.7032600283161494
            ],
            [
               -0.17240390390390403,
               -0.6992581062679035
            ],
            [
               -0.16960140140140156,
               -0.6951608007173442
            ],
            [
               -0.1667988988988991,
               -0.6909999936314355
            ],
            [
               -0.16399639639639663,
               -0.6868045791897885
            ],
            [
               -0.16119389389389416,
               -0.6825906329374263
            ],
            [
               -0.15839139139139147,
               -0.6783558219568622
            ],
            [
               -0.155588888888889,
               -0.6740796788098584
            ],
            [
               -0.15278638638638653,
               -0.6697293465952041
            ],
            [
               -0.14998388388388406,
               -0.6652686382309192
            ],
            [
               -0.1471813813813816,
               -0.6606673303018631
            ],
            [
               -0.14437887887887912,
               -0.6559077911715432
            ],
            [
               -0.14157637637637643,
               -0.6509871816941184
            ],
            [
               -0.13877387387387397,
               -0.6459150936948481
            ],
            [
               -0.1359713713713715,
               -0.6407079969815446
            ],
            [
               -0.13316886886886903,
               -0.6353827317075409
            ],
            [
               -0.13036636636636656,
               -0.6299512649547176
            ],
            [
               -0.1275638638638641,
               -0.6244181283947219
            ],
            [
               -0.12476136136136162,
               -0.6187807500321658
            ],
            [
               -0.12195885885885893,
               -0.6130317869521149
            ],
            [
               -0.11915635635635646,
               -0.6071619747967658
            ],
            [
               -0.116353853853854,
               -0.601162111332356
            ],
            [
               -0.11355135135135153,
               -0.5950234700333068
            ],
            [
               -0.11074884884884906,
               -0.5887368497856753
            ],
            [
               -0.10794634634634659,
               -0.5822911875403298
            ],
            [
               -0.10514384384384412,
               -0.5756728739975843
            ],
            [
               -0.10234134134134143,
               -0.5688665343888502
            ],
            [
               -0.09953883883883896,
               -0.561857248898741
            ],
            [
               -0.09673633633633649,
               -0.5546333573580955
            ],
            [
               -0.09393383383383402,
               -0.5471885147522513
            ],
            [
               -0.09113133133133156,
               -0.5395217879179963
            ],
            [
               -0.08832882882882909,
               -0.5316353020272198
            ],
            [
               -0.0855263263263264,
               -0.5235299853036088
            ],
            [
               -0.08272382382382393,
               -0.5152008879051253
            ],
            [
               -0.07992132132132146,
               -0.5066339470869627
            ],
            [
               -0.07711881881881899,
               -0.497805710292775
            ],
            [
               -0.07431631631631652,
               -0.48868648666407494
            ],
            [
               -0.07151381381381405,
               -0.47924604250212927
            ],
            [
               -0.06871131131131158,
               -0.46945981524565383
            ],
            [
               -0.0659088088088089,
               -0.4593131787593487
            ],
            [
               -0.06310630630630643,
               -0.4488017936178681
            ],
            [
               -0.06030380380380396,
               -0.4379274060271229
            ],
            [
               -0.05750130130130149,
               -0.4266901664936416
            ],
            [
               -0.05469879879879902,
               -0.41507998845075134
            ],
            [
               -0.05189629629629655,
               -0.4030700733938639
            ],
            [
               -0.04909379379379408,
               -0.39061519075305035
            ],
            [
               -0.04629129129129139,
               -0.3776557347205216
            ],
            [
               -0.043488788788788924,
               -0.36412650631850935
            ],
            [
               -0.040686286286286455,
               -0.34996733844713696
            ],
            [
               -0.037883783783783986,
               -0.3351318073587835
            ],
            [
               -0.03508128128128152,
               -0.3195907583995082
            ],
            [
               -0.03227877877877905,
               -0.3033291373577721
            ],
            [
               -0.02947627627627636,
               -0.2863370984258999
            ],
            [
               -0.02667377377377389,
               -0.2685986878247643
            ],
            [
               -0.02387127127127142,
               -0.2500827074325367
            ],
            [
               -0.021068768768768953,
               -0.23074009015713123
            ],
            [
               -0.018266266266266484,
               -0.2105102498109822
            ],
            [
               -0.015463763763764016,
               -0.18933595754110977
            ],
            [
               -0.012661261261261547,
               -0.16718330284688485
            ],
            [
               -0.009858758758758857,
               -0.14406125922638438
            ],
            [
               -0.007056256256256388,
               -0.12003504683883044
            ],
            [
               -0.004253753753753919,
               -0.0952290575072178
            ],
            [
               -0.0014512512512514508,
               -0.06981811843055084
            ],
            [
               0.0013512512512510177,
               -0.04400934498834636
            ],
            [
               0.004153753753753486,
               -0.01801960849403053
            ],
            [
               0.006956256256255955,
               0.007945224281111551
            ],
            [
               0.009758758758758646,
               0.033704030353186504
            ],
            [
               0.012561261261261114,
               0.05910453656685466
            ],
            [
               0.015363763763763583,
               0.08401863270901702
            ],
            [
               0.01816626626626605,
               0.10833278817610544
            ],
            [
               0.02096876876876852,
               0.13193904534352516
            ],
            [
               0.02377127127127099,
               0.15473158978156715
            ],
            [
               0.02657377377377368,
               0.1766115293991181
            ],
            [
               0.029376276276276148,
               0.1974990888844561
            ],
            [
               0.032178778778778616,
               0.21734917716226032
            ],
            [
               0.034981281281281085,
               0.23616441353413684
            ],
            [
               0.03778378378378355,
               0.25399993827953576
            ],
            [
               0.04058628628628602,
               0.27095668445382887
            ],
            [
               0.04338878878878849,
               0.28716349401052466
            ],
            [
               0.04619129129129118,
               0.3027522631060766
            ],
            [
               0.04899379379379365,
               0.3178328667200509
            ],
            [
               0.05179629629629612,
               0.33247500508264705
            ],
            [
               0.05459879879879859,
               0.346702129943489
            ],
            [
               0.057401301301301055,
               0.3604988627013002
            ],
            [
               0.060203803803803524,
               0.3738290448447337
            ],
            [
               0.06300630630630621,
               0.3866582025239132
            ],
            [
               0.06580880880880868,
               0.3989729074657478
            ],
            [
               0.06861131131131115,
               0.4107907297602333
            ],
            [
               0.07141381381381362,
               0.4221578017655619
            ],
            [
               0.07421631631631609,
               0.4331353185149011
            ],
            [
               0.07701881881881856,
               0.443780118345592
            ],
            [
               0.07982132132132103,
               0.4541265100579497
            ],
            [
               0.08262382382382372,
               0.4641760455160641
            ],
            [
               0.08542632632632619,
               0.47389914034457375
            ],
            [
               0.08822882882882865,
               0.4832482838024878
            ],
            [
               0.09103133133133112,
               0.4921784877969167
            ],
            [
               0.09383383383383359,
               0.5006680183244112
            ],
            [
               0.09663633633633606,
               0.508732235347146
            ],
            [
               0.09943883883883853,
               0.5164256230259154
            ],
            [
               0.10224134134134122,
               0.5238310548279035
            ],
            [
               0.10504384384384369,
               0.5310396541205566
            ],
            [
               0.10784634634634616,
               0.5381278056854542
            ],
            [
               0.11064884884884862,
               0.5451388566020969
            ],
            [
               0.11345135135135109,
               0.5520754822005065
            ],
            [
               0.11625385385385356,
               0.5589051183376981
            ],
            [
               0.11905635635635625,
               0.5655764909560574
            ],
            [
               0.12185885885885872,
               0.5720415871899178
            ],
            [
               0.12466136136136119,
               0.5782756473169459
            ],
            [
               0.12746386386386366,
               0.5842884921872056
            ],
            [
               0.13026636636636613,
               0.590123466078246
            ],
            [
               0.1330688688688686,
               0.5958444523823654
            ],
            [
               0.13587137137137106,
               0.6015153975316658
            ],
            [
               0.13867387387387375,
               0.6071792335876744
            ],
            [
               0.14147637637637622,
               0.6128432303775933
            ],
            [
               0.1442788788788787,
               0.618475629931978
            ],
            [
               0.14708138138138116,
               0.6240146871697902
            ],
            [
               0.14988388388388363,
               0.6293872254225776
            ],
            [
               0.1526863863863861,
               0.6345308379101935
            ],
            [
               0.15548888888888857,
               0.6394128672002037
            ],
            [
               0.15829139139139126,
               0.6440405291109319
            ],
            [
               0.16109389389389372,
               0.6484595242681357
            ],
            [
               0.1638963963963962,
               0.6527421547431596
            ],
            [
               0.16669889889889866,
               0.6569691082913578
            ],
            [
               0.16950140140140113,
               0.6612106984852597
            ],
            [
               0.1723039039039036,
               0.6655130218472873
            ],
            [
               0.1751064064064063,
               0.6698924526959906
            ],
            [
               0.17790890890890876,
               0.6743389383802854
            ],
            [
               0.18071141141141123,
               0.6788257319901945
            ],
            [
               0.1835139139139137,
               0.6833214385686939
            ],
            [
               0.18631641641641616,
               0.6878000566158653
            ],
            [
               0.18911891891891863,
               0.6922459961492318
            ],
            [
               0.1919214214214211,
               0.6966532620372026
            ],
            [
               0.1947239239239238,
               0.7010202471315112
            ],
            [
               0.19752642642642626,
               0.7053430718403024
            ],
            [
               0.20032892892892873,
               0.7096106568787812
            ],
            [
               0.2031314314314312,
               0.7138037301125888
            ],
            [
               0.20593393393393367,
               0.7178982053053606
            ],
            [
               0.20873643643643613,
               0.7218715473265205
            ],
            [
               0.2115389389389386,
               0.725709552436268
            ],
            [
               0.2143414414414413,
               0.7294108442909144
            ],
            [
               0.21714394394394376,
               0.7329873170911605
            ],
            [
               0.21994644644644623,
               0.7364603465417032
            ],
            [
               0.2227489489489487,
               0.7398542028174955
            ],
            [
               0.22555145145145117,
               0.7431891174867096
            ],
            [
               0.22835395395395364,
               0.746476506241029
            ],
            [
               0.23115645645645633,
               0.7497179401768141
            ],
            [
               0.2339589589589588,
               0.7529079655079829
            ],
            [
               0.23676146146146126,
               0.7560393842322679
            ],
            [
               0.23956396396396373,
               0.7591087001725925
            ],
            [
               0.2423664664664662,
               0.7621194457038256
            ],
            [
               0.24516896896896867,
               0.765082014562745
            ],
            [
               0.24797147147147114,
               0.7680100692183067
            ],
            [
               0.25077397397397383,
               0.7709149991991129
            ],
            [
               0.2535764764764763,
               0.7738007289009992
            ],
            [
               0.25637897897897877,
               0.7766610873138287
            ],
            [
               0.25918148148148124,
               0.7794809861092509
            ],
            [
               0.2619839839839837,
               0.7822411743840543
            ],
            [
               0.2647864864864862,
               0.7849249153261475
            ],
            [
               0.26758898898898864,
               0.7875241135001934
            ],
            [
               0.27039149149149133,
               0.7900425370545534
            ],
            [
               0.2731939939939938,
               0.7924948018380225
            ],
            [
               0.27599649649649627,
               0.7949013445732307
            ],
            [
               0.27879899899899874,
               0.7972811313787971
            ],
            [
               0.2816015015015012,
               0.7996447534244193
            ],
            [
               0.2844040040040037,
               0.8019905006718049
            ],
            [
               0.28720650650650636,
               0.8043049788085657
            ],
            [
               0.29000900900900883,
               0.8065682028012047
            ],
            [
               0.2928115115115113,
               0.8087614517249668
            ],
            [
               0.29561401401401377,
               0.8108751080787986
            ],
            [
               0.29841651651651624,
               0.8129136293303363
            ],
            [
               0.3012190190190187,
               0.8148957550283817
            ],
            [
               0.3040215215215212,
               0.8168497109291175
            ],
            [
               0.30682402402402387,
               0.8188049456950195
            ],
            [
               0.30962652652652634,
               0.8207831911381711
            ],
            [
               0.3124290290290288,
               0.8227919190492474
            ],
            [
               0.3152315315315313,
               0.8248224661567238
            ],
            [
               0.31803403403403374,
               0.8268534891027328
            ],
            [
               0.3208365365365362,
               0.8288585577448899
            ],
            [
               0.3236390390390387,
               0.8308152506401387
            ],
            [
               0.32644154154154137,
               0.8327125914334124
            ],
            [
               0.32924404404404384,
               0.8345542458004398
            ],
            [
               0.3320465465465463,
               0.8363563833061374
            ],
            [
               0.3348490490490488,
               0.8381409779055053
            ],
            [
               0.33765155155155124,
               0.8399269222968253
            ],
            [
               0.3404540540540537,
               0.8417221081202164
            ],
            [
               0.3432565565565564,
               0.843519308664523
            ],
            [
               0.34605905905905887,
               0.8452974058809961
            ],
            [
               0.34886156156156134,
               0.8470276787239119
            ],
            [
               0.3516640640640638,
               0.8486831422694197
            ],
            [
               0.3544665665665663,
               0.850247882781197
            ],
            [
               0.35726906906906875,
               0.851723317539959
            ],
            [
               0.3600715715715712,
               0.8531293100545805
            ],
            [
               0.3628740740740739,
               0.8544997385569986
            ],
            [
               0.3656765765765764,
               0.8558738817320497
            ],
            [
               0.36847907907907884,
               0.8572862679304303
            ],
            [
               0.3712815815815813,
               0.858758031394
            ],
            [
               0.3740840840840838,
               0.8602922392173431
            ],
            [
               0.37688658658658625,
               0.8618743303648391
            ],
            [
               0.3796890890890887,
               0.8634772094754835
            ],
            [
               0.3824915915915914,
               0.8650691928040384
            ],
            [
               0.3852940940940939,
               0.866622322471349
            ],
            [
               0.38809659659659634,
               0.8681187105226795
            ],
            [
               0.3908990990990988,
               0.8695534228112183
            ],
            [
               0.3937016016016013,
               0.8709336194333155
            ],
            [
               0.39650410410410375,
               0.8722748027316904
            ],
            [
               0.39930660660660644,
               0.8735957251450246
            ],
            [
               0.4021091091091089,
               0.8749136054029405
            ],
            [
               0.4049116116116114,
               0.8762408510235953
            ],
            [
               0.40771411411411385,
               0.8775837315551782
            ],
            [
               0.4105166166166163,
               0.8789427111372146
            ],
            [
               0.4133191191191188,
               0.8803137004383377
            ],
            [
               0.41612162162162125,
               0.8816894480101056
            ],
            [
               0.41892412412412394,
               0.8830605998216363
            ],
            [
               0.4217266266266264,
               0.8844164137544346
            ],
            [
               0.4245291291291289,
               0.8857454784679581
            ],
            [
               0.42733163163163135,
               0.8870368710100065
            ],
            [
               0.4301341341341338,
               0.8882819519729188
            ],
            [
               0.4329366366366363,
               0.8894765536191154
            ],
            [
               0.435739139139139,
               0.8906228835425596
            ],
            [
               0.43854164164164144,
               0.8917302729557419
            ],
            [
               0.4413441441441439,
               0.8928140828583011
            ],
            [
               0.4441466466466464,
               0.8938926249680967
            ],
            [
               0.44694914914914885,
               0.8949826796610687
            ],
            [
               0.4497516516516513,
               0.8960948255559029
            ],
            [
               0.4525541541541538,
               0.8972300681755438
            ],
            [
               0.4553566566566565,
               0.8983790172409416
            ],
            [
               0.45815915915915895,
               0.8995241458008472
            ],
            [
               0.4609616616616614,
               0.9006446853586396
            ],
            [
               0.4637641641641639,
               0.9017227990809034
            ],
            [
               0.46656666666666635,
               0.9027491577848106
            ],
            [
               0.4693691691691688,
               0.9037261264295
            ],
            [
               0.4721716716716713,
               0.9046674560868122
            ],
            [
               0.474974174174174,
               0.9055944603814898
            ],
            [
               0.47777667667667645,
               0.906529783779292
            ],
            [
               0.4805791791791789,
               0.9074906641214353
            ],
            [
               0.4833816816816814,
               0.9084837812078981
            ],
            [
               0.48618418418418385,
               0.9095032959304024
            ],
            [
               0.4889866866866863,
               0.9105326768560331
            ],
            [
               0.491789189189189,
               0.911549714638997
            ],
            [
               0.4945916916916915,
               0.9125331325527313
            ],
            [
               0.49739419419419395,
               0.9134687354003899
            ],
            [
               0.5001966966966964,
               0.914353241137801
            ],
            [
               0.5029991991991989,
               0.9151947274190495
            ],
            [
               0.5058017017017014,
               0.9160097249012165
            ],
            [
               0.5086042042042038,
               0.916818031943553
            ],
            [
               0.5114067067067065,
               0.9176369748900026
            ],
            [
               0.514209209209209,
               0.9184769018669359
            ],
            [
               0.5170117117117115,
               0.9193391859810229
            ],
            [
               0.5198142142142139,
               0.9202171260514678
            ],
            [
               0.5226167167167164,
               0.9210991830898336
            ],
            [
               0.5254192192192189,
               0.9219732941010035
            ],
            [
               0.5282217217217213,
               0.9228307724524274
            ],
            [
               0.531024224224224,
               0.9236685779463936
            ],
            [
               0.5338267267267265,
               0.9244893896040631
            ],
            [
               0.536629229229229,
               0.9252996938174061
            ],
            [
               0.5394317317317314,
               0.9261067398558249
            ],
            [
               0.5422342342342339,
               0.9269155134017748
            ],
            [
               0.5450367367367364,
               0.9277267686563748
            ],
            [
               0.547839239239239,
               0.9285367161821332
            ],
            [
               0.5506417417417415,
               0.9293383671277573
            ],
            [
               0.553444244244244,
               0.9301239974151383
            ],
            [
               0.5562467467467465,
               0.930887886685839
            ],
            [
               0.5590492492492489,
               0.9316284784232509
            ],
            [
               0.5618517517517514,
               0.9323493622874972
            ],
            [
               0.5646542542542539,
               0.9330588781464091
            ],
            [
               0.5674567567567566,
               0.9337685361810713
            ],
            [
               0.570259259259259,
               0.9344907195832686
            ],
            [
               0.5730617617617615,
               0.935236232082886
            ],
            [
               0.575864264264264,
               0.9360121900011145
            ],
            [
               0.5786667667667664,
               0.9368206044907854
            ],
            [
               0.5814692692692689,
               0.9376578304103629
            ],
            [
               0.5842717717717714,
               0.938514923821328
            ],
            [
               0.587074274274274,
               0.9393788571926924
            ],
            [
               0.5898767767767765,
               0.9402344621855956
            ],
            [
               0.592679279279279,
               0.9410668695565112
            ],
            [
               0.5954817817817815,
               0.9418640841089869
            ],
            [
               0.5982842842842839,
               0.9426192025273814
            ],
            [
               0.6010867867867866,
               0.9433317226752918
            ],
            [
               0.6038892892892889,
               0.9440074796861826
            ],
            [
               0.6066917917917916,
               0.9446570153145697
            ],
            [
               0.6094942942942938,
               0.9452926096392156
            ],
            [
               0.6122967967967965,
               0.945924666212357
            ],
            [
               0.6150992992992992,
               0.9465584795696189
            ],
            [
               0.6179018018018014,
               0.9471924700214986
            ],
            [
               0.6207043043043041,
               0.9478186602292447
            ],
            [
               0.6235068068068064,
               0.9484255293916519
            ],
            [
               0.6263093093093091,
               0.9490025837138503
            ],
            [
               0.6291118118118113,
               0.949545285559938
            ],
            [
               0.631914314314314,
               0.9500586536663014
            ],
            [
               0.6347168168168167,
               0.9505580561500457
            ],
            [
               0.6375193193193189,
               0.9510664707403114
            ],
            [
               0.6403218218218216,
               0.9516085934924978
            ],
            [
               0.6431243243243239,
               0.9522032999462247
            ],
            [
               0.6459268268268266,
               0.952856717094902
            ],
            [
               0.6487293293293288,
               0.953558251171525
            ],
            [
               0.6515318318318315,
               0.9542812336877446
            ],
            [
               0.6543343343343342,
               0.954988546992616
            ],
            [
               0.6571368368368364,
               0.9556420440036963
            ],
            [
               0.6599393393393391,
               0.9562132714187159
            ],
            [
               0.6627418418418414,
               0.956692385788152
            ],
            [
               0.6655443443443441,
               0.9570924667735761
            ],
            [
               0.6683468468468463,
               0.9574476410915114
            ],
            [
               0.671149349349349,
               0.957805200481296
            ],
            [
               0.6739518518518517,
               0.9582136963940757
            ],
            [
               0.6767543543543539,
               0.9587102598040282
            ],
            [
               0.6795568568568566,
               0.959310713970775
            ],
            [
               0.6823593593593589,
               0.9600052978096678
            ],
            [
               0.6851618618618616,
               0.9607612108060741
            ],
            [
               0.6879643643643643,
               0.9615312139951135
            ],
            [
               0.6907668668668665,
               0.9622657825989474
            ],
            [
               0.6935693693693692,
               0.9629253373859543
            ],
            [
               0.6963718718718714,
               0.9634891709742273
            ],
            [
               0.6991743743743741,
               0.9639587827505733
            ],
            [
               0.7019768768768764,
               0.9643550753510839
            ],
            [
               0.7047793793793791,
               0.9647106865767097
            ],
            [
               0.7075818818818818,
               0.9650600645519554
            ],
            [
               0.710384384384384,
               0.9654303483627651
            ],
            [
               0.7131868868868867,
               0.9658355971996968
            ],
            [
               0.7159893893893889,
               0.9662756425107852
            ],
            [
               0.7187918918918916,
               0.9667392760153573
            ],
            [
               0.7215943943943939,
               0.9672101583292259
            ],
            [
               0.7243968968968966,
               0.9676731563348895
            ],
            [
               0.7271993993993993,
               0.9681189660255627
            ],
            [
               0.7300019019019015,
               0.9685457343328023
            ],
            [
               0.7328044044044042,
               0.9689576061136005
            ],
            [
               0.7356069069069064,
               0.9693612381966414
            ],
            [
               0.7384094094094091,
               0.9697619519435154
            ],
            [
               0.7412119119119114,
               0.9701611482221877
            ],
            [
               0.7440144144144141,
               0.970555949816696
            ],
            [
               0.7468169169169168,
               0.9709410525857991
            ],
            [
               0.749619419419419,
               0.971311850694679
            ],
            [
               0.7524219219219217,
               0.9716674023767431
            ],
            [
               0.755224424424424,
               0.9720118986200537
            ],
            [
               0.7580269269269266,
               0.9723539325817518
            ],
            [
               0.7608294294294289,
               0.9727037810385348
            ],
            [
               0.7636319319319316,
               0.9730697368461545
            ],
            [
               0.7664344344344343,
               0.9734549469402993
            ],
            [
               0.7692369369369365,
               0.9738560494488135
            ],
            [
               0.7720394394394392,
               0.9742642253108087
            ],
            [
               0.7748419419419414,
               0.9746683443144546
            ],
            [
               0.7776444444444441,
               0.9750590541016801
            ],
            [
               0.7804469469469468,
               0.9754322587402875
            ],
            [
               0.7832494494494491,
               0.975790625520577
            ],
            [
               0.7860519519519518,
               0.9761424839332624
            ],
            [
               0.788854454454454,
               0.9764984731267843
            ],
            [
               0.7916569569569567,
               0.9768671795555732
            ],
            [
               0.794459459459459,
               0.9772514429019452
            ],
            [
               0.7972619619619616,
               0.9776468152745128
            ],
            [
               0.8000644644644643,
               0.9780428889403339
            ],
            [
               0.8028669669669666,
               0.9784271330746159
            ],
            [
               0.8056694694694693,
               0.9787898945305857
            ],
            [
               0.8084719719719715,
               0.9791286947332454
            ],
            [
               0.8112744744744742,
               0.9794501077775577
            ],
            [
               0.8140769769769765,
               0.9797683040001344
            ],
            [
               0.8168794794794791,
               0.9801005205570879
            ],
            [
               0.8196819819819818,
               0.9804608610807659
            ],
            [
               0.8224844844844841,
               0.9808545159907212
            ],
            [
               0.8252869869869868,
               0.981274469582293
            ],
            [
               0.828089489489489,
               0.9817020045001879
            ],
            [
               0.8308919919919917,
               0.9821110729352296
            ],
            [
               0.833694494494494,
               0.9824752983880822
            ],
            [
               0.8364969969969966,
               0.9827754542176008
            ],
            [
               0.8392994994994993,
               0.9830050587883576
            ],
            [
               0.8421020020020016,
               0.9831723112712529
            ],
            [
               0.8449045045045043,
               0.9832977727885104
            ],
            [
               0.8477070070070065,
               0.9834085734923823
            ],
            [
               0.8505095095095092,
               0.9835310291981176
            ],
            [
               0.8533120120120115,
               0.9836840097615305
            ],
            [
               0.8561145145145141,
               0.9838750696064977
            ],
            [
               0.8589170170170168,
               0.984100357581146
            ],
            [
               0.8617195195195191,
               0.9843480243234375
            ],
            [
               0.8645220220220218,
               0.9846036953647008
            ],
            [
               0.867324524524524,
               0.9848559699881869
            ],
            [
               0.8701270270270267,
               0.9851000326977637
            ],
            [
               0.872929529529529,
               0.9853382554096408
            ],
            [
               0.8757320320320316,
               0.9855778200465801
            ],
            [
               0.8785345345345343,
               0.9858264789776507
            ],
            [
               0.8813370370370366,
               0.9860882053355204
            ],
            [
               0.8841395395395393,
               0.9863604517347404
            ],
            [
               0.8869420420420415,
               0.9866340681309704
            ],
            [
               0.8897445445445442,
               0.9868958927165132
            ],
            [
               0.8925470470470469,
               0.9871330187550371
            ],
            [
               0.8953495495495492,
               0.9873371317470994
            ],
            [
               0.8981520520520518,
               0.9875073241362
            ],
            [
               0.9009545545545541,
               0.9876504103803201
            ],
            [
               0.9037570570570568,
               0.9877787372039148
            ],
            [
               0.906559559559559,
               0.987906432711013
            ],
            [
               0.9093620620620617,
               0.9880455959517906
            ],
            [
               0.9121645645645644,
               0.9882038799555677
            ],
            [
               0.9149670670670667,
               0.9883842865921646
            ],
            [
               0.9177695695695693,
               0.9885870219522228
            ],
            [
               0.9205720720720716,
               0.9888123444603123
            ],
            [
               0.9233745745745743,
               0.9890628522368581
            ],
            [
               0.9261770770770765,
               0.9893438208522232
            ],
            [
               0.9289795795795792,
               0.9896609877296301
            ],
            [
               0.9317820820820819,
               0.9900163065688934
            ],
            [
               0.9345845845845842,
               0.9904032326124164
            ],
            [
               0.9373870870870868,
               0.9908036201909782
            ],
            [
               0.9401895895895891,
               0.9911880584660482
            ],
            [
               0.9429920920920918,
               0.991520456776225
            ],
            [
               0.945794594594594,
               0.9917662225420396
            ],
            [
               0.9485970970970967,
               0.991901951200538
            ],
            [
               0.9513995995995994,
               0.991923692147124
            ],
            [
               0.9542021021021017,
               0.9918509269224733
            ],
            [
               0.9570046046046043,
               0.9917244539767649
            ],
            [
               0.9598071071071066,
               0.9915981364794342
            ],
            [
               0.9626096096096093,
               0.9915263936659346
            ],
            [
               0.9654121121121115,
               0.991550773301892
            ],
            [
               0.9682146146146142,
               0.9916894281472226
            ],
            [
               0.9710171171171169,
               0.9919326277979059
            ],
            [
               0.9738196196196192,
               0.9922457433805738
            ],
            [
               0.9766221221221218,
               0.992578953746647
            ],
            [
               0.9794246246246241,
               0.9928809191978731
            ],
            [
               0.9822271271271268,
               0.993112486557205
            ],
            [
               0.985029629629629,
               0.9932565063517873
            ],
            [
               0.9878321321321317,
               0.993321056209306
            ],
            [
               0.9906346346346344,
               0.9933353889851328
            ],
            [
               0.9934371371371367,
               0.9933401170005316
            ],
            [
               0.9962396396396394,
               0.9933748148791777
            ],
            [
               0.9990421421421416,
               0.9934668594563159
            ],
            [
               1.0018446446446443,
               0.9936247539563006
            ],
            [
               1.004647147147147,
               0.9938376243935216
            ],
            [
               1.0074496496496492,
               0.9940805603580882
            ],
            [
               1.010252152152152,
               0.9943236627588923
            ],
            [
               1.0130546546546542,
               0.9945416314374012
            ],
            [
               1.0158571571571569,
               0.9947207746704669
            ],
            [
               1.018659659659659,
               0.9948613843579845
            ],
            [
               1.0214621621621618,
               0.9949750978459402
            ],
            [
               1.0242646646646645,
               0.995078574571401
            ],
            [
               1.0270671671671667,
               0.9951859815611999
            ],
            [
               1.0298696696696694,
               0.9953030396035276
            ],
            [
               1.0326721721721717,
               0.9954246858125069
            ],
            [
               1.0354746746746744,
               0.9955370373216239
            ],
            [
               1.0382771771771766,
               0.9956227926530326
            ],
            [
               1.0410796796796793,
               0.9956680212731108
            ],
            [
               1.043882182182182,
               0.9956678634903959
            ],
            [
               1.0466846846846842,
               0.9956291134029727
            ],
            [
               1.049487187187187,
               0.995568801465182
            ],
            [
               1.0522896896896892,
               0.995509311684406
            ],
            [
               1.0550921921921919,
               0.9954717610668933
            ],
            [
               1.057894694694694,
               0.9954699285926996
            ],
            [
               1.0606971971971968,
               0.9955067715723687
            ],
            [
               1.0634996996996995,
               0.9955746176646008
            ],
            [
               1.0663022022022017,
               0.9956588194617537
            ],
            [
               1.0691047047047044,
               0.995743466214339
            ],
            [
               1.0719072072072067,
               0.9958170751131457
            ],
            [
               1.0747097097097094,
               0.9958762533962489
            ],
            [
               1.0775122122122116,
               0.9959260915663739
            ],
            [
               1.0803147147147143,
               0.9959772353029237
            ],
            [
               1.083117217217217,
               0.9960407691706683
            ],
            [
               1.0859197197197192,
               0.9961228183291013
            ],
            [
               1.088722222222222,
               0.9962208744450831
            ],
            [
               1.0915247247247242,
               0.996323253772808
            ],
            [
               1.0943272272272269,
               0.9964120123886491
            ],
            [
               1.097129729729729,
               0.9964684499210603
            ],
            [
               1.0999322322322318,
               0.9964794331708369
            ],
            [
               1.1027347347347345,
               0.9964424627095065
            ],
            [
               1.1055372372372367,
               0.996367783474766
            ],
            [
               1.1083397397397394,
               0.9962767699956439
            ],
            [
               1.1111422422422417,
               0.9961969858225004
            ],
            [
               1.1139447447447444,
               0.9961553433500501
            ],
            [
               1.116747247247247,
               0.9961713508171068
            ],
            [
               1.1195497497497493,
               0.9962523652142763
            ],
            [
               1.122352252252252,
               0.9963921175141377
            ],
            [
               1.1251547547547542,
               0.9965727678727494
            ],
            [
               1.127957257257257,
               0.996769712593385
            ],
            [
               1.1307597597597592,
               0.9969576222387724
            ],
            [
               1.1335622622622619,
               0.9971159517496537
            ],
            [
               1.1363647647647646,
               0.9972324690925896
            ],
            [
               1.1391672672672668,
               0.9973040671257551
            ],
            [
               1.1419697697697695,
               0.9973350032473216
            ],
            [
               1.1447722722722717,
               0.9973334700239129
            ],
            [
               1.1475747747747744,
               0.9973078130026676
            ],
            [
               1.1503772772772767,
               0.9972636789220297
            ],
            [
               1.1531797797797794,
               0.9972029437607759
            ],
            [
               1.155982282282282,
               0.9971246009110188
            ],
            [
               1.1587847847847843,
               0.9970271105763866
            ],
            [
               1.161587287287287,
               0.9969112342169184
            ],
            [
               1.1643897897897892,
               0.99678223821305
            ],
            [
               1.167192292292292,
               0.9966505740315998
            ],
            [
               1.1699947947947942,
               0.9965306438372084
            ],
            [
               1.1727972972972969,
               0.9964378798123423
            ],
            [
               1.1755997997997996,
               0.9963849160649014
            ],
            [
               1.1784023023023018,
               0.996377955468138
            ],
            [
               1.1812048048048045,
               0.9964144405329671
            ],
            [
               1.1840073073073067,
               0.9964828262654633
            ],
            [
               1.1868098098098094,
               0.9965647068971368
            ],
            [
               1.1896123123123117,
               0.9966389104774143
            ],
            [
               1.1924148148148144,
               0.9966866123002363
            ],
            [
               1.195217317317317,
               0.9966961801976646
            ],
            [
               1.1980198198198193,
               0.9966664498689803
            ],
            [
               1.200822322322322,
               0.9966074578183102
            ],
            [
               1.2036248248248242,
               0.9965382688301534
            ],
            [
               1.206427327327327,
               0.996482284260855
            ],
            [
               1.2092298298298296,
               0.9964611195271278
            ],
            [
               1.2120323323323319,
               0.9964886025923787
            ],
            [
               1.2148348348348346,
               0.9965665240806925
            ],
            [
               1.2176373373373368,
               0.9966834081119789
            ],
            [
               1.2204398398398395,
               0.9968168316430381
            ],
            [
               1.2232423423423417,
               0.9969388729460031
            ],
            [
               1.2260448448448444,
               0.9970233675375451
            ],
            [
               1.2288473473473471,
               0.9970530551862695
            ],
            [
               1.2316498498498494,
               0.9970246124503128
            ],
            [
               1.234452352352352,
               0.9969500475931765
            ],
            [
               1.2372548548548543,
               0.9968538890873833
            ],
            [
               1.240057357357357,
               0.9967667745526829
            ],
            [
               1.2428598598598593,
               0.9967171064015927
            ],
            [
               1.245662362362362,
               0.9967230580144244
            ],
            [
               1.2484648648648646,
               0.9967871801132338
            ],
            [
               1.2512673673673669,
               0.9968951524973406
            ],
            [
               1.2540698698698696,
               0.9970190426984258
            ],
            [
               1.2568723723723718,
               0.9971241224414478
            ],
            [
               1.2596748748748745,
               0.9971772619197878
            ],
            [
               1.2624773773773768,
               0.9971545014074179
            ],
            [
               1.2652798798798794,
               0.9970457307341185
            ],
            [
               1.2680823823823821,
               0.9968553859924971
            ],
            [
               1.2708848848848844,
               0.9965993767253738
            ],
            [
               1.273687387387387,
               0.9962996463118214
            ],
            [
               1.2764898898898893,
               0.9959784353467811
            ],
            [
               1.279292392392392,
               0.9956542301439422
            ],
            [
               1.2820948948948943,
               0.9953405682511134
            ],
            [
               1.284897397397397,
               0.9950476354512587
            ],
            [
               1.2876998998998996,
               0.9947853865723737
            ],
            [
               1.2905024024024019,
               0.994566223051331
            ],
            [
               1.2933049049049046,
               0.9944053631480949
            ],
            [
               1.2961074074074068,
               0.9943179558324498
            ],
            [
               1.2989099099099095,
               0.994313414062397
            ],
            [
               1.3017124124124118,
               0.9943888536455223
            ],
            [
               1.3045149149149144,
               0.9945243548872496
            ],
            [
               1.3073174174174171,
               0.9946826178908112
            ],
            [
               1.3101199199199194,
               0.9948143917054706
            ],
            [
               1.312922422422422,
               0.9948691416844442
            ],
            [
               1.3157249249249243,
               0.994808402137183
            ],
            [
               1.318527427427427,
               0.994617871475105
            ],
            [
               1.3213299299299297,
               0.9943141239497431
            ],
            [
               1.324132432432432,
               0.9939430432662169
            ],
            [
               1.3269349349349346,
               0.9935694561192174
            ],
            [
               1.3297374374374369,
               0.9932602583155588
            ],
            [
               1.3325399399399396,
               0.9930656639560249
            ],
            [
               1.3353424424424418,
               0.9930042328079394
            ],
            [
               1.3381449449449445,
               0.9930565841318941
            ],
            [
               1.3409474474474472,
               0.9931702930170756
            ],
            [
               1.3437499499499495,
               0.9932750638427534
            ],
            [
               1.3465524524524521,
               0.9933039411774776
            ],
            [
               1.3493549549549544,
               0.9932141559512611
            ],
            [
               1.352157457457457,
               0.993000998003787
            ],
            [
               1.3549599599599593,
               0.9927000357173439
            ],
            [
               1.357762462462462,
               0.9923765517034799
            ],
            [
               1.3605649649649647,
               0.992105149392873
            ],
            [
               1.363367467467467,
               0.9919457955026627
            ],
            [
               1.3661699699699696,
               0.9919239771040995
            ],
            [
               1.368972472472472,
               0.9920216221189775
            ],
            [
               1.3717749749749746,
               0.9921821910455633
            ],
            [
               1.3745774774774768,
               0.9923288636474921
            ],
            [
               1.3773799799799795,
               0.9923904308757274
            ],
            [
               1.3801824824824822,
               0.9923267701790601
            ],
            [
               1.3829849849849845,
               0.9921455761481492
            ],
            [
               1.3857874874874871,
               0.9919044916830004
            ],
            [
               1.3885899899899894,
               0.9916972256873204
            ],
            [
               1.391392492492492,
               0.9916272820789664
            ],
            [
               1.3941949949949943,
               0.9917769630820847
            ],
            [
               1.396997497497497,
               0.9921810334712899
            ],
            [
               1.3998,
               0.9928132440008781
            ]
         ]
      },
      {
         "data": [
            [
               1.3999,
               0.9931833161120227
            ],
            [
               1.3971003028053077,
               0.992382880188095
            ],
            [
               1.3943006056106155,
               0.991684103796636
            ],
            [
               1.3915009084159233,
               0.9911863230236382
            ],
            [
               1.3887012112212311,
               0.9909376533855305
            ],
            [
               1.385901514026539,
               0.99092515523719
            ],
            [
               1.3831018168318467,
               0.9910823224136747
            ],
            [
               1.3803021196371545,
               0.9913110904912221
            ],
            [
               1.3775024224424628,
               0.9915113599518084
            ],
            [
               1.3747027252477706,
               0.991609020313545
            ],
            [
               1.3719030280530784,
               0.9915743201564655
            ],
            [
               1.3691033308583862,
               0.9914257573949699
            ],
            [
               1.366303633663694,
               0.9912193472125168
            ],
            [
               1.3635039364690018,
               0.9910276260928939
            ],
            [
               1.3607042392743096,
               0.9909156492220701
            ],
            [
               1.3579045420796174,
               0.9909216801526581
            ],
            [
               1.3551048448849252,
               0.991048230515865
            ],
            [
               1.352305147690233,
               0.9912653683540231
            ],
            [
               1.3495054504955408,
               0.9915240852170228
            ],
            [
               1.3467057533008486,
               0.9917743754704
            ],
            [
               1.3439060561061564,
               0.99198152661733
            ],
            [
               1.3411063589114642,
               0.9921352289328507
            ],
            [
               1.338306661716772,
               0.992248991211631
            ],
            [
               1.3355069645220798,
               0.9923509210877302
            ],
            [
               1.3327072673273876,
               0.9924699249076141
            ],
            [
               1.3299075701326954,
               0.9926227852748064
            ],
            [
               1.3271078729380033,
               0.9928069594397717
            ],
            [
               1.324308175743311,
               0.993001606242647
            ],
            [
               1.3215084785486189,
               0.9931761876571579
            ],
            [
               1.3187087813539267,
               0.9933031638738505
            ],
            [
               1.3159090841592345,
               0.9933698196566703
            ],
            [
               1.3131093869645423,
               0.9933846320402877
            ],
            [
               1.31030968976985,
               0.9933756492135579
            ],
            [
               1.3075099925751579,
               0.9933813286180515
            ],
            [
               1.3047102953804657,
               0.9934370897215092
            ],
            [
               1.3019105981857735,
               0.9935624565399219
            ],
            [
               1.2991109009910813,
               0.9937535137091977
            ],
            [
               1.296311203796389,
               0.993983532926284
            ],
            [
               1.293511506601697,
               0.994211713459966
            ],
            [
               1.2907118094070047,
               0.9943970636954773
            ],
            [
               1.2879121122123125,
               0.99451257378061
            ],
            [
               1.2851124150176203,
               0.994554666392151
            ],
            [
               1.282312717822928,
               0.9945445298527062
            ],
            [
               1.279513020628236,
               0.9945207713485729
            ],
            [
               1.2767133234335437,
               0.9945258830110715
            ],
            [
               1.2739136262388515,
               0.9945912149868001
            ],
            [
               1.2711139290441593,
               0.9947257197037871
            ],
            [
               1.2683142318494671,
               0.9949124627466479
            ],
            [
               1.265514534654775,
               0.9951142228469538
            ],
            [
               1.2627148374600827,
               0.9952863513616044
            ],
            [
               1.2599151402653905,
               0.9953925227076008
            ],
            [
               1.2571154430706983,
               0.9954179619465808
            ],
            [
               1.2543157458760061,
               0.9953755480378084
            ],
            [
               1.251516048681314,
               0.995302584764929
            ],
            [
               1.2487163514866217,
               0.9952491871859226
            ],
            [
               1.2459166542919295,
               0.9952620728432522
            ],
            [
               1.2431169570972374,
               0.9953691098713939
            ],
            [
               1.2403172599025452,
               0.9955697358734106
            ],
            [
               1.237517562707853,
               0.9958344144753362
            ],
            [
               1.2347178655131608,
               0.9961133097388681
            ],
            [
               1.2319181683184686,
               0.9963513426637969
            ],
            [
               1.2291184711237764,
               0.9965047535263918
            ],
            [
               1.2263187739290842,
               0.9965538883437304
            ],
            [
               1.223519076734392,
               0.996508256490217
            ],
            [
               1.2207193795396998,
               0.9964024877625781
            ],
            [
               1.2179196823450076,
               0.99628476543414
            ],
            [
               1.2151199851503154,
               0.9962016465957946
            ],
            [
               1.2123202879556232,
               0.9961841591193308
            ],
            [
               1.209520590760931,
               0.9962394212152907
            ],
            [
               1.2067208935662388,
               0.9963500496207887
            ],
            [
               1.2039211963715466,
               0.996481022300207
            ],
            [
               1.2011214991768548,
               0.9965913291218804
            ],
            [
               1.1983218019821626,
               0.996646431254639
            ],
            [
               1.1955221047874705,
               0.9966276252482591
            ],
            [
               1.1927224075927783,
               0.996535750351784
            ],
            [
               1.189922710398086,
               0.9963887460360237
            ],
            [
               1.1871230132033939,
               0.9962146080745282
            ],
            [
               1.1843233160087017,
               0.9960426139698135
            ],
            [
               1.1815236188140095,
               0.9958958977566532
            ],
            [
               1.1787239216193173,
               0.9957875736189221
            ],
            [
               1.175924224424625,
               0.9957210443906896
            ],
            [
               1.1731245272299329,
               0.9956935072547317
            ],
            [
               1.1703248300352407,
               0.9957005857886594
            ],
            [
               1.1675251328405485,
               0.9957398375221567
            ],
            [
               1.1647254356458563,
               0.9958116135974129
            ],
            [
               1.161925738451164,
               0.9959170443720102
            ],
            [
               1.159126041256472,
               0.996054253880279
            ],
            [
               1.1563263440617797,
               0.9962147384701694
            ],
            [
               1.1535266468670875,
               0.99638186042092
            ],
            [
               1.1507269496723953,
               0.9965326087496948
            ],
            [
               1.147927252477703,
               0.9966424835617129
            ],
            [
               1.145127555283011,
               0.9966920718757832
            ],
            [
               1.1423278580883187,
               0.9966731008857928
            ],
            [
               1.1395281608936265,
               0.9965917848246342
            ],
            [
               1.1367284636989343,
               0.9964681240782951
            ],
            [
               1.1339287665042421,
               0.9963311674816531
            ],
            [
               1.13112906930955,
               0.9962116209184
            ],
            [
               1.1283293721148577,
               0.9961340828072192
            ],
            [
               1.1255296749201655,
               0.9961112920243509
            ],
            [
               1.1227299777254733,
               0.9961420590684313
            ],
            [
               1.1199302805307811,
               0.9962132852220751
            ],
            [
               1.117130583336089,
               0.9963051177719371
            ],
            [
               1.1143308861413967,
               0.9963973231932635
            ],
            [
               1.1115311889467046,
               0.9964747106584344
            ],
            [
               1.1087314917520124,
               0.9965299614974432
            ],
            [
               1.1059317945573202,
               0.9965632898067511
            ],
            [
               1.103132097362628,
               0.9965795577073173
            ],
            [
               1.1003324001679358,
               0.9965843472571922
            ],
            [
               1.0975327029732436,
               0.9965807378764209
            ],
            [
               1.0947330057785514,
               0.9965680908394305
            ],
            [
               1.0919333085838592,
               0.9965432044341531
            ],
            [
               1.089133611389167,
               0.9965031604116228
            ],
            [
               1.0863339141944748,
               0.9964484509052782
            ],
            [
               1.0835342169997826,
               0.9963848420101922
            ],
            [
               1.0807345198050904,
               0.9963229439666375
            ],
            [
               1.0779348226103982,
               0.9962754114135108
            ],
            [
               1.075135125415706,
               0.9962527096454046
            ],
            [
               1.0723354282210138,
               0.9962590475875792
            ],
            [
               1.0695357310263216,
               0.9962901209338315
            ],
            [
               1.0667360338316294,
               0.9963336953364714
            ],
            [
               1.0639363366369372,
               0.9963730118707228
            ],
            [
               1.061136639442245,
               0.9963919117569262
            ],
            [
               1.0583369422475528,
               0.9963798754609134
            ],
            [
               1.0555372450528606,
               0.9963351366379491
            ],
            [
               1.0527375478581684,
               0.9962646987695845
            ],
            [
               1.0499378506634762,
               0.996181218465833
            ],
            [
               1.047138153468784,
               0.9960979051583305
            ],
            [
               1.0443384562740918,
               0.9960233718151115
            ],
            [
               1.0415387590793996,
               0.9959584432689548
            ],
            [
               1.0387390618847074,
               0.9958962357083156
            ],
            [
               1.0359393646900152,
               0.9958255978658208
            ],
            [
               1.033139667495323,
               0.9957366939768755
            ],
            [
               1.0303399703006308,
               0.9956266017180755
            ],
            [
               1.0275402731059387,
               0.9955026534845677
            ],
            [
               1.0247405759112465,
               0.9953819553346472
            ],
            [
               1.0219408787165543,
               0.9952868525079086
            ],
            [
               1.0191411815218625,
               0.9952376118191284
            ],
            [
               1.0163414843271703,
               0.9952447187794569
            ],
            [
               1.0135417871324781,
               0.9953035149734959
            ],
            [
               1.010742089937786,
               0.9953932746427729
            ],
            [
               1.0079423927430937,
               0.9954814190895556
            ],
            [
               1.0051426955484015,
               0.9955318538334259
            ],
            [
               1.0023429983537093,
               0.995514971153995
            ],
            [
               0.9995433011590171,
               0.9954161962205275
            ],
            [
               0.9967436039643249,
               0.9952403181634939
            ],
            [
               0.9939439067696327,
               0.9950101398331732
            ],
            [
               0.9911442095749405,
               0.9947597840133808
            ],
            [
               0.9883445123802483,
               0.9945247124846452
            ],
            [
               0.9855448151855561,
               0.994331573875737
            ],
            [
               0.982745117990864,
               0.9941910419335143
            ],
            [
               0.9799454207961718,
               0.9940958225582441
            ],
            [
               0.9771457236014796,
               0.994024324666787
            ],
            [
               0.9743460264067874,
               0.9939486668960387
            ],
            [
               0.9715463292120952,
               0.9938443303203501
            ],
            [
               0.968746632017403,
               0.9936983062141367
            ],
            [
               0.9659469348227108,
               0.9935131607078815
            ],
            [
               0.9631472376280186,
               0.9933058331994653
            ],
            [
               0.9603475404333264,
               0.9931017241434823
            ],
            [
               0.9575478432386342,
               0.9929261315369304
            ],
            [
               0.954748146043942,
               0.99279588055298
            ],
            [
               0.9519484488492498,
               0.9927138270066072
            ],
            [
               0.9491487516545576,
               0.9926678931373392
            ],
            [
               0.9463490544598654,
               0.9926347823950601
            ],
            [
               0.9435493572651732,
               0.9925870315543424
            ],
            [
               0.940749660070481,
               0.9925010740413394
            ],
            [
               0.9379499628757888,
               0.9923637980938633
            ],
            [
               0.9351502656810966,
               0.9921757013435724
            ],
            [
               0.9323505684864044,
               0.9919499187805403
            ],
            [
               0.9295508712917122,
               0.991707717756916
            ],
            [
               0.92675117409702,
               0.9914720794329452
            ],
            [
               0.9239514769023278,
               0.9912614170776584
            ],
            [
               0.9211517797076356,
               0.9910852337444835
            ],
            [
               0.9183520825129434,
               0.9909427404750659
            ],
            [
               0.9155523853182512,
               0.9908244475272721
            ],
            [
               0.912752688123559,
               0.9907158542367027
            ],
            [
               0.9099529909288668,
               0.9906018678836472
            ],
            [
               0.9071532937341746,
               0.9904705858591834
            ],
            [
               0.9043535965394824,
               0.9903155052567683
            ],
            [
               0.9015538993447902,
               0.9901358727900582
            ],
            [
               0.898754202150098,
               0.9899355043247853
            ],
            [
               0.8959545049554059,
               0.9897207866718005
            ],
            [
               0.8931548077607137,
               0.9894986398036367
            ],
            [
               0.8903551105660215,
               0.9892750102781556
            ],
            [
               0.8875554133713293,
               0.9890541239031125
            ],
            [
               0.8847557161766371,
               0.9888384091720532
            ],
            [
               0.8819560189819449,
               0.9886288291954202
            ],
            [
               0.8791563217872527,
               0.988425358345373
            ],
            [
               0.8763566245925605,
               0.9882274542141001
            ],
            [
               0.8735569273978683,
               0.9880345027553803
            ],
            [
               0.8707572302031761,
               0.9878462628717057
            ],
            [
               0.8679575330084839,
               0.9876632744552434
            ],
            [
               0.8651578358137917,
               0.9874870662441357
            ],
            [
               0.8623581386190995,
               0.9873199062241975
            ],
            [
               0.8595584414244073,
               0.9871638784947523
            ],
            [
               0.8567587442297151,
               0.9870192901761194
            ],
            [
               0.8539590470350229,
               0.9868827602101993
            ],
            [
               0.8511593498403307,
               0.9867456810123887
            ],
            [
               0.8483596526456385,
               0.98659389796465
            ],
            [
               0.8455599554509463,
               0.9864092833426892
            ],
            [
               0.8427602582562546,
               0.986173364174407
            ],
            [
               0.8399605610615624,
               0.9858724182818668
            ],
            [
               0.8371608638668702,
               0.9855027250547204
            ],
            [
               0.834361166672178,
               0.9850742401462489
            ],
            [
               0.8315614694774858,
               0.9846110862507749
            ],
            [
               0.8287617722827936,
               0.9841479808234195
            ],
            [
               0.8259620750881014,
               0.9837229047331038
            ],
            [
               0.8231623778934092,
               0.9833676092810284
            ],
            [
               0.820362680698717,
               0.983098525732865
            ],
            [
               0.8175629835040248,
               0.9829108984209034
            ],
            [
               0.8147632863093326,
               0.9827783248268818
            ],
            [
               0.8119635891146404,
               0.9826584561597245
            ],
            [
               0.8091638919199482,
               0.9825037746773393
            ],
            [
               0.806364194725256,
               0.9822746823014141
            ],
            [
               0.8035644975305638,
               0.9819511738317634
            ],
            [
               0.8007648003358716,
               0.981539502584492
            ],
            [
               0.7979651031411794,
               0.9810715207819622
            ],
            [
               0.7951654059464872,
               0.9805964655803774
            ],
            [
               0.792365708751795,
               0.9801672514591073
            ],
            [
               0.7895660115571028,
               0.9798251058142959
            ],
            [
               0.7867663143624106,
               0.9795870587253575
            ],
            [
               0.7839666171677184,
               0.9794401068853626
            ],
            [
               0.7811669199730262,
               0.9793439777125583
            ],
            [
               0.778367222778334,
               0.9792418743006963
            ],
            [
               0.7755675255836418,
               0.9790761616146437
            ],
            [
               0.7727678283889496,
               0.9788044173164796
            ],
            [
               0.7699681311942574,
               0.9784111126432775
            ],
            [
               0.7671684339995652,
               0.9779114789912782
            ],
            [
               0.764368736804873,
               0.977346467467203
            ],
            [
               0.7615690396101809,
               0.9767703966142318
            ],
            [
               0.7587693424154887,
               0.9762350729281803
            ],
            [
               0.7559696452207965,
               0.9757751805541954
            ],
            [
               0.7531699480261043,
               0.9753992640344742
            ],
            [
               0.7503702508314121,
               0.9750888339027313
            ],
            [
               0.7475705536367199,
               0.9748055870691799
            ],
            [
               0.7447708564420277,
               0.9745042573942571
            ],
            [
               0.7419711592473355,
               0.9741469695301892
            ],
            [
               0.7391714620526433,
               0.9737146554207476
            ],
            [
               0.7363717648579511,
               0.9732121704001038
            ],
            [
               0.7335720676632589,
               0.972665833947618
            ],
            [
               0.7307723704685667,
               0.9721145268655342
            ],
            [
               0.7279726732738745,
               0.971597428751706
            ],
            [
               0.7251729760791823,
               0.9711423739862435
            ],
            [
               0.7223732788844901,
               0.9707583978848049
            ],
            [
               0.7195735816897979,
               0.9704345218607977
            ],
            [
               0.7167738844951057,
               0.9701447262053464
            ],
            [
               0.7139741873004135,
               0.969857086951623
            ],
            [
               0.7111744901057213,
               0.9695438448520011
            ],
            [
               0.7083747929110291,
               0.9691890891203803
            ],
            [
               0.7055750957163369,
               0.9687917506815524
            ],
            [
               0.7027753985216447,
               0.9683633209292024
            ],
            [
               0.6999757013269525,
               0.9679215335376457
            ],
            [
               0.6971760041322603,
               0.967482550427319
            ],
            [
               0.6943763069375681,
               0.9670545586891979
            ],
            [
               0.6915766097428759,
               0.9666350265750592
            ],
            [
               0.6887769125481837,
               0.9662124490217707
            ],
            [
               0.6859772153534915,
               0.9657717533982724
            ],
            [
               0.6831775181587993,
               0.9653012193187687
            ],
            [
               0.6803778209641071,
               0.964798244209971
            ],
            [
               0.677578123769415,
               0.9642717257732074
            ],
            [
               0.6747784265747228,
               0.9637400643794718
            ],
            [
               0.6719787293800306,
               0.9632253718239472
            ],
            [
               0.6691790321853384,
               0.9627458507811404
            ],
            [
               0.6663793349906462,
               0.9623090015252107
            ],
            [
               0.663579637795954,
               0.9619080792825774
            ],
            [
               0.6607799406012622,
               0.9615231473696333
            ],
            [
               0.65798024340657,
               0.9611265183313422
            ],
            [
               0.6551805462118778,
               0.9606908793501581
            ],
            [
               0.6523808490171856,
               0.9601974703000209
            ],
            [
               0.6495811518224934,
               0.959641639809909
            ],
            [
               0.6467814546278012,
               0.9590339626006847
            ],
            [
               0.643981757433109,
               0.9583965711326119
            ],
            [
               0.6411820602384168,
               0.9577559408456362
            ],
            [
               0.6383823630437246,
               0.9571345369467223
            ],
            [
               0.6355826658490324,
               0.9565440891265553
            ],
            [
               0.6327829686543402,
               0.95598268933567
            ],
            [
               0.629983271459648,
               0.9554366003822423
            ],
            [
               0.6271835742649559,
               0.9548860609033498
            ],
            [
               0.6243838770702637,
               0.9543130159664917
            ],
            [
               0.6215841798755715,
               0.9537080509288731
            ],
            [
               0.6187844826808793,
               0.9530740817921524
            ],
            [
               0.6159847854861871,
               0.9524254690952467
            ],
            [
               0.6131850882914949,
               0.95178280223674
            ],
            [
               0.6103853910968027,
               0.9511651149700471
            ],
            [
               0.6075856939021105,
               0.9505822259956851
            ],
            [
               0.6047859967074183,
               0.9500299264125791
            ],
            [
               0.6019862995127261,
               0.9494898342441624
            ],
            [
               0.5991866023180339,
               0.9489341933899564
            ],
            [
               0.5963869051233417,
               0.9483342180187828
            ],
            [
               0.5935872079286495,
               0.9476693347519982
            ],
            [
               0.5907875107339573,
               0.9469342820854822
            ],
            [
               0.5879878135392651,
               0.9461416397280815
            ],
            [
               0.5851881163445729,
               0.9453187978256117
            ],
            [
               0.5823884191498807,
               0.9445001775691855
            ],
            [
               0.5795887219551885,
               0.9437170904659089
            ],
            [
               0.5767890247604963,
               0.9429884466695619
            ],
            [
               0.5739893275658041,
               0.9423153052456801
            ],
            [
               0.5711896303711119,
               0.9416810521054295
            ],
            [
               0.5683899331764197,
               0.9410571744871956
            ],
            [
               0.5655902359817275,
               0.940412763927746
            ],
            [
               0.5627905387870353,
               0.9397246310032936
            ],
            [
               0.5599908415923431,
               0.9389846805301367
            ],
            [
               0.5571911443976509,
               0.9382020733698408
            ],
            [
               0.5543914472029587,
               0.9373994207085314
            ],
            [
               0.5515917500082665,
               0.9366042622192579
            ],
            [
               0.5487920528135743,
               0.9358387059040241
            ],
            [
               0.5459923556188822,
               0.935110799825847
            ],
            [
               0.54319265842419,
               0.9344107074089447
            ],
            [
               0.5403929612294978,
               0.9337132030555404
            ],
            [
               0.5375932640348056,
               0.9329858855690663
            ],
            [
               0.5347935668401134,
               0.9322005189442271
            ],
            [
               0.5319938696454212,
               0.9313437266153046
            ],
            [
               0.529194172450729,
               0.9304233116043203
            ],
            [
               0.526394475256037,
               0.9294677792960253
            ],
            [
               0.5235947780613448,
               0.9285188108957125
            ],
            [
               0.5207950808666526,
               0.9276187810816561
            ],
            [
               0.5179953836719604,
               0.9267971589811861
            ],
            [
               0.5151956864772682,
               0.9260601769728829
            ],
            [
               0.512395989282576,
               0.9253872747047103
            ],
            [
               0.5095962920878838,
               0.924735767165304
            ],
            [
               0.5067965948931916,
               0.9240525838880729
            ],
            [
               0.5039968976984994,
               0.9232896171672902
            ],
            [
               0.5011972005038072,
               0.9224179632052336
            ],
            [
               0.49839750330911503,
               0.9214365774191766
            ],
            [
               0.49559780611442283,
               0.9203725512266008
            ],
            [
               0.49279810891973064,
               0.9192728343514267
            ],
            [
               0.48999841172503844,
               0.9181899406471963
            ],
            [
               0.48719871453034624,
               0.9171661062090808
            ],
            [
               0.48439901733565405,
               0.9162208780409862
            ],
            [
               0.48159932014096185,
               0.9153460184689046
            ],
            [
               0.47879962294626965,
               0.9145092571851545
            ],
            [
               0.47599992575157746,
               0.9136655693088906
            ],
            [
               0.47320022855688526,
               0.912772235542848
            ],
            [
               0.47040053136219306,
               0.9118027453367228
            ],
            [
               0.46760083416750087,
               0.9107550308976677
            ],
            [
               0.46480113697280867,
               0.9096514281847403
            ],
            [
               0.4620014397781165,
               0.9085305173183049
            ],
            [
               0.4592017425834243,
               0.9074336817215201
            ],
            [
               0.4564020453887321,
               0.9063909471700324
            ],
            [
               0.4536023481940399,
               0.9054108458517836
            ],
            [
               0.4508026509993477,
               0.9044776405762276
            ],
            [
               0.4480029538046555,
               0.9035567221291965
            ],
            [
               0.4452032566099633,
               0.9026062163801614
            ],
            [
               0.4424035594152711,
               0.9015907510195789
            ],
            [
               0.4396038622205791,
               0.9004926434217395
            ],
            [
               0.4368041650258869,
               0.8993167119130085
            ],
            [
               0.43400446783119473,
               0.8980871552218377
            ],
            [
               0.43120477063650253,
               0.8968377140378907
            ],
            [
               0.42840507344181034,
               0.8955986669238087
            ],
            [
               0.42560537624711814,
               0.8943853099069023
            ],
            [
               0.42280567905242594,
               0.8931920422944917
            ],
            [
               0.42000598185773375,
               0.8919942101661622
            ],
            [
               0.41720628466304155,
               0.8907571258729536
            ],
            [
               0.41440658746834935,
               0.8894491374106466
            ],
            [
               0.41160689027365716,
               0.8880541557040633
            ],
            [
               0.40880719307896496,
               0.886579179590778
            ],
            [
               0.40600749588427276,
               0.8850540522750612
            ],
            [
               0.40320779868958057,
               0.8835233582636361
            ],
            [
               0.40040810149488837,
               0.882033098896996
            ],
            [
               0.39760840430019617,
               0.8806166154516522
            ],
            [
               0.394808707105504,
               0.8792845173702497
            ],
            [
               0.3920090099108118,
               0.878022010924665
            ],
            [
               0.3892093127161196,
               0.8767944789724205
            ],
            [
               0.3864096155214274,
               0.8755593203235223
            ],
            [
               0.3836099183267352,
               0.8742799110031425
            ],
            [
               0.380810221132043,
               0.8729368529256201
            ],
            [
               0.3780105239373508,
               0.8715326752713013
            ],
            [
               0.3752108267426586,
               0.8700885005610557
            ],
            [
               0.3724111295479664,
               0.8686340542386941
            ],
            [
               0.3696114323532742,
               0.8671947684692585
            ],
            [
               0.366811735158582,
               0.8657807625574114
            ],
            [
               0.3640120379638898,
               0.8643817993829668
            ],
            [
               0.3612123407691976,
               0.8629701528271077
            ],
            [
               0.3584126435745054,
               0.8615104391465964
            ],
            [
               0.3556129463798132,
               0.8599728935545978
            ],
            [
               0.352813249185121,
               0.8583452406051741
            ],
            [
               0.35001355199042883,
               0.8566387105511555
            ],
            [
               0.34721385479573685,
               0.8548857762995989
            ],
            [
               0.34441415760104466,
               0.8531301282044597
            ],
            [
               0.34161446040635246,
               0.8514122271047282
            ],
            [
               0.33881476321166026,
               0.8497554644969123
            ],
            [
               0.33601506601696807,
               0.8481578837900972
            ],
            [
               0.33321536882227587,
               0.8465925664938443
            ],
            [
               0.3304156716275837,
               0.8450167823320918
            ],
            [
               0.3276159744328915,
               0.843386886343032
            ],
            [
               0.3248162772381993,
               0.841673823645894
            ],
            [
               0.3220165800435071,
               0.8398737492634096
            ],
            [
               0.3192168828488149,
               0.8380098522423782
            ],
            [
               0.3164171856541227,
               0.8361244768310614
            ],
            [
               0.3136174884594305,
               0.8342640337936058
            ],
            [
               0.3108177912647383,
               0.8324618066726208
            ],
            [
               0.3080180940700461,
               0.8307246479579196
            ],
            [
               0.3052183968753539,
               0.8290283791575794
            ],
            [
               0.3024186996806617,
               0.8273238227246669
            ],
            [
               0.2996190024859695,
               0.8255517684938303
            ],
            [
               0.2968193052912773,
               0.8236620520061191
            ],
            [
               0.2940196080965851,
               0.8216303838622203
            ],
            [
               0.2912199109018929,
               0.819467174693971
            ],
            [
               0.2884202137072007,
               0.8172151770830203
            ],
            [
               0.2856205165125085,
               0.8149364635844856
            ],
            [
               0.28282081931781633,
               0.8126928363670805
            ],
            [
               0.28002112212312413,
               0.8105260064985895
            ],
            [
               0.27722142492843194,
               0.808444022085582
            ],
            [
               0.27442172773373974,
               0.8064184055258634
            ],
            [
               0.27162203053904754,
               0.8043929528275653
            ],
            [
               0.26882233334435535,
               0.8023013267161165
            ],
            [
               0.26602263614966315,
               0.800087717800561
            ],
            [
               0.26322293895497095,
               0.79772390188717
            ],
            [
               0.260423241760279,
               0.7952172848861738
            ],
            [
               0.2576235445655868,
               0.7926075529187944
            ],
            [
               0.2548238473708946,
               0.7899533010798245
            ],
            [
               0.2520241501762024,
               0.7873132369606162
            ],
            [
               0.2492244529815102,
               0.7847281823598218
            ],
            [
               0.246424755786818,
               0.7822096234237705
            ],
            [
               0.2436250585921258,
               0.7797381983979175
            ],
            [
               0.2408253613974336,
               0.7772721069955464
            ],
            [
               0.2380256642027414,
               0.7747621505046305
            ],
            [
               0.2352259670080492,
               0.772168064853511
            ],
            [
               0.232426269813357,
               0.7694706387222436
            ],
            [
               0.22962657261866481,
               0.7666758056132206
            ],
            [
               0.22682687542397262,
               0.7638098158474247
            ],
            [
               0.22402717822928042,
               0.7609076884258617
            ],
            [
               0.22122748103458822,
               0.7579993445819515
            ],
            [
               0.21842778383989603,
               0.755098409714809
            ],
            [
               0.21562808664520383,
               0.7521974977464689
            ],
            [
               0.21282838945051163,
               0.749271336410525
            ],
            [
               0.21002869225581944,
               0.7462862589697885
            ],
            [
               0.20722899506112724,
               0.7432123842437639
            ],
            [
               0.20442929786643504,
               0.7400339855683733
            ],
            [
               0.20162960067174285,
               0.7367543532748064
            ],
            [
               0.19882990347705065,
               0.7333935473957411
            ],
            [
               0.19603020628235845,
               0.7299800366058422
            ],
            [
               0.19323050908766626,
               0.7265393893565779
            ],
            [
               0.19043081189297406,
               0.7230841666335415
            ],
            [
               0.18763111469828186,
               0.719608647035725
            ],
            [
               0.18483141750358967,
               0.7160902183313289
            ],
            [
               0.18203172030889747,
               0.7124968647823702
            ],
            [
               0.17923202311420527,
               0.7087980314797331
            ],
            [
               0.17643232591951308,
               0.7049750052382606
            ],
            [
               0.17363262872482088,
               0.7010271893299302
            ],
            [
               0.17083293153012868,
               0.696972143376561
            ],
            [
               0.1680332343354367,
               0.6928394503654545
            ],
            [
               0.1652335371407445,
               0.6886605755652349
            ],
            [
               0.16243383994605232,
               0.6844581719283771
            ],
            [
               0.15963414275136012,
               0.6802383501051574
            ],
            [
               0.15683444555666792,
               0.6759882997477324
            ],
            [
               0.15403474836197573,
               0.6716797680809816
            ],
            [
               0.15123505116728353,
               0.6672769561482605
            ],
            [
               0.14843535397259133,
               0.6627460530404741
            ],
            [
               0.14563565677789914,
               0.6580633142054066
            ],
            [
               0.14283595958320694,
               0.6532193371206405
            ],
            [
               0.14003626238851474,
               0.6482186567592501
            ],
            [
               0.13723656519382255,
               0.6430754044851521
            ],
            [
               0.13443686799913035,
               0.6378069668394994
            ],
            [
               0.13163717080443815,
               0.6324279652234863
            ],
            [
               0.12883747360974596,
               0.626946399333727
            ],
            [
               0.12603777641505376,
               0.6213627242004571
            ],
            [
               0.12323807922036156,
               0.6156714291705043
            ],
            [
               0.12043838202566937,
               0.6098638305007378
            ],
            [
               0.11763868483097717,
               0.6039305745956614
            ],
            [
               0.11483898763628497,
               0.5978627928070814
            ],
            [
               0.11203929044159278,
               0.5916516979848347
            ],
            [
               0.10923959324690058,
               0.5852872628808077
            ],
            [
               0.10643989605220838,
               0.5787570890867904
            ],
            [
               0.10364019885751619,
               0.5720464625842725
            ],
            [
               0.10084050166282399,
               0.5651399608287662
            ],
            [
               0.09804080446813179,
               0.55802412153126
            ],
            [
               0.0952411072734396,
               0.5506900047682763
            ],
            [
               0.0924414100787474,
               0.5431343101879409
            ],
            [
               0.0896417128840552,
               0.535358168568099
            ],
            [
               0.086842015689363,
               0.5273636572198268
            ],
            [
               0.08404231849467081,
               0.5191491176488106
            ],
            [
               0.08124262129997883,
               0.5107050361844498
            ],
            [
               0.07844292410528664,
               0.5020122522779422
            ],
            [
               0.07564322691059444,
               0.49304351389669887
            ],
            [
               0.07284352971590224,
               0.48376814228354786
            ],
            [
               0.07004383252121005,
               0.47415826905568037
            ],
            [
               0.06724413532651785,
               0.46419429417543495
            ],
            [
               0.06444443813182565,
               0.4538672587189009
            ],
            [
               0.06164474093713346,
               0.4431767928898453
            ],
            [
               0.05884504374244126,
               0.4321248876226359
            ],
            [
               0.056045346547749064,
               0.4207073787833183
            ],
            [
               0.05324564935305687,
               0.4089060925982007
            ],
            [
               0.05044595215836467,
               0.39668462270025845
            ],
            [
               0.047646254963672474,
               0.3839896024556201
            ],
            [
               0.04484655776898028,
               0.37075743677801676
            ],
            [
               0.04204686057428808,
               0.3569244283507569
            ],
            [
               0.039247163379595884,
               0.3424368340550144
            ],
            [
               0.03644746618490369,
               0.32725719458432606
            ],
            [
               0.03364776899021149,
               0.31136445716378164
            ],
            [
               0.030848071795519294,
               0.2947476208411368
            ],
            [
               0.028048374600827097,
               0.27739513162427376
            ],
            [
               0.0252486774061349,
               0.2592841388637727
            ],
            [
               0.022448980211442704,
               0.2403742568121073
            ],
            [
               0.019649283016750507,
               0.2206093612885461
            ],
            [
               0.01684958582205831,
               0.1999284709182955
            ],
            [
               0.014049888627366114,
               0.17828370079341516
            ],
            [
               0.011250191432673917,
               0.15566066878500912
            ],
            [
               0.00845049423798172,
               0.132095509609376
            ],
            [
               0.005650797043289524,
               0.10768329747189755
            ],
            [
               0.002851099848597327,
               0.08257505307065514
            ],
            [
               5.1402653905130435e-05,
               0.05696387023512045
            ],
            [
               -0.0027482945407870663,
               0.031063935039122373
            ],
            [
               -0.005547991735479263,
               0.005088234268485283
            ],
            [
               -0.00834768893017146,
               -0.020769134029781488
            ],
            [
               -0.011147386124863434,
               -0.04634197333240189
            ],
            [
               -0.013947083319555631,
               -0.07149141013358462
            ],
            [
               -0.016746780514247828,
               -0.09609819070943727
            ],
            [
               -0.019546477708940024,
               -0.12005273256199608
            ],
            [
               -0.02234617490363222,
               -0.14324839447144413
            ],
            [
               -0.025145872098324418,
               -0.16558196498380365
            ],
            [
               -0.027945569293016614,
               -0.18696236528620827
            ],
            [
               -0.03074526648770881,
               -0.20732508934279298
            ],
            [
               -0.03354496368240101,
               -0.22664722411420607
            ],
            [
               -0.036344660877093204,
               -0.24495701401586248
            ],
            [
               -0.0391443580717854,
               -0.26233324629136295
            ],
            [
               -0.0419440552664776,
               -0.2788928558192953
            ],
            [
               -0.044743752461169795,
               -0.2947690421257162
            ],
            [
               -0.04754344965586199,
               -0.31008551644146587
            ],
            [
               -0.05034314685055419,
               -0.3249340711291416
            ],
            [
               -0.053142844045246385,
               -0.33936188442914034
            ],
            [
               -0.05594254123993858,
               -0.353372038377711
            ],
            [
               -0.05874223843463078,
               -0.3669365836867809
            ],
            [
               -0.061541935629322975,
               -0.38001751297036446
            ],
            [
               -0.06434163282401517,
               -0.39258854689828393
            ],
            [
               -0.06714133001870737,
               -0.40465053953925983
            ],
            [
               -0.06994102721339956,
               -0.4162356146865276
            ],
            [
               -0.07274072440809176,
               -0.427399078534541
            ],
            [
               -0.07554042160278396,
               -0.4382023787509978
            ],
            [
               -0.07834011879747615,
               -0.44869345363437363
            ],
            [
               -0.08113981599216835,
               -0.45889168568933547
            ],
            [
               -0.08393951318686055,
               -0.46878304327059633
            ],
            [
               -0.08673921038155274,
               -0.4783274224987854
            ],
            [
               -0.08953890757624494,
               -0.487475918376878
            ],
            [
               -0.09233860477093714,
               -0.4961922348825672
            ],
            [
               -0.09513830196562933,
               -0.5044709044631428
            ],
            [
               -0.09793799916032131,
               -0.512345964943554
            ],
            [
               -0.1007376963550135,
               -0.5198869099363805
            ],
            [
               -0.1035373935497057,
               -0.5271830093494583
            ],
            [
               -0.1063370907443979,
               -0.5343210298548187
            ],
            [
               -0.1091367879390901,
               -0.541363630249944
            ],
            [
               -0.11193648513378229,
               -0.548335499542101
            ],
            [
               -0.11473618232847449,
               -0.5552217184471384
            ],
            [
               -0.11753587952316669,
               -0.561978738077356
            ],
            [
               -0.12033557671785888,
               -0.568554167561661
            ],
            [
               -0.12313527391255108,
               -0.5749086606435918
            ],
            [
               -0.12593497110724328,
               -0.581032555952099
            ],
            [
               -0.12873466830193547,
               -0.5869517503787565
            ],
            [
               -0.13153436549662767,
               -0.5927209341936679
            ],
            [
               -0.13433406269131987,
               -0.598406549967557
            ],
            [
               -0.13713375988601206,
               -0.6040652364832264
            ],
            [
               -0.13993345708070426,
               -0.6097249664745175
            ],
            [
               -0.14273315427539646,
               -0.6153751369314542
            ],
            [
               -0.14553285147008865,
               -0.6209688833064821
            ],
            [
               -0.14833254866478085,
               -0.6264368926095236
            ],
            [
               -0.15113224585947305,
               -0.6317083210888705
            ],
            [
               -0.15393194305416524,
               -0.636732269371072
            ],
            [
               -0.15673164024885744,
               -0.6414932825070718
            ],
            [
               -0.15953133744354964,
               -0.6460164381104183
            ],
            [
               -0.16233103463824183,
               -0.6503609950614313
            ],
            [
               -0.16513073183293403,
               -0.6546051319542445
            ],
            [
               -0.16793042902762623,
               -0.6588268498525258
            ],
            [
               -0.17073012622231842,
               -0.6630868831421242
            ],
            [
               -0.17352982341701062,
               -0.667418320643685
            ],
            [
               -0.17632952061170282,
               -0.6718250939952368
            ],
            [
               -0.179129217806395,
               -0.6762884841112928
            ],
            [
               -0.1819289150010872,
               -0.680778362306049
            ],
            [
               -0.1847286121957794,
               -0.68526478678347
            ],
            [
               -0.1875283093904716,
               -0.6897260714980384
            ],
            [
               -0.19032800658516358,
               -0.6941512196321629
            ],
            [
               -0.19312770377985577,
               -0.6985369337759226
            ],
            [
               -0.19592740097454797,
               -0.702881409061346
            ],
            [
               -0.19872709816924017,
               -0.707178094518192
            ],
            [
               -0.20152679536393237,
               -0.7114122975214803
            ],
            [
               -0.20432649255862456,
               -0.7155621201208027
            ],
            [
               -0.20712618975331676,
               -0.7196033490775291
            ],
            [
               -0.20992588694800896,
               -0.723516310113663
            ],
            [
               -0.21272558414270115,
               -0.7272919406031353
            ],
            [
               -0.21552528133739335,
               -0.7309346809612645
            ],
            [
               -0.21832497853208555,
               -0.7344610530320088
            ],
            [
               -0.22112467572677774,
               -0.7378944622338621
            ],
            [
               -0.22392437292146994,
               -0.7412581758274448
            ],
            [
               -0.22672407011616214,
               -0.7445690583911646
            ],
            [
               -0.22952376731085433,
               -0.7478342702687444
            ],
            [
               -0.23232346450554653,
               -0.7510519274429344
            ],
            [
               -0.23512316170023873,
               -0.7542151671117718
            ],
            [
               -0.23792285889493092,
               -0.7573177682101437
            ],
            [
               -0.24072255608962312,
               -0.7603589338943555
            ],
            [
               -0.24352225328431532,
               -0.7633452490870851
            ],
            [
               -0.2463219504790075,
               -0.7662890084092604
            ],
            [
               -0.2491216476736997,
               -0.7692035993361792
            ],
            [
               -0.2519213448683919,
               -0.7720978391022024
            ],
            [
               -0.2547210420630841,
               -0.7749716281883474
            ],
            [
               -0.2575207392577763,
               -0.7778148144870052
            ],
            [
               -0.2603204364524685,
               -0.780609935981488
            ],
            [
               -0.2631201336471607,
               -0.7833379937441953
            ],
            [
               -0.2659198308418529,
               -0.7859851837584853
            ],
            [
               -0.2687195280365451,
               -0.7885480619705989
            ],
            [
               -0.2715192252312373,
               -0.7910351212180815
            ],
            [
               -0.2743189224259295,
               -0.7934640492345901
            ],
            [
               -0.27711861962062145,
               -0.7958555419275939
            ],
            [
               -0.27991831681531365,
               -0.7982258677432383
            ],
            [
               -0.28271801401000585,
               -0.800580915492132
            ],
            [
               -0.28551771120469804,
               -0.802913992005577
            ],
            [
               -0.28831740839939024,
               -0.8052083182936596
            ],
            [
               -0.29111710559408244,
               -0.8074434715174867
            ],
            [
               -0.29391680278877463,
               -0.8096035518207247
            ],
            [
               -0.29671649998346683,
               -0.8116841589405659
            ],
            [
               -0.299516197178159,
               -0.8136956103571324
            ],
            [
               -0.3023158943728512,
               -0.815661113091944
            ],
            [
               -0.3051155915675434,
               -0.8176103686788712
            ],
            [
               -0.3079152887622356,
               -0.8195707181602374
            ],
            [
               -0.3107149859569278,
               -0.8215588378170917
            ],
            [
               -0.31351468315162,
               -0.8235758468467533
            ],
            [
               -0.3163143803463122,
               -0.8256075285192104
            ],
            [
               -0.3191140775410044,
               -0.8276295990116647
            ],
            [
               -0.3219137747356966,
               -0.8296162030435335
            ],
            [
               -0.3247134719303888,
               -0.8315486904125486
            ],
            [
               -0.327513169125081,
               -0.8334216296491606
            ],
            [
               -0.3303128663197732,
               -0.8352439805685827
            ],
            [
               -0.3331125635144654,
               -0.8370350398446214
            ],
            [
               -0.3359122607091576,
               -0.8388166024875927
            ],
            [
               -0.3387119579038498,
               -0.8406041109348006
            ],
            [
               -0.341511655098542,
               -0.8423999323741829
            ],
            [
               -0.3443113522932342,
               -0.8441911890333769
            ],
            [
               -0.34711104948792637,
               -0.8459530159411397
            ],
            [
               -0.34991074668261857,
               -0.847656271205466
            ],
            [
               -0.35271044387731076,
               -0.8492772068270902
            ],
            [
               -0.35551014107200296,
               -0.8508059334231948
            ],
            [
               -0.35830983826669516,
               -0.8522508960132702
            ],
            [
               -0.36110953546138735,
               -0.8536378749466154
            ],
            [
               -0.36390923265607955,
               -0.855003787681359
            ],
            [
               -0.36670892985077175,
               -0.8563872020526488
            ],
            [
               -0.3695086270454637,
               -0.8578184495679533
            ],
            [
               -0.3723083242401559,
               -0.8593122550614221
            ],
            [
               -0.3751080214348481,
               -0.8608649095739662
            ],
            [
               -0.3779077186295403,
               -0.8624565394924584
            ],
            [
               -0.3807074158242325,
               -0.8640574730557871
            ],
            [
               -0.3835071130189247,
               -0.8656365758005597
            ],
            [
               -0.3863068102136169,
               -0.8671690467816808
            ],
            [
               -0.3891065074083091,
               -0.8686415936134742
            ],
            [
               -0.3919062046030013,
               -0.8700539225080053
            ],
            [
               -0.3947059017976935,
               -0.8714166993463162
            ],
            [
               -0.3975055989923857,
               -0.872747141204598
            ],
            [
               -0.4003052961870779,
               -0.874063884957589
            ],
            [
               -0.4031049933817701,
               -0.8753826622677277
            ],
            [
               -0.4059046905764623,
               -0.876713721264996
            ],
            [
               -0.4087043877711545,
               -0.878061157551981
            ],
            [
               -0.4115040849658467,
               -0.8794236641860005
            ],
            [
               -0.41430378216053887,
               -0.8807959048618428
            ],
            [
               -0.41710347935523107,
               -0.8821698127575006
            ],
            [
               -0.41990317654992326,
               -0.8835355032040153
            ],
            [
               -0.42270287374461546,
               -0.8848819359290294
            ],
            [
               -0.42550257093930766,
               -0.8861977401875256
            ],
            [
               -0.42830226813399985,
               -0.8874725856281946
            ],
            [
               -0.43110196532869205,
               -0.888699156449178
            ],
            [
               -0.43390166252338425,
               -0.8898753229509919
            ],
            [
               -0.43670135971807633,
               -0.8910057346562386
            ],
            [
               -0.43950105691276853,
               -0.8921019885139272
            ],
            [
               -0.4423007541074607,
               -0.8931808421756824
            ],
            [
               -0.4451004513021529,
               -0.8942605702378608
            ],
            [
               -0.4479001484968451,
               -0.8953562818758514
            ],
            [
               -0.4506998456915373,
               -0.8964755494733929
            ],
            [
               -0.4534995428862295,
               -0.8976158040822453
            ],
            [
               -0.4562992400809217,
               -0.898764542643878
            ],
            [
               -0.4590989372756139,
               -0.8999025612407208
            ],
            [
               -0.4618986344703061,
               -0.9010094408310287
            ],
            [
               -0.4646983316649983,
               -0.9020697066751897
            ],
            [
               -0.4674980288596905,
               -0.9030777558477066
            ],
            [
               -0.4702977260543827,
               -0.9040399410767996
            ],
            [
               -0.4730974232490749,
               -0.904973044459024
            ],
            [
               -0.4758971204437671,
               -0.90589950740137
            ],
            [
               -0.47869681763845917,
               -0.9068408315322147
            ],
            [
               -0.48149651483315137,
               -0.9078111764669345
            ],
            [
               -0.48429621202784356,
               -0.908813143027388
            ],
            [
               -0.48709590922253576,
               -0.9098370498115889
            ],
            [
               -0.48989560641722796,
               -0.910863908058581
            ],
            [
               -0.49269530361192015,
               -0.9118711370437842
            ],
            [
               -0.49549500080661235,
               -0.9128392202189886
            ],
            [
               -0.49829469800130455,
               -0.9137572506800304
            ],
            [
               -0.5010943951959967,
               -0.9146257229004684
            ],
            [
               -0.5038940923906889,
               -0.9154558458428519
            ],
            [
               -0.5066937895853811,
               -0.9162657661913403
            ],
            [
               -0.5094934867800733,
               -0.9170750310101476
            ],
            [
               -0.5122931839747655,
               -0.9178990891342422
            ],
            [
               -0.5150928811694577,
               -0.9187455005221232
            ],
            [
               -0.5178925783641499,
               -0.9196128673816604
            ],
            [
               -0.5206922755588421,
               -0.920492564564755
            ],
            [
               -0.5234919727535343,
               -0.9213724530701264
            ],
            [
               -0.5262916699482264,
               -0.9222411991695787
            ],
            [
               -0.5290913671429186,
               -0.9230917530690552
            ],
            [
               -0.5318910643376108,
               -0.9239229503741386
            ],
            [
               -0.534690761532303,
               -0.9247389137965119
            ],
            [
               -0.5374904587269952,
               -0.9255466897895823
            ],
            [
               -0.5402901559216874,
               -0.9263531001710519
            ],
            [
               -0.5430898531163796,
               -0.9271619600384851
            ],
            [
               -0.5458895503110718,
               -0.927972588206798
            ],
            [
               -0.548689247505764,
               -0.9287800278413005
            ],
            [
               -0.5514889447004562,
               -0.9295767994916986
            ],
            [
               -0.5542886418951484,
               -0.9303555310049227
            ],
            [
               -0.5570883390898406,
               -0.9311115906589535
            ],
            [
               -0.5598880362845328,
               -0.9318449291007564
            ],
            [
               -0.562687733479225,
               -0.9325606462553706
            ],
            [
               -0.5654874306739172,
               -0.9332682086829931
            ],
            [
               -0.5682871278686092,
               -0.9339796080047946
            ],
            [
               -0.5710868250633014,
               -0.9347069708424685
            ],
            [
               -0.5738865222579936,
               -0.9354601741790611
            ],
            [
               -0.5766862194526858,
               -0.9362449229194028
            ],
            [
               -0.579485916647378,
               -0.9370615818842638
            ],
            [
               -0.5822856138420702,
               -0.937904893426506
            ],
            [
               -0.5850853110367624,
               -0.938764591765346
            ],
            [
               -0.5878850082314546,
               -0.9396268407036246
            ],
            [
               -0.5906847054261468,
               -0.940476339682736
            ],
            [
               -0.593484402620839,
               -0.9412988338587436
            ],
            [
               -0.5962840998155312,
               -0.9420836284719727
            ],
            [
               -0.5990837970102234,
               -0.9428255910229517
            ],
            [
               -0.6018834942049156,
               -0.9435261009281826
            ],
            [
               -0.6046831913996078,
               -0.9441925436862499
            ],
            [
               -0.6074828885943,
               -0.9448362655082558
            ],
            [
               -0.6102825857889922,
               -0.9454693491305792
            ],
            [
               -0.6130822829836844,
               -0.9461010122913349
            ],
            [
               -0.6158819801783765,
               -0.9467347001901942
            ],
            [
               -0.6186816773730687,
               -0.9473669000692471
            ],
            [
               -0.6214813745677609,
               -0.9479882968008391
            ],
            [
               -0.6242810717624531,
               -0.9485871887367121
            ],
            [
               -0.6270807689571453,
               -0.9491542923120733
            ],
            [
               -0.6298804661518375,
               -0.9496874500135151
            ],
            [
               -0.6326801633465297,
               -0.9501945661677234
            ],
            [
               -0.6354798605412219,
               -0.9506934594517937
            ],
            [
               -0.638279557735914,
               -0.951208190757292
            ],
            [
               -0.6410792549306062,
               -0.951762564918414
            ],
            [
               -0.6438789521252984,
               -0.9523725554251996
            ],
            [
               -0.6466786493199906,
               -0.9530399921747028
            ],
            [
               -0.6494783465146828,
               -0.9537497311165775
            ],
            [
               -0.652278043709375,
               -0.9544716565159954
            ],
            [
               -0.6550777409040672,
               -0.9551674666122205
            ],
            [
               -0.6578774380987593,
               -0.9558006747605878
            ],
            [
               -0.6606771352934515,
               -0.9563471072975525
            ],
            [
               -0.6634768324881437,
               -0.9568027979011056
            ],
            [
               -0.6662765296828359,
               -0.9571867425446294
            ],
            [
               -0.6690762268775281,
               -0.9575373682199839
            ],
            [
               -0.6718759240722203,
               -0.9579033877298258
            ],
            [
               -0.6746756212669125,
               -0.9583314101340696
            ],
            [
               -0.6774753184616047,
               -0.9588537165979898
            ],
            [
               -0.6802750156562969,
               -0.959479650469627
            ],
            [
               -0.6830747128509891,
               -0.9601930728223815
            ],
            [
               -0.6858744100456813,
               -0.9609565918174776
            ],
            [
               -0.6886741072403735,
               -0.9617213161023597
            ],
            [
               -0.6914738044350657,
               -0.9624393099556343
            ],
            [
               -0.6942735016297579,
               -0.9630752202033015
            ],
            [
               -0.6970731988244501,
               -0.9636139059240261
            ],
            [
               -0.6998728960191423,
               -0.9640621966166112
            ],
            [
               -0.7026725932138345,
               -0.9644447065191533
            ],
            [
               -0.7054722904085265,
               -0.9647953669801732
            ],
            [
               -0.7082719876032187,
               -0.9651474702336238
            ],
            [
               -0.7110716847979109,
               -0.9655252240420271
            ],
            [
               -0.7138713819926031,
               -0.9659390852647385
            ],
            [
               -0.7166710791872953,
               -0.966385762208108
            ],
            [
               -0.7194707763819875,
               -0.9668522361684826
            ],
            [
               -0.7222704735766797,
               -0.9673219626497944
            ],
            [
               -0.7250701707713719,
               -0.9677809364501864
            ],
            [
               -0.7278698679660641,
               -0.9682216442397047
            ],
            [
               -0.7306695651607563,
               -0.9686439022162978
            ],
            [
               -0.7334692623554485,
               -0.9690527976959016
            ],
            [
               -0.7362689595501407,
               -0.9694549741679523
            ],
            [
               -0.7390686567448329,
               -0.9698549712538709
            ],
            [
               -0.7418683539395251,
               -0.9702531240579766
            ],
            [
               -0.7446680511342173,
               -0.9706457644257156
            ],
            [
               -0.7474677483289094,
               -0.9710274705847752
            ],
            [
               -0.7502674455236016,
               -0.9713942736113725
            ],
            [
               -0.7530671427182938,
               -0.9717463647182814
            ],
            [
               -0.755866839912986,
               -0.9720890807577918
            ],
            [
               -0.7586665371076782,
               -0.9724316686406325
            ],
            [
               -0.7614662343023704,
               -0.972784248970634
            ],
            [
               -0.7642659314970626,
               -0.9731541507345418
            ],
            [
               -0.7670656286917548,
               -0.9735430769189974
            ],
            [
               -0.769865325886447,
               -0.9739462708881919
            ],
            [
               -0.7726650230811392,
               -0.9743540943663636
            ],
            [
               -0.7754647202758314,
               -0.9747554908240921
            ],
            [
               -0.7782644174705236,
               -0.9751420550508956
            ],
            [
               -0.7810641146652157,
               -0.9755111562574184
            ],
            [
               -0.7838638118599079,
               -0.9758668839350075
            ],
            [
               -0.7866635090546001,
               -0.9762183926109445
            ],
            [
               -0.7894632062492923,
               -0.9765762157636577
            ],
            [
               -0.7922629034439845,
               -0.976947924783794
            ],
            [
               -0.7950626006386766,
               -0.9773348128024988
            ],
            [
               -0.7978622978333688,
               -0.9777309540810124
            ],
            [
               -0.800661995028061,
               -0.9781251312883574
            ],
            [
               -0.8034616922227532,
               -0.9785050411293834
            ],
            [
               -0.8062613894174454,
               -0.9788622821049318
            ],
            [
               -0.8090610866121376,
               -0.9791962426492871
            ],
            [
               -0.8118607838068298,
               -0.979515307443579
            ],
            [
               -0.814660481001522,
               -0.9798347011318242
            ],
            [
               -0.8174601781962142,
               -0.9801714855655885
            ],
            [
               -0.8202598753909064,
               -0.9805382953744264
            ],
            [
               -0.8230595725855986,
               -0.9809379467919472
            ],
            [
               -0.8258592697802908,
               -0.981360870924445
            ],
            [
               -0.828658966974983,
               -0.981786445852121
            ],
            [
               -0.8314586641696752,
               -0.9821880197489141
            ],
            [
               -0.8342583613643674,
               -0.9825401663607043
            ],
            [
               -0.8370580585590595,
               -0.9828259284171921
            ],
            [
               -0.8398577557537517,
               -0.9830417617031133
            ],
            [
               -0.8426574529484439,
               -0.9831986154113619
            ],
            [
               -0.845457150143136,
               -0.9833188311017009
            ],
            [
               -0.8482568473378282,
               -0.9834298898561302
            ],
            [
               -0.8510565445325204,
               -0.9835570279687569
            ],
            [
               -0.8538562417272126,
               -0.9837170440955836
            ],
            [
               -0.8566559389219048,
               -0.9839151438120577
            ],
            [
               -0.859455636116597,
               -0.9841455895865854
            ],
            [
               -0.8622553333112892,
               -0.9843956284857824
            ],
            [
               -0.8650550305059814,
               -0.9846511074444351
            ],
            [
               -0.8678547277006736,
               -0.9849017161370979
            ],
            [
               -0.8706544248953658,
               -0.9851440635101998
            ],
            [
               -0.873454122090058,
               -0.9853816762860925
            ],
            [
               -0.8762538192847502,
               -0.9856221717492795
            ],
            [
               -0.8790535164794424,
               -0.9858728773184393
            ],
            [
               -0.8818532136741346,
               -0.9861366836726195
            ],
            [
               -0.8846529108688267,
               -0.9864097569944485
            ],
            [
               -0.8874526080635189,
               -0.9866819796882877
            ],
            [
               -0.8902523052582111,
               -0.9869399338936744
            ],
            [
               -0.8930520024529033,
               -0.9871712875110694
            ],
            [
               -0.8958516996475955,
               -0.9873689416913654
            ],
            [
               -0.8986513968422877,
               -0.9875334289987561
            ],
            [
               -0.9014510940369799,
               -0.9876727498801932
            ],
            [
               -0.9042507912316721,
               -0.987799824775272
            ],
            [
               -0.9070504884263643,
               -0.9879286352537981
            ],
            [
               -0.9098501856210565,
               -0.9880705835207504
            ],
            [
               -0.9126498828157487,
               -0.9882324398683102
            ],
            [
               -0.9154495800104409,
               -0.9884165359206842
            ],
            [
               -0.9182492772051329,
               -0.9886228791498093
            ],
            [
               -0.9210489743998251,
               -0.9888520050310594
            ],
            [
               -0.9238486715945173,
               -0.9891070035943685
            ],
            [
               -0.9266483687892095,
               -0.9893934358963994
            ],
            [
               -0.9294480659839017,
               -0.9897167183616129
            ],
            [
               -0.9322477631785939,
               -0.9900776883274129
            ],
            [
               -0.9350474603732861,
               -0.9904680338372127
            ],
            [
               -0.9378471575679783,
               -0.9908676692780196
            ],
            [
               -0.9406468547626705,
               -0.9912457498148617
            ],
            [
               -0.9434465519573627,
               -0.9915659084700155
            ],
            [
               -0.9462462491520549,
               -0.9917948130775147
            ],
            [
               -0.9490459463467471,
               -0.9919117870425702
            ],
            [
               -0.9518456435414393,
               -0.9919165214521108
            ],
            [
               -0.9546453407361315,
               -0.9918321413675604
            ],
            [
               -0.9574450379308237,
               -0.991702078569717
            ],
            [
               -0.9602447351255159,
               -0.9915810178252522
            ],
            [
               -0.9630444323202081,
               -0.9915220600011236
            ],
            [
               -0.9658441295149003,
               -0.9915635660052884
            ],
            [
               -0.9686438267095925,
               -0.9917194478415636
            ],
            [
               -0.9714435239042847,
               -0.9919758108405337
            ],
            [
               -0.9742432210989769,
               -0.9922950547630109
            ],
            [
               -0.9770429182936691,
               -0.9926263527632186
            ],
            [
               -0.9798426154883613,
               -0.9929195282844667
            ],
            [
               -0.9826423126830534,
               -0.9931383421845008
            ],
            [
               -0.9854420098777456,
               -0.9932694086649623
            ],
            [
               -0.9882417070724377,
               -0.9933243157157525
            ],
            [
               -0.9910414042671299,
               -0.9933346034119863
            ],
            [
               -0.9938411014618221,
               -0.9933413937532385
            ],
            [
               -0.9966407986565143,
               -0.993382997910351
            ],
            [
               -0.9994404958512065,
               -0.9934842841356524
            ],
            [
               -1.0022401930458988,
               -0.9936508583381494
            ],
            [
               -1.005039890240591,
               -0.9938694591645949
            ],
            [
               -1.007839587435283,
               -0.9941139580581746
            ],
            [
               -1.0106392846299752,
               -0.9943546392405114
            ],
            [
               -1.0134389818246674,
               -0.9945675538952157
            ],
            [
               -1.0162386790193596,
               -0.9947409446616262
            ],
            [
               -1.0190383762140518,
               -0.9948769046635342
            ],
            [
               -1.021838073408744,
               -0.9949881399186435
            ],
            [
               -1.0246377706034362,
               -0.9950913549964928
            ],
            [
               -1.0274374677981284,
               -0.995199831001168
            ],
            [
               -1.0302371649928206,
               -0.9953178879700384
            ],
            [
               -1.0330368621875128,
               -0.9954391210350244
            ],
            [
               -1.035836559382205,
               -0.9955488846782252
            ],
            [
               -1.0386362565768972,
               -0.9956299814293128
            ],
            [
               -1.0414359537715894,
               -0.9956694156362267
            ],
            [
               -1.0442356509662816,
               -0.9956637611525503
            ],
            [
               -1.0470353481609738,
               -0.9956212439584802
            ],
            [
               -1.049835045355666,
               -0.9955598371421359
            ],
            [
               -1.0526347425503582,
               -0.9955020718382073
            ],
            [
               -1.0554344397450504,
               -0.9954683904384878
            ],
            [
               -1.0582341369397426,
               -0.9954713271835114
            ],
            [
               -1.0610338341344348,
               -0.9955124560691755
            ],
            [
               -1.063833531329127,
               -0.9955830385493556
            ],
            [
               -1.0666332285238191,
               -0.9956680004478313
            ],
            [
               -1.0694329257185113,
               -0.9957517278682328
            ],
            [
               -1.0722326229132033,
               -0.9958235864592977
            ],
            [
               -1.0750323201078955,
               -0.9958812267470676
            ],
            [
               -1.0778320173025877,
               -0.9959305686620841
            ],
            [
               -1.08063171449728,
               -0.9959825589814317
            ],
            [
               -1.083431411691972,
               -0.996047943385062
            ],
            [
               -1.0862311088866643,
               -0.996131994304196
            ],
            [
               -1.0890308060813565,
               -0.9962311524814962
            ],
            [
               -1.0918305032760487,
               -0.9963328777031255
            ],
            [
               -1.0946302004707409,
               -0.9964188970735195
            ],
            [
               -1.097429897665433,
               -0.9964708682401922
            ],
            [
               -1.1002295948601253,
               -0.9964766352074819
            ],
            [
               -1.1030292920548175,
               -0.9964350222984961
            ],
            [
               -1.1058289892495097,
               -0.996357556195979
            ],
            [
               -1.1086286864442019,
               -0.9962664708373572
            ],
            [
               -1.111428383638894,
               -0.996189512770598
            ],
            [
               -1.1142280808335863,
               -0.9961530476374052
            ],
            [
               -1.1170277780282785,
               -0.996175463919126
            ],
            [
               -1.1198274752229707,
               -0.9962627372784683
            ],
            [
               -1.1226271724176629,
               -0.9964073226530954
            ],
            [
               -1.125426869612355,
               -0.9965905220412212
            ],
            [
               -1.1282265668070472,
               -0.9967874640514094
            ],
            [
               -1.1310262640017394,
               -0.9969731373444632
            ],
            [
               -1.1338259611964316,
               -0.9971277375442358
            ],
            [
               -1.1366256583911238,
               -0.9972399383741584
            ],
            [
               -1.139425355585816,
               -0.9973074377872533
            ],
            [
               -1.1422250527805082,
               -0.9973350032473216
            ],
            [
               -1.1450247499752004,
               -0.9973309687291987
            ],
            [
               -1.1478244471698926,
               -0.9973035066047427
            ],
            [
               -1.1506241443645848,
               -0.9972579242343695
            ],
            [
               -1.153423841559277,
               -0.997195775222266
            ],
            [
               -1.1562235387539692,
               -0.9971159009641117
            ],
            [
               -1.1590232359486614,
               -0.9970168542632492
            ],
            [
               -1.1618229331433536,
               -0.9968997087764808
            ],
            [
               -1.1646226303380458,
               -0.9967701515039269
            ],
            [
               -1.167422327532738,
               -0.9966390053580476
            ],
            [
               -1.1702220247274302,
               -0.9965208434687909
            ],
            [
               -1.1730217219221224,
               -0.9964309727167744
            ],
            [
               -1.1758214191168146,
               -0.9963815968589731
            ],
            [
               -1.1786211163115068,
               -0.996378266991256
            ],
            [
               -1.1814208135061988,
               -0.9964177070699574
            ],
            [
               -1.184220510700891,
               -0.9964877708245756
            ],
            [
               -1.1870202078955832,
               -0.9965697316707851
            ],
            [
               -1.1898199050902754,
               -0.9966424741327813
            ],
            [
               -1.1926196022849676,
               -0.996687609035549
            ],
            [
               -1.1954192994796597,
               -0.9966942212306651
            ],
            [
               -1.198218996674352,
               -0.9966619698109553
            ],
            [
               -1.2010186938690441,
               -0.9966016113654985
            ],
            [
               -1.2038183910637363,
               -0.9965326370281471
            ],
            [
               -1.2066180882584285,
               -0.9964784607137871
            ],
            [
               -1.2094177854531207,
               -0.996460281750583
            ],
            [
               -1.212217482647813,
               -0.9964911820993545
            ],
            [
               -1.2150171798425051,
               -0.996572066965848
            ],
            [
               -1.2178168770371973,
               -0.996690670021324
            ],
            [
               -1.2206165742318895,
               -0.9968240887445392
            ],
            [
               -1.2234162714265817,
               -0.9969443703959264
            ],
            [
               -1.226215968621274,
               -0.9970257860675873
            ],
            [
               -1.229015665815966,
               -0.997051867515
            ],
            [
               -1.2318153630106583,
               -0.9970202284170757
            ],
            [
               -1.2346150602053505,
               -0.9969437039624935
            ],
            [
               -1.2374147574000427,
               -0.9968473113646388
            ],
            [
               -1.240214454594735,
               -0.9967617033017047
            ],
            [
               -1.243014151789427,
               -0.9967148198958211
            ],
            [
               -1.2458138489841193,
               -0.9967240242094824
            ],
            [
               -1.2486135461788115,
               -0.9967909329313951
            ],
            [
               -1.2514132433735037,
               -0.9969004214422994
            ],
            [
               -1.2542129405681959,
               -0.9970240910036319
            ],
            [
               -1.2570126377628879,
               -0.9971271901196184
            ],
            [
               -1.25981233495758,
               -0.9971769843736527
            ],
            [
               -1.2626120321522722,
               -0.9971501891428614
            ],
            [
               -1.2654117293469644,
               -0.997037445393584
            ],
            [
               -1.2682114265416566,
               -0.9968438152240542
            ],
            [
               -1.2710111237363488,
               -0.996585572549475
            ],
            [
               -1.273810820931041,
               -0.996284728056241
            ],
            [
               -1.2766105181257332,
               -0.9959633575868836
            ],
            [
               -1.2794102153204254,
               -0.9956396802932803
            ],
            [
               -1.2822099125151176,
               -0.9953270018329321
            ],
            [
               -1.2850096097098098,
               -0.9950354012498053
            ],
            [
               -1.287809306904502,
               -0.9947748598410424
            ],
            [
               -1.2906090040991942,
               -0.9945578654776581
            ],
            [
               -1.2934087012938864,
               -0.9943996630134582
            ],
            [
               -1.2962083984885786,
               -0.9943152573312519
            ],
            [
               -1.2990080956832708,
               -0.9943136993588519
            ],
            [
               -1.301807792877963,
               -0.994391572967305
            ],
            [
               -1.3046074900726552,
               -0.9945283948320411
            ],
            [
               -1.3074071872673474,
               -0.9946864557690669
            ],
            [
               -1.3102068844620396,
               -0.9948164179939647
            ],
            [
               -1.3130065816567318,
               -0.9948680669530288
            ],
            [
               -1.315806278851424,
               -0.9948036238282028
            ],
            [
               -1.3186059760461162,
               -0.9946096765159187
            ],
            [
               -1.3214056732408084,
               -0.9943036478501359
            ],
            [
               -1.3242053704355006,
               -0.9939319817197643
            ],
            [
               -1.3270050676301928,
               -0.9935596061957255
            ],
            [
               -1.329804764824885,
               -0.9932530250728333
            ],
            [
               -1.3326044620195772,
               -0.9930616835848451
            ],
            [
               -1.3354041592142694,
               -0.993003228736905
            ],
            [
               -1.3382038564089616,
               -0.9930574986105838
            ],
            [
               -1.3410035536036538,
               -0.9931716481320993
            ],
            [
               -1.343803250798346,
               -0.9932754326475806
            ],
            [
               -1.3466029479930381,
               -0.9933023765000766
            ],
            [
               -1.3494026451877303,
               -0.9932104425115376
            ],
            [
               -1.3522023423824225,
               -0.9929956560087685
            ],
            [
               -1.3550020395771145,
               -0.992694089026569
            ],
            [
               -1.3578017367718067,
               -0.992371151371749
            ],
            [
               -1.360601433966499,
               -0.9921011872874557
            ],
            [
               -1.363401131161191,
               -0.9919436385122553
            ],
            [
               -1.3662008283558833,
               -0.991923403222243
            ],
            [
               -1.3690005255505755,
               -0.9920219643218684
            ],
            [
               -1.3718002227452677,
               -0.9921826211453681
            ],
            [
               -1.37459991993996,
               -0.992328702622624
            ],
            [
               -1.377399617134652,
               -0.9923893699680011
            ],
            [
               -1.3801993143293443,
               -0.9923249277343953
            ],
            [
               -1.3829990115240365,
               -0.9921433812505913
            ],
            [
               -1.3857987087187287,
               -0.9919024542454975
            ],
            [
               -1.3885984059134209,
               -0.9916956892253916
            ],
            [
               -1.391398103108113,
               -0.9916262721308822
            ],
            [
               -1.3941978003028053,
               -0.9917761652427617
            ],
            [
               -1.3969974974974975,
               -0.992179962289941
            ]
         ]
      }
   ]
}
