# Supplementary material for: Isolation of a planar π-aromatic Bi5− ring in a cobalt-based inverse-sandwich-type complex
Source: Nat Chem. 2025 Jan 20;17(4):547–55. doi: 10.1038/s41557-024-01713-8 (PMC11964920; doi:10.1038/s41557-024-01713-8)
Supplement: Supplementary file 4 — Original magnetic data of compound 1 and origin file of Fig. 3. [file 41557_2024_1713_MOESM4_ESM.zip › sr_and_T/11.csv]

comment	corrected Loops
temperature	0.2
sr	0.128
angle	0
trans	0
B	M
-1.3999	-0.986642125516286
-1.3970974874874873	-0.9859689548191257
-1.394294974974975	-0.9853840156805322
-1.3914924624624623	-0.9849408373983668
-1.3886899499499499	-0.9846575411568728
-1.3858874374374373	-0.9845186080022106
-1.3830849249249249	-0.98448543023903
-1.3802824124124122	-0.9845115836765048
-1.3774798998998998	-0.9845576844431316
-1.3746773873873872	-0.9846013414667902
-1.3718748748748748	-0.9846397595813028
-1.3690723623623622	-0.9846852134442858
-1.3662698498498498	-0.9847559588248833
-1.3634673373373372	-0.9848664013979593
-1.3606648248248248	-0.9850201562699856
-1.3578623123123121	-0.9852081823644105
-1.3550597997997997	-0.9854120785865941
-1.3522572872872871	-0.9856106916538758
-1.3494547747747747	-0.9857871097858968
-1.346652262262262	-0.9859332455866279
-1.3438497497497497	-0.9860504206007985
-1.341047237237237	-0.9861461256288375
-1.3382447247247247	-0.9862287274138273
-1.335442212212212	-0.9863026941478146
-1.3326396996996996	-0.9863666160568119
-1.329837187187187	-0.9864150368538787
-1.3270346746746746	-0.9864434014069816
-1.324232162162162	-0.9864539586140071
-1.3214296496496496	-0.9864598413468602
-1.318627137137137	-0.9864850584106672
-1.3158246246246246	-0.9865596204004763
-1.313022112112112	-0.9867109402613907
-1.3102195995995995	-0.9869542714678459
-1.307417087087087	-0.9872856285973104
-1.3046145745745745	-0.987680063859429
-1.301812062062062	-0.9880964933281042
-1.2990095495495495	-0.9884880395932314
-1.2962070370370369	-0.9888148666471288
-1.2934045245245245	-0.9890554531795317
-1.2906020120120119	-0.9892125846858577
-1.2877994994994995	-0.9893119708001405
-1.2849969869869868	-0.9893937815459666
-1.2821944744744744	-0.9894997365249747
-1.2793919619619618	-0.9896598701415029
-1.2765894494494494	-0.9898832161388711
-1.2737869369369368	-0.9901553580207607
-1.2709844244244244	-0.9904435181807016
-1.2681819119119118	-0.9907073821447547
-1.2653793993993994	-0.9909120140579808
-1.2625768868868867	-0.991038627510731
-1.2597743743743743	-0.9910898079936155
-1.2569718618618617	-0.991087724950471
-1.2541693493493493	-0.9910662347517447
-1.2513668368368367	-0.9910597462103614
-1.2485643243243243	-0.9910926417778132
-1.2457618118118117	-0.9911726475998526
-1.2429592992992993	-0.9912900186865401
-1.2401567867867866	-0.9914223306103476
-1.2373542742742742	-0.9915427935387815
-1.2345517617617616	-0.99162897324368
-1.2317492492492492	-0.9916689344270841
-1.2289467367367366	-0.9916630021716675
-1.2261442242242242	-0.9916210819555435
-1.2233417117117116	-0.9915571179757381
-1.2205391991991992	-0.9914832013528068
-1.2177366866866866	-0.9914057491192994
-1.2149341741741742	-0.9913251423323783
-1.2121316616616615	-0.9912386729122256
-1.2093291491491491	-0.9911452227567399
-1.2065266366366365	-0.9910493496209531
-1.203724124124124	-0.9909626776144846
-1.2009216116116115	-0.9909016012413243
-1.198119099099099	-0.9908818783565256
-1.1953165865865865	-0.9909120930452273
-1.192514074074074	-0.99098864787617
-1.1897115615615614	-0.9910945963852196
-1.186909049049049	-0.9912033365599131
-1.1841065365365364	-0.9912864018533059
-1.181304024024024	-0.9913229583304164
-1.1785015115115114	-0.9913077621178317
-1.175698998998999	-0.9912546059282494
-1.1728964864864864	-0.9911936442020581
-1.170093973973974	-0.9911629974941472
-1.1672914614614613	-0.9911970163612078
-1.164488948948949	-0.9913148426308631
-1.1616864364364363	-0.9915129854584026
-1.158883923923924	-0.991764472249675
-1.1560814114114113	-0.9920251037387737
-1.153278898898899	-0.992245101635175
-1.1504763863863863	-0.9923827236192777
-1.1476738738738739	-0.992415794668343
-1.1448713613613613	-0.9923477615125706
-1.1420688488488488	-0.9922065881652802
-1.1392663363363362	-0.9920370033635828
-1.1364638238238238	-0.9918885713557115
-1.1336613113113112	-0.9918031712624389
-1.1308587987987986	-0.991805423215546
-1.1280562862862862	-0.991898470450993
-1.1252537737737738	-0.9920657428503055
-1.1224512612612612	-0.9922775044491567
-1.1196487487487485	-0.992499711909502
-1.1168462362362361	-0.9927023454670374
-1.1140437237237237	-0.9928649491337036
-1.111241211211211	-0.9929783448943961
-1.1084386986986985	-0.9930428823398327
-1.105636186186186	-0.9930646541742059
-1.1028336736736737	-0.9930515158894935
-1.100031161161161	-0.9930104296897408
-1.0972286486486484	-0.9929468137397954
-1.094426136136136	-0.992865596694896
-1.0916236236236236	-0.9927729521854272
-1.088821111111111	-0.9926774841058368
-1.0860185985985984	-0.9925899917081651
-1.083216086086086	-0.9925216768874219
-1.0804135735735736	-0.9924814357167535
-1.077611061061061	-0.9924733673294568
-1.0748085485485483	-0.9924956282159452
-1.072006036036036	-0.9925412584791762
-1.0692035235235235	-0.9926008117033285
-1.066401011011011	-0.9926658554283798
-1.0635984984984983	-0.9927319897284339
-1.060795985985986	-0.9928001387590208
-1.0579934734734735	-0.9928754806555706
-1.0551909609609609	-0.992964273206361
-1.0523884484484483	-0.9930696704633672
-1.0495859359359359	-0.9931880864610259
-1.0467834234234235	-0.9933075602714909
-1.0439809109109108	-0.9934089333752747
-1.0411783983983982	-0.9934696889311816
-1.0383758858858858	-0.9934693660599907
-1.0355733733733734	-0.9933948875955969
-1.0327708608608608	-0.9932441341293781
-1.0299683483483482	-0.9930266629671629
-1.0271658358358358	-0.992761405794395
-1.0243633233233234	-0.9924721519645612
-1.0215608108108107	-0.9921822957379374
-1.0187582982982981	-0.9919104699711971
-1.0159557857857857	-0.9916682730516937
-1.0131532732732733	-0.9914604878098279
-1.0103507607607607	-0.9912872930197771
-1.007548248248248	-0.9911473043233792
-1.0047457357357357	-0.9910400807844966
-1.0019432232232233	-0.9909670491858142
-0.9991407107107106	-0.9909304947485678
-0.9963381981981981	-0.9909310743698585
-0.9935356856856856	-0.9909649251978092
-0.9907331731731731	-0.9910216446015812
-0.9879306606606606	-0.9910841414288465
-0.9851281481481481	-0.9911307123438802
-0.9823256356356356	-0.9911389200963974
-0.9795231231231231	-0.9910902206180949
-0.9767206106106106	-0.9909740183662386
-0.973918098098098	-0.9907900034302461
-0.9711155855855855	-0.990548161044428
-0.968313073073073	-0.9902665448033214
-0.9655105605605605	-0.9899675267528518
-0.962708048048048	-0.9896735842051676
-0.9599055355355355	-0.9894036700062525
-0.957103023023023	-0.9891708876527467
-0.9543005105105105	-0.9889817051220375
-0.951497997997998	-0.9888364789355841
-0.9486954854854854	-0.9887307744913485
-0.9458929729729728	-0.9886569235663878
-0.9430904604604604	-0.9886054173501975
-0.9402879479479478	-0.988565982797379
-0.9374854354354354	-0.988528403107888
-0.9346829229229228	-0.9884832307873119
-0.9318804104104104	-0.98842248943504
-0.9290778978978977	-0.9883403270369417
-0.9262753853853853	-0.9882334667269834
-0.9234728728728727	-0.9881012853837001
-0.9206703603603603	-0.9879454630243119
-0.9178678478478477	-0.9877693392341667
-0.9150653353353353	-0.987577284460968
-0.9122628228228227	-0.9873744351921332
-0.9094603103103103	-0.9871669940045695
-0.9066577977977976	-0.9869629875774493
-0.9038552852852852	-0.9867730262703203
-0.9010527727727726	-0.9866103839441558
-0.8982502602602602	-0.9864897612017567
-0.8954477477477477	-0.9864244626926062
-0.8926452352352352	-0.9864223312427172
-0.8898427227227227	-0.9864814380017044
-0.8870402102102102	-0.9865869686137676
-0.8842376976976977	-0.9867107468423246
-0.8814351851851852	-0.9868143060250829
-0.8786326726726726	-0.986855448583549
-0.8758301601601601	-0.9867970954536462
-0.8730276476476476	-0.9866162921401003
-0.8702251351351351	-0.9863108552134443
-0.8674226226226226	-0.9859015119939163
-0.8646201101101101	-0.9854284714479808
-0.8618175975975975	-0.9849428861878071
-0.859015085085085	-0.9844951754699138
-0.8562125725725724	-0.9841231995875586
-0.8534100600600599	-0.9838434582898286
-0.8506075475475474	-0.9836477326591253
-0.8478050350350349	-0.9835060988553015
-0.8450025225225224	-0.9833754515228763
-0.8422000100100099	-0.9832111270626571
-0.8393974974974974	-0.9829783852531513
-0.8365949849849849	-0.9826606412583314
-0.8337924724724723	-0.9822623836635025
-0.8309899599599598	-0.981806327409676
-0.8281874474474473	-0.9813260212256023
-0.8253849349349348	-0.9808563426035044
-0.8225824224224223	-0.9804247191108186
-0.8197799099099098	-0.9800454354424262
-0.8169773973973973	-0.9797182312242105
-0.8141748848848848	-0.9794309807003978
-0.8113723723723723	-0.9791650448319869
-0.8085698598598597	-0.9789012677643547
-0.8057673473473472	-0.9786246996156598
-0.8029648348348347	-0.9783268545381298
-0.8001623223223222	-0.9780053431039601
-0.7973598098098097	-0.9776616587773088
-0.7945572972972972	-0.9772984233159183
-0.7917547847847847	-0.9769173584152229
-0.7889522722722722	-0.9765187246766975
-0.7861497597597596	-0.9761022069892216
-0.7833472472472471	-0.975668553140586
-0.7805447347347346	-0.9752209590519867
-0.7777422222222221	-0.9747653501715181
-0.7749397097097096	-0.9743092492397907
-0.7721371971971971	-0.9738596049213328
-0.7693346846846846	-0.9734204868464575
-0.7665321721721721	-0.9729916981126825
-0.7637296596596596	-0.9725690422878361
-0.760927147147147	-0.9721463237278432
-0.7581246346346345	-0.9717184181569791
-0.755322122122122	-0.9712842289722707
-0.7525196096096095	-0.9708482705922339
-0.749717097097097	-0.9704200508593201
-0.7469145845845845	-0.9700112198757243
-0.744112072072072	-0.9696313229453648
-0.7413095595595595	-0.9692836082319458
-0.738507047047047	-0.9689624467707489
-0.7357045345345344	-0.9686534563964504
-0.7329020220220219	-0.9683365275147391
-0.7300995095095094	-0.9679909376712399
-0.7272969969969969	-0.9676009774813448
-0.7244944844844844	-0.9671602768231189
-0.7216919719719719	-0.9666734150397795
-0.7188894594594594	-0.9661542940368739
-0.7160869469469469	-0.9656218374197936
-0.7132844344344343	-0.9650944689536021
-0.7104819219219218	-0.9645852029902076
-0.7076794094094093	-0.9640989137558904
-0.7048768968968968	-0.9636325375058947
-0.7020743843843843	-0.963177897280969
-0.6992718718718718	-0.9627259108386781
-0.6964693593593593	-0.9622704848524317
-0.6936668468468468	-0.9618105763868103
-0.6908643343343343	-0.9613496467305263
-0.6880618218218217	-0.9608927656916626
-0.6852593093093092	-0.960442562431207
-0.6824567967967967	-0.9599957115568742
-0.6796542842842842	-0.959541502519077
-0.6768517717717717	-0.9590633101353385
-0.6740492592592592	-0.9585427248870337
-0.6712467467467467	-0.9579650966622588
-0.6684442342342342	-0.9573246616308071
-0.6656417217217216	-0.9566274760841891
-0.6628392092092091	-0.9558910619820249
-0.6600366966966966	-0.9551407407121624
-0.6572341841841841	-0.9544037189836561
-0.6544316716716716	-0.9537027145115919
-0.6516291591591591	-0.9530510216830046
-0.6488266466466466	-0.9524503902506138
-0.6460241341341341	-0.9518921213271452
-0.6432216216216216	-0.9513607246872251
-0.640419109109109	-0.9508387034720707
-0.6376165965965965	-0.9503107992842901
-0.634814084084084	-0.9497664008711519
-0.6320115715715715	-0.9491996309544444
-0.629209059059059	-0.9486075596145644
-0.6264065465465465	-0.9479876944126329
-0.623604034034034	-0.947336108641661
-0.6208015215215215	-0.9466472219246058
-0.617999009009009	-0.9459154874215296
-0.6151964964964964	-0.9451383692764612
-0.6123939839839839	-0.9443193564172951
-0.6095914714714714	-0.9434696100874005
-0.6067889589589589	-0.9426072535061594
-0.6039864464464464	-0.9417541414467123
-0.6011839339339339	-0.9409308929100286
-0.5983814214214214	-0.9401516793854183
-0.5955789089089089	-0.9394204627460354
-0.5927763963963963	-0.9387299804097495
-0.5899738838838838	-0.9380639071079138
-0.5871713713713713	-0.9374015808684646
-0.5843688588588588	-0.9367238295979325
-0.5815663463463463	-0.9360180728689522
-0.5787638338338338	-0.9352811281187956
-0.5759613213213213	-0.9345189315653206
-0.5731588088088088	-0.9337434181389015
-0.5703562962962963	-0.9329677326526931
-0.5675537837837837	-0.9322014496712883
-0.5647512712712712	-0.9314473986824081
-0.5619487587587587	-0.9307010686617903
-0.5591462462462462	-0.9299526340558593
-0.5563437337337337	-0.9291907360679412
-0.5535412212212212	-0.9284065835885085
-0.5507387087087087	-0.9275968926957376
-0.5479361961961962	-0.9267646574974162
-0.5451336836836836	-0.925917551212444
-0.5423311711711711	-0.9250645985499404
-0.5395286586586586	-0.9242123422932016
-0.5367261461461461	-0.9233618571809414
-0.5339236336336336	-0.9225076196514317
-0.5311211211211211	-0.9216385683192225
-0.5283186086086086	-0.920740940972562
-0.5255160960960961	-0.9198019148679333
-0.5227135835835836	-0.9188128892492833
-0.519911071071071	-0.9177714686990754
-0.5171085585585585	-0.9166817206634661
-0.514306046046046	-0.9155528800096628
-0.5115035335335335	-0.9143971342420081
-0.508701021021021	-0.9132272929536527
-0.5058985085085085	-0.9120549963731646
-0.503095995995996	-0.9108897489299179
-0.5002934834834833	-0.9097386521123207
-0.49749097097097084	-0.9086064368789599
-0.4946884584584583	-0.9074953685563854
-0.4918859459459458	-0.9064048116091654
-0.4890834334334333	-0.905330584237519
-0.4862809209209208	-0.9042645312707085
-0.4834784084084083	-0.9031948421082381
-0.48067589589589577	-0.9021074667818558
-0.47787338338338325	-0.900988584650636
-0.47507087087087074	-0.899827608458623
-0.47226835835835823	-0.8986198595586956
-0.4694658458458457	-0.8973679927361722
-0.4666633333333332	-0.8960815424812176
-0.4638608208208207	-0.8947745324405876
-0.4610583083083082	-0.893461746326885
-0.4582557957957957	-0.8921547629273101
-0.45545328328328316	-0.8908590109939099
-0.45265077077077065	-0.8895728204846054
-0.44984825825825814	-0.8882888084333258
-0.4470457457457456	-0.8869971495341809
-0.4442432332332331	-0.8856896168654365
-0.4414407207207206	-0.8843629781087288
-0.4386382082082081	-0.8830205171689529
-0.4358356956956956	-0.8816710720689387
-0.43303318318318307	-0.8803258332769228
-0.43023067067067056	-0.8789939408661962
-0.42742815815815804	-0.8776783766923588
-0.42462564564564553	-0.8763736035299103
-0.421823133133133	-0.8750658626587202
-0.4190206206206205	-0.8737361816581433
-0.416218108108108	-0.8723652528459855
-0.4134155955955955	-0.8709387191985305
-0.410613083083083	-0.8694512566484967
-0.40781057057057046	-0.8679082153385254
-0.40500805805805795	-0.8663243478728546
-0.40220554554554544	-0.8647200513397737
-0.39940303303303293	-0.8631162852690311
-0.3966005205205205	-0.8615296666941534
-0.3937980080080079	-0.8599690936269127
-0.3909954954954955	-0.8584346838202495
-0.3881929829829829	-0.8569190456234768
-0.3853904704704705	-0.8554101882398037
-0.38258795795795786	-0.8538949594823111
-0.37978544544544546	-0.8523618865801776
-0.37698293293293283	-0.8508026592297562
-0.37418042042042043	-0.8492120760609425
-0.3713779079079078	-0.8475868538915843
-0.3685753953953954	-0.8459240693917307
-0.3657728828828828	-0.8442200498449104
-0.3629703703703704	-0.8424702624150238
-0.36016785785785776	-0.8406702912522006
-0.35736534534534536	-0.8388175220496361
-0.35456283283283274	-0.8369128489727533
-0.35176032032032034	-0.8349616828850273
-0.3489578078078077	-0.8329737723856063
-0.3461552952952953	-0.83096175354582
-0.3433527827827827	-0.8289387685652505
-0.3405502702702703	-0.8269157896899018
-0.33774775775775767	-0.8248993609516388
-0.33494524524524527	-0.8228903193004597
-0.33214273273273265	-0.8208837501795936
-0.32934022022022025	-0.8188700871936774
-0.3265377077077076	-0.8168369956536492
-0.323735195195195	-0.8147715563872984
-0.3209326826826826	-0.8126622969341339
-0.31813017017017	-0.8105007537931035
-0.3153276576576576	-0.8082824163261957
-0.31252514514514496	-0.8060070339403353
-0.30972263263263256	-0.8036783336211568
-0.30692012012011993	-0.801303209087205
-0.30411760760760753	-0.7988904491917737
-0.3013150950950949	-0.796449115273518
-0.2985125825825825	-0.7939867699235221
-0.2957100700700699	-0.7915078753710882
-0.2929075575575575	-0.7890127562332374
-0.29010504504504486	-0.7864974904177882
-0.28730253253253246	-0.7839549154657148
-0.28450002002001984	-0.781376635646253
-0.28169750750750744	-0.7787555709772527
-0.2788949949949948	-0.7760883263905454
-0.2760924824824824	-0.7733765959327883
-0.2732899699699698	-0.7706270164479647
-0.2704874574574574	-0.7678493207353538
-0.26768494494494477	-0.7650531912916381
-0.26488243243243237	-0.7622447017621876
-0.26207991991991975	-0.7594234739991546
-0.25927740740740735	-0.7565815618269562
-0.2564748948948947	-0.7537046022612122
-0.2536723823823823	-0.7507750809664602
-0.2508698698698697	-0.7477768609374953
-0.2480673573573573	-0.7446996595055528
-0.24526484484484468	-0.7415421011233345
-0.24246233233233228	-0.738312363741018
-0.23965981981981965	-0.7350261642076508
-0.23685730730730725	-0.7317026612166886
-0.23405479479479463	-0.7283595160348966
-0.23125228228228223	-0.7250086149063648
-0.2284497697697696	-0.7216537268374892
-0.2256472572572572	-0.7182907186231424
-0.22284474474474458	-0.7149100942261508
-0.22004223223223218	-0.7115008595962011
-0.21723971971971956	-0.7080543002089807
-0.21443720720720716	-0.7045663395763806
-0.21163469469469454	-0.701037692945415
-0.20883218218218214	-0.6974718482722473
-0.2060296696696695	-0.6938717069353286
-0.2032271571571571	-0.6902362156175841
-0.2004246446446445	-0.6865583404313915
-0.1976221321321321	-0.682825266196651
-0.19481961961961947	-0.6790209121901383
-0.19201710710710707	-0.6751300198874868
-0.18921459459459444	-0.6711424833697448
-0.18641208208208204	-0.6670564657165297
-0.18360956956956942	-0.6628792200065483
-0.18080705705705702	-0.6586252800951804
-0.1780045445445444	-0.6543125438786717
-0.175202032032032	-0.6499574442670142
-0.17239951951951937	-0.6455706636608862
-0.16959700700700697	-0.641154617526147
-0.16679449449449435	-0.6367033059748285
-0.16399198198198195	-0.6322043393427482
-0.16118946946946933	-0.627642265673234
-0.15838695695695693	-0.6230019950356003
-0.1555844444444443	-0.6182712260790594
-0.1527819319319319	-0.613441269100906
-0.14997941941941928	-0.608506327431075
-0.14717690690690688	-0.6034618879060458
-0.14437439439439426	-0.5983031636206754
-0.14157188188188186	-0.5930244292384553
-0.13876936936936923	-0.5876196454888591
-0.13596685685685683	-0.5820841692301052
-0.1331643443443442	-0.5764168302799343
-0.1303618318318318	-0.5706214324978597
-0.1275593193193192	-0.564706896782087
-0.12475680680680679	-0.5586857511326137
-0.12195429429429416	-0.5525713035004329
-0.11915178178178176	-0.5463743645761877
-0.11634926926926914	-0.5401006114638577
-0.11354675675675674	-0.5337495039185359
-0.11074424424424412	-0.5273151375411792
-0.10794173173173172	-0.5207887298516856
-0.1051392192192191	-0.514161836252368
-0.10233670670670669	-0.5074291061480515
-0.09953419419419407	-0.5005895270773569
-0.09673168168168167	-0.4936456261582348
-0.09392916916916905	-0.486600823691145
-0.09112665665665665	-0.47945580832666523
-0.08832414414414402	-0.47220518765922004
-0.08552163163163162	-0.4648356245722848
-0.082719119119119	-0.45732621014637365
-0.0799166066066066	-0.449651105211197
-0.07711409409409398	-0.44178374976810353
-0.07431158158158158	-0.43370143921569637
-0.07150906906906895	-0.4253889612875008
-0.06870655655655655	-0.4168403025256201
-0.06590404404404393	-0.40805805036697074
-0.06310153153153153	-0.3990508221648348
-0.06029901901901891	-0.389829612043025
-0.057496506506506506	-0.38040418807796594
-0.054693993993993884	-0.3707805402706663
-0.05189148148148148	-0.36095994672722875
-0.04908896896896886	-0.35093965857471676
-0.04628645645645646	-0.34071470073564236
-0.04348394394394384	-0.3302800032436335
-0.040681431431431436	-0.31963208366514684
-0.037878918918918814	-0.30876975869281376
-0.03507640640640641	-0.29769375563741063
-0.03227389389389379	-0.28640547632405244
-0.02947138138138139	-0.2749054160800627
-0.026668868868868767	-0.2631918022663484
-0.023866356356356366	-0.2512599065689167
-0.021063843843843744	-0.23910227269205508
-0.018261331331331343	-0.22670987151081623
-0.01545881881881872	-0.2140740130023705
-0.01265630630630632	-0.20118873025864092
-0.009853793793793697	-0.1880532891308896
-0.007051281281281296	-0.17467443638902969
-0.004248768768768674	-0.16106796365556575
-0.001446256256256273	-0.1472591522837236
0.0013562562562563496	-0.13328172581530212
0.00415876876876875	-0.11917512678962766
0.006961281281281373	-0.1049802747887491
0.009763793793793774	-0.09073440777440978
0.012566306306306396	-0.07646604060484818
0.015368818818818797	-0.062191328892472975
0.01817133133133142	-0.047913050604928564
0.02097384384384382	-0.03362293933934518
0.023776356356356443	-0.01930728010707783
0.026578868868868843	-0.004954708640194816
0.029381381381381466	0.009435668136447806
0.03218389389389387	0.02384809081530509
0.03498640640640649	0.03824790084336899
0.03778891891891911	0.052584306491795796
0.04059143143143151	0.06679787832020828
0.043393943943944135	0.08083106975138782
0.046196456456456536	0.09463902449451828
0.04899896896896916	0.1081976518902005
0.05180148148148156	0.12150657626748312
0.05460399399399418	0.13458596602652495
0.05740650650650658	0.14746802901941478
0.060209019019019205	0.16018557962869742
0.0630115315315316	0.1727610176697779
0.06581404404404423	0.18519898358320933
0.06861655655655663	0.19748485609607497
0.07141906906906925	0.2095894578039885
0.07422158158158165	0.22147839089605403
0.07702409409409428	0.23312296219444445
0.07982660660660668	0.24450915480936192
0.0826291191191193	0.2556417390688918
0.0854316316316317	0.26654219371427396
0.08823414414414432	0.2772411225558812
0.09103665665665672	0.2877676456656823
0.09383916916916935	0.29813922908288
0.09664168168168175	0.3083552687349382
0.09944419419419437	0.31839651310245043
0.10224670670670677	0.32823050451380026
0.10504921921921939	0.3378212728325232
0.10785173173173179	0.34714017005272163
0.11065424424424442	0.35617442687547984
0.11345675675675682	0.3649308284361615
0.11625926926926944	0.37343355459310523
0.11906178178178184	0.3817171445779248
0.12186429429429446	0.3898170810881524
0.12466680680680686	0.39776114105779403
0.12746931931931949	0.40556423616713233
0.13027183183183189	0.4132281438139546
0.1330743443443445	0.42074578995241974
0.1358768568568569	0.42810820098634234
0.13867936936936953	0.4353114208867231
0.14148188188188193	0.44236085391888214
0.14428439439439456	0.44927155267429997
0.14708690690690696	0.4560645220668451
0.14988941941941958	0.4627605843577739
0.15269193193193198	0.4693742195228967
0.1554944444444446	0.4759097577035088
0.158296956956957	0.48236138543845586
0.16109946946946962	0.4887169801073464
0.16390198198198203	0.4949643410700358
0.16670449449449465	0.5010974697301095
0.16950700700700705	0.5071204976299476
0.17230951951951967	0.513047691886983
0.17511203203203207	0.5188993823629223
0.1779145445445447	0.5246951464434124
0.1807170570570571	0.5304466195631885
0.18351956956956972	0.536152501210615
0.18632208208208212	0.5417976214239708
0.18912459459459474	0.5473565672750791
0.19192710710710714	0.5528008203733916
0.19472961961961976	0.5581071646801616
0.19753213213213217	0.5632646995875586
0.2003346446446448	0.568278274865883
0.2031371571571572	0.5731673729004092
0.2059396696696698	0.5779609708381823
0.2087421821821822	0.5826901967276434
0.21154469469469483	0.5873812157815268
0.21434720720720724	0.5920505527763533
0.21714971971971986	0.596704084886072
0.21995223223223226	0.6013395934819603
0.22275474474474488	0.605951531579179
0.22555725725725728	0.610535977623368
0.2283597697697699	0.6150938295905499
0.2311622822822823	0.6196310862106291
0.23396479479479493	0.6241562502984532
0.23676730730730733	0.6286760234532662
0.23956981981981995	0.6331911232131255
0.24237233233233235	0.6376940065946197
0.24517484484484497	0.6421695559627227
0.24797735735735738	0.646598652502902
0.25077986986987	0.6509634522093364
0.2535823823823824	0.6552525010047713
0.256384894894895	0.6594638299989924
0.2591874074074074	0.6636048589929293
0.26198991991992004	0.6676890579171305
0.26479243243243245	0.6717304675748236
0.26759494494494507	0.6757379496389507
0.27039745745745747	0.6797111479942495
0.2731999699699701	0.6836395622268745
0.2760024824824825	0.6875050690328652
0.2788049949949951	0.6912870567350122
0.2816075075075075	0.6949684714846637
0.28441002002002014	0.6985408059759439
0.28721253253253254	0.7020064706458273
0.29001504504504516	0.7053779118067334
0.29281755755755756	0.7086739430735918
0.2956200700700702	0.7119146463393612
0.2984225825825826	0.7151165753989139
0.3012250950950952	0.7182897511614605
0.3040276076076076	0.7214371897412815
0.30683012012012023	0.7245567468558809
0.30963263263263263	0.7276442511178208
0.31243514514514525	0.7306965242880549
0.31523765765765766	0.7337130662198872
0.3180401701701703	0.736695824298198
0.3208426826826827	0.7396473099018372
0.3236451951951953	0.7425680372396639
0.3264477077077077	0.74545456797183
0.3292502202202203	0.7482992307715537
0.3320527327327327	0.7510919300197574
0.33485524524524535	0.7538236106370776
0.33765775775775775	0.7564902284905526
0.34046027027027037	0.7590957634717279
0.34326278278278277	0.7616530329960203
0.3460652952952954	0.764181750530296
0.3488678078078078	0.766704189985518
0.3516703203203204	0.7692396415094188
0.3544728328328328	0.771799287903963
0.35727534534534544	0.7743830384599644
0.36007785785785784	0.7769792612112261
0.36288037037037046	0.7795674618381975
0.36568288288288286	0.7821230720278434
0.3684853953953955	0.7846229256138311
0.3712879079079079	0.7870498979833309
0.3740904204204205	0.7893955715612153
0.3768929329329329	0.7916605075401195
0.37969544544544553	0.7938524858932218
0.38249795795795793	0.795983649612682
0.38530047047047056	0.7980676727798888
0.38810298298298296	0.8001178343176243
0.3909054954954956	0.8021463439404106
0.393708008008008	0.8041646602136352
0.3965105205205206	0.806184103532574
0.3993130330330332	0.8082159643491014
0.4021155455455456	0.8102705693406169
0.40491805805805825	0.8123552833240384
0.40772057057057065	0.81447198367678
0.4105230830830833	0.8166149215806382
0.4133255955955957	0.8187699237575418
0.4161281081081083	0.8209155591462738
0.4189306206206207	0.8230263036976053
0.4217331331331333	0.8250770867739496
0.4245356456456457	0.8270481208803402
0.42733815815815834	0.8289287705108259
0.43014067067067074	0.8307194567094534
0.43294318318318337	0.8324311401521218
0.43574569569569577	0.8340825953971591
0.4385482082082084	0.8356962664174499
0.4413507207207208	0.837293803782982
0.4441532332332334	0.8388923506741717
0.4469557457457458	0.8405023103929675
0.44975825825825844	0.8421268296446991
0.45256077077077084	0.8437627471921918
0.45536328328328346	0.8454024388360157
0.45816579579579586	0.8470359127634817
0.4609683083083085	0.8486526540672077
0.4637708208208209	0.850242985714891
0.4665733333333335	0.8517989754128691
0.4693758458458459	0.8533150658913938
0.47217835835835853	0.8547885960667203
0.47498087087087093	0.8562202447589309
0.47778338338338355	0.8576142567977656
0.48058589589589595	0.8589782078165519
0.4833884084084086	0.860322100506024
0.486190920920921	0.861656767716766
0.4889934334334336	0.8629918223085327
0.491795945945946	0.8643336305536584
0.4945984584584586	0.8656838855195425
0.497400970970971	0.867039256079694
0.5002034834834836	0.868392299045328
0.503005995995996	0.8697334353954158
0.5058085085085087	0.8710534412128617
0.5086110210210211	0.8723457198631568
0.5114135335335337	0.8736076798038703
0.5142160460460461	0.8748408321700363
0.5170185585585587	0.8760496487075522
0.5198210710710711	0.8772396358643163
0.5226235835835837	0.878415337555039
0.5254260960960961	0.8795789845826264
0.5282286086086088	0.8807302597098979
0.5310311211211212	0.8818672325356695
0.5338336336336338	0.8829880866162052
0.5366361461461462	0.884092968124635
0.5394386586586588	0.8851852360395108
0.5422411711711712	0.8862716050856111
0.5450436836836838	0.8873610664878127
0.5478461961961962	0.8884629042077083
0.5506487087087089	0.8895844388714348
0.5534512212212213	0.8907292158205387
0.5562537337337339	0.8918961810243847
0.5590562462462463	0.8930800273541789
0.5618587587587589	0.8942724814275245
0.5646612712712713	0.8954639930016737
0.5674637837837839	0.896645199342227
0.5702662962962963	0.8978076970485094
0.573068808808809	0.8989439985397834
0.5758713213213213	0.90004694259715
0.578673833833834	0.90110910952126
0.5814763463463464	0.9021228416300271
0.584278858858859	0.9030812542306929
0.5870813713713714	0.9039802075430587
0.589883883883884	0.9048207436786634
0.5926863963963964	0.9056111517583904
0.595488908908909	0.9063677519538188
0.5982914214214214	0.9071137419116195
0.6010939339339341	0.9078759714366385
0.6038964464464465	0.908680150625104
0.6066989589589589	0.9095455503421351
0.6095014714714717	0.910480535952634
0.6123039839839841	0.9114801779806658
0.6151064964964965	0.9125267150484327
0.6179090090090089	0.9135929288315568
0.6207115215215218	0.9146477300210277
0.6235140340340342	0.9156626667797574
0.6263165465465466	0.9166178207665807
0.629119059059059	0.9175057177065092
0.6319215715715718	0.9183323982588074
0.6347240840840842	0.9191155189609467
0.6375265965965966	0.9198800785271697
0.640329109109109	0.9206528972111839
0.6431316216216219	0.9214571864284105
0.6459341341341343	0.9223084002527174
0.6487366466466467	0.9232121276878643
0.651539159159159	0.9241642058320364
0.6543416716716719	0.925152677559626
0.6571441841841843	0.9261608290966294
0.6599466966966967	0.9271704077418296
0.6627492092092091	0.9281642441923211
0.665551721721722	0.9291278213583154
0.6683542342342343	0.9300497296495353
0.6711567467467467	0.9309213044367857
0.6739592592592591	0.9317359560973022
0.676761771771772	0.9324887270456838
0.6795642842842844	0.9331764516157561
0.6823667967967968	0.9337986125847073
0.6851693093093092	0.9343586729557685
0.687971821821822	0.9348654096711179
0.6907743343343344	0.9353336643227842
0.6935768468468468	0.9357839934578778
0.6963793593593592	0.9362409388030772
0.6991818718718721	0.9367299907856972
0.7019843843843845	0.9372736986682331
0.7047868968968969	0.9378876860029057
0.7075894094094093	0.9385774712479112
0.7103919219219221	0.9393369160194217
0.7131944344344345	0.9401488258510649
0.7159969469469469	0.9409877666819224
0.7187994594594593	0.9418246395193001
0.7216019719719722	0.9426321061902022
0.7244044844844846	0.9433897037071858
0.727206996996997	0.944087504491537
0.7300095095095094	0.9447274872742889
0.7328120220220222	0.9453223141433037
0.7356145345345346	0.9458918328738446
0.738417047047047	0.9464581775324484
0.7412195595595594	0.9470406734690422
0.7440220720720723	0.9476517705698007
0.7468245845845847	0.9482949229343902
0.7496270970970971	0.9489647882284769
0.7524296096096099	0.9496494904804976
0.7552321221221223	0.9503341565867025
0.7580346346346347	0.9510046516844711
0.7608371471471471	0.9516504792450782
0.76363965965966	0.9522661559994247
0.7664421721721724	0.9528509041205013
0.7692446846846848	0.95340705067665
0.7720471971971972	0.9539379120816545
0.77484970970971	0.9544460477847976
0.7776522222222224	0.9549325645916714
0.7804547347347348	0.9553977149928271
0.7832572472472472	0.9558425120363776
0.7860597597597601	0.956270659915657
0.7888622722722725	0.9566899220629337
0.7916647847847849	0.9571121841631354
0.7944672972972973	0.9575518805502754
0.7972698098098101	0.9580230080649599
0.8000723223223225	0.9585354696846051
0.8028748348348349	0.9590917973344631
0.8056773473473473	0.9596852906161809
0.8084798598598602	0.9603002681543354
0.8112823723723726	0.9609145575079086
0.814084884884885	0.9615037186350341
0.8168873973973974	0.9620459952311439
0.8196899099099102	0.9625267685931986
0.8224924224224226	0.962941414500316
0.825294934934935	0.9632958947080876
0.8280974474474474	0.9636050206249751
0.8308999599599602	0.9638889291313776
0.8337024724724726	0.964168738366759
0.836504984984985	0.9644624922303757
0.8393074974974974	0.9647823332574161
0.8421100100100103	0.9651334327751371
0.8449125225225227	0.9655146887057565
0.8477150350350351	0.9659207304691929
0.8505175475475475	0.9663444765332373
0.8533200600600603	0.9667794404363587
0.8561225725725727	0.9672211658940777
0.8589250850850851	0.9676675139769645
0.8617275975975975	0.968117909977508
0.8645301101101104	0.9685719682204975
0.8673326226226228	0.9690280666161264
0.8701351351351352	0.9694824099760081
0.8729376476476476	0.9699289293509846
0.8757401601601604	0.9703600838043172
0.8785426726726728	0.9707683490036024
0.8813451851851852	0.9711479731006025
0.8841476976976976	0.9714965045229776
0.8869502102102105	0.9718156592114672
0.8897527227227229	0.9721112698870132
0.8925552352352353	0.9723922945886199
0.8953577477477477	0.9726690937169499
0.8981602602602605	0.9729513582255942
0.9009627727727729	0.9732461489876498
0.9037652852852853	0.9735564760634249
0.9065677977977977	0.9738807189650426
0.9093703103103106	0.9742129977576491
0.912172822822823	0.9745443949695023
0.9149753353353354	0.974864747377103
0.9177778478478478	0.9751646149545379
0.9205803603603606	0.9754370157318777
0.923382872872873	0.9756785922800839
0.9261853853853854	0.9758900271813746
0.9289878978978978	0.9760757113101881
0.9317904104104107	0.9762428406449809
0.9345929229229231	0.9764002287250685
0.9373954354354355	0.9765571436220309
0.9401979479479479	0.9767224076475667
0.9430004604604607	0.9769038608484599
0.9458029729729731	0.9771081334528935
0.9486054854854855	0.9773405530484339
0.9514079979979979	0.9776049737612683
0.9542105105105108	0.9779033745000985
0.9570130230230232	0.9782352138141786
0.9598155355355356	0.9785967009389646
0.962618048048048	0.9789802804256356
0.9654205605605608	0.9793746712103479
0.9682230730730732	0.979765717648211
0.9710255855855856	0.9801381095478647
0.973828098098098	0.9804777630890231
0.9766306106106108	0.9807744059702947
0.9794331231231233	0.9810237631194291
0.9822356356356357	0.9812287539614307
0.985038148148148	0.9813993019510696
0.9878406606606609	0.981550680554127
0.9906431731731733	0.9817006909176986
0.9934456856856857	0.9818662789510639
0.9962481981981981	0.982060359847011
0.9990507107107109	0.9822895748515806
1.0018532232232233	0.9825534663274327
1.0046557357357357	0.9828451889265025
1.0074582482482481	0.9831534816709168
1.010260760760761	0.9834653196108302
1.0130632732732734	0.9837685294164474
1.0158657857857858	0.9840537237309399
1.0186682982982982	0.9843151564037241
1.021470810810811	0.9845504457572573
1.0242733233233234	0.9847594506418965
1.0270758358358358	0.9849428150611264
1.0298783483483482	0.985100757672698
1.032680860860861	0.9852325613309029
1.0354833733733735	0.9853369578918296
1.0382858858858859	0.9854132870453016
1.0410883983983983	0.9854630313823418
1.0438909109109111	0.9854911756889316
1.0466934234234235	0.9855068521878262
1.049495935935936	0.9855229123206881
1.0522984484484483	0.985554360470948
1.0551009609609612	0.9856159144305543
1.0579034734734736	0.9857192300260827
1.060705985985986	0.9858704657735898
1.0635084984984984	0.9860688245422582
1.0663110110110112	0.9863064956587547
1.0691135235235236	0.9865700818552062
1.071916036036036	0.9868432159004809
1.0747185485485484	0.9871097522880745
1.0775210610610613	0.9873567508883269
1.0803235735735737	0.9875765080505964
1.083126086086086	0.9877671389224385
1.0859285985985985	0.9879316158842698
1.0887311111111113	0.9880756154515082
1.0915336236236237	0.9882048891689748
1.0943361361361361	0.9883230346679696
1.0971386486486485	0.9884304332598419
1.0999411611611614	0.988524750467972
1.1027436736736738	0.988602861241352
1.1055461861861862	0.988663523347697
1.1083486986986986	0.988709763118605
1.1111512112112114	0.9887499032358789
1.1139537237237238	0.9887965076190778
1.1167562362362362	0.9888631762846251
1.119558748748749	0.9889599091000054
1.1223612612612615	0.9890884171595643
1.1251637737737739	0.9892390465564268
1.1279662862862863	0.9893907368748598
1.130768798798799	0.9895146695479932
1.1335713113113115	0.9895811518282484
1.136373823823824	0.9895681534133801
1.1391763363363363	0.9894691368240948
1.1419788488488491	0.9892977013030884
1.1447813613613615	0.9890872150915548
1.147583873873874	0.9888849225065711
1.1503863863863864	0.9887416316808886
1.1531888988988992	0.9886995302088405
1.1559914114114116	0.9887814627934082
1.158793923923924	0.9889848282418322
1.1615964364364364	0.9892820879751778
1.1643989489489492	0.9896280165785561
1.1672014614614616	0.9899718056998864
1.170003973973974	0.9902705842144074
1.1728064864864864	0.9905003590423349
1.1756089989989993	0.9906610450566529
1.1784115115115117	0.9907739913092233
1.181214024024024	0.9908727214252113
1.1840165365365365	0.9909897747887514
1.1868190490490493	0.9911438597431284
1.1896215615615617	0.9913315497863384
1.1924240740740741	0.9915264117827935
1.1952265865865865	0.9916861349514249
1.1980290990990994	0.9917656472288999
1.2008316116116118	0.9917321890975358
1.2036341241241242	0.9915775355374612
1.2064366366366366	0.991323304218067
1.2092391491491494	0.9910173635163215
1.2120416616616618	0.9907221209939528
1.2148441741741742	0.9904980547847814
1.2176466866866866	0.9903874116606627
1.2204491991991995	0.9904030174049212
1.2232517117117119	0.9905256008144274
1.2260542242242243	0.990710403924391
1.2288567367367367	0.990900976171507
1.2316592492492495	0.9910458518578313
1.234461761761762	0.9911129925779597
1.2372642742742743	0.9910976921152658
1.2400667867867867	0.991021808652911
1.2428692992992996	0.9909249855161467
1.245671811811812	0.9908510260148115
1.2484743243243244	0.9908339886750208
1.2512768368368368	0.9908884341360679
1.2540793493493496	0.9910066721685894
1.256881861861862	0.9911633979619818
1.2596843743743744	0.9913256250317024
1.2624868868868868	0.9914641591714588
1.2652893993993997	0.9915625546689518
1.268091911911912	0.9916206097450753
1.2708944244244245	0.991651558218412
1.2736969369369369	0.9916744299666392
1.2764994494494497	0.9917047557848944
1.279301961961962	0.9917472881822597
1.2821044744744745	0.9917935451324852
1.284906986986987	0.9918250961633672
1.2877094994994998	0.9918213021626965
1.2905120120120122	0.9917685048943391
1.2933145245245246	0.9916670691641286
1.296117037037037	0.9915334292770103
1.2989195495495498	0.9913961119131669
1.3017220620620622	0.99128693775559
1.3045245745745746	0.9912304290370225
1.307327087087087	0.9912351967096833
1.3101295995995998	0.9912904634891082
1.3129321121121122	0.9913691054348481
1.3157346246246246	0.9914362946979534
1.318537137137137	0.9914608261584548
1.32133964964965	0.9914252363226984
1.3241421621621623	0.9913312344687323
1.3269446746746747	0.9911986250935032
1.329747187187187	0.9910582154439581
1.3325496996997	0.9909413377828071
1.3353522122122123	0.9908697966025573
1.3381547247247247	0.9908498409737254
1.3409572372372371	0.9908722299748881
1.34375974974975	0.9909181582016112
1.3465622622622624	0.9909685819752122
1.3493647747747748	0.9910131643228013
1.3521672872872872	0.9910551494836171
1.3549697997998	0.991109985510245
1.3577723123123124	0.9911979134291091
1.3605748248248248	0.9913331657136883
1.3633773373373372	0.991513960487164
1.36617984984985	0.991717526682668
1.3689823623623625	0.9919028572688392
1.3717848748748749	0.9920212422340525
1.3745873873873873	0.9920317778994074
1.3773898998999001	0.9919169932449123
1.3801924124124125	0.9916932438868858
1.382994924924925	0.9914118476792295
1.3857974374374373	0.9911497002170867
1.3885999499499502	0.9909914347092785
1.3914024624624626	0.9910079841059928
1.394204974974975	0.9912377238502191
1.3970074874874874	0.9916757570841147
1.39981	0.9922745243634743
1.39991	0.9934696889311816
1.3971074774774772	0.9927002348104854
1.3943049549549547	0.9920598489848366
1.391502432432432	0.9916202646812124
1.3886999099099095	0.9913995792656545
1.385897387387387	0.9913630919405155
1.3830948648648644	0.9914386514196155
1.3802923423423419	0.9915411374934147
1.3774898198198193	0.991598249508525
1.3746872972972968	0.9915698546417588
1.3718847747747747	0.9914556201536617
1.369082252252252	0.991289618587536
1.3662797297297296	0.9911247178923805
1.363477207207207	0.9910125304352679
1.3606746846846844	0.9909856222962927
1.3578721621621619	0.9910474130951887
1.3550696396396393	0.9911722887184305
1.3522671171171168	0.9913149663024731
1.3494645945945942	0.9914252725394667
1.3466620720720717	0.9914631201722288
1.3438595495495491	0.9914089252565524
1.3410570270270266	0.9912666908439773
1.338254504504504	0.9910596904740335
1.335451981981982	0.990821132730076
1.3326494594594593	0.990583560698792
1.3298469369369368	0.9903706632865994
1.3270444144144142	0.9901938161910123
1.3242418918918917	0.9900536397594212
1.3214393693693691	0.9899449632471875
1.3186368468468466	0.9898625126699784
1.315834324324324	0.9898047263104639
1.3130318018018015	0.9897742208226579
1.310229279279279	0.9897750670807031
1.3074267567567563	0.9898085006080174
1.3046242342342338	0.9898693960903477
1.3018217117117112	0.9899455099003274
1.2990191891891887	0.9900202861080948
1.2962166666666666	0.9900784285568558
1.293414144144144	0.990112115697682
1.2906116216216215	0.9901252267810389
1.287809099099099	0.9901334945268164
1.2850065765765764	0.9901599300883023
1.2822040540540538	0.9902266637653804
1.2794015315315312	0.9903458364825373
1.2765990090090087	0.9905127838060005
1.2737964864864861	0.9907042085772928
1.2709939639639636	0.9908824873441193
1.268191441441441	0.9910052149413999
1.2653889189189185	0.9910372636597707
1.262586396396396	0.9909616602697917
1.2597838738738734	0.9907858192209272
1.2569813513513513	0.9905410535610392
1.2541788288288287	0.9902753636195508
1.2513763063063061	0.9900415892355633
1.2485737837837836	0.9898844188382614
1.245771261261261	0.9898300284573736
1.2429687387387385	0.9898812099339304
1.240166216216216	0.9900190710329085
1.2373636936936934	0.9902103553280096
1.2345611711711708	0.9904178024395321
1.2317586486486483	0.9906102509542981
1.2289561261261257	0.990769553682333
1.2261536036036031	0.9908926364506543
1.2233510810810806	0.990988712580579
1.2205485585585585	0.991073183988585
1.217746036036036	0.9911606315437538
1.2149435135135134	0.9912592916724366
1.2121409909909908	0.9913686181784113
1.2093384684684683	0.9914802854366492
1.2065359459459457	0.9915817713973445
1.2037334234234232	0.9916608850334745
1.2009309009009006	0.9917094977963428
1.198128378378378	0.9917252692965083
1.1953258558558555	0.9917110658330194
1.192523333333333	0.9916726849257606
1.1897208108108104	0.9916160786603351
1.1869182882882878	0.9915453257150976
1.1841157657657653	0.9914621596776201
1.1813132432432432	0.9913671297733547
1.1785107207207206	0.991261754551477
1.175708198198198	0.9911506084389792
1.1729056756756755	0.9910423047571771
1.170103153153153	0.9909487780198013
1.1673006306306304	0.9908829375427028
1.1644981081081078	0.9908554002359169
1.1616955855855853	0.9908713752276898
1.1588930630630627	0.9909287422189582
1.1560905405405402	0.9910179675928725
1.1532880180180176	0.9911238983563461
1.150485495495495	0.9912288890037855
1.1476829729729725	0.9913163515010771
1.14488045045045	0.9913737786344832
1.1420779279279278	0.9913945541828117
1.1392754054054053	0.9913783016938839
1.1364728828828827	0.991329962014692
1.1336703603603602	0.9912580780649878
1.1308678378378376	0.9911728337119088
1.128065315315315	0.9910842695788872
1.1252627927927925	0.9910008827380349
1.12246027027027	0.9909286298035104
1.1196577477477474	0.9908702769470112
1.1168552252252248	0.9908250856371186
1.1140527027027023	0.9907889267593142
1.1112501801801797	0.9907549787228579
1.1084476576576572	0.9907151050176015
1.105645135135135	0.9906618057879866
1.1028426126126125	0.9905903610723749
1.10004009009009	0.990500556008192
1.0972375675675674	0.9903973333267108
1.0944350450450449	0.9902899321147564
1.0916325225225223	0.9901895179905578
1.0888299999999997	0.9901058543511831
1.0860274774774772	0.990044006040248
1.0832249549549546	0.9900022125881252
1.080422432432432	0.9899718140420775
1.0776199099099095	0.9899394971523646
1.074817387387387	0.9898913372048452
1.0720148648648644	0.989817414875432
1.0692123423423419	0.9897154559598276
1.0664098198198197	0.9895921340913947
1.0636072972972972	0.9894613734892138
1.0608047747747746	0.9893399844294364
1.058002252252252	0.9892419267020147
1.0551997297297295	0.9891730802192504
1.052397207207207	0.9891283724724921
1.0495946846846844	0.9890924377313692
1.0467921621621619	0.9890438571249722
1.0439896396396393	0.9889618159874638
1.0411871171171168	0.9888331283590202
1.0383845945945942	0.988657337805578
1.0355820720720716	0.988448118999296
1.032779549549549	0.9882303310004806
1.0299770270270265	0.9880334533440562
1.0271745045045044	0.9878833171029506
1.0243719819819819	0.9877946301958013
1.0215694594594593	0.9877665877907027
1.0187669369369368	0.9877829168171117
1.0159644144144142	0.9878163341160319
1.0131618918918917	0.9878360466122418
1.010359369369369	0.9878160242306397
1.0075568468468465	0.9877416105206488
1.004754324324324	0.9876126335152072
1.0019518018018014	0.9874423204480196
0.9991492792792789	0.9872526152306267
0.9963467567567563	0.987067525188084
0.9935442342342338	0.9869065723250887
0.9907417117117117	0.9867801931518636
0.9879391891891891	0.9866881507546794
0.9851366666666665	0.9866209968614911
0.982334144144144	0.9865637098508743
0.9795316216216214	0.9865001239175379
0.9767290990990989	0.9864167744901029
0.9739265765765763	0.986305239885379
0.9711240540540538	0.9861627337319075
0.9683215315315312	0.985991319336194
0.9655190090090087	0.9857964559859875
0.9627164864864861	0.985585565512861
0.9599139639639636	0.9853669999105804
0.957111441441441	0.9851493850284553
0.9543089189189184	0.9849410237496247
0.9515063963963963	0.9847490074003019
0.9487038738738738	0.9845779179530949
0.9459013513513512	0.9844283826472989
0.9430988288288287	0.9842960646712405
0.9402963063063061	0.9841717489173538
0.9374937837837836	0.9840429227601013
0.934691261261261	0.9838967208609487
0.9318887387387385	0.9837234984061771
0.9290862162162159	0.9835198781961394
0.9262836936936933	0.9832900972229257
0.9234811711711708	0.9830449295198627
0.9206786486486482	0.9827982687813838
0.9178761261261257	0.9825623419541747
0.9150736036036036	0.9823431547818533
0.912271081081081	0.9821378676749477
0.9094685585585585	0.981935269272702
0.9066660360360359	0.9817194916199121
0.9038635135135134	0.9814759308405133
0.9010609909909908	0.9811974251523178
0.8982584684684682	0.9808884584496569
0.8954559459459457	0.9805656592261077
0.8926534234234231	0.9802540316738693
0.8898509009009006	0.9799798175283105
0.887048378378378	0.9797621408591007
0.8842458558558555	0.9796061733670837
0.8814433333333329	0.9795002258160154
0.8786408108108104	0.9794179850202205
0.8758382882882882	0.9793254437539866
0.8730357657657657	0.9791904705154681
0.8702332432432431	0.9789919949384167
0.8674307207207206	0.9787258042028489
0.864628198198198	0.9784049868740137
0.8618256756756755	0.9780548010776042
0.8590231531531529	0.9777036096813505
0.8562206306306304	0.9773728821995779
0.8534181081081078	0.9770696356329508
0.8506155855855853	0.976783924847279
0.8478130630630627	0.976492332493773
0.8450105405405401	0.9761663949717245
0.8422080180180176	0.9757832094538252
0.839405495495495	0.9753346724482336
0.8366029729729729	0.974832180854036
0.8338004504504504	0.9743050666245348
0.8309979279279278	0.9737930644770632
0.8281954054054053	0.973335059541237
0.8253928828828827	0.9729575872729364
0.8225903603603602	0.972666662904142
0.8197878378378376	0.9724454771991116
0.816985315315315	0.9722586611245891
0.8141827927927925	0.9720617990141716
0.8113802702702699	0.9718133094741399
0.8085777477477474	0.9714851970840186
0.8057752252252248	0.9710696637427292
0.8029727027027023	0.9705799508475076
0.8001701801801802	0.9700455774120212
0.7973676576576576	0.9695037544361966
0.794565135135135	0.9689896979800351
0.7917626126126125	0.9685285922291225
0.7889600900900899	0.9681311459728345
0.7861575675675674	0.9677933853975044
0.7833550450450448	0.9675000064107468
0.7805525225225223	0.967229700797606
0.7777499999999997	0.9669606141374097
0.7749474774774772	0.96667447672564
0.7721449549549546	0.9663587347545495
0.769342432432432	0.9660068463831281
0.7665399099099095	0.9656174735611466
0.763737387387387	0.9651934224084517
0.7609348648648648	0.964740892168165
0.7581323423423423	0.9642690870403399
0.7553298198198197	0.9637898025663862
0.7525272972972972	0.9633164456075366
0.7497247747747746	0.9628621644275996
0.7469222522522521	0.9624372532660321
0.7441197297297295	0.9620465191271349
0.741317207207207	0.9616875901845865
0.7385146846846844	0.9613510248886247
0.7357121621621618	0.9610225405583291
0.7329096396396393	0.9606868997568142
0.7301071171171167	0.9603322764264063
0.7273045945945942	0.9599535812893382
0.7245020720720716	0.9595534435575866
0.7216995495495495	0.9591402994604796
0.718897027027027	0.9587240857026215
0.7160945045045044	0.9583109972982152
0.7132919819819818	0.9578992644348138
0.7104894594594593	0.9574777008930833
0.7076869369369367	0.9570278945200963
0.7048844144144142	0.9565296251087624
0.7020818918918916	0.9559678554635468
0.6992793693693691	0.9553389104339677
0.6964768468468465	0.9546535416954878
0.693674324324324	0.9539354983899165
0.6908718018018014	0.9532157055164938
0.6880692792792789	0.9525236941004769
0.6852667567567567	0.9518789817892184
0.6824642342342342	0.9512852689364816
0.6796617117117116	0.9507294909427046
0.6768591891891891	0.950186197899293
0.6740566666666665	0.9496259369348647
0.671254144144144	0.9490249103659691
0.6684516216216214	0.9483726768766353
0.6656490990990989	0.9476752587042171
0.6628465765765763	0.9469525410514591
0.6600440540540538	0.9462307974560193
0.6572415315315312	0.9455328818941429
0.6544390090090086	0.9448694971134571
0.6516364864864861	0.944234658143993
0.6488339639639635	0.9436070936550779
0.6460314414414414	0.9429573159873555
0.6432289189189189	0.9422581210183274
0.6404263963963963	0.9414950265517394
0.6376238738738738	0.940673062762314
0.6348213513513512	0.9398174419111419
0.6320188288288286	0.9389675988324081
0.6292163063063061	0.9381662599066527
0.6264137837837835	0.937446846499276
0.623611261261261	0.9368231018063269
0.6208087387387384	0.9362841573173951
0.6180062162162159	0.9357965552291918
0.6152036936936933	0.9353125826719041
0.6124011711711708	0.9347823622005627
0.6095986486486482	0.9341660926969121
0.6067961261261261	0.9334429566901534
0.6039936036036035	0.9326144174430152
0.601191081081081	0.931701478590446
0.5983885585585584	0.9307373325444804
0.5955860360360359	0.929758072510589
0.5927835135135133	0.9287944143723387
0.5899809909909908	0.9278666511235302
0.5871784684684682	0.9269836713845143
0.5843759459459457	0.9261453569471836
0.5815734234234231	0.9253465868539369
0.5787709009009008	0.9245807841743856
0.5759683783783782	0.9238414991810708
0.5731658558558557	0.923121658751422
0.5703633333333331	0.9224113428861033
0.5675608108108106	0.9216957648272954
0.564758288288288	0.9209551886814875
0.5619557657657654	0.9201677737014229
0.5591532432432431	0.9193150617879013
0.5563507207207206	0.9183885178202522
0.553548198198198	0.9173947214685942
0.5507456756756755	0.916356861880937
0.5479431531531529	0.9153111638942842
0.5451406306306303	0.9142984944442547
0.5423381081081078	0.9133531240461596
0.5395355855855855	0.9124918412868946
0.5367330630630629	0.9117068699051525
0.5339305405405403	0.9109651614779717
0.5311280180180178	0.9102148534943169
0.5283254954954952	0.9093975303761908
0.5255229729729727	0.9084630859119207
0.5227204504504503	0.907383061824138
0.5199179279279278	0.9061586498371893
0.5171154054054052	0.9048210231959444
0.5143128828828827	0.9034238644842576
0.5115103603603601	0.9020302040619846
0.5087078378378376	0.9006972867600463
0.505905315315315	0.8994636591470484
0.5031027927927927	0.8983418900743697
0.5003002702702701	0.8973185713833869
0.4974977477477476	0.8963610627353542
0.494695225225225	0.8954285269783696
0.49189270270270247	0.894483726431403
0.4890901801801799	0.8935021061964522
0.48628765765765736	0.8924758003784358
0.483485135135135	0.8914119543704792
0.48068261261261247	0.890326569729517
0.4778800900900899	0.8892363695667646
0.47507756756756736	0.8881515731254174
0.4722750450450448	0.8870718923924612
0.46947252252252225	0.8859867743661037
0.4666699999999997	0.8848793835229549
0.46386747747747736	0.8837325768284473
0.4610649549549548	0.8825345704565283
0.45826243243243225	0.881282281823552
0.4554599099099097	0.8799813085744314
0.45265738738738714	0.8786428018479066
0.4498548648648646	0.8772786334238988
0.44705234234234204	0.8758968436054778
0.4442498198198197	0.8744991929983882
0.44144729729729715	0.8730817993051424
0.4386447747747746	0.8716386308492483
0.43584225225225204	0.87016649032252
0.4330397297297295	0.8686694683783759
0.43023720720720693	0.8671609221839464
0.4274346846846844	0.8656618309190254
0.42463216216216204	0.8641956386595206
0.4218296396396395	0.8627809897083943
0.41902711711711693	0.8614246435979488
0.4162245945945944	0.8601170059309536
0.4134220720720718	0.8588320440136095
0.41061954954954927	0.857532060088051
0.40781702702702693	0.8561762710532095
0.4050145045045044	0.8547308798794263
0.4022119819819818	0.8531777381437649
0.39940945945945927	0.8515190018431738
0.3966069369369367	0.8497763053965268
0.39380441441441416	0.8479845904027035
0.3910018918918916	0.8461823331424059
0.3881993693693693	0.8444010165049354
0.3853968468468467	0.8426569366336443
0.38259432432432416	0.8409477340425873
0.3797918018018016	0.8392545999472898
0.37698927927927905	0.8375493714136922
0.3741867567567565	0.8358042321305804
0.37138423423423395	0.8340009476268193
0.3685817117117116	0.8321367349280658
0.36577918918918906	0.8302249479932206
0.3629766666666665	0.8282904156953083
0.36017414414414395	0.8263609784275567
0.3573716216216214	0.8244579908337573
0.35456909909909884	0.8225888996871529
0.3517665765765763	0.8207443515092482
0.34896405405405395	0.8189008341983622
0.3461615315315314	0.8170280671446581
0.34335900900900884	0.8150987955349429
0.3405564864864863	0.8130978206670803
0.33775396396396373	0.811027284314952
0.3349514414414412	0.8089063767919844
0.3321489189189186	0.8067654005266439
0.3293463963963963	0.804635938111941
0.32654387387387374	0.8025401649253054
0.3237413513513512	0.8004826910345103
0.3209388288288286	0.7984475920262994
0.31813630630630607	0.796401710690499
0.3153337837837835	0.7943033724599413
0.31253126126126096	0.7921139676594955
0.30972873873873863	0.7898089478678845
0.3069262162162161	0.7873849494418382
0.3041236936936935	0.7848609413548857
0.30132117117117097	0.7822731199624035
0.2985186486486484	0.7796651608346669
0.29571612612612586	0.7770767930800632
0.2929136036036035	0.7745340671094532
0.29011108108108097	0.7720440354302993
0.2873085585585584	0.7695950923610035
0.28450603603603586	0.7671624177413386
0.2817035135135133	0.764716431460173
0.27890099099099075	0.7622313782939514
0.2760984684684682	0.7596913533779291
0.27329594594594586	0.7570921431652592
0.2704934234234233	0.7544388007123128
0.26769090090090075	0.7517403528170847
0.2648883783783782	0.7490039433601857
0.26208585585585564	0.7462307569695901
0.2592833333333331	0.7434152544643455
0.25648081081081053	0.7405479009798694
0.2536782882882882	0.737620179576904
0.25087576576576565	0.7346297653053571
0.2480732432432431	0.7315836223892134
0.24527072072072054	0.7284975243949992
0.24246819819819798	0.7253918209277099
0.23966567567567543	0.7222847075213685
0.23686315315315287	0.7191852760451216
0.23406063063063054	0.7160888502995095
0.23125810810810798	0.7129764429317162
0.22845558558558543	0.7098188206053067
0.22565306306306288	0.7065840950931122
0.22285054054054032	0.7032465146771828
0.22004801801801777	0.699793653102033
0.2172454954954952	0.6962296609360801
0.21444297297297288	0.6925735086427198
0.21164045045045032	0.6888527866831278
0.20883792792792777	0.6850950794824635
0.20603540540540521	0.6813197030236443
0.20323288288288266	0.6775324297386239
0.2004303603603601	0.6737247825267765
0.19762783783783777	0.6698779261421335
0.19482531531531522	0.6659696556167012
0.19202279279279266	0.6619819996095968
0.1892202702702701	0.6579068470525126
0.18641774774774755	0.6537477861491624
0.183615225225225	0.6495177238365167
0.18081270270270244	0.6452333362799472
0.1780101801801801	0.640908465879948
0.17520765765765756	0.636548864747124
0.172405135135135	0.6321501096106374
0.16960261261261245	0.6276993065574865
0.1668000900900899	0.6231798139851833
0.16399756756756734	0.6185771427115013
0.16119504504504478	0.6138838210843938
0.15839252252252245	0.6091014575101443
0.1555899999999999	0.6042393118092679
0.15278747747747734	0.5993099911045796
0.14998495495495479	0.5943239315203586
0.14718243243243223	0.5892847335391553
0.14437990990990968	0.5841870486193923
0.14157738738738712	0.5790177204098997
0.1387748648648648	0.5737596491697984
0.13597234234234223	0.5683968419117964
0.13316981981981968	0.5629187113669141
0.13036729729729712	0.5573220388939693
0.12756477477477457	0.5516099768694948
0.12476225225225201	0.5457886579124018
0.12195972972972946	0.5398629335557512
0.11915720720720713	0.5338331037377955
0.11635468468468457	0.5276940768187556
0.11355216216216202	0.5214373702880521
0.11074963963963946	0.5150551222587816
0.10794711711711691	0.5085443285561986
0.10514459459459435	0.5019092540206116
0.1023420720720718	0.4951605421160216
0.09953954954954947	0.48831079384698445
0.09673702702702691	0.4813678611193688
0.09393450450450436	0.4743282376530955
0.0911319819819818	0.4671732571424544
0.08832945945945925	0.45987012137300604
0.08552693693693669	0.45237824428024853
0.08272441441441436	0.4446595040851458
0.0799218918918918	0.43668940627050384
0.07711936936936925	0.42846547607414287
0.0743168468468467	0.4200097403775477
0.07151432432432414	0.41136383369998397
0.06871180180180159	0.4025775768239874
0.06590927927927903	0.393694082711762
0.0631067567567567	0.3847357899583872
0.060304234234234144	0.37569580844907624
0.05750171171171159	0.36653751865526624
0.054699189189189035	0.3572029028981424
0.05189666666666648	0.3476273663930466
0.049094144144143925	0.3377567022310831
0.04629162162162137	0.3275610668645284
0.04348909909909904	0.3170416502023816
0.04068657657657648	0.3062279224238632
0.03788405405405393	0.29516624406812814
0.035081531531531374	0.2839033263279106
0.03227900900900882	0.2724696697497767
0.029476486486486264	0.2608681676440977
0.02667396396396371	0.24907151077086884
0.023871441441441377	0.23702935390626578
0.021068918918918822	0.22468323471652243
0.018266396396396267	0.21198488703084511
0.015463873873873712	0.19891257508109786
0.012661351351351158	0.18548067997463372
0.009858828828828603	0.1717397790877242
0.007056306306306048	0.15776723604833884
0.004253783783783716	0.14365101542686803
0.0014512612612611608	0.12947126154273167
-0.001351261261261394	0.1152846402877176
-0.004153783783783949	0.10111547261913117
-0.006956306306306503	0.08695564911270298
-0.009758828828829058	0.07277285568316988
-0.012561351351351613	0.05852448332823157
-0.015363873873873946	0.04417331397144231
-0.0181663963963965	0.0297009406232297
-0.020968918918919055	0.015115810907316118
-0.02377144144144161	0.00045440741072338975
-0.026573963963964164	-0.014224119386225753
-0.02937648648648672	-0.028848060243232165
-0.03217900900900905	-0.04334534367269721
-0.03498153153153161	-0.05765505439796165
-0.03778405405405416	-0.07173602121581663
-0.040586576576576716	-0.08557110950886448
-0.04338909909909927	-0.09916683840012919
-0.046191621621621826	-0.1125488056971563
-0.04899414414414438	-0.12575403008515268
-0.05179666666666671	-0.1388216902197128
-0.05459918918918927	-0.1517838878156017
-0.05740171171171182	-0.16465802152060005
-0.06020423423423438	-0.17744213595069802
-0.06300675675675693	-0.1901141861588036
-0.06580927927927949	-0.20263552234793092
-0.06861180180180204	-0.21495809859977988
-0.07141432432432437	-0.22703407230583894
-0.07421684684684693	-0.23882579074534682
-0.07701936936936948	-0.2503138801906123
-0.07982189189189204	-0.2615014211808675
-0.0826244144144146	-0.2724130309915118
-0.08542693693693715	-0.28308892031149124
-0.0882294594594597	-0.293575326694007
-0.09103198198198204	-0.3039137600172974
-0.09383450450450459	-0.31413188385688107
-0.09663702702702714	-0.32423843399599905
-0.0994395495495497	-0.3342234223872307
-0.10224207207207225	-0.34406331597538553
-0.10504459459459481	-0.35372939172102236
-0.10784711711711736	-0.3631965308273286
-0.1106496396396397	-0.37244964609682296
-0.11345216216216225	-0.3814857804028233
-0.1162546846846848	-0.39031141200835207
-0.11905720720720736	-0.3989361664531168
-0.12185972972972992	-0.40736540652955033
-0.12466225225225247	-0.41559460980907803
-0.12746477477477502	-0.42360787688519497
-0.13026729729729736	-0.4313815105038975
-0.1330698198198199	-0.4388918241802926
-0.13587234234234247	-0.4461247790442475
-0.13867486486486502	-0.4530842507340379
-0.14147738738738758	-0.4597959901510271
-0.14427990990991013	-0.4663056068387653
-0.14708243243243246	-0.4726707748415008
-0.14988495495495502	-0.4789497279278615
-0.15268747747747757	-0.4851893527976797
-0.15549000000000013	-0.49141638241567454
-0.15829252252252268	-0.4976342574916086
-0.16109504504504524	-0.5038264571219936
-0.1638975675675678	-0.5099650734559553
-0.16670009009009013	-0.5160217826528734
-0.16950261261261268	-0.521977676041838
-0.17230513513513523	-0.5278288825200924
-0.1751076576576578	-0.5335863738712149
-0.17791018018018034	-0.5392703084753436
-0.1807127027027029	-0.5449010818553244
-0.18351522522522545	-0.5504903160624818
-0.1863177477477478	-0.556034990043086
-0.18912027027027034	-0.561516812952274
-0.1919227927927929	-0.5669071508099481
-0.19472531531531545	-0.5721759383636023
-0.197527837837838	-0.5773016682413608
-0.20033036036036056	-0.5822791865929091
-0.20313288288288311	-0.5871227457564802
-0.20593540540540545	-0.5918633159792458
-0.208737927927928	-0.5965410149605725
-0.21154045045045056	-0.6011950596564528
-0.2143429729729731	-0.6058543781417506
-0.21714549549549567	-0.6105317182332758
-0.21994801801801822	-0.6152228784862191
-0.22275054054054078	-0.6199109876622004
-0.2255530630630631	-0.6245741422928643
-0.22835558558558566	-0.6291937064718086
-0.23115810810810822	-0.6337604941137724
-0.23396063063063077	-0.6382768882299487
-0.23676315315315333	-0.642754397471131
-0.23956567567567588	-0.6472077082767625
-0.24236819819819821	-0.6516474419249949
-0.24517072072072077	-0.6560742025676298
-0.24797324324324332	-0.6604760068782363
-0.2507757657657659	-0.6648300121427999
-0.25357828828828843	-0.6691080184475691
-0.256380810810811	-0.6732839957608998
-0.25918333333333354	-0.6773412715425644
-0.2619858558558559	-0.6812771855108934
-0.26478837837837843	-0.6851038856122738
-0.267590900900901	-0.6888451884931046
-0.27039342342342354	-0.6925306339437627
-0.2731959459459461	-0.6961886367770049
-0.27599846846846865	-0.6998407557146591
-0.2788009909909912	-0.7034985616916367
-0.28160351351351354	-0.7071636189628974
-0.2844060360360361	-0.7108300439804771
-0.28720855855855865	-0.7144883368690476
-0.2900110810810812	-0.7181289298215956
-0.29281360360360376	-0.7217442146708501
-0.2956161261261263	-0.7253285475424318
-0.29841864864864887	-0.7288765932433767
-0.3012211711711712	-0.732381045729916
-0.30402369369369375	-0.735831004838631
-0.3068262162162163	-0.7392120265368811
-0.30962873873873886	-0.7425082009110888
-0.3124312612612614	-0.7457057966780145
-0.31523378378378397	-0.7487973418475515
-0.3180363063063065	-0.751784731554078
-0.32083882882882886	-0.7546801716983371
-0.3236413513513514	-0.7575044131915645
-0.32644387387387397	-0.7602825902924377
-0.3292463963963965	-0.7630387587034595
-0.3320489189189191	-0.7657906712655342
-0.33485144144144163	-0.7685462818749211
-0.3376539639639642	-0.7713029452681925
-0.3404564864864865	-0.7740494520385739
-0.3432590090090091	-0.7767701739054449
-0.34606153153153163	-0.7794499722109705
-0.3488640540540542	-0.7820783391912578
-0.35166657657657674	-0.7846515483613945
-0.3544690990990993	-0.787172279802588
-0.3572716216216216	-0.7896470290089412
-0.3600741441441442	-0.7920823294398849
-0.36287666666666674	-0.7944811879766127
-0.3656791891891893	-0.796841035278254
-0.36848171171171185	-0.7991539674588481
-0.3712842342342344	-0.8014092764522813
-0.37408675675675696	-0.8035974877380143
-0.3768892792792793	-0.8057145965251926
-0.37969180180180184	-0.8077650852285294
-0.3824943243243244	-0.8097626498154882
-0.38529684684684695	-0.8117282509339698
-0.3880993693693695	-0.813685921506055
-0.39090189189189206	-0.8156574519459587
-0.3937044144144146	-0.8176574254853417
-0.39650693693693695	-0.8196899843173959
-0.3993094594594595	-0.8217482049606464
-0.40211198198198206	-0.8238162059690579
-0.4049145045045046	-0.825873334676944
-0.40771702702702717	-0.827899215504178
-0.4105195495495496	-0.8298782539989453
-0.41332207207207217	-0.8318024234133292
-0.4161245945945947	-0.833671729935145
-0.4189271171171173	-0.835492474098406
-0.4217296396396397	-0.8372740736167328
-0.4245321621621623	-0.8390255906923376
-0.42733468468468483	-0.8407531079723765
-0.4301372072072073	-0.8424587354168771
-0.4329397297297298	-0.8441414324875476
-0.4357422522522524	-0.8457991946130434
-0.4385447747747748	-0.8474316858586766
-0.4413472972972974	-0.8490422498958381
-0.44414981981981994	-0.8506384441852428
-0.4469523423423425	-0.8522307467988159
-0.44975486486486493	-0.8538297176358045
-0.4525573873873875	-0.8554424515053103
-0.45535990990991004	-0.8570694592180825
-0.4581624324324325	-0.8587030545733165
-0.46096495495495504	-0.8603279216367659
-0.4637674774774776	-0.861923907388469
-0.46657000000000015	-0.8634704195865923
-0.4693725225225226	-0.8649513103236219
-0.47217504504504515	-0.8663589441300685
-0.4749775675675677	-0.8676963418006753
-0.47778009009009015	-0.8689768018141166
-0.4805826126126127	-0.8702210810459579
-0.48338513513513526	-0.8714528685398757
-0.4861876576576578	-0.8726937252011826
-0.48899018018018026	-0.8739587692427846
-0.4917927027027028	-0.8752541419785245
-0.49459522522522537	-0.8765767726732117
-0.4973977477477478	-0.8779163301301156
-0.5002002702702704	-0.8792586836598186
-0.5030027927927929	-0.8805898501638734
-0.5058053153153154	-0.8818993597446325
-0.5086078378378379	-0.8831822216931726
-0.5114103603603605	-0.8844391257193247
-0.514212882882883	-0.8856750286973205
-0.5170154054054055	-0.8868967068427387
-0.519817927927928	-0.888110084696133
-0.5226204504504506	-0.8893181379516795
-0.525422972972973	-0.8905199322301554
-0.5282254954954956	-0.8917109888489185
-0.5310280180180181	-0.892884776175203
-0.5338305405405407	-0.8940348213532854
-0.5366330630630631	-0.8951567976056938
-0.5394355855855857	-0.8962499907061723
-0.5422381081081082	-0.8973177555145659
-0.5450406306306307	-0.8983668709652683
-0.5478431531531532	-0.8994060035668567
-0.5506456756756758	-0.9004437159796115
-0.5534481981981982	-0.9014865554384996
-0.5562507207207208	-0.9025377103124805
-0.5590532432432433	-0.9035965528661645
-0.5618557657657659	-0.904659142328869
-0.5646582882882883	-0.9057195098499251
-0.5674608108108109	-0.9067713501313419
-0.5702633333333335	-0.9078096521247527
-0.5730658558558559	-0.9088318352413578
-0.5758683783783785	-0.9098381084160703
-0.578670900900901	-0.9108309973908042
-0.5814734234234236	-0.9118142295602925
-0.584275945945946	-0.9127913574246416
-0.5870784684684686	-0.9137645834987946
-0.5898809909909911	-0.9147341913516744
-0.5926835135135136	-0.9156987981118729
-0.5954860360360361	-0.9166563726044934
-0.5982885585585587	-0.9176056896865512
-0.6010910810810811	-0.9185477036293701
-0.6038936036036037	-0.9194862917725566
-0.6066961261261262	-0.9204279714148735
-0.6094986486486488	-0.921380498171894
-0.6123011711711712	-0.9223506287431451
-0.6151036936936938	-0.9233416582490883
-0.6179062162162163	-0.9243515073187509
-0.6207087387387388	-0.9253720631219888
-0.6235112612612613	-0.9263901680190538
-0.6263137837837839	-0.9273901751338731
-0.6291163063063064	-0.9283574899159623
-0.6319188288288289	-0.9292821510626537
-0.6347213513513514	-0.9301614044669477
-0.637523873873874	-0.931000446019044
-0.6403263963963964	-0.9318110081545234
-0.643128918918919	-0.9326081017407228
-0.6459314414414415	-0.9334058045199811
-0.6487339639639641	-0.934213320271619
-0.6515364864864865	-0.935032497814789
-0.6543390090090091	-0.9358575875586239
-0.6571415315315317	-0.9366773395707069
-0.6599440540540541	-0.9374788166110817
-0.6627465765765767	-0.9382517418783238
-0.6655490990990992	-0.9389920099068121
-0.6683516216216216	-0.9397032339727487
-0.6711541441441442	-0.9403958175355107
-0.6739566666666668	-0.9410838298698991
-0.6767591891891893	-0.9417806817729022
-0.6795617117117118	-0.9424949992014071
-0.6823642342342343	-0.9432280421687651
-0.6851667567567569	-0.9439735215624843
-0.6879692792792793	-0.9447198840302158
-0.6907718018018019	-0.9454543198854943
-0.6935743243243244	-0.9461671715980788
-0.696376846846847	-0.9468552761456916
-0.6991793693693694	-0.9475231165375793
-0.701981891891892	-0.9481813773278434
-0.7047844144144145	-0.9488433594930898
-0.707586936936937	-0.9495204257645051
-0.7103894594594595	-0.9502179787666092
-0.7131919819819821	-0.9509333087763165
-0.7159945045045045	-0.9516560390111488
-0.7187970270270271	-0.9523710459096733
-0.7215995495495496	-0.95306292241525
-0.7244020720720722	-0.9537205519796266
-0.7272045945945946	-0.9543403335478524
-0.7300071171171172	-0.954927047948015
-0.7328096396396397	-0.9554921294756238
-0.7356121621621622	-0.9560499430858909
-0.7384146846846847	-0.9566132908601084
-0.7412172072072073	-0.9571895813068232
-0.7440197297297299	-0.9577788340305073
-0.7468222522522523	-0.9583740613088694
-0.7496247747747748	-0.9589637883760815
-0.7524272972972974	-0.9595358087600003
-0.7552298198198198	-0.9600809341187944
-0.7580323423423424	-0.9605955839482239
-0.760834864864865	-0.9610825161170307
-0.7636373873873875	-0.9615496484247188
-0.76643990990991	-0.962007531975239
-0.7692424324324325	-0.9624664043398288
-0.7720449549549551	-0.9629337677201097
-0.7748474774774775	-0.963413129218156
-0.7776500000000001	-0.9639040469209159
-0.7804525225225226	-0.9644031452361892
-0.7832550450450451	-0.9649054761335476
-0.7860575675675676	-0.9654056047732673
-0.7888600900900902	-0.9658980651765663
-0.7916626126126127	-0.9663772350178599
-0.7944651351351352	-0.9668370363837511
-0.7972676576576577	-0.9672710196523362
-0.8000701801801803	-0.9676732540156556
-0.8028727027027027	-0.9680400719520776
-0.8056752252252253	-0.9683722425136843
-0.8084777477477478	-0.9686767769686
-0.8112802702702704	-0.9689674728703572
-0.8140827927927928	-0.9692635579727482
-0.8168853153153154	-0.9695863520629397
-0.8196878378378379	-0.9699545512570875
-0.8224903603603604	-0.9703793194736194
-0.8252928828828829	-0.9708606265446547
-0.8280954054054055	-0.9713860790149265
-0.8308979279279279	-0.9719328706628068
-0.8337004504504505	-0.9724726032928053
-0.836502972972973	-0.9729778584061763
-0.8393054954954956	-0.9734288130329505
-0.842108018018018	-0.9738180862690886
-0.8449105405405406	-0.9741524303407696
-0.8477130630630632	-0.9744507297876079
-0.8505155855855856	-0.9747388005745403
-0.8533181081081082	-0.9750423857770056
-0.8561206306306307	-0.9753802590585989
-0.8589231531531533	-0.9757593206340971
-0.8617256756756757	-0.9761730121642984
-0.8645281981981983	-0.9766034511755857
-0.8673307207207208	-0.9770266591223968
-0.8701332432432433	-0.9774194193362729
-0.8729357657657658	-0.9777658794428425
-0.8757382882882884	-0.9780621113947745
-0.8785408108108108	-0.9783174181913665
-0.8813433333333334	-0.9785520593451169
-0.8841458558558559	-0.9787920129488661
-0.8869483783783785	-0.9790621521743981
-0.8897509009009009	-0.9793796004625372
-0.8925534234234235	-0.9797489595556512
-0.895355945945946	-0.9801606129840474
-0.8981584684684685	-0.9805925308559356
-0.900960990990991	-0.9810151375850569
-0.9037635135135136	-0.9813980618013365
-0.9065660360360361	-0.9817171397655271
-0.9093685585585587	-0.9819599897165578
-0.9121710810810811	-0.9821288223794531
-0.9149736036036036	-0.9822398187533885
-0.9177761261261261	-0.9823192342898646
-0.9205786486486487	-0.9823971837034247
-0.9233811711711712	-0.9825006314162514
-0.9261836936936938	-0.9826473149066102
-0.9289862162162162	-0.9828421019237668
-0.9317887387387388	-0.983076671732825
-0.9345912612612612	-0.9833325598723854
-0.9373937837837838	-0.9835867303830681
-0.9401963063063064	-0.9838181722018553
-0.9429988288288289	-0.9840137456016775
-0.9458013513513515	-0.9841717168745197
-0.9486038738738739	-0.9843020678608232
-0.9514063963963965	-0.9844235756568323
-0.9542089189189189	-0.9845585673134631
-0.9570114414414415	-0.9847268957793465
-0.959813963963964	-0.9849408616789685
-0.9626164864864866	-0.9852024643217332
-0.9654190090090091	-0.985503610640218
-0.9682215315315316	-0.9858289827725084
-0.9710240540540541	-0.9861604636737007
-0.9738265765765766	-0.9864816068996696
-0.9766290990990991	-0.9867807448790007
-0.9794316216216217	-0.9870519154626607
-0.9822341441441442	-0.9872936382211839
-0.9850366666666668	-0.9875063815340845
-0.9878391891891892	-0.9876900307886087
-0.9906417117117118	-0.9878426172326058
-0.9934442342342342	-0.9879610051758472
-0.9962467567567568	-0.9880433645808475
-0.9990492792792793	-0.9880924059071943
-1.0018518018018019	-0.9881178638239638
-1.0046543243243244	-0.9881368084705906
-1.0074568468468468	-0.9881710513643673
-1.0102593693693693	-0.9882419841055812
-1.0130618918918919	-0.9883642643941508
-1.0158644144144144	-0.9885404339265269
-1.018666936936937	-0.9887585215521406
-1.0214694594594596	-0.9889938928194784
-1.024271981981982	-0.9892152692891187
-1.0270745045045047	-0.9893933908441013
-1.029877027027027	-0.9895097411655847
-1.0326795495495495	-0.9895625078343968
-1.035482072072072	-0.9895676555927164
-1.0382845945945947	-0.9895544780517993
-1.0410871171171172	-0.9895567969389214
-1.0438896396396395	-0.9896024953269955
-1.046692162162162	-0.9897047619663084
-1.0494946846846847	-0.989858004179115
-1.0522972072072072	-0.9900399428462103
-1.0550997297297298	-0.9902193795505847
-1.0579022522522523	-0.9903671889915209
-1.0607047747747749	-0.9904669055170339
-1.0635072972972974	-0.9905212764026432
-1.06630981981982	-0.9905523907533285
-1.0691123423423423	-0.9905950846968976
-1.0719148648648649	-0.9906855874178535
-1.0747173873873874	-0.9908490437325594
-1.07751990990991	-0.9910900418653805
-1.0803224324324325	-0.9913893903663857
-1.0831249549549549	-0.9917083912610674
-1.0859274774774774	-0.991999398602103
-1.08873	-0.9922193546196822
-1.0915325225225225	-0.9923419742600712
-1.094335045045045	-0.9923646632876264
-1.0971375675675676	-0.9923079817779383
-1.0999400900900902	-0.9922079317685184
-1.1027426126126127	-0.9921037250866789
-1.1055451351351353	-0.9920251689193322
-1.1083476576576576	-0.9919838873491686
-1.1111501801801802	-0.9919712482962313
-1.1139527027027027	-0.9919635477580011
-1.1167552252252253	-0.9919325105138632
-1.1195577477477479	-0.9918573527131662
-1.1223602702702702	-0.9917341373555555
-1.1251627927927927	-0.9915791108972161
-1.1279653153153153	-0.991424803011624
-1.1307678378378379	-0.9913101760995315
-1.1335703603603604	-0.9912681620910442
-1.136372882882883	-0.9913148181915645
-1.1391754054054055	-0.9914437711928121
-1.141977927927928	-0.9916278075688978
-1.1447804504504504	-0.991827039370309
-1.147582972972973	-0.9920008747742912
-1.1503854954954955	-0.9921197989847326
-1.153188018018018	-0.9921731287236855
-1.1559905405405406	-0.9921703600510245
-1.1587930630630632	-0.9921359544975203
-1.1615955855855855	-0.9920996167705283
-1.164398108108108	-0.9920855471115113
-1.1672006306306306	-0.9921043321790515
-1.1700031531531532	-0.9921500496384259
-1.1728056756756757	-0.9922032298479282
-1.1756081981981983	-0.9922382542861985
-1.1784107207207208	-0.9922323100626076
-1.1812132432432432	-0.9921726587485709
-1.1840157657657657	-0.9920597997172824
-1.1868182882882883	-0.9919057653129941
-1.1896208108108108	-0.9917286353342962
-1.1924233333333334	-0.9915457074170821
-1.195225855855856	-0.9913681191346064
-1.1980283783783783	-0.991198980993411
-1.2008309009009008	-0.9910355571194778
-1.2036334234234234	-0.9908743266882769
-1.206435945945946	-0.9907165419826063
-1.2092384684684685	-0.9905716465670866
-1.212040990990991	-0.9904567365432577
-1.2148435135135136	-0.9903918332888799
-1.2176460360360362	-0.9903924820113248
-1.2204485585585585	-0.9904624186916369
-1.223251081081081	-0.9905892638641938
-1.2260536036036036	-0.9907452839068622
-1.2288561261261262	-0.9908935136536254
-1.2316586486486487	-0.9909975824932287
-1.2344611711711713	-0.9910321471013341
-1.2372636936936936	-0.9909904536454972
-1.2400662162162162	-0.9908864006796008
-1.2428687387387387	-0.9907502761092635
-1.2456712612612613	-0.9906194717369556
-1.2484737837837838	-0.9905271839022622
-1.2512763063063064	-0.9904927806505937
-1.254078828828829	-0.9905169133939089
-1.2568813513513515	-0.9905827887698297
-1.2596838738738738	-0.9906628883728315
-1.2624863963963964	-0.9907285887273645
-1.265288918918919	-0.9907592391881519
-1.2680914414414415	-0.9907476040251619
-1.270893963963964	-0.9907000160971073
-1.2736964864864866	-0.9906315774972874
-1.276499009009009	-0.9905585397212342
-1.2793015315315315	-0.9904909457704838
-1.282104054054054	-0.9904283858398684
-1.2849065765765766	-0.9903604178592578
-1.2877090990990991	-0.9902713448406104
-1.2905116216216217	-0.990147338907827
-1.2933141441441443	-0.9899830075755189
-1.2961166666666666	-0.9897847494140222
-1.2989191891891891	-0.9895695402417564
-1.3017217117117117	-0.9893596204150621
-1.3045242342342342	-0.989175200426748
-1.3073267567567568	-0.9890281118697015
-1.3101292792792794	-0.9889189688379383
-1.312931801801802	-0.9888389915169564
-1.3157343243243242	-0.9887757188387767
-1.3185368468468468	-0.9887201605465767
-1.3213393693693694	-0.9886722007126076
-1.324141891891892	-0.988641611810896
-1.3269444144144145	-0.9886437247898705
-1.329746936936937	-0.9886910205704422
-1.3325494594594596	-0.988783808692532
-1.335351981981982	-0.988903955331119
-1.3381545045045045	-0.9890149069658241
-1.340957027027027	-0.9890691740581496
-1.3437595495495496	-0.9890216722223459
-1.3465620720720721	-0.9888448598096293
-1.3493645945945947	-0.9885404145267334
-1.352167117117117	-0.9881428155477754
-1.3549696396396396	-0.9877125720895845
-1.3577721621621621	-0.9873202528058007
-1.3605746846846847	-0.9870257855883073
-1.3633772072072072	-0.9868595340226898
-1.3661797297297298	-0.9868116081837062
-1.3689822522522523	-0.9868336062190859
-1.3717847747747747	-0.9868531416794066
-1.3745872972972972	-0.9867973005917556
-1.3773898198198198	-0.9866179907658656
-1.3801923423423423	-0.9863111102559219
-1.382994864864865	-0.9859230156615213
[truncated: 6 more rows]
