# Supplementary material for: Isolation of a planar π-aromatic Bi5− ring in a cobalt-based inverse-sandwich-type complex
Source: Nat Chem. 2025 Jan 20;17(4):547–55. doi: 10.1038/s41557-024-01713-8 (PMC11964920; doi:10.1038/s41557-024-01713-8)
Supplement: Supplementary file 4 — Original magnetic data of compound 1 and origin file of Fig. 3. [file 41557_2024_1713_MOESM4_ESM.zip › sr_and_T/11.json]

{
   "comment": "corrected Loops",
   "temperature": 0.2,
   "measures": [
      {
         "sr": 0.128,
         "angle": 0,
         "trans": 0,
         "cool_t": 1,
         "comment": "to H_stop",
         "data": [
            [
               -1.3999,
               -0.986642125516286
            ],
            [
               -1.3970974874874873,
               -0.9859689548191257
            ],
            [
               -1.394294974974975,
               -0.9853840156805322
            ],
            [
               -1.3914924624624623,
               -0.9849408373983668
            ],
            [
               -1.3886899499499499,
               -0.9846575411568728
            ],
            [
               -1.3858874374374373,
               -0.9845186080022106
            ],
            [
               -1.3830849249249249,
               -0.98448543023903
            ],
            [
               -1.3802824124124122,
               -0.9845115836765048
            ],
            [
               -1.3774798998998998,
               -0.9845576844431316
            ],
            [
               -1.3746773873873872,
               -0.9846013414667902
            ],
            [
               -1.3718748748748748,
               -0.9846397595813028
            ],
            [
               -1.3690723623623622,
               -0.9846852134442858
            ],
            [
               -1.3662698498498498,
               -0.9847559588248833
            ],
            [
               -1.3634673373373372,
               -0.9848664013979593
            ],
            [
               -1.3606648248248248,
               -0.9850201562699856
            ],
            [
               -1.3578623123123121,
               -0.9852081823644105
            ],
            [
               -1.3550597997997997,
               -0.9854120785865941
            ],
            [
               -1.3522572872872871,
               -0.9856106916538758
            ],
            [
               -1.3494547747747747,
               -0.9857871097858968
            ],
            [
               -1.346652262262262,
               -0.9859332455866279
            ],
            [
               -1.3438497497497497,
               -0.9860504206007985
            ],
            [
               -1.341047237237237,
               -0.9861461256288375
            ],
            [
               -1.3382447247247247,
               -0.9862287274138273
            ],
            [
               -1.335442212212212,
               -0.9863026941478146
            ],
            [
               -1.3326396996996996,
               -0.9863666160568119
            ],
            [
               -1.329837187187187,
               -0.9864150368538787
            ],
            [
               -1.3270346746746746,
               -0.9864434014069816
            ],
            [
               -1.324232162162162,
               -0.9864539586140071
            ],
            [
               -1.3214296496496496,
               -0.9864598413468602
            ],
            [
               -1.318627137137137,
               -0.9864850584106672
            ],
            [
               -1.3158246246246246,
               -0.9865596204004763
            ],
            [
               -1.313022112112112,
               -0.9867109402613907
            ],
            [
               -1.3102195995995995,
               -0.9869542714678459
            ],
            [
               -1.307417087087087,
               -0.9872856285973104
            ],
            [
               -1.3046145745745745,
               -0.987680063859429
            ],
            [
               -1.301812062062062,
               -0.9880964933281042
            ],
            [
               -1.2990095495495495,
               -0.9884880395932314
            ],
            [
               -1.2962070370370369,
               -0.9888148666471288
            ],
            [
               -1.2934045245245245,
               -0.9890554531795317
            ],
            [
               -1.2906020120120119,
               -0.9892125846858577
            ],
            [
               -1.2877994994994995,
               -0.9893119708001405
            ],
            [
               -1.2849969869869868,
               -0.9893937815459666
            ],
            [
               -1.2821944744744744,
               -0.9894997365249747
            ],
            [
               -1.2793919619619618,
               -0.9896598701415029
            ],
            [
               -1.2765894494494494,
               -0.9898832161388711
            ],
            [
               -1.2737869369369368,
               -0.9901553580207607
            ],
            [
               -1.2709844244244244,
               -0.9904435181807016
            ],
            [
               -1.2681819119119118,
               -0.9907073821447547
            ],
            [
               -1.2653793993993994,
               -0.9909120140579808
            ],
            [
               -1.2625768868868867,
               -0.991038627510731
            ],
            [
               -1.2597743743743743,
               -0.9910898079936155
            ],
            [
               -1.2569718618618617,
               -0.991087724950471
            ],
            [
               -1.2541693493493493,
               -0.9910662347517447
            ],
            [
               -1.2513668368368367,
               -0.9910597462103614
            ],
            [
               -1.2485643243243243,
               -0.9910926417778132
            ],
            [
               -1.2457618118118117,
               -0.9911726475998526
            ],
            [
               -1.2429592992992993,
               -0.9912900186865401
            ],
            [
               -1.2401567867867866,
               -0.9914223306103476
            ],
            [
               -1.2373542742742742,
               -0.9915427935387815
            ],
            [
               -1.2345517617617616,
               -0.99162897324368
            ],
            [
               -1.2317492492492492,
               -0.9916689344270841
            ],
            [
               -1.2289467367367366,
               -0.9916630021716675
            ],
            [
               -1.2261442242242242,
               -0.9916210819555435
            ],
            [
               -1.2233417117117116,
               -0.9915571179757381
            ],
            [
               -1.2205391991991992,
               -0.9914832013528068
            ],
            [
               -1.2177366866866866,
               -0.9914057491192994
            ],
            [
               -1.2149341741741742,
               -0.9913251423323783
            ],
            [
               -1.2121316616616615,
               -0.9912386729122256
            ],
            [
               -1.2093291491491491,
               -0.9911452227567399
            ],
            [
               -1.2065266366366365,
               -0.9910493496209531
            ],
            [
               -1.203724124124124,
               -0.9909626776144846
            ],
            [
               -1.2009216116116115,
               -0.9909016012413243
            ],
            [
               -1.198119099099099,
               -0.9908818783565256
            ],
            [
               -1.1953165865865865,
               -0.9909120930452273
            ],
            [
               -1.192514074074074,
               -0.99098864787617
            ],
            [
               -1.1897115615615614,
               -0.9910945963852196
            ],
            [
               -1.186909049049049,
               -0.9912033365599131
            ],
            [
               -1.1841065365365364,
               -0.9912864018533059
            ],
            [
               -1.181304024024024,
               -0.9913229583304164
            ],
            [
               -1.1785015115115114,
               -0.9913077621178317
            ],
            [
               -1.175698998998999,
               -0.9912546059282494
            ],
            [
               -1.1728964864864864,
               -0.9911936442020581
            ],
            [
               -1.170093973973974,
               -0.9911629974941472
            ],
            [
               -1.1672914614614613,
               -0.9911970163612078
            ],
            [
               -1.164488948948949,
               -0.9913148426308631
            ],
            [
               -1.1616864364364363,
               -0.9915129854584026
            ],
            [
               -1.158883923923924,
               -0.991764472249675
            ],
            [
               -1.1560814114114113,
               -0.9920251037387737
            ],
            [
               -1.153278898898899,
               -0.992245101635175
            ],
            [
               -1.1504763863863863,
               -0.9923827236192777
            ],
            [
               -1.1476738738738739,
               -0.992415794668343
            ],
            [
               -1.1448713613613613,
               -0.9923477615125706
            ],
            [
               -1.1420688488488488,
               -0.9922065881652802
            ],
            [
               -1.1392663363363362,
               -0.9920370033635828
            ],
            [
               -1.1364638238238238,
               -0.9918885713557115
            ],
            [
               -1.1336613113113112,
               -0.9918031712624389
            ],
            [
               -1.1308587987987986,
               -0.991805423215546
            ],
            [
               -1.1280562862862862,
               -0.991898470450993
            ],
            [
               -1.1252537737737738,
               -0.9920657428503055
            ],
            [
               -1.1224512612612612,
               -0.9922775044491567
            ],
            [
               -1.1196487487487485,
               -0.992499711909502
            ],
            [
               -1.1168462362362361,
               -0.9927023454670374
            ],
            [
               -1.1140437237237237,
               -0.9928649491337036
            ],
            [
               -1.111241211211211,
               -0.9929783448943961
            ],
            [
               -1.1084386986986985,
               -0.9930428823398327
            ],
            [
               -1.105636186186186,
               -0.9930646541742059
            ],
            [
               -1.1028336736736737,
               -0.9930515158894935
            ],
            [
               -1.100031161161161,
               -0.9930104296897408
            ],
            [
               -1.0972286486486484,
               -0.9929468137397954
            ],
            [
               -1.094426136136136,
               -0.992865596694896
            ],
            [
               -1.0916236236236236,
               -0.9927729521854272
            ],
            [
               -1.088821111111111,
               -0.9926774841058368
            ],
            [
               -1.0860185985985984,
               -0.9925899917081651
            ],
            [
               -1.083216086086086,
               -0.9925216768874219
            ],
            [
               -1.0804135735735736,
               -0.9924814357167535
            ],
            [
               -1.077611061061061,
               -0.9924733673294568
            ],
            [
               -1.0748085485485483,
               -0.9924956282159452
            ],
            [
               -1.072006036036036,
               -0.9925412584791762
            ],
            [
               -1.0692035235235235,
               -0.9926008117033285
            ],
            [
               -1.066401011011011,
               -0.9926658554283798
            ],
            [
               -1.0635984984984983,
               -0.9927319897284339
            ],
            [
               -1.060795985985986,
               -0.9928001387590208
            ],
            [
               -1.0579934734734735,
               -0.9928754806555706
            ],
            [
               -1.0551909609609609,
               -0.992964273206361
            ],
            [
               -1.0523884484484483,
               -0.9930696704633672
            ],
            [
               -1.0495859359359359,
               -0.9931880864610259
            ],
            [
               -1.0467834234234235,
               -0.9933075602714909
            ],
            [
               -1.0439809109109108,
               -0.9934089333752747
            ],
            [
               -1.0411783983983982,
               -0.9934696889311816
            ],
            [
               -1.0383758858858858,
               -0.9934693660599907
            ],
            [
               -1.0355733733733734,
               -0.9933948875955969
            ],
            [
               -1.0327708608608608,
               -0.9932441341293781
            ],
            [
               -1.0299683483483482,
               -0.9930266629671629
            ],
            [
               -1.0271658358358358,
               -0.992761405794395
            ],
            [
               -1.0243633233233234,
               -0.9924721519645612
            ],
            [
               -1.0215608108108107,
               -0.9921822957379374
            ],
            [
               -1.0187582982982981,
               -0.9919104699711971
            ],
            [
               -1.0159557857857857,
               -0.9916682730516937
            ],
            [
               -1.0131532732732733,
               -0.9914604878098279
            ],
            [
               -1.0103507607607607,
               -0.9912872930197771
            ],
            [
               -1.007548248248248,
               -0.9911473043233792
            ],
            [
               -1.0047457357357357,
               -0.9910400807844966
            ],
            [
               -1.0019432232232233,
               -0.9909670491858142
            ],
            [
               -0.9991407107107106,
               -0.9909304947485678
            ],
            [
               -0.9963381981981981,
               -0.9909310743698585
            ],
            [
               -0.9935356856856856,
               -0.9909649251978092
            ],
            [
               -0.9907331731731731,
               -0.9910216446015812
            ],
            [
               -0.9879306606606606,
               -0.9910841414288465
            ],
            [
               -0.9851281481481481,
               -0.9911307123438802
            ],
            [
               -0.9823256356356356,
               -0.9911389200963974
            ],
            [
               -0.9795231231231231,
               -0.9910902206180949
            ],
            [
               -0.9767206106106106,
               -0.9909740183662386
            ],
            [
               -0.973918098098098,
               -0.9907900034302461
            ],
            [
               -0.9711155855855855,
               -0.990548161044428
            ],
            [
               -0.968313073073073,
               -0.9902665448033214
            ],
            [
               -0.9655105605605605,
               -0.9899675267528518
            ],
            [
               -0.962708048048048,
               -0.9896735842051676
            ],
            [
               -0.9599055355355355,
               -0.9894036700062525
            ],
            [
               -0.957103023023023,
               -0.9891708876527467
            ],
            [
               -0.9543005105105105,
               -0.9889817051220375
            ],
            [
               -0.951497997997998,
               -0.9888364789355841
            ],
            [
               -0.9486954854854854,
               -0.9887307744913485
            ],
            [
               -0.9458929729729728,
               -0.9886569235663878
            ],
            [
               -0.9430904604604604,
               -0.9886054173501975
            ],
            [
               -0.9402879479479478,
               -0.988565982797379
            ],
            [
               -0.9374854354354354,
               -0.988528403107888
            ],
            [
               -0.9346829229229228,
               -0.9884832307873119
            ],
            [
               -0.9318804104104104,
               -0.98842248943504
            ],
            [
               -0.9290778978978977,
               -0.9883403270369417
            ],
            [
               -0.9262753853853853,
               -0.9882334667269834
            ],
            [
               -0.9234728728728727,
               -0.9881012853837001
            ],
            [
               -0.9206703603603603,
               -0.9879454630243119
            ],
            [
               -0.9178678478478477,
               -0.9877693392341667
            ],
            [
               -0.9150653353353353,
               -0.987577284460968
            ],
            [
               -0.9122628228228227,
               -0.9873744351921332
            ],
            [
               -0.9094603103103103,
               -0.9871669940045695
            ],
            [
               -0.9066577977977976,
               -0.9869629875774493
            ],
            [
               -0.9038552852852852,
               -0.9867730262703203
            ],
            [
               -0.9010527727727726,
               -0.9866103839441558
            ],
            [
               -0.8982502602602602,
               -0.9864897612017567
            ],
            [
               -0.8954477477477477,
               -0.9864244626926062
            ],
            [
               -0.8926452352352352,
               -0.9864223312427172
            ],
            [
               -0.8898427227227227,
               -0.9864814380017044
            ],
            [
               -0.8870402102102102,
               -0.9865869686137676
            ],
            [
               -0.8842376976976977,
               -0.9867107468423246
            ],
            [
               -0.8814351851851852,
               -0.9868143060250829
            ],
            [
               -0.8786326726726726,
               -0.986855448583549
            ],
            [
               -0.8758301601601601,
               -0.9867970954536462
            ],
            [
               -0.8730276476476476,
               -0.9866162921401003
            ],
            [
               -0.8702251351351351,
               -0.9863108552134443
            ],
            [
               -0.8674226226226226,
               -0.9859015119939163
            ],
            [
               -0.8646201101101101,
               -0.9854284714479808
            ],
            [
               -0.8618175975975975,
               -0.9849428861878071
            ],
            [
               -0.859015085085085,
               -0.9844951754699138
            ],
            [
               -0.8562125725725724,
               -0.9841231995875586
            ],
            [
               -0.8534100600600599,
               -0.9838434582898286
            ],
            [
               -0.8506075475475474,
               -0.9836477326591253
            ],
            [
               -0.8478050350350349,
               -0.9835060988553015
            ],
            [
               -0.8450025225225224,
               -0.9833754515228763
            ],
            [
               -0.8422000100100099,
               -0.9832111270626571
            ],
            [
               -0.8393974974974974,
               -0.9829783852531513
            ],
            [
               -0.8365949849849849,
               -0.9826606412583314
            ],
            [
               -0.8337924724724723,
               -0.9822623836635025
            ],
            [
               -0.8309899599599598,
               -0.981806327409676
            ],
            [
               -0.8281874474474473,
               -0.9813260212256023
            ],
            [
               -0.8253849349349348,
               -0.9808563426035044
            ],
            [
               -0.8225824224224223,
               -0.9804247191108186
            ],
            [
               -0.8197799099099098,
               -0.9800454354424262
            ],
            [
               -0.8169773973973973,
               -0.9797182312242105
            ],
            [
               -0.8141748848848848,
               -0.9794309807003978
            ],
            [
               -0.8113723723723723,
               -0.9791650448319869
            ],
            [
               -0.8085698598598597,
               -0.9789012677643547
            ],
            [
               -0.8057673473473472,
               -0.9786246996156598
            ],
            [
               -0.8029648348348347,
               -0.9783268545381298
            ],
            [
               -0.8001623223223222,
               -0.9780053431039601
            ],
            [
               -0.7973598098098097,
               -0.9776616587773088
            ],
            [
               -0.7945572972972972,
               -0.9772984233159183
            ],
            [
               -0.7917547847847847,
               -0.9769173584152229
            ],
            [
               -0.7889522722722722,
               -0.9765187246766975
            ],
            [
               -0.7861497597597596,
               -0.9761022069892216
            ],
            [
               -0.7833472472472471,
               -0.975668553140586
            ],
            [
               -0.7805447347347346,
               -0.9752209590519867
            ],
            [
               -0.7777422222222221,
               -0.9747653501715181
            ],
            [
               -0.7749397097097096,
               -0.9743092492397907
            ],
            [
               -0.7721371971971971,
               -0.9738596049213328
            ],
            [
               -0.7693346846846846,
               -0.9734204868464575
            ],
            [
               -0.7665321721721721,
               -0.9729916981126825
            ],
            [
               -0.7637296596596596,
               -0.9725690422878361
            ],
            [
               -0.760927147147147,
               -0.9721463237278432
            ],
            [
               -0.7581246346346345,
               -0.9717184181569791
            ],
            [
               -0.755322122122122,
               -0.9712842289722707
            ],
            [
               -0.7525196096096095,
               -0.9708482705922339
            ],
            [
               -0.749717097097097,
               -0.9704200508593201
            ],
            [
               -0.7469145845845845,
               -0.9700112198757243
            ],
            [
               -0.744112072072072,
               -0.9696313229453648
            ],
            [
               -0.7413095595595595,
               -0.9692836082319458
            ],
            [
               -0.738507047047047,
               -0.9689624467707489
            ],
            [
               -0.7357045345345344,
               -0.9686534563964504
            ],
            [
               -0.7329020220220219,
               -0.9683365275147391
            ],
            [
               -0.7300995095095094,
               -0.9679909376712399
            ],
            [
               -0.7272969969969969,
               -0.9676009774813448
            ],
            [
               -0.7244944844844844,
               -0.9671602768231189
            ],
            [
               -0.7216919719719719,
               -0.9666734150397795
            ],
            [
               -0.7188894594594594,
               -0.9661542940368739
            ],
            [
               -0.7160869469469469,
               -0.9656218374197936
            ],
            [
               -0.7132844344344343,
               -0.9650944689536021
            ],
            [
               -0.7104819219219218,
               -0.9645852029902076
            ],
            [
               -0.7076794094094093,
               -0.9640989137558904
            ],
            [
               -0.7048768968968968,
               -0.9636325375058947
            ],
            [
               -0.7020743843843843,
               -0.963177897280969
            ],
            [
               -0.6992718718718718,
               -0.9627259108386781
            ],
            [
               -0.6964693593593593,
               -0.9622704848524317
            ],
            [
               -0.6936668468468468,
               -0.9618105763868103
            ],
            [
               -0.6908643343343343,
               -0.9613496467305263
            ],
            [
               -0.6880618218218217,
               -0.9608927656916626
            ],
            [
               -0.6852593093093092,
               -0.960442562431207
            ],
            [
               -0.6824567967967967,
               -0.9599957115568742
            ],
            [
               -0.6796542842842842,
               -0.959541502519077
            ],
            [
               -0.6768517717717717,
               -0.9590633101353385
            ],
            [
               -0.6740492592592592,
               -0.9585427248870337
            ],
            [
               -0.6712467467467467,
               -0.9579650966622588
            ],
            [
               -0.6684442342342342,
               -0.9573246616308071
            ],
            [
               -0.6656417217217216,
               -0.9566274760841891
            ],
            [
               -0.6628392092092091,
               -0.9558910619820249
            ],
            [
               -0.6600366966966966,
               -0.9551407407121624
            ],
            [
               -0.6572341841841841,
               -0.9544037189836561
            ],
            [
               -0.6544316716716716,
               -0.9537027145115919
            ],
            [
               -0.6516291591591591,
               -0.9530510216830046
            ],
            [
               -0.6488266466466466,
               -0.9524503902506138
            ],
            [
               -0.6460241341341341,
               -0.9518921213271452
            ],
            [
               -0.6432216216216216,
               -0.9513607246872251
            ],
            [
               -0.640419109109109,
               -0.9508387034720707
            ],
            [
               -0.6376165965965965,
               -0.9503107992842901
            ],
            [
               -0.634814084084084,
               -0.9497664008711519
            ],
            [
               -0.6320115715715715,
               -0.9491996309544444
            ],
            [
               -0.629209059059059,
               -0.9486075596145644
            ],
            [
               -0.6264065465465465,
               -0.9479876944126329
            ],
            [
               -0.623604034034034,
               -0.947336108641661
            ],
            [
               -0.6208015215215215,
               -0.9466472219246058
            ],
            [
               -0.617999009009009,
               -0.9459154874215296
            ],
            [
               -0.6151964964964964,
               -0.9451383692764612
            ],
            [
               -0.6123939839839839,
               -0.9443193564172951
            ],
            [
               -0.6095914714714714,
               -0.9434696100874005
            ],
            [
               -0.6067889589589589,
               -0.9426072535061594
            ],
            [
               -0.6039864464464464,
               -0.9417541414467123
            ],
            [
               -0.6011839339339339,
               -0.9409308929100286
            ],
            [
               -0.5983814214214214,
               -0.9401516793854183
            ],
            [
               -0.5955789089089089,
               -0.9394204627460354
            ],
            [
               -0.5927763963963963,
               -0.9387299804097495
            ],
            [
               -0.5899738838838838,
               -0.9380639071079138
            ],
            [
               -0.5871713713713713,
               -0.9374015808684646
            ],
            [
               -0.5843688588588588,
               -0.9367238295979325
            ],
            [
               -0.5815663463463463,
               -0.9360180728689522
            ],
            [
               -0.5787638338338338,
               -0.9352811281187956
            ],
            [
               -0.5759613213213213,
               -0.9345189315653206
            ],
            [
               -0.5731588088088088,
               -0.9337434181389015
            ],
            [
               -0.5703562962962963,
               -0.9329677326526931
            ],
            [
               -0.5675537837837837,
               -0.9322014496712883
            ],
            [
               -0.5647512712712712,
               -0.9314473986824081
            ],
            [
               -0.5619487587587587,
               -0.9307010686617903
            ],
            [
               -0.5591462462462462,
               -0.9299526340558593
            ],
            [
               -0.5563437337337337,
               -0.9291907360679412
            ],
            [
               -0.5535412212212212,
               -0.9284065835885085
            ],
            [
               -0.5507387087087087,
               -0.9275968926957376
            ],
            [
               -0.5479361961961962,
               -0.9267646574974162
            ],
            [
               -0.5451336836836836,
               -0.925917551212444
            ],
            [
               -0.5423311711711711,
               -0.9250645985499404
            ],
            [
               -0.5395286586586586,
               -0.9242123422932016
            ],
            [
               -0.5367261461461461,
               -0.9233618571809414
            ],
            [
               -0.5339236336336336,
               -0.9225076196514317
            ],
            [
               -0.5311211211211211,
               -0.9216385683192225
            ],
            [
               -0.5283186086086086,
               -0.920740940972562
            ],
            [
               -0.5255160960960961,
               -0.9198019148679333
            ],
            [
               -0.5227135835835836,
               -0.9188128892492833
            ],
            [
               -0.519911071071071,
               -0.9177714686990754
            ],
            [
               -0.5171085585585585,
               -0.9166817206634661
            ],
            [
               -0.514306046046046,
               -0.9155528800096628
            ],
            [
               -0.5115035335335335,
               -0.9143971342420081
            ],
            [
               -0.508701021021021,
               -0.9132272929536527
            ],
            [
               -0.5058985085085085,
               -0.9120549963731646
            ],
            [
               -0.503095995995996,
               -0.9108897489299179
            ],
            [
               -0.5002934834834833,
               -0.9097386521123207
            ],
            [
               -0.49749097097097084,
               -0.9086064368789599
            ],
            [
               -0.4946884584584583,
               -0.9074953685563854
            ],
            [
               -0.4918859459459458,
               -0.9064048116091654
            ],
            [
               -0.4890834334334333,
               -0.905330584237519
            ],
            [
               -0.4862809209209208,
               -0.9042645312707085
            ],
            [
               -0.4834784084084083,
               -0.9031948421082381
            ],
            [
               -0.48067589589589577,
               -0.9021074667818558
            ],
            [
               -0.47787338338338325,
               -0.900988584650636
            ],
            [
               -0.47507087087087074,
               -0.899827608458623
            ],
            [
               -0.47226835835835823,
               -0.8986198595586956
            ],
            [
               -0.4694658458458457,
               -0.8973679927361722
            ],
            [
               -0.4666633333333332,
               -0.8960815424812176
            ],
            [
               -0.4638608208208207,
               -0.8947745324405876
            ],
            [
               -0.4610583083083082,
               -0.893461746326885
            ],
            [
               -0.4582557957957957,
               -0.8921547629273101
            ],
            [
               -0.45545328328328316,
               -0.8908590109939099
            ],
            [
               -0.45265077077077065,
               -0.8895728204846054
            ],
            [
               -0.44984825825825814,
               -0.8882888084333258
            ],
            [
               -0.4470457457457456,
               -0.8869971495341809
            ],
            [
               -0.4442432332332331,
               -0.8856896168654365
            ],
            [
               -0.4414407207207206,
               -0.8843629781087288
            ],
            [
               -0.4386382082082081,
               -0.8830205171689529
            ],
            [
               -0.4358356956956956,
               -0.8816710720689387
            ],
            [
               -0.43303318318318307,
               -0.8803258332769228
            ],
            [
               -0.43023067067067056,
               -0.8789939408661962
            ],
            [
               -0.42742815815815804,
               -0.8776783766923588
            ],
            [
               -0.42462564564564553,
               -0.8763736035299103
            ],
            [
               -0.421823133133133,
               -0.8750658626587202
            ],
            [
               -0.4190206206206205,
               -0.8737361816581433
            ],
            [
               -0.416218108108108,
               -0.8723652528459855
            ],
            [
               -0.4134155955955955,
               -0.8709387191985305
            ],
            [
               -0.410613083083083,
               -0.8694512566484967
            ],
            [
               -0.40781057057057046,
               -0.8679082153385254
            ],
            [
               -0.40500805805805795,
               -0.8663243478728546
            ],
            [
               -0.40220554554554544,
               -0.8647200513397737
            ],
            [
               -0.39940303303303293,
               -0.8631162852690311
            ],
            [
               -0.3966005205205205,
               -0.8615296666941534
            ],
            [
               -0.3937980080080079,
               -0.8599690936269127
            ],
            [
               -0.3909954954954955,
               -0.8584346838202495
            ],
            [
               -0.3881929829829829,
               -0.8569190456234768
            ],
            [
               -0.3853904704704705,
               -0.8554101882398037
            ],
            [
               -0.38258795795795786,
               -0.8538949594823111
            ],
            [
               -0.37978544544544546,
               -0.8523618865801776
            ],
            [
               -0.37698293293293283,
               -0.8508026592297562
            ],
            [
               -0.37418042042042043,
               -0.8492120760609425
            ],
            [
               -0.3713779079079078,
               -0.8475868538915843
            ],
            [
               -0.3685753953953954,
               -0.8459240693917307
            ],
            [
               -0.3657728828828828,
               -0.8442200498449104
            ],
            [
               -0.3629703703703704,
               -0.8424702624150238
            ],
            [
               -0.36016785785785776,
               -0.8406702912522006
            ],
            [
               -0.35736534534534536,
               -0.8388175220496361
            ],
            [
               -0.35456283283283274,
               -0.8369128489727533
            ],
            [
               -0.35176032032032034,
               -0.8349616828850273
            ],
            [
               -0.3489578078078077,
               -0.8329737723856063
            ],
            [
               -0.3461552952952953,
               -0.83096175354582
            ],
            [
               -0.3433527827827827,
               -0.8289387685652505
            ],
            [
               -0.3405502702702703,
               -0.8269157896899018
            ],
            [
               -0.33774775775775767,
               -0.8248993609516388
            ],
            [
               -0.33494524524524527,
               -0.8228903193004597
            ],
            [
               -0.33214273273273265,
               -0.8208837501795936
            ],
            [
               -0.32934022022022025,
               -0.8188700871936774
            ],
            [
               -0.3265377077077076,
               -0.8168369956536492
            ],
            [
               -0.323735195195195,
               -0.8147715563872984
            ],
            [
               -0.3209326826826826,
               -0.8126622969341339
            ],
            [
               -0.31813017017017,
               -0.8105007537931035
            ],
            [
               -0.3153276576576576,
               -0.8082824163261957
            ],
            [
               -0.31252514514514496,
               -0.8060070339403353
            ],
            [
               -0.30972263263263256,
               -0.8036783336211568
            ],
            [
               -0.30692012012011993,
               -0.801303209087205
            ],
            [
               -0.30411760760760753,
               -0.7988904491917737
            ],
            [
               -0.3013150950950949,
               -0.796449115273518
            ],
            [
               -0.2985125825825825,
               -0.7939867699235221
            ],
            [
               -0.2957100700700699,
               -0.7915078753710882
            ],
            [
               -0.2929075575575575,
               -0.7890127562332374
            ],
            [
               -0.29010504504504486,
               -0.7864974904177882
            ],
            [
               -0.28730253253253246,
               -0.7839549154657148
            ],
            [
               -0.28450002002001984,
               -0.781376635646253
            ],
            [
               -0.28169750750750744,
               -0.7787555709772527
            ],
            [
               -0.2788949949949948,
               -0.7760883263905454
            ],
            [
               -0.2760924824824824,
               -0.7733765959327883
            ],
            [
               -0.2732899699699698,
               -0.7706270164479647
            ],
            [
               -0.2704874574574574,
               -0.7678493207353538
            ],
            [
               -0.26768494494494477,
               -0.7650531912916381
            ],
            [
               -0.26488243243243237,
               -0.7622447017621876
            ],
            [
               -0.26207991991991975,
               -0.7594234739991546
            ],
            [
               -0.25927740740740735,
               -0.7565815618269562
            ],
            [
               -0.2564748948948947,
               -0.7537046022612122
            ],
            [
               -0.2536723823823823,
               -0.7507750809664602
            ],
            [
               -0.2508698698698697,
               -0.7477768609374953
            ],
            [
               -0.2480673573573573,
               -0.7446996595055528
            ],
            [
               -0.24526484484484468,
               -0.7415421011233345
            ],
            [
               -0.24246233233233228,
               -0.738312363741018
            ],
            [
               -0.23965981981981965,
               -0.7350261642076508
            ],
            [
               -0.23685730730730725,
               -0.7317026612166886
            ],
            [
               -0.23405479479479463,
               -0.7283595160348966
            ],
            [
               -0.23125228228228223,
               -0.7250086149063648
            ],
            [
               -0.2284497697697696,
               -0.7216537268374892
            ],
            [
               -0.2256472572572572,
               -0.7182907186231424
            ],
            [
               -0.22284474474474458,
               -0.7149100942261508
            ],
            [
               -0.22004223223223218,
               -0.7115008595962011
            ],
            [
               -0.21723971971971956,
               -0.7080543002089807
            ],
            [
               -0.21443720720720716,
               -0.7045663395763806
            ],
            [
               -0.21163469469469454,
               -0.701037692945415
            ],
            [
               -0.20883218218218214,
               -0.6974718482722473
            ],
            [
               -0.2060296696696695,
               -0.6938717069353286
            ],
            [
               -0.2032271571571571,
               -0.6902362156175841
            ],
            [
               -0.2004246446446445,
               -0.6865583404313915
            ],
            [
               -0.1976221321321321,
               -0.682825266196651
            ],
            [
               -0.19481961961961947,
               -0.6790209121901383
            ],
            [
               -0.19201710710710707,
               -0.6751300198874868
            ],
            [
               -0.18921459459459444,
               -0.6711424833697448
            ],
            [
               -0.18641208208208204,
               -0.6670564657165297
            ],
            [
               -0.18360956956956942,
               -0.6628792200065483
            ],
            [
               -0.18080705705705702,
               -0.6586252800951804
            ],
            [
               -0.1780045445445444,
               -0.6543125438786717
            ],
            [
               -0.175202032032032,
               -0.6499574442670142
            ],
            [
               -0.17239951951951937,
               -0.6455706636608862
            ],
            [
               -0.16959700700700697,
               -0.641154617526147
            ],
            [
               -0.16679449449449435,
               -0.6367033059748285
            ],
            [
               -0.16399198198198195,
               -0.6322043393427482
            ],
            [
               -0.16118946946946933,
               -0.627642265673234
            ],
            [
               -0.15838695695695693,
               -0.6230019950356003
            ],
            [
               -0.1555844444444443,
               -0.6182712260790594
            ],
            [
               -0.1527819319319319,
               -0.613441269100906
            ],
            [
               -0.14997941941941928,
               -0.608506327431075
            ],
            [
               -0.14717690690690688,
               -0.6034618879060458
            ],
            [
               -0.14437439439439426,
               -0.5983031636206754
            ],
            [
               -0.14157188188188186,
               -0.5930244292384553
            ],
            [
               -0.13876936936936923,
               -0.5876196454888591
            ],
            [
               -0.13596685685685683,
               -0.5820841692301052
            ],
            [
               -0.1331643443443442,
               -0.5764168302799343
            ],
            [
               -0.1303618318318318,
               -0.5706214324978597
            ],
            [
               -0.1275593193193192,
               -0.564706896782087
            ],
            [
               -0.12475680680680679,
               -0.5586857511326137
            ],
            [
               -0.12195429429429416,
               -0.5525713035004329
            ],
            [
               -0.11915178178178176,
               -0.5463743645761877
            ],
            [
               -0.11634926926926914,
               -0.5401006114638577
            ],
            [
               -0.11354675675675674,
               -0.5337495039185359
            ],
            [
               -0.11074424424424412,
               -0.5273151375411792
            ],
            [
               -0.10794173173173172,
               -0.5207887298516856
            ],
            [
               -0.1051392192192191,
               -0.514161836252368
            ],
            [
               -0.10233670670670669,
               -0.5074291061480515
            ],
            [
               -0.09953419419419407,
               -0.5005895270773569
            ],
            [
               -0.09673168168168167,
               -0.4936456261582348
            ],
            [
               -0.09392916916916905,
               -0.486600823691145
            ],
            [
               -0.09112665665665665,
               -0.47945580832666523
            ],
            [
               -0.08832414414414402,
               -0.47220518765922004
            ],
            [
               -0.08552163163163162,
               -0.4648356245722848
            ],
            [
               -0.082719119119119,
               -0.45732621014637365
            ],
            [
               -0.0799166066066066,
               -0.449651105211197
            ],
            [
               -0.07711409409409398,
               -0.44178374976810353
            ],
            [
               -0.07431158158158158,
               -0.43370143921569637
            ],
            [
               -0.07150906906906895,
               -0.4253889612875008
            ],
            [
               -0.06870655655655655,
               -0.4168403025256201
            ],
            [
               -0.06590404404404393,
               -0.40805805036697074
            ],
            [
               -0.06310153153153153,
               -0.3990508221648348
            ],
            [
               -0.06029901901901891,
               -0.389829612043025
            ],
            [
               -0.057496506506506506,
               -0.38040418807796594
            ],
            [
               -0.054693993993993884,
               -0.3707805402706663
            ],
            [
               -0.05189148148148148,
               -0.36095994672722875
            ],
            [
               -0.04908896896896886,
               -0.35093965857471676
            ],
            [
               -0.04628645645645646,
               -0.34071470073564236
            ],
            [
               -0.04348394394394384,
               -0.3302800032436335
            ],
            [
               -0.040681431431431436,
               -0.31963208366514684
            ],
            [
               -0.037878918918918814,
               -0.30876975869281376
            ],
            [
               -0.03507640640640641,
               -0.29769375563741063
            ],
            [
               -0.03227389389389379,
               -0.28640547632405244
            ],
            [
               -0.02947138138138139,
               -0.2749054160800627
            ],
            [
               -0.026668868868868767,
               -0.2631918022663484
            ],
            [
               -0.023866356356356366,
               -0.2512599065689167
            ],
            [
               -0.021063843843843744,
               -0.23910227269205508
            ],
            [
               -0.018261331331331343,
               -0.22670987151081623
            ],
            [
               -0.01545881881881872,
               -0.2140740130023705
            ],
            [
               -0.01265630630630632,
               -0.20118873025864092
            ],
            [
               -0.009853793793793697,
               -0.1880532891308896
            ],
            [
               -0.007051281281281296,
               -0.17467443638902969
            ],
            [
               -0.004248768768768674,
               -0.16106796365556575
            ],
            [
               -0.001446256256256273,
               -0.1472591522837236
            ],
            [
               0.0013562562562563496,
               -0.13328172581530212
            ],
            [
               0.00415876876876875,
               -0.11917512678962766
            ],
            [
               0.006961281281281373,
               -0.1049802747887491
            ],
            [
               0.009763793793793774,
               -0.09073440777440978
            ],
            [
               0.012566306306306396,
               -0.07646604060484818
            ],
            [
               0.015368818818818797,
               -0.062191328892472975
            ],
            [
               0.01817133133133142,
               -0.047913050604928564
            ],
            [
               0.02097384384384382,
               -0.03362293933934518
            ],
            [
               0.023776356356356443,
               -0.01930728010707783
            ],
            [
               0.026578868868868843,
               -0.004954708640194816
            ],
            [
               0.029381381381381466,
               0.009435668136447806
            ],
            [
               0.03218389389389387,
               0.02384809081530509
            ],
            [
               0.03498640640640649,
               0.03824790084336899
            ],
            [
               0.03778891891891911,
               0.052584306491795796
            ],
            [
               0.04059143143143151,
               0.06679787832020828
            ],
            [
               0.043393943943944135,
               0.08083106975138782
            ],
            [
               0.046196456456456536,
               0.09463902449451828
            ],
            [
               0.04899896896896916,
               0.1081976518902005
            ],
            [
               0.05180148148148156,
               0.12150657626748312
            ],
            [
               0.05460399399399418,
               0.13458596602652495
            ],
            [
               0.05740650650650658,
               0.14746802901941478
            ],
            [
               0.060209019019019205,
               0.16018557962869742
            ],
            [
               0.0630115315315316,
               0.1727610176697779
            ],
            [
               0.06581404404404423,
               0.18519898358320933
            ],
            [
               0.06861655655655663,
               0.19748485609607497
            ],
            [
               0.07141906906906925,
               0.2095894578039885
            ],
            [
               0.07422158158158165,
               0.22147839089605403
            ],
            [
               0.07702409409409428,
               0.23312296219444445
            ],
            [
               0.07982660660660668,
               0.24450915480936192
            ],
            [
               0.0826291191191193,
               0.2556417390688918
            ],
            [
               0.0854316316316317,
               0.26654219371427396
            ],
            [
               0.08823414414414432,
               0.2772411225558812
            ],
            [
               0.09103665665665672,
               0.2877676456656823
            ],
            [
               0.09383916916916935,
               0.29813922908288
            ],
            [
               0.09664168168168175,
               0.3083552687349382
            ],
            [
               0.09944419419419437,
               0.31839651310245043
            ],
            [
               0.10224670670670677,
               0.32823050451380026
            ],
            [
               0.10504921921921939,
               0.3378212728325232
            ],
            [
               0.10785173173173179,
               0.34714017005272163
            ],
            [
               0.11065424424424442,
               0.35617442687547984
            ],
            [
               0.11345675675675682,
               0.3649308284361615
            ],
            [
               0.11625926926926944,
               0.37343355459310523
            ],
            [
               0.11906178178178184,
               0.3817171445779248
            ],
            [
               0.12186429429429446,
               0.3898170810881524
            ],
            [
               0.12466680680680686,
               0.39776114105779403
            ],
            [
               0.12746931931931949,
               0.40556423616713233
            ],
            [
               0.13027183183183189,
               0.4132281438139546
            ],
            [
               0.1330743443443445,
               0.42074578995241974
            ],
            [
               0.1358768568568569,
               0.42810820098634234
            ],
            [
               0.13867936936936953,
               0.4353114208867231
            ],
            [
               0.14148188188188193,
               0.44236085391888214
            ],
            [
               0.14428439439439456,
               0.44927155267429997
            ],
            [
               0.14708690690690696,
               0.4560645220668451
            ],
            [
               0.14988941941941958,
               0.4627605843577739
            ],
            [
               0.15269193193193198,
               0.4693742195228967
            ],
            [
               0.1554944444444446,
               0.4759097577035088
            ],
            [
               0.158296956956957,
               0.48236138543845586
            ],
            [
               0.16109946946946962,
               0.4887169801073464
            ],
            [
               0.16390198198198203,
               0.4949643410700358
            ],
            [
               0.16670449449449465,
               0.5010974697301095
            ],
            [
               0.16950700700700705,
               0.5071204976299476
            ],
            [
               0.17230951951951967,
               0.513047691886983
            ],
            [
               0.17511203203203207,
               0.5188993823629223
            ],
            [
               0.1779145445445447,
               0.5246951464434124
            ],
            [
               0.1807170570570571,
               0.5304466195631885
            ],
            [
               0.18351956956956972,
               0.536152501210615
            ],
            [
               0.18632208208208212,
               0.5417976214239708
            ],
            [
               0.18912459459459474,
               0.5473565672750791
            ],
            [
               0.19192710710710714,
               0.5528008203733916
            ],
            [
               0.19472961961961976,
               0.5581071646801616
            ],
            [
               0.19753213213213217,
               0.5632646995875586
            ],
            [
               0.2003346446446448,
               0.568278274865883
            ],
            [
               0.2031371571571572,
               0.5731673729004092
            ],
            [
               0.2059396696696698,
               0.5779609708381823
            ],
            [
               0.2087421821821822,
               0.5826901967276434
            ],
            [
               0.21154469469469483,
               0.5873812157815268
            ],
            [
               0.21434720720720724,
               0.5920505527763533
            ],
            [
               0.21714971971971986,
               0.596704084886072
            ],
            [
               0.21995223223223226,
               0.6013395934819603
            ],
            [
               0.22275474474474488,
               0.605951531579179
            ],
            [
               0.22555725725725728,
               0.610535977623368
            ],
            [
               0.2283597697697699,
               0.6150938295905499
            ],
            [
               0.2311622822822823,
               0.6196310862106291
            ],
            [
               0.23396479479479493,
               0.6241562502984532
            ],
            [
               0.23676730730730733,
               0.6286760234532662
            ],
            [
               0.23956981981981995,
               0.6331911232131255
            ],
            [
               0.24237233233233235,
               0.6376940065946197
            ],
            [
               0.24517484484484497,
               0.6421695559627227
            ],
            [
               0.24797735735735738,
               0.646598652502902
            ],
            [
               0.25077986986987,
               0.6509634522093364
            ],
            [
               0.2535823823823824,
               0.6552525010047713
            ],
            [
               0.256384894894895,
               0.6594638299989924
            ],
            [
               0.2591874074074074,
               0.6636048589929293
            ],
            [
               0.26198991991992004,
               0.6676890579171305
            ],
            [
               0.26479243243243245,
               0.6717304675748236
            ],
            [
               0.26759494494494507,
               0.6757379496389507
            ],
            [
               0.27039745745745747,
               0.6797111479942495
            ],
            [
               0.2731999699699701,
               0.6836395622268745
            ],
            [
               0.2760024824824825,
               0.6875050690328652
            ],
            [
               0.2788049949949951,
               0.6912870567350122
            ],
            [
               0.2816075075075075,
               0.6949684714846637
            ],
            [
               0.28441002002002014,
               0.6985408059759439
            ],
            [
               0.28721253253253254,
               0.7020064706458273
            ],
            [
               0.29001504504504516,
               0.7053779118067334
            ],
            [
               0.29281755755755756,
               0.7086739430735918
            ],
            [
               0.2956200700700702,
               0.7119146463393612
            ],
            [
               0.2984225825825826,
               0.7151165753989139
            ],
            [
               0.3012250950950952,
               0.7182897511614605
            ],
            [
               0.3040276076076076,
               0.7214371897412815
            ],
            [
               0.30683012012012023,
               0.7245567468558809
            ],
            [
               0.30963263263263263,
               0.7276442511178208
            ],
            [
               0.31243514514514525,
               0.7306965242880549
            ],
            [
               0.31523765765765766,
               0.7337130662198872
            ],
            [
               0.3180401701701703,
               0.736695824298198
            ],
            [
               0.3208426826826827,
               0.7396473099018372
            ],
            [
               0.3236451951951953,
               0.7425680372396639
            ],
            [
               0.3264477077077077,
               0.74545456797183
            ],
            [
               0.3292502202202203,
               0.7482992307715537
            ],
            [
               0.3320527327327327,
               0.7510919300197574
            ],
            [
               0.33485524524524535,
               0.7538236106370776
            ],
            [
               0.33765775775775775,
               0.7564902284905526
            ],
            [
               0.34046027027027037,
               0.7590957634717279
            ],
            [
               0.34326278278278277,
               0.7616530329960203
            ],
            [
               0.3460652952952954,
               0.764181750530296
            ],
            [
               0.3488678078078078,
               0.766704189985518
            ],
            [
               0.3516703203203204,
               0.7692396415094188
            ],
            [
               0.3544728328328328,
               0.771799287903963
            ],
            [
               0.35727534534534544,
               0.7743830384599644
            ],
            [
               0.36007785785785784,
               0.7769792612112261
            ],
            [
               0.36288037037037046,
               0.7795674618381975
            ],
            [
               0.36568288288288286,
               0.7821230720278434
            ],
            [
               0.3684853953953955,
               0.7846229256138311
            ],
            [
               0.3712879079079079,
               0.7870498979833309
            ],
            [
               0.3740904204204205,
               0.7893955715612153
            ],
            [
               0.3768929329329329,
               0.7916605075401195
            ],
            [
               0.37969544544544553,
               0.7938524858932218
            ],
            [
               0.38249795795795793,
               0.795983649612682
            ],
            [
               0.38530047047047056,
               0.7980676727798888
            ],
            [
               0.38810298298298296,
               0.8001178343176243
            ],
            [
               0.3909054954954956,
               0.8021463439404106
            ],
            [
               0.393708008008008,
               0.8041646602136352
            ],
            [
               0.3965105205205206,
               0.806184103532574
            ],
            [
               0.3993130330330332,
               0.8082159643491014
            ],
            [
               0.4021155455455456,
               0.8102705693406169
            ],
            [
               0.40491805805805825,
               0.8123552833240384
            ],
            [
               0.40772057057057065,
               0.81447198367678
            ],
            [
               0.4105230830830833,
               0.8166149215806382
            ],
            [
               0.4133255955955957,
               0.8187699237575418
            ],
            [
               0.4161281081081083,
               0.8209155591462738
            ],
            [
               0.4189306206206207,
               0.8230263036976053
            ],
            [
               0.4217331331331333,
               0.8250770867739496
            ],
            [
               0.4245356456456457,
               0.8270481208803402
            ],
            [
               0.42733815815815834,
               0.8289287705108259
            ],
            [
               0.43014067067067074,
               0.8307194567094534
            ],
            [
               0.43294318318318337,
               0.8324311401521218
            ],
            [
               0.43574569569569577,
               0.8340825953971591
            ],
            [
               0.4385482082082084,
               0.8356962664174499
            ],
            [
               0.4413507207207208,
               0.837293803782982
            ],
            [
               0.4441532332332334,
               0.8388923506741717
            ],
            [
               0.4469557457457458,
               0.8405023103929675
            ],
            [
               0.44975825825825844,
               0.8421268296446991
            ],
            [
               0.45256077077077084,
               0.8437627471921918
            ],
            [
               0.45536328328328346,
               0.8454024388360157
            ],
            [
               0.45816579579579586,
               0.8470359127634817
            ],
            [
               0.4609683083083085,
               0.8486526540672077
            ],
            [
               0.4637708208208209,
               0.850242985714891
            ],
            [
               0.4665733333333335,
               0.8517989754128691
            ],
            [
               0.4693758458458459,
               0.8533150658913938
            ],
            [
               0.47217835835835853,
               0.8547885960667203
            ],
            [
               0.47498087087087093,
               0.8562202447589309
            ],
            [
               0.47778338338338355,
               0.8576142567977656
            ],
            [
               0.48058589589589595,
               0.8589782078165519
            ],
            [
               0.4833884084084086,
               0.860322100506024
            ],
            [
               0.486190920920921,
               0.861656767716766
            ],
            [
               0.4889934334334336,
               0.8629918223085327
            ],
            [
               0.491795945945946,
               0.8643336305536584
            ],
            [
               0.4945984584584586,
               0.8656838855195425
            ],
            [
               0.497400970970971,
               0.867039256079694
            ],
            [
               0.5002034834834836,
               0.868392299045328
            ],
            [
               0.503005995995996,
               0.8697334353954158
            ],
            [
               0.5058085085085087,
               0.8710534412128617
            ],
            [
               0.5086110210210211,
               0.8723457198631568
            ],
            [
               0.5114135335335337,
               0.8736076798038703
            ],
            [
               0.5142160460460461,
               0.8748408321700363
            ],
            [
               0.5170185585585587,
               0.8760496487075522
            ],
            [
               0.5198210710710711,
               0.8772396358643163
            ],
            [
               0.5226235835835837,
               0.878415337555039
            ],
            [
               0.5254260960960961,
               0.8795789845826264
            ],
            [
               0.5282286086086088,
               0.8807302597098979
            ],
            [
               0.5310311211211212,
               0.8818672325356695
            ],
            [
               0.5338336336336338,
               0.8829880866162052
            ],
            [
               0.5366361461461462,
               0.884092968124635
            ],
            [
               0.5394386586586588,
               0.8851852360395108
            ],
            [
               0.5422411711711712,
               0.8862716050856111
            ],
            [
               0.5450436836836838,
               0.8873610664878127
            ],
            [
               0.5478461961961962,
               0.8884629042077083
            ],
            [
               0.5506487087087089,
               0.8895844388714348
            ],
            [
               0.5534512212212213,
               0.8907292158205387
            ],
            [
               0.5562537337337339,
               0.8918961810243847
            ],
            [
               0.5590562462462463,
               0.8930800273541789
            ],
            [
               0.5618587587587589,
               0.8942724814275245
            ],
            [
               0.5646612712712713,
               0.8954639930016737
            ],
            [
               0.5674637837837839,
               0.896645199342227
            ],
            [
               0.5702662962962963,
               0.8978076970485094
            ],
            [
               0.573068808808809,
               0.8989439985397834
            ],
            [
               0.5758713213213213,
               0.90004694259715
            ],
            [
               0.578673833833834,
               0.90110910952126
            ],
            [
               0.5814763463463464,
               0.9021228416300271
            ],
            [
               0.584278858858859,
               0.9030812542306929
            ],
            [
               0.5870813713713714,
               0.9039802075430587
            ],
            [
               0.589883883883884,
               0.9048207436786634
            ],
            [
               0.5926863963963964,
               0.9056111517583904
            ],
            [
               0.595488908908909,
               0.9063677519538188
            ],
            [
               0.5982914214214214,
               0.9071137419116195
            ],
            [
               0.6010939339339341,
               0.9078759714366385
            ],
            [
               0.6038964464464465,
               0.908680150625104
            ],
            [
               0.6066989589589589,
               0.9095455503421351
            ],
            [
               0.6095014714714717,
               0.910480535952634
            ],
            [
               0.6123039839839841,
               0.9114801779806658
            ],
            [
               0.6151064964964965,
               0.9125267150484327
            ],
            [
               0.6179090090090089,
               0.9135929288315568
            ],
            [
               0.6207115215215218,
               0.9146477300210277
            ],
            [
               0.6235140340340342,
               0.9156626667797574
            ],
            [
               0.6263165465465466,
               0.9166178207665807
            ],
            [
               0.629119059059059,
               0.9175057177065092
            ],
            [
               0.6319215715715718,
               0.9183323982588074
            ],
            [
               0.6347240840840842,
               0.9191155189609467
            ],
            [
               0.6375265965965966,
               0.9198800785271697
            ],
            [
               0.640329109109109,
               0.9206528972111839
            ],
            [
               0.6431316216216219,
               0.9214571864284105
            ],
            [
               0.6459341341341343,
               0.9223084002527174
            ],
            [
               0.6487366466466467,
               0.9232121276878643
            ],
            [
               0.651539159159159,
               0.9241642058320364
            ],
            [
               0.6543416716716719,
               0.925152677559626
            ],
            [
               0.6571441841841843,
               0.9261608290966294
            ],
            [
               0.6599466966966967,
               0.9271704077418296
            ],
            [
               0.6627492092092091,
               0.9281642441923211
            ],
            [
               0.665551721721722,
               0.9291278213583154
            ],
            [
               0.6683542342342343,
               0.9300497296495353
            ],
            [
               0.6711567467467467,
               0.9309213044367857
            ],
            [
               0.6739592592592591,
               0.9317359560973022
            ],
            [
               0.676761771771772,
               0.9324887270456838
            ],
            [
               0.6795642842842844,
               0.9331764516157561
            ],
            [
               0.6823667967967968,
               0.9337986125847073
            ],
            [
               0.6851693093093092,
               0.9343586729557685
            ],
            [
               0.687971821821822,
               0.9348654096711179
            ],
            [
               0.6907743343343344,
               0.9353336643227842
            ],
            [
               0.6935768468468468,
               0.9357839934578778
            ],
            [
               0.6963793593593592,
               0.9362409388030772
            ],
            [
               0.6991818718718721,
               0.9367299907856972
            ],
            [
               0.7019843843843845,
               0.9372736986682331
            ],
            [
               0.7047868968968969,
               0.9378876860029057
            ],
            [
               0.7075894094094093,
               0.9385774712479112
            ],
            [
               0.7103919219219221,
               0.9393369160194217
            ],
            [
               0.7131944344344345,
               0.9401488258510649
            ],
            [
               0.7159969469469469,
               0.9409877666819224
            ],
            [
               0.7187994594594593,
               0.9418246395193001
            ],
            [
               0.7216019719719722,
               0.9426321061902022
            ],
            [
               0.7244044844844846,
               0.9433897037071858
            ],
            [
               0.727206996996997,
               0.944087504491537
            ],
            [
               0.7300095095095094,
               0.9447274872742889
            ],
            [
               0.7328120220220222,
               0.9453223141433037
            ],
            [
               0.7356145345345346,
               0.9458918328738446
            ],
            [
               0.738417047047047,
               0.9464581775324484
            ],
            [
               0.7412195595595594,
               0.9470406734690422
            ],
            [
               0.7440220720720723,
               0.9476517705698007
            ],
            [
               0.7468245845845847,
               0.9482949229343902
            ],
            [
               0.7496270970970971,
               0.9489647882284769
            ],
            [
               0.7524296096096099,
               0.9496494904804976
            ],
            [
               0.7552321221221223,
               0.9503341565867025
            ],
            [
               0.7580346346346347,
               0.9510046516844711
            ],
            [
               0.7608371471471471,
               0.9516504792450782
            ],
            [
               0.76363965965966,
               0.9522661559994247
            ],
            [
               0.7664421721721724,
               0.9528509041205013
            ],
            [
               0.7692446846846848,
               0.95340705067665
            ],
            [
               0.7720471971971972,
               0.9539379120816545
            ],
            [
               0.77484970970971,
               0.9544460477847976
            ],
            [
               0.7776522222222224,
               0.9549325645916714
            ],
            [
               0.7804547347347348,
               0.9553977149928271
            ],
            [
               0.7832572472472472,
               0.9558425120363776
            ],
            [
               0.7860597597597601,
               0.956270659915657
            ],
            [
               0.7888622722722725,
               0.9566899220629337
            ],
            [
               0.7916647847847849,
               0.9571121841631354
            ],
            [
               0.7944672972972973,
               0.9575518805502754
            ],
            [
               0.7972698098098101,
               0.9580230080649599
            ],
            [
               0.8000723223223225,
               0.9585354696846051
            ],
            [
               0.8028748348348349,
               0.9590917973344631
            ],
            [
               0.8056773473473473,
               0.9596852906161809
            ],
            [
               0.8084798598598602,
               0.9603002681543354
            ],
            [
               0.8112823723723726,
               0.9609145575079086
            ],
            [
               0.814084884884885,
               0.9615037186350341
            ],
            [
               0.8168873973973974,
               0.9620459952311439
            ],
            [
               0.8196899099099102,
               0.9625267685931986
            ],
            [
               0.8224924224224226,
               0.962941414500316
            ],
            [
               0.825294934934935,
               0.9632958947080876
            ],
            [
               0.8280974474474474,
               0.9636050206249751
            ],
            [
               0.8308999599599602,
               0.9638889291313776
            ],
            [
               0.8337024724724726,
               0.964168738366759
            ],
            [
               0.836504984984985,
               0.9644624922303757
            ],
            [
               0.8393074974974974,
               0.9647823332574161
            ],
            [
               0.8421100100100103,
               0.9651334327751371
            ],
            [
               0.8449125225225227,
               0.9655146887057565
            ],
            [
               0.8477150350350351,
               0.9659207304691929
            ],
            [
               0.8505175475475475,
               0.9663444765332373
            ],
            [
               0.8533200600600603,
               0.9667794404363587
            ],
            [
               0.8561225725725727,
               0.9672211658940777
            ],
            [
               0.8589250850850851,
               0.9676675139769645
            ],
            [
               0.8617275975975975,
               0.968117909977508
            ],
            [
               0.8645301101101104,
               0.9685719682204975
            ],
            [
               0.8673326226226228,
               0.9690280666161264
            ],
            [
               0.8701351351351352,
               0.9694824099760081
            ],
            [
               0.8729376476476476,
               0.9699289293509846
            ],
            [
               0.8757401601601604,
               0.9703600838043172
            ],
            [
               0.8785426726726728,
               0.9707683490036024
            ],
            [
               0.8813451851851852,
               0.9711479731006025
            ],
            [
               0.8841476976976976,
               0.9714965045229776
            ],
            [
               0.8869502102102105,
               0.9718156592114672
            ],
            [
               0.8897527227227229,
               0.9721112698870132
            ],
            [
               0.8925552352352353,
               0.9723922945886199
            ],
            [
               0.8953577477477477,
               0.9726690937169499
            ],
            [
               0.8981602602602605,
               0.9729513582255942
            ],
            [
               0.9009627727727729,
               0.9732461489876498
            ],
            [
               0.9037652852852853,
               0.9735564760634249
            ],
            [
               0.9065677977977977,
               0.9738807189650426
            ],
            [
               0.9093703103103106,
               0.9742129977576491
            ],
            [
               0.912172822822823,
               0.9745443949695023
            ],
            [
               0.9149753353353354,
               0.974864747377103
            ],
            [
               0.9177778478478478,
               0.9751646149545379
            ],
            [
               0.9205803603603606,
               0.9754370157318777
            ],
            [
               0.923382872872873,
               0.9756785922800839
            ],
            [
               0.9261853853853854,
               0.9758900271813746
            ],
            [
               0.9289878978978978,
               0.9760757113101881
            ],
            [
               0.9317904104104107,
               0.9762428406449809
            ],
            [
               0.9345929229229231,
               0.9764002287250685
            ],
            [
               0.9373954354354355,
               0.9765571436220309
            ],
            [
               0.9401979479479479,
               0.9767224076475667
            ],
            [
               0.9430004604604607,
               0.9769038608484599
            ],
            [
               0.9458029729729731,
               0.9771081334528935
            ],
            [
               0.9486054854854855,
               0.9773405530484339
            ],
            [
               0.9514079979979979,
               0.9776049737612683
            ],
            [
               0.9542105105105108,
               0.9779033745000985
            ],
            [
               0.9570130230230232,
               0.9782352138141786
            ],
            [
               0.9598155355355356,
               0.9785967009389646
            ],
            [
               0.962618048048048,
               0.9789802804256356
            ],
            [
               0.9654205605605608,
               0.9793746712103479
            ],
            [
               0.9682230730730732,
               0.979765717648211
            ],
            [
               0.9710255855855856,
               0.9801381095478647
            ],
            [
               0.973828098098098,
               0.9804777630890231
            ],
            [
               0.9766306106106108,
               0.9807744059702947
            ],
            [
               0.9794331231231233,
               0.9810237631194291
            ],
            [
               0.9822356356356357,
               0.9812287539614307
            ],
            [
               0.985038148148148,
               0.9813993019510696
            ],
            [
               0.9878406606606609,
               0.981550680554127
            ],
            [
               0.9906431731731733,
               0.9817006909176986
            ],
            [
               0.9934456856856857,
               0.9818662789510639
            ],
            [
               0.9962481981981981,
               0.982060359847011
            ],
            [
               0.9990507107107109,
               0.9822895748515806
            ],
            [
               1.0018532232232233,
               0.9825534663274327
            ],
            [
               1.0046557357357357,
               0.9828451889265025
            ],
            [
               1.0074582482482481,
               0.9831534816709168
            ],
            [
               1.010260760760761,
               0.9834653196108302
            ],
            [
               1.0130632732732734,
               0.9837685294164474
            ],
            [
               1.0158657857857858,
               0.9840537237309399
            ],
            [
               1.0186682982982982,
               0.9843151564037241
            ],
            [
               1.021470810810811,
               0.9845504457572573
            ],
            [
               1.0242733233233234,
               0.9847594506418965
            ],
            [
               1.0270758358358358,
               0.9849428150611264
            ],
            [
               1.0298783483483482,
               0.985100757672698
            ],
            [
               1.032680860860861,
               0.9852325613309029
            ],
            [
               1.0354833733733735,
               0.9853369578918296
            ],
            [
               1.0382858858858859,
               0.9854132870453016
            ],
            [
               1.0410883983983983,
               0.9854630313823418
            ],
            [
               1.0438909109109111,
               0.9854911756889316
            ],
            [
               1.0466934234234235,
               0.9855068521878262
            ],
            [
               1.049495935935936,
               0.9855229123206881
            ],
            [
               1.0522984484484483,
               0.985554360470948
            ],
            [
               1.0551009609609612,
               0.9856159144305543
            ],
            [
               1.0579034734734736,
               0.9857192300260827
            ],
            [
               1.060705985985986,
               0.9858704657735898
            ],
            [
               1.0635084984984984,
               0.9860688245422582
            ],
            [
               1.0663110110110112,
               0.9863064956587547
            ],
            [
               1.0691135235235236,
               0.9865700818552062
            ],
            [
               1.071916036036036,
               0.9868432159004809
            ],
            [
               1.0747185485485484,
               0.9871097522880745
            ],
            [
               1.0775210610610613,
               0.9873567508883269
            ],
            [
               1.0803235735735737,
               0.9875765080505964
            ],
            [
               1.083126086086086,
               0.9877671389224385
            ],
            [
               1.0859285985985985,
               0.9879316158842698
            ],
            [
               1.0887311111111113,
               0.9880756154515082
            ],
            [
               1.0915336236236237,
               0.9882048891689748
            ],
            [
               1.0943361361361361,
               0.9883230346679696
            ],
            [
               1.0971386486486485,
               0.9884304332598419
            ],
            [
               1.0999411611611614,
               0.988524750467972
            ],
            [
               1.1027436736736738,
               0.988602861241352
            ],
            [
               1.1055461861861862,
               0.988663523347697
            ],
            [
               1.1083486986986986,
               0.988709763118605
            ],
            [
               1.1111512112112114,
               0.9887499032358789
            ],
            [
               1.1139537237237238,
               0.9887965076190778
            ],
            [
               1.1167562362362362,
               0.9888631762846251
            ],
            [
               1.119558748748749,
               0.9889599091000054
            ],
            [
               1.1223612612612615,
               0.9890884171595643
            ],
            [
               1.1251637737737739,
               0.9892390465564268
            ],
            [
               1.1279662862862863,
               0.9893907368748598
            ],
            [
               1.130768798798799,
               0.9895146695479932
            ],
            [
               1.1335713113113115,
               0.9895811518282484
            ],
            [
               1.136373823823824,
               0.9895681534133801
            ],
            [
               1.1391763363363363,
               0.9894691368240948
            ],
            [
               1.1419788488488491,
               0.9892977013030884
            ],
            [
               1.1447813613613615,
               0.9890872150915548
            ],
            [
               1.147583873873874,
               0.9888849225065711
            ],
            [
               1.1503863863863864,
               0.9887416316808886
            ],
            [
               1.1531888988988992,
               0.9886995302088405
            ],
            [
               1.1559914114114116,
               0.9887814627934082
            ],
            [
               1.158793923923924,
               0.9889848282418322
            ],
            [
               1.1615964364364364,
               0.9892820879751778
            ],
            [
               1.1643989489489492,
               0.9896280165785561
            ],
            [
               1.1672014614614616,
               0.9899718056998864
            ],
            [
               1.170003973973974,
               0.9902705842144074
            ],
            [
               1.1728064864864864,
               0.9905003590423349
            ],
            [
               1.1756089989989993,
               0.9906610450566529
            ],
            [
               1.1784115115115117,
               0.9907739913092233
            ],
            [
               1.181214024024024,
               0.9908727214252113
            ],
            [
               1.1840165365365365,
               0.9909897747887514
            ],
            [
               1.1868190490490493,
               0.9911438597431284
            ],
            [
               1.1896215615615617,
               0.9913315497863384
            ],
            [
               1.1924240740740741,
               0.9915264117827935
            ],
            [
               1.1952265865865865,
               0.9916861349514249
            ],
            [
               1.1980290990990994,
               0.9917656472288999
            ],
            [
               1.2008316116116118,
               0.9917321890975358
            ],
            [
               1.2036341241241242,
               0.9915775355374612
            ],
            [
               1.2064366366366366,
               0.991323304218067
            ],
            [
               1.2092391491491494,
               0.9910173635163215
            ],
            [
               1.2120416616616618,
               0.9907221209939528
            ],
            [
               1.2148441741741742,
               0.9904980547847814
            ],
            [
               1.2176466866866866,
               0.9903874116606627
            ],
            [
               1.2204491991991995,
               0.9904030174049212
            ],
            [
               1.2232517117117119,
               0.9905256008144274
            ],
            [
               1.2260542242242243,
               0.990710403924391
            ],
            [
               1.2288567367367367,
               0.990900976171507
            ],
            [
               1.2316592492492495,
               0.9910458518578313
            ],
            [
               1.234461761761762,
               0.9911129925779597
            ],
            [
               1.2372642742742743,
               0.9910976921152658
            ],
            [
               1.2400667867867867,
               0.991021808652911
            ],
            [
               1.2428692992992996,
               0.9909249855161467
            ],
            [
               1.245671811811812,
               0.9908510260148115
            ],
            [
               1.2484743243243244,
               0.9908339886750208
            ],
            [
               1.2512768368368368,
               0.9908884341360679
            ],
            [
               1.2540793493493496,
               0.9910066721685894
            ],
            [
               1.256881861861862,
               0.9911633979619818
            ],
            [
               1.2596843743743744,
               0.9913256250317024
            ],
            [
               1.2624868868868868,
               0.9914641591714588
            ],
            [
               1.2652893993993997,
               0.9915625546689518
            ],
            [
               1.268091911911912,
               0.9916206097450753
            ],
            [
               1.2708944244244245,
               0.991651558218412
            ],
            [
               1.2736969369369369,
               0.9916744299666392
            ],
            [
               1.2764994494494497,
               0.9917047557848944
            ],
            [
               1.279301961961962,
               0.9917472881822597
            ],
            [
               1.2821044744744745,
               0.9917935451324852
            ],
            [
               1.284906986986987,
               0.9918250961633672
            ],
            [
               1.2877094994994998,
               0.9918213021626965
            ],
            [
               1.2905120120120122,
               0.9917685048943391
            ],
            [
               1.2933145245245246,
               0.9916670691641286
            ],
            [
               1.296117037037037,
               0.9915334292770103
            ],
            [
               1.2989195495495498,
               0.9913961119131669
            ],
            [
               1.3017220620620622,
               0.99128693775559
            ],
            [
               1.3045245745745746,
               0.9912304290370225
            ],
            [
               1.307327087087087,
               0.9912351967096833
            ],
            [
               1.3101295995995998,
               0.9912904634891082
            ],
            [
               1.3129321121121122,
               0.9913691054348481
            ],
            [
               1.3157346246246246,
               0.9914362946979534
            ],
            [
               1.318537137137137,
               0.9914608261584548
            ],
            [
               1.32133964964965,
               0.9914252363226984
            ],
            [
               1.3241421621621623,
               0.9913312344687323
            ],
            [
               1.3269446746746747,
               0.9911986250935032
            ],
            [
               1.329747187187187,
               0.9910582154439581
            ],
            [
               1.3325496996997,
               0.9909413377828071
            ],
            [
               1.3353522122122123,
               0.9908697966025573
            ],
            [
               1.3381547247247247,
               0.9908498409737254
            ],
            [
               1.3409572372372371,
               0.9908722299748881
            ],
            [
               1.34375974974975,
               0.9909181582016112
            ],
            [
               1.3465622622622624,
               0.9909685819752122
            ],
            [
               1.3493647747747748,
               0.9910131643228013
            ],
            [
               1.3521672872872872,
               0.9910551494836171
            ],
            [
               1.3549697997998,
               0.991109985510245
            ],
            [
               1.3577723123123124,
               0.9911979134291091
            ],
            [
               1.3605748248248248,
               0.9913331657136883
            ],
            [
               1.3633773373373372,
               0.991513960487164
            ],
            [
               1.36617984984985,
               0.991717526682668
            ],
            [
               1.3689823623623625,
               0.9919028572688392
            ],
            [
               1.3717848748748749,
               0.9920212422340525
            ],
            [
               1.3745873873873873,
               0.9920317778994074
            ],
            [
               1.3773898998999001,
               0.9919169932449123
            ],
            [
               1.3801924124124125,
               0.9916932438868858
            ],
            [
               1.382994924924925,
               0.9914118476792295
            ],
            [
               1.3857974374374373,
               0.9911497002170867
            ],
            [
               1.3885999499499502,
               0.9909914347092785
            ],
            [
               1.3914024624624626,
               0.9910079841059928
            ],
            [
               1.394204974974975,
               0.9912377238502191
            ],
            [
               1.3970074874874874,
               0.9916757570841147
            ],
            [
               1.39981,
               0.9922745243634743
            ]
         ]
      },
      {
         "data": [
            [
               1.39991,
               0.9934696889311816
            ],
            [
               1.3971074774774772,
               0.9927002348104854
            ],
            [
               1.3943049549549547,
               0.9920598489848366
            ],
            [
               1.391502432432432,
               0.9916202646812124
            ],
            [
               1.3886999099099095,
               0.9913995792656545
            ],
            [
               1.385897387387387,
               0.9913630919405155
            ],
            [
               1.3830948648648644,
               0.9914386514196155
            ],
            [
               1.3802923423423419,
               0.9915411374934147
            ],
            [
               1.3774898198198193,
               0.991598249508525
            ],
            [
               1.3746872972972968,
               0.9915698546417588
            ],
            [
               1.3718847747747747,
               0.9914556201536617
            ],
            [
               1.369082252252252,
               0.991289618587536
            ],
            [
               1.3662797297297296,
               0.9911247178923805
            ],
            [
               1.363477207207207,
               0.9910125304352679
            ],
            [
               1.3606746846846844,
               0.9909856222962927
            ],
            [
               1.3578721621621619,
               0.9910474130951887
            ],
            [
               1.3550696396396393,
               0.9911722887184305
            ],
            [
               1.3522671171171168,
               0.9913149663024731
            ],
            [
               1.3494645945945942,
               0.9914252725394667
            ],
            [
               1.3466620720720717,
               0.9914631201722288
            ],
            [
               1.3438595495495491,
               0.9914089252565524
            ],
            [
               1.3410570270270266,
               0.9912666908439773
            ],
            [
               1.338254504504504,
               0.9910596904740335
            ],
            [
               1.335451981981982,
               0.990821132730076
            ],
            [
               1.3326494594594593,
               0.990583560698792
            ],
            [
               1.3298469369369368,
               0.9903706632865994
            ],
            [
               1.3270444144144142,
               0.9901938161910123
            ],
            [
               1.3242418918918917,
               0.9900536397594212
            ],
            [
               1.3214393693693691,
               0.9899449632471875
            ],
            [
               1.3186368468468466,
               0.9898625126699784
            ],
            [
               1.315834324324324,
               0.9898047263104639
            ],
            [
               1.3130318018018015,
               0.9897742208226579
            ],
            [
               1.310229279279279,
               0.9897750670807031
            ],
            [
               1.3074267567567563,
               0.9898085006080174
            ],
            [
               1.3046242342342338,
               0.9898693960903477
            ],
            [
               1.3018217117117112,
               0.9899455099003274
            ],
            [
               1.2990191891891887,
               0.9900202861080948
            ],
            [
               1.2962166666666666,
               0.9900784285568558
            ],
            [
               1.293414144144144,
               0.990112115697682
            ],
            [
               1.2906116216216215,
               0.9901252267810389
            ],
            [
               1.287809099099099,
               0.9901334945268164
            ],
            [
               1.2850065765765764,
               0.9901599300883023
            ],
            [
               1.2822040540540538,
               0.9902266637653804
            ],
            [
               1.2794015315315312,
               0.9903458364825373
            ],
            [
               1.2765990090090087,
               0.9905127838060005
            ],
            [
               1.2737964864864861,
               0.9907042085772928
            ],
            [
               1.2709939639639636,
               0.9908824873441193
            ],
            [
               1.268191441441441,
               0.9910052149413999
            ],
            [
               1.2653889189189185,
               0.9910372636597707
            ],
            [
               1.262586396396396,
               0.9909616602697917
            ],
            [
               1.2597838738738734,
               0.9907858192209272
            ],
            [
               1.2569813513513513,
               0.9905410535610392
            ],
            [
               1.2541788288288287,
               0.9902753636195508
            ],
            [
               1.2513763063063061,
               0.9900415892355633
            ],
            [
               1.2485737837837836,
               0.9898844188382614
            ],
            [
               1.245771261261261,
               0.9898300284573736
            ],
            [
               1.2429687387387385,
               0.9898812099339304
            ],
            [
               1.240166216216216,
               0.9900190710329085
            ],
            [
               1.2373636936936934,
               0.9902103553280096
            ],
            [
               1.2345611711711708,
               0.9904178024395321
            ],
            [
               1.2317586486486483,
               0.9906102509542981
            ],
            [
               1.2289561261261257,
               0.990769553682333
            ],
            [
               1.2261536036036031,
               0.9908926364506543
            ],
            [
               1.2233510810810806,
               0.990988712580579
            ],
            [
               1.2205485585585585,
               0.991073183988585
            ],
            [
               1.217746036036036,
               0.9911606315437538
            ],
            [
               1.2149435135135134,
               0.9912592916724366
            ],
            [
               1.2121409909909908,
               0.9913686181784113
            ],
            [
               1.2093384684684683,
               0.9914802854366492
            ],
            [
               1.2065359459459457,
               0.9915817713973445
            ],
            [
               1.2037334234234232,
               0.9916608850334745
            ],
            [
               1.2009309009009006,
               0.9917094977963428
            ],
            [
               1.198128378378378,
               0.9917252692965083
            ],
            [
               1.1953258558558555,
               0.9917110658330194
            ],
            [
               1.192523333333333,
               0.9916726849257606
            ],
            [
               1.1897208108108104,
               0.9916160786603351
            ],
            [
               1.1869182882882878,
               0.9915453257150976
            ],
            [
               1.1841157657657653,
               0.9914621596776201
            ],
            [
               1.1813132432432432,
               0.9913671297733547
            ],
            [
               1.1785107207207206,
               0.991261754551477
            ],
            [
               1.175708198198198,
               0.9911506084389792
            ],
            [
               1.1729056756756755,
               0.9910423047571771
            ],
            [
               1.170103153153153,
               0.9909487780198013
            ],
            [
               1.1673006306306304,
               0.9908829375427028
            ],
            [
               1.1644981081081078,
               0.9908554002359169
            ],
            [
               1.1616955855855853,
               0.9908713752276898
            ],
            [
               1.1588930630630627,
               0.9909287422189582
            ],
            [
               1.1560905405405402,
               0.9910179675928725
            ],
            [
               1.1532880180180176,
               0.9911238983563461
            ],
            [
               1.150485495495495,
               0.9912288890037855
            ],
            [
               1.1476829729729725,
               0.9913163515010771
            ],
            [
               1.14488045045045,
               0.9913737786344832
            ],
            [
               1.1420779279279278,
               0.9913945541828117
            ],
            [
               1.1392754054054053,
               0.9913783016938839
            ],
            [
               1.1364728828828827,
               0.991329962014692
            ],
            [
               1.1336703603603602,
               0.9912580780649878
            ],
            [
               1.1308678378378376,
               0.9911728337119088
            ],
            [
               1.128065315315315,
               0.9910842695788872
            ],
            [
               1.1252627927927925,
               0.9910008827380349
            ],
            [
               1.12246027027027,
               0.9909286298035104
            ],
            [
               1.1196577477477474,
               0.9908702769470112
            ],
            [
               1.1168552252252248,
               0.9908250856371186
            ],
            [
               1.1140527027027023,
               0.9907889267593142
            ],
            [
               1.1112501801801797,
               0.9907549787228579
            ],
            [
               1.1084476576576572,
               0.9907151050176015
            ],
            [
               1.105645135135135,
               0.9906618057879866
            ],
            [
               1.1028426126126125,
               0.9905903610723749
            ],
            [
               1.10004009009009,
               0.990500556008192
            ],
            [
               1.0972375675675674,
               0.9903973333267108
            ],
            [
               1.0944350450450449,
               0.9902899321147564
            ],
            [
               1.0916325225225223,
               0.9901895179905578
            ],
            [
               1.0888299999999997,
               0.9901058543511831
            ],
            [
               1.0860274774774772,
               0.990044006040248
            ],
            [
               1.0832249549549546,
               0.9900022125881252
            ],
            [
               1.080422432432432,
               0.9899718140420775
            ],
            [
               1.0776199099099095,
               0.9899394971523646
            ],
            [
               1.074817387387387,
               0.9898913372048452
            ],
            [
               1.0720148648648644,
               0.989817414875432
            ],
            [
               1.0692123423423419,
               0.9897154559598276
            ],
            [
               1.0664098198198197,
               0.9895921340913947
            ],
            [
               1.0636072972972972,
               0.9894613734892138
            ],
            [
               1.0608047747747746,
               0.9893399844294364
            ],
            [
               1.058002252252252,
               0.9892419267020147
            ],
            [
               1.0551997297297295,
               0.9891730802192504
            ],
            [
               1.052397207207207,
               0.9891283724724921
            ],
            [
               1.0495946846846844,
               0.9890924377313692
            ],
            [
               1.0467921621621619,
               0.9890438571249722
            ],
            [
               1.0439896396396393,
               0.9889618159874638
            ],
            [
               1.0411871171171168,
               0.9888331283590202
            ],
            [
               1.0383845945945942,
               0.988657337805578
            ],
            [
               1.0355820720720716,
               0.988448118999296
            ],
            [
               1.032779549549549,
               0.9882303310004806
            ],
            [
               1.0299770270270265,
               0.9880334533440562
            ],
            [
               1.0271745045045044,
               0.9878833171029506
            ],
            [
               1.0243719819819819,
               0.9877946301958013
            ],
            [
               1.0215694594594593,
               0.9877665877907027
            ],
            [
               1.0187669369369368,
               0.9877829168171117
            ],
            [
               1.0159644144144142,
               0.9878163341160319
            ],
            [
               1.0131618918918917,
               0.9878360466122418
            ],
            [
               1.010359369369369,
               0.9878160242306397
            ],
            [
               1.0075568468468465,
               0.9877416105206488
            ],
            [
               1.004754324324324,
               0.9876126335152072
            ],
            [
               1.0019518018018014,
               0.9874423204480196
            ],
            [
               0.9991492792792789,
               0.9872526152306267
            ],
            [
               0.9963467567567563,
               0.987067525188084
            ],
            [
               0.9935442342342338,
               0.9869065723250887
            ],
            [
               0.9907417117117117,
               0.9867801931518636
            ],
            [
               0.9879391891891891,
               0.9866881507546794
            ],
            [
               0.9851366666666665,
               0.9866209968614911
            ],
            [
               0.982334144144144,
               0.9865637098508743
            ],
            [
               0.9795316216216214,
               0.9865001239175379
            ],
            [
               0.9767290990990989,
               0.9864167744901029
            ],
            [
               0.9739265765765763,
               0.986305239885379
            ],
            [
               0.9711240540540538,
               0.9861627337319075
            ],
            [
               0.9683215315315312,
               0.985991319336194
            ],
            [
               0.9655190090090087,
               0.9857964559859875
            ],
            [
               0.9627164864864861,
               0.985585565512861
            ],
            [
               0.9599139639639636,
               0.9853669999105804
            ],
            [
               0.957111441441441,
               0.9851493850284553
            ],
            [
               0.9543089189189184,
               0.9849410237496247
            ],
            [
               0.9515063963963963,
               0.9847490074003019
            ],
            [
               0.9487038738738738,
               0.9845779179530949
            ],
            [
               0.9459013513513512,
               0.9844283826472989
            ],
            [
               0.9430988288288287,
               0.9842960646712405
            ],
            [
               0.9402963063063061,
               0.9841717489173538
            ],
            [
               0.9374937837837836,
               0.9840429227601013
            ],
            [
               0.934691261261261,
               0.9838967208609487
            ],
            [
               0.9318887387387385,
               0.9837234984061771
            ],
            [
               0.9290862162162159,
               0.9835198781961394
            ],
            [
               0.9262836936936933,
               0.9832900972229257
            ],
            [
               0.9234811711711708,
               0.9830449295198627
            ],
            [
               0.9206786486486482,
               0.9827982687813838
            ],
            [
               0.9178761261261257,
               0.9825623419541747
            ],
            [
               0.9150736036036036,
               0.9823431547818533
            ],
            [
               0.912271081081081,
               0.9821378676749477
            ],
            [
               0.9094685585585585,
               0.981935269272702
            ],
            [
               0.9066660360360359,
               0.9817194916199121
            ],
            [
               0.9038635135135134,
               0.9814759308405133
            ],
            [
               0.9010609909909908,
               0.9811974251523178
            ],
            [
               0.8982584684684682,
               0.9808884584496569
            ],
            [
               0.8954559459459457,
               0.9805656592261077
            ],
            [
               0.8926534234234231,
               0.9802540316738693
            ],
            [
               0.8898509009009006,
               0.9799798175283105
            ],
            [
               0.887048378378378,
               0.9797621408591007
            ],
            [
               0.8842458558558555,
               0.9796061733670837
            ],
            [
               0.8814433333333329,
               0.9795002258160154
            ],
            [
               0.8786408108108104,
               0.9794179850202205
            ],
            [
               0.8758382882882882,
               0.9793254437539866
            ],
            [
               0.8730357657657657,
               0.9791904705154681
            ],
            [
               0.8702332432432431,
               0.9789919949384167
            ],
            [
               0.8674307207207206,
               0.9787258042028489
            ],
            [
               0.864628198198198,
               0.9784049868740137
            ],
            [
               0.8618256756756755,
               0.9780548010776042
            ],
            [
               0.8590231531531529,
               0.9777036096813505
            ],
            [
               0.8562206306306304,
               0.9773728821995779
            ],
            [
               0.8534181081081078,
               0.9770696356329508
            ],
            [
               0.8506155855855853,
               0.976783924847279
            ],
            [
               0.8478130630630627,
               0.976492332493773
            ],
            [
               0.8450105405405401,
               0.9761663949717245
            ],
            [
               0.8422080180180176,
               0.9757832094538252
            ],
            [
               0.839405495495495,
               0.9753346724482336
            ],
            [
               0.8366029729729729,
               0.974832180854036
            ],
            [
               0.8338004504504504,
               0.9743050666245348
            ],
            [
               0.8309979279279278,
               0.9737930644770632
            ],
            [
               0.8281954054054053,
               0.973335059541237
            ],
            [
               0.8253928828828827,
               0.9729575872729364
            ],
            [
               0.8225903603603602,
               0.972666662904142
            ],
            [
               0.8197878378378376,
               0.9724454771991116
            ],
            [
               0.816985315315315,
               0.9722586611245891
            ],
            [
               0.8141827927927925,
               0.9720617990141716
            ],
            [
               0.8113802702702699,
               0.9718133094741399
            ],
            [
               0.8085777477477474,
               0.9714851970840186
            ],
            [
               0.8057752252252248,
               0.9710696637427292
            ],
            [
               0.8029727027027023,
               0.9705799508475076
            ],
            [
               0.8001701801801802,
               0.9700455774120212
            ],
            [
               0.7973676576576576,
               0.9695037544361966
            ],
            [
               0.794565135135135,
               0.9689896979800351
            ],
            [
               0.7917626126126125,
               0.9685285922291225
            ],
            [
               0.7889600900900899,
               0.9681311459728345
            ],
            [
               0.7861575675675674,
               0.9677933853975044
            ],
            [
               0.7833550450450448,
               0.9675000064107468
            ],
            [
               0.7805525225225223,
               0.967229700797606
            ],
            [
               0.7777499999999997,
               0.9669606141374097
            ],
            [
               0.7749474774774772,
               0.96667447672564
            ],
            [
               0.7721449549549546,
               0.9663587347545495
            ],
            [
               0.769342432432432,
               0.9660068463831281
            ],
            [
               0.7665399099099095,
               0.9656174735611466
            ],
            [
               0.763737387387387,
               0.9651934224084517
            ],
            [
               0.7609348648648648,
               0.964740892168165
            ],
            [
               0.7581323423423423,
               0.9642690870403399
            ],
            [
               0.7553298198198197,
               0.9637898025663862
            ],
            [
               0.7525272972972972,
               0.9633164456075366
            ],
            [
               0.7497247747747746,
               0.9628621644275996
            ],
            [
               0.7469222522522521,
               0.9624372532660321
            ],
            [
               0.7441197297297295,
               0.9620465191271349
            ],
            [
               0.741317207207207,
               0.9616875901845865
            ],
            [
               0.7385146846846844,
               0.9613510248886247
            ],
            [
               0.7357121621621618,
               0.9610225405583291
            ],
            [
               0.7329096396396393,
               0.9606868997568142
            ],
            [
               0.7301071171171167,
               0.9603322764264063
            ],
            [
               0.7273045945945942,
               0.9599535812893382
            ],
            [
               0.7245020720720716,
               0.9595534435575866
            ],
            [
               0.7216995495495495,
               0.9591402994604796
            ],
            [
               0.718897027027027,
               0.9587240857026215
            ],
            [
               0.7160945045045044,
               0.9583109972982152
            ],
            [
               0.7132919819819818,
               0.9578992644348138
            ],
            [
               0.7104894594594593,
               0.9574777008930833
            ],
            [
               0.7076869369369367,
               0.9570278945200963
            ],
            [
               0.7048844144144142,
               0.9565296251087624
            ],
            [
               0.7020818918918916,
               0.9559678554635468
            ],
            [
               0.6992793693693691,
               0.9553389104339677
            ],
            [
               0.6964768468468465,
               0.9546535416954878
            ],
            [
               0.693674324324324,
               0.9539354983899165
            ],
            [
               0.6908718018018014,
               0.9532157055164938
            ],
            [
               0.6880692792792789,
               0.9525236941004769
            ],
            [
               0.6852667567567567,
               0.9518789817892184
            ],
            [
               0.6824642342342342,
               0.9512852689364816
            ],
            [
               0.6796617117117116,
               0.9507294909427046
            ],
            [
               0.6768591891891891,
               0.950186197899293
            ],
            [
               0.6740566666666665,
               0.9496259369348647
            ],
            [
               0.671254144144144,
               0.9490249103659691
            ],
            [
               0.6684516216216214,
               0.9483726768766353
            ],
            [
               0.6656490990990989,
               0.9476752587042171
            ],
            [
               0.6628465765765763,
               0.9469525410514591
            ],
            [
               0.6600440540540538,
               0.9462307974560193
            ],
            [
               0.6572415315315312,
               0.9455328818941429
            ],
            [
               0.6544390090090086,
               0.9448694971134571
            ],
            [
               0.6516364864864861,
               0.944234658143993
            ],
            [
               0.6488339639639635,
               0.9436070936550779
            ],
            [
               0.6460314414414414,
               0.9429573159873555
            ],
            [
               0.6432289189189189,
               0.9422581210183274
            ],
            [
               0.6404263963963963,
               0.9414950265517394
            ],
            [
               0.6376238738738738,
               0.940673062762314
            ],
            [
               0.6348213513513512,
               0.9398174419111419
            ],
            [
               0.6320188288288286,
               0.9389675988324081
            ],
            [
               0.6292163063063061,
               0.9381662599066527
            ],
            [
               0.6264137837837835,
               0.937446846499276
            ],
            [
               0.623611261261261,
               0.9368231018063269
            ],
            [
               0.6208087387387384,
               0.9362841573173951
            ],
            [
               0.6180062162162159,
               0.9357965552291918
            ],
            [
               0.6152036936936933,
               0.9353125826719041
            ],
            [
               0.6124011711711708,
               0.9347823622005627
            ],
            [
               0.6095986486486482,
               0.9341660926969121
            ],
            [
               0.6067961261261261,
               0.9334429566901534
            ],
            [
               0.6039936036036035,
               0.9326144174430152
            ],
            [
               0.601191081081081,
               0.931701478590446
            ],
            [
               0.5983885585585584,
               0.9307373325444804
            ],
            [
               0.5955860360360359,
               0.929758072510589
            ],
            [
               0.5927835135135133,
               0.9287944143723387
            ],
            [
               0.5899809909909908,
               0.9278666511235302
            ],
            [
               0.5871784684684682,
               0.9269836713845143
            ],
            [
               0.5843759459459457,
               0.9261453569471836
            ],
            [
               0.5815734234234231,
               0.9253465868539369
            ],
            [
               0.5787709009009008,
               0.9245807841743856
            ],
            [
               0.5759683783783782,
               0.9238414991810708
            ],
            [
               0.5731658558558557,
               0.923121658751422
            ],
            [
               0.5703633333333331,
               0.9224113428861033
            ],
            [
               0.5675608108108106,
               0.9216957648272954
            ],
            [
               0.564758288288288,
               0.9209551886814875
            ],
            [
               0.5619557657657654,
               0.9201677737014229
            ],
            [
               0.5591532432432431,
               0.9193150617879013
            ],
            [
               0.5563507207207206,
               0.9183885178202522
            ],
            [
               0.553548198198198,
               0.9173947214685942
            ],
            [
               0.5507456756756755,
               0.916356861880937
            ],
            [
               0.5479431531531529,
               0.9153111638942842
            ],
            [
               0.5451406306306303,
               0.9142984944442547
            ],
            [
               0.5423381081081078,
               0.9133531240461596
            ],
            [
               0.5395355855855855,
               0.9124918412868946
            ],
            [
               0.5367330630630629,
               0.9117068699051525
            ],
            [
               0.5339305405405403,
               0.9109651614779717
            ],
            [
               0.5311280180180178,
               0.9102148534943169
            ],
            [
               0.5283254954954952,
               0.9093975303761908
            ],
            [
               0.5255229729729727,
               0.9084630859119207
            ],
            [
               0.5227204504504503,
               0.907383061824138
            ],
            [
               0.5199179279279278,
               0.9061586498371893
            ],
            [
               0.5171154054054052,
               0.9048210231959444
            ],
            [
               0.5143128828828827,
               0.9034238644842576
            ],
            [
               0.5115103603603601,
               0.9020302040619846
            ],
            [
               0.5087078378378376,
               0.9006972867600463
            ],
            [
               0.505905315315315,
               0.8994636591470484
            ],
            [
               0.5031027927927927,
               0.8983418900743697
            ],
            [
               0.5003002702702701,
               0.8973185713833869
            ],
            [
               0.4974977477477476,
               0.8963610627353542
            ],
            [
               0.494695225225225,
               0.8954285269783696
            ],
            [
               0.49189270270270247,
               0.894483726431403
            ],
            [
               0.4890901801801799,
               0.8935021061964522
            ],
            [
               0.48628765765765736,
               0.8924758003784358
            ],
            [
               0.483485135135135,
               0.8914119543704792
            ],
            [
               0.48068261261261247,
               0.890326569729517
            ],
            [
               0.4778800900900899,
               0.8892363695667646
            ],
            [
               0.47507756756756736,
               0.8881515731254174
            ],
            [
               0.4722750450450448,
               0.8870718923924612
            ],
            [
               0.46947252252252225,
               0.8859867743661037
            ],
            [
               0.4666699999999997,
               0.8848793835229549
            ],
            [
               0.46386747747747736,
               0.8837325768284473
            ],
            [
               0.4610649549549548,
               0.8825345704565283
            ],
            [
               0.45826243243243225,
               0.881282281823552
            ],
            [
               0.4554599099099097,
               0.8799813085744314
            ],
            [
               0.45265738738738714,
               0.8786428018479066
            ],
            [
               0.4498548648648646,
               0.8772786334238988
            ],
            [
               0.44705234234234204,
               0.8758968436054778
            ],
            [
               0.4442498198198197,
               0.8744991929983882
            ],
            [
               0.44144729729729715,
               0.8730817993051424
            ],
            [
               0.4386447747747746,
               0.8716386308492483
            ],
            [
               0.43584225225225204,
               0.87016649032252
            ],
            [
               0.4330397297297295,
               0.8686694683783759
            ],
            [
               0.43023720720720693,
               0.8671609221839464
            ],
            [
               0.4274346846846844,
               0.8656618309190254
            ],
            [
               0.42463216216216204,
               0.8641956386595206
            ],
            [
               0.4218296396396395,
               0.8627809897083943
            ],
            [
               0.41902711711711693,
               0.8614246435979488
            ],
            [
               0.4162245945945944,
               0.8601170059309536
            ],
            [
               0.4134220720720718,
               0.8588320440136095
            ],
            [
               0.41061954954954927,
               0.857532060088051
            ],
            [
               0.40781702702702693,
               0.8561762710532095
            ],
            [
               0.4050145045045044,
               0.8547308798794263
            ],
            [
               0.4022119819819818,
               0.8531777381437649
            ],
            [
               0.39940945945945927,
               0.8515190018431738
            ],
            [
               0.3966069369369367,
               0.8497763053965268
            ],
            [
               0.39380441441441416,
               0.8479845904027035
            ],
            [
               0.3910018918918916,
               0.8461823331424059
            ],
            [
               0.3881993693693693,
               0.8444010165049354
            ],
            [
               0.3853968468468467,
               0.8426569366336443
            ],
            [
               0.38259432432432416,
               0.8409477340425873
            ],
            [
               0.3797918018018016,
               0.8392545999472898
            ],
            [
               0.37698927927927905,
               0.8375493714136922
            ],
            [
               0.3741867567567565,
               0.8358042321305804
            ],
            [
               0.37138423423423395,
               0.8340009476268193
            ],
            [
               0.3685817117117116,
               0.8321367349280658
            ],
            [
               0.36577918918918906,
               0.8302249479932206
            ],
            [
               0.3629766666666665,
               0.8282904156953083
            ],
            [
               0.36017414414414395,
               0.8263609784275567
            ],
            [
               0.3573716216216214,
               0.8244579908337573
            ],
            [
               0.35456909909909884,
               0.8225888996871529
            ],
            [
               0.3517665765765763,
               0.8207443515092482
            ],
            [
               0.34896405405405395,
               0.8189008341983622
            ],
            [
               0.3461615315315314,
               0.8170280671446581
            ],
            [
               0.34335900900900884,
               0.8150987955349429
            ],
            [
               0.3405564864864863,
               0.8130978206670803
            ],
            [
               0.33775396396396373,
               0.811027284314952
            ],
            [
               0.3349514414414412,
               0.8089063767919844
            ],
            [
               0.3321489189189186,
               0.8067654005266439
            ],
            [
               0.3293463963963963,
               0.804635938111941
            ],
            [
               0.32654387387387374,
               0.8025401649253054
            ],
            [
               0.3237413513513512,
               0.8004826910345103
            ],
            [
               0.3209388288288286,
               0.7984475920262994
            ],
            [
               0.31813630630630607,
               0.796401710690499
            ],
            [
               0.3153337837837835,
               0.7943033724599413
            ],
            [
               0.31253126126126096,
               0.7921139676594955
            ],
            [
               0.30972873873873863,
               0.7898089478678845
            ],
            [
               0.3069262162162161,
               0.7873849494418382
            ],
            [
               0.3041236936936935,
               0.7848609413548857
            ],
            [
               0.30132117117117097,
               0.7822731199624035
            ],
            [
               0.2985186486486484,
               0.7796651608346669
            ],
            [
               0.29571612612612586,
               0.7770767930800632
            ],
            [
               0.2929136036036035,
               0.7745340671094532
            ],
            [
               0.29011108108108097,
               0.7720440354302993
            ],
            [
               0.2873085585585584,
               0.7695950923610035
            ],
            [
               0.28450603603603586,
               0.7671624177413386
            ],
            [
               0.2817035135135133,
               0.764716431460173
            ],
            [
               0.27890099099099075,
               0.7622313782939514
            ],
            [
               0.2760984684684682,
               0.7596913533779291
            ],
            [
               0.27329594594594586,
               0.7570921431652592
            ],
            [
               0.2704934234234233,
               0.7544388007123128
            ],
            [
               0.26769090090090075,
               0.7517403528170847
            ],
            [
               0.2648883783783782,
               0.7490039433601857
            ],
            [
               0.26208585585585564,
               0.7462307569695901
            ],
            [
               0.2592833333333331,
               0.7434152544643455
            ],
            [
               0.25648081081081053,
               0.7405479009798694
            ],
            [
               0.2536782882882882,
               0.737620179576904
            ],
            [
               0.25087576576576565,
               0.7346297653053571
            ],
            [
               0.2480732432432431,
               0.7315836223892134
            ],
            [
               0.24527072072072054,
               0.7284975243949992
            ],
            [
               0.24246819819819798,
               0.7253918209277099
            ],
            [
               0.23966567567567543,
               0.7222847075213685
            ],
            [
               0.23686315315315287,
               0.7191852760451216
            ],
            [
               0.23406063063063054,
               0.7160888502995095
            ],
            [
               0.23125810810810798,
               0.7129764429317162
            ],
            [
               0.22845558558558543,
               0.7098188206053067
            ],
            [
               0.22565306306306288,
               0.7065840950931122
            ],
            [
               0.22285054054054032,
               0.7032465146771828
            ],
            [
               0.22004801801801777,
               0.699793653102033
            ],
            [
               0.2172454954954952,
               0.6962296609360801
            ],
            [
               0.21444297297297288,
               0.6925735086427198
            ],
            [
               0.21164045045045032,
               0.6888527866831278
            ],
            [
               0.20883792792792777,
               0.6850950794824635
            ],
            [
               0.20603540540540521,
               0.6813197030236443
            ],
            [
               0.20323288288288266,
               0.6775324297386239
            ],
            [
               0.2004303603603601,
               0.6737247825267765
            ],
            [
               0.19762783783783777,
               0.6698779261421335
            ],
            [
               0.19482531531531522,
               0.6659696556167012
            ],
            [
               0.19202279279279266,
               0.6619819996095968
            ],
            [
               0.1892202702702701,
               0.6579068470525126
            ],
            [
               0.18641774774774755,
               0.6537477861491624
            ],
            [
               0.183615225225225,
               0.6495177238365167
            ],
            [
               0.18081270270270244,
               0.6452333362799472
            ],
            [
               0.1780101801801801,
               0.640908465879948
            ],
            [
               0.17520765765765756,
               0.636548864747124
            ],
            [
               0.172405135135135,
               0.6321501096106374
            ],
            [
               0.16960261261261245,
               0.6276993065574865
            ],
            [
               0.1668000900900899,
               0.6231798139851833
            ],
            [
               0.16399756756756734,
               0.6185771427115013
            ],
            [
               0.16119504504504478,
               0.6138838210843938
            ],
            [
               0.15839252252252245,
               0.6091014575101443
            ],
            [
               0.1555899999999999,
               0.6042393118092679
            ],
            [
               0.15278747747747734,
               0.5993099911045796
            ],
            [
               0.14998495495495479,
               0.5943239315203586
            ],
            [
               0.14718243243243223,
               0.5892847335391553
            ],
            [
               0.14437990990990968,
               0.5841870486193923
            ],
            [
               0.14157738738738712,
               0.5790177204098997
            ],
            [
               0.1387748648648648,
               0.5737596491697984
            ],
            [
               0.13597234234234223,
               0.5683968419117964
            ],
            [
               0.13316981981981968,
               0.5629187113669141
            ],
            [
               0.13036729729729712,
               0.5573220388939693
            ],
            [
               0.12756477477477457,
               0.5516099768694948
            ],
            [
               0.12476225225225201,
               0.5457886579124018
            ],
            [
               0.12195972972972946,
               0.5398629335557512
            ],
            [
               0.11915720720720713,
               0.5338331037377955
            ],
            [
               0.11635468468468457,
               0.5276940768187556
            ],
            [
               0.11355216216216202,
               0.5214373702880521
            ],
            [
               0.11074963963963946,
               0.5150551222587816
            ],
            [
               0.10794711711711691,
               0.5085443285561986
            ],
            [
               0.10514459459459435,
               0.5019092540206116
            ],
            [
               0.1023420720720718,
               0.4951605421160216
            ],
            [
               0.09953954954954947,
               0.48831079384698445
            ],
            [
               0.09673702702702691,
               0.4813678611193688
            ],
            [
               0.09393450450450436,
               0.4743282376530955
            ],
            [
               0.0911319819819818,
               0.4671732571424544
            ],
            [
               0.08832945945945925,
               0.45987012137300604
            ],
            [
               0.08552693693693669,
               0.45237824428024853
            ],
            [
               0.08272441441441436,
               0.4446595040851458
            ],
            [
               0.0799218918918918,
               0.43668940627050384
            ],
            [
               0.07711936936936925,
               0.42846547607414287
            ],
            [
               0.0743168468468467,
               0.4200097403775477
            ],
            [
               0.07151432432432414,
               0.41136383369998397
            ],
            [
               0.06871180180180159,
               0.4025775768239874
            ],
            [
               0.06590927927927903,
               0.393694082711762
            ],
            [
               0.0631067567567567,
               0.3847357899583872
            ],
            [
               0.060304234234234144,
               0.37569580844907624
            ],
            [
               0.05750171171171159,
               0.36653751865526624
            ],
            [
               0.054699189189189035,
               0.3572029028981424
            ],
            [
               0.05189666666666648,
               0.3476273663930466
            ],
            [
               0.049094144144143925,
               0.3377567022310831
            ],
            [
               0.04629162162162137,
               0.3275610668645284
            ],
            [
               0.04348909909909904,
               0.3170416502023816
            ],
            [
               0.04068657657657648,
               0.3062279224238632
            ],
            [
               0.03788405405405393,
               0.29516624406812814
            ],
            [
               0.035081531531531374,
               0.2839033263279106
            ],
            [
               0.03227900900900882,
               0.2724696697497767
            ],
            [
               0.029476486486486264,
               0.2608681676440977
            ],
            [
               0.02667396396396371,
               0.24907151077086884
            ],
            [
               0.023871441441441377,
               0.23702935390626578
            ],
            [
               0.021068918918918822,
               0.22468323471652243
            ],
            [
               0.018266396396396267,
               0.21198488703084511
            ],
            [
               0.015463873873873712,
               0.19891257508109786
            ],
            [
               0.012661351351351158,
               0.18548067997463372
            ],
            [
               0.009858828828828603,
               0.1717397790877242
            ],
            [
               0.007056306306306048,
               0.15776723604833884
            ],
            [
               0.004253783783783716,
               0.14365101542686803
            ],
            [
               0.0014512612612611608,
               0.12947126154273167
            ],
            [
               -0.001351261261261394,
               0.1152846402877176
            ],
            [
               -0.004153783783783949,
               0.10111547261913117
            ],
            [
               -0.006956306306306503,
               0.08695564911270298
            ],
            [
               -0.009758828828829058,
               0.07277285568316988
            ],
            [
               -0.012561351351351613,
               0.05852448332823157
            ],
            [
               -0.015363873873873946,
               0.04417331397144231
            ],
            [
               -0.0181663963963965,
               0.0297009406232297
            ],
            [
               -0.020968918918919055,
               0.015115810907316118
            ],
            [
               -0.02377144144144161,
               0.00045440741072338975
            ],
            [
               -0.026573963963964164,
               -0.014224119386225753
            ],
            [
               -0.02937648648648672,
               -0.028848060243232165
            ],
            [
               -0.03217900900900905,
               -0.04334534367269721
            ],
            [
               -0.03498153153153161,
               -0.05765505439796165
            ],
            [
               -0.03778405405405416,
               -0.07173602121581663
            ],
            [
               -0.040586576576576716,
               -0.08557110950886448
            ],
            [
               -0.04338909909909927,
               -0.09916683840012919
            ],
            [
               -0.046191621621621826,
               -0.1125488056971563
            ],
            [
               -0.04899414414414438,
               -0.12575403008515268
            ],
            [
               -0.05179666666666671,
               -0.1388216902197128
            ],
            [
               -0.05459918918918927,
               -0.1517838878156017
            ],
            [
               -0.05740171171171182,
               -0.16465802152060005
            ],
            [
               -0.06020423423423438,
               -0.17744213595069802
            ],
            [
               -0.06300675675675693,
               -0.1901141861588036
            ],
            [
               -0.06580927927927949,
               -0.20263552234793092
            ],
            [
               -0.06861180180180204,
               -0.21495809859977988
            ],
            [
               -0.07141432432432437,
               -0.22703407230583894
            ],
            [
               -0.07421684684684693,
               -0.23882579074534682
            ],
            [
               -0.07701936936936948,
               -0.2503138801906123
            ],
            [
               -0.07982189189189204,
               -0.2615014211808675
            ],
            [
               -0.0826244144144146,
               -0.2724130309915118
            ],
            [
               -0.08542693693693715,
               -0.28308892031149124
            ],
            [
               -0.0882294594594597,
               -0.293575326694007
            ],
            [
               -0.09103198198198204,
               -0.3039137600172974
            ],
            [
               -0.09383450450450459,
               -0.31413188385688107
            ],
            [
               -0.09663702702702714,
               -0.32423843399599905
            ],
            [
               -0.0994395495495497,
               -0.3342234223872307
            ],
            [
               -0.10224207207207225,
               -0.34406331597538553
            ],
            [
               -0.10504459459459481,
               -0.35372939172102236
            ],
            [
               -0.10784711711711736,
               -0.3631965308273286
            ],
            [
               -0.1106496396396397,
               -0.37244964609682296
            ],
            [
               -0.11345216216216225,
               -0.3814857804028233
            ],
            [
               -0.1162546846846848,
               -0.39031141200835207
            ],
            [
               -0.11905720720720736,
               -0.3989361664531168
            ],
            [
               -0.12185972972972992,
               -0.40736540652955033
            ],
            [
               -0.12466225225225247,
               -0.41559460980907803
            ],
            [
               -0.12746477477477502,
               -0.42360787688519497
            ],
            [
               -0.13026729729729736,
               -0.4313815105038975
            ],
            [
               -0.1330698198198199,
               -0.4388918241802926
            ],
            [
               -0.13587234234234247,
               -0.4461247790442475
            ],
            [
               -0.13867486486486502,
               -0.4530842507340379
            ],
            [
               -0.14147738738738758,
               -0.4597959901510271
            ],
            [
               -0.14427990990991013,
               -0.4663056068387653
            ],
            [
               -0.14708243243243246,
               -0.4726707748415008
            ],
            [
               -0.14988495495495502,
               -0.4789497279278615
            ],
            [
               -0.15268747747747757,
               -0.4851893527976797
            ],
            [
               -0.15549000000000013,
               -0.49141638241567454
            ],
            [
               -0.15829252252252268,
               -0.4976342574916086
            ],
            [
               -0.16109504504504524,
               -0.5038264571219936
            ],
            [
               -0.1638975675675678,
               -0.5099650734559553
            ],
            [
               -0.16670009009009013,
               -0.5160217826528734
            ],
            [
               -0.16950261261261268,
               -0.521977676041838
            ],
            [
               -0.17230513513513523,
               -0.5278288825200924
            ],
            [
               -0.1751076576576578,
               -0.5335863738712149
            ],
            [
               -0.17791018018018034,
               -0.5392703084753436
            ],
            [
               -0.1807127027027029,
               -0.5449010818553244
            ],
            [
               -0.18351522522522545,
               -0.5504903160624818
            ],
            [
               -0.1863177477477478,
               -0.556034990043086
            ],
            [
               -0.18912027027027034,
               -0.561516812952274
            ],
            [
               -0.1919227927927929,
               -0.5669071508099481
            ],
            [
               -0.19472531531531545,
               -0.5721759383636023
            ],
            [
               -0.197527837837838,
               -0.5773016682413608
            ],
            [
               -0.20033036036036056,
               -0.5822791865929091
            ],
            [
               -0.20313288288288311,
               -0.5871227457564802
            ],
            [
               -0.20593540540540545,
               -0.5918633159792458
            ],
            [
               -0.208737927927928,
               -0.5965410149605725
            ],
            [
               -0.21154045045045056,
               -0.6011950596564528
            ],
            [
               -0.2143429729729731,
               -0.6058543781417506
            ],
            [
               -0.21714549549549567,
               -0.6105317182332758
            ],
            [
               -0.21994801801801822,
               -0.6152228784862191
            ],
            [
               -0.22275054054054078,
               -0.6199109876622004
            ],
            [
               -0.2255530630630631,
               -0.6245741422928643
            ],
            [
               -0.22835558558558566,
               -0.6291937064718086
            ],
            [
               -0.23115810810810822,
               -0.6337604941137724
            ],
            [
               -0.23396063063063077,
               -0.6382768882299487
            ],
            [
               -0.23676315315315333,
               -0.642754397471131
            ],
            [
               -0.23956567567567588,
               -0.6472077082767625
            ],
            [
               -0.24236819819819821,
               -0.6516474419249949
            ],
            [
               -0.24517072072072077,
               -0.6560742025676298
            ],
            [
               -0.24797324324324332,
               -0.6604760068782363
            ],
            [
               -0.2507757657657659,
               -0.6648300121427999
            ],
            [
               -0.25357828828828843,
               -0.6691080184475691
            ],
            [
               -0.256380810810811,
               -0.6732839957608998
            ],
            [
               -0.25918333333333354,
               -0.6773412715425644
            ],
            [
               -0.2619858558558559,
               -0.6812771855108934
            ],
            [
               -0.26478837837837843,
               -0.6851038856122738
            ],
            [
               -0.267590900900901,
               -0.6888451884931046
            ],
            [
               -0.27039342342342354,
               -0.6925306339437627
            ],
            [
               -0.2731959459459461,
               -0.6961886367770049
            ],
            [
               -0.27599846846846865,
               -0.6998407557146591
            ],
            [
               -0.2788009909909912,
               -0.7034985616916367
            ],
            [
               -0.28160351351351354,
               -0.7071636189628974
            ],
            [
               -0.2844060360360361,
               -0.7108300439804771
            ],
            [
               -0.28720855855855865,
               -0.7144883368690476
            ],
            [
               -0.2900110810810812,
               -0.7181289298215956
            ],
            [
               -0.29281360360360376,
               -0.7217442146708501
            ],
            [
               -0.2956161261261263,
               -0.7253285475424318
            ],
            [
               -0.29841864864864887,
               -0.7288765932433767
            ],
            [
               -0.3012211711711712,
               -0.732381045729916
            ],
            [
               -0.30402369369369375,
               -0.735831004838631
            ],
            [
               -0.3068262162162163,
               -0.7392120265368811
            ],
            [
               -0.30962873873873886,
               -0.7425082009110888
            ],
            [
               -0.3124312612612614,
               -0.7457057966780145
            ],
            [
               -0.31523378378378397,
               -0.7487973418475515
            ],
            [
               -0.3180363063063065,
               -0.751784731554078
            ],
            [
               -0.32083882882882886,
               -0.7546801716983371
            ],
            [
               -0.3236413513513514,
               -0.7575044131915645
            ],
            [
               -0.32644387387387397,
               -0.7602825902924377
            ],
            [
               -0.3292463963963965,
               -0.7630387587034595
            ],
            [
               -0.3320489189189191,
               -0.7657906712655342
            ],
            [
               -0.33485144144144163,
               -0.7685462818749211
            ],
            [
               -0.3376539639639642,
               -0.7713029452681925
            ],
            [
               -0.3404564864864865,
               -0.7740494520385739
            ],
            [
               -0.3432590090090091,
               -0.7767701739054449
            ],
            [
               -0.34606153153153163,
               -0.7794499722109705
            ],
            [
               -0.3488640540540542,
               -0.7820783391912578
            ],
            [
               -0.35166657657657674,
               -0.7846515483613945
            ],
            [
               -0.3544690990990993,
               -0.787172279802588
            ],
            [
               -0.3572716216216216,
               -0.7896470290089412
            ],
            [
               -0.3600741441441442,
               -0.7920823294398849
            ],
            [
               -0.36287666666666674,
               -0.7944811879766127
            ],
            [
               -0.3656791891891893,
               -0.796841035278254
            ],
            [
               -0.36848171171171185,
               -0.7991539674588481
            ],
            [
               -0.3712842342342344,
               -0.8014092764522813
            ],
            [
               -0.37408675675675696,
               -0.8035974877380143
            ],
            [
               -0.3768892792792793,
               -0.8057145965251926
            ],
            [
               -0.37969180180180184,
               -0.8077650852285294
            ],
            [
               -0.3824943243243244,
               -0.8097626498154882
            ],
            [
               -0.38529684684684695,
               -0.8117282509339698
            ],
            [
               -0.3880993693693695,
               -0.813685921506055
            ],
            [
               -0.39090189189189206,
               -0.8156574519459587
            ],
            [
               -0.3937044144144146,
               -0.8176574254853417
            ],
            [
               -0.39650693693693695,
               -0.8196899843173959
            ],
            [
               -0.3993094594594595,
               -0.8217482049606464
            ],
            [
               -0.40211198198198206,
               -0.8238162059690579
            ],
            [
               -0.4049145045045046,
               -0.825873334676944
            ],
            [
               -0.40771702702702717,
               -0.827899215504178
            ],
            [
               -0.4105195495495496,
               -0.8298782539989453
            ],
            [
               -0.41332207207207217,
               -0.8318024234133292
            ],
            [
               -0.4161245945945947,
               -0.833671729935145
            ],
            [
               -0.4189271171171173,
               -0.835492474098406
            ],
            [
               -0.4217296396396397,
               -0.8372740736167328
            ],
            [
               -0.4245321621621623,
               -0.8390255906923376
            ],
            [
               -0.42733468468468483,
               -0.8407531079723765
            ],
            [
               -0.4301372072072073,
               -0.8424587354168771
            ],
            [
               -0.4329397297297298,
               -0.8441414324875476
            ],
            [
               -0.4357422522522524,
               -0.8457991946130434
            ],
            [
               -0.4385447747747748,
               -0.8474316858586766
            ],
            [
               -0.4413472972972974,
               -0.8490422498958381
            ],
            [
               -0.44414981981981994,
               -0.8506384441852428
            ],
            [
               -0.4469523423423425,
               -0.8522307467988159
            ],
            [
               -0.44975486486486493,
               -0.8538297176358045
            ],
            [
               -0.4525573873873875,
               -0.8554424515053103
            ],
            [
               -0.45535990990991004,
               -0.8570694592180825
            ],
            [
               -0.4581624324324325,
               -0.8587030545733165
            ],
            [
               -0.46096495495495504,
               -0.8603279216367659
            ],
            [
               -0.4637674774774776,
               -0.861923907388469
            ],
            [
               -0.46657000000000015,
               -0.8634704195865923
            ],
            [
               -0.4693725225225226,
               -0.8649513103236219
            ],
            [
               -0.47217504504504515,
               -0.8663589441300685
            ],
            [
               -0.4749775675675677,
               -0.8676963418006753
            ],
            [
               -0.47778009009009015,
               -0.8689768018141166
            ],
            [
               -0.4805826126126127,
               -0.8702210810459579
            ],
            [
               -0.48338513513513526,
               -0.8714528685398757
            ],
            [
               -0.4861876576576578,
               -0.8726937252011826
            ],
            [
               -0.48899018018018026,
               -0.8739587692427846
            ],
            [
               -0.4917927027027028,
               -0.8752541419785245
            ],
            [
               -0.49459522522522537,
               -0.8765767726732117
            ],
            [
               -0.4973977477477478,
               -0.8779163301301156
            ],
            [
               -0.5002002702702704,
               -0.8792586836598186
            ],
            [
               -0.5030027927927929,
               -0.8805898501638734
            ],
            [
               -0.5058053153153154,
               -0.8818993597446325
            ],
            [
               -0.5086078378378379,
               -0.8831822216931726
            ],
            [
               -0.5114103603603605,
               -0.8844391257193247
            ],
            [
               -0.514212882882883,
               -0.8856750286973205
            ],
            [
               -0.5170154054054055,
               -0.8868967068427387
            ],
            [
               -0.519817927927928,
               -0.888110084696133
            ],
            [
               -0.5226204504504506,
               -0.8893181379516795
            ],
            [
               -0.525422972972973,
               -0.8905199322301554
            ],
            [
               -0.5282254954954956,
               -0.8917109888489185
            ],
            [
               -0.5310280180180181,
               -0.892884776175203
            ],
            [
               -0.5338305405405407,
               -0.8940348213532854
            ],
            [
               -0.5366330630630631,
               -0.8951567976056938
            ],
            [
               -0.5394355855855857,
               -0.8962499907061723
            ],
            [
               -0.5422381081081082,
               -0.8973177555145659
            ],
            [
               -0.5450406306306307,
               -0.8983668709652683
            ],
            [
               -0.5478431531531532,
               -0.8994060035668567
            ],
            [
               -0.5506456756756758,
               -0.9004437159796115
            ],
            [
               -0.5534481981981982,
               -0.9014865554384996
            ],
            [
               -0.5562507207207208,
               -0.9025377103124805
            ],
            [
               -0.5590532432432433,
               -0.9035965528661645
            ],
            [
               -0.5618557657657659,
               -0.904659142328869
            ],
            [
               -0.5646582882882883,
               -0.9057195098499251
            ],
            [
               -0.5674608108108109,
               -0.9067713501313419
            ],
            [
               -0.5702633333333335,
               -0.9078096521247527
            ],
            [
               -0.5730658558558559,
               -0.9088318352413578
            ],
            [
               -0.5758683783783785,
               -0.9098381084160703
            ],
            [
               -0.578670900900901,
               -0.9108309973908042
            ],
            [
               -0.5814734234234236,
               -0.9118142295602925
            ],
            [
               -0.584275945945946,
               -0.9127913574246416
            ],
            [
               -0.5870784684684686,
               -0.9137645834987946
            ],
            [
               -0.5898809909909911,
               -0.9147341913516744
            ],
            [
               -0.5926835135135136,
               -0.9156987981118729
            ],
            [
               -0.5954860360360361,
               -0.9166563726044934
            ],
            [
               -0.5982885585585587,
               -0.9176056896865512
            ],
            [
               -0.6010910810810811,
               -0.9185477036293701
            ],
            [
               -0.6038936036036037,
               -0.9194862917725566
            ],
            [
               -0.6066961261261262,
               -0.9204279714148735
            ],
            [
               -0.6094986486486488,
               -0.921380498171894
            ],
            [
               -0.6123011711711712,
               -0.9223506287431451
            ],
            [
               -0.6151036936936938,
               -0.9233416582490883
            ],
            [
               -0.6179062162162163,
               -0.9243515073187509
            ],
            [
               -0.6207087387387388,
               -0.9253720631219888
            ],
            [
               -0.6235112612612613,
               -0.9263901680190538
            ],
            [
               -0.6263137837837839,
               -0.9273901751338731
            ],
            [
               -0.6291163063063064,
               -0.9283574899159623
            ],
            [
               -0.6319188288288289,
               -0.9292821510626537
            ],
            [
               -0.6347213513513514,
               -0.9301614044669477
            ],
            [
               -0.637523873873874,
               -0.931000446019044
            ],
            [
               -0.6403263963963964,
               -0.9318110081545234
            ],
            [
               -0.643128918918919,
               -0.9326081017407228
            ],
            [
               -0.6459314414414415,
               -0.9334058045199811
            ],
            [
               -0.6487339639639641,
               -0.934213320271619
            ],
            [
               -0.6515364864864865,
               -0.935032497814789
            ],
            [
               -0.6543390090090091,
               -0.9358575875586239
            ],
            [
               -0.6571415315315317,
               -0.9366773395707069
            ],
            [
               -0.6599440540540541,
               -0.9374788166110817
            ],
            [
               -0.6627465765765767,
               -0.9382517418783238
            ],
            [
               -0.6655490990990992,
               -0.9389920099068121
            ],
            [
               -0.6683516216216216,
               -0.9397032339727487
            ],
            [
               -0.6711541441441442,
               -0.9403958175355107
            ],
            [
               -0.6739566666666668,
               -0.9410838298698991
            ],
            [
               -0.6767591891891893,
               -0.9417806817729022
            ],
            [
               -0.6795617117117118,
               -0.9424949992014071
            ],
            [
               -0.6823642342342343,
               -0.9432280421687651
            ],
            [
               -0.6851667567567569,
               -0.9439735215624843
            ],
            [
               -0.6879692792792793,
               -0.9447198840302158
            ],
            [
               -0.6907718018018019,
               -0.9454543198854943
            ],
            [
               -0.6935743243243244,
               -0.9461671715980788
            ],
            [
               -0.696376846846847,
               -0.9468552761456916
            ],
            [
               -0.6991793693693694,
               -0.9475231165375793
            ],
            [
               -0.701981891891892,
               -0.9481813773278434
            ],
            [
               -0.7047844144144145,
               -0.9488433594930898
            ],
            [
               -0.707586936936937,
               -0.9495204257645051
            ],
            [
               -0.7103894594594595,
               -0.9502179787666092
            ],
            [
               -0.7131919819819821,
               -0.9509333087763165
            ],
            [
               -0.7159945045045045,
               -0.9516560390111488
            ],
            [
               -0.7187970270270271,
               -0.9523710459096733
            ],
            [
               -0.7215995495495496,
               -0.95306292241525
            ],
            [
               -0.7244020720720722,
               -0.9537205519796266
            ],
            [
               -0.7272045945945946,
               -0.9543403335478524
            ],
            [
               -0.7300071171171172,
               -0.954927047948015
            ],
            [
               -0.7328096396396397,
               -0.9554921294756238
            ],
            [
               -0.7356121621621622,
               -0.9560499430858909
            ],
            [
               -0.7384146846846847,
               -0.9566132908601084
            ],
            [
               -0.7412172072072073,
               -0.9571895813068232
            ],
            [
               -0.7440197297297299,
               -0.9577788340305073
            ],
            [
               -0.7468222522522523,
               -0.9583740613088694
            ],
            [
               -0.7496247747747748,
               -0.9589637883760815
            ],
            [
               -0.7524272972972974,
               -0.9595358087600003
            ],
            [
               -0.7552298198198198,
               -0.9600809341187944
            ],
            [
               -0.7580323423423424,
               -0.9605955839482239
            ],
            [
               -0.760834864864865,
               -0.9610825161170307
            ],
            [
               -0.7636373873873875,
               -0.9615496484247188
            ],
            [
               -0.76643990990991,
               -0.962007531975239
            ],
            [
               -0.7692424324324325,
               -0.9624664043398288
            ],
            [
               -0.7720449549549551,
               -0.9629337677201097
            ],
            [
               -0.7748474774774775,
               -0.963413129218156
            ],
            [
               -0.7776500000000001,
               -0.9639040469209159
            ],
            [
               -0.7804525225225226,
               -0.9644031452361892
            ],
            [
               -0.7832550450450451,
               -0.9649054761335476
            ],
            [
               -0.7860575675675676,
               -0.9654056047732673
            ],
            [
               -0.7888600900900902,
               -0.9658980651765663
            ],
            [
               -0.7916626126126127,
               -0.9663772350178599
            ],
            [
               -0.7944651351351352,
               -0.9668370363837511
            ],
            [
               -0.7972676576576577,
               -0.9672710196523362
            ],
            [
               -0.8000701801801803,
               -0.9676732540156556
            ],
            [
               -0.8028727027027027,
               -0.9680400719520776
            ],
            [
               -0.8056752252252253,
               -0.9683722425136843
            ],
            [
               -0.8084777477477478,
               -0.9686767769686
            ],
            [
               -0.8112802702702704,
               -0.9689674728703572
            ],
            [
               -0.8140827927927928,
               -0.9692635579727482
            ],
            [
               -0.8168853153153154,
               -0.9695863520629397
            ],
            [
               -0.8196878378378379,
               -0.9699545512570875
            ],
            [
               -0.8224903603603604,
               -0.9703793194736194
            ],
            [
               -0.8252928828828829,
               -0.9708606265446547
            ],
            [
               -0.8280954054054055,
               -0.9713860790149265
            ],
            [
               -0.8308979279279279,
               -0.9719328706628068
            ],
            [
               -0.8337004504504505,
               -0.9724726032928053
            ],
            [
               -0.836502972972973,
               -0.9729778584061763
            ],
            [
               -0.8393054954954956,
               -0.9734288130329505
            ],
            [
               -0.842108018018018,
               -0.9738180862690886
            ],
            [
               -0.8449105405405406,
               -0.9741524303407696
            ],
            [
               -0.8477130630630632,
               -0.9744507297876079
            ],
            [
               -0.8505155855855856,
               -0.9747388005745403
            ],
            [
               -0.8533181081081082,
               -0.9750423857770056
            ],
            [
               -0.8561206306306307,
               -0.9753802590585989
            ],
            [
               -0.8589231531531533,
               -0.9757593206340971
            ],
            [
               -0.8617256756756757,
               -0.9761730121642984
            ],
            [
               -0.8645281981981983,
               -0.9766034511755857
            ],
            [
               -0.8673307207207208,
               -0.9770266591223968
            ],
            [
               -0.8701332432432433,
               -0.9774194193362729
            ],
            [
               -0.8729357657657658,
               -0.9777658794428425
            ],
            [
               -0.8757382882882884,
               -0.9780621113947745
            ],
            [
               -0.8785408108108108,
               -0.9783174181913665
            ],
            [
               -0.8813433333333334,
               -0.9785520593451169
            ],
            [
               -0.8841458558558559,
               -0.9787920129488661
            ],
            [
               -0.8869483783783785,
               -0.9790621521743981
            ],
            [
               -0.8897509009009009,
               -0.9793796004625372
            ],
            [
               -0.8925534234234235,
               -0.9797489595556512
            ],
            [
               -0.895355945945946,
               -0.9801606129840474
            ],
            [
               -0.8981584684684685,
               -0.9805925308559356
            ],
            [
               -0.900960990990991,
               -0.9810151375850569
            ],
            [
               -0.9037635135135136,
               -0.9813980618013365
            ],
            [
               -0.9065660360360361,
               -0.9817171397655271
            ],
            [
               -0.9093685585585587,
               -0.9819599897165578
            ],
            [
               -0.9121710810810811,
               -0.9821288223794531
            ],
            [
               -0.9149736036036036,
               -0.9822398187533885
            ],
            [
               -0.9177761261261261,
               -0.9823192342898646
            ],
            [
               -0.9205786486486487,
               -0.9823971837034247
            ],
            [
               -0.9233811711711712,
               -0.9825006314162514
            ],
            [
               -0.9261836936936938,
               -0.9826473149066102
            ],
            [
               -0.9289862162162162,
               -0.9828421019237668
            ],
            [
               -0.9317887387387388,
               -0.983076671732825
            ],
            [
               -0.9345912612612612,
               -0.9833325598723854
            ],
            [
               -0.9373937837837838,
               -0.9835867303830681
            ],
            [
               -0.9401963063063064,
               -0.9838181722018553
            ],
            [
               -0.9429988288288289,
               -0.9840137456016775
            ],
            [
               -0.9458013513513515,
               -0.9841717168745197
            ],
            [
               -0.9486038738738739,
               -0.9843020678608232
            ],
            [
               -0.9514063963963965,
               -0.9844235756568323
            ],
            [
               -0.9542089189189189,
               -0.9845585673134631
            ],
            [
               -0.9570114414414415,
               -0.9847268957793465
            ],
            [
               -0.959813963963964,
               -0.9849408616789685
            ],
            [
               -0.9626164864864866,
               -0.9852024643217332
            ],
            [
               -0.9654190090090091,
               -0.985503610640218
            ],
            [
               -0.9682215315315316,
               -0.9858289827725084
            ],
            [
               -0.9710240540540541,
               -0.9861604636737007
            ],
            [
               -0.9738265765765766,
               -0.9864816068996696
            ],
            [
               -0.9766290990990991,
               -0.9867807448790007
            ],
            [
               -0.9794316216216217,
               -0.9870519154626607
            ],
            [
               -0.9822341441441442,
               -0.9872936382211839
            ],
            [
               -0.9850366666666668,
               -0.9875063815340845
            ],
            [
               -0.9878391891891892,
               -0.9876900307886087
            ],
            [
               -0.9906417117117118,
               -0.9878426172326058
            ],
            [
               -0.9934442342342342,
               -0.9879610051758472
            ],
            [
               -0.9962467567567568,
               -0.9880433645808475
            ],
            [
               -0.9990492792792793,
               -0.9880924059071943
            ],
            [
               -1.0018518018018019,
               -0.9881178638239638
            ],
            [
               -1.0046543243243244,
               -0.9881368084705906
            ],
            [
               -1.0074568468468468,
               -0.9881710513643673
            ],
            [
               -1.0102593693693693,
               -0.9882419841055812
            ],
            [
               -1.0130618918918919,
               -0.9883642643941508
            ],
            [
               -1.0158644144144144,
               -0.9885404339265269
            ],
            [
               -1.018666936936937,
               -0.9887585215521406
            ],
            [
               -1.0214694594594596,
               -0.9889938928194784
            ],
            [
               -1.024271981981982,
               -0.9892152692891187
            ],
            [
               -1.0270745045045047,
               -0.9893933908441013
            ],
            [
               -1.029877027027027,
               -0.9895097411655847
            ],
            [
               -1.0326795495495495,
               -0.9895625078343968
            ],
            [
               -1.035482072072072,
               -0.9895676555927164
            ],
            [
               -1.0382845945945947,
               -0.9895544780517993
            ],
            [
               -1.0410871171171172,
               -0.9895567969389214
            ],
            [
               -1.0438896396396395,
               -0.9896024953269955
            ],
            [
               -1.046692162162162,
               -0.9897047619663084
            ],
            [
               -1.0494946846846847,
               -0.989858004179115
            ],
            [
               -1.0522972072072072,
               -0.9900399428462103
            ],
            [
               -1.0550997297297298,
               -0.9902193795505847
            ],
            [
               -1.0579022522522523,
               -0.9903671889915209
            ],
            [
               -1.0607047747747749,
               -0.9904669055170339
            ],
            [
               -1.0635072972972974,
               -0.9905212764026432
            ],
            [
               -1.06630981981982,
               -0.9905523907533285
            ],
            [
               -1.0691123423423423,
               -0.9905950846968976
            ],
            [
               -1.0719148648648649,
               -0.9906855874178535
            ],
            [
               -1.0747173873873874,
               -0.9908490437325594
            ],
            [
               -1.07751990990991,
               -0.9910900418653805
            ],
            [
               -1.0803224324324325,
               -0.9913893903663857
            ],
            [
               -1.0831249549549549,
               -0.9917083912610674
            ],
            [
               -1.0859274774774774,
               -0.991999398602103
            ],
            [
               -1.08873,
               -0.9922193546196822
            ],
            [
               -1.0915325225225225,
               -0.9923419742600712
            ],
            [
               -1.094335045045045,
               -0.9923646632876264
            ],
            [
               -1.0971375675675676,
               -0.9923079817779383
            ],
            [
               -1.0999400900900902,
               -0.9922079317685184
            ],
            [
               -1.1027426126126127,
               -0.9921037250866789
            ],
            [
               -1.1055451351351353,
               -0.9920251689193322
            ],
            [
               -1.1083476576576576,
               -0.9919838873491686
            ],
            [
               -1.1111501801801802,
               -0.9919712482962313
            ],
            [
               -1.1139527027027027,
               -0.9919635477580011
            ],
            [
               -1.1167552252252253,
               -0.9919325105138632
            ],
            [
               -1.1195577477477479,
               -0.9918573527131662
            ],
            [
               -1.1223602702702702,
               -0.9917341373555555
            ],
            [
               -1.1251627927927927,
               -0.9915791108972161
            ],
            [
               -1.1279653153153153,
               -0.991424803011624
            ],
            [
               -1.1307678378378379,
               -0.9913101760995315
            ],
            [
               -1.1335703603603604,
               -0.9912681620910442
            ],
            [
               -1.136372882882883,
               -0.9913148181915645
            ],
            [
               -1.1391754054054055,
               -0.9914437711928121
            ],
            [
               -1.141977927927928,
               -0.9916278075688978
            ],
            [
               -1.1447804504504504,
               -0.991827039370309
            ],
            [
               -1.147582972972973,
               -0.9920008747742912
            ],
            [
               -1.1503854954954955,
               -0.9921197989847326
            ],
            [
               -1.153188018018018,
               -0.9921731287236855
            ],
            [
               -1.1559905405405406,
               -0.9921703600510245
            ],
            [
               -1.1587930630630632,
               -0.9921359544975203
            ],
            [
               -1.1615955855855855,
               -0.9920996167705283
            ],
            [
               -1.164398108108108,
               -0.9920855471115113
            ],
            [
               -1.1672006306306306,
               -0.9921043321790515
            ],
            [
               -1.1700031531531532,
               -0.9921500496384259
            ],
            [
               -1.1728056756756757,
               -0.9922032298479282
            ],
            [
               -1.1756081981981983,
               -0.9922382542861985
            ],
            [
               -1.1784107207207208,
               -0.9922323100626076
            ],
            [
               -1.1812132432432432,
               -0.9921726587485709
            ],
            [
               -1.1840157657657657,
               -0.9920597997172824
            ],
            [
               -1.1868182882882883,
               -0.9919057653129941
            ],
            [
               -1.1896208108108108,
               -0.9917286353342962
            ],
            [
               -1.1924233333333334,
               -0.9915457074170821
            ],
            [
               -1.195225855855856,
               -0.9913681191346064
            ],
            [
               -1.1980283783783783,
               -0.991198980993411
            ],
            [
               -1.2008309009009008,
               -0.9910355571194778
            ],
            [
               -1.2036334234234234,
               -0.9908743266882769
            ],
            [
               -1.206435945945946,
               -0.9907165419826063
            ],
            [
               -1.2092384684684685,
               -0.9905716465670866
            ],
            [
               -1.212040990990991,
               -0.9904567365432577
            ],
            [
               -1.2148435135135136,
               -0.9903918332888799
            ],
            [
               -1.2176460360360362,
               -0.9903924820113248
            ],
            [
               -1.2204485585585585,
               -0.9904624186916369
            ],
            [
               -1.223251081081081,
               -0.9905892638641938
            ],
            [
               -1.2260536036036036,
               -0.9907452839068622
            ],
            [
               -1.2288561261261262,
               -0.9908935136536254
            ],
            [
               -1.2316586486486487,
               -0.9909975824932287
            ],
            [
               -1.2344611711711713,
               -0.9910321471013341
            ],
            [
               -1.2372636936936936,
               -0.9909904536454972
            ],
            [
               -1.2400662162162162,
               -0.9908864006796008
            ],
            [
               -1.2428687387387387,
               -0.9907502761092635
            ],
            [
               -1.2456712612612613,
               -0.9906194717369556
            ],
            [
               -1.2484737837837838,
               -0.9905271839022622
            ],
            [
               -1.2512763063063064,
               -0.9904927806505937
            ],
            [
               -1.254078828828829,
               -0.9905169133939089
            ],
            [
               -1.2568813513513515,
               -0.9905827887698297
            ],
            [
               -1.2596838738738738,
               -0.9906628883728315
            ],
            [
               -1.2624863963963964,
               -0.9907285887273645
            ],
            [
               -1.265288918918919,
               -0.9907592391881519
            ],
            [
               -1.2680914414414415,
               -0.9907476040251619
            ],
            [
               -1.270893963963964,
               -0.9907000160971073
            ],
            [
               -1.2736964864864866,
               -0.9906315774972874
            ],
            [
               -1.276499009009009,
               -0.9905585397212342
            ],
            [
               -1.2793015315315315,
               -0.9904909457704838
            ],
            [
               -1.282104054054054,
               -0.9904283858398684
            ],
            [
               -1.2849065765765766,
               -0.9903604178592578
            ],
            [
               -1.2877090990990991,
               -0.9902713448406104
            ],
            [
               -1.2905116216216217,
               -0.990147338907827
            ],
            [
               -1.2933141441441443,
               -0.9899830075755189
            ],
            [
               -1.2961166666666666,
               -0.9897847494140222
            ],
            [
               -1.2989191891891891,
               -0.9895695402417564
            ],
            [
               -1.3017217117117117,
               -0.9893596204150621
            ],
            [
               -1.3045242342342342,
               -0.989175200426748
            ],
            [
               -1.3073267567567568,
               -0.9890281118697015
            ],
            [
               -1.3101292792792794,
               -0.9889189688379383
            ],
            [
               -1.312931801801802,
               -0.9888389915169564
            ],
            [
               -1.3157343243243242,
               -0.9887757188387767
            ],
            [
               -1.3185368468468468,
               -0.9887201605465767
            ],
            [
               -1.3213393693693694,
               -0.9886722007126076
            ],
            [
               -1.324141891891892,
               -0.988641611810896
            ],
            [
               -1.3269444144144145,
               -0.9886437247898705
            ],
            [
               -1.329746936936937,
               -0.9886910205704422
            ],
            [
               -1.3325494594594596,
               -0.988783808692532
            ],
            [
               -1.335351981981982,
               -0.988903955331119
            ],
            [
               -1.3381545045045045,
               -0.9890149069658241
            ],
            [
               -1.340957027027027,
               -0.9890691740581496
            ],
            [
               -1.3437595495495496,
               -0.9890216722223459
            ],
            [
               -1.3465620720720721,
               -0.9888448598096293
            ],
            [
               -1.3493645945945947,
               -0.9885404145267334
            ],
            [
               -1.352167117117117,
               -0.9881428155477754
            ],
            [
               -1.3549696396396396,
               -0.9877125720895845
            ],
            [
               -1.3577721621621621,
               -0.9873202528058007
            ],
            [
               -1.3605746846846847,
               -0.9870257855883073
            ],
            [
               -1.3633772072072072,
               -0.9868595340226898
            ],
            [
               -1.3661797297297298,
               -0.9868116081837062
            ],
            [
               -1.3689822522522523,
               -0.9868336062190859
            ],
            [
               -1.3717847747747747,
               -0.9868531416794066
            ],
            [
               -1.3745872972972972,
               -0.9867973005917556
            ],
            [
               -1.3773898198198198,
               -0.9866179907658656
            ],
            [
               -1.3801923423423423,
               -0.9863111102559219
            ],
            [
               -1.382994864864865,
               -0.9859230156615213
            ],
            [
               -1.3857973873873874,
               -0.9855415104549705
            ],
            [
               -1.38859990990991,
               -0.9852733566961722
            ],
            [
               -1.3914024324324323,
               -0.9852146204493606
            ],
            [
               -1.394204954954955,
               -0.9854225899886992
            ],
            [
               -1.3970074774774774,
               -0.9858977380632745
            ],
            [
               -1.39981,
               -0.9865812784221335
            ]
         ]
      }
   ]
}
