# Supplementary material for: Isolation of a planar π-aromatic Bi5− ring in a cobalt-based inverse-sandwich-type complex
Source: Nat Chem. 2025 Jan 20;17(4):547–55. doi: 10.1038/s41557-024-01713-8 (PMC11964920; doi:10.1038/s41557-024-01713-8)
Supplement: Supplementary file 4 — Original magnetic data of compound 1 and origin file of Fig. 3. [file 41557_2024_1713_MOESM4_ESM.zip › sr_and_T/12.csv]

comment	corrected Loops
temperature	0.2
sr	0.064
angle	0
trans	0
B	M
-1.3999	-0.9875585780916463
-1.3970974874874873	-0.9866417420212092
-1.394294974974975	-0.9857820839374392
-1.3914924624624623	-0.9851034692236629
-1.3886899499499499	-0.9846829182035539
-1.3858874374374373	-0.9845351640026125
-1.3830849249249249	-0.9846144920838302
-1.3802824124124122	-0.9848325145944847
-1.3774798998998998	-0.9850859529802523
-1.3746773873873872	-0.9852859036763111
-1.3718748748748748	-0.9853801538886706
-1.3690723623623622	-0.9853627326373937
-1.3662698498498498	-0.9852690799600783
-1.3634673373373372	-0.9851596076449332
-1.3606648248248248	-0.9850976461760823
-1.3578623123123121	-0.9851289187948049
-1.3550597997997997	-0.985268562553157
-1.3522572872872871	-0.9854988603910706
-1.3494547747747747	-0.9857772908704492
-1.346652262262262	-0.9860514084222594
-1.3438497497497497	-0.9862753512811597
-1.341047237237237	-0.9864228308473986
-1.3382447247247247	-0.9864930816772302
-1.335442212212212	-0.986508769020255
-1.3326396996996996	-0.9865073772322197
-1.329837187187187	-0.9865293537362072
-1.3270346746746746	-0.986606816521844
-1.324232162162162	-0.9867559478859622
-1.3214296496496496	-0.9869746783825346
-1.318627137137137	-0.9872455060527228
-1.3158246246246246	-0.9875418747765936
-1.313022112112112	-0.9878358272179508
-1.3102195995995995	-0.9881047340211255
-1.307417087087087	-0.9883355937592495
-1.3046145745745745	-0.9885263536640148
-1.301812062062062	-0.9886845681251295
-1.2990095495495495	-0.9888242556235334
-1.2962070370370369	-0.9889619735065907
-1.2934045245245245	-0.9891129939027721
-1.2906020120120119	-0.9892881975500052
-1.2877994994994995	-0.9894920524846371
-1.2849969869869868	-0.9897218774052874
-1.2821944744744744	-0.989968479083984
-1.2793919619619618	-0.9902181218699573
-1.2765894494494494	-0.9904555723268387
-1.2737869369369368	-0.9906676712674218
-1.2709844244244244	-0.9908466127705395
-1.2681819119119118	-0.9909919995104626
-1.2653793993993994	-0.991110919164881
-1.2625768868868867	-0.9912157757205498
-1.2597743743743743	-0.9913203047870691
-1.2569718618618617	-0.9914348792057026
-1.2541693493493493	-0.9915626048609825
-1.2513668368368367	-0.9916976167106897
-1.2485643243243243	-0.9918263713177082
-1.2457618118118117	-0.9919317536898258
-1.2429592992992993	-0.9919987941440205
-1.2401567867867866	-0.9920201011444474
-1.2373542742742742	-0.99199904892963
-1.2345517617617616	-0.9919493984817478
-1.2317492492492492	-0.9918912040223495
-1.2289467367367366	-0.9918441782723941
-1.2261442242242242	-0.9918206869379065
-1.2233417117117116	-0.9918208303873373
-1.2205391991991992	-0.9918314970684801
-1.2177366866866866	-0.9918299929435712
-1.2149341741741742	-0.9917912842304004
-1.2121316616616615	-0.9916965831032767
-1.2093291491491491	-0.9915404361528015
-1.2065266366366365	-0.9913338766039363
-1.203724124124124	-0.9911024668245743
-1.2009216116116115	-0.9908797669181657
-1.198119099099099	-0.9906983255757575
-1.1953165865865865	-0.9905811455694786
-1.192514074074074	-0.9905364122601792
-1.1897115615615614	-0.9905571327107918
-1.186909049049049	-0.9906256106034217
-1.1841065365365364	-0.9907209888930941
-1.181304024024024	-0.9908270366754295
-1.1785015115115114	-0.9909373244778192
-1.175698998998999	-0.9910559412739719
-1.1728964864864864	-0.9911935955844802
-1.170093973973974	-0.9913606973415932
-1.1672914614614613	-0.9915601897980988
-1.164488948948949	-0.9917830490870447
-1.1616864364364363	-0.9920084207297548
-1.158883923923924	-0.9922086482652717
-1.1560814114114113	-0.992357589048654
-1.153278898898899	-0.9924392928574055
-1.1504763863863863	-0.9924538432770433
-1.1476738738738739	-0.9924180612013225
-1.1448713613613613	-0.9923605479703781
-1.1420688488488488	-0.9923125780139854
-1.1392663363363362	-0.9922979046480644
-1.1364638238238238	-0.9923250408197286
-1.1336613113113112	-0.9923848097865622
-1.1308587987987986	-0.9924541703547032
-1.1280562862862862	-0.9925051215186629
-1.1252537737737738	-0.9925156558298769
-1.1224512612612612	-0.9924789192497137
-1.1196487487487485	-0.9924072566018363
-1.1168462362362361	-0.9923295194999127
-1.1140437237237237	-0.9922823149131632
-1.111241211211211	-0.9922979851746934
-1.1084386986986985	-0.9923932988517314
-1.105636186186186	-0.9925626757186736
-1.1028336736736737	-0.9927783104574204
-1.100031161161161	-0.9929972907654825
-1.0972286486486484	-0.9931734976123232
-1.094426136136136	-0.9932705114253411
-1.0916236236236236	-0.9932714521276402
-1.088821111111111	-0.9931827396706396
-1.0860185985985984	-0.9930307985458358
-1.083216086086086	-0.9928530408321043
-1.0804135735735736	-0.9926862634826619
-1.077611061061061	-0.9925562934769778
-1.0748085485485483	-0.992472106905536
-1.072006036036036	-0.9924259845458361
-1.0692035235235235	-0.9923991510744257
-1.066401011011011	-0.9923705182521343
-1.0635984984984983	-0.9923252310908315
-1.060795985985986	-0.9922599830653407
-1.0579934734734735	-0.9921833825174868
-1.0551909609609609	-0.9921115173630677
-1.0523884484484483	-0.9920606038260831
-1.0495859359359359	-0.9920396083491549
-1.0467834234234235	-0.9920456686648742
-1.0439809109109108	-0.992064063841896
-1.0411783983983982	-0.9920728019605636
-1.0383758858858858	-0.992050216714556
-1.0355733733733734	-0.9919828811891638
-1.0327708608608608	-0.9918710249654956
-1.0299683483483482	-0.9917295016016752
-1.0271658358358358	-0.9915838783426938
-1.0243633233233234	-0.9914628701520933
-1.0215608108108107	-0.9913895513053703
-1.0187582982982981	-0.9913741539169745
-1.0159557857857857	-0.9914107050840566
-1.0131532732732733	-0.9914784818890723
-1.0103507607607607	-0.9915477242079438
-1.007548248248248	-0.9915877532540698
-1.0047457357357357	-0.9915750032177773
-1.0019432232232233	-0.9914986499810154
-0.9991407107107106	-0.9913624024806529
-0.9963381981981981	-0.9911822757739905
-0.9935356856856856	-0.9909813636473981
-0.9907331731731731	-0.9907834013675041
-0.9879306606606606	-0.9906070572176873
-0.9851281481481481	-0.9904624372404658
-0.9823256356356356	-0.9903504439253428
-0.9795231231231231	-0.9902647079101075
-0.9767206106106106	-0.9901951076521145
-0.973918098098098	-0.9901315899387775
-0.9711155855855855	-0.9900671325412236
-0.968313073073073	-0.9899991365779073
-0.9655105605605605	-0.9899291074428247
-0.962708048048048	-0.9898609853199185
-0.9599055355355355	-0.9897987889210749
-0.957103023023023	-0.9897443019625833
-0.9543005105105105	-0.9896954061956493
-0.951497997997998	-0.9896454356483264
-0.9486954854854854	-0.9895836791069044
-0.9458929729729728	-0.9894969421513922
-0.9430904604604604	-0.9893719067714624
-0.9402879479479478	-0.9891978848765743
-0.9374854354354354	-0.9889694479159228
-0.9346829229229228	-0.9886883510349331
-0.9318804104104104	-0.9883642042342948
-0.9290778978978977	-0.9880135224446602
-0.9262753853853853	-0.9876571227843689
-0.9234728728728727	-0.9873162777833369
-0.9206703603603603	-0.9870084588925818
-0.9178678478478477	-0.9867437610650587
-0.9150653353353353	-0.9865230547566581
-0.9122628228228227	-0.9863385182283426
-0.9094603103103103	-0.9861765347414768
-0.9066577977977976	-0.9860221873845956
-0.9038552852852852	-0.9858640028261221
-0.9010527727727726	-0.9856974126463698
-0.8982502602602602	-0.9855257288365935
-0.8954477477477477	-0.9853582061733659
-0.8926452352352352	-0.9852057547651938
-0.8898427227227227	-0.9850757349832389
-0.8870402102102102	-0.9849676908002774
-0.8842376976976977	-0.9848716670790043
-0.8814351851851852	-0.9847699385893733
-0.8786326726726726	-0.9846418045377991
-0.8758301601601601	-0.9844699719136292
-0.8730276476476476	-0.9842463760603797
-0.8702251351351351	-0.9839753412422787
-0.8674226226226226	-0.9836727933655531
-0.8646201101101101	-0.9833615544284229
-0.8618175975975975	-0.983064128245601
-0.859015085085085	-0.9827953372377694
-0.8562125725725724	-0.9825573286089515
-0.8534100600600599	-0.9823387417936011
-0.8506075475475474	-0.9821184397751639
-0.8478050350350349	-0.9818726255956405
-0.8450025225225224	-0.9815829509401865
-0.8422000100100099	-0.9812428232856714
-0.8393974974974974	-0.9808597004294817
-0.8365949849849849	-0.9804525450369446
-0.8337924724724723	-0.9800453200007047
-0.8309899599599598	-0.9796588289809363
-0.8281874474474473	-0.9793038228614828
-0.8253849349349348	-0.9789778593116454
-0.8225824224224223	-0.9786670536656348
-0.8197799099099098	-0.9783520684773399
-0.8169773973973973	-0.9780161051254668
-0.8141748848848848	-0.9776518742377103
-0.8113723723723723	-0.9772648454223247
-0.8085698598598597	-0.9768714222422581
-0.8057673473473472	-0.9764925854227267
-0.8029648348348347	-0.9761453056275802
-0.8001623223223222	-0.9758349840514509
-0.7973598098098097	-0.9755519453635306
-0.7945572972972972	-0.9752736211236221
-0.7917547847847847	-0.9749719894403164
-0.7889522722722722	-0.9746238181668692
-0.7861497597597596	-0.9742200456302219
-0.7833472472472471	-0.9737707123446493
-0.7805447347347346	-0.9733032644023887
-0.7777422222222221	-0.9728543359497681
-0.7749397097097096	-0.9724574964252688
-0.7721371971971971	-0.9721310624075481
-0.7693346846846846	-0.9718703065529557
-0.7665321721721721	-0.9716470987369661
-0.7637296596596596	-0.9714175780706766
-0.760927147147147	-0.9711356892292404
-0.7581246346346345	-0.970768279166756
-0.755322122122122	-0.9703067108773471
-0.7525196096096095	-0.9697709165767054
-0.749717097097097	-0.9692042072940747
-0.7469145845845845	-0.9686602010207306
-0.744112072072072	-0.9681859053797175
-0.7413095595595595	-0.9678063763832647
-0.738507047047047	-0.9675159783026406
-0.7357045345345344	-0.9672791960201259
-0.7329020220220219	-0.9670408755423698
-0.7300995095095094	-0.9667427100582495
-0.7272969969969969	-0.9663407662356016
-0.7244944844844844	-0.965818529071722
-0.7216919719719719	-0.9651914294762294
-0.7188894594594594	-0.9645015982451559
-0.7160869469469469	-0.9638047272802122
-0.7132844344344343	-0.9631533725595451
-0.7104819219219218	-0.9625820110460146
-0.7076794094094093	-0.9620983856026566
-0.7048768968968968	-0.9616834543180619
-0.7020743843843843	-0.9612993929446787
-0.6992718718718718	-0.9609025615701303
-0.6964693593593593	-0.960456968996261
-0.6936668468468468	-0.9599439508874352
-0.6908643343343343	-0.9593653698821216
-0.6880618218218217	-0.9587400205010128
-0.6852593093093092	-0.9580952143235706
-0.6824567967967967	-0.9574569433822497
-0.6796542842842842	-0.9568421351864893
-0.6768517717717717	-0.956255374793638
-0.6740492592592592	-0.9556905794002748
-0.6712467467467467	-0.9551362154862173
-0.6684442342342342	-0.954581454171767
-0.6656417217217216	-0.9540205738364533
-0.6628392092092091	-0.9534539069218748
-0.6600366966966966	-0.9528852456156334
-0.6572341841841841	-0.9523171956533056
-0.6544316716716716	-0.9517468622867653
-0.6516291591591591	-0.9511641139032234
-0.6488266466466466	-0.9505535602461692
-0.6460241341341341	-0.9498997563766944
-0.6432216216216216	-0.9491936641567125
-0.640419109109109	-0.9484376846210789
-0.6376165965965965	-0.9476469395391682
-0.634814084084084	-0.9468458269012594
-0.6320115715715715	-0.9460607071520124
-0.629209059059059	-0.9453111881346035
-0.6264065465465465	-0.9446032182610371
-0.623604034034034	-0.9439267319792448
-0.6208015215215215	-0.9432590341626708
-0.617999009009009	-0.9425730008828721
-0.6151964964964964	-0.9418472892946104
-0.6123939839839839	-0.9410748163919238
-0.6095914714714714	-0.9402661877941019
-0.6067889589589589	-0.9394464475651094
-0.6039864464464464	-0.938645916238642
-0.6011839339339339	-0.9378881374331807
-0.5983814214214214	-0.9371792284280231
-0.5955789089089089	-0.9365027116463145
-0.5927763963963963	-0.9358221964511262
-0.5899738838838838	-0.935091625175668
-0.5871713713713713	-0.9342700962539094
-0.5843688588588588	-0.9333364839594283
-0.5815663463463463	-0.9322988558254317
-0.5787638338338338	-0.9311951825847959
-0.5759613213213213	-0.9300845864324803
-0.5731588088088088	-0.9290314789635026
-0.5703562962962963	-0.9280873541705719
-0.5675537837837837	-0.9272758938494667
-0.5647512712712712	-0.9265860867005653
-0.5619487587587587	-0.9259755544702686
-0.5591462462462462	-0.9253830407298318
-0.5563437337337337	-0.9247461208647492
-0.5535412212212212	-0.9240185912447856
-0.5507387087087087	-0.9231822086811243
-0.5479361961961962	-0.9222493846853539
-0.5451336836836836	-0.9212564257946456
-0.5423311711711711	-0.9202499435168068
-0.5395286586586586	-0.9192711325236411
-0.5367261461461461	-0.9183430748083345
-0.5339236336336336	-0.9174649713814889
-0.5311211211211211	-0.9166147121331853
-0.5283186086086086	-0.915758350306501
-0.5255160960960961	-0.9148628217992756
-0.5227135835835836	-0.9139073679294003
-0.519911071071071	-0.9128898248001778
-0.5171085585585585	-0.9118259226188274
-0.514306046046046	-0.9107422580839699
-0.5115035335335335	-0.9096657696433927
-0.508701021021021	-0.9086136247293255
-0.5058985085085085	-0.9075870931270904
-0.503095995995996	-0.9065714104405174
-0.5002934834834833	-0.9055414332856364
-0.49749097097097084	-0.9044708530666321
-0.4946884584584583	-0.9033415758997496
-0.4918859459459458	-0.9021499630709284
-0.4890834334334333	-0.9009078751217916
-0.4862809209209208	-0.8996383818639377
-0.4834784084084083	-0.8983678819420373
-0.48067589589589577	-0.8971175537341944
-0.47787338338338325	-0.89589714716872
-0.47507087087087074	-0.8947031411058048
-0.47226835835835823	-0.8935216331135765
-0.4694658458458457	-0.8923346210815204
-0.4666633333333332	-0.8911271932292537
-0.4638608208208207	-0.8898929491649528
-0.4610583083083082	-0.888635755671102
-0.4582557957957957	-0.8873673699143356
-0.45545328328328316	-0.8861019931738652
-0.45265077077077065	-0.8848498912398082
-0.44984825825825814	-0.8836124661281068
-0.4470457457457456	-0.8823805374085971
-0.4442432332332331	-0.881136361200197
-0.4414407207207206	-0.879858559114828
-0.4386382082082081	-0.8785281483814589
-0.4358356956956956	-0.8771335943422494
-0.43303318318318307	-0.8756733027147299
-0.43023067067067056	-0.8741549984870582
-0.42742815815815804	-0.872592581423145
-0.42462564564564553	-0.8710018667162267
-0.421823133133133	-0.8693968252652469
-0.4190206206206205	-0.86778749813114
-0.416218108108108	-0.8661798979474407
-0.4134155955955955	-0.8645773092450133
-0.410613083083083	-0.8629818428377085
-0.40781057057057046	-0.8613951141145393
-0.40500805805805795	-0.859817481859688
-0.40220554554554544	-0.8582461454572643
-0.39940303303303293	-0.8566731637736507
-0.3966005205205205	-0.8550847666660424
-0.3937980080080079	-0.8534629990530442
-0.3909954954954955	-0.8517898515708169
-0.3881929829829829	-0.8500529187141224
-0.3853904704704705	-0.8482507365925605
-0.38258795795795786	-0.8463956880012169
-0.37978544544544546	-0.8445129066237047
-0.37698293293293283	-0.8426348448582308
-0.37418042042042043	-0.8407926916520714
-0.3713779079079078	-0.839007092962522
-0.3685753953953954	-0.837281144387805
-0.3657728828828828	-0.8355981391519243
-0.3629703703703704	-0.8339251598522135
-0.36016785785785776	-0.8322217288385716
-0.35736534534534536	-0.830451006896106
-0.35456283283283274	-0.8285900622731737
-0.35176032032032034	-0.8266358952415698
-0.3489578078078077	-0.8246051921363762
-0.3461552952952953	-0.8225278006679251
-0.3433527827827827	-0.8204360022516526
-0.3405502702702703	-0.8183531001560844
-0.33774775775775767	-0.8162851372381685
-0.33494524524524527	-0.814218576626961
-0.33214273273273265	-0.8121248275300836
-0.32934022022022025	-0.8099702164323346
-0.3265377077077076	-0.8077281533429437
-0.323735195195195	-0.805389449358622
-0.3209326826826826	-0.8029672816563471
-0.31813017017017	-0.8004950055091768
-0.3153276576576576	-0.7980173206040131
-0.31252514514514496	-0.7955774499250334
-0.30972263263263256	-0.7932042776080446
-0.30692012012011993	-0.790903402418232
-0.30411760760760753	-0.7886548078252562
-0.3013150950950949	-0.7864177572208446
-0.2985125825825825	-0.7841412896332243
-0.2957100700700699	-0.7817770424936294
-0.2929075575575575	-0.7792905754699655
-0.29010504504504486	-0.776668047076452
-0.28730253253253246	-0.7739167273026231
-0.28450002002001984	-0.7710598354534968
-0.28169750750750744	-0.7681278968157739
-0.2788949949949948	-0.7651496741522921
-0.2760924824824824	-0.762145522147996
-0.2732899699699698	-0.7591248815188312
-0.2704874574574574	-0.7560880271540997
-0.26768494494494477	-0.7530306978647436
-0.26488243243243237	-0.7499493733973233
-0.26207991991991975	-0.7468449850453389
-0.25927740740740735	-0.7437236775570475
-0.2564748948948947	-0.740594523141793
-0.2536723823823823	-0.7374653204501533
-0.2508698698698697	-0.7343383348742236
-0.2480673573573573	-0.731207804089048
-0.24526484484484468	-0.7280602897170301
-0.24246233233233228	-0.7248778124982926
-0.23965981981981965	-0.7216426151545374
-0.23685730730730725	-0.718341773026058
-0.23405479479479463	-0.7149699481238272
-0.23125228228228223	-0.7115293172361545
-0.2284497697697696	-0.7080268081521177
-0.2256472572572572	-0.7044698215843406
-0.22284474474474458	-0.7008621977055736
-0.22004223223223218	-0.6972020810492554
-0.21723971971971956	-0.6934825836650993
-0.21443720720720716	-0.6896950293169686
-0.21163469469469454	-0.6858335070928312
-0.20883218218218214	-0.6818988777033748
-0.2060296696696695	-0.6779004943056559
-0.2032271571571571	-0.6738546943875519
-0.2004246446446445	-0.6697803079596354
-0.1976221321321321	-0.6656925749502554
-0.19481961961961947	-0.6615975423694638
-0.19201710710710707	-0.6574889551153327
-0.18921459459459444	-0.653348862994179
-0.18641208208208204	-0.6491519085256157
-0.18360956956956942	-0.6448719778074468
-0.18080705705705702	-0.6404890490498081
-0.1780045445445444	-0.6359939703672627
-0.175202032032032	-0.6313895880062295
-0.17239951951951937	-0.6266878945298912
-0.16959700700700697	-0.6219042390763871
-0.16679449449449435	-0.617050656859596
-0.16399198198198195	-0.6121306744099098
-0.16118946946946933	-0.6071374234416265
-0.15838695695695693	-0.6020557318162248
-0.1555844444444443	-0.5968674620597704
-0.1527819319319319	-0.5915582246901004
-0.14997941941941928	-0.5861231026400273
-0.14717690690690688	-0.5805693515793265
-0.14437439439439426	-0.5749150690156221
-0.14157188188188186	-0.5691841904373077
-0.13876936936936923	-0.5633993988080745
-0.13596685685685683	-0.5575752054802524
-0.1331643443443442	-0.5517133588478316
-0.1303618318318318	-0.5458019186324888
-0.1275593193193192	-0.5398181032112177
-0.12475680680680679	-0.5337338133316823
-0.12195429429429416	-0.5275219708515407
-0.11915178178178176	-0.5211617264697005
-0.11634926926926914	-0.5146411731638404
-0.11354675675675674	-0.5079571992831529
-0.11074424424424412	-0.5011131346678374
-0.10794173173173172	-0.4941155035388729
-0.1051392192192191	-0.4869712725747045
-0.10233670670670669	-0.4796864825005056
-0.09953419419419407	-0.47226631662452445
-0.09673168168168167	-0.4647158621561499
-0.09392916916916905	-0.45704041526209227
-0.09112665665665665	-0.4492443632239721
-0.08832414414414402	-0.44132839647866384
-0.08552163163163162	-0.4332857748918625
-0.082719119119119	-0.42509918047969697
-0.0799166066066066	-0.41673994670373893
-0.07711409409409398	-0.40817096416065546
-0.07431158158158158	-0.39935340905673855
-0.07150906906906895	-0.39025598526679384
-0.06870655655655655	-0.38086413632411986
-0.06590404404404393	-0.37118617238170604
-0.06310153153153153	-0.36125375979490526
-0.06029901901901891	-0.3511156902028044
-0.057496506506506506	-0.3408258829595503
-0.054693993993993884	-0.3304285409019395
-0.05189148148148148	-0.31994460143355563
-0.04908896896896886	-0.3093636259391441
-0.04628645645645646	-0.2986439481378501
-0.04348394394394384	-0.2877215878060808
-0.040681431431431436	-0.27652581121653086
-0.037878918918918814	-0.2649971061258175
-0.03507640640640641	-0.2531024361140821
-0.03227389389389379	-0.240843286329534
-0.02947138138138139	-0.22825406518566138
-0.026668868868868767	-0.21539128435824206
-0.023866356356356366	-0.20231672806580114
-0.021063843843843744	-0.18907966827414713
-0.018261331331331343	-0.17570349336460866
-0.01545881881881872	-0.16218077932238584
-0.01265630630630632	-0.14847825049285035
-0.009853793793793697	-0.13455005300685907
-0.007051281281281296	-0.12035524156875871
-0.004248768768768674	-0.10587414375005788
-0.001446256256256273	-0.09111869007007112
0.0013562562562563496	-0.0761337303539859
0.00415876876876875	-0.0609891697191991
0.006961281281281373	-0.04576555428944035
0.009763793793793774	-0.030537641642069013
0.012566306306306396	-0.015360929306213023
0.015368818818818797	-0.0002649909912073034
0.01817133133133142	0.014744811220598342
0.02097384384384382	0.029678348280147815
0.023776356356356443	0.04454779911504475
0.026578868868868843	0.05935515786480661
0.029381381381381466	0.07408417073683854
0.03218389389389387	0.08869906523116394
0.03498640640640649	0.10315013154636773
0.03778891891891911	0.11738402098791179
0.04059143143143151	0.13135524470672716
0.043393943943944135	0.14503519352642286
0.046196456456456536	0.1584160401663199
0.04899896896896916	0.1715087158649414
0.05180148148148156	0.18433612026454774
0.05460399399399418	0.19692416233374235
0.05740650650650658	0.20929369169072698
0.060209019019019205	0.22145577175033007
0.0630115315315316	0.23341134814353776
0.06581404404404423	0.2451547151681263
0.06861655655655663	0.25667887640988146
0.07141906906906925	0.2679803781593361
0.07422158158158165	0.2790616089337849
0.07702409409409428	0.28992970773952526
0.07982660660660668	0.3005926522687685
0.0826291191191193	0.3110542643165166
0.0854316316316317	0.3213103425689435
0.08823414414414432	0.33134774522425364
0.09103665665665672	0.3411471475205234
0.09383916916916935	0.35068880108583295
0.09664168168168175	0.3599594388620441
0.09944419419419437	0.3689579370218913
0.10224670670670677	0.3776976643418782
0.10504921921921939	0.38620451572815606
0.10785173173173179	0.3945110706820806
0.11065424424424442	0.40264863762345093
0.11345675675675682	0.4106396842176086
0.11625926926926944	0.41849305890554234
0.11906178178178184	0.4262035150340279
0.12186429429429446	0.433755663137785
0.12466680680680686	0.44113106658606
0.12746931931931949	0.44831622585813335
0.13027183183183189	0.4553089716823732
0.1330743443443445	0.46212135393763293
0.1358768568568569	0.4687782552123376
0.13867936936936953	0.47531228066493186
0.14148188188188193	0.4817565483878189
0.14428439439439456	0.4881375062856125
0.14708690690690696	0.49446972249539467
0.14988941941941958	0.5007538580771833
0.15269193193193198	0.5069780252737746
0.1554944444444446	0.5131218092284981
0.158296956956957	0.5191616623570804
0.16109946946946962	0.5250762860229241
0.16390198198198203	0.530850929699143
0.16670449449449465	0.5364800655435493
0.16950700700700705	0.5419683986752544
0.17230951951951967	0.547330473441995
0.17511203203203207	0.5525891831727718
0.1779145445445447	0.5577733679181224
0.1807170570570571	0.5629145541884089
0.18351956956956972	0.5680429078579298
0.18632208208208212	0.5731827004774618
0.18912459459459474	0.5783479619448658
0.19192710710710714	0.5835393281413139
0.19472961961961976	0.5887431738939319
0.19753213213213217	0.5939337985910181
0.2003346446446448	0.5990787040963398
0.2031371571571572	0.6041460526605418
0.2059396696696698	0.609112531970434
0.2087421821821822	0.6139694280349078
0.21154469469469483	0.6187249502309332
0.21434720720720724	0.6234017874849505
0.21714971971971986	0.6280302691236714
0.21995223223223226	0.6326389307774618
0.22275474474474488	0.6372452565098523
0.22555725725725728	0.641849505786391
0.2283597697697699	0.6464337183587132
0.2311622822822823	0.6509664247560356
0.23396479479479493	0.6554117542317051
0.23676730730730733	0.6597401322421402
0.23956981981981995	0.6639371249023924
0.24237233233233235	0.6680074799271741
0.24517484484484497	0.6719729197907311
0.24797735735735738	0.6758642959720076
0.25077986986987	0.6797106361897718
0.2535823823823824	0.6835287480373662
0.256384894894895	0.6873169663689316
0.2591874074074074	0.6910553312708896
0.26198991991992004	0.6947123613640358
0.26479243243243245	0.6982563416426555
0.26759494494494507	0.701667438189276
0.27039745745745747	0.7049465494115243
0.2731999699699701	0.7081177737707292
0.2760024824824825	0.7112234213301838
0.2788049949949951	0.7143129508689954
0.2816075075075075	0.7174292538242157
0.28441002002002014	0.7205966359596586
0.28721253253253254	0.7238143396735865
0.29001504504504516	0.7270576612713677
0.29281755755755756	0.7302862421740226
0.2956200700700702	0.7334567823428171
0.2984225825825826	0.7365360238901704
0.3012250950950952	0.7395098528352437
0.3040276076076076	0.7423857584354525
0.30683012012012023	0.7451881867316297
0.30963263263263263	0.7479487323668188
0.31243514514514525	0.7506948005489931
0.31523765765765766	0.7534407634192233
0.3180401701701703	0.7561846108399914
0.3208426826826827	0.7589110302923668
0.3236451951951953	0.7615994847407921
0.3264477077077077	0.764234036223507
0.3292502202202203	0.7668110382906614
0.3320527327327327	0.769341619181543
0.33485524524524535	0.7718478193330757
0.33765775775775775	0.7743536396668109
0.34046027027027037	0.7768742402414859
0.34326278278278277	0.7794073763620829
0.3460652952952954	0.7819305393782565
0.3488678078078078	0.784405367444059
0.3516703203203204	0.786788351622882
0.3544728328328328	0.7890445678206881
0.35727534534534544	0.7911599302070975
0.36007785785785784	0.7931477478801607
0.36288037037037046	0.7950471140903939
0.36568288288288286	0.7969132998186564
0.3684853953953955	0.798802976549389
0.3712879079079079	0.8007588554691574
0.3740904204204205	0.8027985930882506
0.3768929329329329	0.804911470426996
0.37969544544544553	0.8070638407403826
0.38249795795795793	0.8092114920263289
0.38530047047047056	0.8113148332287315
0.38810298298298296	0.8133519299690088
0.3909054954954956	0.8153251746605834
0.393708008008008	0.8172595150658282
0.3965105205205206	0.8191929647877947
0.3993130330330332	0.8211626463495733
0.4021155455455456	0.8231910418520323
0.40491805805805825	0.8252769952574222
0.40772057057057065	0.8273943946588886
0.4105230830830833	0.8294989227891474
0.4133255955955957	0.8315406527390283
0.4161281081081083	0.8334784388101801
0.4189306206206207	0.8352915827994566
0.4217331331331333	0.8369852525389097
0.4245356456456457	0.8385882152064306
0.42733815815815834	0.840143902265335
0.43014067067067074	0.8416978343663876
0.43294318318318337	0.8432853743416198
0.43574569569569577	0.844923399845461
0.4385482082082084	0.8466079971220368
0.4413507207207208	0.8483182335453383
0.4441532332332334	0.850024178149744
0.4469557457457458	0.8516962167248832
0.44975825825825844	0.8533126610327536
0.45256077077077084	0.8548636018348382
0.45536328328328346	0.8563504872707033
0.45816579579579586	0.857782435461
0.4609683083083085	0.8591712731538537
0.4637708208208209	0.8605274265861407
0.4665733333333335	0.8618581033156125
0.4693758458458459	0.8631680239455695
0.47217835835835853	0.8644617852557057
0.47498087087087093	0.8657462297942743
0.47778338338338355	0.8670312287078903
0.48058589589589595	0.8683280256009439
0.4833884084084086	0.8696454323169256
0.486190920920921	0.8709852483457122
0.4889934334334336	0.872338850497779
0.491795945945946	0.8736867142149163
0.4945984584584586	0.8750017146476796
0.497400970970971	0.8762557244948543
0.5002034834834836	0.8774277535878957
0.503005995995996	0.8785111339708415
0.5058085085085087	0.879517338727173
0.5086110210210211	0.8804749423725012
0.5114135335335337	0.8814237011543125
0.5142160460460461	0.8824052712704007
0.5170185585585587	0.8834531775688157
0.5198210710710711	0.8845849245933463
0.5226235835835837	0.8857985064245137
0.5254260960960961	0.8870742260607272
0.5282286086086088	0.8883811169841851
0.5310311211211212	0.8896858918883404
0.5338336336336338	0.8909616592162639
0.5366361461461462	0.8921938487141581
0.5394386586586588	0.8933817817246068
0.5422411711711712	0.8945357648113209
0.5450436836836838	0.8956709973685212
0.5478461961961962	0.8968005139314481
0.5506487087087089	0.897929553338859
0.5534512212212213	0.8990531410803456
0.5562537337337339	0.9001575224838276
0.5590562462462463	0.9012247921459932
0.5618587587587589	0.9022390549386593
0.5646612712712713	0.9031920377156913
0.5674637837837839	0.9040863500514431
0.5702662962962963	0.9049354364339451
0.573068808808809	0.9057603643060468
0.5758713213213213	0.9065845793842869
0.578673833833834	0.9074283193371372
0.5814763463463464	0.9083043561400163
0.584278858858859	0.9092161833392145
0.5870813713713714	0.9101588964686977
0.589883883883884	0.9111221415187718
0.5926863963963964	0.9120939174543312
0.595488908908909	0.9130638899573597
0.5982914214214214	0.9140252142395785
0.6010939339339341	0.9149745243211109
0.6038964464464465	0.9159104732431453
0.6066989589589589	0.9168317412518733
0.6095014714714717	0.9177355839604322
0.6123039839839841	0.9186177252680542
0.6151064964964965	0.9194738154634392
0.6179090090090089	0.92030198909641
0.6207115215215218	0.9211055210876817
0.6235140340340342	0.9218943944864122
0.6263165465465466	0.922684842589657
0.629119059059059	0.9234965479141983
0.6319215715715718	0.9243479782600986
0.6347240840840842	0.9252510549358013
0.6375265965965966	0.9262067337728339
0.640329109109109	0.9272029839767104
0.6431316216216219	0.9282160679914265
0.6459341341341343	0.9292151069879548
0.6487366466466467	0.9301689260046979
0.651539159159159	0.93105341331041
0.6543416716716719	0.9318573501076123
0.6571441841841843	0.9325849861090267
0.6599466966966967	0.9332544943751807
0.6627492092092091	0.9338926074026505
0.665551721721722	0.9345268794588023
0.6683542342342343	0.9351777887753153
0.6711567467467467	0.9358530320518769
0.6739592592592591	0.9365457947897368
0.676761771771772	0.9372376387071452
0.6795642842842844	0.9379052507521356
0.6823667967967968	0.9385290635305664
0.6851693093093092	0.9391010755962877
0.687971821821822	0.9396293148177907
0.6907743343343344	0.9401373081614005
0.6935768468468468	0.9406584048335355
0.6963793593593592	0.9412264142175848
0.6991818718718721	0.9418652667044347
0.7019843843843845	0.9425808729653887
0.7047868968968969	0.9433578566607362
0.7075894094094093	0.9441624733018272
0.7103919219219221	0.9449511877766087
0.7131944344344345	0.9456826187273633
0.7159969469469469	0.9463294254941955
0.7187994594594593	0.9468865935274132
0.7216019719719722	0.9473735431556342
0.7244044844844846	0.9478292786487014
0.727206996996997	0.9483018738957368
0.7300095095095094	0.9488353143064157
0.7328120220220222	0.9494575341062872
0.7356145345345346	0.9501731315763776
0.738417047047047	0.9509628099684452
0.7412195595595594	0.9517895239869708
0.7440220720720723	0.9526092653369863
0.7468245845845847	0.9533830495007026
0.7496270970970971	0.9540864079946841
0.7524296096096099	0.9547136219446657
0.7552321221221223	0.955275738799623
0.7580346346346347	0.9557934896767968
0.7608371471471471	0.9562878761272854
0.76363965965966	0.9567718715993302
0.7664421721721724	0.9572461647736824
0.7692446846846848	0.9577003467298393
0.7720471971971972	0.9581189445884281
0.77484970970971	0.9584899285528496
0.7776522222222224	0.9588123900800954
0.7804547347347348	0.959100338261708
0.7832572472472472	0.9593809126408974
0.7860597597597601	0.9596873007112452
0.7888622722722725	0.9600485851263997
0.7916647847847849	0.9604799463686261
0.7944672972972973	0.960976675704054
0.7972698098098101	0.9615142770036966
0.8000723223223225	0.962054939117912
0.8028748348348349	0.9625585171987289
0.8056773473473473	0.9629946048114543
0.8084798598598602	0.9633518478796336
0.8112823723723726	0.9636415038849405
0.814084884884885	0.9638941048590833
0.8168873973973974	0.9641503173978798
0.8196899099099102	0.964448955198319
0.8224924224224226	0.9648159670132288
0.825294934934935	0.9652578154903997
0.8280974474474474	0.965761136211194
0.8308999599599602	0.9662984555428288
0.8337024724724726	0.9668377745952885
0.836504984984985	0.9673526563728022
0.8393074974974974	0.9678294567943548
0.8421100100100103	0.9682694784292686
0.8449125225225227	0.9686856704294741
0.8477150350350351	0.9690953905110645
0.8505175475475475	0.969512031202137
0.8533200600600603	0.9699385723720174
0.8561225725725727	0.9703653080305342
0.8589250850850851	0.9707724377765512
0.8617275975975975	0.971136489822568
0.8645301101101104	0.9714382641976691
0.8673326226226228	0.9716695765368877
0.8701351351351352	0.9718366391469712
0.8729376476476476	0.9719591808771466
0.8757401601601604	0.9720658836311595
0.8785426726726728	0.9721878567894855
0.8813451851851852	0.9723522940721004
0.8841476976976976	0.9725780681140233
0.8869502102102105	0.9728740399468021
0.8897527227227229	0.973239732395251
0.8925552352352353	0.9736672100064121
0.8953577477477477	0.9741428378744368
0.8981602602602605	0.9746480896488833
0.9009627727727729	0.9751594810650296
0.9037652852852853	0.9756485767297682
0.9065677977977977	0.9760834149646398
0.9093703103103106	0.9764323706433045
0.912172822822823	0.9766704896602815
0.9149753353353354	0.9767870435728698
0.9177778478478478	0.9767920035481542
0.9205803603603606	0.9767188172292185
0.923382872872873	0.9766215454006835
0.9261853853853854	0.976565964689792
0.9289878978978978	0.9766161993247617
0.9317904104104107	0.9768201351068224
0.9345929229229231	0.9771976521104699
0.9373954354354355	0.9777352250035195
0.9401979479479479	0.9783887464529519
0.9430004604604607	0.9790940275571866
0.9458029729729731	0.9797820944187903
0.9486054854854855	0.9803949200806636
0.9514079979979979	0.980897128147526
0.9542105105105108	0.9812805402037187
0.9570130230230232	0.9815607796749851
0.9598155355355356	0.9817677016598484
0.962618048048048	0.9819333199928462
0.9654205605605608	0.9820815015857667
0.9682230730730732	0.9822228019585482
0.9710255855855856	0.9823557610820514
0.973828098098098	0.9824735134054207
0.9766306106106108	0.9825725844696829
0.9794331231231233	0.9826599676957521
0.9822356356356357	0.9827552811038998
0.985038148148148	0.9828867351927402
0.9878406606606609	0.98308208878345
0.9906431731731733	0.9833578224162381
0.9934456856856857	0.9837106461148516
0.9962481981981981	0.9841148258815744
0.9990507107107109	0.9845268604270051
1.0018532232232233	0.9848964532252703
1.0046557357357357	0.9851804347555152
1.0074582482482481	0.9853551322133507
1.010260760760761	0.9854230963917692
1.0130632732732734	0.9854119525243948
1.0158657857857858	0.9853657956443643
1.0186682982982982	0.9853320615292299
1.021470810810811	0.9853482787858193
1.0242733233233234	0.9854330246483481
1.0270758358358358	0.9855838073058165
1.0298783483483482	0.9857820703211942
1.032680860860861	0.9860029835715131
1.0354833733733735	0.986226070395603
1.0382858858858859	0.9864426014290659
1.0410883983983983	0.9866570864503899
1.0438909109109111	0.986882576733315
1.0466934234234235	0.9871319472358228
1.049495935935936	0.9874089268986879
1.0522984484484483	0.9877027731972966
1.0551009609609612	0.9879890838589096
1.0579034734734736	0.9882368257506773
1.060705985985986	0.9884191520227418
1.0635084984984984	0.9885239404617898
1.0663110110110112	0.9885598740920453
1.0691135235235236	0.9885553892411304
1.071916036036036	0.9885504141526722
1.0747185485485484	0.9885835601320485
1.0775210610610613	0.9886792718867456
1.0803235735735737	0.9888396632622324
1.083126086086086	0.9890442154332305
1.0859285985985985	0.9892577118086685
1.0887311111111113	0.9894437288318646
1.0915336236236237	0.9895788244975382
1.0943361361361361	0.9896621098401227
1.0971386486486485	0.9897163878388161
1.0999411611611614	0.9897800200062232
1.1027436736736738	0.9898920939434968
1.1055461861861862	0.9900760793905266
1.1083486986986986	0.990327989184796
1.1111512112112114	0.9906137350488231
1.1139537237237238	0.9908772855545044
1.1167562362362362	0.991057441222528
1.119558748748749	0.9911078732487557
1.1223612612612615	0.9910136771875349
1.1251637737737739	0.9907986197436596
1.1279662862862863	0.9905202437820781
1.130768798798799	0.9902540473449828
1.1335713113113115	0.9900716754288973
1.136373823823824	0.9900201579222851
1.1391763363363363	0.9901089444701061
1.1419788488488491	0.9903089007875739
1.1447813613613615	0.9905634198680277
1.147583873873874	0.9908077467480328
1.1503863863863864	0.9909899177388266
1.1531888988988992	0.9910863022293771
1.1559914114114116	0.9911067352999987
1.158793923923924	0.9910879256509817
1.1615964364364364	0.9910779083617905
1.1643989489489492	0.9911173512014432
1.1672014614614616	0.9912244627218985
1.170003973973974	0.9913887882747624
1.1728064864864864	0.991575868977605
1.1756089989989993	0.9917407831450848
1.1784115115115117	0.9918454121250256
1.181214024024024	0.991873002759668
1.1840165365365365	0.9918346715178993
1.1868190490490493	0.9917654989144967
1.1896215615615617	0.9917116926660664
1.1924240740740741	0.9917135594485289
1.1952265865865865	0.9917905384931085
1.1980290990990994	0.9919337764059302
1.2008316116116118	0.9921089548810995
1.2036341241241242	0.9922683373293828
1.2064366366366366	0.9923676439593613
1.2092391491491494	0.9923816181646627
1.2120416616616618	0.9923126412754163
1.2148441741741742	0.9921893014794936
1.2176466866866866	0.9920554919685989
1.2204491991991995	0.991954062952999
1.2232517117117119	0.991911024708599
1.2260542242242243	0.9919260777724963
1.2288567367367367	0.9919729168351797
1.2316592492492495	0.9920091716081002
1.234461761761762	0.9919923229577193
1.2372642742742743	0.99189575551173
1.2400667867867867	0.9917190744354709
1.2428692992992996	0.9914889344280015
1.245671811811812	0.9912501235115968
1.2484743243243244	0.9910502277850961
1.2512768368368368	0.9909235558357272
1.2540793493493496	0.9908802524723768
1.256881861861862	0.9909045817710641
1.2596843743743744	0.9909629217291159
1.2624868868868868	0.9910183541351885
1.2652893993993997	0.9910462125979316
1.268091911911912	0.991044520435335
1.2708944244244245	0.9910350978031067
1.2736969369369369	0.991054593366279
1.2764994494494497	0.9911385378769787
1.279301961961962	0.9913043066151132
1.2821044744744745	0.9915395571814954
1.284906986986987	0.9918009741784448
1.2877094994994998	0.9920245745839653
1.2905120120120122	0.9921446612982581
1.2933145245245246	0.9921152506028128
1.296117037037037	0.9919266388799665
1.2989195495495498	0.9916111801030484
1.3017220620620622	0.9912358748463234
1.3045245745745746	0.9908838185255453
1.307327087087087	0.9906303747767133
1.3101295995995998	0.9905217877296503
1.3129321121121122	0.9905631647094718
1.3157346246246246	0.9907196080106356
1.318537137137137	0.9909298413719826
1.32133964964965	0.9911275023204484
1.3241421621621623	0.9912628001570918
1.3269446746746747	0.9913173124035447
1.329747187187187	0.991307253589045
1.3325496996997	0.9912746693882435
1.3353522122122123	0.9912702169142293
1.3381547247247247	0.9913340039336056
1.3409572372372371	0.9914814037622686
1.34375974974975	0.9916987213900247
1.3465622622622624	0.991949833609302
1.3493647747747748	0.9921908434425585
1.3521672872872872	0.9923868675082506
1.3549697997998	0.9925243759915451
1.3577723123123124	0.9926142789589871
1.3605748248248248	0.9926845475261635
1.3633773373373372	0.9927652520358647
1.36617984984985	0.9928719754505152
1.3689823623623625	0.9929944546829712
1.3717848748748749	0.9930956286564163
1.3745873873873873	0.9931225693150545
1.3773898998999001	0.9930263274777841
1.3801924124124125	0.9927841259366653
1.382994924924925	0.9924159053980062
1.3857974374374373	0.9919885702490071
1.3885999499499502	0.991605031796057
1.3914024624624626	0.9913801015882681
1.394204974974975	0.9914097982440949
1.3970074874874874	0.9917431643510685
1.39981	0.992365349426938
1.39991	0.9932714521276402
1.3971074774774772	0.992485782700094
1.3943049549549547	0.9918473786174022
1.391502432432432	0.9914342522555787
1.3886999099099095	0.9912674142597264
1.385897387387387	0.9913092613267694
1.3830948648648644	0.9914777343485578
1.3802923423423419	0.991671649140122
1.3774898198198193	0.9917995149051154
1.3746872972972968	0.9918034740455005
1.3718847747747747	0.9916718443220801
1.369082252252252	0.9914374552048681
1.3662797297297296	0.9911633272898076
1.363477207207207	0.990920882380734
1.3606746846846844	0.9907677162111517
1.3578721621621619	0.9907315541457756
1.3550696396396393	0.9908046108573241
1.3522671171171168	0.9909490632583962
1.3494645945945942	0.9911108931566319
1.3466620720720717	0.99123703944841
1.3438595495495491	0.9912902636558018
1.3410570270270266	0.9912574087233883
1.338254504504504	0.9911492663590421
1.335451981981982	0.9909931426553353
1.3326494594594593	0.9908214619111129
1.3298469369369368	0.9906606867486077
1.3270444144144142	0.9905242553292114
1.3242418918918917	0.9904114601387244
1.3214393693693691	0.9903119141599561
1.3186368468468466	0.9902132877687667
1.315834324324324	0.990109009280789
1.3130318018018015	0.9900028837843242
1.310229279279279	0.9899089288672428
1.3074267567567563	0.9898466153690838
1.3046242342342338	0.9898334368635009
1.3018217117117112	0.9898777007654075
1.2990191891891887	0.9899743197512332
1.2962166666666666	0.9901052606074814
1.293414144144144	0.9902446060088285
1.2906116216216215	0.9903665205946853
1.287809099099099	0.9904533730988704
1.2850065765765764	0.990501205197621
1.2822040540540538	0.9905206603585784
1.2794015315315312	0.9905330562227941
1.2765990090090087	0.9905629489405181
1.2737964864864861	0.9906297225952305
1.2709939639639636	0.9907410421009406
1.268191441441441	0.9908903424788704
1.2653889189189185	0.9910591324872371
1.262586396396396	0.9912232511654284
1.2597838738738734	0.9913608913892272
1.2569813513513513	0.9914596383436535
1.2541788288288287	0.9915201428818371
1.2513763063063061	0.9915552211128852
1.2485737837837836	0.9915847369448542
1.245771261261261	0.9916280526240064
1.2429687387387385	0.9916966464342193
1.240166216216216	0.9917894316289622
1.2373636936936934	0.9918923979532043
1.2345611711711708	0.9919827494338789
1.2317586486486483	0.9920362149130416
1.2289561261261257	0.9920351559993756
1.2261536036036031	0.9919748318759917
1.2233510810810806	0.9918657795825403
1.2205485585585585	0.9917315256258988
1.217746036036036	0.9916023421505885
1.2149435135135134	0.9915070094016181
1.2121409909909908	0.9914651465566372
1.2093384684684683	0.9914824438507512
1.2065359459459457	0.9915501612939025
1.2037334234234232	0.9916488810967219
1.2009309009009006	0.9917551651517209
1.198128378378378	0.9918489036521646
1.1953258558558555	0.9919190110574877
1.192523333333333	0.9919657509730451
1.1897208108108104	0.9919991268962647
1.1869182882882878	0.9920340707989938
1.1841157657657653	0.9920841722620749
1.1813132432432432	0.9921560990376428
1.1785107207207206	0.9922465535216034
1.175708198198198	0.9923427133827956
1.1729056756756755	0.9924259316586163
1.170103153153153	0.9924774147440024
1.1673006306306304	0.9924839964431214
1.1644981081081078	0.9924421605498286
1.1616955855855853	0.992359095564248
1.1588930630630627	0.9922505603021076
1.1560905405405402	0.9921363553656338
1.1532880180180176	0.9920348986900036
1.150485495495495	0.9919585803169241
1.1476829729729725	0.9919111962693328
1.14488045045045	0.9918879956780045
1.1420779279279278	0.9918780042431959
1.1392754054054053	0.9918676144299335
1.1364728828828827	0.9918441735512558
1.1336703603603602	0.9917985094981598
1.1308678378378376	0.991725892140432
1.128065315315315	0.9916255965539466
1.1252627927927925	0.991499744997549
1.12246027027027	0.9913522654596414
1.1196577477477474	0.9911885700872912
1.1168552252252248	0.9910160438581795
1.1140527027027023	0.9908448748053963
1.1112501801801797	0.9906884073533544
1.1084476576576572	0.9905622353026308
1.105645135135135	0.9904816917332118
1.1028426126126125	0.9904580897427302
1.10004009009009	0.9904947497861851
1.0972375675675674	0.9905842248881631
1.0944350450450449	0.9907080059665117
1.0916325225225223	0.9908393366369181
1.0888299999999997	0.9909487725565939
1.0860274774774772	0.9910111164769935
1.0832249549549546	0.9910117157913156
1.080422432432432	0.9909500965705349
1.0776199099099095	0.9908395940585998
1.074817387387387	0.9907028462253386
1.0720148648648644	0.9905643668325327
1.0692123423423419	0.9904424516620116
1.0664098198198197	0.990343018183736
1.0636072972972972	0.9902574730991706
1.0608047747747746	0.9901654672926775
1.058002252252252	0.9900418149851234
1.0551997297297295	0.9898654429746668
1.052397207207207	0.9896274814270227
1.0495946846846844	0.9893357904322976
1.0467921621621619	0.9890143081715302
1.0439896396396393	0.9886972679233097
1.0411871171171168	0.9884200182999381
1.0383845945945942	0.9882093256732768
1.0355820720720716	0.9880762416544122
1.032779549549549	0.9880137953579015
1.0299770270270265	0.9880001827129659
1.0271745045045044	0.9880063024444229
1.0243719819819819	0.9880050491875637
1.0215694594594593	0.9879792146480387
1.0187669369369368	0.9879253674043866
1.0159644144144142	0.9878525096716069
1.0131618918918917	0.9877761564305761
1.010359369369369	0.9877101077473943
1.0075568468468465	0.9876590167700561
1.004754324324324	0.987614591784741
1.0019518018018014	0.9875569890125179
0.9991492792792789	0.9874610906854117
0.9963467567567563	0.9873055690537446
0.9935442342342338	0.9870815473999286
0.9907417117117117	0.9867976837385551
0.9879391891891891	0.9864796409468901
0.9851366666666665	0.9861637940243932
0.982334144144144	0.9858870172756438
0.9795316216216214	0.9856757994964634
0.9767290990990989	0.9855382547403718
0.9739265765765763	0.9854617009891703
0.9711240540540538	0.9854166600272698
0.9683215315315312	0.9853660036161682
0.9655190090090087	0.9852762613244932
0.9627164864864861	0.9851274025499241
0.9599139639639636	0.9849179527835549
0.957111441441441	0.9846639135266667
0.9543089189189184	0.9843920697447399
0.9515063963963963	0.9841301563344124
0.9487038738738738	0.9838973638842536
0.9459013513513512	0.9836984505470261
0.9430988288288287	0.9835233767550781
0.9402963063063061	0.9833523775304249
0.9374937837837836	0.9831644461271657
0.934691261261261	0.9829460115887224
0.9318887387387385	0.9826965720672705
0.9290862162162159	0.9824291977471186
0.9262836936936933	0.9821657242702077
0.9234811711711708	0.9819284299667556
0.9206786486486482	0.9817313120289815
0.9178761261261257	0.981574262689357
0.9150736036036036	0.9814424178975987
0.912271081081081	0.9813110681322378
0.9094685585585585	0.9811544579211582
0.9066660360360359	0.9809553066320946
0.9038635135135134	0.9807115140450697
0.9010609909909908	0.9804374299676832
0.8982584684684682	0.9801589675691493
0.8954559459459457	0.9799040645749618
0.8926534234234231	0.9796917534255128
0.8898509009009006	0.9795237482005121
0.887048378378378	0.9793817299350758
0.8842458558558555	0.9792316308229219
0.8814433333333329	0.9790338123725287
0.8786408108108104	0.9787559319848537
0.8758382882882882	0.9783842370765126
0.8730357657657657	0.9779294072894771
0.8702332432432431	0.9774247842922601
0.8674307207207206	0.9769173225745579
0.864628198198198	0.9764540259757944
0.8618256756756755	0.9760681766063414
0.8590231531531529	0.9757697832403756
0.8562206306306304	0.975543322346537
0.8534181081081078	0.9753534637281241
0.8506155855855853	0.9751568604661113
0.8478130630630627	0.9749161143702876
0.8450105405405401	0.9746113597467763
0.8422080180180176	0.9742457556904414
0.839405495495495	0.9738432444304044
0.8366029729729729	0.9734395166101006
0.8338004504504504	0.9730693534700566
0.8309979279279278	0.9727546499951911
0.8281954054054053	0.972497099885875
0.8253928828828827	0.9722778762004758
0.8225903603603602	0.9720642474963451
0.8197878378378376	0.97182074629268
0.816985315315315	0.9715210333496397
0.8141827927927925	0.9711564545972703
0.8113802702702699	0.9707384878070469
0.8085777477477474	0.9702943896044175
0.8057752252252248	0.9698576490802033
0.8029727027027023	0.9694565572105526
0.8001701801801802	0.9691047552878768
0.7973676576576576	0.9687968747648069
0.794565135135135	0.968510611525131
0.7917626126126125	0.9682144090051072
0.7889600900900899	0.9678780912406734
0.7861575675675674	0.9674828881316657
0.7833550450450448	0.9670275986662422
0.7805525225225223	0.9665290014087183
0.7777499999999997	0.9660165557914147
0.7749474774774772	0.9655232827955602
0.7721449549549546	0.9650758662327119
0.769342432432432	0.9646871281007862
0.7665399099099095	0.9643531151172473
0.763737387387387	0.9640554390982131
0.7609348648648648	0.9637677975808305
0.7581323423423423	0.9634643296620615
0.7553298198198197	0.9631270242783785
0.7525272972972972	0.9627498865836689
0.7497247747747746	0.9623387661449551
0.7469222522522521	0.9619072237508054
0.7441197297297295	0.9614700667078787
0.741317207207207	0.9610368271975014
0.7385146846846844	0.9606073324053773
0.7357121621621618	0.9601707182286786
0.7329096396396393	0.9597080774357611
0.7301071171171167	0.9591978044533974
0.7273045945945942	0.9586219507898317
0.7245020720720716	0.9579717297430501
0.7216995495495495	0.9572506974341022
0.718897027027027	0.9564749053952921
0.7160945045045044	0.9556701905308467
0.7132919819819818	0.954867472683855
0.7104894594594593	0.9540972939211531
0.7076869369369367	0.9533848178071832
0.7048844144144142	0.95274619567353
0.7020818918918916	0.9521867554232308
0.6992793693693691	0.951701034909218
0.6964768468468465	0.9512743719840012
0.693674324324324	0.9508856061719304
0.6908718018018014	0.9505104075675216
0.6880692792792789	0.9501247646491892
0.6852667567567567	0.9497081858639198
0.6824642342342342	0.9492461916296832
0.6796617117117116	0.94873172456488
0.6768591891891891	0.9481652311178599
0.6740566666666665	0.9475533905730742
0.671254144144144	0.9469067620138121
0.6684516216216214	0.9462369080873828
0.6656490990990989	0.9455537302639557
0.6628465765765763	0.9448637236870493
0.6600440540540538	0.9441696016032933
0.6572415315315312	0.9434713066166928
0.6544390090090086	0.9427679528465512
0.6516364864864861	0.9420598982874702
0.6488339639639635	0.9413500710170083
0.6460314414414414	0.9406439202559911
0.6432289189189189	0.9399478701011031
0.6404263963963963	0.9392667515887474
0.6376238738738738	0.9386011588958427
0.6348213513513512	0.9379458277132572
0.6320188288288286	0.9372898808170295
0.6292163063063061	0.9366191844058157
0.6264137837837835	0.935920299867026
0.623611261261261	0.9351848638253516
0.6208087387387384	0.9344129308565344
0.6180062162162159	0.9336140052273124
0.6152036936936933	0.9328051420786297
0.6124011711711708	0.9320064211342882
0.6095986486486482	0.9312349882760487
0.6067961261261261	0.9304994173510865
0.6039936036036035	0.9297961614887219
0.601191081081081	0.9291093095078583
0.5983885585585584	0.9284138985783197
0.5955860360360359	0.9276819600077115
0.5927835135135133	0.9268896339252732
0.5899809909909908	0.9260233515589114
0.5871784684684682	0.9250833586532703
0.5843759459459457	0.9240836496799636
0.5815734234234231	0.9230484421148235
0.5787709009009008	0.9220063058099983
0.5759683783783782	0.920983670017002
0.5731658558558557	0.9199994876911064
0.5703633333333331	0.919062355216439
0.5675608108108106	0.9181705501197776
0.564758288288288	0.9173145477459994
0.5619557657657654	0.9164809010942758
0.5591532432432431	0.915656112993898
0.5563507207207206	0.9148293399305363
0.553548198198198	0.9139933280693847
0.5507456756756755	0.9131436729351359
0.5479431531531529	0.9122770694780458
0.5451406306306303	0.9113894953567496
0.5423381081081078	0.9104751832327704
0.5395355855855855	0.9095268547589976
0.5367330630630629	0.9085371724408045
0.5339305405405403	0.9075009079880825
0.5311280180180178	0.9064170787843601
0.5283254954954952	0.9052903296609075
0.5255229729729727	0.9041310959979988
0.5227204504504503	0.9029544621061387
0.5199179279279278	0.9017779875085413
0.5171154054054052	0.9006190039233144
0.5143128828828827	0.8994919424476916
0.5115103603603601	0.8984061581375988
0.5087078378378376	0.8973645484157127
0.505905315315315	0.8963630903503136
0.5031027927927927	0.8953912990823566
0.5003002702702701	0.8944335392664791
0.4974977477477476	0.8934710698266162
0.494695225225225	0.8924846268800805
0.49189270270270247	0.8914572313450803
0.4890901801801799	0.8903767718275944
0.48628765765765736	0.8892378259746918
0.483485135135135	0.8880422230918168
0.48068261261261247	0.8867980666008486
0.4778800900900899	0.8855173105077214
0.47507756756756736	0.8842124256991538
0.4722750450450448	0.8828930505444769
0.46947252252252225	0.881563643299331
0.4666699999999997	0.880222948227734
0.46386747747747736	0.8788655692830516
0.4610649549549548	0.8774852525157827
0.45826243243243225	0.876078836464355
0.4554599099099097	0.874649477658599
0.45265738738738714	0.873207859810684
0.4498548648648646	0.8717706678207067
0.44705234234234204	0.8703564989841044
0.4442498198198197	0.8689803090932551
0.44144729729729715	0.8676481244047084
0.4386447747747746	0.8663538391297596
0.43584225225225204	0.8650793814337795
0.4330397297297295	0.8637985038509788
0.43023720720720693	0.8624832562771181
0.4274346846846844	0.8611112357233388
0.42463216216216204	0.8596713281176561
0.4218296396396395	0.8581660336455074
0.41902711711711693	0.8566095153597798
0.4162245945945944	0.8550219086798133
0.4134220720720718	0.85342171454021
0.41061954954954927	0.8518188230623867
0.40781702702702693	0.850210600659072
0.4050145045045044	0.8485825203927517
0.4022119819819818	0.8469133112939106
0.39940945945945927	0.8451830375169307
0.3966069369369367	0.8433814245851297
0.39380441441441416	0.8415135200205854
0.3910018918918916	0.8396005230634331
0.3881993693693693	0.8376751297622289
0.3853968468468467	0.835772537624393
0.38259432432432416	0.8339197497851809
0.3797918018018016	0.8321265082552154
0.37698927927927905	0.8303808200149325
0.3741867567567565	0.8286507114960808
0.37138423423423395	0.8268919652853857
0.3685817117117116	0.8250597508595299
0.36577918918918906	0.8231208426547783
0.3629766666666665	0.8210629080191614
0.36017414414414395	0.8188982057723446
0.3573716216216214	0.8166606853582117
0.35456909909909884	0.8143973953690098
0.3517665765765763	0.8121567062158264
0.34896405405405395	0.809976653088901
0.3461615315315314	0.8078765064633227
0.34335900900900884	0.8058535921992616
0.3405564864864863	0.8038857922901439
0.33775396396396373	0.8019385707824207
0.3349514414414412	0.7999742564504234
0.3321489189189186	0.7979609566243733
0.3293463963963963	0.7958788968679418
0.32654387387387374	0.7937229588526674
0.3237413513513512	0.7915013590377786
0.3209388288288286	0.7892314002809724
0.31813630630630607	0.786933779348255
0.3153337837837835	0.7846269724205115
0.31253126126126096	0.7823228553613115
0.30972873873873863	0.7800241639240463
0.3069262162162161	0.7777238892326647
0.3041236936936935	0.7754063830242075
0.30132117117117097	0.773049837040126
0.2985186486486484	0.770629813139653
0.29571612612612586	0.7681235006217826
0.2929136036036035	0.7655142657738235
0.29011108108108097	0.7627958332104614
0.2873085585585584	0.7599752049794035
0.28450603603603586	0.7570733516782044
0.2817035135135133	0.7541229511273757
0.27890099099099075	0.7511630508623368
0.2760984684684682	0.7482313826441067
0.27329594594594586	0.7453559104091481
0.2704934234234233	0.7425477332758752
0.26769090090090075	0.7397974305910403
0.2648883783783782	0.737076230009565
0.26208585585585564	0.7343421338233123
0.2592833333333331	0.7315496955376664
0.25648081081081053	0.7286609523072272
0.2536782882882882	0.7256545048414662
0.25087576576576565	0.7225301209561759
0.2480732432432431	0.7193074636372446
0.24527072072072054	0.7160192651154953
0.24246819819819798	0.7127009546674439
0.23966567567567543	0.7093798537658436
0.23686315315315287	0.7060672013023441
0.23406063063063054	0.7027553914182114
0.23125810810810798	0.6994211635677363
0.22845558558558543	0.6960336039047244
0.22565306306306288	0.6925643110123042
0.22285054054054032	0.6889964410818954
0.22004801801801777	0.6853297845748292
0.2172454954954952	0.681580385257798
0.21444297297297288	0.6777750309081971
0.21164045045045032	0.6739426080723925
0.20883792792792777	0.6701052640423835
0.20603540540540521	0.6662722495640105
0.20323288288288266	0.6624382714260322
0.2004303603603601	0.6585865466780179
0.19762783783783777	0.6546951025887815
0.19482531531531522	0.6507437878024289
0.19202279279279266	0.6467193231804699
0.1892202702702701	0.6426165617565445
0.18641774774774755	0.6384356343654598
0.183615225225225	0.6341762821825627
0.18081270270270244	0.6298318282872959
0.1780101801801801	0.6253854926332605
0.17520765765765756	0.6208110008386749
0.172405135135135	0.6160779259561353
0.16960261261261245	0.6111604539334752
0.1668000900900899	0.6060468889888013
0.16399756756756734	0.6007467051088516
0.16119504504504478	0.59529250454628
0.15839252252252245	0.5897357041497595
0.1555899999999999	0.5841366707025999
0.15278747747747734	0.5785517542157266
0.14998495495495479	0.5730206679087755
0.14718243243243223	0.5675576204712014
0.14437990990990968	0.5621485444094223
0.14157738738738712	0.5567550308596887
0.1387748648648648	0.5513237232254902
0.13597234234234223	0.5457985026377666
0.13316981981981968	0.5401322161280013
0.13036729729729712	0.5342950699454874
0.12756477477477457	0.5282779515783559
0.12476225225225201	0.5220904514008522
0.12195972972972946	0.515754752568435
0.11915720720720713	0.5092974554510246
0.11635468468468457	0.5027416106772907
0.11355216216216202	0.49610079986063144
0.11074963963963946	0.4893762621718337
0.10794711711711691	0.48255713895128616
0.10514459459459435	0.47562318168186085
0.1023420720720718	0.46854889817582956
0.09953954954954947	0.461308098129462
0.09673702702702691	0.4538780197918165
0.09393450450450436	0.4462425060698245
0.0911319819819818	0.43839392020300005
0.08832945945945925	0.43033360861065667
0.08552693693693669	0.4220707859604225
0.08272441441441436	0.4136198371132058
0.0799218918918918	0.40499628137739424
0.07711936936936925	0.39621202108962295
0.0743168468468467	0.3872708886753313
0.07151432432432414	0.37816573238634676
0.06871180180180159	0.36887816477720087
0.06590927927927903	0.3593815584929238
0.0631067567567567	0.34964698729805244
0.060304234234234144	0.3396508141750099
0.05750171171171159	0.3293818579453835
0.054699189189189035	0.31884584334120547
0.05189666666666648	0.3080653327102401
0.049094144144143925	0.2970744968053941
0.04629162162162137	0.28590961199165454
0.04348909909909904	0.27459761074536576
0.04068657657657648	0.26314587909502524
0.03788405405405393	0.25153645007018993
0.035081531531531374	0.23972672000526368
0.03227900900900882	0.22765706392235552
0.029476486486486264	0.21526374925729144
0.02667396396396371	0.20249394627520104
0.023871441441441377	0.18931891758522315
0.021068918918918822	0.1757418837624146
0.018266396396396267	0.16179850224148276
0.015463873873873712	0.14754993438004393
0.012661351351351158	0.13307049501388873
0.009858828828828603	0.11843327445635768
0.007056306306306048	0.10369749446967677
0.004253783783783716	0.08890063768561068
0.0014512612612611608	0.07405684938557189
-0.001351261261261394	0.05916127029504331
-0.004153783783783949	0.04419840201716224
-0.006956306306306503	0.029151784789687052
-0.009758828828829058	0.014012358209929743
-0.012561351351351613	-0.0012162595281366984
-0.015363873873873946	-0.016516085874754505
-0.0181663963963965	-0.0318560342433718
-0.020968918918919055	-0.047194802391753554
-0.02377144144144161	-0.06248406036871412
-0.026573963963964164	-0.07767115664389546
-0.02937648648648672	-0.09270134556849935
-0.03217900900900905	-0.10752016196200942
-0.03498153153153161	-0.12207671753636706
-0.03778405405405416	-0.13632827477995352
-0.040586576576576716	-0.15024563309497052
-0.04338909909909927	-0.16381800428506177
-0.046191621621621826	-0.1770555787746595
-0.04899414414414438	-0.18998819008768153
-0.05179666666666671	-0.202659419402882
-0.05459918918918927	-0.21511689489327857
-0.05740171171171182	-0.22740095773363167
-0.06020423423423438	-0.2395347522410175
-0.06300675675675693	-0.25151875286341174
-0.06580927927927949	-0.2633316658931163
-0.06861180180180204	-0.2749378009593558
-0.07141432432432437	-0.2862989557591409
-0.07421684684684693	-0.2973872773883113
-0.07701936936936948	-0.30819502611922955
-0.07982189189189204	-0.318737928869369
-0.0826244144144146	-0.32905070400079206
-0.08542693693693715	-0.33917581074533987
-0.0882294594594597	-0.34914874693555575
-0.09103198198198204	-0.35898453621019777
-0.09383450450450459	-0.3686699362188278
-0.09663702702702714	-0.3781643326347257
-0.0994395495495497	-0.38740969953092064
-0.10224207207207225	-0.3963471855437446
-0.10504459459459481	-0.4049357064591256
-0.10784711711711736	-0.4131670870773906
-0.1106496396396397	-0.42107309149386074
-0.11345216216216225	-0.428721901085111
-0.1162546846846848	-0.4362045919042694
-0.11905720720720736	-0.44361503626669196
-0.12185972972972992	-0.45102855164869493
-0.12466225225225247	-0.45848498703492413
-0.12746477477477502	-0.4659806810183579
-0.13026729729729736	-0.473471240202034
-0.1330698198198199	-0.480884117857603
-0.13587234234234247	-0.4881373874617654
-0.13867486486486502	-0.4951596252524991
-0.14147738738738758	-0.5019058082495425
-0.14427990990991013	-0.5083655210481542
-0.14708243243243246	-0.5145620689253114
-0.14988495495495502	-0.5205436051725519
-0.15268747747747757	-0.5263693771100865
-0.15549000000000013	-0.532095161895335
-0.15829252252252268	-0.5377617237192789
-0.16109504504504524	-0.5433888647726042
-0.1638975675675678	-0.5489758248531911
-0.16670009009009013	-0.5545069824730686
-0.16950261261261268	-0.5599605293775078
-0.17230513513513523	-0.5653173262230956
-0.1751076576576578	-0.570567522540986
-0.17791018018018034	-0.5757135153578969
-0.1807127027027029	-0.5807690557293889
-0.18351522522522545	-0.5857554008237036
-0.1863177477477478	-0.5906960619694422
-0.18912027027027034	-0.5956117999607428
-0.1919227927927929	-0.6005171331271701
-0.19472531531531545	-0.6054189497247565
-0.197527837837838	-0.6103171041694206
-0.20033036036036056	-0.6152063437768691
-0.20313288288288311	-0.6200786832938175
-0.20593540540540545	-0.624925428893006
-0.208737927927928	-0.6297383655349877
-0.21154045045045056	-0.6345100234190295
-0.2143429729729731	-0.6392332912346587
-0.21714549549549567	-0.6439008465547901
-0.21994801801801822	-0.6485048879191789
-0.22275054054054078	-0.6530374991388441
-0.2255530630630631	-0.6574917166146108
-0.22835558558558566	-0.6618630864926471
-0.23115810810810822	-0.666151269297802
-0.23396063063063077	-0.6703611366640496
-0.23676315315315333	-0.6745028428847353
-0.23956567567567588	-0.6785905472317053
-0.24236819819819821	-0.6826397821064065
-0.24517072072072077	-0.686663844994452
-0.24797324324324332	-0.6906699496799251
-0.2507757657657659	-0.6946561022033806
-0.25357828828828843	-0.6986096785202847
-0.256380810810811	-0.7025084230033543
-0.25918333333333354	-0.706324075940187
-0.2619858558558559	-0.7100281693337227
-0.26478837837837843	-0.7135988672135212
-0.267590900900901	-0.717027264243115
-0.27039342342342354	-0.7203214648575298
-0.2731959459459461	-0.7235071305275962
-0.27599846846846865	-0.7266239645669099
-0.2788009909909912	-0.729718627947582
-0.28160351351351354	-0.7328355740618211
-0.2844060360360361	-0.7360079596070221
-0.28720855855855865	-0.7392509045446993
-0.2900110810810812	-0.7425588555128984
-0.29281360360360376	-0.7459077609682951
-0.2956161261261263	-0.7492614701650984
-0.29841864864864887	-0.7525805957572571
-0.3012211711711712	-0.755831390013114
-0.30402369369369375	-0.7589922057238689
-0.3068262162162163	-0.7620558623684297
-0.30962873873873886	-0.7650275055407552
-0.3124312612612614	-0.7679189507324042
-0.31523378378378397	-0.7707416019313922
-0.3180363063063065	-0.7735004737141435
-0.32083882882882886	-0.7761914656311057
-0.3236413513513514	-0.7788029415711788
-0.32644387387387397	-0.7813211914409308
-0.3292463963963965	-0.7837379690297637
-0.3320489189189191	-0.7860574653741306
-0.33485144144144163	-0.7883000856362641
-0.3376539639639642	-0.7905012806470639
-0.3404564864864865	-0.7927051914794714
-0.3432590090090091	-0.7949545368845123
-0.34606153153153163	-0.7972794812044299
-0.3488640540540542	-0.7996887351652531
-0.35166657657657674	-0.8021656720331078
-0.3544690990990993	-0.8046708990604108
-0.3572716216216216	-0.8071508958572904
-0.3600741441441442	-0.8095505628905564
-0.36287666666666674	-0.8118263514673165
-0.3656791891891893	-0.813956432719898
-0.36848171171171185	-0.8159451804168782
-0.3712842342342344	-0.817820851906198
-0.37408675675675696	-0.8196272748502023
-0.3768892792792793	-0.8214120135737919
-0.37969180180180184	-0.8232144084183333
-0.3824943243243244	-0.825056794768221
-0.38529684684684695	-0.8269411614520792
-0.3880993693693695	-0.8288518343419007
-0.39090189189189206	-0.8307629847408746
-0.3937044144144146	-0.8326483998288696
-0.39650693693693695	-0.8344904089381908
-0.3993094594594595	-0.8362852718344767
-0.40211198198198206	-0.8380435474763646
-0.4049145045045046	-0.8397855798003189
-0.40771702702702717	-0.8415337548565651
-0.4105195495495496	-0.8433041401685815
-0.41332207207207217	-0.8451002359144637
-0.4161245945945947	-0.8469108355783426
-0.4189271171171173	-0.8487126589018628
-0.4217296396396397	-0.850476908365476
-0.4245321621621623	-0.8521776818794018
-0.42733468468468483	-0.8537996180190284
-0.4301372072072073	-0.8553424142473267
-0.4329397297297298	-0.8568208469771113
-0.4357422522522524	-0.8582603192395155
-0.4385447747747748	-0.8596893322938344
-0.4413472972972974	-0.8611312023863775
-0.44414981981981994	-0.8625975463506526
-0.4469523423423425	-0.8640854874416879
-0.44975486486486493	-0.8655793700554266
-0.4525573873873875	-0.8670563806559917
-0.45535990990991004	-0.8684942797765929
-0.4581624324324325	-0.8698788191890021
-0.46096495495495504	-0.8712085381219601
-0.4637674774774776	-0.8724954617975085
-0.46657000000000015	-0.8737615075153602
-0.4693725225225226	-0.8750317436542043
-0.47217504504504515	-0.8763266332823549
-0.4749775675675677	-0.8776557218460139
-0.47778009009009015	-0.879014792780912
-0.4805826126126127	-0.8803874435923531
-0.48338513513513526	-0.881750651108758
-0.4861876576576578	-0.8830826206022888
-0.48899018018018026	-0.8843704440376228
-0.4917927027027028	-0.8856150751507299
-0.49459522522522537	-0.8868318862528368
-0.4973977477477478	-0.8880463914502699
-0.5002002702702704	-0.8892862159104744
-0.5030027927927929	-0.8905716113058901
-0.5058053153153154	-0.8919073855821378
-0.5086078378378379	-0.8932788388232047
-0.5114103603603605	-0.8946532316277063
-0.514212882882883	-0.8959867494755391
-0.5170154054054055	-0.8972353119616603
-0.519817927927928	-0.8983663813314939
-0.5226204504504506	-0.89936850996546
-0.525422972972973	-0.9002558712866087
-0.5282254954954956	-0.9010663192489461
-0.5310280180180181	-0.9018532631155816
-0.5338305405405407	-0.9026733406635101
-0.5366330630630631	-0.9035730462750844
-0.5394355855855857	-0.9045777879114258
-0.5422381081081082	-0.9056862168056159
-0.5450406306306307	-0.9068712706601691
-0.5478431531531532	-0.9080875857958206
-0.5506456756756758	-0.9092832601149303
-0.5534481981981982	-0.9104128436425911
-0.5562507207207208	-0.9114481881647969
-0.5590532432432433	-0.9123844494435194
-0.5618557657657659	-0.9132399003168956
-0.5646582882882883	-0.914049888530458
-0.5674608108108109	-0.9148567945461754
-0.5702633333333335	-0.9156988062105536
-0.5730658558558559	-0.9166004930832139
-0.5758683783783785	-0.9175675255628262
-0.578670900900901	-0.9185866548256956
-0.5814734234234236	-0.9196306118974387
-0.584275945945946	-0.9206663037189267
-0.5870784684684686	-0.9216639155842463
-0.5898809909909911	-0.9226044487123892
-0.5926835135135136	-0.923483807458924
-0.5954860360360361	-0.9243126021974144
-0.5982885585585587	-0.9251120378674846
-0.6010910810810811	-0.9259072811346643
-0.6038936036036037	-0.9267202789774265
-0.6066961261261262	-0.9275640131356984
-0.6094986486486488	-0.9284396536195347
-0.6123011711711712	-0.9293371952365164
-0.6151036936936938	-0.9302391816060132
-0.6179062162162163	-0.9311263080610237
-0.6207087387387388	-0.931983253280833
-0.6235112612612613	-0.932803113925271
-0.6263137837837839	-0.9335892739923155
-0.6291163063063064	-0.9343542875879476
-0.6319188288288289	-0.9351161798067877
-0.6347213513513514	-0.9358932554156019
-0.637523873873874	-0.9366988755268058
-0.6403263963963964	-0.9375376330254455
-0.643128918918919	-0.9384039486093045
-0.6459314414414415	-0.9392834383207034
-0.6487339639639641	-0.94015665237671
-0.6515364864864865	-0.9410041530256892
-0.6543390090090091	-0.9418115512736216
-0.6571415315315317	-0.942573147812438
-0.6599440540540541	-0.9432932125793672
-0.6627465765765767	-0.9439845836819953
-0.6655490990990992	-0.9446649944624619
-0.6683516216216216	-0.945352149104973
-0.6711541441441442	-0.9460588952153126
-0.6739566666666668	-0.9467897964936189
-0.6767591891891893	-0.9475400039786028
-0.6795617117117118	-0.9482966757420941
-0.6823642342342343	-0.9490424876074548
-0.6851667567567569	-0.9497602138413268
-0.6879692792792793	-0.9504370971639906
-0.6907718018018019	-0.9510678420581873
-0.6935743243243244	-0.9516555124647492
-0.696376846846847	-0.9522102528183378
-0.6991793693693694	-0.9527463816195569
-0.701981891891892	-0.9532788361506588
-0.7047844144144145	-0.9538200486213742
-0.707586936936937	-0.9543780880785953
-0.7103894594594595	-0.9549564023664763
-0.7131919819819821	-0.9555549164790786
-0.7159945045045045	-0.9561717879887246
-0.7187970270270271	-0.9568049434357979
-0.7215995495495496	-0.9574526806724477
-0.7244020720720722	-0.9581130610594675
-0.7272045945945946	-0.958782371780796
-0.7300071171171172	-0.9594534058117161
-0.7328096396396397	-0.9601145040255168
-0.7356121621621622	-0.9607501395165576
-0.7384146846846847	-0.9613433332393568
-0.7412172072072073	-0.9618795262786612
-0.7440197297297299	-0.9623509219467519
-0.7468222522522523	-0.9627599711941746
-0.7496247747747748	-0.9631207485913533
-0.7524272972972974	-0.963457463164282
-0.7552298198198198	-0.963800137966609
-0.7580323423423424	-0.9641783407985958
-0.760834864864865	-0.964614491990297
-0.7636373873873875	-0.9651185037659662
-0.76643990990991	-0.9656852320252602
-0.7692424324324325	-0.966295510522921
-0.7720449549549551	-0.9669205885763534
-0.7748474774774775	-0.9675288790190213
-0.7776500000000001	-0.968093305466166
-0.7804525225225226	-0.9685973901519742
-0.7832550450450451	-0.9690385795435543
-0.7860575675675676	-0.9694280534243256
-0.7888600900900902	-0.9697871860539407
-0.7916626126126127	-0.9701416687907911
-0.7944651351351352	-0.9705148430433346
-0.7972676576576577	-0.9709219083112812
-0.8000701801801803	-0.9713663632152749
-0.8028727027027027	-0.9718394197931732
-0.8056752252252253	-0.9723223836190948
-0.8084777477477478	-0.9727913071804721
-0.8112802702702704	-0.9732227543786853
-0.8140827927927928	-0.9735993409264321
-0.8168853153153154	-0.973913841013045
-0.8196878378378379	-0.9741710138710289
-0.8224903603603604	-0.9743868080464788
-0.8252928828828829	-0.974585141438632
-0.8280954054054055	-0.974792937848443
-0.8308979279279279	-0.9750344515477967
-0.8337004504504505	-0.975326076125165
-0.836502972972973	-0.9756727786688724
-0.8393054954954956	-0.9760670161484883
-0.842108018018018	-0.9764905033691571
-0.8449105405405406	-0.9769185818497561
-0.8477130630630632	-0.9773263040547253
-0.8505155855855856	-0.9776948477177199
-0.8533181081081082	-0.978016660104186
-0.8561206306306307	-0.9782979054485039
-0.8589231531531533	-0.9785573638601772
-0.8617256756756757	-0.9788218051512185
-0.8645281981981983	-0.9791188283459984
-0.8673307207207208	-0.979468949274187
-0.8701332432432433	-0.9798790822212617
-0.8729357657657658	-0.9803393427356535
-0.8757382882882884	-0.9808243031954087
-0.8785408108108108	-0.9812986440889371
-0.8813433333333334	-0.9817258842351364
-0.8841458558558559	-0.9820779142931992
-0.8869483783783785	-0.9823427080689144
-0.8897509009009009	-0.9825279870759482
-0.8925534234234235	-0.9826596844699089
-0.895355945945946	-0.982775502947266
-0.8981584684684685	-0.9829152658896085
-0.900960990990991	-0.9831106979824857
-0.9037635135135136	-0.9833774483433779
-0.9065660360360361	-0.9837115215419585
-0.9093685585585587	-0.9840909994719973
-0.9121710810810811	-0.9844824079773735
-0.9149736036036036	-0.9848497722086742
-0.9177761261261261	-0.985163709649628
-0.9205786486486487	-0.9854080292349838
-0.9233811711711712	-0.9855821797806621
-0.9261836936936938	-0.9856992248508518
-0.9289862162162162	-0.9857803801801117
-0.9317887387387388	-0.985848105376314
-0.9345912612612612	-0.9859200102565913
-0.9373937837837838	-0.9860053678354093
-0.9401963063063064	-0.9861050133901059
-0.9429988288288289	-0.9862142152837452
-0.9458013513513515	-0.9863271344140101
-0.9486038738738739	-0.9864410563804311
-0.9514063963963965	-0.9865587987495461
-0.9542089189189189	-0.9866884535368694
-0.9570114414414415	-0.9868406322747816
-0.959813963963964	-0.9870242773713187
-0.9626164864864866	-0.9872425857072287
-0.9654190090090091	-0.9874905147990334
-0.9682215315315316	-0.9877547656603014
-0.9710240540540541	-0.9880162869360505
-0.9738265765765766	-0.9882545294331329
-0.9766290990990991	-0.9884521731067828
-0.9794316216216217	-0.9885989958849726
-0.9822341441441442	-0.9886939301047355
-0.9850366666666668	-0.9887449834760162
-0.9878391891891892	-0.9887673400690851
-0.9906417117117118	-0.9887803809495888
-0.9934442342342342	-0.988804459412276
-0.9962467567567568	-0.988858060289953
-0.9990492792792793	-0.9889556127550598
-1.0018518018018019	-0.9891059046965984
-1.0046543243243244	-0.9893109168843897
-1.0074568468468468	-0.9895650014029513
-1.0102593693693693	-0.9898545887968473
-1.0130618918918919	-0.9901588501828351
-1.0158644144144144	-0.990451782489095
-1.018666936936937	-0.9907059235715778
-1.0214694594594596	-0.9908973735598794
-1.024271981981982	-0.9910111745897108
-1.0270745045045047	-0.991045640598448
-1.029877027027027	-0.9910141714555365
-1.0326795495495495	-0.9909435483643139
-1.035482072072072	-0.9908686192235998
-1.0382845945945947	-0.9908243873936304
-1.0410871171171172	-0.9908374501083275
-1.0438896396396395	-0.9909191457653699
-1.046692162162162	-0.9910624630026936
-1.0494946846846847	-0.9912437745633258
-1.0522972072072072	-0.9914290630336295
-1.0550997297297298	-0.9915829414943438
-1.0579022522522523	-0.9916778931209982
-1.0607047747747749	-0.9917010694037818
-1.0635072972972974	-0.9916567475030351
-1.06630981981982	-0.991563916868341
-1.0691123423423423	-0.9914499934463947
-1.0719148648648649	-0.9913428346338495
-1.0747173873873874	-0.9912636543301234
-1.07751990990991	-0.9912229777593051
-1.0803224324324325	-0.991220603010859
-1.0831249549549549	-0.9912490751825922
-1.0859274774774774	-0.9912989560385821
-1.08873	-0.9913636260730405
-1.0915325225225225	-0.991441677664278
-1.094335045045045	-0.9915360182837956
-1.0971375675675676	-0.9916501962458091
-1.0999400900900902	-0.9917836539511884
-1.1027426126126127	-0.9919281391587194
-1.1055451351351353	-0.99206714232173
-1.1083476576576576	-0.9921790900179652
-1.1111501801801802	-0.9922435239806893
-1.1139527027027027	-0.9922481990883136
-1.1167552252252253	-0.9921944540948913
-1.1195577477477479	-0.9920986086013366
-1.1223602702702702	-0.9919884237204957
-1.1251627927927927	-0.991895400438354
-1.1279653153153153	-0.9918452576292573
-1.1307678378378379	-0.99184974296407
-1.1335703603603604	-0.991902648195919
-1.136372882882883	-0.9919815747676077
-1.1391754054054055	-0.9920550583268601
-1.141977927927928	-0.9920927830916706
-1.1447804504504504	-0.9920754745384388
-1.147582972972973	-0.9920010859445343
-1.1503854954954955	-0.9918851187351301
-1.153188018018018	-0.9917549365100504
-1.1559905405405406	-0.9916400483194414
-1.1587930630630632	-0.9915617940734094
-1.1615955855855855	-0.9915261255353727
-1.164398108108108	-0.991522117411618
-1.1672006306306306	-0.9915268128917896
-1.1700031531531532	-0.9915147130628674
-1.1728056756756757	-0.9914684797482933
-1.1756081981981983	-0.9913868779356139
-1.1784107207207208	-0.9912868651193687
-1.1812132432432432	-0.9911987631134362
-1.1840157657657657	-0.9911559271364985
-1.1868182882882883	-0.991182381706722
-1.1896208108108108	-0.9912827768071166
-1.1924233333333334	-0.9914383831727573
-1.195225855855856	-0.9916108759199107
-1.1980283783783783	-0.9917530117505313
-1.2008309009009008	-0.9918228993715681
-1.2036334234234234	-0.9917972416248924
-1.206435945945946	-0.9916791701402476
-1.2092384684684685	-0.9914980364887527
-1.212040990990991	-0.9913011788786306
-1.2148435135135136	-0.991140337400042
-1.2176460360360362	-0.9910571261915675
-1.2204485585585585	-0.9910721898558974
-1.223251081081081	-0.9911813090228392
-1.2260536036036036	-0.991359268794443
-1.2288561261261262	-0.9915696399279466
-1.2316586486486487	-0.9917766927520013
-1.2344611711711713	-0.9919551454788793
-1.2372636936936936	-0.9920945050421062
-1.2400662162162162	-0.9921969782722906
-1.2428687387387387	-0.9922704754404166
-1.2456712612612613	-0.9923201362010614
-1.2484737837837838	-0.9923423504414124
-1.2512763063063064	-0.9923241994241945
-1.254078828828829	-0.9922489798660197
-1.2568813513513515	-0.9921058414371873
-1.2596838738738738	-0.9918995819820788
-1.2624863963963964	-0.9916561151914929
-1.265288918918919	-0.9914203485058295
-1.2680914414414415	-0.9912458349476765
-1.270893963963964	-0.9911786967677945
-1.2736964864864866	-0.9912408253622462
-1.276499009009009	-0.9914182669145202
-1.2793015315315315	-0.991659555485517
-1.282104054054054	-0.9918858142504221
-1.2849065765765766	-0.992010623009528
-1.2877090990990991	-0.9919642181550201
-1.2905116216216217	-0.9917147525636574
-1.2933141441441443	-0.99127980915292
-1.2961166666666666	-0.9907240890663562
-1.2989191891891891	-0.9901433720415123
-1.3017217117117117	-0.9896391453538731
-1.3045242342342342	-0.9892913115626583
-1.3073267567567568	-0.9891370996072968
-1.3101292792792794	-0.9891624459385386
-1.312931801801802	-0.9893082552021688
-1.3157343243243242	-0.989489331370434
-1.3185368468468468	-0.9896198859125518
-1.3213393693693694	-0.9896376359131374
-1.324141891891892	-0.9895191991838117
-1.3269444144144145	-0.9892825144259718
-1.329746936936937	-0.988976333211675
-1.3325494594594596	-0.9886609984396539
-1.335351981981982	-0.9883873626868327
-1.3381545045045045	-0.9881809651024673
-1.340957027027027	-0.9880364468099745
-1.3437595495495496	-0.987923427553014
-1.3465620720720721	-0.9878010153193459
-1.3493645945945947	-0.9876351812632136
-1.352167117117117	-0.9874124068668415
-1.3549696396396396	-0.9871445561020202
-1.3577721621621621	-0.9868632701146778
-1.3605746846846847	-0.9866061261807766
-1.3633772072072072	-0.9863999380407564
-1.3661797297297298	-0.9862477742645321
-1.3689822522522523	-0.9861250827995482
-1.3717847747747747	-0.9859871168698331
-1.3745872972972972	-0.9857857524240397
-1.3773898198198198	-0.9854901999965597
-1.3801923423423423	-0.98510432083319
-1.382994864864865	-0.9846739410239149
[truncated: 6 more rows]
