# Supplementary material for: Isolation of a planar π-aromatic Bi5− ring in a cobalt-based inverse-sandwich-type complex
Source: Nat Chem. 2025 Jan 20;17(4):547–55. doi: 10.1038/s41557-024-01713-8 (PMC11964920; doi:10.1038/s41557-024-01713-8)
Supplement: Supplementary file 4 — Original magnetic data of compound 1 and origin file of Fig. 3. [file 41557_2024_1713_MOESM4_ESM.zip › sr_and_T/12.json]

{
   "comment": "corrected Loops",
   "temperature": 0.2,
   "measures": [
      {
         "sr": 0.064,
         "angle": 0,
         "trans": 0,
         "cool_t": 1,
         "comment": "to H_stop",
         "data": [
            [
               -1.3999,
               -0.9875585780916463
            ],
            [
               -1.3970974874874873,
               -0.9866417420212092
            ],
            [
               -1.394294974974975,
               -0.9857820839374392
            ],
            [
               -1.3914924624624623,
               -0.9851034692236629
            ],
            [
               -1.3886899499499499,
               -0.9846829182035539
            ],
            [
               -1.3858874374374373,
               -0.9845351640026125
            ],
            [
               -1.3830849249249249,
               -0.9846144920838302
            ],
            [
               -1.3802824124124122,
               -0.9848325145944847
            ],
            [
               -1.3774798998998998,
               -0.9850859529802523
            ],
            [
               -1.3746773873873872,
               -0.9852859036763111
            ],
            [
               -1.3718748748748748,
               -0.9853801538886706
            ],
            [
               -1.3690723623623622,
               -0.9853627326373937
            ],
            [
               -1.3662698498498498,
               -0.9852690799600783
            ],
            [
               -1.3634673373373372,
               -0.9851596076449332
            ],
            [
               -1.3606648248248248,
               -0.9850976461760823
            ],
            [
               -1.3578623123123121,
               -0.9851289187948049
            ],
            [
               -1.3550597997997997,
               -0.985268562553157
            ],
            [
               -1.3522572872872871,
               -0.9854988603910706
            ],
            [
               -1.3494547747747747,
               -0.9857772908704492
            ],
            [
               -1.346652262262262,
               -0.9860514084222594
            ],
            [
               -1.3438497497497497,
               -0.9862753512811597
            ],
            [
               -1.341047237237237,
               -0.9864228308473986
            ],
            [
               -1.3382447247247247,
               -0.9864930816772302
            ],
            [
               -1.335442212212212,
               -0.986508769020255
            ],
            [
               -1.3326396996996996,
               -0.9865073772322197
            ],
            [
               -1.329837187187187,
               -0.9865293537362072
            ],
            [
               -1.3270346746746746,
               -0.986606816521844
            ],
            [
               -1.324232162162162,
               -0.9867559478859622
            ],
            [
               -1.3214296496496496,
               -0.9869746783825346
            ],
            [
               -1.318627137137137,
               -0.9872455060527228
            ],
            [
               -1.3158246246246246,
               -0.9875418747765936
            ],
            [
               -1.313022112112112,
               -0.9878358272179508
            ],
            [
               -1.3102195995995995,
               -0.9881047340211255
            ],
            [
               -1.307417087087087,
               -0.9883355937592495
            ],
            [
               -1.3046145745745745,
               -0.9885263536640148
            ],
            [
               -1.301812062062062,
               -0.9886845681251295
            ],
            [
               -1.2990095495495495,
               -0.9888242556235334
            ],
            [
               -1.2962070370370369,
               -0.9889619735065907
            ],
            [
               -1.2934045245245245,
               -0.9891129939027721
            ],
            [
               -1.2906020120120119,
               -0.9892881975500052
            ],
            [
               -1.2877994994994995,
               -0.9894920524846371
            ],
            [
               -1.2849969869869868,
               -0.9897218774052874
            ],
            [
               -1.2821944744744744,
               -0.989968479083984
            ],
            [
               -1.2793919619619618,
               -0.9902181218699573
            ],
            [
               -1.2765894494494494,
               -0.9904555723268387
            ],
            [
               -1.2737869369369368,
               -0.9906676712674218
            ],
            [
               -1.2709844244244244,
               -0.9908466127705395
            ],
            [
               -1.2681819119119118,
               -0.9909919995104626
            ],
            [
               -1.2653793993993994,
               -0.991110919164881
            ],
            [
               -1.2625768868868867,
               -0.9912157757205498
            ],
            [
               -1.2597743743743743,
               -0.9913203047870691
            ],
            [
               -1.2569718618618617,
               -0.9914348792057026
            ],
            [
               -1.2541693493493493,
               -0.9915626048609825
            ],
            [
               -1.2513668368368367,
               -0.9916976167106897
            ],
            [
               -1.2485643243243243,
               -0.9918263713177082
            ],
            [
               -1.2457618118118117,
               -0.9919317536898258
            ],
            [
               -1.2429592992992993,
               -0.9919987941440205
            ],
            [
               -1.2401567867867866,
               -0.9920201011444474
            ],
            [
               -1.2373542742742742,
               -0.99199904892963
            ],
            [
               -1.2345517617617616,
               -0.9919493984817478
            ],
            [
               -1.2317492492492492,
               -0.9918912040223495
            ],
            [
               -1.2289467367367366,
               -0.9918441782723941
            ],
            [
               -1.2261442242242242,
               -0.9918206869379065
            ],
            [
               -1.2233417117117116,
               -0.9918208303873373
            ],
            [
               -1.2205391991991992,
               -0.9918314970684801
            ],
            [
               -1.2177366866866866,
               -0.9918299929435712
            ],
            [
               -1.2149341741741742,
               -0.9917912842304004
            ],
            [
               -1.2121316616616615,
               -0.9916965831032767
            ],
            [
               -1.2093291491491491,
               -0.9915404361528015
            ],
            [
               -1.2065266366366365,
               -0.9913338766039363
            ],
            [
               -1.203724124124124,
               -0.9911024668245743
            ],
            [
               -1.2009216116116115,
               -0.9908797669181657
            ],
            [
               -1.198119099099099,
               -0.9906983255757575
            ],
            [
               -1.1953165865865865,
               -0.9905811455694786
            ],
            [
               -1.192514074074074,
               -0.9905364122601792
            ],
            [
               -1.1897115615615614,
               -0.9905571327107918
            ],
            [
               -1.186909049049049,
               -0.9906256106034217
            ],
            [
               -1.1841065365365364,
               -0.9907209888930941
            ],
            [
               -1.181304024024024,
               -0.9908270366754295
            ],
            [
               -1.1785015115115114,
               -0.9909373244778192
            ],
            [
               -1.175698998998999,
               -0.9910559412739719
            ],
            [
               -1.1728964864864864,
               -0.9911935955844802
            ],
            [
               -1.170093973973974,
               -0.9913606973415932
            ],
            [
               -1.1672914614614613,
               -0.9915601897980988
            ],
            [
               -1.164488948948949,
               -0.9917830490870447
            ],
            [
               -1.1616864364364363,
               -0.9920084207297548
            ],
            [
               -1.158883923923924,
               -0.9922086482652717
            ],
            [
               -1.1560814114114113,
               -0.992357589048654
            ],
            [
               -1.153278898898899,
               -0.9924392928574055
            ],
            [
               -1.1504763863863863,
               -0.9924538432770433
            ],
            [
               -1.1476738738738739,
               -0.9924180612013225
            ],
            [
               -1.1448713613613613,
               -0.9923605479703781
            ],
            [
               -1.1420688488488488,
               -0.9923125780139854
            ],
            [
               -1.1392663363363362,
               -0.9922979046480644
            ],
            [
               -1.1364638238238238,
               -0.9923250408197286
            ],
            [
               -1.1336613113113112,
               -0.9923848097865622
            ],
            [
               -1.1308587987987986,
               -0.9924541703547032
            ],
            [
               -1.1280562862862862,
               -0.9925051215186629
            ],
            [
               -1.1252537737737738,
               -0.9925156558298769
            ],
            [
               -1.1224512612612612,
               -0.9924789192497137
            ],
            [
               -1.1196487487487485,
               -0.9924072566018363
            ],
            [
               -1.1168462362362361,
               -0.9923295194999127
            ],
            [
               -1.1140437237237237,
               -0.9922823149131632
            ],
            [
               -1.111241211211211,
               -0.9922979851746934
            ],
            [
               -1.1084386986986985,
               -0.9923932988517314
            ],
            [
               -1.105636186186186,
               -0.9925626757186736
            ],
            [
               -1.1028336736736737,
               -0.9927783104574204
            ],
            [
               -1.100031161161161,
               -0.9929972907654825
            ],
            [
               -1.0972286486486484,
               -0.9931734976123232
            ],
            [
               -1.094426136136136,
               -0.9932705114253411
            ],
            [
               -1.0916236236236236,
               -0.9932714521276402
            ],
            [
               -1.088821111111111,
               -0.9931827396706396
            ],
            [
               -1.0860185985985984,
               -0.9930307985458358
            ],
            [
               -1.083216086086086,
               -0.9928530408321043
            ],
            [
               -1.0804135735735736,
               -0.9926862634826619
            ],
            [
               -1.077611061061061,
               -0.9925562934769778
            ],
            [
               -1.0748085485485483,
               -0.992472106905536
            ],
            [
               -1.072006036036036,
               -0.9924259845458361
            ],
            [
               -1.0692035235235235,
               -0.9923991510744257
            ],
            [
               -1.066401011011011,
               -0.9923705182521343
            ],
            [
               -1.0635984984984983,
               -0.9923252310908315
            ],
            [
               -1.060795985985986,
               -0.9922599830653407
            ],
            [
               -1.0579934734734735,
               -0.9921833825174868
            ],
            [
               -1.0551909609609609,
               -0.9921115173630677
            ],
            [
               -1.0523884484484483,
               -0.9920606038260831
            ],
            [
               -1.0495859359359359,
               -0.9920396083491549
            ],
            [
               -1.0467834234234235,
               -0.9920456686648742
            ],
            [
               -1.0439809109109108,
               -0.992064063841896
            ],
            [
               -1.0411783983983982,
               -0.9920728019605636
            ],
            [
               -1.0383758858858858,
               -0.992050216714556
            ],
            [
               -1.0355733733733734,
               -0.9919828811891638
            ],
            [
               -1.0327708608608608,
               -0.9918710249654956
            ],
            [
               -1.0299683483483482,
               -0.9917295016016752
            ],
            [
               -1.0271658358358358,
               -0.9915838783426938
            ],
            [
               -1.0243633233233234,
               -0.9914628701520933
            ],
            [
               -1.0215608108108107,
               -0.9913895513053703
            ],
            [
               -1.0187582982982981,
               -0.9913741539169745
            ],
            [
               -1.0159557857857857,
               -0.9914107050840566
            ],
            [
               -1.0131532732732733,
               -0.9914784818890723
            ],
            [
               -1.0103507607607607,
               -0.9915477242079438
            ],
            [
               -1.007548248248248,
               -0.9915877532540698
            ],
            [
               -1.0047457357357357,
               -0.9915750032177773
            ],
            [
               -1.0019432232232233,
               -0.9914986499810154
            ],
            [
               -0.9991407107107106,
               -0.9913624024806529
            ],
            [
               -0.9963381981981981,
               -0.9911822757739905
            ],
            [
               -0.9935356856856856,
               -0.9909813636473981
            ],
            [
               -0.9907331731731731,
               -0.9907834013675041
            ],
            [
               -0.9879306606606606,
               -0.9906070572176873
            ],
            [
               -0.9851281481481481,
               -0.9904624372404658
            ],
            [
               -0.9823256356356356,
               -0.9903504439253428
            ],
            [
               -0.9795231231231231,
               -0.9902647079101075
            ],
            [
               -0.9767206106106106,
               -0.9901951076521145
            ],
            [
               -0.973918098098098,
               -0.9901315899387775
            ],
            [
               -0.9711155855855855,
               -0.9900671325412236
            ],
            [
               -0.968313073073073,
               -0.9899991365779073
            ],
            [
               -0.9655105605605605,
               -0.9899291074428247
            ],
            [
               -0.962708048048048,
               -0.9898609853199185
            ],
            [
               -0.9599055355355355,
               -0.9897987889210749
            ],
            [
               -0.957103023023023,
               -0.9897443019625833
            ],
            [
               -0.9543005105105105,
               -0.9896954061956493
            ],
            [
               -0.951497997997998,
               -0.9896454356483264
            ],
            [
               -0.9486954854854854,
               -0.9895836791069044
            ],
            [
               -0.9458929729729728,
               -0.9894969421513922
            ],
            [
               -0.9430904604604604,
               -0.9893719067714624
            ],
            [
               -0.9402879479479478,
               -0.9891978848765743
            ],
            [
               -0.9374854354354354,
               -0.9889694479159228
            ],
            [
               -0.9346829229229228,
               -0.9886883510349331
            ],
            [
               -0.9318804104104104,
               -0.9883642042342948
            ],
            [
               -0.9290778978978977,
               -0.9880135224446602
            ],
            [
               -0.9262753853853853,
               -0.9876571227843689
            ],
            [
               -0.9234728728728727,
               -0.9873162777833369
            ],
            [
               -0.9206703603603603,
               -0.9870084588925818
            ],
            [
               -0.9178678478478477,
               -0.9867437610650587
            ],
            [
               -0.9150653353353353,
               -0.9865230547566581
            ],
            [
               -0.9122628228228227,
               -0.9863385182283426
            ],
            [
               -0.9094603103103103,
               -0.9861765347414768
            ],
            [
               -0.9066577977977976,
               -0.9860221873845956
            ],
            [
               -0.9038552852852852,
               -0.9858640028261221
            ],
            [
               -0.9010527727727726,
               -0.9856974126463698
            ],
            [
               -0.8982502602602602,
               -0.9855257288365935
            ],
            [
               -0.8954477477477477,
               -0.9853582061733659
            ],
            [
               -0.8926452352352352,
               -0.9852057547651938
            ],
            [
               -0.8898427227227227,
               -0.9850757349832389
            ],
            [
               -0.8870402102102102,
               -0.9849676908002774
            ],
            [
               -0.8842376976976977,
               -0.9848716670790043
            ],
            [
               -0.8814351851851852,
               -0.9847699385893733
            ],
            [
               -0.8786326726726726,
               -0.9846418045377991
            ],
            [
               -0.8758301601601601,
               -0.9844699719136292
            ],
            [
               -0.8730276476476476,
               -0.9842463760603797
            ],
            [
               -0.8702251351351351,
               -0.9839753412422787
            ],
            [
               -0.8674226226226226,
               -0.9836727933655531
            ],
            [
               -0.8646201101101101,
               -0.9833615544284229
            ],
            [
               -0.8618175975975975,
               -0.983064128245601
            ],
            [
               -0.859015085085085,
               -0.9827953372377694
            ],
            [
               -0.8562125725725724,
               -0.9825573286089515
            ],
            [
               -0.8534100600600599,
               -0.9823387417936011
            ],
            [
               -0.8506075475475474,
               -0.9821184397751639
            ],
            [
               -0.8478050350350349,
               -0.9818726255956405
            ],
            [
               -0.8450025225225224,
               -0.9815829509401865
            ],
            [
               -0.8422000100100099,
               -0.9812428232856714
            ],
            [
               -0.8393974974974974,
               -0.9808597004294817
            ],
            [
               -0.8365949849849849,
               -0.9804525450369446
            ],
            [
               -0.8337924724724723,
               -0.9800453200007047
            ],
            [
               -0.8309899599599598,
               -0.9796588289809363
            ],
            [
               -0.8281874474474473,
               -0.9793038228614828
            ],
            [
               -0.8253849349349348,
               -0.9789778593116454
            ],
            [
               -0.8225824224224223,
               -0.9786670536656348
            ],
            [
               -0.8197799099099098,
               -0.9783520684773399
            ],
            [
               -0.8169773973973973,
               -0.9780161051254668
            ],
            [
               -0.8141748848848848,
               -0.9776518742377103
            ],
            [
               -0.8113723723723723,
               -0.9772648454223247
            ],
            [
               -0.8085698598598597,
               -0.9768714222422581
            ],
            [
               -0.8057673473473472,
               -0.9764925854227267
            ],
            [
               -0.8029648348348347,
               -0.9761453056275802
            ],
            [
               -0.8001623223223222,
               -0.9758349840514509
            ],
            [
               -0.7973598098098097,
               -0.9755519453635306
            ],
            [
               -0.7945572972972972,
               -0.9752736211236221
            ],
            [
               -0.7917547847847847,
               -0.9749719894403164
            ],
            [
               -0.7889522722722722,
               -0.9746238181668692
            ],
            [
               -0.7861497597597596,
               -0.9742200456302219
            ],
            [
               -0.7833472472472471,
               -0.9737707123446493
            ],
            [
               -0.7805447347347346,
               -0.9733032644023887
            ],
            [
               -0.7777422222222221,
               -0.9728543359497681
            ],
            [
               -0.7749397097097096,
               -0.9724574964252688
            ],
            [
               -0.7721371971971971,
               -0.9721310624075481
            ],
            [
               -0.7693346846846846,
               -0.9718703065529557
            ],
            [
               -0.7665321721721721,
               -0.9716470987369661
            ],
            [
               -0.7637296596596596,
               -0.9714175780706766
            ],
            [
               -0.760927147147147,
               -0.9711356892292404
            ],
            [
               -0.7581246346346345,
               -0.970768279166756
            ],
            [
               -0.755322122122122,
               -0.9703067108773471
            ],
            [
               -0.7525196096096095,
               -0.9697709165767054
            ],
            [
               -0.749717097097097,
               -0.9692042072940747
            ],
            [
               -0.7469145845845845,
               -0.9686602010207306
            ],
            [
               -0.744112072072072,
               -0.9681859053797175
            ],
            [
               -0.7413095595595595,
               -0.9678063763832647
            ],
            [
               -0.738507047047047,
               -0.9675159783026406
            ],
            [
               -0.7357045345345344,
               -0.9672791960201259
            ],
            [
               -0.7329020220220219,
               -0.9670408755423698
            ],
            [
               -0.7300995095095094,
               -0.9667427100582495
            ],
            [
               -0.7272969969969969,
               -0.9663407662356016
            ],
            [
               -0.7244944844844844,
               -0.965818529071722
            ],
            [
               -0.7216919719719719,
               -0.9651914294762294
            ],
            [
               -0.7188894594594594,
               -0.9645015982451559
            ],
            [
               -0.7160869469469469,
               -0.9638047272802122
            ],
            [
               -0.7132844344344343,
               -0.9631533725595451
            ],
            [
               -0.7104819219219218,
               -0.9625820110460146
            ],
            [
               -0.7076794094094093,
               -0.9620983856026566
            ],
            [
               -0.7048768968968968,
               -0.9616834543180619
            ],
            [
               -0.7020743843843843,
               -0.9612993929446787
            ],
            [
               -0.6992718718718718,
               -0.9609025615701303
            ],
            [
               -0.6964693593593593,
               -0.960456968996261
            ],
            [
               -0.6936668468468468,
               -0.9599439508874352
            ],
            [
               -0.6908643343343343,
               -0.9593653698821216
            ],
            [
               -0.6880618218218217,
               -0.9587400205010128
            ],
            [
               -0.6852593093093092,
               -0.9580952143235706
            ],
            [
               -0.6824567967967967,
               -0.9574569433822497
            ],
            [
               -0.6796542842842842,
               -0.9568421351864893
            ],
            [
               -0.6768517717717717,
               -0.956255374793638
            ],
            [
               -0.6740492592592592,
               -0.9556905794002748
            ],
            [
               -0.6712467467467467,
               -0.9551362154862173
            ],
            [
               -0.6684442342342342,
               -0.954581454171767
            ],
            [
               -0.6656417217217216,
               -0.9540205738364533
            ],
            [
               -0.6628392092092091,
               -0.9534539069218748
            ],
            [
               -0.6600366966966966,
               -0.9528852456156334
            ],
            [
               -0.6572341841841841,
               -0.9523171956533056
            ],
            [
               -0.6544316716716716,
               -0.9517468622867653
            ],
            [
               -0.6516291591591591,
               -0.9511641139032234
            ],
            [
               -0.6488266466466466,
               -0.9505535602461692
            ],
            [
               -0.6460241341341341,
               -0.9498997563766944
            ],
            [
               -0.6432216216216216,
               -0.9491936641567125
            ],
            [
               -0.640419109109109,
               -0.9484376846210789
            ],
            [
               -0.6376165965965965,
               -0.9476469395391682
            ],
            [
               -0.634814084084084,
               -0.9468458269012594
            ],
            [
               -0.6320115715715715,
               -0.9460607071520124
            ],
            [
               -0.629209059059059,
               -0.9453111881346035
            ],
            [
               -0.6264065465465465,
               -0.9446032182610371
            ],
            [
               -0.623604034034034,
               -0.9439267319792448
            ],
            [
               -0.6208015215215215,
               -0.9432590341626708
            ],
            [
               -0.617999009009009,
               -0.9425730008828721
            ],
            [
               -0.6151964964964964,
               -0.9418472892946104
            ],
            [
               -0.6123939839839839,
               -0.9410748163919238
            ],
            [
               -0.6095914714714714,
               -0.9402661877941019
            ],
            [
               -0.6067889589589589,
               -0.9394464475651094
            ],
            [
               -0.6039864464464464,
               -0.938645916238642
            ],
            [
               -0.6011839339339339,
               -0.9378881374331807
            ],
            [
               -0.5983814214214214,
               -0.9371792284280231
            ],
            [
               -0.5955789089089089,
               -0.9365027116463145
            ],
            [
               -0.5927763963963963,
               -0.9358221964511262
            ],
            [
               -0.5899738838838838,
               -0.935091625175668
            ],
            [
               -0.5871713713713713,
               -0.9342700962539094
            ],
            [
               -0.5843688588588588,
               -0.9333364839594283
            ],
            [
               -0.5815663463463463,
               -0.9322988558254317
            ],
            [
               -0.5787638338338338,
               -0.9311951825847959
            ],
            [
               -0.5759613213213213,
               -0.9300845864324803
            ],
            [
               -0.5731588088088088,
               -0.9290314789635026
            ],
            [
               -0.5703562962962963,
               -0.9280873541705719
            ],
            [
               -0.5675537837837837,
               -0.9272758938494667
            ],
            [
               -0.5647512712712712,
               -0.9265860867005653
            ],
            [
               -0.5619487587587587,
               -0.9259755544702686
            ],
            [
               -0.5591462462462462,
               -0.9253830407298318
            ],
            [
               -0.5563437337337337,
               -0.9247461208647492
            ],
            [
               -0.5535412212212212,
               -0.9240185912447856
            ],
            [
               -0.5507387087087087,
               -0.9231822086811243
            ],
            [
               -0.5479361961961962,
               -0.9222493846853539
            ],
            [
               -0.5451336836836836,
               -0.9212564257946456
            ],
            [
               -0.5423311711711711,
               -0.9202499435168068
            ],
            [
               -0.5395286586586586,
               -0.9192711325236411
            ],
            [
               -0.5367261461461461,
               -0.9183430748083345
            ],
            [
               -0.5339236336336336,
               -0.9174649713814889
            ],
            [
               -0.5311211211211211,
               -0.9166147121331853
            ],
            [
               -0.5283186086086086,
               -0.915758350306501
            ],
            [
               -0.5255160960960961,
               -0.9148628217992756
            ],
            [
               -0.5227135835835836,
               -0.9139073679294003
            ],
            [
               -0.519911071071071,
               -0.9128898248001778
            ],
            [
               -0.5171085585585585,
               -0.9118259226188274
            ],
            [
               -0.514306046046046,
               -0.9107422580839699
            ],
            [
               -0.5115035335335335,
               -0.9096657696433927
            ],
            [
               -0.508701021021021,
               -0.9086136247293255
            ],
            [
               -0.5058985085085085,
               -0.9075870931270904
            ],
            [
               -0.503095995995996,
               -0.9065714104405174
            ],
            [
               -0.5002934834834833,
               -0.9055414332856364
            ],
            [
               -0.49749097097097084,
               -0.9044708530666321
            ],
            [
               -0.4946884584584583,
               -0.9033415758997496
            ],
            [
               -0.4918859459459458,
               -0.9021499630709284
            ],
            [
               -0.4890834334334333,
               -0.9009078751217916
            ],
            [
               -0.4862809209209208,
               -0.8996383818639377
            ],
            [
               -0.4834784084084083,
               -0.8983678819420373
            ],
            [
               -0.48067589589589577,
               -0.8971175537341944
            ],
            [
               -0.47787338338338325,
               -0.89589714716872
            ],
            [
               -0.47507087087087074,
               -0.8947031411058048
            ],
            [
               -0.47226835835835823,
               -0.8935216331135765
            ],
            [
               -0.4694658458458457,
               -0.8923346210815204
            ],
            [
               -0.4666633333333332,
               -0.8911271932292537
            ],
            [
               -0.4638608208208207,
               -0.8898929491649528
            ],
            [
               -0.4610583083083082,
               -0.888635755671102
            ],
            [
               -0.4582557957957957,
               -0.8873673699143356
            ],
            [
               -0.45545328328328316,
               -0.8861019931738652
            ],
            [
               -0.45265077077077065,
               -0.8848498912398082
            ],
            [
               -0.44984825825825814,
               -0.8836124661281068
            ],
            [
               -0.4470457457457456,
               -0.8823805374085971
            ],
            [
               -0.4442432332332331,
               -0.881136361200197
            ],
            [
               -0.4414407207207206,
               -0.879858559114828
            ],
            [
               -0.4386382082082081,
               -0.8785281483814589
            ],
            [
               -0.4358356956956956,
               -0.8771335943422494
            ],
            [
               -0.43303318318318307,
               -0.8756733027147299
            ],
            [
               -0.43023067067067056,
               -0.8741549984870582
            ],
            [
               -0.42742815815815804,
               -0.872592581423145
            ],
            [
               -0.42462564564564553,
               -0.8710018667162267
            ],
            [
               -0.421823133133133,
               -0.8693968252652469
            ],
            [
               -0.4190206206206205,
               -0.86778749813114
            ],
            [
               -0.416218108108108,
               -0.8661798979474407
            ],
            [
               -0.4134155955955955,
               -0.8645773092450133
            ],
            [
               -0.410613083083083,
               -0.8629818428377085
            ],
            [
               -0.40781057057057046,
               -0.8613951141145393
            ],
            [
               -0.40500805805805795,
               -0.859817481859688
            ],
            [
               -0.40220554554554544,
               -0.8582461454572643
            ],
            [
               -0.39940303303303293,
               -0.8566731637736507
            ],
            [
               -0.3966005205205205,
               -0.8550847666660424
            ],
            [
               -0.3937980080080079,
               -0.8534629990530442
            ],
            [
               -0.3909954954954955,
               -0.8517898515708169
            ],
            [
               -0.3881929829829829,
               -0.8500529187141224
            ],
            [
               -0.3853904704704705,
               -0.8482507365925605
            ],
            [
               -0.38258795795795786,
               -0.8463956880012169
            ],
            [
               -0.37978544544544546,
               -0.8445129066237047
            ],
            [
               -0.37698293293293283,
               -0.8426348448582308
            ],
            [
               -0.37418042042042043,
               -0.8407926916520714
            ],
            [
               -0.3713779079079078,
               -0.839007092962522
            ],
            [
               -0.3685753953953954,
               -0.837281144387805
            ],
            [
               -0.3657728828828828,
               -0.8355981391519243
            ],
            [
               -0.3629703703703704,
               -0.8339251598522135
            ],
            [
               -0.36016785785785776,
               -0.8322217288385716
            ],
            [
               -0.35736534534534536,
               -0.830451006896106
            ],
            [
               -0.35456283283283274,
               -0.8285900622731737
            ],
            [
               -0.35176032032032034,
               -0.8266358952415698
            ],
            [
               -0.3489578078078077,
               -0.8246051921363762
            ],
            [
               -0.3461552952952953,
               -0.8225278006679251
            ],
            [
               -0.3433527827827827,
               -0.8204360022516526
            ],
            [
               -0.3405502702702703,
               -0.8183531001560844
            ],
            [
               -0.33774775775775767,
               -0.8162851372381685
            ],
            [
               -0.33494524524524527,
               -0.814218576626961
            ],
            [
               -0.33214273273273265,
               -0.8121248275300836
            ],
            [
               -0.32934022022022025,
               -0.8099702164323346
            ],
            [
               -0.3265377077077076,
               -0.8077281533429437
            ],
            [
               -0.323735195195195,
               -0.805389449358622
            ],
            [
               -0.3209326826826826,
               -0.8029672816563471
            ],
            [
               -0.31813017017017,
               -0.8004950055091768
            ],
            [
               -0.3153276576576576,
               -0.7980173206040131
            ],
            [
               -0.31252514514514496,
               -0.7955774499250334
            ],
            [
               -0.30972263263263256,
               -0.7932042776080446
            ],
            [
               -0.30692012012011993,
               -0.790903402418232
            ],
            [
               -0.30411760760760753,
               -0.7886548078252562
            ],
            [
               -0.3013150950950949,
               -0.7864177572208446
            ],
            [
               -0.2985125825825825,
               -0.7841412896332243
            ],
            [
               -0.2957100700700699,
               -0.7817770424936294
            ],
            [
               -0.2929075575575575,
               -0.7792905754699655
            ],
            [
               -0.29010504504504486,
               -0.776668047076452
            ],
            [
               -0.28730253253253246,
               -0.7739167273026231
            ],
            [
               -0.28450002002001984,
               -0.7710598354534968
            ],
            [
               -0.28169750750750744,
               -0.7681278968157739
            ],
            [
               -0.2788949949949948,
               -0.7651496741522921
            ],
            [
               -0.2760924824824824,
               -0.762145522147996
            ],
            [
               -0.2732899699699698,
               -0.7591248815188312
            ],
            [
               -0.2704874574574574,
               -0.7560880271540997
            ],
            [
               -0.26768494494494477,
               -0.7530306978647436
            ],
            [
               -0.26488243243243237,
               -0.7499493733973233
            ],
            [
               -0.26207991991991975,
               -0.7468449850453389
            ],
            [
               -0.25927740740740735,
               -0.7437236775570475
            ],
            [
               -0.2564748948948947,
               -0.740594523141793
            ],
            [
               -0.2536723823823823,
               -0.7374653204501533
            ],
            [
               -0.2508698698698697,
               -0.7343383348742236
            ],
            [
               -0.2480673573573573,
               -0.731207804089048
            ],
            [
               -0.24526484484484468,
               -0.7280602897170301
            ],
            [
               -0.24246233233233228,
               -0.7248778124982926
            ],
            [
               -0.23965981981981965,
               -0.7216426151545374
            ],
            [
               -0.23685730730730725,
               -0.718341773026058
            ],
            [
               -0.23405479479479463,
               -0.7149699481238272
            ],
            [
               -0.23125228228228223,
               -0.7115293172361545
            ],
            [
               -0.2284497697697696,
               -0.7080268081521177
            ],
            [
               -0.2256472572572572,
               -0.7044698215843406
            ],
            [
               -0.22284474474474458,
               -0.7008621977055736
            ],
            [
               -0.22004223223223218,
               -0.6972020810492554
            ],
            [
               -0.21723971971971956,
               -0.6934825836650993
            ],
            [
               -0.21443720720720716,
               -0.6896950293169686
            ],
            [
               -0.21163469469469454,
               -0.6858335070928312
            ],
            [
               -0.20883218218218214,
               -0.6818988777033748
            ],
            [
               -0.2060296696696695,
               -0.6779004943056559
            ],
            [
               -0.2032271571571571,
               -0.6738546943875519
            ],
            [
               -0.2004246446446445,
               -0.6697803079596354
            ],
            [
               -0.1976221321321321,
               -0.6656925749502554
            ],
            [
               -0.19481961961961947,
               -0.6615975423694638
            ],
            [
               -0.19201710710710707,
               -0.6574889551153327
            ],
            [
               -0.18921459459459444,
               -0.653348862994179
            ],
            [
               -0.18641208208208204,
               -0.6491519085256157
            ],
            [
               -0.18360956956956942,
               -0.6448719778074468
            ],
            [
               -0.18080705705705702,
               -0.6404890490498081
            ],
            [
               -0.1780045445445444,
               -0.6359939703672627
            ],
            [
               -0.175202032032032,
               -0.6313895880062295
            ],
            [
               -0.17239951951951937,
               -0.6266878945298912
            ],
            [
               -0.16959700700700697,
               -0.6219042390763871
            ],
            [
               -0.16679449449449435,
               -0.617050656859596
            ],
            [
               -0.16399198198198195,
               -0.6121306744099098
            ],
            [
               -0.16118946946946933,
               -0.6071374234416265
            ],
            [
               -0.15838695695695693,
               -0.6020557318162248
            ],
            [
               -0.1555844444444443,
               -0.5968674620597704
            ],
            [
               -0.1527819319319319,
               -0.5915582246901004
            ],
            [
               -0.14997941941941928,
               -0.5861231026400273
            ],
            [
               -0.14717690690690688,
               -0.5805693515793265
            ],
            [
               -0.14437439439439426,
               -0.5749150690156221
            ],
            [
               -0.14157188188188186,
               -0.5691841904373077
            ],
            [
               -0.13876936936936923,
               -0.5633993988080745
            ],
            [
               -0.13596685685685683,
               -0.5575752054802524
            ],
            [
               -0.1331643443443442,
               -0.5517133588478316
            ],
            [
               -0.1303618318318318,
               -0.5458019186324888
            ],
            [
               -0.1275593193193192,
               -0.5398181032112177
            ],
            [
               -0.12475680680680679,
               -0.5337338133316823
            ],
            [
               -0.12195429429429416,
               -0.5275219708515407
            ],
            [
               -0.11915178178178176,
               -0.5211617264697005
            ],
            [
               -0.11634926926926914,
               -0.5146411731638404
            ],
            [
               -0.11354675675675674,
               -0.5079571992831529
            ],
            [
               -0.11074424424424412,
               -0.5011131346678374
            ],
            [
               -0.10794173173173172,
               -0.4941155035388729
            ],
            [
               -0.1051392192192191,
               -0.4869712725747045
            ],
            [
               -0.10233670670670669,
               -0.4796864825005056
            ],
            [
               -0.09953419419419407,
               -0.47226631662452445
            ],
            [
               -0.09673168168168167,
               -0.4647158621561499
            ],
            [
               -0.09392916916916905,
               -0.45704041526209227
            ],
            [
               -0.09112665665665665,
               -0.4492443632239721
            ],
            [
               -0.08832414414414402,
               -0.44132839647866384
            ],
            [
               -0.08552163163163162,
               -0.4332857748918625
            ],
            [
               -0.082719119119119,
               -0.42509918047969697
            ],
            [
               -0.0799166066066066,
               -0.41673994670373893
            ],
            [
               -0.07711409409409398,
               -0.40817096416065546
            ],
            [
               -0.07431158158158158,
               -0.39935340905673855
            ],
            [
               -0.07150906906906895,
               -0.39025598526679384
            ],
            [
               -0.06870655655655655,
               -0.38086413632411986
            ],
            [
               -0.06590404404404393,
               -0.37118617238170604
            ],
            [
               -0.06310153153153153,
               -0.36125375979490526
            ],
            [
               -0.06029901901901891,
               -0.3511156902028044
            ],
            [
               -0.057496506506506506,
               -0.3408258829595503
            ],
            [
               -0.054693993993993884,
               -0.3304285409019395
            ],
            [
               -0.05189148148148148,
               -0.31994460143355563
            ],
            [
               -0.04908896896896886,
               -0.3093636259391441
            ],
            [
               -0.04628645645645646,
               -0.2986439481378501
            ],
            [
               -0.04348394394394384,
               -0.2877215878060808
            ],
            [
               -0.040681431431431436,
               -0.27652581121653086
            ],
            [
               -0.037878918918918814,
               -0.2649971061258175
            ],
            [
               -0.03507640640640641,
               -0.2531024361140821
            ],
            [
               -0.03227389389389379,
               -0.240843286329534
            ],
            [
               -0.02947138138138139,
               -0.22825406518566138
            ],
            [
               -0.026668868868868767,
               -0.21539128435824206
            ],
            [
               -0.023866356356356366,
               -0.20231672806580114
            ],
            [
               -0.021063843843843744,
               -0.18907966827414713
            ],
            [
               -0.018261331331331343,
               -0.17570349336460866
            ],
            [
               -0.01545881881881872,
               -0.16218077932238584
            ],
            [
               -0.01265630630630632,
               -0.14847825049285035
            ],
            [
               -0.009853793793793697,
               -0.13455005300685907
            ],
            [
               -0.007051281281281296,
               -0.12035524156875871
            ],
            [
               -0.004248768768768674,
               -0.10587414375005788
            ],
            [
               -0.001446256256256273,
               -0.09111869007007112
            ],
            [
               0.0013562562562563496,
               -0.0761337303539859
            ],
            [
               0.00415876876876875,
               -0.0609891697191991
            ],
            [
               0.006961281281281373,
               -0.04576555428944035
            ],
            [
               0.009763793793793774,
               -0.030537641642069013
            ],
            [
               0.012566306306306396,
               -0.015360929306213023
            ],
            [
               0.015368818818818797,
               -0.0002649909912073034
            ],
            [
               0.01817133133133142,
               0.014744811220598342
            ],
            [
               0.02097384384384382,
               0.029678348280147815
            ],
            [
               0.023776356356356443,
               0.04454779911504475
            ],
            [
               0.026578868868868843,
               0.05935515786480661
            ],
            [
               0.029381381381381466,
               0.07408417073683854
            ],
            [
               0.03218389389389387,
               0.08869906523116394
            ],
            [
               0.03498640640640649,
               0.10315013154636773
            ],
            [
               0.03778891891891911,
               0.11738402098791179
            ],
            [
               0.04059143143143151,
               0.13135524470672716
            ],
            [
               0.043393943943944135,
               0.14503519352642286
            ],
            [
               0.046196456456456536,
               0.1584160401663199
            ],
            [
               0.04899896896896916,
               0.1715087158649414
            ],
            [
               0.05180148148148156,
               0.18433612026454774
            ],
            [
               0.05460399399399418,
               0.19692416233374235
            ],
            [
               0.05740650650650658,
               0.20929369169072698
            ],
            [
               0.060209019019019205,
               0.22145577175033007
            ],
            [
               0.0630115315315316,
               0.23341134814353776
            ],
            [
               0.06581404404404423,
               0.2451547151681263
            ],
            [
               0.06861655655655663,
               0.25667887640988146
            ],
            [
               0.07141906906906925,
               0.2679803781593361
            ],
            [
               0.07422158158158165,
               0.2790616089337849
            ],
            [
               0.07702409409409428,
               0.28992970773952526
            ],
            [
               0.07982660660660668,
               0.3005926522687685
            ],
            [
               0.0826291191191193,
               0.3110542643165166
            ],
            [
               0.0854316316316317,
               0.3213103425689435
            ],
            [
               0.08823414414414432,
               0.33134774522425364
            ],
            [
               0.09103665665665672,
               0.3411471475205234
            ],
            [
               0.09383916916916935,
               0.35068880108583295
            ],
            [
               0.09664168168168175,
               0.3599594388620441
            ],
            [
               0.09944419419419437,
               0.3689579370218913
            ],
            [
               0.10224670670670677,
               0.3776976643418782
            ],
            [
               0.10504921921921939,
               0.38620451572815606
            ],
            [
               0.10785173173173179,
               0.3945110706820806
            ],
            [
               0.11065424424424442,
               0.40264863762345093
            ],
            [
               0.11345675675675682,
               0.4106396842176086
            ],
            [
               0.11625926926926944,
               0.41849305890554234
            ],
            [
               0.11906178178178184,
               0.4262035150340279
            ],
            [
               0.12186429429429446,
               0.433755663137785
            ],
            [
               0.12466680680680686,
               0.44113106658606
            ],
            [
               0.12746931931931949,
               0.44831622585813335
            ],
            [
               0.13027183183183189,
               0.4553089716823732
            ],
            [
               0.1330743443443445,
               0.46212135393763293
            ],
            [
               0.1358768568568569,
               0.4687782552123376
            ],
            [
               0.13867936936936953,
               0.47531228066493186
            ],
            [
               0.14148188188188193,
               0.4817565483878189
            ],
            [
               0.14428439439439456,
               0.4881375062856125
            ],
            [
               0.14708690690690696,
               0.49446972249539467
            ],
            [
               0.14988941941941958,
               0.5007538580771833
            ],
            [
               0.15269193193193198,
               0.5069780252737746
            ],
            [
               0.1554944444444446,
               0.5131218092284981
            ],
            [
               0.158296956956957,
               0.5191616623570804
            ],
            [
               0.16109946946946962,
               0.5250762860229241
            ],
            [
               0.16390198198198203,
               0.530850929699143
            ],
            [
               0.16670449449449465,
               0.5364800655435493
            ],
            [
               0.16950700700700705,
               0.5419683986752544
            ],
            [
               0.17230951951951967,
               0.547330473441995
            ],
            [
               0.17511203203203207,
               0.5525891831727718
            ],
            [
               0.1779145445445447,
               0.5577733679181224
            ],
            [
               0.1807170570570571,
               0.5629145541884089
            ],
            [
               0.18351956956956972,
               0.5680429078579298
            ],
            [
               0.18632208208208212,
               0.5731827004774618
            ],
            [
               0.18912459459459474,
               0.5783479619448658
            ],
            [
               0.19192710710710714,
               0.5835393281413139
            ],
            [
               0.19472961961961976,
               0.5887431738939319
            ],
            [
               0.19753213213213217,
               0.5939337985910181
            ],
            [
               0.2003346446446448,
               0.5990787040963398
            ],
            [
               0.2031371571571572,
               0.6041460526605418
            ],
            [
               0.2059396696696698,
               0.609112531970434
            ],
            [
               0.2087421821821822,
               0.6139694280349078
            ],
            [
               0.21154469469469483,
               0.6187249502309332
            ],
            [
               0.21434720720720724,
               0.6234017874849505
            ],
            [
               0.21714971971971986,
               0.6280302691236714
            ],
            [
               0.21995223223223226,
               0.6326389307774618
            ],
            [
               0.22275474474474488,
               0.6372452565098523
            ],
            [
               0.22555725725725728,
               0.641849505786391
            ],
            [
               0.2283597697697699,
               0.6464337183587132
            ],
            [
               0.2311622822822823,
               0.6509664247560356
            ],
            [
               0.23396479479479493,
               0.6554117542317051
            ],
            [
               0.23676730730730733,
               0.6597401322421402
            ],
            [
               0.23956981981981995,
               0.6639371249023924
            ],
            [
               0.24237233233233235,
               0.6680074799271741
            ],
            [
               0.24517484484484497,
               0.6719729197907311
            ],
            [
               0.24797735735735738,
               0.6758642959720076
            ],
            [
               0.25077986986987,
               0.6797106361897718
            ],
            [
               0.2535823823823824,
               0.6835287480373662
            ],
            [
               0.256384894894895,
               0.6873169663689316
            ],
            [
               0.2591874074074074,
               0.6910553312708896
            ],
            [
               0.26198991991992004,
               0.6947123613640358
            ],
            [
               0.26479243243243245,
               0.6982563416426555
            ],
            [
               0.26759494494494507,
               0.701667438189276
            ],
            [
               0.27039745745745747,
               0.7049465494115243
            ],
            [
               0.2731999699699701,
               0.7081177737707292
            ],
            [
               0.2760024824824825,
               0.7112234213301838
            ],
            [
               0.2788049949949951,
               0.7143129508689954
            ],
            [
               0.2816075075075075,
               0.7174292538242157
            ],
            [
               0.28441002002002014,
               0.7205966359596586
            ],
            [
               0.28721253253253254,
               0.7238143396735865
            ],
            [
               0.29001504504504516,
               0.7270576612713677
            ],
            [
               0.29281755755755756,
               0.7302862421740226
            ],
            [
               0.2956200700700702,
               0.7334567823428171
            ],
            [
               0.2984225825825826,
               0.7365360238901704
            ],
            [
               0.3012250950950952,
               0.7395098528352437
            ],
            [
               0.3040276076076076,
               0.7423857584354525
            ],
            [
               0.30683012012012023,
               0.7451881867316297
            ],
            [
               0.30963263263263263,
               0.7479487323668188
            ],
            [
               0.31243514514514525,
               0.7506948005489931
            ],
            [
               0.31523765765765766,
               0.7534407634192233
            ],
            [
               0.3180401701701703,
               0.7561846108399914
            ],
            [
               0.3208426826826827,
               0.7589110302923668
            ],
            [
               0.3236451951951953,
               0.7615994847407921
            ],
            [
               0.3264477077077077,
               0.764234036223507
            ],
            [
               0.3292502202202203,
               0.7668110382906614
            ],
            [
               0.3320527327327327,
               0.769341619181543
            ],
            [
               0.33485524524524535,
               0.7718478193330757
            ],
            [
               0.33765775775775775,
               0.7743536396668109
            ],
            [
               0.34046027027027037,
               0.7768742402414859
            ],
            [
               0.34326278278278277,
               0.7794073763620829
            ],
            [
               0.3460652952952954,
               0.7819305393782565
            ],
            [
               0.3488678078078078,
               0.784405367444059
            ],
            [
               0.3516703203203204,
               0.786788351622882
            ],
            [
               0.3544728328328328,
               0.7890445678206881
            ],
            [
               0.35727534534534544,
               0.7911599302070975
            ],
            [
               0.36007785785785784,
               0.7931477478801607
            ],
            [
               0.36288037037037046,
               0.7950471140903939
            ],
            [
               0.36568288288288286,
               0.7969132998186564
            ],
            [
               0.3684853953953955,
               0.798802976549389
            ],
            [
               0.3712879079079079,
               0.8007588554691574
            ],
            [
               0.3740904204204205,
               0.8027985930882506
            ],
            [
               0.3768929329329329,
               0.804911470426996
            ],
            [
               0.37969544544544553,
               0.8070638407403826
            ],
            [
               0.38249795795795793,
               0.8092114920263289
            ],
            [
               0.38530047047047056,
               0.8113148332287315
            ],
            [
               0.38810298298298296,
               0.8133519299690088
            ],
            [
               0.3909054954954956,
               0.8153251746605834
            ],
            [
               0.393708008008008,
               0.8172595150658282
            ],
            [
               0.3965105205205206,
               0.8191929647877947
            ],
            [
               0.3993130330330332,
               0.8211626463495733
            ],
            [
               0.4021155455455456,
               0.8231910418520323
            ],
            [
               0.40491805805805825,
               0.8252769952574222
            ],
            [
               0.40772057057057065,
               0.8273943946588886
            ],
            [
               0.4105230830830833,
               0.8294989227891474
            ],
            [
               0.4133255955955957,
               0.8315406527390283
            ],
            [
               0.4161281081081083,
               0.8334784388101801
            ],
            [
               0.4189306206206207,
               0.8352915827994566
            ],
            [
               0.4217331331331333,
               0.8369852525389097
            ],
            [
               0.4245356456456457,
               0.8385882152064306
            ],
            [
               0.42733815815815834,
               0.840143902265335
            ],
            [
               0.43014067067067074,
               0.8416978343663876
            ],
            [
               0.43294318318318337,
               0.8432853743416198
            ],
            [
               0.43574569569569577,
               0.844923399845461
            ],
            [
               0.4385482082082084,
               0.8466079971220368
            ],
            [
               0.4413507207207208,
               0.8483182335453383
            ],
            [
               0.4441532332332334,
               0.850024178149744
            ],
            [
               0.4469557457457458,
               0.8516962167248832
            ],
            [
               0.44975825825825844,
               0.8533126610327536
            ],
            [
               0.45256077077077084,
               0.8548636018348382
            ],
            [
               0.45536328328328346,
               0.8563504872707033
            ],
            [
               0.45816579579579586,
               0.857782435461
            ],
            [
               0.4609683083083085,
               0.8591712731538537
            ],
            [
               0.4637708208208209,
               0.8605274265861407
            ],
            [
               0.4665733333333335,
               0.8618581033156125
            ],
            [
               0.4693758458458459,
               0.8631680239455695
            ],
            [
               0.47217835835835853,
               0.8644617852557057
            ],
            [
               0.47498087087087093,
               0.8657462297942743
            ],
            [
               0.47778338338338355,
               0.8670312287078903
            ],
            [
               0.48058589589589595,
               0.8683280256009439
            ],
            [
               0.4833884084084086,
               0.8696454323169256
            ],
            [
               0.486190920920921,
               0.8709852483457122
            ],
            [
               0.4889934334334336,
               0.872338850497779
            ],
            [
               0.491795945945946,
               0.8736867142149163
            ],
            [
               0.4945984584584586,
               0.8750017146476796
            ],
            [
               0.497400970970971,
               0.8762557244948543
            ],
            [
               0.5002034834834836,
               0.8774277535878957
            ],
            [
               0.503005995995996,
               0.8785111339708415
            ],
            [
               0.5058085085085087,
               0.879517338727173
            ],
            [
               0.5086110210210211,
               0.8804749423725012
            ],
            [
               0.5114135335335337,
               0.8814237011543125
            ],
            [
               0.5142160460460461,
               0.8824052712704007
            ],
            [
               0.5170185585585587,
               0.8834531775688157
            ],
            [
               0.5198210710710711,
               0.8845849245933463
            ],
            [
               0.5226235835835837,
               0.8857985064245137
            ],
            [
               0.5254260960960961,
               0.8870742260607272
            ],
            [
               0.5282286086086088,
               0.8883811169841851
            ],
            [
               0.5310311211211212,
               0.8896858918883404
            ],
            [
               0.5338336336336338,
               0.8909616592162639
            ],
            [
               0.5366361461461462,
               0.8921938487141581
            ],
            [
               0.5394386586586588,
               0.8933817817246068
            ],
            [
               0.5422411711711712,
               0.8945357648113209
            ],
            [
               0.5450436836836838,
               0.8956709973685212
            ],
            [
               0.5478461961961962,
               0.8968005139314481
            ],
            [
               0.5506487087087089,
               0.897929553338859
            ],
            [
               0.5534512212212213,
               0.8990531410803456
            ],
            [
               0.5562537337337339,
               0.9001575224838276
            ],
            [
               0.5590562462462463,
               0.9012247921459932
            ],
            [
               0.5618587587587589,
               0.9022390549386593
            ],
            [
               0.5646612712712713,
               0.9031920377156913
            ],
            [
               0.5674637837837839,
               0.9040863500514431
            ],
            [
               0.5702662962962963,
               0.9049354364339451
            ],
            [
               0.573068808808809,
               0.9057603643060468
            ],
            [
               0.5758713213213213,
               0.9065845793842869
            ],
            [
               0.578673833833834,
               0.9074283193371372
            ],
            [
               0.5814763463463464,
               0.9083043561400163
            ],
            [
               0.584278858858859,
               0.9092161833392145
            ],
            [
               0.5870813713713714,
               0.9101588964686977
            ],
            [
               0.589883883883884,
               0.9111221415187718
            ],
            [
               0.5926863963963964,
               0.9120939174543312
            ],
            [
               0.595488908908909,
               0.9130638899573597
            ],
            [
               0.5982914214214214,
               0.9140252142395785
            ],
            [
               0.6010939339339341,
               0.9149745243211109
            ],
            [
               0.6038964464464465,
               0.9159104732431453
            ],
            [
               0.6066989589589589,
               0.9168317412518733
            ],
            [
               0.6095014714714717,
               0.9177355839604322
            ],
            [
               0.6123039839839841,
               0.9186177252680542
            ],
            [
               0.6151064964964965,
               0.9194738154634392
            ],
            [
               0.6179090090090089,
               0.92030198909641
            ],
            [
               0.6207115215215218,
               0.9211055210876817
            ],
            [
               0.6235140340340342,
               0.9218943944864122
            ],
            [
               0.6263165465465466,
               0.922684842589657
            ],
            [
               0.629119059059059,
               0.9234965479141983
            ],
            [
               0.6319215715715718,
               0.9243479782600986
            ],
            [
               0.6347240840840842,
               0.9252510549358013
            ],
            [
               0.6375265965965966,
               0.9262067337728339
            ],
            [
               0.640329109109109,
               0.9272029839767104
            ],
            [
               0.6431316216216219,
               0.9282160679914265
            ],
            [
               0.6459341341341343,
               0.9292151069879548
            ],
            [
               0.6487366466466467,
               0.9301689260046979
            ],
            [
               0.651539159159159,
               0.93105341331041
            ],
            [
               0.6543416716716719,
               0.9318573501076123
            ],
            [
               0.6571441841841843,
               0.9325849861090267
            ],
            [
               0.6599466966966967,
               0.9332544943751807
            ],
            [
               0.6627492092092091,
               0.9338926074026505
            ],
            [
               0.665551721721722,
               0.9345268794588023
            ],
            [
               0.6683542342342343,
               0.9351777887753153
            ],
            [
               0.6711567467467467,
               0.9358530320518769
            ],
            [
               0.6739592592592591,
               0.9365457947897368
            ],
            [
               0.676761771771772,
               0.9372376387071452
            ],
            [
               0.6795642842842844,
               0.9379052507521356
            ],
            [
               0.6823667967967968,
               0.9385290635305664
            ],
            [
               0.6851693093093092,
               0.9391010755962877
            ],
            [
               0.687971821821822,
               0.9396293148177907
            ],
            [
               0.6907743343343344,
               0.9401373081614005
            ],
            [
               0.6935768468468468,
               0.9406584048335355
            ],
            [
               0.6963793593593592,
               0.9412264142175848
            ],
            [
               0.6991818718718721,
               0.9418652667044347
            ],
            [
               0.7019843843843845,
               0.9425808729653887
            ],
            [
               0.7047868968968969,
               0.9433578566607362
            ],
            [
               0.7075894094094093,
               0.9441624733018272
            ],
            [
               0.7103919219219221,
               0.9449511877766087
            ],
            [
               0.7131944344344345,
               0.9456826187273633
            ],
            [
               0.7159969469469469,
               0.9463294254941955
            ],
            [
               0.7187994594594593,
               0.9468865935274132
            ],
            [
               0.7216019719719722,
               0.9473735431556342
            ],
            [
               0.7244044844844846,
               0.9478292786487014
            ],
            [
               0.727206996996997,
               0.9483018738957368
            ],
            [
               0.7300095095095094,
               0.9488353143064157
            ],
            [
               0.7328120220220222,
               0.9494575341062872
            ],
            [
               0.7356145345345346,
               0.9501731315763776
            ],
            [
               0.738417047047047,
               0.9509628099684452
            ],
            [
               0.7412195595595594,
               0.9517895239869708
            ],
            [
               0.7440220720720723,
               0.9526092653369863
            ],
            [
               0.7468245845845847,
               0.9533830495007026
            ],
            [
               0.7496270970970971,
               0.9540864079946841
            ],
            [
               0.7524296096096099,
               0.9547136219446657
            ],
            [
               0.7552321221221223,
               0.955275738799623
            ],
            [
               0.7580346346346347,
               0.9557934896767968
            ],
            [
               0.7608371471471471,
               0.9562878761272854
            ],
            [
               0.76363965965966,
               0.9567718715993302
            ],
            [
               0.7664421721721724,
               0.9572461647736824
            ],
            [
               0.7692446846846848,
               0.9577003467298393
            ],
            [
               0.7720471971971972,
               0.9581189445884281
            ],
            [
               0.77484970970971,
               0.9584899285528496
            ],
            [
               0.7776522222222224,
               0.9588123900800954
            ],
            [
               0.7804547347347348,
               0.959100338261708
            ],
            [
               0.7832572472472472,
               0.9593809126408974
            ],
            [
               0.7860597597597601,
               0.9596873007112452
            ],
            [
               0.7888622722722725,
               0.9600485851263997
            ],
            [
               0.7916647847847849,
               0.9604799463686261
            ],
            [
               0.7944672972972973,
               0.960976675704054
            ],
            [
               0.7972698098098101,
               0.9615142770036966
            ],
            [
               0.8000723223223225,
               0.962054939117912
            ],
            [
               0.8028748348348349,
               0.9625585171987289
            ],
            [
               0.8056773473473473,
               0.9629946048114543
            ],
            [
               0.8084798598598602,
               0.9633518478796336
            ],
            [
               0.8112823723723726,
               0.9636415038849405
            ],
            [
               0.814084884884885,
               0.9638941048590833
            ],
            [
               0.8168873973973974,
               0.9641503173978798
            ],
            [
               0.8196899099099102,
               0.964448955198319
            ],
            [
               0.8224924224224226,
               0.9648159670132288
            ],
            [
               0.825294934934935,
               0.9652578154903997
            ],
            [
               0.8280974474474474,
               0.965761136211194
            ],
            [
               0.8308999599599602,
               0.9662984555428288
            ],
            [
               0.8337024724724726,
               0.9668377745952885
            ],
            [
               0.836504984984985,
               0.9673526563728022
            ],
            [
               0.8393074974974974,
               0.9678294567943548
            ],
            [
               0.8421100100100103,
               0.9682694784292686
            ],
            [
               0.8449125225225227,
               0.9686856704294741
            ],
            [
               0.8477150350350351,
               0.9690953905110645
            ],
            [
               0.8505175475475475,
               0.969512031202137
            ],
            [
               0.8533200600600603,
               0.9699385723720174
            ],
            [
               0.8561225725725727,
               0.9703653080305342
            ],
            [
               0.8589250850850851,
               0.9707724377765512
            ],
            [
               0.8617275975975975,
               0.971136489822568
            ],
            [
               0.8645301101101104,
               0.9714382641976691
            ],
            [
               0.8673326226226228,
               0.9716695765368877
            ],
            [
               0.8701351351351352,
               0.9718366391469712
            ],
            [
               0.8729376476476476,
               0.9719591808771466
            ],
            [
               0.8757401601601604,
               0.9720658836311595
            ],
            [
               0.8785426726726728,
               0.9721878567894855
            ],
            [
               0.8813451851851852,
               0.9723522940721004
            ],
            [
               0.8841476976976976,
               0.9725780681140233
            ],
            [
               0.8869502102102105,
               0.9728740399468021
            ],
            [
               0.8897527227227229,
               0.973239732395251
            ],
            [
               0.8925552352352353,
               0.9736672100064121
            ],
            [
               0.8953577477477477,
               0.9741428378744368
            ],
            [
               0.8981602602602605,
               0.9746480896488833
            ],
            [
               0.9009627727727729,
               0.9751594810650296
            ],
            [
               0.9037652852852853,
               0.9756485767297682
            ],
            [
               0.9065677977977977,
               0.9760834149646398
            ],
            [
               0.9093703103103106,
               0.9764323706433045
            ],
            [
               0.912172822822823,
               0.9766704896602815
            ],
            [
               0.9149753353353354,
               0.9767870435728698
            ],
            [
               0.9177778478478478,
               0.9767920035481542
            ],
            [
               0.9205803603603606,
               0.9767188172292185
            ],
            [
               0.923382872872873,
               0.9766215454006835
            ],
            [
               0.9261853853853854,
               0.976565964689792
            ],
            [
               0.9289878978978978,
               0.9766161993247617
            ],
            [
               0.9317904104104107,
               0.9768201351068224
            ],
            [
               0.9345929229229231,
               0.9771976521104699
            ],
            [
               0.9373954354354355,
               0.9777352250035195
            ],
            [
               0.9401979479479479,
               0.9783887464529519
            ],
            [
               0.9430004604604607,
               0.9790940275571866
            ],
            [
               0.9458029729729731,
               0.9797820944187903
            ],
            [
               0.9486054854854855,
               0.9803949200806636
            ],
            [
               0.9514079979979979,
               0.980897128147526
            ],
            [
               0.9542105105105108,
               0.9812805402037187
            ],
            [
               0.9570130230230232,
               0.9815607796749851
            ],
            [
               0.9598155355355356,
               0.9817677016598484
            ],
            [
               0.962618048048048,
               0.9819333199928462
            ],
            [
               0.9654205605605608,
               0.9820815015857667
            ],
            [
               0.9682230730730732,
               0.9822228019585482
            ],
            [
               0.9710255855855856,
               0.9823557610820514
            ],
            [
               0.973828098098098,
               0.9824735134054207
            ],
            [
               0.9766306106106108,
               0.9825725844696829
            ],
            [
               0.9794331231231233,
               0.9826599676957521
            ],
            [
               0.9822356356356357,
               0.9827552811038998
            ],
            [
               0.985038148148148,
               0.9828867351927402
            ],
            [
               0.9878406606606609,
               0.98308208878345
            ],
            [
               0.9906431731731733,
               0.9833578224162381
            ],
            [
               0.9934456856856857,
               0.9837106461148516
            ],
            [
               0.9962481981981981,
               0.9841148258815744
            ],
            [
               0.9990507107107109,
               0.9845268604270051
            ],
            [
               1.0018532232232233,
               0.9848964532252703
            ],
            [
               1.0046557357357357,
               0.9851804347555152
            ],
            [
               1.0074582482482481,
               0.9853551322133507
            ],
            [
               1.010260760760761,
               0.9854230963917692
            ],
            [
               1.0130632732732734,
               0.9854119525243948
            ],
            [
               1.0158657857857858,
               0.9853657956443643
            ],
            [
               1.0186682982982982,
               0.9853320615292299
            ],
            [
               1.021470810810811,
               0.9853482787858193
            ],
            [
               1.0242733233233234,
               0.9854330246483481
            ],
            [
               1.0270758358358358,
               0.9855838073058165
            ],
            [
               1.0298783483483482,
               0.9857820703211942
            ],
            [
               1.032680860860861,
               0.9860029835715131
            ],
            [
               1.0354833733733735,
               0.986226070395603
            ],
            [
               1.0382858858858859,
               0.9864426014290659
            ],
            [
               1.0410883983983983,
               0.9866570864503899
            ],
            [
               1.0438909109109111,
               0.986882576733315
            ],
            [
               1.0466934234234235,
               0.9871319472358228
            ],
            [
               1.049495935935936,
               0.9874089268986879
            ],
            [
               1.0522984484484483,
               0.9877027731972966
            ],
            [
               1.0551009609609612,
               0.9879890838589096
            ],
            [
               1.0579034734734736,
               0.9882368257506773
            ],
            [
               1.060705985985986,
               0.9884191520227418
            ],
            [
               1.0635084984984984,
               0.9885239404617898
            ],
            [
               1.0663110110110112,
               0.9885598740920453
            ],
            [
               1.0691135235235236,
               0.9885553892411304
            ],
            [
               1.071916036036036,
               0.9885504141526722
            ],
            [
               1.0747185485485484,
               0.9885835601320485
            ],
            [
               1.0775210610610613,
               0.9886792718867456
            ],
            [
               1.0803235735735737,
               0.9888396632622324
            ],
            [
               1.083126086086086,
               0.9890442154332305
            ],
            [
               1.0859285985985985,
               0.9892577118086685
            ],
            [
               1.0887311111111113,
               0.9894437288318646
            ],
            [
               1.0915336236236237,
               0.9895788244975382
            ],
            [
               1.0943361361361361,
               0.9896621098401227
            ],
            [
               1.0971386486486485,
               0.9897163878388161
            ],
            [
               1.0999411611611614,
               0.9897800200062232
            ],
            [
               1.1027436736736738,
               0.9898920939434968
            ],
            [
               1.1055461861861862,
               0.9900760793905266
            ],
            [
               1.1083486986986986,
               0.990327989184796
            ],
            [
               1.1111512112112114,
               0.9906137350488231
            ],
            [
               1.1139537237237238,
               0.9908772855545044
            ],
            [
               1.1167562362362362,
               0.991057441222528
            ],
            [
               1.119558748748749,
               0.9911078732487557
            ],
            [
               1.1223612612612615,
               0.9910136771875349
            ],
            [
               1.1251637737737739,
               0.9907986197436596
            ],
            [
               1.1279662862862863,
               0.9905202437820781
            ],
            [
               1.130768798798799,
               0.9902540473449828
            ],
            [
               1.1335713113113115,
               0.9900716754288973
            ],
            [
               1.136373823823824,
               0.9900201579222851
            ],
            [
               1.1391763363363363,
               0.9901089444701061
            ],
            [
               1.1419788488488491,
               0.9903089007875739
            ],
            [
               1.1447813613613615,
               0.9905634198680277
            ],
            [
               1.147583873873874,
               0.9908077467480328
            ],
            [
               1.1503863863863864,
               0.9909899177388266
            ],
            [
               1.1531888988988992,
               0.9910863022293771
            ],
            [
               1.1559914114114116,
               0.9911067352999987
            ],
            [
               1.158793923923924,
               0.9910879256509817
            ],
            [
               1.1615964364364364,
               0.9910779083617905
            ],
            [
               1.1643989489489492,
               0.9911173512014432
            ],
            [
               1.1672014614614616,
               0.9912244627218985
            ],
            [
               1.170003973973974,
               0.9913887882747624
            ],
            [
               1.1728064864864864,
               0.991575868977605
            ],
            [
               1.1756089989989993,
               0.9917407831450848
            ],
            [
               1.1784115115115117,
               0.9918454121250256
            ],
            [
               1.181214024024024,
               0.991873002759668
            ],
            [
               1.1840165365365365,
               0.9918346715178993
            ],
            [
               1.1868190490490493,
               0.9917654989144967
            ],
            [
               1.1896215615615617,
               0.9917116926660664
            ],
            [
               1.1924240740740741,
               0.9917135594485289
            ],
            [
               1.1952265865865865,
               0.9917905384931085
            ],
            [
               1.1980290990990994,
               0.9919337764059302
            ],
            [
               1.2008316116116118,
               0.9921089548810995
            ],
            [
               1.2036341241241242,
               0.9922683373293828
            ],
            [
               1.2064366366366366,
               0.9923676439593613
            ],
            [
               1.2092391491491494,
               0.9923816181646627
            ],
            [
               1.2120416616616618,
               0.9923126412754163
            ],
            [
               1.2148441741741742,
               0.9921893014794936
            ],
            [
               1.2176466866866866,
               0.9920554919685989
            ],
            [
               1.2204491991991995,
               0.991954062952999
            ],
            [
               1.2232517117117119,
               0.991911024708599
            ],
            [
               1.2260542242242243,
               0.9919260777724963
            ],
            [
               1.2288567367367367,
               0.9919729168351797
            ],
            [
               1.2316592492492495,
               0.9920091716081002
            ],
            [
               1.234461761761762,
               0.9919923229577193
            ],
            [
               1.2372642742742743,
               0.99189575551173
            ],
            [
               1.2400667867867867,
               0.9917190744354709
            ],
            [
               1.2428692992992996,
               0.9914889344280015
            ],
            [
               1.245671811811812,
               0.9912501235115968
            ],
            [
               1.2484743243243244,
               0.9910502277850961
            ],
            [
               1.2512768368368368,
               0.9909235558357272
            ],
            [
               1.2540793493493496,
               0.9908802524723768
            ],
            [
               1.256881861861862,
               0.9909045817710641
            ],
            [
               1.2596843743743744,
               0.9909629217291159
            ],
            [
               1.2624868868868868,
               0.9910183541351885
            ],
            [
               1.2652893993993997,
               0.9910462125979316
            ],
            [
               1.268091911911912,
               0.991044520435335
            ],
            [
               1.2708944244244245,
               0.9910350978031067
            ],
            [
               1.2736969369369369,
               0.991054593366279
            ],
            [
               1.2764994494494497,
               0.9911385378769787
            ],
            [
               1.279301961961962,
               0.9913043066151132
            ],
            [
               1.2821044744744745,
               0.9915395571814954
            ],
            [
               1.284906986986987,
               0.9918009741784448
            ],
            [
               1.2877094994994998,
               0.9920245745839653
            ],
            [
               1.2905120120120122,
               0.9921446612982581
            ],
            [
               1.2933145245245246,
               0.9921152506028128
            ],
            [
               1.296117037037037,
               0.9919266388799665
            ],
            [
               1.2989195495495498,
               0.9916111801030484
            ],
            [
               1.3017220620620622,
               0.9912358748463234
            ],
            [
               1.3045245745745746,
               0.9908838185255453
            ],
            [
               1.307327087087087,
               0.9906303747767133
            ],
            [
               1.3101295995995998,
               0.9905217877296503
            ],
            [
               1.3129321121121122,
               0.9905631647094718
            ],
            [
               1.3157346246246246,
               0.9907196080106356
            ],
            [
               1.318537137137137,
               0.9909298413719826
            ],
            [
               1.32133964964965,
               0.9911275023204484
            ],
            [
               1.3241421621621623,
               0.9912628001570918
            ],
            [
               1.3269446746746747,
               0.9913173124035447
            ],
            [
               1.329747187187187,
               0.991307253589045
            ],
            [
               1.3325496996997,
               0.9912746693882435
            ],
            [
               1.3353522122122123,
               0.9912702169142293
            ],
            [
               1.3381547247247247,
               0.9913340039336056
            ],
            [
               1.3409572372372371,
               0.9914814037622686
            ],
            [
               1.34375974974975,
               0.9916987213900247
            ],
            [
               1.3465622622622624,
               0.991949833609302
            ],
            [
               1.3493647747747748,
               0.9921908434425585
            ],
            [
               1.3521672872872872,
               0.9923868675082506
            ],
            [
               1.3549697997998,
               0.9925243759915451
            ],
            [
               1.3577723123123124,
               0.9926142789589871
            ],
            [
               1.3605748248248248,
               0.9926845475261635
            ],
            [
               1.3633773373373372,
               0.9927652520358647
            ],
            [
               1.36617984984985,
               0.9928719754505152
            ],
            [
               1.3689823623623625,
               0.9929944546829712
            ],
            [
               1.3717848748748749,
               0.9930956286564163
            ],
            [
               1.3745873873873873,
               0.9931225693150545
            ],
            [
               1.3773898998999001,
               0.9930263274777841
            ],
            [
               1.3801924124124125,
               0.9927841259366653
            ],
            [
               1.382994924924925,
               0.9924159053980062
            ],
            [
               1.3857974374374373,
               0.9919885702490071
            ],
            [
               1.3885999499499502,
               0.991605031796057
            ],
            [
               1.3914024624624626,
               0.9913801015882681
            ],
            [
               1.394204974974975,
               0.9914097982440949
            ],
            [
               1.3970074874874874,
               0.9917431643510685
            ],
            [
               1.39981,
               0.992365349426938
            ]
         ]
      },
      {
         "data": [
            [
               1.39991,
               0.9932714521276402
            ],
            [
               1.3971074774774772,
               0.992485782700094
            ],
            [
               1.3943049549549547,
               0.9918473786174022
            ],
            [
               1.391502432432432,
               0.9914342522555787
            ],
            [
               1.3886999099099095,
               0.9912674142597264
            ],
            [
               1.385897387387387,
               0.9913092613267694
            ],
            [
               1.3830948648648644,
               0.9914777343485578
            ],
            [
               1.3802923423423419,
               0.991671649140122
            ],
            [
               1.3774898198198193,
               0.9917995149051154
            ],
            [
               1.3746872972972968,
               0.9918034740455005
            ],
            [
               1.3718847747747747,
               0.9916718443220801
            ],
            [
               1.369082252252252,
               0.9914374552048681
            ],
            [
               1.3662797297297296,
               0.9911633272898076
            ],
            [
               1.363477207207207,
               0.990920882380734
            ],
            [
               1.3606746846846844,
               0.9907677162111517
            ],
            [
               1.3578721621621619,
               0.9907315541457756
            ],
            [
               1.3550696396396393,
               0.9908046108573241
            ],
            [
               1.3522671171171168,
               0.9909490632583962
            ],
            [
               1.3494645945945942,
               0.9911108931566319
            ],
            [
               1.3466620720720717,
               0.99123703944841
            ],
            [
               1.3438595495495491,
               0.9912902636558018
            ],
            [
               1.3410570270270266,
               0.9912574087233883
            ],
            [
               1.338254504504504,
               0.9911492663590421
            ],
            [
               1.335451981981982,
               0.9909931426553353
            ],
            [
               1.3326494594594593,
               0.9908214619111129
            ],
            [
               1.3298469369369368,
               0.9906606867486077
            ],
            [
               1.3270444144144142,
               0.9905242553292114
            ],
            [
               1.3242418918918917,
               0.9904114601387244
            ],
            [
               1.3214393693693691,
               0.9903119141599561
            ],
            [
               1.3186368468468466,
               0.9902132877687667
            ],
            [
               1.315834324324324,
               0.990109009280789
            ],
            [
               1.3130318018018015,
               0.9900028837843242
            ],
            [
               1.310229279279279,
               0.9899089288672428
            ],
            [
               1.3074267567567563,
               0.9898466153690838
            ],
            [
               1.3046242342342338,
               0.9898334368635009
            ],
            [
               1.3018217117117112,
               0.9898777007654075
            ],
            [
               1.2990191891891887,
               0.9899743197512332
            ],
            [
               1.2962166666666666,
               0.9901052606074814
            ],
            [
               1.293414144144144,
               0.9902446060088285
            ],
            [
               1.2906116216216215,
               0.9903665205946853
            ],
            [
               1.287809099099099,
               0.9904533730988704
            ],
            [
               1.2850065765765764,
               0.990501205197621
            ],
            [
               1.2822040540540538,
               0.9905206603585784
            ],
            [
               1.2794015315315312,
               0.9905330562227941
            ],
            [
               1.2765990090090087,
               0.9905629489405181
            ],
            [
               1.2737964864864861,
               0.9906297225952305
            ],
            [
               1.2709939639639636,
               0.9907410421009406
            ],
            [
               1.268191441441441,
               0.9908903424788704
            ],
            [
               1.2653889189189185,
               0.9910591324872371
            ],
            [
               1.262586396396396,
               0.9912232511654284
            ],
            [
               1.2597838738738734,
               0.9913608913892272
            ],
            [
               1.2569813513513513,
               0.9914596383436535
            ],
            [
               1.2541788288288287,
               0.9915201428818371
            ],
            [
               1.2513763063063061,
               0.9915552211128852
            ],
            [
               1.2485737837837836,
               0.9915847369448542
            ],
            [
               1.245771261261261,
               0.9916280526240064
            ],
            [
               1.2429687387387385,
               0.9916966464342193
            ],
            [
               1.240166216216216,
               0.9917894316289622
            ],
            [
               1.2373636936936934,
               0.9918923979532043
            ],
            [
               1.2345611711711708,
               0.9919827494338789
            ],
            [
               1.2317586486486483,
               0.9920362149130416
            ],
            [
               1.2289561261261257,
               0.9920351559993756
            ],
            [
               1.2261536036036031,
               0.9919748318759917
            ],
            [
               1.2233510810810806,
               0.9918657795825403
            ],
            [
               1.2205485585585585,
               0.9917315256258988
            ],
            [
               1.217746036036036,
               0.9916023421505885
            ],
            [
               1.2149435135135134,
               0.9915070094016181
            ],
            [
               1.2121409909909908,
               0.9914651465566372
            ],
            [
               1.2093384684684683,
               0.9914824438507512
            ],
            [
               1.2065359459459457,
               0.9915501612939025
            ],
            [
               1.2037334234234232,
               0.9916488810967219
            ],
            [
               1.2009309009009006,
               0.9917551651517209
            ],
            [
               1.198128378378378,
               0.9918489036521646
            ],
            [
               1.1953258558558555,
               0.9919190110574877
            ],
            [
               1.192523333333333,
               0.9919657509730451
            ],
            [
               1.1897208108108104,
               0.9919991268962647
            ],
            [
               1.1869182882882878,
               0.9920340707989938
            ],
            [
               1.1841157657657653,
               0.9920841722620749
            ],
            [
               1.1813132432432432,
               0.9921560990376428
            ],
            [
               1.1785107207207206,
               0.9922465535216034
            ],
            [
               1.175708198198198,
               0.9923427133827956
            ],
            [
               1.1729056756756755,
               0.9924259316586163
            ],
            [
               1.170103153153153,
               0.9924774147440024
            ],
            [
               1.1673006306306304,
               0.9924839964431214
            ],
            [
               1.1644981081081078,
               0.9924421605498286
            ],
            [
               1.1616955855855853,
               0.992359095564248
            ],
            [
               1.1588930630630627,
               0.9922505603021076
            ],
            [
               1.1560905405405402,
               0.9921363553656338
            ],
            [
               1.1532880180180176,
               0.9920348986900036
            ],
            [
               1.150485495495495,
               0.9919585803169241
            ],
            [
               1.1476829729729725,
               0.9919111962693328
            ],
            [
               1.14488045045045,
               0.9918879956780045
            ],
            [
               1.1420779279279278,
               0.9918780042431959
            ],
            [
               1.1392754054054053,
               0.9918676144299335
            ],
            [
               1.1364728828828827,
               0.9918441735512558
            ],
            [
               1.1336703603603602,
               0.9917985094981598
            ],
            [
               1.1308678378378376,
               0.991725892140432
            ],
            [
               1.128065315315315,
               0.9916255965539466
            ],
            [
               1.1252627927927925,
               0.991499744997549
            ],
            [
               1.12246027027027,
               0.9913522654596414
            ],
            [
               1.1196577477477474,
               0.9911885700872912
            ],
            [
               1.1168552252252248,
               0.9910160438581795
            ],
            [
               1.1140527027027023,
               0.9908448748053963
            ],
            [
               1.1112501801801797,
               0.9906884073533544
            ],
            [
               1.1084476576576572,
               0.9905622353026308
            ],
            [
               1.105645135135135,
               0.9904816917332118
            ],
            [
               1.1028426126126125,
               0.9904580897427302
            ],
            [
               1.10004009009009,
               0.9904947497861851
            ],
            [
               1.0972375675675674,
               0.9905842248881631
            ],
            [
               1.0944350450450449,
               0.9907080059665117
            ],
            [
               1.0916325225225223,
               0.9908393366369181
            ],
            [
               1.0888299999999997,
               0.9909487725565939
            ],
            [
               1.0860274774774772,
               0.9910111164769935
            ],
            [
               1.0832249549549546,
               0.9910117157913156
            ],
            [
               1.080422432432432,
               0.9909500965705349
            ],
            [
               1.0776199099099095,
               0.9908395940585998
            ],
            [
               1.074817387387387,
               0.9907028462253386
            ],
            [
               1.0720148648648644,
               0.9905643668325327
            ],
            [
               1.0692123423423419,
               0.9904424516620116
            ],
            [
               1.0664098198198197,
               0.990343018183736
            ],
            [
               1.0636072972972972,
               0.9902574730991706
            ],
            [
               1.0608047747747746,
               0.9901654672926775
            ],
            [
               1.058002252252252,
               0.9900418149851234
            ],
            [
               1.0551997297297295,
               0.9898654429746668
            ],
            [
               1.052397207207207,
               0.9896274814270227
            ],
            [
               1.0495946846846844,
               0.9893357904322976
            ],
            [
               1.0467921621621619,
               0.9890143081715302
            ],
            [
               1.0439896396396393,
               0.9886972679233097
            ],
            [
               1.0411871171171168,
               0.9884200182999381
            ],
            [
               1.0383845945945942,
               0.9882093256732768
            ],
            [
               1.0355820720720716,
               0.9880762416544122
            ],
            [
               1.032779549549549,
               0.9880137953579015
            ],
            [
               1.0299770270270265,
               0.9880001827129659
            ],
            [
               1.0271745045045044,
               0.9880063024444229
            ],
            [
               1.0243719819819819,
               0.9880050491875637
            ],
            [
               1.0215694594594593,
               0.9879792146480387
            ],
            [
               1.0187669369369368,
               0.9879253674043866
            ],
            [
               1.0159644144144142,
               0.9878525096716069
            ],
            [
               1.0131618918918917,
               0.9877761564305761
            ],
            [
               1.010359369369369,
               0.9877101077473943
            ],
            [
               1.0075568468468465,
               0.9876590167700561
            ],
            [
               1.004754324324324,
               0.987614591784741
            ],
            [
               1.0019518018018014,
               0.9875569890125179
            ],
            [
               0.9991492792792789,
               0.9874610906854117
            ],
            [
               0.9963467567567563,
               0.9873055690537446
            ],
            [
               0.9935442342342338,
               0.9870815473999286
            ],
            [
               0.9907417117117117,
               0.9867976837385551
            ],
            [
               0.9879391891891891,
               0.9864796409468901
            ],
            [
               0.9851366666666665,
               0.9861637940243932
            ],
            [
               0.982334144144144,
               0.9858870172756438
            ],
            [
               0.9795316216216214,
               0.9856757994964634
            ],
            [
               0.9767290990990989,
               0.9855382547403718
            ],
            [
               0.9739265765765763,
               0.9854617009891703
            ],
            [
               0.9711240540540538,
               0.9854166600272698
            ],
            [
               0.9683215315315312,
               0.9853660036161682
            ],
            [
               0.9655190090090087,
               0.9852762613244932
            ],
            [
               0.9627164864864861,
               0.9851274025499241
            ],
            [
               0.9599139639639636,
               0.9849179527835549
            ],
            [
               0.957111441441441,
               0.9846639135266667
            ],
            [
               0.9543089189189184,
               0.9843920697447399
            ],
            [
               0.9515063963963963,
               0.9841301563344124
            ],
            [
               0.9487038738738738,
               0.9838973638842536
            ],
            [
               0.9459013513513512,
               0.9836984505470261
            ],
            [
               0.9430988288288287,
               0.9835233767550781
            ],
            [
               0.9402963063063061,
               0.9833523775304249
            ],
            [
               0.9374937837837836,
               0.9831644461271657
            ],
            [
               0.934691261261261,
               0.9829460115887224
            ],
            [
               0.9318887387387385,
               0.9826965720672705
            ],
            [
               0.9290862162162159,
               0.9824291977471186
            ],
            [
               0.9262836936936933,
               0.9821657242702077
            ],
            [
               0.9234811711711708,
               0.9819284299667556
            ],
            [
               0.9206786486486482,
               0.9817313120289815
            ],
            [
               0.9178761261261257,
               0.981574262689357
            ],
            [
               0.9150736036036036,
               0.9814424178975987
            ],
            [
               0.912271081081081,
               0.9813110681322378
            ],
            [
               0.9094685585585585,
               0.9811544579211582
            ],
            [
               0.9066660360360359,
               0.9809553066320946
            ],
            [
               0.9038635135135134,
               0.9807115140450697
            ],
            [
               0.9010609909909908,
               0.9804374299676832
            ],
            [
               0.8982584684684682,
               0.9801589675691493
            ],
            [
               0.8954559459459457,
               0.9799040645749618
            ],
            [
               0.8926534234234231,
               0.9796917534255128
            ],
            [
               0.8898509009009006,
               0.9795237482005121
            ],
            [
               0.887048378378378,
               0.9793817299350758
            ],
            [
               0.8842458558558555,
               0.9792316308229219
            ],
            [
               0.8814433333333329,
               0.9790338123725287
            ],
            [
               0.8786408108108104,
               0.9787559319848537
            ],
            [
               0.8758382882882882,
               0.9783842370765126
            ],
            [
               0.8730357657657657,
               0.9779294072894771
            ],
            [
               0.8702332432432431,
               0.9774247842922601
            ],
            [
               0.8674307207207206,
               0.9769173225745579
            ],
            [
               0.864628198198198,
               0.9764540259757944
            ],
            [
               0.8618256756756755,
               0.9760681766063414
            ],
            [
               0.8590231531531529,
               0.9757697832403756
            ],
            [
               0.8562206306306304,
               0.975543322346537
            ],
            [
               0.8534181081081078,
               0.9753534637281241
            ],
            [
               0.8506155855855853,
               0.9751568604661113
            ],
            [
               0.8478130630630627,
               0.9749161143702876
            ],
            [
               0.8450105405405401,
               0.9746113597467763
            ],
            [
               0.8422080180180176,
               0.9742457556904414
            ],
            [
               0.839405495495495,
               0.9738432444304044
            ],
            [
               0.8366029729729729,
               0.9734395166101006
            ],
            [
               0.8338004504504504,
               0.9730693534700566
            ],
            [
               0.8309979279279278,
               0.9727546499951911
            ],
            [
               0.8281954054054053,
               0.972497099885875
            ],
            [
               0.8253928828828827,
               0.9722778762004758
            ],
            [
               0.8225903603603602,
               0.9720642474963451
            ],
            [
               0.8197878378378376,
               0.97182074629268
            ],
            [
               0.816985315315315,
               0.9715210333496397
            ],
            [
               0.8141827927927925,
               0.9711564545972703
            ],
            [
               0.8113802702702699,
               0.9707384878070469
            ],
            [
               0.8085777477477474,
               0.9702943896044175
            ],
            [
               0.8057752252252248,
               0.9698576490802033
            ],
            [
               0.8029727027027023,
               0.9694565572105526
            ],
            [
               0.8001701801801802,
               0.9691047552878768
            ],
            [
               0.7973676576576576,
               0.9687968747648069
            ],
            [
               0.794565135135135,
               0.968510611525131
            ],
            [
               0.7917626126126125,
               0.9682144090051072
            ],
            [
               0.7889600900900899,
               0.9678780912406734
            ],
            [
               0.7861575675675674,
               0.9674828881316657
            ],
            [
               0.7833550450450448,
               0.9670275986662422
            ],
            [
               0.7805525225225223,
               0.9665290014087183
            ],
            [
               0.7777499999999997,
               0.9660165557914147
            ],
            [
               0.7749474774774772,
               0.9655232827955602
            ],
            [
               0.7721449549549546,
               0.9650758662327119
            ],
            [
               0.769342432432432,
               0.9646871281007862
            ],
            [
               0.7665399099099095,
               0.9643531151172473
            ],
            [
               0.763737387387387,
               0.9640554390982131
            ],
            [
               0.7609348648648648,
               0.9637677975808305
            ],
            [
               0.7581323423423423,
               0.9634643296620615
            ],
            [
               0.7553298198198197,
               0.9631270242783785
            ],
            [
               0.7525272972972972,
               0.9627498865836689
            ],
            [
               0.7497247747747746,
               0.9623387661449551
            ],
            [
               0.7469222522522521,
               0.9619072237508054
            ],
            [
               0.7441197297297295,
               0.9614700667078787
            ],
            [
               0.741317207207207,
               0.9610368271975014
            ],
            [
               0.7385146846846844,
               0.9606073324053773
            ],
            [
               0.7357121621621618,
               0.9601707182286786
            ],
            [
               0.7329096396396393,
               0.9597080774357611
            ],
            [
               0.7301071171171167,
               0.9591978044533974
            ],
            [
               0.7273045945945942,
               0.9586219507898317
            ],
            [
               0.7245020720720716,
               0.9579717297430501
            ],
            [
               0.7216995495495495,
               0.9572506974341022
            ],
            [
               0.718897027027027,
               0.9564749053952921
            ],
            [
               0.7160945045045044,
               0.9556701905308467
            ],
            [
               0.7132919819819818,
               0.954867472683855
            ],
            [
               0.7104894594594593,
               0.9540972939211531
            ],
            [
               0.7076869369369367,
               0.9533848178071832
            ],
            [
               0.7048844144144142,
               0.95274619567353
            ],
            [
               0.7020818918918916,
               0.9521867554232308
            ],
            [
               0.6992793693693691,
               0.951701034909218
            ],
            [
               0.6964768468468465,
               0.9512743719840012
            ],
            [
               0.693674324324324,
               0.9508856061719304
            ],
            [
               0.6908718018018014,
               0.9505104075675216
            ],
            [
               0.6880692792792789,
               0.9501247646491892
            ],
            [
               0.6852667567567567,
               0.9497081858639198
            ],
            [
               0.6824642342342342,
               0.9492461916296832
            ],
            [
               0.6796617117117116,
               0.94873172456488
            ],
            [
               0.6768591891891891,
               0.9481652311178599
            ],
            [
               0.6740566666666665,
               0.9475533905730742
            ],
            [
               0.671254144144144,
               0.9469067620138121
            ],
            [
               0.6684516216216214,
               0.9462369080873828
            ],
            [
               0.6656490990990989,
               0.9455537302639557
            ],
            [
               0.6628465765765763,
               0.9448637236870493
            ],
            [
               0.6600440540540538,
               0.9441696016032933
            ],
            [
               0.6572415315315312,
               0.9434713066166928
            ],
            [
               0.6544390090090086,
               0.9427679528465512
            ],
            [
               0.6516364864864861,
               0.9420598982874702
            ],
            [
               0.6488339639639635,
               0.9413500710170083
            ],
            [
               0.6460314414414414,
               0.9406439202559911
            ],
            [
               0.6432289189189189,
               0.9399478701011031
            ],
            [
               0.6404263963963963,
               0.9392667515887474
            ],
            [
               0.6376238738738738,
               0.9386011588958427
            ],
            [
               0.6348213513513512,
               0.9379458277132572
            ],
            [
               0.6320188288288286,
               0.9372898808170295
            ],
            [
               0.6292163063063061,
               0.9366191844058157
            ],
            [
               0.6264137837837835,
               0.935920299867026
            ],
            [
               0.623611261261261,
               0.9351848638253516
            ],
            [
               0.6208087387387384,
               0.9344129308565344
            ],
            [
               0.6180062162162159,
               0.9336140052273124
            ],
            [
               0.6152036936936933,
               0.9328051420786297
            ],
            [
               0.6124011711711708,
               0.9320064211342882
            ],
            [
               0.6095986486486482,
               0.9312349882760487
            ],
            [
               0.6067961261261261,
               0.9304994173510865
            ],
            [
               0.6039936036036035,
               0.9297961614887219
            ],
            [
               0.601191081081081,
               0.9291093095078583
            ],
            [
               0.5983885585585584,
               0.9284138985783197
            ],
            [
               0.5955860360360359,
               0.9276819600077115
            ],
            [
               0.5927835135135133,
               0.9268896339252732
            ],
            [
               0.5899809909909908,
               0.9260233515589114
            ],
            [
               0.5871784684684682,
               0.9250833586532703
            ],
            [
               0.5843759459459457,
               0.9240836496799636
            ],
            [
               0.5815734234234231,
               0.9230484421148235
            ],
            [
               0.5787709009009008,
               0.9220063058099983
            ],
            [
               0.5759683783783782,
               0.920983670017002
            ],
            [
               0.5731658558558557,
               0.9199994876911064
            ],
            [
               0.5703633333333331,
               0.919062355216439
            ],
            [
               0.5675608108108106,
               0.9181705501197776
            ],
            [
               0.564758288288288,
               0.9173145477459994
            ],
            [
               0.5619557657657654,
               0.9164809010942758
            ],
            [
               0.5591532432432431,
               0.915656112993898
            ],
            [
               0.5563507207207206,
               0.9148293399305363
            ],
            [
               0.553548198198198,
               0.9139933280693847
            ],
            [
               0.5507456756756755,
               0.9131436729351359
            ],
            [
               0.5479431531531529,
               0.9122770694780458
            ],
            [
               0.5451406306306303,
               0.9113894953567496
            ],
            [
               0.5423381081081078,
               0.9104751832327704
            ],
            [
               0.5395355855855855,
               0.9095268547589976
            ],
            [
               0.5367330630630629,
               0.9085371724408045
            ],
            [
               0.5339305405405403,
               0.9075009079880825
            ],
            [
               0.5311280180180178,
               0.9064170787843601
            ],
            [
               0.5283254954954952,
               0.9052903296609075
            ],
            [
               0.5255229729729727,
               0.9041310959979988
            ],
            [
               0.5227204504504503,
               0.9029544621061387
            ],
            [
               0.5199179279279278,
               0.9017779875085413
            ],
            [
               0.5171154054054052,
               0.9006190039233144
            ],
            [
               0.5143128828828827,
               0.8994919424476916
            ],
            [
               0.5115103603603601,
               0.8984061581375988
            ],
            [
               0.5087078378378376,
               0.8973645484157127
            ],
            [
               0.505905315315315,
               0.8963630903503136
            ],
            [
               0.5031027927927927,
               0.8953912990823566
            ],
            [
               0.5003002702702701,
               0.8944335392664791
            ],
            [
               0.4974977477477476,
               0.8934710698266162
            ],
            [
               0.494695225225225,
               0.8924846268800805
            ],
            [
               0.49189270270270247,
               0.8914572313450803
            ],
            [
               0.4890901801801799,
               0.8903767718275944
            ],
            [
               0.48628765765765736,
               0.8892378259746918
            ],
            [
               0.483485135135135,
               0.8880422230918168
            ],
            [
               0.48068261261261247,
               0.8867980666008486
            ],
            [
               0.4778800900900899,
               0.8855173105077214
            ],
            [
               0.47507756756756736,
               0.8842124256991538
            ],
            [
               0.4722750450450448,
               0.8828930505444769
            ],
            [
               0.46947252252252225,
               0.881563643299331
            ],
            [
               0.4666699999999997,
               0.880222948227734
            ],
            [
               0.46386747747747736,
               0.8788655692830516
            ],
            [
               0.4610649549549548,
               0.8774852525157827
            ],
            [
               0.45826243243243225,
               0.876078836464355
            ],
            [
               0.4554599099099097,
               0.874649477658599
            ],
            [
               0.45265738738738714,
               0.873207859810684
            ],
            [
               0.4498548648648646,
               0.8717706678207067
            ],
            [
               0.44705234234234204,
               0.8703564989841044
            ],
            [
               0.4442498198198197,
               0.8689803090932551
            ],
            [
               0.44144729729729715,
               0.8676481244047084
            ],
            [
               0.4386447747747746,
               0.8663538391297596
            ],
            [
               0.43584225225225204,
               0.8650793814337795
            ],
            [
               0.4330397297297295,
               0.8637985038509788
            ],
            [
               0.43023720720720693,
               0.8624832562771181
            ],
            [
               0.4274346846846844,
               0.8611112357233388
            ],
            [
               0.42463216216216204,
               0.8596713281176561
            ],
            [
               0.4218296396396395,
               0.8581660336455074
            ],
            [
               0.41902711711711693,
               0.8566095153597798
            ],
            [
               0.4162245945945944,
               0.8550219086798133
            ],
            [
               0.4134220720720718,
               0.85342171454021
            ],
            [
               0.41061954954954927,
               0.8518188230623867
            ],
            [
               0.40781702702702693,
               0.850210600659072
            ],
            [
               0.4050145045045044,
               0.8485825203927517
            ],
            [
               0.4022119819819818,
               0.8469133112939106
            ],
            [
               0.39940945945945927,
               0.8451830375169307
            ],
            [
               0.3966069369369367,
               0.8433814245851297
            ],
            [
               0.39380441441441416,
               0.8415135200205854
            ],
            [
               0.3910018918918916,
               0.8396005230634331
            ],
            [
               0.3881993693693693,
               0.8376751297622289
            ],
            [
               0.3853968468468467,
               0.835772537624393
            ],
            [
               0.38259432432432416,
               0.8339197497851809
            ],
            [
               0.3797918018018016,
               0.8321265082552154
            ],
            [
               0.37698927927927905,
               0.8303808200149325
            ],
            [
               0.3741867567567565,
               0.8286507114960808
            ],
            [
               0.37138423423423395,
               0.8268919652853857
            ],
            [
               0.3685817117117116,
               0.8250597508595299
            ],
            [
               0.36577918918918906,
               0.8231208426547783
            ],
            [
               0.3629766666666665,
               0.8210629080191614
            ],
            [
               0.36017414414414395,
               0.8188982057723446
            ],
            [
               0.3573716216216214,
               0.8166606853582117
            ],
            [
               0.35456909909909884,
               0.8143973953690098
            ],
            [
               0.3517665765765763,
               0.8121567062158264
            ],
            [
               0.34896405405405395,
               0.809976653088901
            ],
            [
               0.3461615315315314,
               0.8078765064633227
            ],
            [
               0.34335900900900884,
               0.8058535921992616
            ],
            [
               0.3405564864864863,
               0.8038857922901439
            ],
            [
               0.33775396396396373,
               0.8019385707824207
            ],
            [
               0.3349514414414412,
               0.7999742564504234
            ],
            [
               0.3321489189189186,
               0.7979609566243733
            ],
            [
               0.3293463963963963,
               0.7958788968679418
            ],
            [
               0.32654387387387374,
               0.7937229588526674
            ],
            [
               0.3237413513513512,
               0.7915013590377786
            ],
            [
               0.3209388288288286,
               0.7892314002809724
            ],
            [
               0.31813630630630607,
               0.786933779348255
            ],
            [
               0.3153337837837835,
               0.7846269724205115
            ],
            [
               0.31253126126126096,
               0.7823228553613115
            ],
            [
               0.30972873873873863,
               0.7800241639240463
            ],
            [
               0.3069262162162161,
               0.7777238892326647
            ],
            [
               0.3041236936936935,
               0.7754063830242075
            ],
            [
               0.30132117117117097,
               0.773049837040126
            ],
            [
               0.2985186486486484,
               0.770629813139653
            ],
            [
               0.29571612612612586,
               0.7681235006217826
            ],
            [
               0.2929136036036035,
               0.7655142657738235
            ],
            [
               0.29011108108108097,
               0.7627958332104614
            ],
            [
               0.2873085585585584,
               0.7599752049794035
            ],
            [
               0.28450603603603586,
               0.7570733516782044
            ],
            [
               0.2817035135135133,
               0.7541229511273757
            ],
            [
               0.27890099099099075,
               0.7511630508623368
            ],
            [
               0.2760984684684682,
               0.7482313826441067
            ],
            [
               0.27329594594594586,
               0.7453559104091481
            ],
            [
               0.2704934234234233,
               0.7425477332758752
            ],
            [
               0.26769090090090075,
               0.7397974305910403
            ],
            [
               0.2648883783783782,
               0.737076230009565
            ],
            [
               0.26208585585585564,
               0.7343421338233123
            ],
            [
               0.2592833333333331,
               0.7315496955376664
            ],
            [
               0.25648081081081053,
               0.7286609523072272
            ],
            [
               0.2536782882882882,
               0.7256545048414662
            ],
            [
               0.25087576576576565,
               0.7225301209561759
            ],
            [
               0.2480732432432431,
               0.7193074636372446
            ],
            [
               0.24527072072072054,
               0.7160192651154953
            ],
            [
               0.24246819819819798,
               0.7127009546674439
            ],
            [
               0.23966567567567543,
               0.7093798537658436
            ],
            [
               0.23686315315315287,
               0.7060672013023441
            ],
            [
               0.23406063063063054,
               0.7027553914182114
            ],
            [
               0.23125810810810798,
               0.6994211635677363
            ],
            [
               0.22845558558558543,
               0.6960336039047244
            ],
            [
               0.22565306306306288,
               0.6925643110123042
            ],
            [
               0.22285054054054032,
               0.6889964410818954
            ],
            [
               0.22004801801801777,
               0.6853297845748292
            ],
            [
               0.2172454954954952,
               0.681580385257798
            ],
            [
               0.21444297297297288,
               0.6777750309081971
            ],
            [
               0.21164045045045032,
               0.6739426080723925
            ],
            [
               0.20883792792792777,
               0.6701052640423835
            ],
            [
               0.20603540540540521,
               0.6662722495640105
            ],
            [
               0.20323288288288266,
               0.6624382714260322
            ],
            [
               0.2004303603603601,
               0.6585865466780179
            ],
            [
               0.19762783783783777,
               0.6546951025887815
            ],
            [
               0.19482531531531522,
               0.6507437878024289
            ],
            [
               0.19202279279279266,
               0.6467193231804699
            ],
            [
               0.1892202702702701,
               0.6426165617565445
            ],
            [
               0.18641774774774755,
               0.6384356343654598
            ],
            [
               0.183615225225225,
               0.6341762821825627
            ],
            [
               0.18081270270270244,
               0.6298318282872959
            ],
            [
               0.1780101801801801,
               0.6253854926332605
            ],
            [
               0.17520765765765756,
               0.6208110008386749
            ],
            [
               0.172405135135135,
               0.6160779259561353
            ],
            [
               0.16960261261261245,
               0.6111604539334752
            ],
            [
               0.1668000900900899,
               0.6060468889888013
            ],
            [
               0.16399756756756734,
               0.6007467051088516
            ],
            [
               0.16119504504504478,
               0.59529250454628
            ],
            [
               0.15839252252252245,
               0.5897357041497595
            ],
            [
               0.1555899999999999,
               0.5841366707025999
            ],
            [
               0.15278747747747734,
               0.5785517542157266
            ],
            [
               0.14998495495495479,
               0.5730206679087755
            ],
            [
               0.14718243243243223,
               0.5675576204712014
            ],
            [
               0.14437990990990968,
               0.5621485444094223
            ],
            [
               0.14157738738738712,
               0.5567550308596887
            ],
            [
               0.1387748648648648,
               0.5513237232254902
            ],
            [
               0.13597234234234223,
               0.5457985026377666
            ],
            [
               0.13316981981981968,
               0.5401322161280013
            ],
            [
               0.13036729729729712,
               0.5342950699454874
            ],
            [
               0.12756477477477457,
               0.5282779515783559
            ],
            [
               0.12476225225225201,
               0.5220904514008522
            ],
            [
               0.12195972972972946,
               0.515754752568435
            ],
            [
               0.11915720720720713,
               0.5092974554510246
            ],
            [
               0.11635468468468457,
               0.5027416106772907
            ],
            [
               0.11355216216216202,
               0.49610079986063144
            ],
            [
               0.11074963963963946,
               0.4893762621718337
            ],
            [
               0.10794711711711691,
               0.48255713895128616
            ],
            [
               0.10514459459459435,
               0.47562318168186085
            ],
            [
               0.1023420720720718,
               0.46854889817582956
            ],
            [
               0.09953954954954947,
               0.461308098129462
            ],
            [
               0.09673702702702691,
               0.4538780197918165
            ],
            [
               0.09393450450450436,
               0.4462425060698245
            ],
            [
               0.0911319819819818,
               0.43839392020300005
            ],
            [
               0.08832945945945925,
               0.43033360861065667
            ],
            [
               0.08552693693693669,
               0.4220707859604225
            ],
            [
               0.08272441441441436,
               0.4136198371132058
            ],
            [
               0.0799218918918918,
               0.40499628137739424
            ],
            [
               0.07711936936936925,
               0.39621202108962295
            ],
            [
               0.0743168468468467,
               0.3872708886753313
            ],
            [
               0.07151432432432414,
               0.37816573238634676
            ],
            [
               0.06871180180180159,
               0.36887816477720087
            ],
            [
               0.06590927927927903,
               0.3593815584929238
            ],
            [
               0.0631067567567567,
               0.34964698729805244
            ],
            [
               0.060304234234234144,
               0.3396508141750099
            ],
            [
               0.05750171171171159,
               0.3293818579453835
            ],
            [
               0.054699189189189035,
               0.31884584334120547
            ],
            [
               0.05189666666666648,
               0.3080653327102401
            ],
            [
               0.049094144144143925,
               0.2970744968053941
            ],
            [
               0.04629162162162137,
               0.28590961199165454
            ],
            [
               0.04348909909909904,
               0.27459761074536576
            ],
            [
               0.04068657657657648,
               0.26314587909502524
            ],
            [
               0.03788405405405393,
               0.25153645007018993
            ],
            [
               0.035081531531531374,
               0.23972672000526368
            ],
            [
               0.03227900900900882,
               0.22765706392235552
            ],
            [
               0.029476486486486264,
               0.21526374925729144
            ],
            [
               0.02667396396396371,
               0.20249394627520104
            ],
            [
               0.023871441441441377,
               0.18931891758522315
            ],
            [
               0.021068918918918822,
               0.1757418837624146
            ],
            [
               0.018266396396396267,
               0.16179850224148276
            ],
            [
               0.015463873873873712,
               0.14754993438004393
            ],
            [
               0.012661351351351158,
               0.13307049501388873
            ],
            [
               0.009858828828828603,
               0.11843327445635768
            ],
            [
               0.007056306306306048,
               0.10369749446967677
            ],
            [
               0.004253783783783716,
               0.08890063768561068
            ],
            [
               0.0014512612612611608,
               0.07405684938557189
            ],
            [
               -0.001351261261261394,
               0.05916127029504331
            ],
            [
               -0.004153783783783949,
               0.04419840201716224
            ],
            [
               -0.006956306306306503,
               0.029151784789687052
            ],
            [
               -0.009758828828829058,
               0.014012358209929743
            ],
            [
               -0.012561351351351613,
               -0.0012162595281366984
            ],
            [
               -0.015363873873873946,
               -0.016516085874754505
            ],
            [
               -0.0181663963963965,
               -0.0318560342433718
            ],
            [
               -0.020968918918919055,
               -0.047194802391753554
            ],
            [
               -0.02377144144144161,
               -0.06248406036871412
            ],
            [
               -0.026573963963964164,
               -0.07767115664389546
            ],
            [
               -0.02937648648648672,
               -0.09270134556849935
            ],
            [
               -0.03217900900900905,
               -0.10752016196200942
            ],
            [
               -0.03498153153153161,
               -0.12207671753636706
            ],
            [
               -0.03778405405405416,
               -0.13632827477995352
            ],
            [
               -0.040586576576576716,
               -0.15024563309497052
            ],
            [
               -0.04338909909909927,
               -0.16381800428506177
            ],
            [
               -0.046191621621621826,
               -0.1770555787746595
            ],
            [
               -0.04899414414414438,
               -0.18998819008768153
            ],
            [
               -0.05179666666666671,
               -0.202659419402882
            ],
            [
               -0.05459918918918927,
               -0.21511689489327857
            ],
            [
               -0.05740171171171182,
               -0.22740095773363167
            ],
            [
               -0.06020423423423438,
               -0.2395347522410175
            ],
            [
               -0.06300675675675693,
               -0.25151875286341174
            ],
            [
               -0.06580927927927949,
               -0.2633316658931163
            ],
            [
               -0.06861180180180204,
               -0.2749378009593558
            ],
            [
               -0.07141432432432437,
               -0.2862989557591409
            ],
            [
               -0.07421684684684693,
               -0.2973872773883113
            ],
            [
               -0.07701936936936948,
               -0.30819502611922955
            ],
            [
               -0.07982189189189204,
               -0.318737928869369
            ],
            [
               -0.0826244144144146,
               -0.32905070400079206
            ],
            [
               -0.08542693693693715,
               -0.33917581074533987
            ],
            [
               -0.0882294594594597,
               -0.34914874693555575
            ],
            [
               -0.09103198198198204,
               -0.35898453621019777
            ],
            [
               -0.09383450450450459,
               -0.3686699362188278
            ],
            [
               -0.09663702702702714,
               -0.3781643326347257
            ],
            [
               -0.0994395495495497,
               -0.38740969953092064
            ],
            [
               -0.10224207207207225,
               -0.3963471855437446
            ],
            [
               -0.10504459459459481,
               -0.4049357064591256
            ],
            [
               -0.10784711711711736,
               -0.4131670870773906
            ],
            [
               -0.1106496396396397,
               -0.42107309149386074
            ],
            [
               -0.11345216216216225,
               -0.428721901085111
            ],
            [
               -0.1162546846846848,
               -0.4362045919042694
            ],
            [
               -0.11905720720720736,
               -0.44361503626669196
            ],
            [
               -0.12185972972972992,
               -0.45102855164869493
            ],
            [
               -0.12466225225225247,
               -0.45848498703492413
            ],
            [
               -0.12746477477477502,
               -0.4659806810183579
            ],
            [
               -0.13026729729729736,
               -0.473471240202034
            ],
            [
               -0.1330698198198199,
               -0.480884117857603
            ],
            [
               -0.13587234234234247,
               -0.4881373874617654
            ],
            [
               -0.13867486486486502,
               -0.4951596252524991
            ],
            [
               -0.14147738738738758,
               -0.5019058082495425
            ],
            [
               -0.14427990990991013,
               -0.5083655210481542
            ],
            [
               -0.14708243243243246,
               -0.5145620689253114
            ],
            [
               -0.14988495495495502,
               -0.5205436051725519
            ],
            [
               -0.15268747747747757,
               -0.5263693771100865
            ],
            [
               -0.15549000000000013,
               -0.532095161895335
            ],
            [
               -0.15829252252252268,
               -0.5377617237192789
            ],
            [
               -0.16109504504504524,
               -0.5433888647726042
            ],
            [
               -0.1638975675675678,
               -0.5489758248531911
            ],
            [
               -0.16670009009009013,
               -0.5545069824730686
            ],
            [
               -0.16950261261261268,
               -0.5599605293775078
            ],
            [
               -0.17230513513513523,
               -0.5653173262230956
            ],
            [
               -0.1751076576576578,
               -0.570567522540986
            ],
            [
               -0.17791018018018034,
               -0.5757135153578969
            ],
            [
               -0.1807127027027029,
               -0.5807690557293889
            ],
            [
               -0.18351522522522545,
               -0.5857554008237036
            ],
            [
               -0.1863177477477478,
               -0.5906960619694422
            ],
            [
               -0.18912027027027034,
               -0.5956117999607428
            ],
            [
               -0.1919227927927929,
               -0.6005171331271701
            ],
            [
               -0.19472531531531545,
               -0.6054189497247565
            ],
            [
               -0.197527837837838,
               -0.6103171041694206
            ],
            [
               -0.20033036036036056,
               -0.6152063437768691
            ],
            [
               -0.20313288288288311,
               -0.6200786832938175
            ],
            [
               -0.20593540540540545,
               -0.624925428893006
            ],
            [
               -0.208737927927928,
               -0.6297383655349877
            ],
            [
               -0.21154045045045056,
               -0.6345100234190295
            ],
            [
               -0.2143429729729731,
               -0.6392332912346587
            ],
            [
               -0.21714549549549567,
               -0.6439008465547901
            ],
            [
               -0.21994801801801822,
               -0.6485048879191789
            ],
            [
               -0.22275054054054078,
               -0.6530374991388441
            ],
            [
               -0.2255530630630631,
               -0.6574917166146108
            ],
            [
               -0.22835558558558566,
               -0.6618630864926471
            ],
            [
               -0.23115810810810822,
               -0.666151269297802
            ],
            [
               -0.23396063063063077,
               -0.6703611366640496
            ],
            [
               -0.23676315315315333,
               -0.6745028428847353
            ],
            [
               -0.23956567567567588,
               -0.6785905472317053
            ],
            [
               -0.24236819819819821,
               -0.6826397821064065
            ],
            [
               -0.24517072072072077,
               -0.686663844994452
            ],
            [
               -0.24797324324324332,
               -0.6906699496799251
            ],
            [
               -0.2507757657657659,
               -0.6946561022033806
            ],
            [
               -0.25357828828828843,
               -0.6986096785202847
            ],
            [
               -0.256380810810811,
               -0.7025084230033543
            ],
            [
               -0.25918333333333354,
               -0.706324075940187
            ],
            [
               -0.2619858558558559,
               -0.7100281693337227
            ],
            [
               -0.26478837837837843,
               -0.7135988672135212
            ],
            [
               -0.267590900900901,
               -0.717027264243115
            ],
            [
               -0.27039342342342354,
               -0.7203214648575298
            ],
            [
               -0.2731959459459461,
               -0.7235071305275962
            ],
            [
               -0.27599846846846865,
               -0.7266239645669099
            ],
            [
               -0.2788009909909912,
               -0.729718627947582
            ],
            [
               -0.28160351351351354,
               -0.7328355740618211
            ],
            [
               -0.2844060360360361,
               -0.7360079596070221
            ],
            [
               -0.28720855855855865,
               -0.7392509045446993
            ],
            [
               -0.2900110810810812,
               -0.7425588555128984
            ],
            [
               -0.29281360360360376,
               -0.7459077609682951
            ],
            [
               -0.2956161261261263,
               -0.7492614701650984
            ],
            [
               -0.29841864864864887,
               -0.7525805957572571
            ],
            [
               -0.3012211711711712,
               -0.755831390013114
            ],
            [
               -0.30402369369369375,
               -0.7589922057238689
            ],
            [
               -0.3068262162162163,
               -0.7620558623684297
            ],
            [
               -0.30962873873873886,
               -0.7650275055407552
            ],
            [
               -0.3124312612612614,
               -0.7679189507324042
            ],
            [
               -0.31523378378378397,
               -0.7707416019313922
            ],
            [
               -0.3180363063063065,
               -0.7735004737141435
            ],
            [
               -0.32083882882882886,
               -0.7761914656311057
            ],
            [
               -0.3236413513513514,
               -0.7788029415711788
            ],
            [
               -0.32644387387387397,
               -0.7813211914409308
            ],
            [
               -0.3292463963963965,
               -0.7837379690297637
            ],
            [
               -0.3320489189189191,
               -0.7860574653741306
            ],
            [
               -0.33485144144144163,
               -0.7883000856362641
            ],
            [
               -0.3376539639639642,
               -0.7905012806470639
            ],
            [
               -0.3404564864864865,
               -0.7927051914794714
            ],
            [
               -0.3432590090090091,
               -0.7949545368845123
            ],
            [
               -0.34606153153153163,
               -0.7972794812044299
            ],
            [
               -0.3488640540540542,
               -0.7996887351652531
            ],
            [
               -0.35166657657657674,
               -0.8021656720331078
            ],
            [
               -0.3544690990990993,
               -0.8046708990604108
            ],
            [
               -0.3572716216216216,
               -0.8071508958572904
            ],
            [
               -0.3600741441441442,
               -0.8095505628905564
            ],
            [
               -0.36287666666666674,
               -0.8118263514673165
            ],
            [
               -0.3656791891891893,
               -0.813956432719898
            ],
            [
               -0.36848171171171185,
               -0.8159451804168782
            ],
            [
               -0.3712842342342344,
               -0.817820851906198
            ],
            [
               -0.37408675675675696,
               -0.8196272748502023
            ],
            [
               -0.3768892792792793,
               -0.8214120135737919
            ],
            [
               -0.37969180180180184,
               -0.8232144084183333
            ],
            [
               -0.3824943243243244,
               -0.825056794768221
            ],
            [
               -0.38529684684684695,
               -0.8269411614520792
            ],
            [
               -0.3880993693693695,
               -0.8288518343419007
            ],
            [
               -0.39090189189189206,
               -0.8307629847408746
            ],
            [
               -0.3937044144144146,
               -0.8326483998288696
            ],
            [
               -0.39650693693693695,
               -0.8344904089381908
            ],
            [
               -0.3993094594594595,
               -0.8362852718344767
            ],
            [
               -0.40211198198198206,
               -0.8380435474763646
            ],
            [
               -0.4049145045045046,
               -0.8397855798003189
            ],
            [
               -0.40771702702702717,
               -0.8415337548565651
            ],
            [
               -0.4105195495495496,
               -0.8433041401685815
            ],
            [
               -0.41332207207207217,
               -0.8451002359144637
            ],
            [
               -0.4161245945945947,
               -0.8469108355783426
            ],
            [
               -0.4189271171171173,
               -0.8487126589018628
            ],
            [
               -0.4217296396396397,
               -0.850476908365476
            ],
            [
               -0.4245321621621623,
               -0.8521776818794018
            ],
            [
               -0.42733468468468483,
               -0.8537996180190284
            ],
            [
               -0.4301372072072073,
               -0.8553424142473267
            ],
            [
               -0.4329397297297298,
               -0.8568208469771113
            ],
            [
               -0.4357422522522524,
               -0.8582603192395155
            ],
            [
               -0.4385447747747748,
               -0.8596893322938344
            ],
            [
               -0.4413472972972974,
               -0.8611312023863775
            ],
            [
               -0.44414981981981994,
               -0.8625975463506526
            ],
            [
               -0.4469523423423425,
               -0.8640854874416879
            ],
            [
               -0.44975486486486493,
               -0.8655793700554266
            ],
            [
               -0.4525573873873875,
               -0.8670563806559917
            ],
            [
               -0.45535990990991004,
               -0.8684942797765929
            ],
            [
               -0.4581624324324325,
               -0.8698788191890021
            ],
            [
               -0.46096495495495504,
               -0.8712085381219601
            ],
            [
               -0.4637674774774776,
               -0.8724954617975085
            ],
            [
               -0.46657000000000015,
               -0.8737615075153602
            ],
            [
               -0.4693725225225226,
               -0.8750317436542043
            ],
            [
               -0.47217504504504515,
               -0.8763266332823549
            ],
            [
               -0.4749775675675677,
               -0.8776557218460139
            ],
            [
               -0.47778009009009015,
               -0.879014792780912
            ],
            [
               -0.4805826126126127,
               -0.8803874435923531
            ],
            [
               -0.48338513513513526,
               -0.881750651108758
            ],
            [
               -0.4861876576576578,
               -0.8830826206022888
            ],
            [
               -0.48899018018018026,
               -0.8843704440376228
            ],
            [
               -0.4917927027027028,
               -0.8856150751507299
            ],
            [
               -0.49459522522522537,
               -0.8868318862528368
            ],
            [
               -0.4973977477477478,
               -0.8880463914502699
            ],
            [
               -0.5002002702702704,
               -0.8892862159104744
            ],
            [
               -0.5030027927927929,
               -0.8905716113058901
            ],
            [
               -0.5058053153153154,
               -0.8919073855821378
            ],
            [
               -0.5086078378378379,
               -0.8932788388232047
            ],
            [
               -0.5114103603603605,
               -0.8946532316277063
            ],
            [
               -0.514212882882883,
               -0.8959867494755391
            ],
            [
               -0.5170154054054055,
               -0.8972353119616603
            ],
            [
               -0.519817927927928,
               -0.8983663813314939
            ],
            [
               -0.5226204504504506,
               -0.89936850996546
            ],
            [
               -0.525422972972973,
               -0.9002558712866087
            ],
            [
               -0.5282254954954956,
               -0.9010663192489461
            ],
            [
               -0.5310280180180181,
               -0.9018532631155816
            ],
            [
               -0.5338305405405407,
               -0.9026733406635101
            ],
            [
               -0.5366330630630631,
               -0.9035730462750844
            ],
            [
               -0.5394355855855857,
               -0.9045777879114258
            ],
            [
               -0.5422381081081082,
               -0.9056862168056159
            ],
            [
               -0.5450406306306307,
               -0.9068712706601691
            ],
            [
               -0.5478431531531532,
               -0.9080875857958206
            ],
            [
               -0.5506456756756758,
               -0.9092832601149303
            ],
            [
               -0.5534481981981982,
               -0.9104128436425911
            ],
            [
               -0.5562507207207208,
               -0.9114481881647969
            ],
            [
               -0.5590532432432433,
               -0.9123844494435194
            ],
            [
               -0.5618557657657659,
               -0.9132399003168956
            ],
            [
               -0.5646582882882883,
               -0.914049888530458
            ],
            [
               -0.5674608108108109,
               -0.9148567945461754
            ],
            [
               -0.5702633333333335,
               -0.9156988062105536
            ],
            [
               -0.5730658558558559,
               -0.9166004930832139
            ],
            [
               -0.5758683783783785,
               -0.9175675255628262
            ],
            [
               -0.578670900900901,
               -0.9185866548256956
            ],
            [
               -0.5814734234234236,
               -0.9196306118974387
            ],
            [
               -0.584275945945946,
               -0.9206663037189267
            ],
            [
               -0.5870784684684686,
               -0.9216639155842463
            ],
            [
               -0.5898809909909911,
               -0.9226044487123892
            ],
            [
               -0.5926835135135136,
               -0.923483807458924
            ],
            [
               -0.5954860360360361,
               -0.9243126021974144
            ],
            [
               -0.5982885585585587,
               -0.9251120378674846
            ],
            [
               -0.6010910810810811,
               -0.9259072811346643
            ],
            [
               -0.6038936036036037,
               -0.9267202789774265
            ],
            [
               -0.6066961261261262,
               -0.9275640131356984
            ],
            [
               -0.6094986486486488,
               -0.9284396536195347
            ],
            [
               -0.6123011711711712,
               -0.9293371952365164
            ],
            [
               -0.6151036936936938,
               -0.9302391816060132
            ],
            [
               -0.6179062162162163,
               -0.9311263080610237
            ],
            [
               -0.6207087387387388,
               -0.931983253280833
            ],
            [
               -0.6235112612612613,
               -0.932803113925271
            ],
            [
               -0.6263137837837839,
               -0.9335892739923155
            ],
            [
               -0.6291163063063064,
               -0.9343542875879476
            ],
            [
               -0.6319188288288289,
               -0.9351161798067877
            ],
            [
               -0.6347213513513514,
               -0.9358932554156019
            ],
            [
               -0.637523873873874,
               -0.9366988755268058
            ],
            [
               -0.6403263963963964,
               -0.9375376330254455
            ],
            [
               -0.643128918918919,
               -0.9384039486093045
            ],
            [
               -0.6459314414414415,
               -0.9392834383207034
            ],
            [
               -0.6487339639639641,
               -0.94015665237671
            ],
            [
               -0.6515364864864865,
               -0.9410041530256892
            ],
            [
               -0.6543390090090091,
               -0.9418115512736216
            ],
            [
               -0.6571415315315317,
               -0.942573147812438
            ],
            [
               -0.6599440540540541,
               -0.9432932125793672
            ],
            [
               -0.6627465765765767,
               -0.9439845836819953
            ],
            [
               -0.6655490990990992,
               -0.9446649944624619
            ],
            [
               -0.6683516216216216,
               -0.945352149104973
            ],
            [
               -0.6711541441441442,
               -0.9460588952153126
            ],
            [
               -0.6739566666666668,
               -0.9467897964936189
            ],
            [
               -0.6767591891891893,
               -0.9475400039786028
            ],
            [
               -0.6795617117117118,
               -0.9482966757420941
            ],
            [
               -0.6823642342342343,
               -0.9490424876074548
            ],
            [
               -0.6851667567567569,
               -0.9497602138413268
            ],
            [
               -0.6879692792792793,
               -0.9504370971639906
            ],
            [
               -0.6907718018018019,
               -0.9510678420581873
            ],
            [
               -0.6935743243243244,
               -0.9516555124647492
            ],
            [
               -0.696376846846847,
               -0.9522102528183378
            ],
            [
               -0.6991793693693694,
               -0.9527463816195569
            ],
            [
               -0.701981891891892,
               -0.9532788361506588
            ],
            [
               -0.7047844144144145,
               -0.9538200486213742
            ],
            [
               -0.707586936936937,
               -0.9543780880785953
            ],
            [
               -0.7103894594594595,
               -0.9549564023664763
            ],
            [
               -0.7131919819819821,
               -0.9555549164790786
            ],
            [
               -0.7159945045045045,
               -0.9561717879887246
            ],
            [
               -0.7187970270270271,
               -0.9568049434357979
            ],
            [
               -0.7215995495495496,
               -0.9574526806724477
            ],
            [
               -0.7244020720720722,
               -0.9581130610594675
            ],
            [
               -0.7272045945945946,
               -0.958782371780796
            ],
            [
               -0.7300071171171172,
               -0.9594534058117161
            ],
            [
               -0.7328096396396397,
               -0.9601145040255168
            ],
            [
               -0.7356121621621622,
               -0.9607501395165576
            ],
            [
               -0.7384146846846847,
               -0.9613433332393568
            ],
            [
               -0.7412172072072073,
               -0.9618795262786612
            ],
            [
               -0.7440197297297299,
               -0.9623509219467519
            ],
            [
               -0.7468222522522523,
               -0.9627599711941746
            ],
            [
               -0.7496247747747748,
               -0.9631207485913533
            ],
            [
               -0.7524272972972974,
               -0.963457463164282
            ],
            [
               -0.7552298198198198,
               -0.963800137966609
            ],
            [
               -0.7580323423423424,
               -0.9641783407985958
            ],
            [
               -0.760834864864865,
               -0.964614491990297
            ],
            [
               -0.7636373873873875,
               -0.9651185037659662
            ],
            [
               -0.76643990990991,
               -0.9656852320252602
            ],
            [
               -0.7692424324324325,
               -0.966295510522921
            ],
            [
               -0.7720449549549551,
               -0.9669205885763534
            ],
            [
               -0.7748474774774775,
               -0.9675288790190213
            ],
            [
               -0.7776500000000001,
               -0.968093305466166
            ],
            [
               -0.7804525225225226,
               -0.9685973901519742
            ],
            [
               -0.7832550450450451,
               -0.9690385795435543
            ],
            [
               -0.7860575675675676,
               -0.9694280534243256
            ],
            [
               -0.7888600900900902,
               -0.9697871860539407
            ],
            [
               -0.7916626126126127,
               -0.9701416687907911
            ],
            [
               -0.7944651351351352,
               -0.9705148430433346
            ],
            [
               -0.7972676576576577,
               -0.9709219083112812
            ],
            [
               -0.8000701801801803,
               -0.9713663632152749
            ],
            [
               -0.8028727027027027,
               -0.9718394197931732
            ],
            [
               -0.8056752252252253,
               -0.9723223836190948
            ],
            [
               -0.8084777477477478,
               -0.9727913071804721
            ],
            [
               -0.8112802702702704,
               -0.9732227543786853
            ],
            [
               -0.8140827927927928,
               -0.9735993409264321
            ],
            [
               -0.8168853153153154,
               -0.973913841013045
            ],
            [
               -0.8196878378378379,
               -0.9741710138710289
            ],
            [
               -0.8224903603603604,
               -0.9743868080464788
            ],
            [
               -0.8252928828828829,
               -0.974585141438632
            ],
            [
               -0.8280954054054055,
               -0.974792937848443
            ],
            [
               -0.8308979279279279,
               -0.9750344515477967
            ],
            [
               -0.8337004504504505,
               -0.975326076125165
            ],
            [
               -0.836502972972973,
               -0.9756727786688724
            ],
            [
               -0.8393054954954956,
               -0.9760670161484883
            ],
            [
               -0.842108018018018,
               -0.9764905033691571
            ],
            [
               -0.8449105405405406,
               -0.9769185818497561
            ],
            [
               -0.8477130630630632,
               -0.9773263040547253
            ],
            [
               -0.8505155855855856,
               -0.9776948477177199
            ],
            [
               -0.8533181081081082,
               -0.978016660104186
            ],
            [
               -0.8561206306306307,
               -0.9782979054485039
            ],
            [
               -0.8589231531531533,
               -0.9785573638601772
            ],
            [
               -0.8617256756756757,
               -0.9788218051512185
            ],
            [
               -0.8645281981981983,
               -0.9791188283459984
            ],
            [
               -0.8673307207207208,
               -0.979468949274187
            ],
            [
               -0.8701332432432433,
               -0.9798790822212617
            ],
            [
               -0.8729357657657658,
               -0.9803393427356535
            ],
            [
               -0.8757382882882884,
               -0.9808243031954087
            ],
            [
               -0.8785408108108108,
               -0.9812986440889371
            ],
            [
               -0.8813433333333334,
               -0.9817258842351364
            ],
            [
               -0.8841458558558559,
               -0.9820779142931992
            ],
            [
               -0.8869483783783785,
               -0.9823427080689144
            ],
            [
               -0.8897509009009009,
               -0.9825279870759482
            ],
            [
               -0.8925534234234235,
               -0.9826596844699089
            ],
            [
               -0.895355945945946,
               -0.982775502947266
            ],
            [
               -0.8981584684684685,
               -0.9829152658896085
            ],
            [
               -0.900960990990991,
               -0.9831106979824857
            ],
            [
               -0.9037635135135136,
               -0.9833774483433779
            ],
            [
               -0.9065660360360361,
               -0.9837115215419585
            ],
            [
               -0.9093685585585587,
               -0.9840909994719973
            ],
            [
               -0.9121710810810811,
               -0.9844824079773735
            ],
            [
               -0.9149736036036036,
               -0.9848497722086742
            ],
            [
               -0.9177761261261261,
               -0.985163709649628
            ],
            [
               -0.9205786486486487,
               -0.9854080292349838
            ],
            [
               -0.9233811711711712,
               -0.9855821797806621
            ],
            [
               -0.9261836936936938,
               -0.9856992248508518
            ],
            [
               -0.9289862162162162,
               -0.9857803801801117
            ],
            [
               -0.9317887387387388,
               -0.985848105376314
            ],
            [
               -0.9345912612612612,
               -0.9859200102565913
            ],
            [
               -0.9373937837837838,
               -0.9860053678354093
            ],
            [
               -0.9401963063063064,
               -0.9861050133901059
            ],
            [
               -0.9429988288288289,
               -0.9862142152837452
            ],
            [
               -0.9458013513513515,
               -0.9863271344140101
            ],
            [
               -0.9486038738738739,
               -0.9864410563804311
            ],
            [
               -0.9514063963963965,
               -0.9865587987495461
            ],
            [
               -0.9542089189189189,
               -0.9866884535368694
            ],
            [
               -0.9570114414414415,
               -0.9868406322747816
            ],
            [
               -0.959813963963964,
               -0.9870242773713187
            ],
            [
               -0.9626164864864866,
               -0.9872425857072287
            ],
            [
               -0.9654190090090091,
               -0.9874905147990334
            ],
            [
               -0.9682215315315316,
               -0.9877547656603014
            ],
            [
               -0.9710240540540541,
               -0.9880162869360505
            ],
            [
               -0.9738265765765766,
               -0.9882545294331329
            ],
            [
               -0.9766290990990991,
               -0.9884521731067828
            ],
            [
               -0.9794316216216217,
               -0.9885989958849726
            ],
            [
               -0.9822341441441442,
               -0.9886939301047355
            ],
            [
               -0.9850366666666668,
               -0.9887449834760162
            ],
            [
               -0.9878391891891892,
               -0.9887673400690851
            ],
            [
               -0.9906417117117118,
               -0.9887803809495888
            ],
            [
               -0.9934442342342342,
               -0.988804459412276
            ],
            [
               -0.9962467567567568,
               -0.988858060289953
            ],
            [
               -0.9990492792792793,
               -0.9889556127550598
            ],
            [
               -1.0018518018018019,
               -0.9891059046965984
            ],
            [
               -1.0046543243243244,
               -0.9893109168843897
            ],
            [
               -1.0074568468468468,
               -0.9895650014029513
            ],
            [
               -1.0102593693693693,
               -0.9898545887968473
            ],
            [
               -1.0130618918918919,
               -0.9901588501828351
            ],
            [
               -1.0158644144144144,
               -0.990451782489095
            ],
            [
               -1.018666936936937,
               -0.9907059235715778
            ],
            [
               -1.0214694594594596,
               -0.9908973735598794
            ],
            [
               -1.024271981981982,
               -0.9910111745897108
            ],
            [
               -1.0270745045045047,
               -0.991045640598448
            ],
            [
               -1.029877027027027,
               -0.9910141714555365
            ],
            [
               -1.0326795495495495,
               -0.9909435483643139
            ],
            [
               -1.035482072072072,
               -0.9908686192235998
            ],
            [
               -1.0382845945945947,
               -0.9908243873936304
            ],
            [
               -1.0410871171171172,
               -0.9908374501083275
            ],
            [
               -1.0438896396396395,
               -0.9909191457653699
            ],
            [
               -1.046692162162162,
               -0.9910624630026936
            ],
            [
               -1.0494946846846847,
               -0.9912437745633258
            ],
            [
               -1.0522972072072072,
               -0.9914290630336295
            ],
            [
               -1.0550997297297298,
               -0.9915829414943438
            ],
            [
               -1.0579022522522523,
               -0.9916778931209982
            ],
            [
               -1.0607047747747749,
               -0.9917010694037818
            ],
            [
               -1.0635072972972974,
               -0.9916567475030351
            ],
            [
               -1.06630981981982,
               -0.991563916868341
            ],
            [
               -1.0691123423423423,
               -0.9914499934463947
            ],
            [
               -1.0719148648648649,
               -0.9913428346338495
            ],
            [
               -1.0747173873873874,
               -0.9912636543301234
            ],
            [
               -1.07751990990991,
               -0.9912229777593051
            ],
            [
               -1.0803224324324325,
               -0.991220603010859
            ],
            [
               -1.0831249549549549,
               -0.9912490751825922
            ],
            [
               -1.0859274774774774,
               -0.9912989560385821
            ],
            [
               -1.08873,
               -0.9913636260730405
            ],
            [
               -1.0915325225225225,
               -0.991441677664278
            ],
            [
               -1.094335045045045,
               -0.9915360182837956
            ],
            [
               -1.0971375675675676,
               -0.9916501962458091
            ],
            [
               -1.0999400900900902,
               -0.9917836539511884
            ],
            [
               -1.1027426126126127,
               -0.9919281391587194
            ],
            [
               -1.1055451351351353,
               -0.99206714232173
            ],
            [
               -1.1083476576576576,
               -0.9921790900179652
            ],
            [
               -1.1111501801801802,
               -0.9922435239806893
            ],
            [
               -1.1139527027027027,
               -0.9922481990883136
            ],
            [
               -1.1167552252252253,
               -0.9921944540948913
            ],
            [
               -1.1195577477477479,
               -0.9920986086013366
            ],
            [
               -1.1223602702702702,
               -0.9919884237204957
            ],
            [
               -1.1251627927927927,
               -0.991895400438354
            ],
            [
               -1.1279653153153153,
               -0.9918452576292573
            ],
            [
               -1.1307678378378379,
               -0.99184974296407
            ],
            [
               -1.1335703603603604,
               -0.991902648195919
            ],
            [
               -1.136372882882883,
               -0.9919815747676077
            ],
            [
               -1.1391754054054055,
               -0.9920550583268601
            ],
            [
               -1.141977927927928,
               -0.9920927830916706
            ],
            [
               -1.1447804504504504,
               -0.9920754745384388
            ],
            [
               -1.147582972972973,
               -0.9920010859445343
            ],
            [
               -1.1503854954954955,
               -0.9918851187351301
            ],
            [
               -1.153188018018018,
               -0.9917549365100504
            ],
            [
               -1.1559905405405406,
               -0.9916400483194414
            ],
            [
               -1.1587930630630632,
               -0.9915617940734094
            ],
            [
               -1.1615955855855855,
               -0.9915261255353727
            ],
            [
               -1.164398108108108,
               -0.991522117411618
            ],
            [
               -1.1672006306306306,
               -0.9915268128917896
            ],
            [
               -1.1700031531531532,
               -0.9915147130628674
            ],
            [
               -1.1728056756756757,
               -0.9914684797482933
            ],
            [
               -1.1756081981981983,
               -0.9913868779356139
            ],
            [
               -1.1784107207207208,
               -0.9912868651193687
            ],
            [
               -1.1812132432432432,
               -0.9911987631134362
            ],
            [
               -1.1840157657657657,
               -0.9911559271364985
            ],
            [
               -1.1868182882882883,
               -0.991182381706722
            ],
            [
               -1.1896208108108108,
               -0.9912827768071166
            ],
            [
               -1.1924233333333334,
               -0.9914383831727573
            ],
            [
               -1.195225855855856,
               -0.9916108759199107
            ],
            [
               -1.1980283783783783,
               -0.9917530117505313
            ],
            [
               -1.2008309009009008,
               -0.9918228993715681
            ],
            [
               -1.2036334234234234,
               -0.9917972416248924
            ],
            [
               -1.206435945945946,
               -0.9916791701402476
            ],
            [
               -1.2092384684684685,
               -0.9914980364887527
            ],
            [
               -1.212040990990991,
               -0.9913011788786306
            ],
            [
               -1.2148435135135136,
               -0.991140337400042
            ],
            [
               -1.2176460360360362,
               -0.9910571261915675
            ],
            [
               -1.2204485585585585,
               -0.9910721898558974
            ],
            [
               -1.223251081081081,
               -0.9911813090228392
            ],
            [
               -1.2260536036036036,
               -0.991359268794443
            ],
            [
               -1.2288561261261262,
               -0.9915696399279466
            ],
            [
               -1.2316586486486487,
               -0.9917766927520013
            ],
            [
               -1.2344611711711713,
               -0.9919551454788793
            ],
            [
               -1.2372636936936936,
               -0.9920945050421062
            ],
            [
               -1.2400662162162162,
               -0.9921969782722906
            ],
            [
               -1.2428687387387387,
               -0.9922704754404166
            ],
            [
               -1.2456712612612613,
               -0.9923201362010614
            ],
            [
               -1.2484737837837838,
               -0.9923423504414124
            ],
            [
               -1.2512763063063064,
               -0.9923241994241945
            ],
            [
               -1.254078828828829,
               -0.9922489798660197
            ],
            [
               -1.2568813513513515,
               -0.9921058414371873
            ],
            [
               -1.2596838738738738,
               -0.9918995819820788
            ],
            [
               -1.2624863963963964,
               -0.9916561151914929
            ],
            [
               -1.265288918918919,
               -0.9914203485058295
            ],
            [
               -1.2680914414414415,
               -0.9912458349476765
            ],
            [
               -1.270893963963964,
               -0.9911786967677945
            ],
            [
               -1.2736964864864866,
               -0.9912408253622462
            ],
            [
               -1.276499009009009,
               -0.9914182669145202
            ],
            [
               -1.2793015315315315,
               -0.991659555485517
            ],
            [
               -1.282104054054054,
               -0.9918858142504221
            ],
            [
               -1.2849065765765766,
               -0.992010623009528
            ],
            [
               -1.2877090990990991,
               -0.9919642181550201
            ],
            [
               -1.2905116216216217,
               -0.9917147525636574
            ],
            [
               -1.2933141441441443,
               -0.99127980915292
            ],
            [
               -1.2961166666666666,
               -0.9907240890663562
            ],
            [
               -1.2989191891891891,
               -0.9901433720415123
            ],
            [
               -1.3017217117117117,
               -0.9896391453538731
            ],
            [
               -1.3045242342342342,
               -0.9892913115626583
            ],
            [
               -1.3073267567567568,
               -0.9891370996072968
            ],
            [
               -1.3101292792792794,
               -0.9891624459385386
            ],
            [
               -1.312931801801802,
               -0.9893082552021688
            ],
            [
               -1.3157343243243242,
               -0.989489331370434
            ],
            [
               -1.3185368468468468,
               -0.9896198859125518
            ],
            [
               -1.3213393693693694,
               -0.9896376359131374
            ],
            [
               -1.324141891891892,
               -0.9895191991838117
            ],
            [
               -1.3269444144144145,
               -0.9892825144259718
            ],
            [
               -1.329746936936937,
               -0.988976333211675
            ],
            [
               -1.3325494594594596,
               -0.9886609984396539
            ],
            [
               -1.335351981981982,
               -0.9883873626868327
            ],
            [
               -1.3381545045045045,
               -0.9881809651024673
            ],
            [
               -1.340957027027027,
               -0.9880364468099745
            ],
            [
               -1.3437595495495496,
               -0.987923427553014
            ],
            [
               -1.3465620720720721,
               -0.9878010153193459
            ],
            [
               -1.3493645945945947,
               -0.9876351812632136
            ],
            [
               -1.352167117117117,
               -0.9874124068668415
            ],
            [
               -1.3549696396396396,
               -0.9871445561020202
            ],
            [
               -1.3577721621621621,
               -0.9868632701146778
            ],
            [
               -1.3605746846846847,
               -0.9866061261807766
            ],
            [
               -1.3633772072072072,
               -0.9863999380407564
            ],
            [
               -1.3661797297297298,
               -0.9862477742645321
            ],
            [
               -1.3689822522522523,
               -0.9861250827995482
            ],
            [
               -1.3717847747747747,
               -0.9859871168698331
            ],
            [
               -1.3745872972972972,
               -0.9857857524240397
            ],
            [
               -1.3773898198198198,
               -0.9854901999965597
            ],
            [
               -1.3801923423423423,
               -0.98510432083319
            ],
            [
               -1.382994864864865,
               -0.9846739410239149
            ],
            [
               -1.3857973873873874,
               -0.9842805649283259
            ],
            [
               -1.38859990990991,
               -0.9840222718182077
            ],
            [
               -1.3914024324324323,
               -0.9839869035195361
            ],
            [
               -1.394204954954955,
               -0.9842254723254942
            ],
            [
               -1.3970074774774774,
               -0.9847340660562653
            ],
            [
               -1.39981,
               -0.9854502281812476
            ]
         ]
      }
   ]
}
