# Supplementary material for: Isolation of a planar π-aromatic Bi5− ring in a cobalt-based inverse-sandwich-type complex
Source: Nat Chem. 2025 Jan 20;17(4):547–55. doi: 10.1038/s41557-024-01713-8 (PMC11964920; doi:10.1038/s41557-024-01713-8)
Supplement: Supplementary file 4 — Original magnetic data of compound 1 and origin file of Fig. 3. [file 41557_2024_1713_MOESM4_ESM.zip › sr_and_T/13.csv]

comment	corrected Loops
temperature	0.2
sr	0.032
angle	0
trans	0
B	M
-1.3999	-0.9865509064535425
-1.3970974874874873	-0.9859258091341538
-1.394294974974975	-0.9852814930867748
-1.3914924624624623	-0.9847179356789291
-1.3886899499499499	-0.984328675021156
-1.3858874374374373	-0.9841709759220469
-1.3830849249249249	-0.9842463412049065
-1.3802824124124122	-0.9844985035529337
-1.3774798998998998	-0.9848301222341351
-1.3746773873873872	-0.985132987514189
-1.3718748748748748	-0.9853218388979275
-1.3690723623623622	-0.9853605725126877
-1.3662698498498498	-0.985272122958202
-1.3634673373373372	-0.9851288008850656
-1.3606648248248248	-0.9850264633015962
-1.3578623123123121	-0.9850513270745114
-1.3550597997997997	-0.9852506517219903
-1.3522572872872871	-0.9856171040319623
-1.3494547747747747	-0.9860918802917435
-1.346652262262262	-0.986585242465907
-1.3438497497497497	-0.9870072254654978
-1.341047237237237	-0.9872978990165926
-1.3382447247247247	-0.9874468426650762
-1.335442212212212	-0.9874952827253605
-1.3326396996996996	-0.9875203162130362
-1.329837187187187	-0.9876067528673274
-1.3270346746746746	-0.987816269938546
-1.324232162162162	-0.9881644121026065
-1.3214296496496496	-0.9886132447667573
-1.318627137137137	-0.9890821544424417
-1.3158246246246246	-0.9894732115055183
-1.313022112112112	-0.9897027159089711
-1.3102195995995995	-0.9897286079441536
-1.307417087087087	-0.9895649240956912
-1.3046145745745745	-0.9892788310840599
-1.301812062062062	-0.9889714645435324
-1.2990095495495495	-0.9887489201751398
-1.2962070370370369	-0.9886926376593581
-1.2934045245245245	-0.988838223769269
-1.2906020120120119	-0.9891686784842211
-1.2877994994994995	-0.9896231589152198
-1.2849969869869868	-0.9901175043975845
-1.2821944744744744	-0.9905693568732656
-1.2793919619619618	-0.9909198554355403
-1.2765894494494494	-0.9911456740877163
-1.2737869369369368	-0.9912588316173596
-1.2709844244244244	-0.9912958825949727
-1.2681819119119118	-0.9913013673326712
-1.2653793993993994	-0.9913117340878628
-1.2625768868868867	-0.991345058580358
-1.2597743743743743	-0.9913992665696272
-1.2569718618618617	-0.9914582673392665
-1.2541693493493493	-0.9915026381820913
-1.2513668368368367	-0.991520194068243
-1.2485643243243243	-0.9915122783426047
-1.2457618118118117	-0.991493596410645
-1.2429592992992993	-0.9914860524775486
-1.2401567867867866	-0.9915093291186079
-1.2373542742742742	-0.9915720576811047
-1.2345517617617616	-0.991667030471808
-1.2317492492492492	-0.9917722413272858
-1.2289467367367366	-0.9918572987926564
-1.2261442242242242	-0.9918927980898706
-1.2233417117117116	-0.99185927302661
-1.2205391991991992	-0.9917526787612887
-1.2177366866866866	-0.991584785304535
-1.2149341741741742	-0.9913787948289985
-1.2121316616616615	-0.9911621806937172
-1.2093291491491491	-0.9909595621383009
-1.2065266366366365	-0.9907881156718392
-1.203724124124124	-0.9906567660195211
-1.2009216116116115	-0.9905687369588896
-1.198119099099099	-0.9905256541987795
-1.1953165865865865	-0.9905308297679962
-1.192514074074074	-0.9905898331724343
-1.1897115615615614	-0.9907077660263766
-1.186909049049049	-0.9908842673947631
-1.1841065365365364	-0.9911085249569003
-1.181304024024024	-0.9913569208683992
-1.1785015115115114	-0.9915952061683118
-1.175698998998999	-0.9917854966640824
-1.1728964864864864	-0.9918964824469583
-1.170093973973974	-0.991913749171238
-1.1672914614614613	-0.9918466123206235
-1.164488948948949	-0.9917286214234835
-1.1616864364364363	-0.9916107185143739
-1.158883923923924	-0.9915483677855228
-1.1560814114114113	-0.9915860465135125
-1.153278898898899	-0.9917435948787641
-1.1504763863863863	-0.9920086561780097
-1.1476738738738739	-0.9923378295766165
-1.1448713613613613	-0.9926666690411883
-1.1420688488488488	-0.9929260455593707
-1.1392663363363362	-0.9930604451431964
-1.1364638238238238	-0.9930431002332303
-1.1336613113113112	-0.9928836593413066
-1.1308587987987986	-0.9926261561308902
-1.1280562862862862	-0.9923377442216497
-1.1252537737737738	-0.9920912362079837
-1.1224512612612612	-0.9919461953285462
-1.1196487487487485	-0.9919337074631951
-1.1168462362362361	-0.9920489262185579
-1.1140437237237237	-0.9922533451716387
-1.111241211211211	-0.9924861116623696
-1.1084386986986985	-0.9926812752727754
-1.105636186186186	-0.9927863004353241
-1.1028336736736737	-0.992776861220342
-1.100031161161161	-0.9926639362006571
-1.0972286486486484	-0.9924912540560877
-1.094426136136136	-0.9923236725400866
-1.0916236236236236	-0.9922294550722934
-1.088821111111111	-0.9922610365034215
-1.0860185985985984	-0.9924393293799487
-1.083216086086086	-0.9927457902196664
-1.0804135735735736	-0.9931245374098858
-1.077611061061061	-0.9934942599963248
-1.0748085485485483	-0.993767118304044
-1.072006036036036	-0.9938699653001808
-1.0692035235235235	-0.9937625143771238
-1.066401011011011	-0.9934477621038715
-1.0635984984984983	-0.9929719046102381
-1.060795985985986	-0.9924136865517499
-1.0579934734734735	-0.9918658872773634
-1.0551909609609609	-0.9914137290101674
-1.0523884484484483	-0.9911157974893323
-1.0495859359359359	-0.9909923456356655
-1.0467834234234235	-0.9910237820174896
-1.0439809109109108	-0.9911593007209494
-1.0411783983983982	-0.9913328030440993
-1.0383758858858858	-0.9914813164410645
-1.0355733733733734	-0.9915606106382884
-1.0327708608608608	-0.9915537924925861
-1.0299683483483482	-0.9914709881320809
-1.0271658358358358	-0.9913410572489456
-1.0243633233233234	-0.9911987265145827
-1.0215608108108107	-0.9910717952085579
-1.0187582982982981	-0.9909727553955054
-1.0159557857857857	-0.9908974018241241
-1.0131532732732733	-0.9908303947003747
-1.0103507607607607	-0.9907551866453239
-1.007548248248248	-0.9906641283867887
-1.0047457357357357	-0.9905645015729463
-1.0019432232232233	-0.9904777395390123
-0.9991407107107106	-0.990431677287313
-0.9963381981981981	-0.9904484142543386
-0.9935356856856856	-0.9905322833584163
-0.9907331731731731	-0.9906627638304295
-0.9879306606606606	-0.9907957501797602
-0.9851281481481481	-0.9908738148187834
-0.9823256356356356	-0.9908428960706304
-0.9795231231231231	-0.9906703206913239
-0.9767206106106106	-0.9903581566320494
-0.973918098098098	-0.9899469936653844
-0.9711155855855855	-0.9895080912144367
-0.968313073073073	-0.9891255274407902
-0.9655105605605605	-0.9888733181341272
-0.962708048048048	-0.988794315122983
-0.9599055355355355	-0.988887379084818
-0.957103023023023	-0.9891068965549883
-0.9543005105105105	-0.9893749300160084
-0.951497997997998	-0.9896023735044486
-0.9486954854854854	-0.9897127144043527
-0.9458929729729728	-0.9896612833033345
-0.9430904604604604	-0.9894444352998433
-0.9402879479479478	-0.9890964156463924
-0.9374854354354354	-0.9886756085837709
-0.9346829229229228	-0.9882451385511506
-0.9318804104104104	-0.987854321436491
-0.9290778978978977	-0.9875267899925306
-0.9262753853853853	-0.9872585371383378
-0.9234728728728727	-0.9870255715282914
-0.9206703603603603	-0.9867976084376893
-0.9178678478478477	-0.9865523445181701
-0.9150653353353353	-0.9862849912577452
-0.9122628228228227	-0.9860097568134754
-0.9094603103103103	-0.9857530941018715
-0.9066577977977976	-0.9855416228723171
-0.9038552852852852	-0.9853895722823971
-0.9010527727727726	-0.9852907007430003
-0.8982502602602602	-0.9852179248326409
-0.8954477477477477	-0.9851309857587225
-0.8926452352352352	-0.9849894753097461
-0.8898427227227227	-0.9847665338771066
-0.8870402102102102	-0.9844582483151887
-0.8842376976976977	-0.9840853115810471
-0.8814351851851852	-0.983686291715602
-0.8786326726726726	-0.983304876067103
-0.8758301601601601	-0.9829756104761682
-0.8730276476476476	-0.9827131653587382
-0.8702251351351351	-0.9825088543669274
-0.8674226226226226	-0.9823354905035122
-0.8646201101101101	-0.9821586543050027
-0.8618175975975975	-0.9819501619216544
-0.859015085085085	-0.9816987806459503
-0.8562125725725724	-0.9814143014907033
-0.8534100600600599	-0.9811235421086395
-0.8506075475475474	-0.9808598116611147
-0.8478050350350349	-0.9806497425100673
-0.8450025225225224	-0.9805023240542561
-0.8422000100100099	-0.9804041369466394
-0.8393974974974974	-0.980322504177094
-0.8365949849849849	-0.9802153965182414
-0.8337924724724723	-0.9800445113046137
-0.8309899599599598	-0.9797868639026532
-0.8281874474474473	-0.9794408683974378
-0.8253849349349348	-0.9790249799073543
-0.8225824224224223	-0.9785697313870381
-0.8197799099099098	-0.9781063900451836
-0.8169773973973973	-0.9776565960334349
-0.8141748848848848	-0.977226818027533
-0.8113723723723723	-0.9768094837207661
-0.8085698598598597	-0.9763899808942733
-0.8057673473473472	-0.9759563990433238
-0.8029648348348347	-0.9755077899549318
-0.8001623223223222	-0.9750573004385863
-0.7973598098098097	-0.9746285703538751
-0.7945572972972972	-0.9742465272202401
-0.7917547847847847	-0.9739260939026937
-0.7889522722722722	-0.9736634157024311
-0.7861497597597596	-0.9734335333540247
-0.7833472472472471	-0.9731961643879938
-0.7805447347347346	-0.9729082015992772
-0.7777422222222221	-0.9725388186488126
-0.7749397097097096	-0.9720817349657591
-0.7721371971971971	-0.9715598109878838
-0.7693346846846846	-0.9710195970216999
-0.7665321721721721	-0.9705169422947371
-0.7637296596596596	-0.9700980720640782
-0.760927147147147	-0.9697824609359607
-0.7581246346346345	-0.9695536164549559
-0.755322122122122	-0.9693615143446381
-0.7525196096096095	-0.9691366317085175
-0.749717097097097	-0.9688115663851486
-0.7469145845845845	-0.9683434655351251
-0.744112072072072	-0.967729898455713
-0.7413095595595595	-0.9670126622624124
-0.738507047047047	-0.966267746254426
-0.7357045345345344	-0.9655840987746156
-0.7329020220220219	-0.9650374923303682
-0.7300995095095094	-0.9646674631305832
-0.7272969969969969	-0.9644644500963948
-0.7244944844844844	-0.9643711469643748
-0.7216919719719719	-0.9642977165818738
-0.7188894594594594	-0.964146301991857
-0.7160869469469469	-0.9638375361646645
-0.7132844344344343	-0.9633313272790911
-0.7104819219219218	-0.9626361433663901
-0.7076794094094093	-0.961804644319932
-0.7048768968968968	-0.9609176112270106
-0.7020743843843843	-0.9600614087188313
-0.6992718718718718	-0.9593057206104558
-0.6964693593593593	-0.9586876806037838
-0.6936668468468468	-0.9582061315243184
-0.6908643343343343	-0.957826474729444
-0.6880618218218217	-0.9574935069810775
-0.6852593093093092	-0.9571477081354143
-0.6824567967967967	-0.9567401066245451
-0.6796542842842842	-0.9562420121128439
-0.6768517717717717	-0.9556479929661801
-0.6740492592592592	-0.9549726888214543
-0.6712467467467467	-0.9542436560409711
-0.6684442342342342	-0.9534930322994271
-0.6656417217217216	-0.9527503822447843
-0.6628392092092091	-0.9520380152650532
-0.6600366966966966	-0.9513688875072099
-0.6572341841841841	-0.9507463923998338
-0.6544316716716716	-0.9501651431559079
-0.6516291591591591	-0.9496121843375498
-0.6488266466466466	-0.9490686248072091
-0.6460241341341341	-0.9485120750060005
-0.6432216216216216	-0.947920226617091
-0.640419109109109	-0.9472754065063034
-0.6376165965965965	-0.9465692042791103
-0.634814084084084	-0.9458057047001158
-0.6320115715715715	-0.9450018189273004
-0.629209059059059	-0.9441838647499234
-0.6264065465465465	-0.9433807553215161
-0.623604034034034	-0.9426155016152871
-0.6208015215215215	-0.9418976728319066
-0.617999009009009	-0.9412195387519422
-0.6151964964964964	-0.9405576758822813
-0.6123939839839839	-0.9398800806981209
-0.6095914714714714	-0.9391568625556441
-0.6067889589589589	-0.938371100925393
-0.6039864464464464	-0.9375260500074074
-0.6011839339339339	-0.9366458110682776
-0.5983814214214214	-0.935768647082502
-0.5955789089089089	-0.9349346359161665
-0.5927763963963963	-0.9341714795531393
-0.5899738838838838	-0.9334832245155011
-0.5871713713713713	-0.9328459930856563
-0.5843688588588588	-0.932212708563088
-0.5815663463463463	-0.9315258755436606
-0.5787638338338338	-0.93073471771398
-0.5759613213213213	-0.9298113363565217
-0.5731588088088088	-0.9287606379152293
-0.5703562962962963	-0.9276206201869408
-0.5675537837837837	-0.9264526337964702
-0.5647512712712712	-0.9253244587124114
-0.5619487587587587	-0.924291377909018
-0.5591462462462462	-0.9233810974844912
-0.5563437337337337	-0.9225871192575312
-0.5535412212212212	-0.921872427760404
-0.5507387087087087	-0.9211820266477619
-0.5479361961961962	-0.9204600629768078
-0.5451336836836836	-0.9196659385407466
-0.5423311711711711	-0.9187843496982657
-0.5395286586586586	-0.9178264009771744
-0.5367261461461461	-0.9168220213095242
-0.5339236336336336	-0.915806807641713
-0.5311211211211211	-0.9148081481623089
-0.5283186086086086	-0.9138354799997592
-0.5255160960960961	-0.9128778665118231
-0.5227135835835836	-0.9119093682020718
-0.519911071071071	-0.9108999058579548
-0.5171085585585585	-0.909827448221566
-0.514306046046046	-0.9086870277752277
-0.5115035335335335	-0.907493367057467
-0.508701021021021	-0.9062762842558891
-0.5058985085085085	-0.9050706609957127
-0.503095995995996	-0.903904659340677
-0.5002934834834833	-0.9027904082683518
-0.49749097097097084	-0.9017203881880256
-0.4946884584584583	-0.9006706216422222
-0.4918859459459458	-0.8996093211072478
-0.4890834334334333	-0.8985077447926211
-0.4862809209209208	-0.8973493399639805
-0.4834784084084083	-0.8961340213151381
-0.48067589589589577	-0.8948763222642531
-0.47787338338338325	-0.8935984504085372
-0.47507087087087074	-0.8923211226228598
-0.47226835835835823	-0.8910557791942288
-0.4694658458458457	-0.8898011327684734
-0.4666633333333332	-0.8885452586967928
-0.4638608208208207	-0.8872722474781205
-0.4610583083083082	-0.8859706429276462
-0.4582557957957957	-0.884640158021174
-0.45545328328328316	-0.8832937726702283
-0.45265077077077065	-0.8819540527842358
-0.44984825825825814	-0.8806447485603057
-0.4470457457457456	-0.8793806091386505
-0.4442432332332331	-0.878159185632212
-0.4414407207207206	-0.8769578566190621
-0.4386382082082081	-0.87573756928419
-0.4358356956956956	-0.8744524547017238
-0.43303318318318307	-0.873062377788403
-0.43023067067067056	-0.8715443748230605
-0.42742815815815804	-0.8698992197808837
-0.42462564564564553	-0.8681509564725005
-0.421823133133133	-0.8663395842531905
-0.4190206206206205	-0.8645093707895533
-0.416218108108108	-0.8626966892222985
-0.4134155955955955	-0.8609213474107686
-0.410613083083083	-0.8591840799082351
-0.40781057057057046	-0.8574706752837642
-0.40500805805805795	-0.855760891621347
-0.40220554554554544	-0.8540386867164258
-0.39940303303303293	-0.8522999202913837
-0.3966005205205205	-0.8505546889657822
-0.3937980080080079	-0.8488234611893868
-0.3909954954954955	-0.847128468544367
-0.3881929829829829	-0.8454835671786456
-0.3853904704704705	-0.843886387161886
-0.38258795795795786	-0.8423158266854092
-0.37978544544544546	-0.8407360916039543
-0.37698293293293283	-0.8391061810725464
-0.37418042042042043	-0.8373917812863201
-0.3713779079079078	-0.8355756266474801
-0.3685753953953954	-0.8336628336510323
-0.3657728828828828	-0.8316793528449251
-0.3629703703703704	-0.8296639549716414
-0.36016785785785776	-0.8276562950809465
-0.35736534534534536	-0.8256848667193426
-0.35456283283283274	-0.823758651979128
-0.35176032032032034	-0.8218650140391139
-0.3489578078078077	-0.8199743098438881
-0.3461552952952953	-0.8180495269070316
-0.3433527827827827	-0.8160576928318408
-0.3405502702702703	-0.8139793655715271
-0.33774775775775767	-0.8118132960487618
-0.33494524524524527	-0.8095750595681537
-0.33214273273273265	-0.8072904782824666
-0.32934022022022025	-0.8049863180993768
-0.3265377077077076	-0.8026815020468434
-0.323735195195195	-0.800381723681824
-0.3209326826826826	-0.7980790371843052
-0.31813017017017	-0.795756225499276
-0.3153276576576576	-0.7933941223054497
-0.31252514514514496	-0.7909791302474896
-0.30972263263263256	-0.7885082244486634
-0.30692012012011993	-0.7859897032670451
-0.30411760760760753	-0.7834394845718313
-0.3013150950950949	-0.7808743072533388
-0.2985125825825825	-0.7783042578490915
-0.2957100700700699	-0.7757272615303132
-0.2929075575575575	-0.7731275075997681
-0.29010504504504486	-0.7704784697624325
-0.28730253253253246	-0.7677496793343028
-0.28450002002001984	-0.7649152087634634
-0.28169750750750744	-0.7619612988202282
-0.2788949949949948	-0.7588908570192874
-0.2760924824824824	-0.7557235410608598
-0.2732899699699698	-0.7524914803420786
-0.2704874574574574	-0.7492319493344581
-0.26768494494494477	-0.7459791071535118
-0.26488243243243237	-0.7427570434126802
-0.26207991991991975	-0.7395758301897097
-0.25927740740740735	-0.7364312870375884
-0.2564748948948947	-0.7333080566127321
-0.2536723823823823	-0.7301847073531638
-0.2508698698698697	-0.7270391720828269
-0.2480673573573573	-0.7238529756063525
-0.24526484484484468	-0.7206133012977656
-0.24246233233233228	-0.7173127662992882
-0.23965981981981965	-0.7139475388188685
-0.23685730730730725	-0.7105149028088562
-0.23405479479479463	-0.7070114302133961
-0.23125228228228223	-0.7034325748491645
-0.2284497697697696	-0.6997738951114405
-0.2256472572572572	-0.6960334573183546
-0.22284474474474458	-0.692214482260612
-0.22004223223223218	-0.6883271268924893
-0.21723971971971956	-0.6843884901407171
-0.21443720720720716	-0.6804204337992228
-0.21163469469469454	-0.6764454657687125
-0.20883218218218214	-0.6724815514916327
-0.2060296696696695	-0.6685371217577945
-0.2032271571571571	-0.6646076138669945
-0.2004246446446445	-0.6606745917665295
-0.1976221321321321	-0.6567079078227935
-0.19481961961961947	-0.6526706387516239
-0.19201710710710707	-0.6485258336699748
-0.18921459459459444	-0.6442436284781676
-0.18641208208208204	-0.6398071323808437
-0.18360956956956942	-0.635215722634584
-0.18080705705705702	-0.6304849437945319
-0.1780045445445444	-0.6256429682195166
-0.175202032032032	-0.620724355903455
-0.17239951951951937	-0.6157624679049862
-0.16959700700700697	-0.6107821918943322
-0.16679449449449435	-0.6057945591392208
-0.16399198198198195	-0.6007943911862836
-0.16118946946946933	-0.5957614204388232
-0.15838695695695693	-0.5906645499737512
-0.1555844444444443	-0.5854682388169912
-0.1527819319319319	-0.5801395739506879
-0.14997941941941928	-0.5746545064834891
-0.14717690690690688	-0.5690019875780103
-0.14437439439439426	-0.5631852595241013
-0.14157188188188186	-0.5572202026911877
-0.13876936936936923	-0.5511312562524147
-0.13596685685685683	-0.5449458872574461
-0.1331643443443442	-0.5386887972836893
-0.1303618318318318	-0.5323770102529217
-0.1275593193193192	-0.5260167187829414
-0.12475680680680679	-0.5196023586060098
-0.12195429429429416	-0.5131179249390859
-0.11915178178178176	-0.5065401279932864
-0.11634926926926914	-0.4998426727693809
-0.11354675675675674	-0.4930007807456117
-0.11074424424424412	-0.4859950637890592
-0.10794173173173172	-0.47881400919887673
-0.1051392192192191	-0.47145461684815415
-0.10233670670670669	-0.4639211041124063
-0.09953419419419407	-0.4562220014482192
-0.09673168168168167	-0.44836632440419233
-0.09392916916916905	-0.4403597437773432
-0.09112665665665665	-0.43220171451678613
-0.08832414414414402	-0.4238843313909535
-0.08552163163163162	-0.41539327588519437
-0.082719119119119	-0.40671068636508123
-0.0799166066066066	-0.3978192534552779
-0.07711409409409398	-0.3887064635145294
-0.07431158158158158	-0.37936780750294075
-0.07150906906906895	-0.3698079945142396
-0.06870655655655655	-0.3600397189294873
-0.06590404404404393	-0.3500801962827217
-0.06310153153153153	-0.33994631617798643
-0.06029901901901891	-0.32964966959338815
-0.057496506506506506	-0.31919276087880666
-0.054693993993993884	-0.3085673858985091
-0.05189148148148148	-0.29775554113204983
-0.04908896896896886	-0.2867325123139679
-0.04628645645645646	-0.2754711988842885
-0.04348394394394384	-0.26394644768885345
-0.040681431431431436	-0.2521382806309943
-0.037878918918918814	-0.2400333598217348
-0.03507640640640641	-0.22762467691530175
-0.03227389389389379	-0.21491005598390878
-0.02947138138138139	-0.20189041309316158
-0.026668868868868767	-0.1885687019918919
-0.023866356356356366	-0.17495010750563167
-0.021063843843843744	-0.16104346772840528
-0.018261331331331343	-0.14686333194154128
-0.01545881881881872	-0.13243171091233463
-0.01265630630630632	-0.1177785865024551
-0.009853793793793697	-0.10294062322064917
-0.007051281281281296	-0.0879581353405271
-0.004248768768768674	-0.07287099061712049
-0.001446256256256273	-0.05771454738024845
0.0013562562562563496	-0.042516772195160646
0.00415876876876875	-0.027297348021103007
0.006961281281281373	-0.012068975488426614
0.009763793793793774	0.003159593191588428
0.012566306306306396	0.018379735715363388
0.015368818818818797	0.03357945417241809
0.01817133133133142	0.04874105819804997
0.02097384384384382	0.06384042514385607
0.023776356356356443	0.07884767546343924
0.026578868868868843	0.09372870658758559
0.029381381381381466	0.10844693484549034
0.03218389389389387	0.12296481667305822
0.03498640640640649	0.1372451326561144
0.03778891891891911	0.15125240709564428
0.04059143143143151	0.1649549882259322
0.043393943943944135	0.17832811092257878
0.046196456456456536	0.19135774119315663
0.04899896896896916	0.20404435270431162
0.05180148148148156	0.2164052946637971
0.05460399399399418	0.22847434502785868
0.05740650650650658	0.24029753980430613
0.060209019019019205	0.25192535974122887
0.0630115315315316	0.2634025648369783
0.06581404404404423	0.2747579912310333
0.06861655655655663	0.28599706744322834
0.07141906906906925	0.29709942501336695
0.07422158158158165	0.3080227890001144
0.07702409409409428	0.3187126335754732
0.07982660660660668	0.3291153774023487
0.0826291191191193	0.33919172112014867
0.0854316316316317	0.34892650855888957
0.08823414414414432	0.35833235392933366
0.09103665665665672	0.3674460047199207
0.09383916916916935	0.376318499324132
0.09664168168168175	0.3850019882411111
0.09944419419419437	0.39353704682032636
0.10224670670670677	0.4019441044878024
0.10504921921921939	0.4102213064838167
0.10785173173173179	0.4183491210104038
0.11065424424424442	0.42629994327991944
0.11345675675675682	0.4340494812461032
0.11625926926926944	0.4415862915224313
0.11906178178178184	0.44891657779242217
0.12186429429429446	0.456062998547437
0.12466680680680686	0.463058202017833
0.12746931931931949	0.46993546319352225
0.13027183183183189	0.47671961238788246
0.1330743443443445	0.4834211837428952
0.1358768568568569	0.4900355073792701
0.13867936936936953	0.4965467618254913
0.14148188188188193	0.5029353847340434
0.14428439439439456	0.5091862439429643
0.14708690690690696	0.5152948953555255
0.14988941941941958	0.5212700682242598
0.15269193193193198	0.5271318890932517
0.1554944444444446	0.532906778036242
0.158296956956957	0.5386209343057673
0.16109946946946962	0.5442945694867887
0.16390198198198203	0.5499385261580959
0.16670449449449465	0.5555538955845787
0.16950700700700705	0.561134140740665
0.17230951951951967	0.5666684609340734
0.17511203203203207	0.5721449606021998
0.1779145445445447	0.5775526141835001
0.1807170570570571	0.5828818146229291
0.18351956956956972	0.5881240792412086
0.18632208208208212	0.5932719060235365
0.18912459459459474	0.5983196355167313
0.19192710710710714	0.6032655358488442
0.19472961961961976	0.6081144761679642
0.19753213213213217	0.6128798860202586
0.2003346446446448	0.6175835624825603
0.2031371571571572	0.6222524280502382
0.2059396696696698	0.6269124256759007
0.2087421821821822	0.6315809809590944
0.21154469469469483	0.6362603700154432
0.21434720720720724	0.6409344854080214
0.21714971971971986	0.6455707213145496
0.21995223223223226	0.6501271716795114
0.22275474474474488	0.654563526312551
0.22555725725725728	0.6588525888380494
0.2283597697697699	0.6629887896119473
0.2311622822822823	0.6669907101880105
0.23396479479479493	0.670896354577821
0.23676730730730733	0.6747521879123539
0.23956981981981995	0.6785990717745246
0.24237233233233235	0.6824594264922765
0.24517484484484497	0.6863297821277559
0.24797735735735738	0.6901813239220675
0.25077986986987	0.6939685489610317
0.2535823823823824	0.6976435206630888
0.256384894894895	0.7011713085621204
0.2591874074074074	0.7045416909109884
0.26198991991992004	0.7077732898937121
0.26479243243243245	0.7109086855851188
0.26759494494494507	0.7140019586381855
0.27039745745745747	0.7171025921318894
0.2731999699699701	0.7202408906935607
0.2760024824824825	0.7234196232236099
0.2788049949949951	0.7266145905891433
0.2816075075075075	0.7297839070153929
0.28441002002002014	0.7328829191856507
0.28721253253253254	0.7358798199918728
0.29001504504504516	0.7387667709852124
0.29281755755755756	0.7415628203601692
0.2956200700700702	0.7443076139633316
0.2984225825825826	0.7470479540300672
0.3012250950950952	0.7498216537503257
0.3040276076076076	0.7526440709275948
0.30683012012012023	0.7555018661877393
0.30963263263263263	0.7583561899704541
0.31243514514514525	0.7611544227002089
0.31523765765765766	0.7638467816383139
0.3180401701701703	0.7664024846713098
0.3208426826826827	0.7688202549069498
0.3236451951951953	0.7711297292657318
0.3264477077077077	0.7733832215667023
0.3292502202202203	0.7756403536281997
0.3320527327327327	0.7779503248631111
0.33485524524524535	0.7803373276050687
0.33765775775775775	0.7827936113757441
0.34046027027027037	0.7852822906673476
0.34326278278278277	0.7877489538409462
0.3460652952952954	0.790138426824978
0.3488678078078078	0.7924115127917288
0.3516703203203204	0.7945566217443556
0.3544728328328328	0.7965928584902238
0.35727534534534544	0.7985638069952223
0.36007785785785784	0.8005240879848483
0.36288037037037046	0.8025229020954494
0.36568288288288286	0.8045895732549291
0.3684853953953955	0.8067253745011356
0.3712879079079079	0.8089039225354326
0.3740904204204205	0.8110798108834558
0.3768929329329329	0.8132027186745936
0.37969544544544553	0.8152326988082803
0.38249795795795793	0.8171521335456496
0.38530047047047056	0.8189709573664044
0.38810298298298296	0.8207238061408277
0.3909054954954956	0.8224601201018886
0.393708008008008	0.8242302094799651
0.3965105205205206	0.826071336171603
0.3993130330330332	0.8279977183917101
0.4021155455455456	0.8299971244824319
0.40491805805805825	0.8320347859645825
0.40772057057057065	0.8340633002648672
0.4105230830830833	0.836035586032215
0.4133255955955957	0.8379172201066705
0.4161281081081083	0.8396947870832727
0.4189306206206207	0.8413780840762177
0.4217331331331333	0.8429957804695499
0.4245356456456457	0.8445859414271462
0.42733815815815834	0.8461841973226871
0.43014067067067074	0.8478129244582219
0.43294318318318337	0.849474460146472
0.43574569569569577	0.8511502188227662
0.4385482082082084	0.8528059280546063
0.4413507207207208	0.8544015109370967
0.4441532332332334	0.8559028585357686
0.4469557457457458	0.8572922066581967
0.44975825825825844	0.8585741992723576
0.45256077077077084	0.8597758910781769
0.45536328328328346	0.860940601629753
0.45816579579579586	0.8621172330765715
0.4609683083083085	0.8633479344779815
0.4637708208208209	0.8646574785823814
0.4665733333333335	0.8660472650311192
0.4693758458458459	0.8674955901909602
0.47217835835835853	0.8689640772716568
0.47498087087087093	0.8704084332602727
0.47778338338338355	0.8717904884981392
0.48058589589589595	0.873088136699876
0.4833884084084086	0.8743004339668998
0.486190920920921	0.8754465524559628
0.4889934334334336	0.8765590947010764
0.491795945945946	0.8776739174317312
0.4945984584584586	0.8788195939525401
0.497400970970971	0.8800096658223493
0.5002034834834836	0.8812398960802973
0.503005995995996	0.8824911347219626
0.5058085085085087	0.8837366479374615
0.5086110210210211	0.8849514007843852
0.5114135335335337	0.8861202458572358
0.5142160460460461	0.8872424195203896
0.5170185585585587	0.8883310244188877
0.5198210710710711	0.8894078556596622
0.5226235835835837	0.8904954527375966
0.5254260960960961	0.8916091290360506
0.5282286086086088	0.8927516657606855
0.5310311211211212	0.8939123922223747
0.5338336336336338	0.895070846785018
0.5366361461461462	0.8962036480144696
0.5394386586586588	0.8972921383869259
0.5422411711711712	0.8983281546038874
0.5450436836836838	0.8993159927063825
0.5478461961961962	0.9002700164202322
0.5506487087087089	0.9012089153764039
0.5534512212212213	0.9021488053288358
0.5562537337337339	0.9030977541719636
0.5590562462462463	0.9040537726864067
0.5618587587587589	0.9050070158814302
0.5646612712712713	0.9059453564334442
0.5674637837837839	0.9068611837922858
0.5702662962962963	0.9077567308296105
0.573068808808809	0.9086456551497469
0.5758713213213213	0.9095498828523926
0.578673833833834	0.9104924301004491
0.5814763463463464	0.9114884600248759
0.584278858858859	0.9125376564664945
0.5870813713713714	0.9136207820141649
0.589883883883884	0.9147020656872016
0.5926863963963964	0.9157372133854749
0.595488908908909	0.9166849564964515
0.5982914214214214	0.9175187809547616
0.6010939339339341	0.9182352532298346
0.6038964464464465	0.9188562837843831
0.6066989589589589	0.9194244656213385
0.6095014714714717	0.9199927271278129
0.6123039839839841	0.9206112707821894
0.6151064964964965	0.9213155758462478
0.6179090090090089	0.9221188683403415
0.6207115215215218	0.9230110343233979
0.6235140340340342	0.9239639417094923
0.6263165465465466	0.9249411935074977
0.629119059059059	0.9259090802335154
0.6319215715715718	0.9268453142217983
0.6347240840840842	0.927743039100431
0.6375265965965966	0.9286092807961674
0.640329109109109	0.9294588686880985
0.6431316216216219	0.9303062887717767
0.6459341341341343	0.9311584782401203
0.6487366466466467	0.9320110850839213
0.651539159159159	0.9328493990984649
0.6543416716716719	0.9336534858683753
0.6571441841841843	0.9344056014975506
0.6599466966966967	0.935097218462351
0.6627492092092091	0.9357331829608753
0.665551721721722	0.9363315572409321
0.6683542342342343	0.9369191985486698
0.6711567467467467	0.9375245645014341
0.6739592592592591	0.9381701240845681
0.676761771771772	0.9388668076749641
0.6795642842842844	0.9396121569415877
0.6823667967967968	0.9403925285165892
0.6851693093093092	0.9411883319499044
0.687971821821822	0.9419803200233059
0.6907743343343344	0.9427547190385432
0.6935768468468468	0.9435055448502306
0.6963793593593592	0.9442335753010443
0.6991818718718721	0.9449427239666508
0.7019843843843845	0.9456355208142042
0.7047868968968969	0.9463097079364304
0.7075894094094093	0.94695749743929
0.7103919219219221	0.947567983476269
0.7131944344344345	0.9481319355681727
0.7159969469469469	0.948647188862548
0.7187994594594593	0.9491224673763327
0.7216019719719722	0.9495778876892932
0.7244044844844846	0.9500414736226295
0.727206996996997	0.9505424062653545
0.7300095095095094	0.951102957116966
0.7328120220220222	0.9517316680322555
0.7356145345345346	0.9524201090053864
0.738417047047047	0.953144506009135
0.7412195595595594	0.9538720046433103
0.7440220720720723	0.9545698150375029
0.7468245845845847	0.9552144765948258
0.7496270970970971	0.9557983392182395
0.7524296096096099	0.9563311556604184
0.7552321221221223	0.9568361850198163
0.7580346346346347	0.9573419498256436
0.7608371471471471	0.957872209666462
0.76363965965966	0.9584373460505868
0.7664421721721724	0.9590299748762795
0.7692446846846848	0.9596263148916556
0.7720471971971972	0.9601930376847246
0.77484970970971	0.9606975737134043
0.7776522222222224	0.9611187084685426
0.7804547347347348	0.9614541447449819
0.7832572472472472	0.9617225945604342
0.7860597597597601	0.9619596290100391
0.7888622722722725	0.9622084383603695
0.7916647847847849	0.9625082336108701
0.7944672972972973	0.9628837556714787
0.7972698098098101	0.9633390153098431
0.8000723223223225	0.9638570730605102
0.8028748348348349	0.9644057984705026
0.8056773473473473	0.9649477141536608
0.8084798598598602	0.9654508118701131
0.8112823723723726	0.9658970072811917
0.814084884884885	0.9662857386782002
0.8168873973973974	0.9666318337974106
0.8196899099099102	0.9669586380448167
0.8224924224224226	0.9672889079850749
0.825294934934935	0.9676366353777752
0.8280974474474474	0.9680025679824822
0.8308999599599602	0.9683748716823416
0.8337024724724726	0.9687345776821099
0.836504984984985	0.9690637833054795
0.8393074974974974	0.9693535922256387
0.8421100100100103	0.9696088303815706
0.8449125225225227	0.9698476552783974
0.8477150350350351	0.9700959396802987
0.8505175475475475	0.9703781702105958
0.8533200600600603	0.9707079258578739
0.8561225725725727	0.9710813237282389
0.8589250850850851	0.9714759959571279
0.8617275975975975	0.971856427915398
0.8645301101101104	0.9721843895011586
0.8673326226226228	0.9724314118750819
0.8701351351351352	0.9725894007614844
0.8729376476476476	0.972675850464394
0.8757401601601604	0.9727316524733541
0.8785426726726728	0.9728117238358314
0.8813451851851852	0.9729709201882432
0.8841476976976976	0.9732492347068172
0.8869502102102105	0.9736606159766834
0.8897527227227229	0.9741887383739157
0.8925552352352353	0.9747910216870764
0.8953577477477477	0.9754097468122642
0.8981602602602605	0.9759870102192016
0.9009627727727729	0.9764791540196834
0.9037652852852853	0.9768665398150823
0.9065677977977977	0.9771560213202095
0.9093703103103106	0.9773757382025905
0.912172822822823	0.9775641866611113
0.9149753353353354	0.9777571944896004
0.9177778478478478	0.9779769318490721
0.9205803603603606	0.9782262921894597
0.923382872872873	0.9784901610622112
0.9261853853853854	0.9787428497394702
0.9289878978978978	0.9789590216190899
0.9317904104104107	0.9791243890538215
0.9345929229229231	0.9792426143922872
0.9373954354354355	0.9793361310839539
0.9401979479479479	0.9794405759650965
0.9430004604604607	0.9795945545653183
0.9458029729729731	0.9798279121047718
0.9486054854854855	0.9801521202798732
0.9514079979979979	0.980555710456022
0.9542105105105108	0.9810061329480735
0.9570130230230232	0.9814575025381855
0.9598155355355356	0.9818619947819638
0.962618048048048	0.9821816812075268
0.9654205605605608	0.9823975860647427
0.9682230730730732	0.9825136596780418
0.9710255855855856	0.9825548721708872
0.973828098098098	0.9825602628786729
0.9766306106106108	0.9825730633313677
0.9794331231231233	0.9826306149322307
0.9822356356356357	0.9827566213195632
0.985038148148148	0.9829574374089025
0.9878406606606609	0.9832228992548329
0.9906431731731733	0.9835310017057002
0.9934456856856857	0.9838548479522792
0.9962481981981981	0.9841699124838613
0.9990507107107109	0.9844598043251723
1.0018532232232233	0.9847192801253664
1.0046557357357357	0.9849540429129218
1.0074582482482481	0.9851776610890576
1.010260760760761	0.9854065794417471
1.0130632732732734	0.985654561776311
1.0158657857857858	0.985927965022738
1.0186682982982982	0.9862230156159275
1.021470810810811	0.9865257976360904
1.0242733233233234	0.9868150522420879
1.0270758358358358	0.9870672341567006
1.0298783483483482	0.987262695695045
1.032680860860861	0.9873915010517762
1.0354833733733735	0.9874573252270137
1.0382858858858859	0.9874782235128943
1.0410883983983983	0.9874837435867002
1.0438909109109111	0.9875087642494333
1.0466934234234235	0.9875853638248197
1.049495935935936	0.9877346871374328
1.0522984484484483	0.9879609670040853
1.0551009609609612	0.9882494519946217
1.0579034734734736	0.9885690523848631
1.060705985985986	0.9888792691647321
1.0635084984984984	0.9891397643175381
1.0663110110110112	0.989320130090076
1.0691135235235236	0.9894072862895785
1.071916036036036	0.9894085482226538
1.0747185485485484	0.9893496026393718
1.0775210610610613	0.9892680524450363
1.0803235735735737	0.9892044070336147
1.083126086086086	0.9891930266034688
1.0859285985985985	0.9892553851836998
1.0887311111111113	0.9893971625035282
1.0915336236236237	0.9896094094916403
1.0943361361361361	0.9898727904236351
1.0971386486486485	0.990163103646249
1.0999411611611614	0.990456174680706
1.1027436736736738	0.9907307976606743
1.1055461861861862	0.9909694175649714
1.1083486986986986	0.9911572825987973
1.1111512112112114	0.9912814370156353
1.1139537237237238	0.9913309103590775
1.1167562362362362	0.9912987905479457
1.119558748748749	0.9911858129714078
1.1223612612612615	0.9910040934330163
1.1251637737737739	0.9907791210182262
1.1279662862862863	0.9905483784634403
1.130768798798799	0.9903559550228209
1.1335713113113115	0.9902439429864558
1.136373823823824	0.9902427501342553
1.1391763363363363	0.9903631908094085
1.1419788488488491	0.9905930003790198
1.1447813613613615	0.990899242652007
1.147583873873874	0.991236291856
1.1503863863863864	0.9915572619951769
1.1531888988988992	0.9918255624447144
1.1559914114114116	0.9920231284527469
1.158793923923924	0.9921528985797229
1.1615964364364364	0.992234970269677
1.1643989489489492	0.9922979335532076
1.1672014614614616	0.9923684425515367
1.170003973973974	0.9924625810473244
1.1728064864864864	0.992581828504781
1.1756089989989993	0.9927146999563364
1.1784115115115117	0.9928430416840115
1.181214024024024	0.9929502791669781
1.1840165365365365	0.9930282598012091
1.1868190490490493	0.9930799614969013
1.1896215615615617	0.9931170235264687
1.1924240740740741	0.9931531676510859
1.1952265865865865	0.9931963073038731
1.1980290990990994	0.9932428047142918
1.2008316116116118	0.9932766317620613
1.2036341241241242	0.9932743366599099
1.2064366366366366	0.9932143851496025
1.2092391491491494	0.9930875189264013
1.2120416616616618	0.9929040316901437
1.2148441741741742	0.9926946688383077
1.2176466866866866	0.9925040034200552
1.2204491991991995	0.9923778988859683
1.2232517117117119	0.9923490335862282
1.2260542242242243	0.9924255161501524
1.2288567367367367	0.9925868846597741
1.2316592492492495	0.9927894154529268
1.234461761761762	0.9929794439206209
1.2372642742742743	0.9931104547952361
1.2400667867867867	0.9931581279925441
1.2428692992992996	0.9931279769197148
1.245671811811812	0.9930526306924018
1.2484743243243244	0.9929794098198604
1.2512768368368368	0.9929523751135338
1.2540793493493496	0.9929952036772377
1.256881861861862	0.9931012077039025
1.2596843743743744	0.9932344702304853
1.2624868868868868	0.9933421702063424
1.2652893993993997	0.9933740537619549
1.268091911911912	0.9933021682832841
1.2708944244244245	0.9931335082145956
1.2736969369369369	0.9929104161956639
1.2764994494494497	0.9926977794230138
1.279301961961962	0.9925608416418574
1.2821044744744745	0.9925411173247056
1.284906986986987	0.9926390643584018
1.2877094994994998	0.9928102903246169
1.2905120120120122	0.9929776451378389
1.2933145245245246	0.9930560312035203
1.296117037037037	0.9929820448037676
1.2989195495495498	0.9927383599759262
1.3017220620620622	0.9923639837666024
1.3045245745745746	0.9919458948806473
1.307327087087087	0.9915937526058066
1.3101295995995998	0.9914052710435186
1.3129321121121122	0.9914334423286149
1.3157346246246246	0.9916667275869118
1.318537137137137	0.9920294881112625
1.32133964964965	0.9924034656680436
1.3241421621621623	0.9926641374792669
1.3269446746746747	0.992720608890151
1.329747187187187	0.9925461562885697
1.3325496996997	0.992189212464968
1.3353522122122123	0.9917607040585564
1.3381547247247247	0.9914012429373495
1.3409572372372371	0.9912382487216617
1.34375974974975	0.9913464503033441
1.3465622622622624	0.9917242363433831
1.3493647747747748	0.9922932933700498
1.3521672872872872	0.9929215300180702
1.3549697997998	0.9934618852073217
1.3577723123123124	0.9937946875235024
1.3605748248248248	0.9938603702493831
1.3633773373373372	0.9936727818501918
1.36617984984985	0.9933098594210823
1.3689823623623625	0.9928858289497107
1.3717848748748749	0.9925148813408088
1.3745873873873873	0.9922785540139312
1.3773898998999001	0.9922071537093269
1.3801924124124125	0.9922802490568977
1.382994924924925	0.9924444535402185
1.3857974374374373	0.9926407973813101
1.3885999499499502	0.9928309807508695
1.3914024624624626	0.9930126863660508
1.394204974974975	0.9932185045427175
1.3970074874874874	0.9934992668864224
1.39981	0.9938984390129499
1.39991	0.994423255363027
1.3971074774774772	0.9937304388059861
1.3943049549549547	0.993069256278112
1.391502432432432	0.9925116634201521
1.3886999099099095	0.9921021804344916
1.385897387387387	0.9918516592759313
1.3830948648648644	0.9917398712537355
1.3802923423423419	0.9917254452790232
1.3774898198198193	0.9917597238116773
1.3746872972972968	0.991800280031234
1.3718847747747747	0.9918203387007467
1.369082252252252	0.9918119255365939
1.3662797297297296	0.9917826720532067
1.363477207207207	0.99174813478639
1.3606746846846844	0.991722662011222
1.3578721621621619	0.991711955210702
1.3550696396396393	0.9917095873993158
1.3522671171171168	0.9916982329831333
1.3494645945945942	0.9916547787618512
1.3466620720720717	0.9915573412959544
1.3438595495495491	0.9913918340393271
1.3410570270270266	0.9911561438784887
1.338254504504504	0.9908609559424852
1.335451981981982	0.9905274102169719
1.3326494594594593	0.9901826789894962
1.3298469369369368	0.9898549522771799
1.3270444144144142	0.9895691580824648
1.3242418918918917	0.9893441848441442
1.3214393693693691	0.9891916993100544
1.3186368468468466	0.9891161487929333
1.315834324324324	0.9891153727593709
1.3130318018018015	0.9891814222632781
1.310229279279279	0.9893015380778305
1.3074267567567563	0.9894595370209217
1.3046242342342338	0.9896379062273305
1.3018217117117112	0.9898206431422979
1.2990191891891887	0.989996406750023
1.2962166666666666	0.9901610919378161
1.293414144144144	0.9903187617611938
1.2906116216216215	0.9904801405879449
1.287809099099099	0.990658575996805
1.2850065765765764	0.9908643126067026
1.2822040540540538	0.9910987445376761
1.2794015315315312	0.9913506714438153
1.2765990090090087	0.9915962533144675
1.2737964864864861	0.9918033542439971
1.2709939639639636	0.9919395563029674
1.268191441441441	0.9919817670988876
1.2653889189189185	0.9919245280981698
1.262586396396396	0.9917842025210075
1.2597838738738734	0.9915972482299446
1.2569813513513513	0.9914125013560466
1.2541788288288287	0.991279288529194
1.2513763063063061	0.9912346307480422
1.2485737837837836	0.9912932923564425
1.245771261261261	0.9914437479352206
1.2429687387387385	0.9916514517319923
1.240166216216216	0.9918686037144657
1.2373636936936934	0.9920476035845243
1.2345611711711708	0.9921542192365082
1.2317586486486483	0.9921765611613631
1.2289561261261257	0.9921272466730033
1.2261536036036031	0.9920382542391167
1.2233510810810806	0.9919502327574792
1.2205485585585585	0.9918997161499996
1.217746036036036	0.991908261958533
1.2149435135135134	0.9919768126630222
1.2121409909909908	0.9920868217712071
1.2093384684684683	0.9922074814596348
1.2065359459459457	0.9923064610217052
1.2037334234234232	0.9923605372020431
1.2009309009009006	0.9923626804094287
1.198128378378378	0.9923234585158559
1.1953258558558555	0.9922665689239523
1.192523333333333	0.99222024290587
1.1897208108108104	0.9922075428447165
1.1869182882882878	0.9922387930594943
1.1841157657657653	0.9923085176964012
1.1813132432432432	0.9923976421433452
1.1785107207207206	0.9924799261266437
1.175708198198198	0.9925302507519513
1.1729056756756755	0.992531915117681
1.170103153153153	0.9924806265642075
1.1673006306306304	0.9923841586468266
1.1644981081081078	0.9922582142386772
1.1616955855855853	0.9921203053604155
1.1588930630630627	0.9919840108545375
1.1560905405405402	0.9918556390206642
1.1532880180180176	0.9917342695334456
1.150485495495495	0.9916147956567134
1.1476829729729725	0.9914924467323896
1.14488045045045	0.9913667604866621
1.1420779279279278	0.9912432684240424
1.1392754054054053	0.9911321260352828
1.1364728828828827	0.9910441834516568
1.1336703603603602	0.9909860658902034
1.1308678378378376	0.9909563051840623
1.128065315315315	0.9909442478793125
1.1252627927927925	0.9909324692606208
1.12246027027027	0.9909021075901446
1.1196577477477474	0.9908393821939196
1.1168552252252248	0.9907410023718624
1.1140527027027023	0.9906164310036907
1.1112501801801797	0.9904859663098438
1.1084476576576572	0.9903750099874921
1.105645135135135	0.9903062145950212
1.1028426126126125	0.9902919856155599
1.10004009009009	0.990329777540433
1.0972375675675674	0.9904017734514458
1.0944350450450449	0.9904791569867867
1.0916325225225223	0.9905297354011458
1.0888299999999997	0.9905266316425444
1.0860274774774772	0.9904554652920183
1.0832249549549546	0.9903179649345777
1.080422432432432	0.9901311019298019
1.0776199099099095	0.9899222129600026
1.074817387387387	0.9897217338945163
1.0720148648648644	0.9895557454715103
1.0692123423423419	0.9894403887904389
1.0664098198198197	0.9893794497165654
1.0636072972972972	0.9893653357111072
1.0608047747747746	0.9893826550755492
1.058002252252252	0.9894129784588801
1.0551997297297295	0.9894392729692407
1.052397207207207	0.9894489033540922
1.0495946846846844	0.9894347779991581
1.0467921621621619	0.9893948933606589
1.0439896396396393	0.9893309547861237
1.0411871171171168	0.9892468120936463
1.0383845945945942	0.9891471949873092
1.0355820720720716	0.9890368428814232
1.032779549549549	0.988919812834515
1.0299770270270265	0.9887986765824731
1.0271745045045044	0.9886735130168832
1.0243719819819819	0.9885409543193073
1.0215694594594593	0.9883938494022361
1.0187669369369368	0.9882221656814993
1.0159644144144142	0.988015456048304
1.0131618918918917	0.9877666268068832
1.010359369369369	0.9874760621900864
1.0075568468468465	0.9871546812824992
1.004754324324324	0.986824480643758
1.0019518018018014	0.9865156619268577
0.9991492792792789	0.9862604578295936
0.9963467567567563	0.9860849505887532
0.9935442342342338	0.9860011138473284
0.9907417117117117	0.9860016227320281
0.9879391891891891	0.9860594673615668
0.9851366666666665	0.9861331409164227
0.982334144144144	0.9861764968586743
0.9795316216216214	0.9861508006925385
0.9767290990990989	0.9860355717612876
0.9739265765765763	0.9858348821386917
0.9711240540540538	0.985576909623561
0.9683215315315312	0.9853064426959477
0.9655190090090087	0.9850721505526213
0.9627164864864861	0.984912105038716
0.9599139639639636	0.984841728022418
0.957111441441441	0.9848477840450621
0.9543089189189184	0.9848903736546315
0.9515063963963963	0.9849125892519215
0.9487038738738738	0.9848552597557367
0.9459013513513512	0.9846727111062898
0.9430988288288287	0.9843451619855955
0.9402963063063061	0.9838843475439649
0.9374937837837836	0.9833309154620666
0.934691261261261	0.9827444715951676
0.9318887387387385	0.9821891664223685
0.9290862162162159	0.9817188241155388
0.9262836936936933	0.9813655322259716
0.9234811711711708	0.9811344138948511
0.9206786486486482	0.9810054107002486
0.9178761261261257	0.9809409158236109
0.9150736036036036	0.9808966087657561
0.912271081081081	0.9808322561817541
0.9094685585585585	0.9807196545352221
0.9066660360360359	0.9805460804342442
0.9038635135135134	0.9803131423698418
0.9010609909909908	0.9800322865782459
0.8982584684684682	0.9797189952216456
0.8954559459459457	0.9793877457690211
0.8926534234234231	0.9790491576331272
0.8898509009009006	0.9787097292932178
0.887048378378378	0.9783735556448315
0.8842458558558555	0.9780447576696432
0.8814433333333329	0.9777292456816906
0.8786408108108104	0.9774348580291191
0.8758382882882882	0.9771696708935237
0.8730357657657657	0.9769390640358246
0.8702332432432431	0.9767426653613994
0.8674307207207206	0.9765724058676136
0.864628198198198	0.9764125784404764
0.8618256756756755	0.9762421454385621
0.8590231531531529	0.9760388128087333
0.8562206306306304	0.9757838245196307
0.8534181081081078	0.975466201779957
0.8506155855855853	0.9750853085604795
0.8478130630630627	0.9746510958530524
0.8450105405405401	0.974182001513406
0.8422080180180176	0.97370107224573
0.839405495495495	0.9732312736887105
0.8366029729729729	0.9727910814036956
0.8338004504504504	0.9723913019100139
0.8309979279279278	0.9720337283468435
0.8281954054054053	0.9717117939861009
0.8253928828828827	0.971412953174206
0.8225903603603602	0.9711221748287815
0.8197878378378376	0.9708257287201759
0.816985315315315	0.9705144023943517
0.8141827927927925	0.9701854097216619
0.8113802702702699	0.9698425269559912
0.8085777477477474	0.9694943846638109
0.8057752252252248	0.9691512921461646
0.8029727027027023	0.9688213834969676
0.8001701801801802	0.9685071410081297
0.7973676576576576	0.9682033705353322
0.794565135135135	0.9678974190688586
0.7917626126126125	0.9675718620660244
0.7889600900900899	0.9672091673076115
0.7861575675675674	0.9667971610766426
0.7833550450450448	0.9663337056003488
0.7805525225225223	0.9658290215831381
0.7777499999999997	0.9653046163911424
0.7749474774774772	0.9647887081948293
0.7721449549549546	0.9643091202186876
0.769342432432432	0.9638855221269953
0.7665399099099095	0.963523300071016
0.763737387387387	0.9632110546416958
0.7609348648648648	0.9629227773705006
0.7581323423423423	0.9626243867725647
0.7553298198198197	0.9622829237209085
0.7525272972972972	0.9618757633045906
0.7497247747747746	0.9613970379242929
0.7469222522522521	0.9608591927792367
0.7441197297297295	0.960289030926257
0.741317207207207	0.9597193236994864
0.7385146846846844	0.9591785160062911
0.7357121621621618	0.9586817539525762
0.7329096396396393	0.958226138629215
0.7301071171171167	0.9577918257322386
0.7273045945945942	0.9573487298097024
0.7245020720720716	0.9568667471005711
0.7216995495495495	0.9563261937774442
0.718897027027027	0.9557249925377524
0.7160945045045044	0.9550801192565997
0.7132919819819818	0.9544226537299728
0.7104894594594593	0.9537878812098954
0.7076869369369367	0.9532035737209323
0.7048844144144142	0.9526802723693562
0.7020818918918916	0.9522068396436526
0.6992793693693691	0.9517529079950394
0.6964768468468465	0.9512776376645086
0.693674324324324	0.9507421321684469
0.6908718018018014	0.9501216261964386
0.6880692792792789	0.9494135745644754
0.6852667567567567	0.9486390410846531
0.6824642342342342	0.9478369064217952
0.6796617117117116	0.9470526947021547
0.6768591891891891	0.9463255150757803
0.6740566666666665	0.945677174325323
0.671254144144144	0.9451067640816113
0.6684516216216214	0.9445922196679475
0.6656490990990989	0.9440980918483115
0.6628465765765763	0.9435868150091159
0.6600440540540538	0.943029734354966
0.6572415315315312	0.9424143882659357
0.6544390090090086	0.9417459239856044
0.6516364864864861	0.9410425667381433
0.6488339639639635	0.9403270632779314
0.6460314414414414	0.9396173073640663
0.6432289189189189	0.9389195083070387
0.6404263963963963	0.9382262588032488
0.6376238738738738	0.9375200638266766
0.6348213513513512	0.9367809399841305
0.6320188288288286	0.9359952588784878
0.6292163063063061	0.935162575102953
0.6264137837837835	0.934297885093989
0.623611261261261	0.933428351506022
0.6208087387387384	0.9325854457860696
0.6180062162162159	0.9317950518439572
0.6152036936936933	0.9310687998257954
0.6124011711711708	0.9303995252624281
0.6095986486486482	0.9297624137209809
0.6067961261261261	0.9291215523008229
0.6039936036036035	0.9284398825183461
0.601191081081081	0.9276894975066627
0.5983885585585584	0.9268591743985084
0.5955860360360359	0.9259569658582896
0.5927835135135133	0.925007257096375
0.5899809909909908	0.924043393324946
0.5871784684684682	0.9230982523384603
0.5843759459459457	0.9221956007013012
0.5815734234234231	0.9213446357399873
0.5787709009009008	0.9205389814208089
0.5759683783783782	0.9197599862256526
0.5731658558558557	0.9189829355466738
0.5703633333333331	0.918184108039057
0.5675608108108106	0.9173466274051871
0.564758288288288	0.9164636947398229
0.5619557657657654	0.9155387490486742
0.5591532432432431	0.9145830401102303
0.5563507207207206	0.9136117129787188
0.553548198198198	0.912639657446131
0.5507456756756755	0.9116781143731955
0.5479431531531529	0.9107325422170227
0.5451406306306303	0.9098017693984625
0.5423381081081078	0.9088781765683773
0.5395355855855855	0.9079486286012356
0.5367330630630629	0.906996033927591
0.5339305405405403	0.9060015846483994
0.5311280180180178	0.9049477580935709
0.5283254954954952	0.9038219557941234
0.5255229729729727	0.9026202678663394
0.5227204504504503	0.9013504491142291
0.5199179279279278	0.9000330001084944
0.5171154054054052	0.8986994385371754
0.5143128828828827	0.8973874647595849
0.5115103603603601	0.8961336364281007
0.5087078378378376	0.8949650883462426
0.505905315315315	0.8938924276063498
0.5031027927927927	0.8929059310371553
0.5003002702702701	0.8919764818555013
0.4974977477477476	0.8910614480946198
0.494695225225225	0.890114275300351
0.49189270270270247	0.8890953891764787
0.4890901801801799	0.8879814811298505
0.48628765765765736	0.8867705919374401
0.483485135135135	0.8854815535432239
0.48068261261261247	0.8841479673816479
0.4778800900900899	0.8828084932185548
0.47507756756756736	0.8814962913033579
0.4722750450450448	0.8802306585238936
0.46947252252252225	0.8790131596455488
0.4666699999999997	0.8778291148564501
0.46386747747747736	0.8766536302893441
0.4610649549549548	0.8754599897024046
0.45826243243243225	0.8742275996853095
0.4554599099099097	0.8729469852529056
0.45265738738738714	0.8716204451098352
0.4498548648648646	0.8702585072589214
0.44705234234234204	0.8688737534734386
0.4442498198198197	0.8674744264949606
0.44144729729729715	0.8660602221134266
0.4386447747747746	0.8646218196562943
0.43584225225225204	0.8631443232987459
0.4330397297297295	0.8616133553580066
0.43023720720720693	0.8600215562312377
0.4274346846846844	0.8583730435476399
0.42463216216216204	0.856684036441561
0.4218296396396395	0.854979140267983
0.41902711711711693	0.8532842788649245
0.4162245945945944	0.8516184542500917
0.4134220720720718	0.8499870056791266
0.41061954954954927	0.848378661109987
0.40781702702702693	0.8467675393894885
0.4050145045045044	0.8451197307594637
0.4022119819819818	0.8434026420503951
0.39940945945945927	0.8415943952328147
0.3966069369369367	0.8396904932177962
0.39380441441441416	0.8377057356512079
0.3910018918918916	0.8356707416822087
0.3881993693693693	0.8336239992565153
0.3853968468468467	0.8316016475915088
0.38259432432432416	0.8296278411839051
0.3797918018018016	0.8277083695734478
0.37698927927927905	0.825829287159568
0.3741867567567565	0.8239609201645962
0.37138423423423395	0.8220661602267907
0.3685817117117116	0.8201108236730719
0.36577918918918906	0.8180733414710082
0.3629766666666665	0.8159512574194328
0.36017414414414395	0.8137628661579268
0.3573716216216214	0.8115435740271268
0.35456909909909884	0.8093378855606193
0.3517665765765763	0.8071889798942582
0.34896405405405395	0.8051283988696895
0.3461615315315314	0.8031683084445113
0.34335900900900884	0.8012981522058154
0.3405564864864863	0.7994864567292701
0.33775396396396373	0.7976873277846814
0.3349514414414412	0.7958500784249636
0.3321489189189186	0.7939297077011295
0.3293463963963963	0.7918957694880233
0.32654387387387374	0.7897375793492503
0.3237413513513512	0.7874646123733864
0.3209388288288286	0.7851021348856525
0.31813630630630607	0.7826832995464674
0.3153337837837835	0.7802398173039315
0.31253126126126096	0.7777936655990008
0.30972873873873863	0.7753519944698599
0.3069262162162161	0.7729065123390915
0.3041236936936935	0.7704373949103196
0.30132117117117097	0.7679204975847516
0.2985186486486484	0.7653357196547105
0.29571612612612586	0.7626740421134575
0.2929136036036035	0.7599411485327241
0.29011108108108097	0.7571565406932652
0.2873085585585584	0.7543483908427222
0.28450603603603586	0.7515456368380387
0.2817035135135133	0.7487696423198544
0.27890099099099075	0.7460278600236979
0.2760984684684682	0.7433113151699584
0.27329594594594586	0.7405965613373122
0.2704934234234233	0.7378514198985258
0.26769090090090075	0.7350427189910032
0.2648883783783782	0.7321437408489416
0.26208585585585564	0.7291393145220588
0.2592833333333331	0.7260273581862253
0.25648081081081053	0.7228168740473262
0.2536782882882882	0.7195235161730709
0.25087576576576565	0.7161645113179309
0.2480732432432431	0.7127547064676014
0.24527072072072054	0.7093048761575521
0.24246819819819798	0.7058224071532735
0.23966567567567543	0.702313480834015
0.23686315315315287	0.6987852773761767
0.23406063063063054	0.6952467611973614
0.23125810810810798	0.6917072642285216
0.22845558558558543	0.6881731110771785
0.22565306306306288	0.6846435241993716
0.22285054054054032	0.6811076002878225
0.22004801801801777	0.6775440053724425
0.2172454954954952	0.6739241960373468
0.21444297297297288	0.6702187073779347
0.21164045045045032	0.6664048067323013
0.20883792792792777	0.6624730706711695
0.20603540540540521	0.6584305232631195
0.20323288288288266	0.6542989170799807
0.2004303603603601	0.6501082725824439
0.19762783783783777	0.6458874120374353
0.19482531531531522	0.6416543635545457
0.19202279279279266	0.6374097390054343
0.1892202702702701	0.6331353740422716
0.18641774774774755	0.6287988858461387
0.183615225225225	0.6243628768402814
0.18081270270270244	0.6197959373085603
0.1780101801801801	0.6150819268914494
0.17520765765765756	0.6102245025597879
0.172405135135135	0.6052453758672203
0.16960261261261245	0.6001768353036245
0.1668000900900899	0.595050974100206
0.16399756756756734	0.5898891698966783
0.16119504504504478	0.5846952823934632
0.15839252252252245	0.5794547820380774
0.1555899999999999	0.5741400142146252
0.15278747747747734	0.5687197220122973
0.14998495495495479	0.5631695114775392
0.14718243243243223	0.55747964578524
0.14437990990990968	0.5516575067310647
0.14157738738738712	0.5457239375928105
0.1387748648648648	0.5397048306737456
0.13597234234234223	0.5336209952195101
0.13316981981981968	0.5274799474545815
0.13036729729729712	0.5212725838106442
0.12756477477477457	0.5149759605559778
0.12476225225225201	0.5085612115587267
0.12195972972972946	0.5020037606666505
0.11915720720720713	0.49529209406755614
0.11635468468468457	0.4884317816948184
0.11355216216216202	0.48144304900586177
0.11074963963963946	0.47435245683711846
0.10794711711711691	0.46718136991097603
0.10514459459459435	0.4599351410921699
0.1023420720720718	0.45259685870829525
0.09953954954954947	0.4451280996180135
0.09673702702702691	0.43747685750963833
0.09393450450450436	0.4295904317863749
0.0911319819819818	0.42142936872362535
0.08832945945945925	0.4129781155163953
0.08552693693693669	0.4042490280144275
0.08272441441441436	0.39527844049083516
0.0799218918918918	0.38611597660187635
0.07711936936936925	0.37681034430642035
0.0743168468468467	0.3673958511728671
0.07151432432432414	0.3578835050549771
0.06871180180180159	0.34825899216305223
0.06590927927927903	0.33848760583129184
0.0631067567567567	0.32852408424183926
0.060304234234234144	0.3183239880358284
0.05750171171171159	0.3078530985746691
0.054699189189189035	0.297092318741233
0.05189666666666648	0.28603729590342525
0.049094144144143925	0.2746938177760899
0.04629162162162137	0.26307131868003375
0.04348909909909904	0.2511771672222846
0.04068657657657648	0.23901374081970495
0.03788405405405393	0.22657894491041927
0.035081531531531374	0.21386935519861394
0.03227900900900882	0.2008841228228705
0.029476486486486264	0.18762756875284917
0.02667396396396371	0.1741090624347314
0.023871441441441377	0.1603400476012884
0.021068918918918822	0.14632943339487725
0.018266396396396267	0.13207946593428183
0.015463873873873712	0.11758426057826987
0.012661351351351158	0.10283234782558662
0.009858828828828603	0.08781314379697547
0.007056306306306048	0.07252571654657836
0.004253783783783716	0.05698715124604409
0.0014512612612611608	0.04123763510746353
-0.001351261261261394	0.02534019456809561
-0.004153783783783949	0.009374581094978962
-0.006956306306306503	-0.00657339161461995
-0.009758828828829058	-0.02242430855220806
-0.012561351351351613	-0.03811605792311745
-0.015363873873873946	-0.05361026677298275
-0.0181663963963965	-0.06889269620050892
-0.020968918918919055	-0.08396782263035252
-0.02377144144144161	-0.0988495042473706
-0.026573963963964164	-0.1135506549438694
-0.02937648648648672	-0.12807492927126485
-0.03217900900900905	-0.14241258762814396
-0.03498153153153161	-0.15654128335045525
-0.03778405405405416	-0.17043098650185862
-0.040586576576576716	-0.18405112326549122
-0.04338909909909927	-0.19737758725547117
-0.046191621621621826	-0.2103976282024781
-0.04899414414414438	-0.22311154080378426
-0.05179666666666671	-0.23553118999931377
-0.05459918918918927	-0.24767632352677638
-0.05740171171171182	-0.2595700622326539
-0.06020423423423438	-0.27123485279678305
-0.06300675675675693	-0.2826896546950851
-0.06580927927927949	-0.2939484851145685
-0.06861180180180204	-0.30501994679987976
-0.07141432432432437	-0.31590719631570574
-0.07421684684684693	-0.3266079873293716
-0.07701936936936948	-0.33711479819350343
-0.07982189189189204	-0.3474153932186451
-0.0826244144144146	-0.3574942647441992
-0.08542693693693715	-0.3673351717638521
-0.0882294594594597	-0.3769245083696928
-0.09103198198198204	-0.38625471540624345
-0.09383450450450459	-0.39532665088204355
-0.09663702702702714	-0.4041499488452083
-0.0994395495495497	-0.41274095090689555
-0.10224207207207225	-0.42111862674079015
-0.10504459459459481	-0.4292997055781155
-0.10784711711711736	-0.43729468722084874
-0.1106496396396397	-0.44510626136568454
-0.11345216216216225	-0.45273091965603807
-0.1162546846846848	-0.4601634142710117
-0.11905720720720736	-0.4674025922026699
-0.12185972972972992	-0.4744564454954704
-0.12466225225225247	-0.4813442704548766
-0.12746477477477502	-0.4880946780456369
-0.13026729729729736	-0.4947396055824943
-0.1330698198198199	-0.5013059807117414
-0.13587234234234247	-0.507807743103101
-0.13867486486486502	-0.5142411156000856
-0.14147738738738758	-0.5205851923329772
-0.14427990990991013	-0.5268082835058222
-0.14708243243243246	-0.532878530863338
-0.14988495495495502	-0.5387757283691934
-0.15268747747747757	-0.5445006145103289
-0.15549000000000013	-0.5500784314731851
-0.15829252252252268	-0.5555551660195008
-0.16109504504504524	-0.5609871179075883
-0.1638975675675678	-0.5664265794138146
-0.16670009009009013	-0.571907753401933
-0.16950261261261268	-0.5774371260918657
-0.17230513513513523	-0.5829912817430303
-0.1751076576576578	-0.5885229650525947
-0.17791018018018034	-0.5939737417185073
-0.1807127027027029	-0.5992896500965921
-0.18351522522522545	-0.6044353896506517
-0.1863177477477478	-0.6094031082236598
-0.18912027027027034	-0.6142135441637926
-0.1919227927927929	-0.6189095923518235
-0.19472531531531545	-0.6235445529519781
-0.197527837837838	-0.6281687093920176
-0.20033036036036056	-0.6328180728482222
-0.20313288288288311	-0.6375081339094997
-0.20593540540540545	-0.6422336734724712
-0.208737927927928	-0.646973737643461
-0.21154045045045056	-0.6516994236585159
-0.2143429729729731	-0.6563815984948402
-0.21714549549549567	-0.6609961754112592
-0.21994801801801822	-0.665525840304763
-0.22275054054054078	-0.6699586325382978
-0.2255530630630631	-0.6742849709393754
-0.22835558558558566	-0.6784951542639852
-0.23115810810810822	-0.6825789344359507
-0.23396063063063077	-0.6865276710027157
-0.23676315315315333	-0.690338282307446
-0.23956567567567588	-0.6940172382773011
-0.24236819819819821	-0.6975825882196103
-0.24517072072072077	-0.7010626040249968
-0.24797324324324332	-0.7044908413697961
-0.2507757657657659	-0.7078988265659738
-0.25357828828828843	-0.7113086291232418
-0.256380810810811	-0.7147278588849115
-0.25918333333333354	-0.7181489833864585
-0.2619858558558559	-0.7215534812232369
-0.26478837837837843	-0.7249196913640668
-0.267590900900901	-0.7282318642901202
-0.27039342342342354	-0.7314873608497809
-0.2731959459459461	-0.7346994096932324
-0.27599846846846865	-0.7378942064670828
-0.2788009909909912	-0.741102984257116
-0.28160351351351354	-0.7443513981984511
-0.2844060360360361	-0.7476495706855297
-0.28720855855855865	-0.7509860851511256
-0.2900110810810812	-0.7543280894820856
-0.29281360360360376	-0.7576278192644559
-0.2956161261261263	-0.7608338601446865
-0.29841864864864887	-0.7639039706459414
-0.3012211711711712	-0.7668157582123332
-0.30402369369369375	-0.7695721091037839
-0.3068262162162163	-0.7721998239953434
-0.30962873873873886	-0.7747419188281262
-0.3124312612612614	-0.7772458929299964
-0.31523378378378397	-0.7797513856438336
-0.3180363063063065	-0.7822807172089634
-0.32083882882882886	-0.7848348475256244
-0.3236413513513514	-0.7873956116768788
-0.32644387387387397	-0.7899332318129257
-0.3292463963963965	-0.7924166230816794
-0.3320489189189191	-0.7948233294293989
-0.33485144144144163	-0.797146205521631
-0.3376539639639642	-0.7993950704738038
-0.3404564864864865	-0.8015931257201996
-0.3432590090090091	-0.80376946840846
-0.34606153153153163	-0.805950096612019
-0.3488640540540542	-0.8081501141272782
-0.35166657657657674	-0.8103693585097316
-0.3544690990990993	-0.8125925858214413
-0.3572716216216216	-0.8147939979245415
-0.3600741441441442	-0.8169446885324785
-0.36287666666666674	-0.8190208395147878
-0.3656791891891893	-0.821010392315654
-0.36848171171171185	-0.822916436295998
-0.3712842342342344	-0.8247565151528184
-0.37408675675675696	-0.826558170117009
-0.3768892792792793	-0.8283520112586134
-0.37969180180180184	-0.830164193662839
-0.3824943243243244	-0.8320102477162434
-0.38529684684684695	-0.8338917839345565
-0.3880993693693695	-0.8357967975649425
-0.39090189189189206	-0.8377033531422269
-0.3937044144144146	-0.839585575999048
-0.39650693693693695	-0.8414203255592339
-0.3993094594594595	-0.8431928033943172
-0.40211198198198206	-0.8448996790269705
-0.4049145045045046	-0.8465490082941893
-0.40771702702702717	-0.8481570923346218
-0.4105195495495496	-0.8497432517111787
-0.41332207207207217	-0.8513240495892047
-0.4161245945945947	-0.852908635107811
-0.4189271171171173	-0.8544965472814265
-0.4217296396396397	-0.856078602857181
-0.4245321621621623	-0.8576405827668814
-0.42733468468468483	-0.8591685890771696
-0.4301372072072073	-0.8606544180283575
-0.4329397297297298	-0.8620992528800162
-0.4357422522522524	-0.8635144528222789
-0.4385447747747748	-0.8649190757548344
-0.4413472972972974	-0.8663347724630504
-0.44414981981981994	-0.8677795230696779
-0.4469523423423425	-0.8692620887021703
-0.44975486486486493	-0.8707788830383754
-0.4525573873873875	-0.8723142667345809
-0.45535990990991004	-0.8738442409059333
-0.4581624324324325	-0.8753424820376485
-0.46096495495495504	-0.8767869479985821
-0.4637674774774776	-0.8781651237698045
-0.46657000000000015	-0.8794764207110335
-0.4693725225225226	-0.8807311515208087
-0.47217504504504515	-0.8819465778962008
-0.4749775675675677	-0.8831414166220288
-0.47778009009009015	-0.8843306023002435
-0.4805826126126127	-0.8855219128039189
-0.48338513513513526	-0.8867153450945078
-0.4861876576576578	-0.8879051428427187
-0.48899018018018026	-0.8890834723284515
-0.4917927027027028	-0.890244235945904
-0.49459522522522537	-0.8913855747765447
-0.4973977477477478	-0.892510207424908
-0.5002002702702704	-0.8936236507400663
-0.5030027927927929	-0.8947312261989204
-0.5058053153153154	-0.8958352441785076
-0.5086078378378379	-0.8969336843299232
-0.5114103603603605	-0.8980210729918428
-0.514212882882883	-0.8990913275623098
-0.5170154054054055	-0.9001414524051023
-0.519817927927928	-0.9011744885392976
-0.5226204504504506	-0.9022002588649165
-0.525422972972973	-0.9032332019772416
-0.5282254954954956	-0.9042877031333245
-0.5310280180180181	-0.9053724053859338
-0.5338305405405407	-0.9064855973773494
-0.5366330630630631	-0.9076136487485564
-0.5394355855855857	-0.9087335765110833
-0.5422381081081082	-0.9098194339807719
-0.5450406306306307	-0.9108507817619969
-0.5478431531531532	-0.9118205430424937
-0.5506456756756758	-0.9127394477356356
-0.5534481981981982	-0.9136351398402114
-0.5562507207207208	-0.9145456353133166
-0.5590532432432433	-0.915508675119822
-0.5618557657657659	-0.9165500045977635
-0.5646582882882883	-0.9176741998776834
-0.5674608108108109	-0.918861103084126
-0.5702633333333335	-0.9200693417987558
-0.5730658558558559	-0.9212462646652546
-0.5758683783783785	-0.9223415985034749
-0.578670900900901	-0.9233208837639382
-0.5814734234234236	-0.9241747016716539
-0.584275945945946	-0.9249209133608085
-0.5870784684684686	-0.9255992284765187
-0.5898809909909911	-0.9262597529691481
-0.5926835135135136	-0.9269489934517163
-0.5954860360360361	-0.9276975354640018
-0.5982885585585587	-0.9285130305181526
-0.6010910810810811	-0.9293804133492576
-0.6038936036036037	-0.9302689817004703
-0.6066961261261262	-0.931143843248857
-0.6094986486486488	-0.9319779451412828
-0.6123011711711712	-0.9327608481139815
-0.6151036936936938	-0.9335015799643163
-0.6179062162162163	-0.9342248954624568
-0.6207087387387388	-0.9349624172448583
-0.6235112612612613	-0.9357417353016964
-0.6263137837837839	-0.9365770967693203
-0.6291163063063064	-0.9374646742816173
-0.6319188288288289	-0.9383838074156936
-0.6347213513513514	-0.9393036189565926
-0.637523873873874	-0.9401926806268266
-0.6403263963963964	-0.9410284974214027
-0.643128918918919	-0.9418037626251279
-0.6459314414414415	-0.9425275063221916
-0.6487339639639641	-0.9432209966523537
-0.6515364864864865	-0.9439099630150811
-0.6543390090090091	-0.9446158340127655
-0.6571415315315317	-0.945348876759972
-0.6599440540540541	-0.9461053661694807
-0.6627465765765767	-0.9468694956911476
-0.6655490990990992	-0.9476191612053622
-0.6683516216216216	-0.9483335335504501
-0.6711541441441442	-0.948999862567981
-0.6739566666666668	-0.949617341987802
-0.6767591891891893	-0.9501969364158331
-0.6795617117117118	-0.9507574400407541
-0.6823642342342343	-0.9513192379503581
-0.6851667567567569	-0.9518978949664509
-0.6879692792792793	-0.9524996270374673
-0.6907718018018019	-0.9531199879756893
-0.6935743243243244	-0.9537460081547435
-0.696376846846847	-0.9543609299235822
-0.6991793693693694	-0.9549499427210921
-0.701981891891892	-0.9555051319355887
-0.7047844144144145	-0.9560282260168824
-0.707586936936937	-0.9565304840822808
-0.7103894594594595	-0.9570299361045951
-0.7131919819819821	-0.9575468937684901
-0.7159945045045045	-0.9580990060558741
-0.7187970270270271	-0.9586970916903406
-0.7215995495495496	-0.9593426252330961
-0.7244020720720722	-0.9600272501782592
-0.7272045945945946	-0.960734214502881
-0.7300071171171172	-0.9614412905894825
-0.7328096396396397	-0.9621245855861298
-0.7356121621621622	-0.9627626279528017
-0.7384146846846847	-0.9633401547320131
-0.7412172072072073	-0.9638510618073062
-0.7440197297297299	-0.9643000075743426
-0.7468222522522523	-0.9647022258913021
-0.7496247747747748	-0.9650812793530843
-0.7524272972972974	-0.9654648176632921
-0.7552298198198198	-0.965878878183285
-0.7580323423423424	-0.9663417700431336
-0.760834864864865	-0.9668589485641814
-0.7636373873873875	-0.9674203361258089
-0.76643990990991	-0.9680011699350004
-0.7692424324324325	-0.9685666759198461
-0.7720449549549551	-0.9690798493272192
-0.7748474774774775	-0.9695106492470362
-0.7776500000000001	-0.9698443011434446
-0.7804525225225226	-0.9700863904912609
-0.7832550450450451	-0.9702630987292618
-0.7860575675675676	-0.9704161475084934
-0.7888600900900902	-0.9705934600096859
-0.7916626126126127	-0.9708378021436019
-0.7944651351351352	-0.9711763439394545
-0.7972676576576577	-0.9716139491441187
-0.8000701801801803	-0.9721320621675364
-0.8028727027027027	-0.9726935645936265
-0.8056752252252253	-0.9732523431505484
-0.8084777477477478	-0.9737650206772608
-0.8112802702702704	-0.9742017282609692
-0.8140827927927928	-0.9745531046443592
-0.8168853153153154	-0.9748317996365108
-0.8196878378378379	-0.975068302265768
-0.8224903603603604	-0.975302455233062
-0.8252928828828829	-0.9755731123040596
-0.8280954054054055	-0.9759087495231333
-0.8308979279279279	-0.9763213907062562
-0.8337004504504505	-0.9768051293052793
-0.836502972972973	-0.9773391744203921
-0.8393054954954956	-0.9778941295530215
-0.842108018018018	-0.9784394707988513
-0.8449105405405406	-0.9789501008260202
-0.8477130630630632	-0.9794103819095228
-0.8505155855855856	-0.9798149795242157
-0.8533181081081082	-0.9801668608497931
-0.8561206306306307	-0.9804735782638543
-0.8589231531531533	-0.9807433147175679
-0.8617256756756757	-0.9809820193742189
-0.8645281981981983	-0.9811924188127481
-0.8673307207207208	-0.9813749622714671
-0.8701332432432433	-0.9815300933266589
-0.8729357657657658	-0.9816608347632361
-0.8757382882882884	-0.9817746273326657
-0.8785408108108108	-0.981883656813124
-0.8813433333333334	-0.9820034185618292
-0.8841458558558559	-0.982149833922664
-0.8869483783783785	-0.982335681595661
-0.8897509009009009	-0.9825673227545313
-0.8925534234234235	-0.9828426397244385
-0.895355945945946	-0.9831508080219222
-0.8981584684684685	-0.9834740698671904
-0.900960990990991	-0.983791189692512
-0.9037635135135136	-0.9840818618208687
-0.9065660360360361	-0.9843310957696212
-0.9093685585585587	-0.9845325763013464
-0.9121710810810811	-0.9846901914023125
-0.9149736036036036	-0.984817307177104
-0.9177761261261261	-0.9849338708926512
-0.9205786486486487	-0.9850619387558057
-0.9233811711711712	-0.9852206355104072
-0.9261836936936938	-0.9854217491320876
-0.9289862162162162	-0.9856670732116528
-0.9317887387387388	-0.9859482232047794
-0.9345912612612612	-0.9862490409091003
-0.9373937837837838	-0.9865500086099686
-0.9401963063063064	-0.9868335085672733
-0.9429988288288289	-0.9870884664720871
-0.9458013513513515	-0.9873130259967313
-0.9486038738738739	-0.9875144210167548
-0.9514063963963965	-0.987706019776023
-0.9542089189189189	-0.9879023842189922
-0.9570114414414415	-0.9881138489503585
-0.959813963963964	-0.9883423509733078
-0.9626164864864866	-0.9885799282906451
-0.9654190090090091	-0.9888105156020737
-0.9682215315315316	-0.9890146237773907
-0.9710240540540541	-0.9891755218056681
-0.9738265765765766	-0.9892849694957773
-0.9766290990990991	-0.9893465896916587
-0.9794316216216217	-0.9893756429983214
-0.9822341441441442	-0.9893950877885662
-0.9850366666666668	-0.9894290246566064
-0.9878391891891892	-0.9894955364685194
-0.9906417117117118	-0.9896012226805122
-0.9934442342342342	-0.9897392636758997
-0.9962467567567568	-0.989891758442385
-0.9990492792792793	-0.9900356958504211
-1.0018518018018019	-0.990150697897896
-1.0046543243243244	-0.9902260286682751
-1.0074568468468468	-0.9902645328560753
-1.0102593693693693	-0.9902821234906487
-1.0130618918918919	-0.9903028842462749
-1.0158644144144144	-0.9903513162259123
-1.018666936936937	-0.9904442499511554
-1.0214694594594596	-0.9905851137576489
-1.024271981981982	-0.990762521166985
-1.0270745045045047	-0.9909537357627853
-1.029877027027027	-0.9911319507111689
-1.0326795495495495	-0.9912750238524242
-1.035482072072072	-0.9913727826126741
-1.0382845945945947	-0.9914304486042453
-1.0410871171171172	-0.9914669998937855
-1.0438896396396395	-0.9915089747997934
-1.046692162162162	-0.9915817607743065
-1.0494946846846847	-0.9917012813782897
-1.0522972072072072	-0.991868888367593
-1.0550997297297298	-0.9920712054624348
-1.0579022522522523	-0.9922850006862001
-1.0607047747747749	-0.9924854423687599
-1.0635072972972974	-0.9926549032867142
-1.06630981981982	-0.9927892303459476
-1.0691123423423423	-0.9928991937606695
-1.0719148648648649	-0.9930064201673698
-1.0747173873873874	-0.9931349791956461
-1.07751990990991	-0.9933013149706154
-1.0803224324324325	-0.9935058818757292
-1.0831249549549549	-0.9937294236747591
-1.0859274774774774	-0.9939354480484075
-1.08873	-0.9940785316981546
-1.0915325225225225	-0.9941162534403596
-1.094335045045045	-0.9940213762095551
-1.0971375675675676	-0.9937907507597767
-1.0999400900900902	-0.9934483314830729
-1.1027426126126127	-0.9930413804668639
-1.1055451351351353	-0.9926308603783007
-1.1083476576576576	-0.9922785943195132
-1.1111501801801802	-0.9920345466368858
-1.1139527027027027	-0.9919273661924937
-1.1167552252252253	-0.9919602588565071
-1.1195577477477479	-0.9921126988762414
-1.1223602702702702	-0.992346945869941
-1.1251627927927927	-0.9926172527456816
-1.1279653153153153	-0.9928792901398245
-1.1307678378378379	-0.993097682942953
-1.1335703603603604	-0.9932504335257473
-1.136372882882883	-0.9933300433374694
-1.1391754054054055	-0.99334199090349
-1.141977927927928	-0.9933016519081084
-1.1447804504504504	-0.9932307122225532
-1.147582972972973	-0.9931537583032894
-1.1503854954954955	-0.9930952640704012
-1.153188018018018	-0.9930768599486499
-1.1559905405405406	-0.9931147039731281
-1.1587930630630632	-0.993216970290548
-1.1615955855855855	-0.9933817926323392
-1.164398108108108	-0.9935962536548497
-1.1672006306306306	-0.9938370281230873
-1.1700031531531532	-0.9940730054828177
-1.1728056756756757	-0.99426970694832
-1.1756081981981983	-0.9943947539694162
-1.1784107207207208	-0.994423255363027
-1.1812132432432432	-0.9943419235547162
-1.1840157657657657	-0.9941510484325609
-1.1868182882882883	-0.9938640490602138
-1.1896208108108108	-0.9935049803659393
-1.1924233333333334	-0.993104858143756
-1.195225855855856	-0.9926978113005147
-1.1980283783783783	-0.9923178399506662
-1.2008309009009008	-0.9919964674668109
-1.2036334234234234	-0.9917610466036668
-1.206435945945946	-0.9916331548388229
-1.2092384684684685	-0.9916265506537156
-1.212040990990991	-0.9917445662210218
-1.2148435135135136	-0.9919774232979168
-1.2176460360360362	-0.9923005077376492
-1.2204485585585585	-0.9926748461561838
-1.223251081081081	-0.9930507249493694
-1.2260536036036036	-0.9933745939225054
-1.2288561261261262	-0.9935983230823757
-1.2316586486486487	-0.9936888895110152
-1.2344611711711713	-0.9936360373818656
-1.2372636936936936	-0.9934556337637457
-1.2400662162162162	-0.9931873672196394
-1.2428687387387387	-0.9928868819723597
-1.2456712612612613	-0.9926139883988014
-1.2484737837837838	-0.9924197575833154
-1.2512763063063064	-0.9923357074284103
-1.254078828828829	-0.9923677660860959
-1.2568813513513515	-0.992496392990567
-1.2596838738738738	-0.9926825405177624
-1.2624863963963964	-0.9928775712012143
-1.265288918918919	-0.9930342852830767
-1.2680914414414415	-0.9931161393333208
-1.270893963963964	-0.9931025352952054
-1.2736964864864866	-0.9929894339796823
-1.276499009009009	-0.9927860229118346
-1.2793015315315315	-0.9925092574539243
-1.282104054054054	-0.9921784620152228
-1.2849065765765766	-0.9918117550486958
-1.2877090990990991	-0.9914250577502002
-1.2905116216216217	-0.9910332687585426
-1.2933141441441443	-0.9906522869210201
-1.2961166666666666	-0.9903002716542761
-1.2989191891891891	-0.9899969364327601
-1.3017217117117117	-0.9897605976566985
-1.3045242342342342	-0.9896037723977615
-1.3073267567567568	-0.9895289032375203
-1.3101292792792794	-0.9895259643137964
-1.312931801801802	-0.9895731794141698
-1.3157343243243242	-0.9896410388232322
-1.3185368468468468	-0.9896986196807729
-1.3213393693693694	-0.9897203408071424
-1.324141891891892	-0.9896910585221557
-1.3269444144144145	-0.9896079400983313
-1.329746936936937	-0.9894786599813625
-1.3325494594594596	-0.9893167525509534
-1.335351981981982	-0.9891359476179316
-1.3381545045045045	-0.988945633405083
-1.340957027027027	-0.9887491021973167
-1.3437595495495496	-0.9885451031965378
-1.3465620720720721	-0.9883318707368751
-1.3493645945945947	-0.9881117302200246
-1.352167117117117	-0.9878940359834019
-1.3549696396396396	-0.9876947385034207
-1.3577721621621621	-0.9875321565514785
-1.3605746846846847	-0.9874200990924351
-1.3633772072072072	-0.9873607601361571
-1.3661797297297298	-0.9873402855080995
-1.3689822522522523	-0.9873293332023476
-1.3717847747747747	-0.9872894359222724
-1.3745872972972972	-0.9871839896835808
-1.3773898198198198	-0.9869909012446405
-1.3801923423423423	-0.9867129726658088
-1.382994864864865	-0.9863823786043808
[truncated: 6 more rows]
