# Supplementary material for: Isolation of a planar π-aromatic Bi5− ring in a cobalt-based inverse-sandwich-type complex
Source: Nat Chem. 2025 Jan 20;17(4):547–55. doi: 10.1038/s41557-024-01713-8 (PMC11964920; doi:10.1038/s41557-024-01713-8)
Supplement: Supplementary file 4 — Original magnetic data of compound 1 and origin file of Fig. 3. [file 41557_2024_1713_MOESM4_ESM.zip › sr_and_T/13.json]

{
   "comment": "corrected Loops",
   "temperature": 0.2,
   "measures": [
      {
         "sr": 0.032,
         "angle": 0,
         "trans": 0,
         "cool_t": 1,
         "comment": "to H_stop",
         "data": [
            [
               -1.3999,
               -0.9865509064535425
            ],
            [
               -1.3970974874874873,
               -0.9859258091341538
            ],
            [
               -1.394294974974975,
               -0.9852814930867748
            ],
            [
               -1.3914924624624623,
               -0.9847179356789291
            ],
            [
               -1.3886899499499499,
               -0.984328675021156
            ],
            [
               -1.3858874374374373,
               -0.9841709759220469
            ],
            [
               -1.3830849249249249,
               -0.9842463412049065
            ],
            [
               -1.3802824124124122,
               -0.9844985035529337
            ],
            [
               -1.3774798998998998,
               -0.9848301222341351
            ],
            [
               -1.3746773873873872,
               -0.985132987514189
            ],
            [
               -1.3718748748748748,
               -0.9853218388979275
            ],
            [
               -1.3690723623623622,
               -0.9853605725126877
            ],
            [
               -1.3662698498498498,
               -0.985272122958202
            ],
            [
               -1.3634673373373372,
               -0.9851288008850656
            ],
            [
               -1.3606648248248248,
               -0.9850264633015962
            ],
            [
               -1.3578623123123121,
               -0.9850513270745114
            ],
            [
               -1.3550597997997997,
               -0.9852506517219903
            ],
            [
               -1.3522572872872871,
               -0.9856171040319623
            ],
            [
               -1.3494547747747747,
               -0.9860918802917435
            ],
            [
               -1.346652262262262,
               -0.986585242465907
            ],
            [
               -1.3438497497497497,
               -0.9870072254654978
            ],
            [
               -1.341047237237237,
               -0.9872978990165926
            ],
            [
               -1.3382447247247247,
               -0.9874468426650762
            ],
            [
               -1.335442212212212,
               -0.9874952827253605
            ],
            [
               -1.3326396996996996,
               -0.9875203162130362
            ],
            [
               -1.329837187187187,
               -0.9876067528673274
            ],
            [
               -1.3270346746746746,
               -0.987816269938546
            ],
            [
               -1.324232162162162,
               -0.9881644121026065
            ],
            [
               -1.3214296496496496,
               -0.9886132447667573
            ],
            [
               -1.318627137137137,
               -0.9890821544424417
            ],
            [
               -1.3158246246246246,
               -0.9894732115055183
            ],
            [
               -1.313022112112112,
               -0.9897027159089711
            ],
            [
               -1.3102195995995995,
               -0.9897286079441536
            ],
            [
               -1.307417087087087,
               -0.9895649240956912
            ],
            [
               -1.3046145745745745,
               -0.9892788310840599
            ],
            [
               -1.301812062062062,
               -0.9889714645435324
            ],
            [
               -1.2990095495495495,
               -0.9887489201751398
            ],
            [
               -1.2962070370370369,
               -0.9886926376593581
            ],
            [
               -1.2934045245245245,
               -0.988838223769269
            ],
            [
               -1.2906020120120119,
               -0.9891686784842211
            ],
            [
               -1.2877994994994995,
               -0.9896231589152198
            ],
            [
               -1.2849969869869868,
               -0.9901175043975845
            ],
            [
               -1.2821944744744744,
               -0.9905693568732656
            ],
            [
               -1.2793919619619618,
               -0.9909198554355403
            ],
            [
               -1.2765894494494494,
               -0.9911456740877163
            ],
            [
               -1.2737869369369368,
               -0.9912588316173596
            ],
            [
               -1.2709844244244244,
               -0.9912958825949727
            ],
            [
               -1.2681819119119118,
               -0.9913013673326712
            ],
            [
               -1.2653793993993994,
               -0.9913117340878628
            ],
            [
               -1.2625768868868867,
               -0.991345058580358
            ],
            [
               -1.2597743743743743,
               -0.9913992665696272
            ],
            [
               -1.2569718618618617,
               -0.9914582673392665
            ],
            [
               -1.2541693493493493,
               -0.9915026381820913
            ],
            [
               -1.2513668368368367,
               -0.991520194068243
            ],
            [
               -1.2485643243243243,
               -0.9915122783426047
            ],
            [
               -1.2457618118118117,
               -0.991493596410645
            ],
            [
               -1.2429592992992993,
               -0.9914860524775486
            ],
            [
               -1.2401567867867866,
               -0.9915093291186079
            ],
            [
               -1.2373542742742742,
               -0.9915720576811047
            ],
            [
               -1.2345517617617616,
               -0.991667030471808
            ],
            [
               -1.2317492492492492,
               -0.9917722413272858
            ],
            [
               -1.2289467367367366,
               -0.9918572987926564
            ],
            [
               -1.2261442242242242,
               -0.9918927980898706
            ],
            [
               -1.2233417117117116,
               -0.99185927302661
            ],
            [
               -1.2205391991991992,
               -0.9917526787612887
            ],
            [
               -1.2177366866866866,
               -0.991584785304535
            ],
            [
               -1.2149341741741742,
               -0.9913787948289985
            ],
            [
               -1.2121316616616615,
               -0.9911621806937172
            ],
            [
               -1.2093291491491491,
               -0.9909595621383009
            ],
            [
               -1.2065266366366365,
               -0.9907881156718392
            ],
            [
               -1.203724124124124,
               -0.9906567660195211
            ],
            [
               -1.2009216116116115,
               -0.9905687369588896
            ],
            [
               -1.198119099099099,
               -0.9905256541987795
            ],
            [
               -1.1953165865865865,
               -0.9905308297679962
            ],
            [
               -1.192514074074074,
               -0.9905898331724343
            ],
            [
               -1.1897115615615614,
               -0.9907077660263766
            ],
            [
               -1.186909049049049,
               -0.9908842673947631
            ],
            [
               -1.1841065365365364,
               -0.9911085249569003
            ],
            [
               -1.181304024024024,
               -0.9913569208683992
            ],
            [
               -1.1785015115115114,
               -0.9915952061683118
            ],
            [
               -1.175698998998999,
               -0.9917854966640824
            ],
            [
               -1.1728964864864864,
               -0.9918964824469583
            ],
            [
               -1.170093973973974,
               -0.991913749171238
            ],
            [
               -1.1672914614614613,
               -0.9918466123206235
            ],
            [
               -1.164488948948949,
               -0.9917286214234835
            ],
            [
               -1.1616864364364363,
               -0.9916107185143739
            ],
            [
               -1.158883923923924,
               -0.9915483677855228
            ],
            [
               -1.1560814114114113,
               -0.9915860465135125
            ],
            [
               -1.153278898898899,
               -0.9917435948787641
            ],
            [
               -1.1504763863863863,
               -0.9920086561780097
            ],
            [
               -1.1476738738738739,
               -0.9923378295766165
            ],
            [
               -1.1448713613613613,
               -0.9926666690411883
            ],
            [
               -1.1420688488488488,
               -0.9929260455593707
            ],
            [
               -1.1392663363363362,
               -0.9930604451431964
            ],
            [
               -1.1364638238238238,
               -0.9930431002332303
            ],
            [
               -1.1336613113113112,
               -0.9928836593413066
            ],
            [
               -1.1308587987987986,
               -0.9926261561308902
            ],
            [
               -1.1280562862862862,
               -0.9923377442216497
            ],
            [
               -1.1252537737737738,
               -0.9920912362079837
            ],
            [
               -1.1224512612612612,
               -0.9919461953285462
            ],
            [
               -1.1196487487487485,
               -0.9919337074631951
            ],
            [
               -1.1168462362362361,
               -0.9920489262185579
            ],
            [
               -1.1140437237237237,
               -0.9922533451716387
            ],
            [
               -1.111241211211211,
               -0.9924861116623696
            ],
            [
               -1.1084386986986985,
               -0.9926812752727754
            ],
            [
               -1.105636186186186,
               -0.9927863004353241
            ],
            [
               -1.1028336736736737,
               -0.992776861220342
            ],
            [
               -1.100031161161161,
               -0.9926639362006571
            ],
            [
               -1.0972286486486484,
               -0.9924912540560877
            ],
            [
               -1.094426136136136,
               -0.9923236725400866
            ],
            [
               -1.0916236236236236,
               -0.9922294550722934
            ],
            [
               -1.088821111111111,
               -0.9922610365034215
            ],
            [
               -1.0860185985985984,
               -0.9924393293799487
            ],
            [
               -1.083216086086086,
               -0.9927457902196664
            ],
            [
               -1.0804135735735736,
               -0.9931245374098858
            ],
            [
               -1.077611061061061,
               -0.9934942599963248
            ],
            [
               -1.0748085485485483,
               -0.993767118304044
            ],
            [
               -1.072006036036036,
               -0.9938699653001808
            ],
            [
               -1.0692035235235235,
               -0.9937625143771238
            ],
            [
               -1.066401011011011,
               -0.9934477621038715
            ],
            [
               -1.0635984984984983,
               -0.9929719046102381
            ],
            [
               -1.060795985985986,
               -0.9924136865517499
            ],
            [
               -1.0579934734734735,
               -0.9918658872773634
            ],
            [
               -1.0551909609609609,
               -0.9914137290101674
            ],
            [
               -1.0523884484484483,
               -0.9911157974893323
            ],
            [
               -1.0495859359359359,
               -0.9909923456356655
            ],
            [
               -1.0467834234234235,
               -0.9910237820174896
            ],
            [
               -1.0439809109109108,
               -0.9911593007209494
            ],
            [
               -1.0411783983983982,
               -0.9913328030440993
            ],
            [
               -1.0383758858858858,
               -0.9914813164410645
            ],
            [
               -1.0355733733733734,
               -0.9915606106382884
            ],
            [
               -1.0327708608608608,
               -0.9915537924925861
            ],
            [
               -1.0299683483483482,
               -0.9914709881320809
            ],
            [
               -1.0271658358358358,
               -0.9913410572489456
            ],
            [
               -1.0243633233233234,
               -0.9911987265145827
            ],
            [
               -1.0215608108108107,
               -0.9910717952085579
            ],
            [
               -1.0187582982982981,
               -0.9909727553955054
            ],
            [
               -1.0159557857857857,
               -0.9908974018241241
            ],
            [
               -1.0131532732732733,
               -0.9908303947003747
            ],
            [
               -1.0103507607607607,
               -0.9907551866453239
            ],
            [
               -1.007548248248248,
               -0.9906641283867887
            ],
            [
               -1.0047457357357357,
               -0.9905645015729463
            ],
            [
               -1.0019432232232233,
               -0.9904777395390123
            ],
            [
               -0.9991407107107106,
               -0.990431677287313
            ],
            [
               -0.9963381981981981,
               -0.9904484142543386
            ],
            [
               -0.9935356856856856,
               -0.9905322833584163
            ],
            [
               -0.9907331731731731,
               -0.9906627638304295
            ],
            [
               -0.9879306606606606,
               -0.9907957501797602
            ],
            [
               -0.9851281481481481,
               -0.9908738148187834
            ],
            [
               -0.9823256356356356,
               -0.9908428960706304
            ],
            [
               -0.9795231231231231,
               -0.9906703206913239
            ],
            [
               -0.9767206106106106,
               -0.9903581566320494
            ],
            [
               -0.973918098098098,
               -0.9899469936653844
            ],
            [
               -0.9711155855855855,
               -0.9895080912144367
            ],
            [
               -0.968313073073073,
               -0.9891255274407902
            ],
            [
               -0.9655105605605605,
               -0.9888733181341272
            ],
            [
               -0.962708048048048,
               -0.988794315122983
            ],
            [
               -0.9599055355355355,
               -0.988887379084818
            ],
            [
               -0.957103023023023,
               -0.9891068965549883
            ],
            [
               -0.9543005105105105,
               -0.9893749300160084
            ],
            [
               -0.951497997997998,
               -0.9896023735044486
            ],
            [
               -0.9486954854854854,
               -0.9897127144043527
            ],
            [
               -0.9458929729729728,
               -0.9896612833033345
            ],
            [
               -0.9430904604604604,
               -0.9894444352998433
            ],
            [
               -0.9402879479479478,
               -0.9890964156463924
            ],
            [
               -0.9374854354354354,
               -0.9886756085837709
            ],
            [
               -0.9346829229229228,
               -0.9882451385511506
            ],
            [
               -0.9318804104104104,
               -0.987854321436491
            ],
            [
               -0.9290778978978977,
               -0.9875267899925306
            ],
            [
               -0.9262753853853853,
               -0.9872585371383378
            ],
            [
               -0.9234728728728727,
               -0.9870255715282914
            ],
            [
               -0.9206703603603603,
               -0.9867976084376893
            ],
            [
               -0.9178678478478477,
               -0.9865523445181701
            ],
            [
               -0.9150653353353353,
               -0.9862849912577452
            ],
            [
               -0.9122628228228227,
               -0.9860097568134754
            ],
            [
               -0.9094603103103103,
               -0.9857530941018715
            ],
            [
               -0.9066577977977976,
               -0.9855416228723171
            ],
            [
               -0.9038552852852852,
               -0.9853895722823971
            ],
            [
               -0.9010527727727726,
               -0.9852907007430003
            ],
            [
               -0.8982502602602602,
               -0.9852179248326409
            ],
            [
               -0.8954477477477477,
               -0.9851309857587225
            ],
            [
               -0.8926452352352352,
               -0.9849894753097461
            ],
            [
               -0.8898427227227227,
               -0.9847665338771066
            ],
            [
               -0.8870402102102102,
               -0.9844582483151887
            ],
            [
               -0.8842376976976977,
               -0.9840853115810471
            ],
            [
               -0.8814351851851852,
               -0.983686291715602
            ],
            [
               -0.8786326726726726,
               -0.983304876067103
            ],
            [
               -0.8758301601601601,
               -0.9829756104761682
            ],
            [
               -0.8730276476476476,
               -0.9827131653587382
            ],
            [
               -0.8702251351351351,
               -0.9825088543669274
            ],
            [
               -0.8674226226226226,
               -0.9823354905035122
            ],
            [
               -0.8646201101101101,
               -0.9821586543050027
            ],
            [
               -0.8618175975975975,
               -0.9819501619216544
            ],
            [
               -0.859015085085085,
               -0.9816987806459503
            ],
            [
               -0.8562125725725724,
               -0.9814143014907033
            ],
            [
               -0.8534100600600599,
               -0.9811235421086395
            ],
            [
               -0.8506075475475474,
               -0.9808598116611147
            ],
            [
               -0.8478050350350349,
               -0.9806497425100673
            ],
            [
               -0.8450025225225224,
               -0.9805023240542561
            ],
            [
               -0.8422000100100099,
               -0.9804041369466394
            ],
            [
               -0.8393974974974974,
               -0.980322504177094
            ],
            [
               -0.8365949849849849,
               -0.9802153965182414
            ],
            [
               -0.8337924724724723,
               -0.9800445113046137
            ],
            [
               -0.8309899599599598,
               -0.9797868639026532
            ],
            [
               -0.8281874474474473,
               -0.9794408683974378
            ],
            [
               -0.8253849349349348,
               -0.9790249799073543
            ],
            [
               -0.8225824224224223,
               -0.9785697313870381
            ],
            [
               -0.8197799099099098,
               -0.9781063900451836
            ],
            [
               -0.8169773973973973,
               -0.9776565960334349
            ],
            [
               -0.8141748848848848,
               -0.977226818027533
            ],
            [
               -0.8113723723723723,
               -0.9768094837207661
            ],
            [
               -0.8085698598598597,
               -0.9763899808942733
            ],
            [
               -0.8057673473473472,
               -0.9759563990433238
            ],
            [
               -0.8029648348348347,
               -0.9755077899549318
            ],
            [
               -0.8001623223223222,
               -0.9750573004385863
            ],
            [
               -0.7973598098098097,
               -0.9746285703538751
            ],
            [
               -0.7945572972972972,
               -0.9742465272202401
            ],
            [
               -0.7917547847847847,
               -0.9739260939026937
            ],
            [
               -0.7889522722722722,
               -0.9736634157024311
            ],
            [
               -0.7861497597597596,
               -0.9734335333540247
            ],
            [
               -0.7833472472472471,
               -0.9731961643879938
            ],
            [
               -0.7805447347347346,
               -0.9729082015992772
            ],
            [
               -0.7777422222222221,
               -0.9725388186488126
            ],
            [
               -0.7749397097097096,
               -0.9720817349657591
            ],
            [
               -0.7721371971971971,
               -0.9715598109878838
            ],
            [
               -0.7693346846846846,
               -0.9710195970216999
            ],
            [
               -0.7665321721721721,
               -0.9705169422947371
            ],
            [
               -0.7637296596596596,
               -0.9700980720640782
            ],
            [
               -0.760927147147147,
               -0.9697824609359607
            ],
            [
               -0.7581246346346345,
               -0.9695536164549559
            ],
            [
               -0.755322122122122,
               -0.9693615143446381
            ],
            [
               -0.7525196096096095,
               -0.9691366317085175
            ],
            [
               -0.749717097097097,
               -0.9688115663851486
            ],
            [
               -0.7469145845845845,
               -0.9683434655351251
            ],
            [
               -0.744112072072072,
               -0.967729898455713
            ],
            [
               -0.7413095595595595,
               -0.9670126622624124
            ],
            [
               -0.738507047047047,
               -0.966267746254426
            ],
            [
               -0.7357045345345344,
               -0.9655840987746156
            ],
            [
               -0.7329020220220219,
               -0.9650374923303682
            ],
            [
               -0.7300995095095094,
               -0.9646674631305832
            ],
            [
               -0.7272969969969969,
               -0.9644644500963948
            ],
            [
               -0.7244944844844844,
               -0.9643711469643748
            ],
            [
               -0.7216919719719719,
               -0.9642977165818738
            ],
            [
               -0.7188894594594594,
               -0.964146301991857
            ],
            [
               -0.7160869469469469,
               -0.9638375361646645
            ],
            [
               -0.7132844344344343,
               -0.9633313272790911
            ],
            [
               -0.7104819219219218,
               -0.9626361433663901
            ],
            [
               -0.7076794094094093,
               -0.961804644319932
            ],
            [
               -0.7048768968968968,
               -0.9609176112270106
            ],
            [
               -0.7020743843843843,
               -0.9600614087188313
            ],
            [
               -0.6992718718718718,
               -0.9593057206104558
            ],
            [
               -0.6964693593593593,
               -0.9586876806037838
            ],
            [
               -0.6936668468468468,
               -0.9582061315243184
            ],
            [
               -0.6908643343343343,
               -0.957826474729444
            ],
            [
               -0.6880618218218217,
               -0.9574935069810775
            ],
            [
               -0.6852593093093092,
               -0.9571477081354143
            ],
            [
               -0.6824567967967967,
               -0.9567401066245451
            ],
            [
               -0.6796542842842842,
               -0.9562420121128439
            ],
            [
               -0.6768517717717717,
               -0.9556479929661801
            ],
            [
               -0.6740492592592592,
               -0.9549726888214543
            ],
            [
               -0.6712467467467467,
               -0.9542436560409711
            ],
            [
               -0.6684442342342342,
               -0.9534930322994271
            ],
            [
               -0.6656417217217216,
               -0.9527503822447843
            ],
            [
               -0.6628392092092091,
               -0.9520380152650532
            ],
            [
               -0.6600366966966966,
               -0.9513688875072099
            ],
            [
               -0.6572341841841841,
               -0.9507463923998338
            ],
            [
               -0.6544316716716716,
               -0.9501651431559079
            ],
            [
               -0.6516291591591591,
               -0.9496121843375498
            ],
            [
               -0.6488266466466466,
               -0.9490686248072091
            ],
            [
               -0.6460241341341341,
               -0.9485120750060005
            ],
            [
               -0.6432216216216216,
               -0.947920226617091
            ],
            [
               -0.640419109109109,
               -0.9472754065063034
            ],
            [
               -0.6376165965965965,
               -0.9465692042791103
            ],
            [
               -0.634814084084084,
               -0.9458057047001158
            ],
            [
               -0.6320115715715715,
               -0.9450018189273004
            ],
            [
               -0.629209059059059,
               -0.9441838647499234
            ],
            [
               -0.6264065465465465,
               -0.9433807553215161
            ],
            [
               -0.623604034034034,
               -0.9426155016152871
            ],
            [
               -0.6208015215215215,
               -0.9418976728319066
            ],
            [
               -0.617999009009009,
               -0.9412195387519422
            ],
            [
               -0.6151964964964964,
               -0.9405576758822813
            ],
            [
               -0.6123939839839839,
               -0.9398800806981209
            ],
            [
               -0.6095914714714714,
               -0.9391568625556441
            ],
            [
               -0.6067889589589589,
               -0.938371100925393
            ],
            [
               -0.6039864464464464,
               -0.9375260500074074
            ],
            [
               -0.6011839339339339,
               -0.9366458110682776
            ],
            [
               -0.5983814214214214,
               -0.935768647082502
            ],
            [
               -0.5955789089089089,
               -0.9349346359161665
            ],
            [
               -0.5927763963963963,
               -0.9341714795531393
            ],
            [
               -0.5899738838838838,
               -0.9334832245155011
            ],
            [
               -0.5871713713713713,
               -0.9328459930856563
            ],
            [
               -0.5843688588588588,
               -0.932212708563088
            ],
            [
               -0.5815663463463463,
               -0.9315258755436606
            ],
            [
               -0.5787638338338338,
               -0.93073471771398
            ],
            [
               -0.5759613213213213,
               -0.9298113363565217
            ],
            [
               -0.5731588088088088,
               -0.9287606379152293
            ],
            [
               -0.5703562962962963,
               -0.9276206201869408
            ],
            [
               -0.5675537837837837,
               -0.9264526337964702
            ],
            [
               -0.5647512712712712,
               -0.9253244587124114
            ],
            [
               -0.5619487587587587,
               -0.924291377909018
            ],
            [
               -0.5591462462462462,
               -0.9233810974844912
            ],
            [
               -0.5563437337337337,
               -0.9225871192575312
            ],
            [
               -0.5535412212212212,
               -0.921872427760404
            ],
            [
               -0.5507387087087087,
               -0.9211820266477619
            ],
            [
               -0.5479361961961962,
               -0.9204600629768078
            ],
            [
               -0.5451336836836836,
               -0.9196659385407466
            ],
            [
               -0.5423311711711711,
               -0.9187843496982657
            ],
            [
               -0.5395286586586586,
               -0.9178264009771744
            ],
            [
               -0.5367261461461461,
               -0.9168220213095242
            ],
            [
               -0.5339236336336336,
               -0.915806807641713
            ],
            [
               -0.5311211211211211,
               -0.9148081481623089
            ],
            [
               -0.5283186086086086,
               -0.9138354799997592
            ],
            [
               -0.5255160960960961,
               -0.9128778665118231
            ],
            [
               -0.5227135835835836,
               -0.9119093682020718
            ],
            [
               -0.519911071071071,
               -0.9108999058579548
            ],
            [
               -0.5171085585585585,
               -0.909827448221566
            ],
            [
               -0.514306046046046,
               -0.9086870277752277
            ],
            [
               -0.5115035335335335,
               -0.907493367057467
            ],
            [
               -0.508701021021021,
               -0.9062762842558891
            ],
            [
               -0.5058985085085085,
               -0.9050706609957127
            ],
            [
               -0.503095995995996,
               -0.903904659340677
            ],
            [
               -0.5002934834834833,
               -0.9027904082683518
            ],
            [
               -0.49749097097097084,
               -0.9017203881880256
            ],
            [
               -0.4946884584584583,
               -0.9006706216422222
            ],
            [
               -0.4918859459459458,
               -0.8996093211072478
            ],
            [
               -0.4890834334334333,
               -0.8985077447926211
            ],
            [
               -0.4862809209209208,
               -0.8973493399639805
            ],
            [
               -0.4834784084084083,
               -0.8961340213151381
            ],
            [
               -0.48067589589589577,
               -0.8948763222642531
            ],
            [
               -0.47787338338338325,
               -0.8935984504085372
            ],
            [
               -0.47507087087087074,
               -0.8923211226228598
            ],
            [
               -0.47226835835835823,
               -0.8910557791942288
            ],
            [
               -0.4694658458458457,
               -0.8898011327684734
            ],
            [
               -0.4666633333333332,
               -0.8885452586967928
            ],
            [
               -0.4638608208208207,
               -0.8872722474781205
            ],
            [
               -0.4610583083083082,
               -0.8859706429276462
            ],
            [
               -0.4582557957957957,
               -0.884640158021174
            ],
            [
               -0.45545328328328316,
               -0.8832937726702283
            ],
            [
               -0.45265077077077065,
               -0.8819540527842358
            ],
            [
               -0.44984825825825814,
               -0.8806447485603057
            ],
            [
               -0.4470457457457456,
               -0.8793806091386505
            ],
            [
               -0.4442432332332331,
               -0.878159185632212
            ],
            [
               -0.4414407207207206,
               -0.8769578566190621
            ],
            [
               -0.4386382082082081,
               -0.87573756928419
            ],
            [
               -0.4358356956956956,
               -0.8744524547017238
            ],
            [
               -0.43303318318318307,
               -0.873062377788403
            ],
            [
               -0.43023067067067056,
               -0.8715443748230605
            ],
            [
               -0.42742815815815804,
               -0.8698992197808837
            ],
            [
               -0.42462564564564553,
               -0.8681509564725005
            ],
            [
               -0.421823133133133,
               -0.8663395842531905
            ],
            [
               -0.4190206206206205,
               -0.8645093707895533
            ],
            [
               -0.416218108108108,
               -0.8626966892222985
            ],
            [
               -0.4134155955955955,
               -0.8609213474107686
            ],
            [
               -0.410613083083083,
               -0.8591840799082351
            ],
            [
               -0.40781057057057046,
               -0.8574706752837642
            ],
            [
               -0.40500805805805795,
               -0.855760891621347
            ],
            [
               -0.40220554554554544,
               -0.8540386867164258
            ],
            [
               -0.39940303303303293,
               -0.8522999202913837
            ],
            [
               -0.3966005205205205,
               -0.8505546889657822
            ],
            [
               -0.3937980080080079,
               -0.8488234611893868
            ],
            [
               -0.3909954954954955,
               -0.847128468544367
            ],
            [
               -0.3881929829829829,
               -0.8454835671786456
            ],
            [
               -0.3853904704704705,
               -0.843886387161886
            ],
            [
               -0.38258795795795786,
               -0.8423158266854092
            ],
            [
               -0.37978544544544546,
               -0.8407360916039543
            ],
            [
               -0.37698293293293283,
               -0.8391061810725464
            ],
            [
               -0.37418042042042043,
               -0.8373917812863201
            ],
            [
               -0.3713779079079078,
               -0.8355756266474801
            ],
            [
               -0.3685753953953954,
               -0.8336628336510323
            ],
            [
               -0.3657728828828828,
               -0.8316793528449251
            ],
            [
               -0.3629703703703704,
               -0.8296639549716414
            ],
            [
               -0.36016785785785776,
               -0.8276562950809465
            ],
            [
               -0.35736534534534536,
               -0.8256848667193426
            ],
            [
               -0.35456283283283274,
               -0.823758651979128
            ],
            [
               -0.35176032032032034,
               -0.8218650140391139
            ],
            [
               -0.3489578078078077,
               -0.8199743098438881
            ],
            [
               -0.3461552952952953,
               -0.8180495269070316
            ],
            [
               -0.3433527827827827,
               -0.8160576928318408
            ],
            [
               -0.3405502702702703,
               -0.8139793655715271
            ],
            [
               -0.33774775775775767,
               -0.8118132960487618
            ],
            [
               -0.33494524524524527,
               -0.8095750595681537
            ],
            [
               -0.33214273273273265,
               -0.8072904782824666
            ],
            [
               -0.32934022022022025,
               -0.8049863180993768
            ],
            [
               -0.3265377077077076,
               -0.8026815020468434
            ],
            [
               -0.323735195195195,
               -0.800381723681824
            ],
            [
               -0.3209326826826826,
               -0.7980790371843052
            ],
            [
               -0.31813017017017,
               -0.795756225499276
            ],
            [
               -0.3153276576576576,
               -0.7933941223054497
            ],
            [
               -0.31252514514514496,
               -0.7909791302474896
            ],
            [
               -0.30972263263263256,
               -0.7885082244486634
            ],
            [
               -0.30692012012011993,
               -0.7859897032670451
            ],
            [
               -0.30411760760760753,
               -0.7834394845718313
            ],
            [
               -0.3013150950950949,
               -0.7808743072533388
            ],
            [
               -0.2985125825825825,
               -0.7783042578490915
            ],
            [
               -0.2957100700700699,
               -0.7757272615303132
            ],
            [
               -0.2929075575575575,
               -0.7731275075997681
            ],
            [
               -0.29010504504504486,
               -0.7704784697624325
            ],
            [
               -0.28730253253253246,
               -0.7677496793343028
            ],
            [
               -0.28450002002001984,
               -0.7649152087634634
            ],
            [
               -0.28169750750750744,
               -0.7619612988202282
            ],
            [
               -0.2788949949949948,
               -0.7588908570192874
            ],
            [
               -0.2760924824824824,
               -0.7557235410608598
            ],
            [
               -0.2732899699699698,
               -0.7524914803420786
            ],
            [
               -0.2704874574574574,
               -0.7492319493344581
            ],
            [
               -0.26768494494494477,
               -0.7459791071535118
            ],
            [
               -0.26488243243243237,
               -0.7427570434126802
            ],
            [
               -0.26207991991991975,
               -0.7395758301897097
            ],
            [
               -0.25927740740740735,
               -0.7364312870375884
            ],
            [
               -0.2564748948948947,
               -0.7333080566127321
            ],
            [
               -0.2536723823823823,
               -0.7301847073531638
            ],
            [
               -0.2508698698698697,
               -0.7270391720828269
            ],
            [
               -0.2480673573573573,
               -0.7238529756063525
            ],
            [
               -0.24526484484484468,
               -0.7206133012977656
            ],
            [
               -0.24246233233233228,
               -0.7173127662992882
            ],
            [
               -0.23965981981981965,
               -0.7139475388188685
            ],
            [
               -0.23685730730730725,
               -0.7105149028088562
            ],
            [
               -0.23405479479479463,
               -0.7070114302133961
            ],
            [
               -0.23125228228228223,
               -0.7034325748491645
            ],
            [
               -0.2284497697697696,
               -0.6997738951114405
            ],
            [
               -0.2256472572572572,
               -0.6960334573183546
            ],
            [
               -0.22284474474474458,
               -0.692214482260612
            ],
            [
               -0.22004223223223218,
               -0.6883271268924893
            ],
            [
               -0.21723971971971956,
               -0.6843884901407171
            ],
            [
               -0.21443720720720716,
               -0.6804204337992228
            ],
            [
               -0.21163469469469454,
               -0.6764454657687125
            ],
            [
               -0.20883218218218214,
               -0.6724815514916327
            ],
            [
               -0.2060296696696695,
               -0.6685371217577945
            ],
            [
               -0.2032271571571571,
               -0.6646076138669945
            ],
            [
               -0.2004246446446445,
               -0.6606745917665295
            ],
            [
               -0.1976221321321321,
               -0.6567079078227935
            ],
            [
               -0.19481961961961947,
               -0.6526706387516239
            ],
            [
               -0.19201710710710707,
               -0.6485258336699748
            ],
            [
               -0.18921459459459444,
               -0.6442436284781676
            ],
            [
               -0.18641208208208204,
               -0.6398071323808437
            ],
            [
               -0.18360956956956942,
               -0.635215722634584
            ],
            [
               -0.18080705705705702,
               -0.6304849437945319
            ],
            [
               -0.1780045445445444,
               -0.6256429682195166
            ],
            [
               -0.175202032032032,
               -0.620724355903455
            ],
            [
               -0.17239951951951937,
               -0.6157624679049862
            ],
            [
               -0.16959700700700697,
               -0.6107821918943322
            ],
            [
               -0.16679449449449435,
               -0.6057945591392208
            ],
            [
               -0.16399198198198195,
               -0.6007943911862836
            ],
            [
               -0.16118946946946933,
               -0.5957614204388232
            ],
            [
               -0.15838695695695693,
               -0.5906645499737512
            ],
            [
               -0.1555844444444443,
               -0.5854682388169912
            ],
            [
               -0.1527819319319319,
               -0.5801395739506879
            ],
            [
               -0.14997941941941928,
               -0.5746545064834891
            ],
            [
               -0.14717690690690688,
               -0.5690019875780103
            ],
            [
               -0.14437439439439426,
               -0.5631852595241013
            ],
            [
               -0.14157188188188186,
               -0.5572202026911877
            ],
            [
               -0.13876936936936923,
               -0.5511312562524147
            ],
            [
               -0.13596685685685683,
               -0.5449458872574461
            ],
            [
               -0.1331643443443442,
               -0.5386887972836893
            ],
            [
               -0.1303618318318318,
               -0.5323770102529217
            ],
            [
               -0.1275593193193192,
               -0.5260167187829414
            ],
            [
               -0.12475680680680679,
               -0.5196023586060098
            ],
            [
               -0.12195429429429416,
               -0.5131179249390859
            ],
            [
               -0.11915178178178176,
               -0.5065401279932864
            ],
            [
               -0.11634926926926914,
               -0.4998426727693809
            ],
            [
               -0.11354675675675674,
               -0.4930007807456117
            ],
            [
               -0.11074424424424412,
               -0.4859950637890592
            ],
            [
               -0.10794173173173172,
               -0.47881400919887673
            ],
            [
               -0.1051392192192191,
               -0.47145461684815415
            ],
            [
               -0.10233670670670669,
               -0.4639211041124063
            ],
            [
               -0.09953419419419407,
               -0.4562220014482192
            ],
            [
               -0.09673168168168167,
               -0.44836632440419233
            ],
            [
               -0.09392916916916905,
               -0.4403597437773432
            ],
            [
               -0.09112665665665665,
               -0.43220171451678613
            ],
            [
               -0.08832414414414402,
               -0.4238843313909535
            ],
            [
               -0.08552163163163162,
               -0.41539327588519437
            ],
            [
               -0.082719119119119,
               -0.40671068636508123
            ],
            [
               -0.0799166066066066,
               -0.3978192534552779
            ],
            [
               -0.07711409409409398,
               -0.3887064635145294
            ],
            [
               -0.07431158158158158,
               -0.37936780750294075
            ],
            [
               -0.07150906906906895,
               -0.3698079945142396
            ],
            [
               -0.06870655655655655,
               -0.3600397189294873
            ],
            [
               -0.06590404404404393,
               -0.3500801962827217
            ],
            [
               -0.06310153153153153,
               -0.33994631617798643
            ],
            [
               -0.06029901901901891,
               -0.32964966959338815
            ],
            [
               -0.057496506506506506,
               -0.31919276087880666
            ],
            [
               -0.054693993993993884,
               -0.3085673858985091
            ],
            [
               -0.05189148148148148,
               -0.29775554113204983
            ],
            [
               -0.04908896896896886,
               -0.2867325123139679
            ],
            [
               -0.04628645645645646,
               -0.2754711988842885
            ],
            [
               -0.04348394394394384,
               -0.26394644768885345
            ],
            [
               -0.040681431431431436,
               -0.2521382806309943
            ],
            [
               -0.037878918918918814,
               -0.2400333598217348
            ],
            [
               -0.03507640640640641,
               -0.22762467691530175
            ],
            [
               -0.03227389389389379,
               -0.21491005598390878
            ],
            [
               -0.02947138138138139,
               -0.20189041309316158
            ],
            [
               -0.026668868868868767,
               -0.1885687019918919
            ],
            [
               -0.023866356356356366,
               -0.17495010750563167
            ],
            [
               -0.021063843843843744,
               -0.16104346772840528
            ],
            [
               -0.018261331331331343,
               -0.14686333194154128
            ],
            [
               -0.01545881881881872,
               -0.13243171091233463
            ],
            [
               -0.01265630630630632,
               -0.1177785865024551
            ],
            [
               -0.009853793793793697,
               -0.10294062322064917
            ],
            [
               -0.007051281281281296,
               -0.0879581353405271
            ],
            [
               -0.004248768768768674,
               -0.07287099061712049
            ],
            [
               -0.001446256256256273,
               -0.05771454738024845
            ],
            [
               0.0013562562562563496,
               -0.042516772195160646
            ],
            [
               0.00415876876876875,
               -0.027297348021103007
            ],
            [
               0.006961281281281373,
               -0.012068975488426614
            ],
            [
               0.009763793793793774,
               0.003159593191588428
            ],
            [
               0.012566306306306396,
               0.018379735715363388
            ],
            [
               0.015368818818818797,
               0.03357945417241809
            ],
            [
               0.01817133133133142,
               0.04874105819804997
            ],
            [
               0.02097384384384382,
               0.06384042514385607
            ],
            [
               0.023776356356356443,
               0.07884767546343924
            ],
            [
               0.026578868868868843,
               0.09372870658758559
            ],
            [
               0.029381381381381466,
               0.10844693484549034
            ],
            [
               0.03218389389389387,
               0.12296481667305822
            ],
            [
               0.03498640640640649,
               0.1372451326561144
            ],
            [
               0.03778891891891911,
               0.15125240709564428
            ],
            [
               0.04059143143143151,
               0.1649549882259322
            ],
            [
               0.043393943943944135,
               0.17832811092257878
            ],
            [
               0.046196456456456536,
               0.19135774119315663
            ],
            [
               0.04899896896896916,
               0.20404435270431162
            ],
            [
               0.05180148148148156,
               0.2164052946637971
            ],
            [
               0.05460399399399418,
               0.22847434502785868
            ],
            [
               0.05740650650650658,
               0.24029753980430613
            ],
            [
               0.060209019019019205,
               0.25192535974122887
            ],
            [
               0.0630115315315316,
               0.2634025648369783
            ],
            [
               0.06581404404404423,
               0.2747579912310333
            ],
            [
               0.06861655655655663,
               0.28599706744322834
            ],
            [
               0.07141906906906925,
               0.29709942501336695
            ],
            [
               0.07422158158158165,
               0.3080227890001144
            ],
            [
               0.07702409409409428,
               0.3187126335754732
            ],
            [
               0.07982660660660668,
               0.3291153774023487
            ],
            [
               0.0826291191191193,
               0.33919172112014867
            ],
            [
               0.0854316316316317,
               0.34892650855888957
            ],
            [
               0.08823414414414432,
               0.35833235392933366
            ],
            [
               0.09103665665665672,
               0.3674460047199207
            ],
            [
               0.09383916916916935,
               0.376318499324132
            ],
            [
               0.09664168168168175,
               0.3850019882411111
            ],
            [
               0.09944419419419437,
               0.39353704682032636
            ],
            [
               0.10224670670670677,
               0.4019441044878024
            ],
            [
               0.10504921921921939,
               0.4102213064838167
            ],
            [
               0.10785173173173179,
               0.4183491210104038
            ],
            [
               0.11065424424424442,
               0.42629994327991944
            ],
            [
               0.11345675675675682,
               0.4340494812461032
            ],
            [
               0.11625926926926944,
               0.4415862915224313
            ],
            [
               0.11906178178178184,
               0.44891657779242217
            ],
            [
               0.12186429429429446,
               0.456062998547437
            ],
            [
               0.12466680680680686,
               0.463058202017833
            ],
            [
               0.12746931931931949,
               0.46993546319352225
            ],
            [
               0.13027183183183189,
               0.47671961238788246
            ],
            [
               0.1330743443443445,
               0.4834211837428952
            ],
            [
               0.1358768568568569,
               0.4900355073792701
            ],
            [
               0.13867936936936953,
               0.4965467618254913
            ],
            [
               0.14148188188188193,
               0.5029353847340434
            ],
            [
               0.14428439439439456,
               0.5091862439429643
            ],
            [
               0.14708690690690696,
               0.5152948953555255
            ],
            [
               0.14988941941941958,
               0.5212700682242598
            ],
            [
               0.15269193193193198,
               0.5271318890932517
            ],
            [
               0.1554944444444446,
               0.532906778036242
            ],
            [
               0.158296956956957,
               0.5386209343057673
            ],
            [
               0.16109946946946962,
               0.5442945694867887
            ],
            [
               0.16390198198198203,
               0.5499385261580959
            ],
            [
               0.16670449449449465,
               0.5555538955845787
            ],
            [
               0.16950700700700705,
               0.561134140740665
            ],
            [
               0.17230951951951967,
               0.5666684609340734
            ],
            [
               0.17511203203203207,
               0.5721449606021998
            ],
            [
               0.1779145445445447,
               0.5775526141835001
            ],
            [
               0.1807170570570571,
               0.5828818146229291
            ],
            [
               0.18351956956956972,
               0.5881240792412086
            ],
            [
               0.18632208208208212,
               0.5932719060235365
            ],
            [
               0.18912459459459474,
               0.5983196355167313
            ],
            [
               0.19192710710710714,
               0.6032655358488442
            ],
            [
               0.19472961961961976,
               0.6081144761679642
            ],
            [
               0.19753213213213217,
               0.6128798860202586
            ],
            [
               0.2003346446446448,
               0.6175835624825603
            ],
            [
               0.2031371571571572,
               0.6222524280502382
            ],
            [
               0.2059396696696698,
               0.6269124256759007
            ],
            [
               0.2087421821821822,
               0.6315809809590944
            ],
            [
               0.21154469469469483,
               0.6362603700154432
            ],
            [
               0.21434720720720724,
               0.6409344854080214
            ],
            [
               0.21714971971971986,
               0.6455707213145496
            ],
            [
               0.21995223223223226,
               0.6501271716795114
            ],
            [
               0.22275474474474488,
               0.654563526312551
            ],
            [
               0.22555725725725728,
               0.6588525888380494
            ],
            [
               0.2283597697697699,
               0.6629887896119473
            ],
            [
               0.2311622822822823,
               0.6669907101880105
            ],
            [
               0.23396479479479493,
               0.670896354577821
            ],
            [
               0.23676730730730733,
               0.6747521879123539
            ],
            [
               0.23956981981981995,
               0.6785990717745246
            ],
            [
               0.24237233233233235,
               0.6824594264922765
            ],
            [
               0.24517484484484497,
               0.6863297821277559
            ],
            [
               0.24797735735735738,
               0.6901813239220675
            ],
            [
               0.25077986986987,
               0.6939685489610317
            ],
            [
               0.2535823823823824,
               0.6976435206630888
            ],
            [
               0.256384894894895,
               0.7011713085621204
            ],
            [
               0.2591874074074074,
               0.7045416909109884
            ],
            [
               0.26198991991992004,
               0.7077732898937121
            ],
            [
               0.26479243243243245,
               0.7109086855851188
            ],
            [
               0.26759494494494507,
               0.7140019586381855
            ],
            [
               0.27039745745745747,
               0.7171025921318894
            ],
            [
               0.2731999699699701,
               0.7202408906935607
            ],
            [
               0.2760024824824825,
               0.7234196232236099
            ],
            [
               0.2788049949949951,
               0.7266145905891433
            ],
            [
               0.2816075075075075,
               0.7297839070153929
            ],
            [
               0.28441002002002014,
               0.7328829191856507
            ],
            [
               0.28721253253253254,
               0.7358798199918728
            ],
            [
               0.29001504504504516,
               0.7387667709852124
            ],
            [
               0.29281755755755756,
               0.7415628203601692
            ],
            [
               0.2956200700700702,
               0.7443076139633316
            ],
            [
               0.2984225825825826,
               0.7470479540300672
            ],
            [
               0.3012250950950952,
               0.7498216537503257
            ],
            [
               0.3040276076076076,
               0.7526440709275948
            ],
            [
               0.30683012012012023,
               0.7555018661877393
            ],
            [
               0.30963263263263263,
               0.7583561899704541
            ],
            [
               0.31243514514514525,
               0.7611544227002089
            ],
            [
               0.31523765765765766,
               0.7638467816383139
            ],
            [
               0.3180401701701703,
               0.7664024846713098
            ],
            [
               0.3208426826826827,
               0.7688202549069498
            ],
            [
               0.3236451951951953,
               0.7711297292657318
            ],
            [
               0.3264477077077077,
               0.7733832215667023
            ],
            [
               0.3292502202202203,
               0.7756403536281997
            ],
            [
               0.3320527327327327,
               0.7779503248631111
            ],
            [
               0.33485524524524535,
               0.7803373276050687
            ],
            [
               0.33765775775775775,
               0.7827936113757441
            ],
            [
               0.34046027027027037,
               0.7852822906673476
            ],
            [
               0.34326278278278277,
               0.7877489538409462
            ],
            [
               0.3460652952952954,
               0.790138426824978
            ],
            [
               0.3488678078078078,
               0.7924115127917288
            ],
            [
               0.3516703203203204,
               0.7945566217443556
            ],
            [
               0.3544728328328328,
               0.7965928584902238
            ],
            [
               0.35727534534534544,
               0.7985638069952223
            ],
            [
               0.36007785785785784,
               0.8005240879848483
            ],
            [
               0.36288037037037046,
               0.8025229020954494
            ],
            [
               0.36568288288288286,
               0.8045895732549291
            ],
            [
               0.3684853953953955,
               0.8067253745011356
            ],
            [
               0.3712879079079079,
               0.8089039225354326
            ],
            [
               0.3740904204204205,
               0.8110798108834558
            ],
            [
               0.3768929329329329,
               0.8132027186745936
            ],
            [
               0.37969544544544553,
               0.8152326988082803
            ],
            [
               0.38249795795795793,
               0.8171521335456496
            ],
            [
               0.38530047047047056,
               0.8189709573664044
            ],
            [
               0.38810298298298296,
               0.8207238061408277
            ],
            [
               0.3909054954954956,
               0.8224601201018886
            ],
            [
               0.393708008008008,
               0.8242302094799651
            ],
            [
               0.3965105205205206,
               0.826071336171603
            ],
            [
               0.3993130330330332,
               0.8279977183917101
            ],
            [
               0.4021155455455456,
               0.8299971244824319
            ],
            [
               0.40491805805805825,
               0.8320347859645825
            ],
            [
               0.40772057057057065,
               0.8340633002648672
            ],
            [
               0.4105230830830833,
               0.836035586032215
            ],
            [
               0.4133255955955957,
               0.8379172201066705
            ],
            [
               0.4161281081081083,
               0.8396947870832727
            ],
            [
               0.4189306206206207,
               0.8413780840762177
            ],
            [
               0.4217331331331333,
               0.8429957804695499
            ],
            [
               0.4245356456456457,
               0.8445859414271462
            ],
            [
               0.42733815815815834,
               0.8461841973226871
            ],
            [
               0.43014067067067074,
               0.8478129244582219
            ],
            [
               0.43294318318318337,
               0.849474460146472
            ],
            [
               0.43574569569569577,
               0.8511502188227662
            ],
            [
               0.4385482082082084,
               0.8528059280546063
            ],
            [
               0.4413507207207208,
               0.8544015109370967
            ],
            [
               0.4441532332332334,
               0.8559028585357686
            ],
            [
               0.4469557457457458,
               0.8572922066581967
            ],
            [
               0.44975825825825844,
               0.8585741992723576
            ],
            [
               0.45256077077077084,
               0.8597758910781769
            ],
            [
               0.45536328328328346,
               0.860940601629753
            ],
            [
               0.45816579579579586,
               0.8621172330765715
            ],
            [
               0.4609683083083085,
               0.8633479344779815
            ],
            [
               0.4637708208208209,
               0.8646574785823814
            ],
            [
               0.4665733333333335,
               0.8660472650311192
            ],
            [
               0.4693758458458459,
               0.8674955901909602
            ],
            [
               0.47217835835835853,
               0.8689640772716568
            ],
            [
               0.47498087087087093,
               0.8704084332602727
            ],
            [
               0.47778338338338355,
               0.8717904884981392
            ],
            [
               0.48058589589589595,
               0.873088136699876
            ],
            [
               0.4833884084084086,
               0.8743004339668998
            ],
            [
               0.486190920920921,
               0.8754465524559628
            ],
            [
               0.4889934334334336,
               0.8765590947010764
            ],
            [
               0.491795945945946,
               0.8776739174317312
            ],
            [
               0.4945984584584586,
               0.8788195939525401
            ],
            [
               0.497400970970971,
               0.8800096658223493
            ],
            [
               0.5002034834834836,
               0.8812398960802973
            ],
            [
               0.503005995995996,
               0.8824911347219626
            ],
            [
               0.5058085085085087,
               0.8837366479374615
            ],
            [
               0.5086110210210211,
               0.8849514007843852
            ],
            [
               0.5114135335335337,
               0.8861202458572358
            ],
            [
               0.5142160460460461,
               0.8872424195203896
            ],
            [
               0.5170185585585587,
               0.8883310244188877
            ],
            [
               0.5198210710710711,
               0.8894078556596622
            ],
            [
               0.5226235835835837,
               0.8904954527375966
            ],
            [
               0.5254260960960961,
               0.8916091290360506
            ],
            [
               0.5282286086086088,
               0.8927516657606855
            ],
            [
               0.5310311211211212,
               0.8939123922223747
            ],
            [
               0.5338336336336338,
               0.895070846785018
            ],
            [
               0.5366361461461462,
               0.8962036480144696
            ],
            [
               0.5394386586586588,
               0.8972921383869259
            ],
            [
               0.5422411711711712,
               0.8983281546038874
            ],
            [
               0.5450436836836838,
               0.8993159927063825
            ],
            [
               0.5478461961961962,
               0.9002700164202322
            ],
            [
               0.5506487087087089,
               0.9012089153764039
            ],
            [
               0.5534512212212213,
               0.9021488053288358
            ],
            [
               0.5562537337337339,
               0.9030977541719636
            ],
            [
               0.5590562462462463,
               0.9040537726864067
            ],
            [
               0.5618587587587589,
               0.9050070158814302
            ],
            [
               0.5646612712712713,
               0.9059453564334442
            ],
            [
               0.5674637837837839,
               0.9068611837922858
            ],
            [
               0.5702662962962963,
               0.9077567308296105
            ],
            [
               0.573068808808809,
               0.9086456551497469
            ],
            [
               0.5758713213213213,
               0.9095498828523926
            ],
            [
               0.578673833833834,
               0.9104924301004491
            ],
            [
               0.5814763463463464,
               0.9114884600248759
            ],
            [
               0.584278858858859,
               0.9125376564664945
            ],
            [
               0.5870813713713714,
               0.9136207820141649
            ],
            [
               0.589883883883884,
               0.9147020656872016
            ],
            [
               0.5926863963963964,
               0.9157372133854749
            ],
            [
               0.595488908908909,
               0.9166849564964515
            ],
            [
               0.5982914214214214,
               0.9175187809547616
            ],
            [
               0.6010939339339341,
               0.9182352532298346
            ],
            [
               0.6038964464464465,
               0.9188562837843831
            ],
            [
               0.6066989589589589,
               0.9194244656213385
            ],
            [
               0.6095014714714717,
               0.9199927271278129
            ],
            [
               0.6123039839839841,
               0.9206112707821894
            ],
            [
               0.6151064964964965,
               0.9213155758462478
            ],
            [
               0.6179090090090089,
               0.9221188683403415
            ],
            [
               0.6207115215215218,
               0.9230110343233979
            ],
            [
               0.6235140340340342,
               0.9239639417094923
            ],
            [
               0.6263165465465466,
               0.9249411935074977
            ],
            [
               0.629119059059059,
               0.9259090802335154
            ],
            [
               0.6319215715715718,
               0.9268453142217983
            ],
            [
               0.6347240840840842,
               0.927743039100431
            ],
            [
               0.6375265965965966,
               0.9286092807961674
            ],
            [
               0.640329109109109,
               0.9294588686880985
            ],
            [
               0.6431316216216219,
               0.9303062887717767
            ],
            [
               0.6459341341341343,
               0.9311584782401203
            ],
            [
               0.6487366466466467,
               0.9320110850839213
            ],
            [
               0.651539159159159,
               0.9328493990984649
            ],
            [
               0.6543416716716719,
               0.9336534858683753
            ],
            [
               0.6571441841841843,
               0.9344056014975506
            ],
            [
               0.6599466966966967,
               0.935097218462351
            ],
            [
               0.6627492092092091,
               0.9357331829608753
            ],
            [
               0.665551721721722,
               0.9363315572409321
            ],
            [
               0.6683542342342343,
               0.9369191985486698
            ],
            [
               0.6711567467467467,
               0.9375245645014341
            ],
            [
               0.6739592592592591,
               0.9381701240845681
            ],
            [
               0.676761771771772,
               0.9388668076749641
            ],
            [
               0.6795642842842844,
               0.9396121569415877
            ],
            [
               0.6823667967967968,
               0.9403925285165892
            ],
            [
               0.6851693093093092,
               0.9411883319499044
            ],
            [
               0.687971821821822,
               0.9419803200233059
            ],
            [
               0.6907743343343344,
               0.9427547190385432
            ],
            [
               0.6935768468468468,
               0.9435055448502306
            ],
            [
               0.6963793593593592,
               0.9442335753010443
            ],
            [
               0.6991818718718721,
               0.9449427239666508
            ],
            [
               0.7019843843843845,
               0.9456355208142042
            ],
            [
               0.7047868968968969,
               0.9463097079364304
            ],
            [
               0.7075894094094093,
               0.94695749743929
            ],
            [
               0.7103919219219221,
               0.947567983476269
            ],
            [
               0.7131944344344345,
               0.9481319355681727
            ],
            [
               0.7159969469469469,
               0.948647188862548
            ],
            [
               0.7187994594594593,
               0.9491224673763327
            ],
            [
               0.7216019719719722,
               0.9495778876892932
            ],
            [
               0.7244044844844846,
               0.9500414736226295
            ],
            [
               0.727206996996997,
               0.9505424062653545
            ],
            [
               0.7300095095095094,
               0.951102957116966
            ],
            [
               0.7328120220220222,
               0.9517316680322555
            ],
            [
               0.7356145345345346,
               0.9524201090053864
            ],
            [
               0.738417047047047,
               0.953144506009135
            ],
            [
               0.7412195595595594,
               0.9538720046433103
            ],
            [
               0.7440220720720723,
               0.9545698150375029
            ],
            [
               0.7468245845845847,
               0.9552144765948258
            ],
            [
               0.7496270970970971,
               0.9557983392182395
            ],
            [
               0.7524296096096099,
               0.9563311556604184
            ],
            [
               0.7552321221221223,
               0.9568361850198163
            ],
            [
               0.7580346346346347,
               0.9573419498256436
            ],
            [
               0.7608371471471471,
               0.957872209666462
            ],
            [
               0.76363965965966,
               0.9584373460505868
            ],
            [
               0.7664421721721724,
               0.9590299748762795
            ],
            [
               0.7692446846846848,
               0.9596263148916556
            ],
            [
               0.7720471971971972,
               0.9601930376847246
            ],
            [
               0.77484970970971,
               0.9606975737134043
            ],
            [
               0.7776522222222224,
               0.9611187084685426
            ],
            [
               0.7804547347347348,
               0.9614541447449819
            ],
            [
               0.7832572472472472,
               0.9617225945604342
            ],
            [
               0.7860597597597601,
               0.9619596290100391
            ],
            [
               0.7888622722722725,
               0.9622084383603695
            ],
            [
               0.7916647847847849,
               0.9625082336108701
            ],
            [
               0.7944672972972973,
               0.9628837556714787
            ],
            [
               0.7972698098098101,
               0.9633390153098431
            ],
            [
               0.8000723223223225,
               0.9638570730605102
            ],
            [
               0.8028748348348349,
               0.9644057984705026
            ],
            [
               0.8056773473473473,
               0.9649477141536608
            ],
            [
               0.8084798598598602,
               0.9654508118701131
            ],
            [
               0.8112823723723726,
               0.9658970072811917
            ],
            [
               0.814084884884885,
               0.9662857386782002
            ],
            [
               0.8168873973973974,
               0.9666318337974106
            ],
            [
               0.8196899099099102,
               0.9669586380448167
            ],
            [
               0.8224924224224226,
               0.9672889079850749
            ],
            [
               0.825294934934935,
               0.9676366353777752
            ],
            [
               0.8280974474474474,
               0.9680025679824822
            ],
            [
               0.8308999599599602,
               0.9683748716823416
            ],
            [
               0.8337024724724726,
               0.9687345776821099
            ],
            [
               0.836504984984985,
               0.9690637833054795
            ],
            [
               0.8393074974974974,
               0.9693535922256387
            ],
            [
               0.8421100100100103,
               0.9696088303815706
            ],
            [
               0.8449125225225227,
               0.9698476552783974
            ],
            [
               0.8477150350350351,
               0.9700959396802987
            ],
            [
               0.8505175475475475,
               0.9703781702105958
            ],
            [
               0.8533200600600603,
               0.9707079258578739
            ],
            [
               0.8561225725725727,
               0.9710813237282389
            ],
            [
               0.8589250850850851,
               0.9714759959571279
            ],
            [
               0.8617275975975975,
               0.971856427915398
            ],
            [
               0.8645301101101104,
               0.9721843895011586
            ],
            [
               0.8673326226226228,
               0.9724314118750819
            ],
            [
               0.8701351351351352,
               0.9725894007614844
            ],
            [
               0.8729376476476476,
               0.972675850464394
            ],
            [
               0.8757401601601604,
               0.9727316524733541
            ],
            [
               0.8785426726726728,
               0.9728117238358314
            ],
            [
               0.8813451851851852,
               0.9729709201882432
            ],
            [
               0.8841476976976976,
               0.9732492347068172
            ],
            [
               0.8869502102102105,
               0.9736606159766834
            ],
            [
               0.8897527227227229,
               0.9741887383739157
            ],
            [
               0.8925552352352353,
               0.9747910216870764
            ],
            [
               0.8953577477477477,
               0.9754097468122642
            ],
            [
               0.8981602602602605,
               0.9759870102192016
            ],
            [
               0.9009627727727729,
               0.9764791540196834
            ],
            [
               0.9037652852852853,
               0.9768665398150823
            ],
            [
               0.9065677977977977,
               0.9771560213202095
            ],
            [
               0.9093703103103106,
               0.9773757382025905
            ],
            [
               0.912172822822823,
               0.9775641866611113
            ],
            [
               0.9149753353353354,
               0.9777571944896004
            ],
            [
               0.9177778478478478,
               0.9779769318490721
            ],
            [
               0.9205803603603606,
               0.9782262921894597
            ],
            [
               0.923382872872873,
               0.9784901610622112
            ],
            [
               0.9261853853853854,
               0.9787428497394702
            ],
            [
               0.9289878978978978,
               0.9789590216190899
            ],
            [
               0.9317904104104107,
               0.9791243890538215
            ],
            [
               0.9345929229229231,
               0.9792426143922872
            ],
            [
               0.9373954354354355,
               0.9793361310839539
            ],
            [
               0.9401979479479479,
               0.9794405759650965
            ],
            [
               0.9430004604604607,
               0.9795945545653183
            ],
            [
               0.9458029729729731,
               0.9798279121047718
            ],
            [
               0.9486054854854855,
               0.9801521202798732
            ],
            [
               0.9514079979979979,
               0.980555710456022
            ],
            [
               0.9542105105105108,
               0.9810061329480735
            ],
            [
               0.9570130230230232,
               0.9814575025381855
            ],
            [
               0.9598155355355356,
               0.9818619947819638
            ],
            [
               0.962618048048048,
               0.9821816812075268
            ],
            [
               0.9654205605605608,
               0.9823975860647427
            ],
            [
               0.9682230730730732,
               0.9825136596780418
            ],
            [
               0.9710255855855856,
               0.9825548721708872
            ],
            [
               0.973828098098098,
               0.9825602628786729
            ],
            [
               0.9766306106106108,
               0.9825730633313677
            ],
            [
               0.9794331231231233,
               0.9826306149322307
            ],
            [
               0.9822356356356357,
               0.9827566213195632
            ],
            [
               0.985038148148148,
               0.9829574374089025
            ],
            [
               0.9878406606606609,
               0.9832228992548329
            ],
            [
               0.9906431731731733,
               0.9835310017057002
            ],
            [
               0.9934456856856857,
               0.9838548479522792
            ],
            [
               0.9962481981981981,
               0.9841699124838613
            ],
            [
               0.9990507107107109,
               0.9844598043251723
            ],
            [
               1.0018532232232233,
               0.9847192801253664
            ],
            [
               1.0046557357357357,
               0.9849540429129218
            ],
            [
               1.0074582482482481,
               0.9851776610890576
            ],
            [
               1.010260760760761,
               0.9854065794417471
            ],
            [
               1.0130632732732734,
               0.985654561776311
            ],
            [
               1.0158657857857858,
               0.985927965022738
            ],
            [
               1.0186682982982982,
               0.9862230156159275
            ],
            [
               1.021470810810811,
               0.9865257976360904
            ],
            [
               1.0242733233233234,
               0.9868150522420879
            ],
            [
               1.0270758358358358,
               0.9870672341567006
            ],
            [
               1.0298783483483482,
               0.987262695695045
            ],
            [
               1.032680860860861,
               0.9873915010517762
            ],
            [
               1.0354833733733735,
               0.9874573252270137
            ],
            [
               1.0382858858858859,
               0.9874782235128943
            ],
            [
               1.0410883983983983,
               0.9874837435867002
            ],
            [
               1.0438909109109111,
               0.9875087642494333
            ],
            [
               1.0466934234234235,
               0.9875853638248197
            ],
            [
               1.049495935935936,
               0.9877346871374328
            ],
            [
               1.0522984484484483,
               0.9879609670040853
            ],
            [
               1.0551009609609612,
               0.9882494519946217
            ],
            [
               1.0579034734734736,
               0.9885690523848631
            ],
            [
               1.060705985985986,
               0.9888792691647321
            ],
            [
               1.0635084984984984,
               0.9891397643175381
            ],
            [
               1.0663110110110112,
               0.989320130090076
            ],
            [
               1.0691135235235236,
               0.9894072862895785
            ],
            [
               1.071916036036036,
               0.9894085482226538
            ],
            [
               1.0747185485485484,
               0.9893496026393718
            ],
            [
               1.0775210610610613,
               0.9892680524450363
            ],
            [
               1.0803235735735737,
               0.9892044070336147
            ],
            [
               1.083126086086086,
               0.9891930266034688
            ],
            [
               1.0859285985985985,
               0.9892553851836998
            ],
            [
               1.0887311111111113,
               0.9893971625035282
            ],
            [
               1.0915336236236237,
               0.9896094094916403
            ],
            [
               1.0943361361361361,
               0.9898727904236351
            ],
            [
               1.0971386486486485,
               0.990163103646249
            ],
            [
               1.0999411611611614,
               0.990456174680706
            ],
            [
               1.1027436736736738,
               0.9907307976606743
            ],
            [
               1.1055461861861862,
               0.9909694175649714
            ],
            [
               1.1083486986986986,
               0.9911572825987973
            ],
            [
               1.1111512112112114,
               0.9912814370156353
            ],
            [
               1.1139537237237238,
               0.9913309103590775
            ],
            [
               1.1167562362362362,
               0.9912987905479457
            ],
            [
               1.119558748748749,
               0.9911858129714078
            ],
            [
               1.1223612612612615,
               0.9910040934330163
            ],
            [
               1.1251637737737739,
               0.9907791210182262
            ],
            [
               1.1279662862862863,
               0.9905483784634403
            ],
            [
               1.130768798798799,
               0.9903559550228209
            ],
            [
               1.1335713113113115,
               0.9902439429864558
            ],
            [
               1.136373823823824,
               0.9902427501342553
            ],
            [
               1.1391763363363363,
               0.9903631908094085
            ],
            [
               1.1419788488488491,
               0.9905930003790198
            ],
            [
               1.1447813613613615,
               0.990899242652007
            ],
            [
               1.147583873873874,
               0.991236291856
            ],
            [
               1.1503863863863864,
               0.9915572619951769
            ],
            [
               1.1531888988988992,
               0.9918255624447144
            ],
            [
               1.1559914114114116,
               0.9920231284527469
            ],
            [
               1.158793923923924,
               0.9921528985797229
            ],
            [
               1.1615964364364364,
               0.992234970269677
            ],
            [
               1.1643989489489492,
               0.9922979335532076
            ],
            [
               1.1672014614614616,
               0.9923684425515367
            ],
            [
               1.170003973973974,
               0.9924625810473244
            ],
            [
               1.1728064864864864,
               0.992581828504781
            ],
            [
               1.1756089989989993,
               0.9927146999563364
            ],
            [
               1.1784115115115117,
               0.9928430416840115
            ],
            [
               1.181214024024024,
               0.9929502791669781
            ],
            [
               1.1840165365365365,
               0.9930282598012091
            ],
            [
               1.1868190490490493,
               0.9930799614969013
            ],
            [
               1.1896215615615617,
               0.9931170235264687
            ],
            [
               1.1924240740740741,
               0.9931531676510859
            ],
            [
               1.1952265865865865,
               0.9931963073038731
            ],
            [
               1.1980290990990994,
               0.9932428047142918
            ],
            [
               1.2008316116116118,
               0.9932766317620613
            ],
            [
               1.2036341241241242,
               0.9932743366599099
            ],
            [
               1.2064366366366366,
               0.9932143851496025
            ],
            [
               1.2092391491491494,
               0.9930875189264013
            ],
            [
               1.2120416616616618,
               0.9929040316901437
            ],
            [
               1.2148441741741742,
               0.9926946688383077
            ],
            [
               1.2176466866866866,
               0.9925040034200552
            ],
            [
               1.2204491991991995,
               0.9923778988859683
            ],
            [
               1.2232517117117119,
               0.9923490335862282
            ],
            [
               1.2260542242242243,
               0.9924255161501524
            ],
            [
               1.2288567367367367,
               0.9925868846597741
            ],
            [
               1.2316592492492495,
               0.9927894154529268
            ],
            [
               1.234461761761762,
               0.9929794439206209
            ],
            [
               1.2372642742742743,
               0.9931104547952361
            ],
            [
               1.2400667867867867,
               0.9931581279925441
            ],
            [
               1.2428692992992996,
               0.9931279769197148
            ],
            [
               1.245671811811812,
               0.9930526306924018
            ],
            [
               1.2484743243243244,
               0.9929794098198604
            ],
            [
               1.2512768368368368,
               0.9929523751135338
            ],
            [
               1.2540793493493496,
               0.9929952036772377
            ],
            [
               1.256881861861862,
               0.9931012077039025
            ],
            [
               1.2596843743743744,
               0.9932344702304853
            ],
            [
               1.2624868868868868,
               0.9933421702063424
            ],
            [
               1.2652893993993997,
               0.9933740537619549
            ],
            [
               1.268091911911912,
               0.9933021682832841
            ],
            [
               1.2708944244244245,
               0.9931335082145956
            ],
            [
               1.2736969369369369,
               0.9929104161956639
            ],
            [
               1.2764994494494497,
               0.9926977794230138
            ],
            [
               1.279301961961962,
               0.9925608416418574
            ],
            [
               1.2821044744744745,
               0.9925411173247056
            ],
            [
               1.284906986986987,
               0.9926390643584018
            ],
            [
               1.2877094994994998,
               0.9928102903246169
            ],
            [
               1.2905120120120122,
               0.9929776451378389
            ],
            [
               1.2933145245245246,
               0.9930560312035203
            ],
            [
               1.296117037037037,
               0.9929820448037676
            ],
            [
               1.2989195495495498,
               0.9927383599759262
            ],
            [
               1.3017220620620622,
               0.9923639837666024
            ],
            [
               1.3045245745745746,
               0.9919458948806473
            ],
            [
               1.307327087087087,
               0.9915937526058066
            ],
            [
               1.3101295995995998,
               0.9914052710435186
            ],
            [
               1.3129321121121122,
               0.9914334423286149
            ],
            [
               1.3157346246246246,
               0.9916667275869118
            ],
            [
               1.318537137137137,
               0.9920294881112625
            ],
            [
               1.32133964964965,
               0.9924034656680436
            ],
            [
               1.3241421621621623,
               0.9926641374792669
            ],
            [
               1.3269446746746747,
               0.992720608890151
            ],
            [
               1.329747187187187,
               0.9925461562885697
            ],
            [
               1.3325496996997,
               0.992189212464968
            ],
            [
               1.3353522122122123,
               0.9917607040585564
            ],
            [
               1.3381547247247247,
               0.9914012429373495
            ],
            [
               1.3409572372372371,
               0.9912382487216617
            ],
            [
               1.34375974974975,
               0.9913464503033441
            ],
            [
               1.3465622622622624,
               0.9917242363433831
            ],
            [
               1.3493647747747748,
               0.9922932933700498
            ],
            [
               1.3521672872872872,
               0.9929215300180702
            ],
            [
               1.3549697997998,
               0.9934618852073217
            ],
            [
               1.3577723123123124,
               0.9937946875235024
            ],
            [
               1.3605748248248248,
               0.9938603702493831
            ],
            [
               1.3633773373373372,
               0.9936727818501918
            ],
            [
               1.36617984984985,
               0.9933098594210823
            ],
            [
               1.3689823623623625,
               0.9928858289497107
            ],
            [
               1.3717848748748749,
               0.9925148813408088
            ],
            [
               1.3745873873873873,
               0.9922785540139312
            ],
            [
               1.3773898998999001,
               0.9922071537093269
            ],
            [
               1.3801924124124125,
               0.9922802490568977
            ],
            [
               1.382994924924925,
               0.9924444535402185
            ],
            [
               1.3857974374374373,
               0.9926407973813101
            ],
            [
               1.3885999499499502,
               0.9928309807508695
            ],
            [
               1.3914024624624626,
               0.9930126863660508
            ],
            [
               1.394204974974975,
               0.9932185045427175
            ],
            [
               1.3970074874874874,
               0.9934992668864224
            ],
            [
               1.39981,
               0.9938984390129499
            ]
         ]
      },
      {
         "data": [
            [
               1.39991,
               0.994423255363027
            ],
            [
               1.3971074774774772,
               0.9937304388059861
            ],
            [
               1.3943049549549547,
               0.993069256278112
            ],
            [
               1.391502432432432,
               0.9925116634201521
            ],
            [
               1.3886999099099095,
               0.9921021804344916
            ],
            [
               1.385897387387387,
               0.9918516592759313
            ],
            [
               1.3830948648648644,
               0.9917398712537355
            ],
            [
               1.3802923423423419,
               0.9917254452790232
            ],
            [
               1.3774898198198193,
               0.9917597238116773
            ],
            [
               1.3746872972972968,
               0.991800280031234
            ],
            [
               1.3718847747747747,
               0.9918203387007467
            ],
            [
               1.369082252252252,
               0.9918119255365939
            ],
            [
               1.3662797297297296,
               0.9917826720532067
            ],
            [
               1.363477207207207,
               0.99174813478639
            ],
            [
               1.3606746846846844,
               0.991722662011222
            ],
            [
               1.3578721621621619,
               0.991711955210702
            ],
            [
               1.3550696396396393,
               0.9917095873993158
            ],
            [
               1.3522671171171168,
               0.9916982329831333
            ],
            [
               1.3494645945945942,
               0.9916547787618512
            ],
            [
               1.3466620720720717,
               0.9915573412959544
            ],
            [
               1.3438595495495491,
               0.9913918340393271
            ],
            [
               1.3410570270270266,
               0.9911561438784887
            ],
            [
               1.338254504504504,
               0.9908609559424852
            ],
            [
               1.335451981981982,
               0.9905274102169719
            ],
            [
               1.3326494594594593,
               0.9901826789894962
            ],
            [
               1.3298469369369368,
               0.9898549522771799
            ],
            [
               1.3270444144144142,
               0.9895691580824648
            ],
            [
               1.3242418918918917,
               0.9893441848441442
            ],
            [
               1.3214393693693691,
               0.9891916993100544
            ],
            [
               1.3186368468468466,
               0.9891161487929333
            ],
            [
               1.315834324324324,
               0.9891153727593709
            ],
            [
               1.3130318018018015,
               0.9891814222632781
            ],
            [
               1.310229279279279,
               0.9893015380778305
            ],
            [
               1.3074267567567563,
               0.9894595370209217
            ],
            [
               1.3046242342342338,
               0.9896379062273305
            ],
            [
               1.3018217117117112,
               0.9898206431422979
            ],
            [
               1.2990191891891887,
               0.989996406750023
            ],
            [
               1.2962166666666666,
               0.9901610919378161
            ],
            [
               1.293414144144144,
               0.9903187617611938
            ],
            [
               1.2906116216216215,
               0.9904801405879449
            ],
            [
               1.287809099099099,
               0.990658575996805
            ],
            [
               1.2850065765765764,
               0.9908643126067026
            ],
            [
               1.2822040540540538,
               0.9910987445376761
            ],
            [
               1.2794015315315312,
               0.9913506714438153
            ],
            [
               1.2765990090090087,
               0.9915962533144675
            ],
            [
               1.2737964864864861,
               0.9918033542439971
            ],
            [
               1.2709939639639636,
               0.9919395563029674
            ],
            [
               1.268191441441441,
               0.9919817670988876
            ],
            [
               1.2653889189189185,
               0.9919245280981698
            ],
            [
               1.262586396396396,
               0.9917842025210075
            ],
            [
               1.2597838738738734,
               0.9915972482299446
            ],
            [
               1.2569813513513513,
               0.9914125013560466
            ],
            [
               1.2541788288288287,
               0.991279288529194
            ],
            [
               1.2513763063063061,
               0.9912346307480422
            ],
            [
               1.2485737837837836,
               0.9912932923564425
            ],
            [
               1.245771261261261,
               0.9914437479352206
            ],
            [
               1.2429687387387385,
               0.9916514517319923
            ],
            [
               1.240166216216216,
               0.9918686037144657
            ],
            [
               1.2373636936936934,
               0.9920476035845243
            ],
            [
               1.2345611711711708,
               0.9921542192365082
            ],
            [
               1.2317586486486483,
               0.9921765611613631
            ],
            [
               1.2289561261261257,
               0.9921272466730033
            ],
            [
               1.2261536036036031,
               0.9920382542391167
            ],
            [
               1.2233510810810806,
               0.9919502327574792
            ],
            [
               1.2205485585585585,
               0.9918997161499996
            ],
            [
               1.217746036036036,
               0.991908261958533
            ],
            [
               1.2149435135135134,
               0.9919768126630222
            ],
            [
               1.2121409909909908,
               0.9920868217712071
            ],
            [
               1.2093384684684683,
               0.9922074814596348
            ],
            [
               1.2065359459459457,
               0.9923064610217052
            ],
            [
               1.2037334234234232,
               0.9923605372020431
            ],
            [
               1.2009309009009006,
               0.9923626804094287
            ],
            [
               1.198128378378378,
               0.9923234585158559
            ],
            [
               1.1953258558558555,
               0.9922665689239523
            ],
            [
               1.192523333333333,
               0.99222024290587
            ],
            [
               1.1897208108108104,
               0.9922075428447165
            ],
            [
               1.1869182882882878,
               0.9922387930594943
            ],
            [
               1.1841157657657653,
               0.9923085176964012
            ],
            [
               1.1813132432432432,
               0.9923976421433452
            ],
            [
               1.1785107207207206,
               0.9924799261266437
            ],
            [
               1.175708198198198,
               0.9925302507519513
            ],
            [
               1.1729056756756755,
               0.992531915117681
            ],
            [
               1.170103153153153,
               0.9924806265642075
            ],
            [
               1.1673006306306304,
               0.9923841586468266
            ],
            [
               1.1644981081081078,
               0.9922582142386772
            ],
            [
               1.1616955855855853,
               0.9921203053604155
            ],
            [
               1.1588930630630627,
               0.9919840108545375
            ],
            [
               1.1560905405405402,
               0.9918556390206642
            ],
            [
               1.1532880180180176,
               0.9917342695334456
            ],
            [
               1.150485495495495,
               0.9916147956567134
            ],
            [
               1.1476829729729725,
               0.9914924467323896
            ],
            [
               1.14488045045045,
               0.9913667604866621
            ],
            [
               1.1420779279279278,
               0.9912432684240424
            ],
            [
               1.1392754054054053,
               0.9911321260352828
            ],
            [
               1.1364728828828827,
               0.9910441834516568
            ],
            [
               1.1336703603603602,
               0.9909860658902034
            ],
            [
               1.1308678378378376,
               0.9909563051840623
            ],
            [
               1.128065315315315,
               0.9909442478793125
            ],
            [
               1.1252627927927925,
               0.9909324692606208
            ],
            [
               1.12246027027027,
               0.9909021075901446
            ],
            [
               1.1196577477477474,
               0.9908393821939196
            ],
            [
               1.1168552252252248,
               0.9907410023718624
            ],
            [
               1.1140527027027023,
               0.9906164310036907
            ],
            [
               1.1112501801801797,
               0.9904859663098438
            ],
            [
               1.1084476576576572,
               0.9903750099874921
            ],
            [
               1.105645135135135,
               0.9903062145950212
            ],
            [
               1.1028426126126125,
               0.9902919856155599
            ],
            [
               1.10004009009009,
               0.990329777540433
            ],
            [
               1.0972375675675674,
               0.9904017734514458
            ],
            [
               1.0944350450450449,
               0.9904791569867867
            ],
            [
               1.0916325225225223,
               0.9905297354011458
            ],
            [
               1.0888299999999997,
               0.9905266316425444
            ],
            [
               1.0860274774774772,
               0.9904554652920183
            ],
            [
               1.0832249549549546,
               0.9903179649345777
            ],
            [
               1.080422432432432,
               0.9901311019298019
            ],
            [
               1.0776199099099095,
               0.9899222129600026
            ],
            [
               1.074817387387387,
               0.9897217338945163
            ],
            [
               1.0720148648648644,
               0.9895557454715103
            ],
            [
               1.0692123423423419,
               0.9894403887904389
            ],
            [
               1.0664098198198197,
               0.9893794497165654
            ],
            [
               1.0636072972972972,
               0.9893653357111072
            ],
            [
               1.0608047747747746,
               0.9893826550755492
            ],
            [
               1.058002252252252,
               0.9894129784588801
            ],
            [
               1.0551997297297295,
               0.9894392729692407
            ],
            [
               1.052397207207207,
               0.9894489033540922
            ],
            [
               1.0495946846846844,
               0.9894347779991581
            ],
            [
               1.0467921621621619,
               0.9893948933606589
            ],
            [
               1.0439896396396393,
               0.9893309547861237
            ],
            [
               1.0411871171171168,
               0.9892468120936463
            ],
            [
               1.0383845945945942,
               0.9891471949873092
            ],
            [
               1.0355820720720716,
               0.9890368428814232
            ],
            [
               1.032779549549549,
               0.988919812834515
            ],
            [
               1.0299770270270265,
               0.9887986765824731
            ],
            [
               1.0271745045045044,
               0.9886735130168832
            ],
            [
               1.0243719819819819,
               0.9885409543193073
            ],
            [
               1.0215694594594593,
               0.9883938494022361
            ],
            [
               1.0187669369369368,
               0.9882221656814993
            ],
            [
               1.0159644144144142,
               0.988015456048304
            ],
            [
               1.0131618918918917,
               0.9877666268068832
            ],
            [
               1.010359369369369,
               0.9874760621900864
            ],
            [
               1.0075568468468465,
               0.9871546812824992
            ],
            [
               1.004754324324324,
               0.986824480643758
            ],
            [
               1.0019518018018014,
               0.9865156619268577
            ],
            [
               0.9991492792792789,
               0.9862604578295936
            ],
            [
               0.9963467567567563,
               0.9860849505887532
            ],
            [
               0.9935442342342338,
               0.9860011138473284
            ],
            [
               0.9907417117117117,
               0.9860016227320281
            ],
            [
               0.9879391891891891,
               0.9860594673615668
            ],
            [
               0.9851366666666665,
               0.9861331409164227
            ],
            [
               0.982334144144144,
               0.9861764968586743
            ],
            [
               0.9795316216216214,
               0.9861508006925385
            ],
            [
               0.9767290990990989,
               0.9860355717612876
            ],
            [
               0.9739265765765763,
               0.9858348821386917
            ],
            [
               0.9711240540540538,
               0.985576909623561
            ],
            [
               0.9683215315315312,
               0.9853064426959477
            ],
            [
               0.9655190090090087,
               0.9850721505526213
            ],
            [
               0.9627164864864861,
               0.984912105038716
            ],
            [
               0.9599139639639636,
               0.984841728022418
            ],
            [
               0.957111441441441,
               0.9848477840450621
            ],
            [
               0.9543089189189184,
               0.9848903736546315
            ],
            [
               0.9515063963963963,
               0.9849125892519215
            ],
            [
               0.9487038738738738,
               0.9848552597557367
            ],
            [
               0.9459013513513512,
               0.9846727111062898
            ],
            [
               0.9430988288288287,
               0.9843451619855955
            ],
            [
               0.9402963063063061,
               0.9838843475439649
            ],
            [
               0.9374937837837836,
               0.9833309154620666
            ],
            [
               0.934691261261261,
               0.9827444715951676
            ],
            [
               0.9318887387387385,
               0.9821891664223685
            ],
            [
               0.9290862162162159,
               0.9817188241155388
            ],
            [
               0.9262836936936933,
               0.9813655322259716
            ],
            [
               0.9234811711711708,
               0.9811344138948511
            ],
            [
               0.9206786486486482,
               0.9810054107002486
            ],
            [
               0.9178761261261257,
               0.9809409158236109
            ],
            [
               0.9150736036036036,
               0.9808966087657561
            ],
            [
               0.912271081081081,
               0.9808322561817541
            ],
            [
               0.9094685585585585,
               0.9807196545352221
            ],
            [
               0.9066660360360359,
               0.9805460804342442
            ],
            [
               0.9038635135135134,
               0.9803131423698418
            ],
            [
               0.9010609909909908,
               0.9800322865782459
            ],
            [
               0.8982584684684682,
               0.9797189952216456
            ],
            [
               0.8954559459459457,
               0.9793877457690211
            ],
            [
               0.8926534234234231,
               0.9790491576331272
            ],
            [
               0.8898509009009006,
               0.9787097292932178
            ],
            [
               0.887048378378378,
               0.9783735556448315
            ],
            [
               0.8842458558558555,
               0.9780447576696432
            ],
            [
               0.8814433333333329,
               0.9777292456816906
            ],
            [
               0.8786408108108104,
               0.9774348580291191
            ],
            [
               0.8758382882882882,
               0.9771696708935237
            ],
            [
               0.8730357657657657,
               0.9769390640358246
            ],
            [
               0.8702332432432431,
               0.9767426653613994
            ],
            [
               0.8674307207207206,
               0.9765724058676136
            ],
            [
               0.864628198198198,
               0.9764125784404764
            ],
            [
               0.8618256756756755,
               0.9762421454385621
            ],
            [
               0.8590231531531529,
               0.9760388128087333
            ],
            [
               0.8562206306306304,
               0.9757838245196307
            ],
            [
               0.8534181081081078,
               0.975466201779957
            ],
            [
               0.8506155855855853,
               0.9750853085604795
            ],
            [
               0.8478130630630627,
               0.9746510958530524
            ],
            [
               0.8450105405405401,
               0.974182001513406
            ],
            [
               0.8422080180180176,
               0.97370107224573
            ],
            [
               0.839405495495495,
               0.9732312736887105
            ],
            [
               0.8366029729729729,
               0.9727910814036956
            ],
            [
               0.8338004504504504,
               0.9723913019100139
            ],
            [
               0.8309979279279278,
               0.9720337283468435
            ],
            [
               0.8281954054054053,
               0.9717117939861009
            ],
            [
               0.8253928828828827,
               0.971412953174206
            ],
            [
               0.8225903603603602,
               0.9711221748287815
            ],
            [
               0.8197878378378376,
               0.9708257287201759
            ],
            [
               0.816985315315315,
               0.9705144023943517
            ],
            [
               0.8141827927927925,
               0.9701854097216619
            ],
            [
               0.8113802702702699,
               0.9698425269559912
            ],
            [
               0.8085777477477474,
               0.9694943846638109
            ],
            [
               0.8057752252252248,
               0.9691512921461646
            ],
            [
               0.8029727027027023,
               0.9688213834969676
            ],
            [
               0.8001701801801802,
               0.9685071410081297
            ],
            [
               0.7973676576576576,
               0.9682033705353322
            ],
            [
               0.794565135135135,
               0.9678974190688586
            ],
            [
               0.7917626126126125,
               0.9675718620660244
            ],
            [
               0.7889600900900899,
               0.9672091673076115
            ],
            [
               0.7861575675675674,
               0.9667971610766426
            ],
            [
               0.7833550450450448,
               0.9663337056003488
            ],
            [
               0.7805525225225223,
               0.9658290215831381
            ],
            [
               0.7777499999999997,
               0.9653046163911424
            ],
            [
               0.7749474774774772,
               0.9647887081948293
            ],
            [
               0.7721449549549546,
               0.9643091202186876
            ],
            [
               0.769342432432432,
               0.9638855221269953
            ],
            [
               0.7665399099099095,
               0.963523300071016
            ],
            [
               0.763737387387387,
               0.9632110546416958
            ],
            [
               0.7609348648648648,
               0.9629227773705006
            ],
            [
               0.7581323423423423,
               0.9626243867725647
            ],
            [
               0.7553298198198197,
               0.9622829237209085
            ],
            [
               0.7525272972972972,
               0.9618757633045906
            ],
            [
               0.7497247747747746,
               0.9613970379242929
            ],
            [
               0.7469222522522521,
               0.9608591927792367
            ],
            [
               0.7441197297297295,
               0.960289030926257
            ],
            [
               0.741317207207207,
               0.9597193236994864
            ],
            [
               0.7385146846846844,
               0.9591785160062911
            ],
            [
               0.7357121621621618,
               0.9586817539525762
            ],
            [
               0.7329096396396393,
               0.958226138629215
            ],
            [
               0.7301071171171167,
               0.9577918257322386
            ],
            [
               0.7273045945945942,
               0.9573487298097024
            ],
            [
               0.7245020720720716,
               0.9568667471005711
            ],
            [
               0.7216995495495495,
               0.9563261937774442
            ],
            [
               0.718897027027027,
               0.9557249925377524
            ],
            [
               0.7160945045045044,
               0.9550801192565997
            ],
            [
               0.7132919819819818,
               0.9544226537299728
            ],
            [
               0.7104894594594593,
               0.9537878812098954
            ],
            [
               0.7076869369369367,
               0.9532035737209323
            ],
            [
               0.7048844144144142,
               0.9526802723693562
            ],
            [
               0.7020818918918916,
               0.9522068396436526
            ],
            [
               0.6992793693693691,
               0.9517529079950394
            ],
            [
               0.6964768468468465,
               0.9512776376645086
            ],
            [
               0.693674324324324,
               0.9507421321684469
            ],
            [
               0.6908718018018014,
               0.9501216261964386
            ],
            [
               0.6880692792792789,
               0.9494135745644754
            ],
            [
               0.6852667567567567,
               0.9486390410846531
            ],
            [
               0.6824642342342342,
               0.9478369064217952
            ],
            [
               0.6796617117117116,
               0.9470526947021547
            ],
            [
               0.6768591891891891,
               0.9463255150757803
            ],
            [
               0.6740566666666665,
               0.945677174325323
            ],
            [
               0.671254144144144,
               0.9451067640816113
            ],
            [
               0.6684516216216214,
               0.9445922196679475
            ],
            [
               0.6656490990990989,
               0.9440980918483115
            ],
            [
               0.6628465765765763,
               0.9435868150091159
            ],
            [
               0.6600440540540538,
               0.943029734354966
            ],
            [
               0.6572415315315312,
               0.9424143882659357
            ],
            [
               0.6544390090090086,
               0.9417459239856044
            ],
            [
               0.6516364864864861,
               0.9410425667381433
            ],
            [
               0.6488339639639635,
               0.9403270632779314
            ],
            [
               0.6460314414414414,
               0.9396173073640663
            ],
            [
               0.6432289189189189,
               0.9389195083070387
            ],
            [
               0.6404263963963963,
               0.9382262588032488
            ],
            [
               0.6376238738738738,
               0.9375200638266766
            ],
            [
               0.6348213513513512,
               0.9367809399841305
            ],
            [
               0.6320188288288286,
               0.9359952588784878
            ],
            [
               0.6292163063063061,
               0.935162575102953
            ],
            [
               0.6264137837837835,
               0.934297885093989
            ],
            [
               0.623611261261261,
               0.933428351506022
            ],
            [
               0.6208087387387384,
               0.9325854457860696
            ],
            [
               0.6180062162162159,
               0.9317950518439572
            ],
            [
               0.6152036936936933,
               0.9310687998257954
            ],
            [
               0.6124011711711708,
               0.9303995252624281
            ],
            [
               0.6095986486486482,
               0.9297624137209809
            ],
            [
               0.6067961261261261,
               0.9291215523008229
            ],
            [
               0.6039936036036035,
               0.9284398825183461
            ],
            [
               0.601191081081081,
               0.9276894975066627
            ],
            [
               0.5983885585585584,
               0.9268591743985084
            ],
            [
               0.5955860360360359,
               0.9259569658582896
            ],
            [
               0.5927835135135133,
               0.925007257096375
            ],
            [
               0.5899809909909908,
               0.924043393324946
            ],
            [
               0.5871784684684682,
               0.9230982523384603
            ],
            [
               0.5843759459459457,
               0.9221956007013012
            ],
            [
               0.5815734234234231,
               0.9213446357399873
            ],
            [
               0.5787709009009008,
               0.9205389814208089
            ],
            [
               0.5759683783783782,
               0.9197599862256526
            ],
            [
               0.5731658558558557,
               0.9189829355466738
            ],
            [
               0.5703633333333331,
               0.918184108039057
            ],
            [
               0.5675608108108106,
               0.9173466274051871
            ],
            [
               0.564758288288288,
               0.9164636947398229
            ],
            [
               0.5619557657657654,
               0.9155387490486742
            ],
            [
               0.5591532432432431,
               0.9145830401102303
            ],
            [
               0.5563507207207206,
               0.9136117129787188
            ],
            [
               0.553548198198198,
               0.912639657446131
            ],
            [
               0.5507456756756755,
               0.9116781143731955
            ],
            [
               0.5479431531531529,
               0.9107325422170227
            ],
            [
               0.5451406306306303,
               0.9098017693984625
            ],
            [
               0.5423381081081078,
               0.9088781765683773
            ],
            [
               0.5395355855855855,
               0.9079486286012356
            ],
            [
               0.5367330630630629,
               0.906996033927591
            ],
            [
               0.5339305405405403,
               0.9060015846483994
            ],
            [
               0.5311280180180178,
               0.9049477580935709
            ],
            [
               0.5283254954954952,
               0.9038219557941234
            ],
            [
               0.5255229729729727,
               0.9026202678663394
            ],
            [
               0.5227204504504503,
               0.9013504491142291
            ],
            [
               0.5199179279279278,
               0.9000330001084944
            ],
            [
               0.5171154054054052,
               0.8986994385371754
            ],
            [
               0.5143128828828827,
               0.8973874647595849
            ],
            [
               0.5115103603603601,
               0.8961336364281007
            ],
            [
               0.5087078378378376,
               0.8949650883462426
            ],
            [
               0.505905315315315,
               0.8938924276063498
            ],
            [
               0.5031027927927927,
               0.8929059310371553
            ],
            [
               0.5003002702702701,
               0.8919764818555013
            ],
            [
               0.4974977477477476,
               0.8910614480946198
            ],
            [
               0.494695225225225,
               0.890114275300351
            ],
            [
               0.49189270270270247,
               0.8890953891764787
            ],
            [
               0.4890901801801799,
               0.8879814811298505
            ],
            [
               0.48628765765765736,
               0.8867705919374401
            ],
            [
               0.483485135135135,
               0.8854815535432239
            ],
            [
               0.48068261261261247,
               0.8841479673816479
            ],
            [
               0.4778800900900899,
               0.8828084932185548
            ],
            [
               0.47507756756756736,
               0.8814962913033579
            ],
            [
               0.4722750450450448,
               0.8802306585238936
            ],
            [
               0.46947252252252225,
               0.8790131596455488
            ],
            [
               0.4666699999999997,
               0.8778291148564501
            ],
            [
               0.46386747747747736,
               0.8766536302893441
            ],
            [
               0.4610649549549548,
               0.8754599897024046
            ],
            [
               0.45826243243243225,
               0.8742275996853095
            ],
            [
               0.4554599099099097,
               0.8729469852529056
            ],
            [
               0.45265738738738714,
               0.8716204451098352
            ],
            [
               0.4498548648648646,
               0.8702585072589214
            ],
            [
               0.44705234234234204,
               0.8688737534734386
            ],
            [
               0.4442498198198197,
               0.8674744264949606
            ],
            [
               0.44144729729729715,
               0.8660602221134266
            ],
            [
               0.4386447747747746,
               0.8646218196562943
            ],
            [
               0.43584225225225204,
               0.8631443232987459
            ],
            [
               0.4330397297297295,
               0.8616133553580066
            ],
            [
               0.43023720720720693,
               0.8600215562312377
            ],
            [
               0.4274346846846844,
               0.8583730435476399
            ],
            [
               0.42463216216216204,
               0.856684036441561
            ],
            [
               0.4218296396396395,
               0.854979140267983
            ],
            [
               0.41902711711711693,
               0.8532842788649245
            ],
            [
               0.4162245945945944,
               0.8516184542500917
            ],
            [
               0.4134220720720718,
               0.8499870056791266
            ],
            [
               0.41061954954954927,
               0.848378661109987
            ],
            [
               0.40781702702702693,
               0.8467675393894885
            ],
            [
               0.4050145045045044,
               0.8451197307594637
            ],
            [
               0.4022119819819818,
               0.8434026420503951
            ],
            [
               0.39940945945945927,
               0.8415943952328147
            ],
            [
               0.3966069369369367,
               0.8396904932177962
            ],
            [
               0.39380441441441416,
               0.8377057356512079
            ],
            [
               0.3910018918918916,
               0.8356707416822087
            ],
            [
               0.3881993693693693,
               0.8336239992565153
            ],
            [
               0.3853968468468467,
               0.8316016475915088
            ],
            [
               0.38259432432432416,
               0.8296278411839051
            ],
            [
               0.3797918018018016,
               0.8277083695734478
            ],
            [
               0.37698927927927905,
               0.825829287159568
            ],
            [
               0.3741867567567565,
               0.8239609201645962
            ],
            [
               0.37138423423423395,
               0.8220661602267907
            ],
            [
               0.3685817117117116,
               0.8201108236730719
            ],
            [
               0.36577918918918906,
               0.8180733414710082
            ],
            [
               0.3629766666666665,
               0.8159512574194328
            ],
            [
               0.36017414414414395,
               0.8137628661579268
            ],
            [
               0.3573716216216214,
               0.8115435740271268
            ],
            [
               0.35456909909909884,
               0.8093378855606193
            ],
            [
               0.3517665765765763,
               0.8071889798942582
            ],
            [
               0.34896405405405395,
               0.8051283988696895
            ],
            [
               0.3461615315315314,
               0.8031683084445113
            ],
            [
               0.34335900900900884,
               0.8012981522058154
            ],
            [
               0.3405564864864863,
               0.7994864567292701
            ],
            [
               0.33775396396396373,
               0.7976873277846814
            ],
            [
               0.3349514414414412,
               0.7958500784249636
            ],
            [
               0.3321489189189186,
               0.7939297077011295
            ],
            [
               0.3293463963963963,
               0.7918957694880233
            ],
            [
               0.32654387387387374,
               0.7897375793492503
            ],
            [
               0.3237413513513512,
               0.7874646123733864
            ],
            [
               0.3209388288288286,
               0.7851021348856525
            ],
            [
               0.31813630630630607,
               0.7826832995464674
            ],
            [
               0.3153337837837835,
               0.7802398173039315
            ],
            [
               0.31253126126126096,
               0.7777936655990008
            ],
            [
               0.30972873873873863,
               0.7753519944698599
            ],
            [
               0.3069262162162161,
               0.7729065123390915
            ],
            [
               0.3041236936936935,
               0.7704373949103196
            ],
            [
               0.30132117117117097,
               0.7679204975847516
            ],
            [
               0.2985186486486484,
               0.7653357196547105
            ],
            [
               0.29571612612612586,
               0.7626740421134575
            ],
            [
               0.2929136036036035,
               0.7599411485327241
            ],
            [
               0.29011108108108097,
               0.7571565406932652
            ],
            [
               0.2873085585585584,
               0.7543483908427222
            ],
            [
               0.28450603603603586,
               0.7515456368380387
            ],
            [
               0.2817035135135133,
               0.7487696423198544
            ],
            [
               0.27890099099099075,
               0.7460278600236979
            ],
            [
               0.2760984684684682,
               0.7433113151699584
            ],
            [
               0.27329594594594586,
               0.7405965613373122
            ],
            [
               0.2704934234234233,
               0.7378514198985258
            ],
            [
               0.26769090090090075,
               0.7350427189910032
            ],
            [
               0.2648883783783782,
               0.7321437408489416
            ],
            [
               0.26208585585585564,
               0.7291393145220588
            ],
            [
               0.2592833333333331,
               0.7260273581862253
            ],
            [
               0.25648081081081053,
               0.7228168740473262
            ],
            [
               0.2536782882882882,
               0.7195235161730709
            ],
            [
               0.25087576576576565,
               0.7161645113179309
            ],
            [
               0.2480732432432431,
               0.7127547064676014
            ],
            [
               0.24527072072072054,
               0.7093048761575521
            ],
            [
               0.24246819819819798,
               0.7058224071532735
            ],
            [
               0.23966567567567543,
               0.702313480834015
            ],
            [
               0.23686315315315287,
               0.6987852773761767
            ],
            [
               0.23406063063063054,
               0.6952467611973614
            ],
            [
               0.23125810810810798,
               0.6917072642285216
            ],
            [
               0.22845558558558543,
               0.6881731110771785
            ],
            [
               0.22565306306306288,
               0.6846435241993716
            ],
            [
               0.22285054054054032,
               0.6811076002878225
            ],
            [
               0.22004801801801777,
               0.6775440053724425
            ],
            [
               0.2172454954954952,
               0.6739241960373468
            ],
            [
               0.21444297297297288,
               0.6702187073779347
            ],
            [
               0.21164045045045032,
               0.6664048067323013
            ],
            [
               0.20883792792792777,
               0.6624730706711695
            ],
            [
               0.20603540540540521,
               0.6584305232631195
            ],
            [
               0.20323288288288266,
               0.6542989170799807
            ],
            [
               0.2004303603603601,
               0.6501082725824439
            ],
            [
               0.19762783783783777,
               0.6458874120374353
            ],
            [
               0.19482531531531522,
               0.6416543635545457
            ],
            [
               0.19202279279279266,
               0.6374097390054343
            ],
            [
               0.1892202702702701,
               0.6331353740422716
            ],
            [
               0.18641774774774755,
               0.6287988858461387
            ],
            [
               0.183615225225225,
               0.6243628768402814
            ],
            [
               0.18081270270270244,
               0.6197959373085603
            ],
            [
               0.1780101801801801,
               0.6150819268914494
            ],
            [
               0.17520765765765756,
               0.6102245025597879
            ],
            [
               0.172405135135135,
               0.6052453758672203
            ],
            [
               0.16960261261261245,
               0.6001768353036245
            ],
            [
               0.1668000900900899,
               0.595050974100206
            ],
            [
               0.16399756756756734,
               0.5898891698966783
            ],
            [
               0.16119504504504478,
               0.5846952823934632
            ],
            [
               0.15839252252252245,
               0.5794547820380774
            ],
            [
               0.1555899999999999,
               0.5741400142146252
            ],
            [
               0.15278747747747734,
               0.5687197220122973
            ],
            [
               0.14998495495495479,
               0.5631695114775392
            ],
            [
               0.14718243243243223,
               0.55747964578524
            ],
            [
               0.14437990990990968,
               0.5516575067310647
            ],
            [
               0.14157738738738712,
               0.5457239375928105
            ],
            [
               0.1387748648648648,
               0.5397048306737456
            ],
            [
               0.13597234234234223,
               0.5336209952195101
            ],
            [
               0.13316981981981968,
               0.5274799474545815
            ],
            [
               0.13036729729729712,
               0.5212725838106442
            ],
            [
               0.12756477477477457,
               0.5149759605559778
            ],
            [
               0.12476225225225201,
               0.5085612115587267
            ],
            [
               0.12195972972972946,
               0.5020037606666505
            ],
            [
               0.11915720720720713,
               0.49529209406755614
            ],
            [
               0.11635468468468457,
               0.4884317816948184
            ],
            [
               0.11355216216216202,
               0.48144304900586177
            ],
            [
               0.11074963963963946,
               0.47435245683711846
            ],
            [
               0.10794711711711691,
               0.46718136991097603
            ],
            [
               0.10514459459459435,
               0.4599351410921699
            ],
            [
               0.1023420720720718,
               0.45259685870829525
            ],
            [
               0.09953954954954947,
               0.4451280996180135
            ],
            [
               0.09673702702702691,
               0.43747685750963833
            ],
            [
               0.09393450450450436,
               0.4295904317863749
            ],
            [
               0.0911319819819818,
               0.42142936872362535
            ],
            [
               0.08832945945945925,
               0.4129781155163953
            ],
            [
               0.08552693693693669,
               0.4042490280144275
            ],
            [
               0.08272441441441436,
               0.39527844049083516
            ],
            [
               0.0799218918918918,
               0.38611597660187635
            ],
            [
               0.07711936936936925,
               0.37681034430642035
            ],
            [
               0.0743168468468467,
               0.3673958511728671
            ],
            [
               0.07151432432432414,
               0.3578835050549771
            ],
            [
               0.06871180180180159,
               0.34825899216305223
            ],
            [
               0.06590927927927903,
               0.33848760583129184
            ],
            [
               0.0631067567567567,
               0.32852408424183926
            ],
            [
               0.060304234234234144,
               0.3183239880358284
            ],
            [
               0.05750171171171159,
               0.3078530985746691
            ],
            [
               0.054699189189189035,
               0.297092318741233
            ],
            [
               0.05189666666666648,
               0.28603729590342525
            ],
            [
               0.049094144144143925,
               0.2746938177760899
            ],
            [
               0.04629162162162137,
               0.26307131868003375
            ],
            [
               0.04348909909909904,
               0.2511771672222846
            ],
            [
               0.04068657657657648,
               0.23901374081970495
            ],
            [
               0.03788405405405393,
               0.22657894491041927
            ],
            [
               0.035081531531531374,
               0.21386935519861394
            ],
            [
               0.03227900900900882,
               0.2008841228228705
            ],
            [
               0.029476486486486264,
               0.18762756875284917
            ],
            [
               0.02667396396396371,
               0.1741090624347314
            ],
            [
               0.023871441441441377,
               0.1603400476012884
            ],
            [
               0.021068918918918822,
               0.14632943339487725
            ],
            [
               0.018266396396396267,
               0.13207946593428183
            ],
            [
               0.015463873873873712,
               0.11758426057826987
            ],
            [
               0.012661351351351158,
               0.10283234782558662
            ],
            [
               0.009858828828828603,
               0.08781314379697547
            ],
            [
               0.007056306306306048,
               0.07252571654657836
            ],
            [
               0.004253783783783716,
               0.05698715124604409
            ],
            [
               0.0014512612612611608,
               0.04123763510746353
            ],
            [
               -0.001351261261261394,
               0.02534019456809561
            ],
            [
               -0.004153783783783949,
               0.009374581094978962
            ],
            [
               -0.006956306306306503,
               -0.00657339161461995
            ],
            [
               -0.009758828828829058,
               -0.02242430855220806
            ],
            [
               -0.012561351351351613,
               -0.03811605792311745
            ],
            [
               -0.015363873873873946,
               -0.05361026677298275
            ],
            [
               -0.0181663963963965,
               -0.06889269620050892
            ],
            [
               -0.020968918918919055,
               -0.08396782263035252
            ],
            [
               -0.02377144144144161,
               -0.0988495042473706
            ],
            [
               -0.026573963963964164,
               -0.1135506549438694
            ],
            [
               -0.02937648648648672,
               -0.12807492927126485
            ],
            [
               -0.03217900900900905,
               -0.14241258762814396
            ],
            [
               -0.03498153153153161,
               -0.15654128335045525
            ],
            [
               -0.03778405405405416,
               -0.17043098650185862
            ],
            [
               -0.040586576576576716,
               -0.18405112326549122
            ],
            [
               -0.04338909909909927,
               -0.19737758725547117
            ],
            [
               -0.046191621621621826,
               -0.2103976282024781
            ],
            [
               -0.04899414414414438,
               -0.22311154080378426
            ],
            [
               -0.05179666666666671,
               -0.23553118999931377
            ],
            [
               -0.05459918918918927,
               -0.24767632352677638
            ],
            [
               -0.05740171171171182,
               -0.2595700622326539
            ],
            [
               -0.06020423423423438,
               -0.27123485279678305
            ],
            [
               -0.06300675675675693,
               -0.2826896546950851
            ],
            [
               -0.06580927927927949,
               -0.2939484851145685
            ],
            [
               -0.06861180180180204,
               -0.30501994679987976
            ],
            [
               -0.07141432432432437,
               -0.31590719631570574
            ],
            [
               -0.07421684684684693,
               -0.3266079873293716
            ],
            [
               -0.07701936936936948,
               -0.33711479819350343
            ],
            [
               -0.07982189189189204,
               -0.3474153932186451
            ],
            [
               -0.0826244144144146,
               -0.3574942647441992
            ],
            [
               -0.08542693693693715,
               -0.3673351717638521
            ],
            [
               -0.0882294594594597,
               -0.3769245083696928
            ],
            [
               -0.09103198198198204,
               -0.38625471540624345
            ],
            [
               -0.09383450450450459,
               -0.39532665088204355
            ],
            [
               -0.09663702702702714,
               -0.4041499488452083
            ],
            [
               -0.0994395495495497,
               -0.41274095090689555
            ],
            [
               -0.10224207207207225,
               -0.42111862674079015
            ],
            [
               -0.10504459459459481,
               -0.4292997055781155
            ],
            [
               -0.10784711711711736,
               -0.43729468722084874
            ],
            [
               -0.1106496396396397,
               -0.44510626136568454
            ],
            [
               -0.11345216216216225,
               -0.45273091965603807
            ],
            [
               -0.1162546846846848,
               -0.4601634142710117
            ],
            [
               -0.11905720720720736,
               -0.4674025922026699
            ],
            [
               -0.12185972972972992,
               -0.4744564454954704
            ],
            [
               -0.12466225225225247,
               -0.4813442704548766
            ],
            [
               -0.12746477477477502,
               -0.4880946780456369
            ],
            [
               -0.13026729729729736,
               -0.4947396055824943
            ],
            [
               -0.1330698198198199,
               -0.5013059807117414
            ],
            [
               -0.13587234234234247,
               -0.507807743103101
            ],
            [
               -0.13867486486486502,
               -0.5142411156000856
            ],
            [
               -0.14147738738738758,
               -0.5205851923329772
            ],
            [
               -0.14427990990991013,
               -0.5268082835058222
            ],
            [
               -0.14708243243243246,
               -0.532878530863338
            ],
            [
               -0.14988495495495502,
               -0.5387757283691934
            ],
            [
               -0.15268747747747757,
               -0.5445006145103289
            ],
            [
               -0.15549000000000013,
               -0.5500784314731851
            ],
            [
               -0.15829252252252268,
               -0.5555551660195008
            ],
            [
               -0.16109504504504524,
               -0.5609871179075883
            ],
            [
               -0.1638975675675678,
               -0.5664265794138146
            ],
            [
               -0.16670009009009013,
               -0.571907753401933
            ],
            [
               -0.16950261261261268,
               -0.5774371260918657
            ],
            [
               -0.17230513513513523,
               -0.5829912817430303
            ],
            [
               -0.1751076576576578,
               -0.5885229650525947
            ],
            [
               -0.17791018018018034,
               -0.5939737417185073
            ],
            [
               -0.1807127027027029,
               -0.5992896500965921
            ],
            [
               -0.18351522522522545,
               -0.6044353896506517
            ],
            [
               -0.1863177477477478,
               -0.6094031082236598
            ],
            [
               -0.18912027027027034,
               -0.6142135441637926
            ],
            [
               -0.1919227927927929,
               -0.6189095923518235
            ],
            [
               -0.19472531531531545,
               -0.6235445529519781
            ],
            [
               -0.197527837837838,
               -0.6281687093920176
            ],
            [
               -0.20033036036036056,
               -0.6328180728482222
            ],
            [
               -0.20313288288288311,
               -0.6375081339094997
            ],
            [
               -0.20593540540540545,
               -0.6422336734724712
            ],
            [
               -0.208737927927928,
               -0.646973737643461
            ],
            [
               -0.21154045045045056,
               -0.6516994236585159
            ],
            [
               -0.2143429729729731,
               -0.6563815984948402
            ],
            [
               -0.21714549549549567,
               -0.6609961754112592
            ],
            [
               -0.21994801801801822,
               -0.665525840304763
            ],
            [
               -0.22275054054054078,
               -0.6699586325382978
            ],
            [
               -0.2255530630630631,
               -0.6742849709393754
            ],
            [
               -0.22835558558558566,
               -0.6784951542639852
            ],
            [
               -0.23115810810810822,
               -0.6825789344359507
            ],
            [
               -0.23396063063063077,
               -0.6865276710027157
            ],
            [
               -0.23676315315315333,
               -0.690338282307446
            ],
            [
               -0.23956567567567588,
               -0.6940172382773011
            ],
            [
               -0.24236819819819821,
               -0.6975825882196103
            ],
            [
               -0.24517072072072077,
               -0.7010626040249968
            ],
            [
               -0.24797324324324332,
               -0.7044908413697961
            ],
            [
               -0.2507757657657659,
               -0.7078988265659738
            ],
            [
               -0.25357828828828843,
               -0.7113086291232418
            ],
            [
               -0.256380810810811,
               -0.7147278588849115
            ],
            [
               -0.25918333333333354,
               -0.7181489833864585
            ],
            [
               -0.2619858558558559,
               -0.7215534812232369
            ],
            [
               -0.26478837837837843,
               -0.7249196913640668
            ],
            [
               -0.267590900900901,
               -0.7282318642901202
            ],
            [
               -0.27039342342342354,
               -0.7314873608497809
            ],
            [
               -0.2731959459459461,
               -0.7346994096932324
            ],
            [
               -0.27599846846846865,
               -0.7378942064670828
            ],
            [
               -0.2788009909909912,
               -0.741102984257116
            ],
            [
               -0.28160351351351354,
               -0.7443513981984511
            ],
            [
               -0.2844060360360361,
               -0.7476495706855297
            ],
            [
               -0.28720855855855865,
               -0.7509860851511256
            ],
            [
               -0.2900110810810812,
               -0.7543280894820856
            ],
            [
               -0.29281360360360376,
               -0.7576278192644559
            ],
            [
               -0.2956161261261263,
               -0.7608338601446865
            ],
            [
               -0.29841864864864887,
               -0.7639039706459414
            ],
            [
               -0.3012211711711712,
               -0.7668157582123332
            ],
            [
               -0.30402369369369375,
               -0.7695721091037839
            ],
            [
               -0.3068262162162163,
               -0.7721998239953434
            ],
            [
               -0.30962873873873886,
               -0.7747419188281262
            ],
            [
               -0.3124312612612614,
               -0.7772458929299964
            ],
            [
               -0.31523378378378397,
               -0.7797513856438336
            ],
            [
               -0.3180363063063065,
               -0.7822807172089634
            ],
            [
               -0.32083882882882886,
               -0.7848348475256244
            ],
            [
               -0.3236413513513514,
               -0.7873956116768788
            ],
            [
               -0.32644387387387397,
               -0.7899332318129257
            ],
            [
               -0.3292463963963965,
               -0.7924166230816794
            ],
            [
               -0.3320489189189191,
               -0.7948233294293989
            ],
            [
               -0.33485144144144163,
               -0.797146205521631
            ],
            [
               -0.3376539639639642,
               -0.7993950704738038
            ],
            [
               -0.3404564864864865,
               -0.8015931257201996
            ],
            [
               -0.3432590090090091,
               -0.80376946840846
            ],
            [
               -0.34606153153153163,
               -0.805950096612019
            ],
            [
               -0.3488640540540542,
               -0.8081501141272782
            ],
            [
               -0.35166657657657674,
               -0.8103693585097316
            ],
            [
               -0.3544690990990993,
               -0.8125925858214413
            ],
            [
               -0.3572716216216216,
               -0.8147939979245415
            ],
            [
               -0.3600741441441442,
               -0.8169446885324785
            ],
            [
               -0.36287666666666674,
               -0.8190208395147878
            ],
            [
               -0.3656791891891893,
               -0.821010392315654
            ],
            [
               -0.36848171171171185,
               -0.822916436295998
            ],
            [
               -0.3712842342342344,
               -0.8247565151528184
            ],
            [
               -0.37408675675675696,
               -0.826558170117009
            ],
            [
               -0.3768892792792793,
               -0.8283520112586134
            ],
            [
               -0.37969180180180184,
               -0.830164193662839
            ],
            [
               -0.3824943243243244,
               -0.8320102477162434
            ],
            [
               -0.38529684684684695,
               -0.8338917839345565
            ],
            [
               -0.3880993693693695,
               -0.8357967975649425
            ],
            [
               -0.39090189189189206,
               -0.8377033531422269
            ],
            [
               -0.3937044144144146,
               -0.839585575999048
            ],
            [
               -0.39650693693693695,
               -0.8414203255592339
            ],
            [
               -0.3993094594594595,
               -0.8431928033943172
            ],
            [
               -0.40211198198198206,
               -0.8448996790269705
            ],
            [
               -0.4049145045045046,
               -0.8465490082941893
            ],
            [
               -0.40771702702702717,
               -0.8481570923346218
            ],
            [
               -0.4105195495495496,
               -0.8497432517111787
            ],
            [
               -0.41332207207207217,
               -0.8513240495892047
            ],
            [
               -0.4161245945945947,
               -0.852908635107811
            ],
            [
               -0.4189271171171173,
               -0.8544965472814265
            ],
            [
               -0.4217296396396397,
               -0.856078602857181
            ],
            [
               -0.4245321621621623,
               -0.8576405827668814
            ],
            [
               -0.42733468468468483,
               -0.8591685890771696
            ],
            [
               -0.4301372072072073,
               -0.8606544180283575
            ],
            [
               -0.4329397297297298,
               -0.8620992528800162
            ],
            [
               -0.4357422522522524,
               -0.8635144528222789
            ],
            [
               -0.4385447747747748,
               -0.8649190757548344
            ],
            [
               -0.4413472972972974,
               -0.8663347724630504
            ],
            [
               -0.44414981981981994,
               -0.8677795230696779
            ],
            [
               -0.4469523423423425,
               -0.8692620887021703
            ],
            [
               -0.44975486486486493,
               -0.8707788830383754
            ],
            [
               -0.4525573873873875,
               -0.8723142667345809
            ],
            [
               -0.45535990990991004,
               -0.8738442409059333
            ],
            [
               -0.4581624324324325,
               -0.8753424820376485
            ],
            [
               -0.46096495495495504,
               -0.8767869479985821
            ],
            [
               -0.4637674774774776,
               -0.8781651237698045
            ],
            [
               -0.46657000000000015,
               -0.8794764207110335
            ],
            [
               -0.4693725225225226,
               -0.8807311515208087
            ],
            [
               -0.47217504504504515,
               -0.8819465778962008
            ],
            [
               -0.4749775675675677,
               -0.8831414166220288
            ],
            [
               -0.47778009009009015,
               -0.8843306023002435
            ],
            [
               -0.4805826126126127,
               -0.8855219128039189
            ],
            [
               -0.48338513513513526,
               -0.8867153450945078
            ],
            [
               -0.4861876576576578,
               -0.8879051428427187
            ],
            [
               -0.48899018018018026,
               -0.8890834723284515
            ],
            [
               -0.4917927027027028,
               -0.890244235945904
            ],
            [
               -0.49459522522522537,
               -0.8913855747765447
            ],
            [
               -0.4973977477477478,
               -0.892510207424908
            ],
            [
               -0.5002002702702704,
               -0.8936236507400663
            ],
            [
               -0.5030027927927929,
               -0.8947312261989204
            ],
            [
               -0.5058053153153154,
               -0.8958352441785076
            ],
            [
               -0.5086078378378379,
               -0.8969336843299232
            ],
            [
               -0.5114103603603605,
               -0.8980210729918428
            ],
            [
               -0.514212882882883,
               -0.8990913275623098
            ],
            [
               -0.5170154054054055,
               -0.9001414524051023
            ],
            [
               -0.519817927927928,
               -0.9011744885392976
            ],
            [
               -0.5226204504504506,
               -0.9022002588649165
            ],
            [
               -0.525422972972973,
               -0.9032332019772416
            ],
            [
               -0.5282254954954956,
               -0.9042877031333245
            ],
            [
               -0.5310280180180181,
               -0.9053724053859338
            ],
            [
               -0.5338305405405407,
               -0.9064855973773494
            ],
            [
               -0.5366330630630631,
               -0.9076136487485564
            ],
            [
               -0.5394355855855857,
               -0.9087335765110833
            ],
            [
               -0.5422381081081082,
               -0.9098194339807719
            ],
            [
               -0.5450406306306307,
               -0.9108507817619969
            ],
            [
               -0.5478431531531532,
               -0.9118205430424937
            ],
            [
               -0.5506456756756758,
               -0.9127394477356356
            ],
            [
               -0.5534481981981982,
               -0.9136351398402114
            ],
            [
               -0.5562507207207208,
               -0.9145456353133166
            ],
            [
               -0.5590532432432433,
               -0.915508675119822
            ],
            [
               -0.5618557657657659,
               -0.9165500045977635
            ],
            [
               -0.5646582882882883,
               -0.9176741998776834
            ],
            [
               -0.5674608108108109,
               -0.918861103084126
            ],
            [
               -0.5702633333333335,
               -0.9200693417987558
            ],
            [
               -0.5730658558558559,
               -0.9212462646652546
            ],
            [
               -0.5758683783783785,
               -0.9223415985034749
            ],
            [
               -0.578670900900901,
               -0.9233208837639382
            ],
            [
               -0.5814734234234236,
               -0.9241747016716539
            ],
            [
               -0.584275945945946,
               -0.9249209133608085
            ],
            [
               -0.5870784684684686,
               -0.9255992284765187
            ],
            [
               -0.5898809909909911,
               -0.9262597529691481
            ],
            [
               -0.5926835135135136,
               -0.9269489934517163
            ],
            [
               -0.5954860360360361,
               -0.9276975354640018
            ],
            [
               -0.5982885585585587,
               -0.9285130305181526
            ],
            [
               -0.6010910810810811,
               -0.9293804133492576
            ],
            [
               -0.6038936036036037,
               -0.9302689817004703
            ],
            [
               -0.6066961261261262,
               -0.931143843248857
            ],
            [
               -0.6094986486486488,
               -0.9319779451412828
            ],
            [
               -0.6123011711711712,
               -0.9327608481139815
            ],
            [
               -0.6151036936936938,
               -0.9335015799643163
            ],
            [
               -0.6179062162162163,
               -0.9342248954624568
            ],
            [
               -0.6207087387387388,
               -0.9349624172448583
            ],
            [
               -0.6235112612612613,
               -0.9357417353016964
            ],
            [
               -0.6263137837837839,
               -0.9365770967693203
            ],
            [
               -0.6291163063063064,
               -0.9374646742816173
            ],
            [
               -0.6319188288288289,
               -0.9383838074156936
            ],
            [
               -0.6347213513513514,
               -0.9393036189565926
            ],
            [
               -0.637523873873874,
               -0.9401926806268266
            ],
            [
               -0.6403263963963964,
               -0.9410284974214027
            ],
            [
               -0.643128918918919,
               -0.9418037626251279
            ],
            [
               -0.6459314414414415,
               -0.9425275063221916
            ],
            [
               -0.6487339639639641,
               -0.9432209966523537
            ],
            [
               -0.6515364864864865,
               -0.9439099630150811
            ],
            [
               -0.6543390090090091,
               -0.9446158340127655
            ],
            [
               -0.6571415315315317,
               -0.945348876759972
            ],
            [
               -0.6599440540540541,
               -0.9461053661694807
            ],
            [
               -0.6627465765765767,
               -0.9468694956911476
            ],
            [
               -0.6655490990990992,
               -0.9476191612053622
            ],
            [
               -0.6683516216216216,
               -0.9483335335504501
            ],
            [
               -0.6711541441441442,
               -0.948999862567981
            ],
            [
               -0.6739566666666668,
               -0.949617341987802
            ],
            [
               -0.6767591891891893,
               -0.9501969364158331
            ],
            [
               -0.6795617117117118,
               -0.9507574400407541
            ],
            [
               -0.6823642342342343,
               -0.9513192379503581
            ],
            [
               -0.6851667567567569,
               -0.9518978949664509
            ],
            [
               -0.6879692792792793,
               -0.9524996270374673
            ],
            [
               -0.6907718018018019,
               -0.9531199879756893
            ],
            [
               -0.6935743243243244,
               -0.9537460081547435
            ],
            [
               -0.696376846846847,
               -0.9543609299235822
            ],
            [
               -0.6991793693693694,
               -0.9549499427210921
            ],
            [
               -0.701981891891892,
               -0.9555051319355887
            ],
            [
               -0.7047844144144145,
               -0.9560282260168824
            ],
            [
               -0.707586936936937,
               -0.9565304840822808
            ],
            [
               -0.7103894594594595,
               -0.9570299361045951
            ],
            [
               -0.7131919819819821,
               -0.9575468937684901
            ],
            [
               -0.7159945045045045,
               -0.9580990060558741
            ],
            [
               -0.7187970270270271,
               -0.9586970916903406
            ],
            [
               -0.7215995495495496,
               -0.9593426252330961
            ],
            [
               -0.7244020720720722,
               -0.9600272501782592
            ],
            [
               -0.7272045945945946,
               -0.960734214502881
            ],
            [
               -0.7300071171171172,
               -0.9614412905894825
            ],
            [
               -0.7328096396396397,
               -0.9621245855861298
            ],
            [
               -0.7356121621621622,
               -0.9627626279528017
            ],
            [
               -0.7384146846846847,
               -0.9633401547320131
            ],
            [
               -0.7412172072072073,
               -0.9638510618073062
            ],
            [
               -0.7440197297297299,
               -0.9643000075743426
            ],
            [
               -0.7468222522522523,
               -0.9647022258913021
            ],
            [
               -0.7496247747747748,
               -0.9650812793530843
            ],
            [
               -0.7524272972972974,
               -0.9654648176632921
            ],
            [
               -0.7552298198198198,
               -0.965878878183285
            ],
            [
               -0.7580323423423424,
               -0.9663417700431336
            ],
            [
               -0.760834864864865,
               -0.9668589485641814
            ],
            [
               -0.7636373873873875,
               -0.9674203361258089
            ],
            [
               -0.76643990990991,
               -0.9680011699350004
            ],
            [
               -0.7692424324324325,
               -0.9685666759198461
            ],
            [
               -0.7720449549549551,
               -0.9690798493272192
            ],
            [
               -0.7748474774774775,
               -0.9695106492470362
            ],
            [
               -0.7776500000000001,
               -0.9698443011434446
            ],
            [
               -0.7804525225225226,
               -0.9700863904912609
            ],
            [
               -0.7832550450450451,
               -0.9702630987292618
            ],
            [
               -0.7860575675675676,
               -0.9704161475084934
            ],
            [
               -0.7888600900900902,
               -0.9705934600096859
            ],
            [
               -0.7916626126126127,
               -0.9708378021436019
            ],
            [
               -0.7944651351351352,
               -0.9711763439394545
            ],
            [
               -0.7972676576576577,
               -0.9716139491441187
            ],
            [
               -0.8000701801801803,
               -0.9721320621675364
            ],
            [
               -0.8028727027027027,
               -0.9726935645936265
            ],
            [
               -0.8056752252252253,
               -0.9732523431505484
            ],
            [
               -0.8084777477477478,
               -0.9737650206772608
            ],
            [
               -0.8112802702702704,
               -0.9742017282609692
            ],
            [
               -0.8140827927927928,
               -0.9745531046443592
            ],
            [
               -0.8168853153153154,
               -0.9748317996365108
            ],
            [
               -0.8196878378378379,
               -0.975068302265768
            ],
            [
               -0.8224903603603604,
               -0.975302455233062
            ],
            [
               -0.8252928828828829,
               -0.9755731123040596
            ],
            [
               -0.8280954054054055,
               -0.9759087495231333
            ],
            [
               -0.8308979279279279,
               -0.9763213907062562
            ],
            [
               -0.8337004504504505,
               -0.9768051293052793
            ],
            [
               -0.836502972972973,
               -0.9773391744203921
            ],
            [
               -0.8393054954954956,
               -0.9778941295530215
            ],
            [
               -0.842108018018018,
               -0.9784394707988513
            ],
            [
               -0.8449105405405406,
               -0.9789501008260202
            ],
            [
               -0.8477130630630632,
               -0.9794103819095228
            ],
            [
               -0.8505155855855856,
               -0.9798149795242157
            ],
            [
               -0.8533181081081082,
               -0.9801668608497931
            ],
            [
               -0.8561206306306307,
               -0.9804735782638543
            ],
            [
               -0.8589231531531533,
               -0.9807433147175679
            ],
            [
               -0.8617256756756757,
               -0.9809820193742189
            ],
            [
               -0.8645281981981983,
               -0.9811924188127481
            ],
            [
               -0.8673307207207208,
               -0.9813749622714671
            ],
            [
               -0.8701332432432433,
               -0.9815300933266589
            ],
            [
               -0.8729357657657658,
               -0.9816608347632361
            ],
            [
               -0.8757382882882884,
               -0.9817746273326657
            ],
            [
               -0.8785408108108108,
               -0.981883656813124
            ],
            [
               -0.8813433333333334,
               -0.9820034185618292
            ],
            [
               -0.8841458558558559,
               -0.982149833922664
            ],
            [
               -0.8869483783783785,
               -0.982335681595661
            ],
            [
               -0.8897509009009009,
               -0.9825673227545313
            ],
            [
               -0.8925534234234235,
               -0.9828426397244385
            ],
            [
               -0.895355945945946,
               -0.9831508080219222
            ],
            [
               -0.8981584684684685,
               -0.9834740698671904
            ],
            [
               -0.900960990990991,
               -0.983791189692512
            ],
            [
               -0.9037635135135136,
               -0.9840818618208687
            ],
            [
               -0.9065660360360361,
               -0.9843310957696212
            ],
            [
               -0.9093685585585587,
               -0.9845325763013464
            ],
            [
               -0.9121710810810811,
               -0.9846901914023125
            ],
            [
               -0.9149736036036036,
               -0.984817307177104
            ],
            [
               -0.9177761261261261,
               -0.9849338708926512
            ],
            [
               -0.9205786486486487,
               -0.9850619387558057
            ],
            [
               -0.9233811711711712,
               -0.9852206355104072
            ],
            [
               -0.9261836936936938,
               -0.9854217491320876
            ],
            [
               -0.9289862162162162,
               -0.9856670732116528
            ],
            [
               -0.9317887387387388,
               -0.9859482232047794
            ],
            [
               -0.9345912612612612,
               -0.9862490409091003
            ],
            [
               -0.9373937837837838,
               -0.9865500086099686
            ],
            [
               -0.9401963063063064,
               -0.9868335085672733
            ],
            [
               -0.9429988288288289,
               -0.9870884664720871
            ],
            [
               -0.9458013513513515,
               -0.9873130259967313
            ],
            [
               -0.9486038738738739,
               -0.9875144210167548
            ],
            [
               -0.9514063963963965,
               -0.987706019776023
            ],
            [
               -0.9542089189189189,
               -0.9879023842189922
            ],
            [
               -0.9570114414414415,
               -0.9881138489503585
            ],
            [
               -0.959813963963964,
               -0.9883423509733078
            ],
            [
               -0.9626164864864866,
               -0.9885799282906451
            ],
            [
               -0.9654190090090091,
               -0.9888105156020737
            ],
            [
               -0.9682215315315316,
               -0.9890146237773907
            ],
            [
               -0.9710240540540541,
               -0.9891755218056681
            ],
            [
               -0.9738265765765766,
               -0.9892849694957773
            ],
            [
               -0.9766290990990991,
               -0.9893465896916587
            ],
            [
               -0.9794316216216217,
               -0.9893756429983214
            ],
            [
               -0.9822341441441442,
               -0.9893950877885662
            ],
            [
               -0.9850366666666668,
               -0.9894290246566064
            ],
            [
               -0.9878391891891892,
               -0.9894955364685194
            ],
            [
               -0.9906417117117118,
               -0.9896012226805122
            ],
            [
               -0.9934442342342342,
               -0.9897392636758997
            ],
            [
               -0.9962467567567568,
               -0.989891758442385
            ],
            [
               -0.9990492792792793,
               -0.9900356958504211
            ],
            [
               -1.0018518018018019,
               -0.990150697897896
            ],
            [
               -1.0046543243243244,
               -0.9902260286682751
            ],
            [
               -1.0074568468468468,
               -0.9902645328560753
            ],
            [
               -1.0102593693693693,
               -0.9902821234906487
            ],
            [
               -1.0130618918918919,
               -0.9903028842462749
            ],
            [
               -1.0158644144144144,
               -0.9903513162259123
            ],
            [
               -1.018666936936937,
               -0.9904442499511554
            ],
            [
               -1.0214694594594596,
               -0.9905851137576489
            ],
            [
               -1.024271981981982,
               -0.990762521166985
            ],
            [
               -1.0270745045045047,
               -0.9909537357627853
            ],
            [
               -1.029877027027027,
               -0.9911319507111689
            ],
            [
               -1.0326795495495495,
               -0.9912750238524242
            ],
            [
               -1.035482072072072,
               -0.9913727826126741
            ],
            [
               -1.0382845945945947,
               -0.9914304486042453
            ],
            [
               -1.0410871171171172,
               -0.9914669998937855
            ],
            [
               -1.0438896396396395,
               -0.9915089747997934
            ],
            [
               -1.046692162162162,
               -0.9915817607743065
            ],
            [
               -1.0494946846846847,
               -0.9917012813782897
            ],
            [
               -1.0522972072072072,
               -0.991868888367593
            ],
            [
               -1.0550997297297298,
               -0.9920712054624348
            ],
            [
               -1.0579022522522523,
               -0.9922850006862001
            ],
            [
               -1.0607047747747749,
               -0.9924854423687599
            ],
            [
               -1.0635072972972974,
               -0.9926549032867142
            ],
            [
               -1.06630981981982,
               -0.9927892303459476
            ],
            [
               -1.0691123423423423,
               -0.9928991937606695
            ],
            [
               -1.0719148648648649,
               -0.9930064201673698
            ],
            [
               -1.0747173873873874,
               -0.9931349791956461
            ],
            [
               -1.07751990990991,
               -0.9933013149706154
            ],
            [
               -1.0803224324324325,
               -0.9935058818757292
            ],
            [
               -1.0831249549549549,
               -0.9937294236747591
            ],
            [
               -1.0859274774774774,
               -0.9939354480484075
            ],
            [
               -1.08873,
               -0.9940785316981546
            ],
            [
               -1.0915325225225225,
               -0.9941162534403596
            ],
            [
               -1.094335045045045,
               -0.9940213762095551
            ],
            [
               -1.0971375675675676,
               -0.9937907507597767
            ],
            [
               -1.0999400900900902,
               -0.9934483314830729
            ],
            [
               -1.1027426126126127,
               -0.9930413804668639
            ],
            [
               -1.1055451351351353,
               -0.9926308603783007
            ],
            [
               -1.1083476576576576,
               -0.9922785943195132
            ],
            [
               -1.1111501801801802,
               -0.9920345466368858
            ],
            [
               -1.1139527027027027,
               -0.9919273661924937
            ],
            [
               -1.1167552252252253,
               -0.9919602588565071
            ],
            [
               -1.1195577477477479,
               -0.9921126988762414
            ],
            [
               -1.1223602702702702,
               -0.992346945869941
            ],
            [
               -1.1251627927927927,
               -0.9926172527456816
            ],
            [
               -1.1279653153153153,
               -0.9928792901398245
            ],
            [
               -1.1307678378378379,
               -0.993097682942953
            ],
            [
               -1.1335703603603604,
               -0.9932504335257473
            ],
            [
               -1.136372882882883,
               -0.9933300433374694
            ],
            [
               -1.1391754054054055,
               -0.99334199090349
            ],
            [
               -1.141977927927928,
               -0.9933016519081084
            ],
            [
               -1.1447804504504504,
               -0.9932307122225532
            ],
            [
               -1.147582972972973,
               -0.9931537583032894
            ],
            [
               -1.1503854954954955,
               -0.9930952640704012
            ],
            [
               -1.153188018018018,
               -0.9930768599486499
            ],
            [
               -1.1559905405405406,
               -0.9931147039731281
            ],
            [
               -1.1587930630630632,
               -0.993216970290548
            ],
            [
               -1.1615955855855855,
               -0.9933817926323392
            ],
            [
               -1.164398108108108,
               -0.9935962536548497
            ],
            [
               -1.1672006306306306,
               -0.9938370281230873
            ],
            [
               -1.1700031531531532,
               -0.9940730054828177
            ],
            [
               -1.1728056756756757,
               -0.99426970694832
            ],
            [
               -1.1756081981981983,
               -0.9943947539694162
            ],
            [
               -1.1784107207207208,
               -0.994423255363027
            ],
            [
               -1.1812132432432432,
               -0.9943419235547162
            ],
            [
               -1.1840157657657657,
               -0.9941510484325609
            ],
            [
               -1.1868182882882883,
               -0.9938640490602138
            ],
            [
               -1.1896208108108108,
               -0.9935049803659393
            ],
            [
               -1.1924233333333334,
               -0.993104858143756
            ],
            [
               -1.195225855855856,
               -0.9926978113005147
            ],
            [
               -1.1980283783783783,
               -0.9923178399506662
            ],
            [
               -1.2008309009009008,
               -0.9919964674668109
            ],
            [
               -1.2036334234234234,
               -0.9917610466036668
            ],
            [
               -1.206435945945946,
               -0.9916331548388229
            ],
            [
               -1.2092384684684685,
               -0.9916265506537156
            ],
            [
               -1.212040990990991,
               -0.9917445662210218
            ],
            [
               -1.2148435135135136,
               -0.9919774232979168
            ],
            [
               -1.2176460360360362,
               -0.9923005077376492
            ],
            [
               -1.2204485585585585,
               -0.9926748461561838
            ],
            [
               -1.223251081081081,
               -0.9930507249493694
            ],
            [
               -1.2260536036036036,
               -0.9933745939225054
            ],
            [
               -1.2288561261261262,
               -0.9935983230823757
            ],
            [
               -1.2316586486486487,
               -0.9936888895110152
            ],
            [
               -1.2344611711711713,
               -0.9936360373818656
            ],
            [
               -1.2372636936936936,
               -0.9934556337637457
            ],
            [
               -1.2400662162162162,
               -0.9931873672196394
            ],
            [
               -1.2428687387387387,
               -0.9928868819723597
            ],
            [
               -1.2456712612612613,
               -0.9926139883988014
            ],
            [
               -1.2484737837837838,
               -0.9924197575833154
            ],
            [
               -1.2512763063063064,
               -0.9923357074284103
            ],
            [
               -1.254078828828829,
               -0.9923677660860959
            ],
            [
               -1.2568813513513515,
               -0.992496392990567
            ],
            [
               -1.2596838738738738,
               -0.9926825405177624
            ],
            [
               -1.2624863963963964,
               -0.9928775712012143
            ],
            [
               -1.265288918918919,
               -0.9930342852830767
            ],
            [
               -1.2680914414414415,
               -0.9931161393333208
            ],
            [
               -1.270893963963964,
               -0.9931025352952054
            ],
            [
               -1.2736964864864866,
               -0.9929894339796823
            ],
            [
               -1.276499009009009,
               -0.9927860229118346
            ],
            [
               -1.2793015315315315,
               -0.9925092574539243
            ],
            [
               -1.282104054054054,
               -0.9921784620152228
            ],
            [
               -1.2849065765765766,
               -0.9918117550486958
            ],
            [
               -1.2877090990990991,
               -0.9914250577502002
            ],
            [
               -1.2905116216216217,
               -0.9910332687585426
            ],
            [
               -1.2933141441441443,
               -0.9906522869210201
            ],
            [
               -1.2961166666666666,
               -0.9903002716542761
            ],
            [
               -1.2989191891891891,
               -0.9899969364327601
            ],
            [
               -1.3017217117117117,
               -0.9897605976566985
            ],
            [
               -1.3045242342342342,
               -0.9896037723977615
            ],
            [
               -1.3073267567567568,
               -0.9895289032375203
            ],
            [
               -1.3101292792792794,
               -0.9895259643137964
            ],
            [
               -1.312931801801802,
               -0.9895731794141698
            ],
            [
               -1.3157343243243242,
               -0.9896410388232322
            ],
            [
               -1.3185368468468468,
               -0.9896986196807729
            ],
            [
               -1.3213393693693694,
               -0.9897203408071424
            ],
            [
               -1.324141891891892,
               -0.9896910585221557
            ],
            [
               -1.3269444144144145,
               -0.9896079400983313
            ],
            [
               -1.329746936936937,
               -0.9894786599813625
            ],
            [
               -1.3325494594594596,
               -0.9893167525509534
            ],
            [
               -1.335351981981982,
               -0.9891359476179316
            ],
            [
               -1.3381545045045045,
               -0.988945633405083
            ],
            [
               -1.340957027027027,
               -0.9887491021973167
            ],
            [
               -1.3437595495495496,
               -0.9885451031965378
            ],
            [
               -1.3465620720720721,
               -0.9883318707368751
            ],
            [
               -1.3493645945945947,
               -0.9881117302200246
            ],
            [
               -1.352167117117117,
               -0.9878940359834019
            ],
            [
               -1.3549696396396396,
               -0.9876947385034207
            ],
            [
               -1.3577721621621621,
               -0.9875321565514785
            ],
            [
               -1.3605746846846847,
               -0.9874200990924351
            ],
            [
               -1.3633772072072072,
               -0.9873607601361571
            ],
            [
               -1.3661797297297298,
               -0.9873402855080995
            ],
            [
               -1.3689822522522523,
               -0.9873293332023476
            ],
            [
               -1.3717847747747747,
               -0.9872894359222724
            ],
            [
               -1.3745872972972972,
               -0.9871839896835808
            ],
            [
               -1.3773898198198198,
               -0.9869909012446405
            ],
            [
               -1.3801923423423423,
               -0.9867129726658088
            ],
            [
               -1.382994864864865,
               -0.9863823786043808
            ],
            [
               -1.3857973873873874,
               -0.9860570992271374
            ],
            [
               -1.38859990990991,
               -0.9858094920471212
            ],
            [
               -1.3914024324324323,
               -0.9857096108010952
            ],
            [
               -1.394204954954955,
               -0.9858076340241326
            ],
            [
               -1.3970074774774774,
               -0.9861202643437508
            ],
            [
               -1.39981,
               -0.98662500227317
            ]
         ]
      }
   ]
}
