# Supplementary material for: Isolation of a planar π-aromatic Bi5− ring in a cobalt-based inverse-sandwich-type complex
Source: Nat Chem. 2025 Jan 20;17(4):547–55. doi: 10.1038/s41557-024-01713-8 (PMC11964920; doi:10.1038/s41557-024-01713-8)
Supplement: Supplementary file 4 — Original magnetic data of compound 1 and origin file of Fig. 3. [file 41557_2024_1713_MOESM4_ESM.zip › sr_and_T/14.csv]

comment	corrected Loops
temperature	0.2
sr	0.016
angle	0
trans	0
B	M
-1.3999	-0.9907186079423099
-1.3970974974974975	-0.990069028292928
-1.394294994994995	-0.9894714327927995
-1.3914924924924925	-0.9889943695505647
-1.3886899899899898	-0.9886775424181201
-1.3858874874874874	-0.9885235402500621
-1.3830849849849849	-0.9885005200336041
-1.3802824824824824	-0.9885548411260101
-1.37747997997998	-0.9886293780967896
-1.3746774774774775	-0.988681393446307
-1.371874974974975	-0.9886940777772172
-1.3690724724724723	-0.9886781047578701
-1.3662699699699699	-0.9886630441721382
-1.3634674674674674	-0.9886820266557074
-1.360664964964965	-0.9887554242719884
-1.3578624624624624	-0.9888796647073845
-1.35505995995996	-0.9890254897452533
-1.3522574574574573	-0.9891466089104062
-1.3494549549549548	-0.9891959442526104
-1.3466524524524524	-0.98914382303816
-1.3438499499499499	-0.9889915621771865
-1.3410474474474474	-0.9887752573470794
-1.338244944944945	-0.988557810928768
-1.3354424424424425	-0.9884112294987256
-1.3326399399399398	-0.9883946343576699
-1.3298374374374373	-0.9885350792418659
-1.3270349349349349	-0.988817565951356
-1.3242324324324324	-0.9891877919466097
-1.32142992992993	-0.9895670844581759
-1.3186274274274274	-0.9898750216732317
-1.3158249249249248	-0.9900527254551432
-1.3130224224224223	-0.9900795668589537
-1.3102199199199198	-0.9899781342881664
-1.3074174174174173	-0.9898060743104065
-1.3046149149149149	-0.9896375866065168
-1.3018124124124124	-0.9895405744167663
-1.29900990990991	-0.9895566882568969
-1.2962074074074073	-0.9896903891025073
-1.2934049049049048	-0.9899101090364246
-1.2906024024024023	-0.9901606380481551
-1.2877998998998998	-0.9903823193206053
-1.2849973973973974	-0.9905306284448404
-1.282194894894895	-0.9905898446045864
-1.2793923923923924	-0.9905766767616209
-1.2765898898898898	-0.990533113079206
-1.2737873873873873	-0.9905112663098101
-1.2709848848848848	-0.9905554532055321
-1.2681823823823823	-0.9906874182829875
-1.2653798798798799	-0.9908993523342319
-1.2625773773773774	-0.9911566575984091
-1.259774874874875	-0.9914092104607823
-1.2569723723723722	-0.9916072208799755
-1.2541698698698698	-0.9917165058791897
-1.2513673673673673	-0.9917284182281191
-1.2485648648648648	-0.9916615716633072
-1.2457623623623624	-0.9915551945739545
-1.24295985985986	-0.9914565317129486
-1.2401573573573572	-0.991406397434313
-1.2373548548548547	-0.9914273043813553
-1.2345523523523523	-0.9915175491979293
-1.2317498498498498	-0.9916526551631323
-1.2289473473473473	-0.9917933270401574
-1.2261448448448449	-0.9918972604601544
-1.2233423423423422	-0.9919312622315425
-1.2205398398398397	-0.9918803438672132
-1.2177373373373372	-0.9917515701362856
-1.2149348348348348	-0.9915720530154714
-1.2121323323323323	-0.9913820689920887
-1.2093298298298298	-0.9912254132093027
-1.2065273273273274	-0.9911395499824696
-1.2037248248248247	-0.9911478675553007
-1.2009223223223222	-0.991255575610999
-1.1981198198198197	-0.9914497753399565
-1.1953173173173173	-0.9917032613675211
-1.1925148148148148	-0.991980885952009
-1.1897123123123123	-0.9922469279683599
-1.1869098098098099	-0.9924718688418053
-1.1841073073073072	-0.9926372324854361
-1.1813048048048047	-0.9927376194474515
-1.1785023023023022	-0.9927796735838305
-1.1756997997997998	-0.992778372886086
-1.1728972972972973	-0.9927516299621
-1.1700947947947948	-0.9927146017012067
-1.1672922922922924	-0.9926752243375271
-1.1644897897897897	-0.9926322328887944
-1.1616872872872872	-0.9925763009923363
-1.1588847847847847	-0.9924940689051558
-1.1560822822822823	-0.9923739373435425
-1.1532797797797798	-0.9922118660134661
-1.1504772772772773	-0.9920152645037088
-1.1476747747747749	-0.9918035083951537
-1.1448722722722722	-0.9916045763775143
-1.1420697697697697	-0.9914485195735977
-1.1392672672672672	-0.9913595601639518
-1.1364647647647648	-0.9913491961381303
-1.1336622622622623	-0.9914125255574595
-1.1308597597597596	-0.9915290971464282
-1.1280572572572574	-0.9916682019605965
-1.1252547547547547	-0.9917970874151913
-1.1224522522522522	-0.9918895865440075
-1.1196497497497497	-0.9919324709829521
-1.1168472472472473	-0.9919275523981593
-1.1140447447447448	-0.9918889595306184
-1.111242242242242	-0.9918366422688811
-1.1084397397397396	-0.9917884398212773
-1.1056372372372372	-0.991753536906212
-1.1028347347347347	-0.991729628439932
-1.1000322322322322	-0.9917047753468091
-1.0972297297297298	-0.9916632212076745
-1.0944272272272273	-0.9915929591132071
-1.0916247247247246	-0.9914921318112605
-1.0888222222222221	-0.9913716937617038
-1.0860197197197197	-0.991253066448294
-1.0832172172172172	-0.991161334263196
-1.0804147147147147	-0.9911162142969859
-1.0776122122122123	-0.9911239737790192
-1.0748097097097098	-0.9911732987590576
-1.072007207207207	-0.9912368612421415
-1.0692047047047046	-0.9912784046410951
-1.0664022022022022	-0.9912632358924678
-1.0635996996996997	-0.9911687619405551
-1.0607971971971972	-0.9909915968062569
-1.0579946946946948	-0.9907488560565376
-1.0551921921921923	-0.9904731859335705
-1.0523896896896896	-0.9902031794446738
-1.0495871871871871	-0.9899723758504865
-1.0467846846846847	-0.9898004787165465
-1.0439821821821822	-0.9896896036993778
-1.0411796796796797	-0.9896265701074128
-1.038377177177177	-0.9895901166420518
-1.0355746746746748	-0.9895602100640499
-1.032772172172172	-0.9895259354175828
-1.0299696696696696	-0.9894890492593855
-1.0271671671671672	-0.9894619278022303
-1.0243646646646647	-0.9894607532219811
-1.0215621621621622	-0.989496588219159
-1.0187596596596595	-0.9895678320895525
-1.0159571571571573	-0.9896571161870584
-1.0131546546546546	-0.9897341277181466
-1.0103521521521521	-0.9897637037248055
-1.0075496496496497	-0.9897165805861765
-1.0047471471471472	-0.9895791255715278
-1.0019446446446447	-0.9893586076575199
-0.9991421421421421	-0.989082019485771
-0.9963396396396396	-0.988788639605893
-0.9935371371371371	-0.9885186638617685
-0.9907346346346346	-0.9883015874849839
-0.9879321321321322	-0.9881481119210771
-0.9851296296296297	-0.988048152332194
-0.9823271271271271	-0.9879754545789369
-0.9795246246246246	-0.9878971161714457
-0.9767221221221221	-0.9877847098439538
-0.9739196196196196	-0.9876232707840011
-0.9711171171171171	-0.9874152563507881
-0.9683146146146147	-0.9871783969561564
-0.9655121121121122	-0.9869384767114422
-0.9627096096096096	-0.9867197683108805
-0.9599071071071071	-0.9865365265746089
-0.9571046046046046	-0.9863884173082204
-0.9543021021021021	-0.9862612524679915
-0.9514995995995996	-0.986132486615052
-0.9486970970970972	-0.9859792963403239
-0.9458945945945947	-0.9857862806398845
-0.9430920920920921	-0.9855501275581098
-0.9402895895895895	-0.9852798306157713
-0.9374870870870871	-0.9849927173818047
-0.9346845845845846	-0.984708041342599
-0.9318820820820821	-0.9844406511907653
-0.9290795795795797	-0.9841970416708552
-0.9262770770770771	-0.9839750305503755
-0.9234745745745746	-0.9837668333458602
-0.920672072072072	-0.9835639976058116
-0.9178695695695696	-0.9833620077756716
-0.9150670670670671	-0.9831626097712471
-0.9122645645645646	-0.9829729136553251
-0.9094620620620621	-0.9828016996355303
-0.9066595595595596	-0.9826545307827155
-0.9038570570570571	-0.9825297985160826
-0.9010545545545545	-0.9824174861234638
-0.898252052052052	-0.9823013620117474
-0.8954495495495496	-0.982163926746717
-0.8926470470470471	-0.9819922821863643
-0.8898445445445445	-0.981782630079941
-0.8870420420420421	-0.9815415416004076
-0.8842395395395396	-0.9812833249952835
-0.881437037037037	-0.981024318182107
-0.8786345345345346	-0.9807761766045908
-0.8758320320320321	-0.9805407260372896
-0.8730295295295295	-0.9803084863012457
-0.870227027027027	-0.9800616838562339
-0.8674245245245246	-0.9797809119143606
-0.8646220220220221	-0.979453171552051
-0.8618195195195195	-0.9790783732576629
-0.859017017017017	-0.9786717644010979
-0.8562145145145146	-0.9782610708994868
-0.853412012012012	-0.977878955412951
-0.8506095095095095	-0.9775530671472223
-0.8478070070070071	-0.9772968945645976
-0.8450045045045045	-0.9771044874238627
-0.842202002002002	-0.9769509195989184
-0.8393994994994995	-0.9767985172723724
-0.8365969969969971	-0.9766070048774047
-0.8337944944944945	-0.9763444588379111
-0.830991991991992	-0.9759957290574576
-0.8281894894894896	-0.9755658545280373
-0.825386986986987	-0.9750776508866105
-0.8225844844844845	-0.9745645112922129
-0.819781981981982	-0.9740609071961619
-0.8169794794794795	-0.973593634463207
-0.814176976976977	-0.973176375164757
-0.8113744744744745	-0.9728088499302957
-0.8085719719719721	-0.9724802079454301
-0.8057694694694695	-0.9721749223778829
-0.802966966966967	-0.9718787936864852
-0.8001644644644645	-0.9715829018171631
-0.797361961961962	-0.9712843486484298
-0.7945594594594595	-0.9709839846946307
-0.791756956956957	-0.970682500451775
-0.7889544544544544	-0.9703768476104806
-0.786151951951952	-0.970058742391469
-0.7833494494494495	-0.9697160990672965
-0.780546946946947	-0.969337007406461
-0.7777444444444445	-0.9689147792002294
-0.774941941941942	-0.9684520592339079
-0.7721394394394395	-0.9679622251656796
-0.7693369369369369	-0.9674672072212038
-0.7665344344344345	-0.9669921142580824
-0.763731931931932	-0.9665582061633893
-0.7609294294294294	-0.9661763934213659
-0.758126926926927	-0.9658433490704459
-0.7553244244244245	-0.9655415231161129
-0.752521921921922	-0.9652431324200339
-0.7497194194194194	-0.9649169741995511
-0.746916916916917	-0.9645360811010646
-0.7441144144144145	-0.9640840541048821
-0.7413119119119119	-0.9635584023954789
-0.7385094094094095	-0.9629701895337925
-0.735706906906907	-0.9623403931349386
-0.7329044044044044	-0.9616942730611073
-0.7301019019019019	-0.9610554561539726
-0.7272993993993995	-0.9604413075247534
-0.724496896896897	-0.9598605788523245
-0.7216943943943944	-0.9593135406578995
-0.718891891891892	-0.958794088516136
-0.7160893893893895	-0.9582928704791265
-0.7132868868868869	-0.9578003991885253
-0.7104843843843844	-0.9573093401972206
-0.707681881881882	-0.9568155696511419
-0.7048793793793794	-0.956318007162831
-0.7020768768768769	-0.9558175303313767
-0.6992743743743745	-0.9553154177160715
-0.696471871871872	-0.9548117709048783
-0.6936693693693694	-0.9543042955161385
-0.6908668668668669	-0.9537877313092442
-0.6880643643643645	-0.9532541314586345
-0.6852618618618619	-0.9526940785164502
-0.6824593593593594	-0.9520987529676995
-0.679656856856857	-0.9514625276313369
-0.6768543543543544	-0.9507854909003404
-0.6740518518518519	-0.950075104614337
-0.6712493493493494	-0.949346202448668
-0.6684468468468469	-0.9486188212553264
-0.6656443443443444	-0.9479139263470808
-0.6628418418418419	-0.9472478148167007
-0.6600393393393394	-0.9466266283061188
-0.6572368368368369	-0.9460427157298821
-0.6544343343343344	-0.9454743628042188
-0.6516318318318319	-0.9448896144093051
-0.6488293293293294	-0.9442537280790169
-0.6460268268268269	-0.9435385586636676
-0.6432243243243244	-0.9427313067577308
-0.6404218218218218	-0.9418399186587514
-0.6376193193193194	-0.9408931481566166
-0.6348168168168169	-0.9399347401103293
-0.6320143143143144	-0.9390129650400906
-0.6292118118118118	-0.9381682645491267
-0.6264093093093094	-0.9374225321027742
-0.6236068068068069	-0.9367732431707807
-0.6208043043043043	-0.9361942957623179
-0.6180018018018019	-0.9356434143197165
-0.6151992992992994	-0.9350739371297725
-0.6123967967967968	-0.9344474194598269
-0.6095942942942943	-0.9337432216772402
-0.6067917917917919	-0.9329622305238585
-0.6039892892892894	-0.9321237814133545
-0.6011867867867868	-0.9312570803765402
-0.5983842842842844	-0.9303902153819466
-0.5955817817817819	-0.9295405836117191
-0.5927792792792793	-0.9287099827868939
-0.5899767767767768	-0.9278859126254446
-0.5871742742742744	-0.9270483942670428
-0.5843717717717718	-0.926179625321351
-0.5815692692692693	-0.9252727545264382
-0.5787667667667669	-0.9243363630428545
-0.5759642642642644	-0.9233927895798557
-0.5731617617617618	-0.9224706968430557
-0.5703592592592593	-0.921594444947925
-0.5675567567567569	-0.9207741267735191
-0.5647542542542543	-0.9200000412276859
-0.5619517517517518	-0.9192439227212064
-0.5591492492492494	-0.9184668928658177
-0.5563467467467468	-0.917631671264284
-0.5535442442442443	-0.9167149443174456
-0.5507417417417418	-0.9157155547234075
-0.5479392392392394	-0.9146554691361185
-0.5451367367367368	-0.9135728974173057
-0.5423342342342343	-0.91250965646303
-0.5395317317317319	-0.9114969478539924
-0.5367292292292293	-0.910544405532085
-0.5339267267267268	-0.9096362885810191
-0.5311242242242243	-0.9087363414671863
-0.5283217217217218	-0.9077999003381606
-0.5255192192192193	-0.9067892920898524
-0.5227167167167168	-0.90568733455596
-0.5199142142142144	-0.9045042547337137
-0.5171117117117118	-0.9032754592573103
-0.5143092092092093	-0.9020506263201191
-0.5115067067067068	-0.9008775264687504
-0.5087042042042043	-0.8997858260620087
-0.5059017017017018	-0.8987762450569718
-0.5030991991991993	-0.8978187709002876
-0.5002966966966967	-0.8968607142209628
-0.4974941941941943	-0.8958421915345418
-0.4946916916916918	-0.8947141942154169
-0.49188918918918934	-0.8934535521440987
-0.48908668668668676	-0.8920700997419561
-0.4862841841841843	-0.8906038623344072
-0.4834816816816818	-0.8891132667029188
-0.48067917917917924	-0.8876581934690599
-0.47787667667667677	-0.886283221202055
-0.4750741741741743	-0.885006191385861
-0.4722716716716717	-0.8838153641245869
-0.46946916916916925	-0.8826755867241387
-0.4666666666666668	-0.8815410185516406
-0.4638641641641643	-0.8803699856020042
-0.46106166166166174	-0.8791370880929383
-0.45825915915915927	-0.8778388438655913
-0.4554566566566568	-0.8764914745268447
-0.4526541541541542	-0.8751221163083568
-0.44985165165165175	-0.8737568640892143
-0.4470491491491493	-0.8724099521389422
-0.4442466466466467	-0.8710777919829592
-0.44144414414414423	-0.8697397809966954
-0.43864164164164177	-0.8683654167020541
-0.4358391391391393	-0.8669251173525026
-0.4330366366366367	-0.8654009612156314
-0.43023413413413425	-0.863793674009844
-0.4274316316316318	-0.8621235274934573
-0.4246291291291292	-0.8604248746350491
-0.42182662662662673	-0.8587361309356951
-0.41902412412412426	-0.857088434405755
-0.4162216216216217	-0.8554965437441416
-0.4134191191191192	-0.8539547095853142
-0.41061661661661675	-0.8524385989033325
-0.4078141141141143	-0.8509124411594282
-0.4050116116116117	-0.849339020169856
-0.40220910910910923	-0.8476894257279195
-0.39940660660660665	-0.8459497733721058
-0.3966041041041042	-0.8441232353582456
-0.3938016016016017	-0.8422272793255766
-0.39099909909909925	-0.8402874592973908
-0.3881965965965968	-0.8383299974038014
-0.3853940940940943	-0.8363754996537139
-0.3825915915915916	-0.8344355044940012
-0.37978908908908915	-0.8325124466515346
-0.3769865865865867	-0.8306024370956182
-0.3741840840840842	-0.8286994043275561
-0.37138158158158174	-0.8267988628367617
-0.3685790790790793	-0.8248999108439083
-0.3657765765765768	-0.8230048450005794
-0.3629740740740741	-0.8211167140911577
-0.36017157157157165	-0.8192358916396264
-0.3573690690690692	-0.8173570862842889
-0.3545665665665667	-0.8154680413146659
-0.35176406406406424	-0.8135505842322696
-0.3489615615615618	-0.811583888085477
-0.3461590590590591	-0.8095490663897723
-0.3433565565565566	-0.8074337757431552
-0.34055405405405414	-0.8052354733546452
-0.3377515515515517	-0.8029623627193911
-0.3349490490490492	-0.8006317271224301
-0.33214654654654674	-0.7982660885204376
-0.32934404404404427	-0.7958882197116407
-0.3265415415415416	-0.7935163159889517
-0.3237390390390391	-0.7911605324002606
-0.32093653653653664	-0.7888216595109212
-0.3181340340340342	-0.7864920822388035
-0.3153315315315317	-0.7841585307844704
-0.31252902902902924	-0.7818056730410959
-0.30972652652652655	-0.7794194413230912
-0.3069240240240241	-0.7769891693268314
-0.3041215215215216	-0.774508074296665
-0.30131901901901914	-0.7719722087574235
-0.2985165165165167	-0.7693785396498947
-0.2957140140140142	-0.7667231177502118
-0.29291151151151174	-0.7640002707967111
-0.29010900900900904	-0.761203386119737
-0.2873065065065066	-0.7583272487964254
-0.2845040040040041	-0.755371259033834
-0.28170150150150164	-0.7523423861148645
-0.27889899899899917	-0.7492566043222111
-0.2760964964964967	-0.7461378748449782
-0.27329399399399423	-0.7430144254665818
-0.27049149149149154	-0.7399129452888071
-0.2676889889889891	-0.7368520843949339
-0.2648864864864866	-0.73383706169148
-0.26208398398398414	-0.7308570653169404
-0.25928148148148167	-0.7278864662823177
-0.2564789789789792	-0.7248898233891091
-0.2536764764764765	-0.7218295401462262
-0.25087397397397404	-0.7186741940660707
-0.24807147147147157	-0.715405280535144
-0.2452689689689691	-0.7120205162239444
-0.24246646646646663	-0.7085328329931572
-0.23966396396396417	-0.7049654686347487
-0.2368614614614617	-0.7013447242386804
-0.234058958958959	-0.6976926309609083
-0.23125645645645654	-0.6940217247248264
-0.22845395395395407	-0.6903333735843419
-0.2256514514514516	-0.6866198862765367
-0.22284894894894913	-0.6828693606259804
-0.22004644644644666	-0.6790713401065618
-0.2172439439439442	-0.6752211433558074
-0.2144414414414415	-0.6713212856212504
-0.21163893893893904	-0.6673795272236336
-0.20883643643643657	-0.6634043637278197
-0.2060339339339341	-0.6593997528882491
-0.20323143143143163	-0.6553611928359575
-0.20042892892892916	-0.6512747969848489
-0.19762642642642647	-0.6471199126445781
-0.194823923923924	-0.6428744965954867
-0.19202142142142153	-0.6385213830192134
-0.18921891891891907	-0.6340531669595098
-0.1864164164164166	-0.6294738546138995
-0.18361391391391413	-0.6247965679489742
-0.18081141141141166	-0.6200380352676427
-0.17800890890890897	-0.6152118229644552
-0.1752064064064065	-0.6103228017214288
-0.17240390390390403	-0.6053649660937962
-0.16960140140140156	-0.6003235442222081
-0.1667988988988991	-0.5951807532585713
-0.16399639639639663	-0.5899231491703901
-0.16119389389389416	-0.5845478179267992
-0.15839139139139147	-0.5790649492409069
-0.155588888888889	-0.5734955574259694
-0.15278638638638653	-0.5678648536310191
-0.14998388388388406	-0.5621934097459265
-0.1471813813813816	-0.5564891800811773
-0.14437887887887912	-0.5507432931495142
-0.14157637637637643	-0.5449313047323601
-0.13877387387387397	-0.5390197181481271
-0.1359713713713715	-0.5329756887895716
-0.13316886886886903	-0.5267766228251036
-0.13036636636636656	-0.5204163150717229
-0.1275638638638641	-0.5139054090413003
-0.12476136136136162	-0.5072659288270132
-0.12195885885885893	-0.5005217416590154
-0.11915635635635646	-0.4936883038187083
-0.116353853853854	-0.4867653652299088
-0.11355135135135153	-0.4797353131211373
-0.11074884884884906	-0.4725678502648286
-0.10794634634634659	-0.46522942339912987
-0.10514384384384412	-0.4576940617091352
-0.10234134134134143	-0.44995170244262983
-0.09953883883883896	-0.44201090911131313
-0.09673633633633649	-0.43389485843854225
-0.09393383383383402	-0.42563189500412846
-0.09113133133133156	-0.4172439569324867
-0.08832882882882909	-0.40873702382878285
-0.0855263263263264	-0.4000970953673877
-0.08272382382382393	-0.3912932762398446
-0.07992132132132146	-0.382286995282109
-0.07711881881881899	-0.37304413721975366
-0.07431631631631652	-0.36354573994235523
-0.07151381381381405	-0.3537933429805499
-0.06871131131131158	-0.3438069404342968
-0.0659088088088089	-0.33361614503382064
-0.06310630630630643	-0.3232476594080317
-0.06030380380380396	-0.31271356433609254
-0.05750130130130149	-0.30200473130978156
-0.05469879879879902	-0.2910918843143846
-0.05189629629629655	-0.27993408650992657
-0.04909379379379408	-0.2684916921625299
-0.04629129129129139	-0.2567390830729667
-0.043488788788788924	-0.2446724586572939
-0.040686286286286455	-0.2323096358447978
-0.037883783783783986	-0.21968167550611536
-0.03508128128128152	-0.20681918092642118
-0.03227877877877905	-0.19373821587093765
-0.02947627627627636	-0.18043117293539074
-0.02667377377377389	-0.16686639072946255
-0.02387127127127142	-0.15299735593773284
-0.021068768768768953	-0.1387789431765747
-0.018266266266266484	-0.12418552893447027
-0.015463763763764016	-0.1092249124371396
-0.012661261261261547	-0.09394315178043681
-0.009858758758758857	-0.07841832220538858
-0.007056256256256388	-0.06274485942401078
-0.004253753753753919	-0.04701331807706916
-0.0014512512512514508	-0.03129195846512054
0.0013512512512510177	-0.015616013291848252
0.004153753753753486	1.2045258577647166e-05
0.006956256256255955	0.015611565732877836
0.009758758758758646	0.03120595777803615
0.012561261261261114	0.046804171898468194
0.015363763763763583	0.06238762617936829
0.01816626626626605	0.07790684981349012
0.02096876876876852	0.09328877748105624
0.02377127127127099	0.10845205416705617
0.02657377377377368	0.12332512011138644
0.029376276276276148	0.13786110162834658
0.032178778778778616	0.15204484080998037
0.034981281281281085	0.1658902448092735
0.03778378378378355	0.17942948914593135
0.04058628628628602	0.19269828563649
0.04338878878878849	0.20572251185808937
0.04619129129129118	0.21851067163033724
0.04899379379379365	0.23105428105121514
0.05179629629629612	0.243335261575222
0.05459879879879859	0.25533688390884896
0.057401301301301055	0.26705365481061916
0.060203803803803524	0.2784961546325225
0.06300630630630621	0.2896889396547818
0.06580880880880868	0.30066239742711603
0.06861131131131115	0.31144182839260626
0.07141381381381362	0.32203812515336167
0.07421631631631609	0.33244382465232714
0.07701881881881856	0.3426362499469193
0.07982132132132103	0.35258671887047777
0.08262382382382372	0.36227241630630763
0.08542632632632619	0.3716864147842525
0.08822882882882865	0.3808419242846654
0.09103133133133112	0.3897689587031909
0.09383383383383359	0.3985044560458154
0.09663633633633606	0.40707942437018413
0.09943883883883853	0.41550794668893787
0.10224134134134122	0.423782361725152
0.10504384384384369	0.43187678825479914
0.10784634634634616	0.43975812943883186
0.11064884884884862	0.44740087171762655
0.11345135135135109	0.45480042024797596
0.11625385385385356	0.461979997883168
0.11905635635635625	0.46898822623955644
0.12185885885885872	0.4758877021322254
0.12466136136136119	0.48273806729235247
0.12746386386386366	0.48957911285130373
0.13026636636636613	0.4964196170221999
0.1330688688688686	0.5032357942328927
0.13587137137137106	0.5099800405551046
0.13867387387387375	0.5165971855612141
0.14147637637637622	0.5230429047646101
0.1442788788788787	0.5292981980543785
0.14708138138138116	0.5353751635690074
0.14988388388388363	0.5413122423886199
0.1526863863863861	0.5471606669320868
0.15548888888888857	0.5529667969119932
0.15829139139139126	0.5587563676378381
0.16109389389389372	0.5645259626369975
0.1638963963963962	0.5702445201087537
0.16669889889889866	0.5758642639894643
0.16950140140140113	0.5813372897426775
0.1723039039039036	0.5866321998238064
0.1751064064064063	0.5917452700851653
0.17790890890890876	0.5967025653617289
0.18071141141141123	0.6015525109124704
0.1835139139139137	0.6063515928785419
0.18631641641641616	0.6111480349505434
0.18911891891891863	0.6159687789038748
0.1919214214214211	0.6208137810384085
0.1947239239239238	0.6256590370797491
0.19752642642642626	0.6304667954345025
0.20032892892892873	0.635199127664358
0.2031314314314312	0.6398301427943495
0.20593393393393367	0.6443528914593268
0.20873643643643613	0.6487790661956617
0.2115389389389386	0.653132192935629
0.2143414414414413	0.6574372077527968
0.21714394394394376	0.6617103829809087
0.21994644644644623	0.6659531964495047
0.2227489489489487	0.6701521313752347
0.22555145145145117	0.6742841774852326
0.22835395395395364	0.6783257832950426
0.23115645645645633	0.6822618831038199
0.2339589589589588	0.6860917401166202
0.23676146146146126	0.6898296057965482
0.23956396396396373	0.6935000977307991
0.2423664664664662	0.6971300474063591
0.24516896896896867	0.7007397242949646
0.24797147147147114	0.7043364395363646
0.25077397397397383	0.7079125960095246
0.2535764764764763	0.7114486635244006
0.25637897897897877	0.7149199016271969
0.25918148148148124	0.7183044960955562
0.2619839839839837	0.7215904739339636
0.2647864864864862	0.7247793496105365
0.26758898898898864	0.7278856582018545
0.27039149149149133	0.730932888119908
0.2731939939939938	0.7339473679631643
0.27599649649649627	0.7369520775873807
0.27879899899899874	0.7399620841994794
0.2816015015015012	0.742982538125219
0.2844040040040037	0.7460092381888626
0.28720650650650636	0.7490310394354354
0.29000900900900883	0.7520330492828361
0.2928115115115113	0.7549996725551085
0.29561401401401377	0.757916972661888
0.29841651651651624	0.7607742724701767
0.3012190190190187	0.7635652024154819
0.3040215215215212	0.766288411180118
0.30682402402402387	0.7689479374245299
0.30962652652652634	0.7715529720874752
0.3124290290290288	0.7741166235263974
0.3152315315315313	0.7766534635744414
0.31803403403403374	0.7791760684115274
0.3208365365365362	0.7816913096463868
0.3236390390390387	0.7841975458760485
0.32644154154154137	0.7866838818963429
0.32924404404404384	0.7891322008178349
0.3320465465465463	0.7915218259374435
0.3348490490490488	0.7938357057789809
0.33765155155155124	0.7960662970337933
0.3404540540540537	0.7982191584359128
0.3432565565565564	0.8003127992018925
0.34605905905905887	0.8023744361327704
0.34886156156156134	0.8044326633132188
0.3516640640640638	0.8065091674551469
0.3544665665665663	0.8086121119944387
0.35726906906906875	0.8107334438184229
0.3600715715715712	0.8128512183504454
0.3628740740740739	0.8149364439869605
0.3656765765765764	0.8169624387502246
0.36847907907907884	0.8189137872948031
0.3712815815815813	0.8207920139968614
0.3740840840840838	0.8226160679833504
0.37688658658658625	0.8244173448179397
0.3796890890890887	0.826230717126977
0.3824915915915914	0.8280843347869987
0.3852940940940939	0.8299913556303122
0.38809659659659634	0.8319461472362486
0.3908990990990988	0.8339260677900258
0.3937016016016013	0.8358981667621982
0.39650410410410375	0.8378286268709324
0.39930660660660644	0.8396919869634416
0.4021091091091089	0.8414773744499564
0.4049116116116114	0.8431900406432002
0.40771411411411385	0.8448480508807346
0.4105166166166163	0.8464755032544615
0.4133191191191188	0.848094640738894
0.41612162162162125	0.8497193882805427
0.41892412412412394	0.8513521863686256
0.4217266266266264	0.8529847793468814
0.4245291291291289	0.8546022913690431
0.42733163163163135	0.8561889334417756
0.4301341341341338	0.8577333325074835
0.4329366366366363	0.8592318188416548
0.435739139139139	0.8606888684996334
0.43854164164164144	0.8621149294720634
0.4413441441441439	0.8635226925291795
0.4441466466466464	0.8649232354551588
0.44694914914914885	0.8663232986923669
0.4497516516516513	0.8677243678249877
0.4525541541541538	0.8691235056639472
0.4553566566566565	0.8705152814006345
0.45815915915915895	0.8718938891896904
0.4609616616616614	0.8732546827178789
0.4637641641641639	0.8745947669183722
0.46656666666666635	0.8759127738203722
0.4693691691691688	0.8772082903273786
0.4721716716716713	0.8784814677726396
0.474974174174174	0.879733125542457
0.47777667667667645	0.8809652884614884
0.4805791791791789	0.8821817603287738
0.4833816816816814	0.8833882045265977
0.48618418418418385	0.8845913525448529
0.4889866866866863	0.8857973393723726
0.491789189189189	0.8870096104284602
0.4945916916916915	0.8882271574731975
0.49739419419419395	0.8894438656362987
0.5001966966966964	0.8906494488969362
0.5029991991991989	0.8918319118007709
0.5058017017017014	0.8929808988133713
0.5086042042042038	0.8940909042865186
0.5114067067067065	0.8951632779786003
0.514209209209209	0.8962063067784212
0.5170117117117115	0.8972332699901175
0.5198142142142139	0.898259034585253
0.5226167167167164	0.8992962359487314
0.5254192192192189	0.9003522054799602
0.5282217217217213	0.9014275210127936
0.531024224224224	0.902516481117231
0.5338267267267265	0.9036091576025667
0.536629229229229	0.9046942008500194
0.5394317317317314	0.9057614277308068
0.5422342342342339	0.9068034448245096
0.5450367367367364	0.9078160388874267
0.547839239239239	0.9087975936612308
0.5506417417417415	0.909748148050667
0.553444244244244	0.9106687553050834
0.5562467467467465	0.9115615319424428
0.5590492492492489	0.912430331362387
0.5618517517517514	0.9132815535737827
0.5646542542542539	0.9141244121115887
0.5674567567567566	0.9149701262806023
0.570259259259259	0.9158299479056635
0.5730617617617615	0.9167124877835685
0.575864264264264	0.9176212339129065
0.5786667667667664	0.9185532439743509
0.5814692692692689	0.9194996700279483
0.5842717717717714	0.9204481279900146
0.587074274274274	0.9213861984454988
0.5898767767767765	0.9223048360757431
0.592679279279279	0.9232004071223063
0.5954817817817815	0.924074536834955
0.5982842842842839	0.9249317918353592
0.6010867867867866	0.9257761355357098
0.6038892892892889	0.9266077085579616
0.6066917917917916	0.9274215157052175
0.6094942942942938	0.9282089690790132
0.6122967967967965	0.9289621242531271
0.6150992992992992	0.9296792453605899
0.6179018018018014	0.9303695158242798
0.6207043043043041	0.9310546469909966
0.6235068068068064	0.9317659490438192
0.6263093093093091	0.932536917647144
0.6291118118118113	0.9333930794208601
0.631914314314314	0.9343421284332452
0.6347168168168167	0.9353677591472781
0.6375193193193189	0.9364298244892091
0.6403218218218216	0.9374716754704107
0.6431243243243239	0.9384332894092534
0.6459268268268266	0.9392667928912573
0.6487293293293288	0.9399499264727775
0.6515318318318315	0.9404932996770261
0.6543343343343342	0.9409389323176718
0.6571368368368364	0.9413501064470369
0.6599393393393391	0.9417951840214966
0.6627418418418414	0.9423299369664366
0.6655443443443441	0.9429834627966253
0.6683468468468463	0.943751724188284
0.671149349349349	0.9446004624321194
0.6739518518518517	0.94547640956259
0.6767543543543539	0.9463232561526513
0.6795568568568566	0.947097498730714
0.6823593593593589	0.9477794980311575
0.6851618618618616	0.9483767296514796
0.6879643643643643	0.9489187401039346
0.6907668668668665	0.9494458993854438
0.6935693693693692	0.9499958401385605
0.6963718718718714	0.9505919483374776
0.6991743743743741	0.9512373295077909
0.7019768768768764	0.951915694643092
0.7047793793793791	0.9525982936234902
0.7075818818818818	0.9532541506054275
0.710384384384384	0.9538600165048207
0.7131868868868867	0.9544068595890385
0.7159893893893889	0.9549011446593265
0.7187918918918916	0.9553610479507525
0.7215943943943939	0.9558094372811663
0.7243968968968966	0.9562663521730642
0.7271993993993993	0.9567435924028979
0.7300019019019015	0.9572429921588441
0.7328044044044042	0.9577584609259646
0.7356069069069064	0.9582804892625033
0.7384094094094091	0.9588010461352868
0.7412119119119114	0.9593168753214516
0.7440144144144141	0.9598300396484764
0.7468169169169168	0.9603457898369735
0.749619419419419	0.960868947758555
0.7524219219219217	0.9614005582993327
0.755224424424424	0.9619363774198294
0.7580269269269266	0.9624679260884033
0.7608294294294289	0.9629857055760593
0.7636319319319316	0.9634832060447864
0.7664344344344343	0.9639599421283214
0.7692369369369365	0.9644220847838709
0.7720394394394392	0.9648802048752593
0.7748419419419414	0.9653448330770371
0.7776444444444441	0.9658215021343279
0.7804469469469468	0.9663072793087596
0.7832494494494491	0.9667903584988333
0.7860519519519518	0.9672532000047274
0.788854454454454	0.9676783694008768
0.7916569569569567	0.9680551331713704
0.794459459459459	0.9683844400179822
0.7972619619619616	0.9686803407926443
0.8000644644644643	0.9689670554182286
0.8028669669669666	0.9692723898190381
0.8056694694694693	0.969619514933014
0.8084719719719715	0.9700197733751346
0.8112744744744742	0.9704689315086517
0.8140769769769765	0.970948213687729
0.8168794794794791	0.9714299011726181
0.8196819819819818	0.9718857767313807
0.8224844844844841	0.9722957556163594
0.8252869869869868	0.9726539789789209
0.828089489489489	0.9729704711632525
0.8308919919919917	0.9732678915396642
0.833694494494494	0.9735744619384943
0.8364969969969966	0.9739153124549984
0.8392994994994993	0.9743048979949926
0.8421020020020016	0.9747426957496639
0.8449045045045043	0.9752132859547858
0.8477070070070065	0.9756905396923992
0.8505095095095092	0.9761444469501905
0.8533120120120115	0.9765484797206918
0.8561145145145141	0.9768854516318263
0.8589170170170168	0.9771505140043402
0.8617195195195191	0.9773509312007825
0.8645220220220218	0.9775032412965432
0.867324524524524	0.9776290238528085
0.8701270270270267	0.9777506160209357
0.872929529529529	0.977887786514949
0.8757320320320316	0.9780557942650465
0.8785345345345343	0.9782646869129007
0.8813370370370366	0.9785193504227705
0.8841395395395393	0.9788197967291988
0.8869420420420415	0.9791614155668211
0.8897445445445442	0.9795352545972995
0.8925470470470469	0.9799286357402517
0.8953495495495492	0.9803264315355648
0.8981520520520518	0.9807130963986842
0.9009545545545541	0.9810751782417144
0.9037570570570568	0.9814037037777704
0.906559559559559	0.9816957068609747
0.9093620620620617	0.9819543403853779
0.9121645645645644	0.9821874395163969
0.9149670670670667	0.9824049335623679
0.9177695695695693	0.9826159274737583
0.9205720720720716	0.982826414382321
0.9233745745745743	0.9830383660155837
0.9261770770770765	0.9832504458144917
0.9289795795795792	0.9834599847640648
0.9317820820820819	0.9836653836423288
0.9345845845845842	0.983867944665859
0.9373870870870868	0.984072357829126
0.9401895895895891	0.9842855913119204
0.9429920920920918	0.9845145606573781
0.945794594594594	0.9847634357059805
0.9485970970970967	0.9850315986058792
0.9513995995995994	0.9853130303185859
0.9542021021021017	0.985597370149406
0.9570046046046043	0.9858722736663385
0.9598071071071066	0.9861262335876053
0.9626096096096093	0.9863509062660754
0.9654121121121115	0.9865422460267407
0.9682146146146142	0.9867002771985737
0.9710171171171169	0.9868279041040767
0.9738196196196192	0.9869295275709931
0.9766221221221218	0.9870102402100143
0.9794246246246241	0.9870760030657221
0.9822271271271268	0.9871346183959047
0.985029629629629	0.9871967681480647
0.9878321321321317	0.9872761465331023
0.9906346346346344	0.987387927980562
0.9934371371371367	0.9875454445766745
0.9962396396396394	0.9877557797252978
0.9990421421421416	0.9880156855780283
1.0018446446446443	0.9883094833444801
1.004647147147147	0.9886102350686228
1.0074496496496492	0.9888845379771802
1.010252152152152	0.9891000716073924
1.0130546546546542	0.9892339470183993
1.0158571571571569	0.9892793804647008
1.018659659659659	0.9892484885939716
1.0214621621621618	0.9891700544378316
1.0242646646646645	0.9890826364565393
1.0270671671671667	0.98902489039642
1.0298696696696694	0.9890259281417249
1.0326721721721717	0.9890985952808155
1.0354746746746744	0.9892376543796142
1.0382771771771766	0.989423289710726
1.0410796796796793	0.9896286228943524
1.043882182182182	0.9898286377890716
1.0466846846846842	0.990007508425337
1.049487187187187	0.9901619543546867
1.0522896896896892	0.9902996993338817
1.0550921921921919	0.9904338737079655
1.057894694694694	0.9905756521608061
1.0606971971971968	0.9907280347897572
1.0634996996996995	0.9908832322060356
1.0663022022022017	0.9910247566181083
1.0691047047047044	0.9911335349390661
1.0719072072072067	0.9911957943403399
1.0747097097097094	0.9912097047979467
1.0775122122122116	0.9911880974907169
1.0803147147147143	0.9911559195827422
1.083117217217217	0.9911429742208276
1.0859197197197192	0.9911742592541168
1.088722222222222	0.9912612162533425
1.0915247247247242	0.9913970486406936
1.0943272272272269	0.9915579818064267
1.097129729729729	0.9917103407479914
1.0999322322322318	0.9918212962036103
1.1027347347347345	0.9918697879067156
1.1055372372372367	0.9918539584719696
1.1083397397397394	0.9917925101732874
1.1111422422422417	0.9917193817739127
1.1139447447447444	0.9916733674534185
1.116747247247247	0.9916860082937123
1.1195497497497493	0.9917716930783192
1.122352252252252	0.991923197327051
1.1251547547547542	0.9921141029947151
1.127957257257257	0.9923072781619013
1.1307597597597592	0.9924666179180556
1.1335622622622619	0.9925682146916471
1.1363647647647646	0.9926073732646392
1.1391672672672668	0.9925993116676457
1.1419697697697695	0.9925734977807203
1.1447722722722717	0.9925636460401098
1.1475747747747744	0.9925967492238245
1.1503772772772767	0.9926847168174964
1.1531797797797794	0.9928212031054559
1.155982282282282	0.9929844030155159
1.1587847847847843	0.9931446027638868
1.161587287287287	0.9932737673929287
1.1643897897897892	0.9933539124441563
1.167192292292292	0.9933815812829914
1.1699947947947942	0.9933671927724839
1.1727972972972969	0.9933298128241315
1.1755997997997996	0.9932894202884901
1.1784023023023018	0.9932594838922323
1.1812048048048045	0.9932424259173268
1.1840073073073067	0.993229445965904
1.1868098098098094	0.9932046241108102
1.1896123123123117	0.9931517584986752
1.1924148148148144	0.9930615028889203
1.195217317317317	0.9929363237631058
1.1980198198198193	0.9927915704318055
1.200822322322322	0.9926522531711274
1.2036248248248242	0.992546507279397
1.206427327327327	0.9924977402291216
1.2092298298298296	0.992517815891224
1.2120323323323319	0.992603255822958
1.2148348348348346	0.9927354972324369
1.2176373373373368	0.9928850640639182
1.2204398398398395	0.9930184473887774
1.2232423423423417	0.99310584443351
1.2260448448448444	0.9931278085237131
1.2288473473473471	0.9930792775909969
1.2316498498498494	0.9929702029160861
1.234452352352352	0.9928228554141483
1.2372548548548543	0.9926666221795613
1.240057357357357	0.9925315716940295
1.2428598598598593	0.9924422065471076
1.245662362362362	0.9924126642725346
1.2484648648648646	0.992444247141928
1.2512673673673669	0.9925256553616182
1.2540698698698696	0.9926357566682724
1.2568723723723718	0.9927482313476643
1.2596748748748745	0.9928370617053197
1.2624773773773768	0.9928816599451926
1.2652798798798794	0.9928705029433947
1.2680823823823821	0.9928024827977844
1.2708848848848844	0.9926857420938157
1.273687387387387	0.9925344232660687
1.2764898898898893	0.9923643458571405
1.279292392392392	0.9921889461732264
1.2820948948948943	0.9920167364496573
1.284897397397397	0.991851044707909
1.2876998998998996	0.9916920051508546
1.2905024024024019	0.9915399287337552
1.2933049049049046	0.9913985926192815
1.2961074074074068	0.9912768915912423
1.2989099099099095	0.9911877881311135
1.3017124124124118	0.9911444664286897
1.3045149149149144	0.991154732031573
1.3073174174174171	0.9912155942654273
1.3101199199199194	0.9913102532651921
1.312922422422422	0.9914092000507345
1.3157249249249243	0.9914759127143693
1.318527427427427	0.9914760533156363
1.3213299299299297	0.9913876677377993
1.324132432432432	0.991209188382774
1.3269349349349346	0.9909623645315045
1.3297374374374369	0.9906885911981359
1.3325399399399396	0.9904391062784215
1.3353424424424418	0.9902615480987744
1.3381449449449445	0.99018672227141
1.3409474474474472	0.9902196088143528
1.3437499499499495	0.9903375098145535
1.3465524524524521	0.9904961001415465
1.3493549549549544	0.9906416677304113
1.352157457457457	0.9907258343082528
1.3549599599599593	0.9907182224712864
1.357762462462462	0.9906131961930176
1.3605649649649647	0.9904287637508771
1.363367467467467	0.990198353547083
1.3661699699699696	0.9899585652719317
1.368972472472472	0.9897373277073258
1.3717749749749746	0.9895466770956732
1.3745774774774768	0.989382655169263
1.3773799799799795	0.9892321932892092
1.3801824824824822	0.9890842197683953
1.3829849849849845	0.9889405469924317
1.3857874874874871	0.988821997853754
1.3885899899899894	0.9887668048777354
1.391392492492492	0.9888210525641674
1.3941949949949943	0.9890238927965395
1.396997497497497	0.9893923911935409
1.3998	0.9899113639002379
1.3999	0.9907187906365157
1.3971003028053077	0.9900698475990557
1.3943006056106155	0.98947271059451
1.3915009084159233	0.988995755719638
1.3887012112212311	0.9886786584499229
1.385901514026539	0.988524129683497
1.3831018168318467	0.9885005515095531
1.3803021196371545	0.9885545114618698
1.3775024224424628	0.9886290119401179
1.3747027252477706	0.9886812792534356
1.3719030280530784	0.9886943124467548
1.3691033308583862	0.988678521013709
1.366303633663694	0.9886632643746389
1.3635039364690018	0.9886816339620494
1.3607042392743096	0.9887541878105315
1.3579045420796174	0.9888777226450587
1.3551048448849252	0.9890233988813326
1.352305147690233	0.9891452136584428
1.3495054504955408	0.9891960874802472
1.3467057533008486	0.9891459904846795
1.3439060561061564	0.9889955930466304
1.3411063589114642	0.9887802468314187
1.338306661716772	0.9885622734893169
1.3355069645220798	0.9884135016342416
1.3327072673273876	0.9883934034760256
1.3299075701326954	0.9885298657049724
1.3271078729380033	0.9888089835113166
1.324308175743311	0.9891774732092036
1.3215084785486189	0.9895572653220334
1.3187087813539267	0.9898678965354228
1.3159090841592345	0.9900497718897635
1.3131093869645423	0.9900810616768642
1.31030968976985	0.9899830305742477
1.3075099925751579	0.989812295657319
1.3047102953804657	0.9896426570116761
1.3019105981857735	0.9895423869570916
1.2991109009910813	0.9895541633633083
1.296311203796389	0.9896838040260247
1.293511506601697	0.9899009856483797
1.2907118094070047	0.990151222061548
1.2879121122123125	0.9903748212903692
1.2851124150176203	0.9905264785477689
1.282312717822928	0.9905892106906469
1.279513020628236	0.9905784084981403
1.2767133234335437	0.9905351329392275
1.2739136262388515	0.9905112784899459
1.2711139290441593	0.9905517347981577
1.2683142318494671	0.9906794290970722
1.265514534654775	0.9908879598071422
1.2627148374600827	0.9911439007091022
1.2599151402653905	0.9913976784384305
1.2571154430706983	0.9915992481697706
1.2543157458760061	0.9917134431815692
1.251516048681314	0.9917302124816758
1.2487163514866217	0.9916667861566938
1.2459166542919295	0.9915614587367407
1.2431169570972374	0.991461275267652
1.2403172599025452	0.9914076383258394
1.237517562707853	0.9914242493438171
1.2347178655131608	0.9915108300489639
1.2319181683184686	0.9916441393176295
1.2291184711237764	0.9917855690297127
1.2263187739290842	0.991892762690662
1.223519076734392	0.9919317592883947
1.2207193795396998	0.9918863060820018
1.2179196823450076	0.991762049854481
1.2151199851503154	0.9915848968268212
1.2123202879556232	0.9913944220832968
1.209520590760931	0.9912343741530327
1.2067208935662388	0.9911428099947078
1.2039211963715466	0.9911441877125434
1.2011214991768548	0.9912450072834857
1.1983218019821626	0.9914335956845144
1.1955221047874705	0.9916836597235935
1.1927224075927783	0.9919604855243993
1.189922710398086	0.9922282536349747
1.1871230132033939	0.9924568751356763
1.1843233160087017	0.992626988059568
1.1815236188140095	0.9927322096186599
1.1787239216193173	0.9927783359592647
1.175924224424625	0.9927798293546717
1.1731245272299329	0.9927545306115417
1.1703248300352407	0.9927179636338757
1.1675251328405485	0.9926787417930358
1.1647254356458563	0.9926363613136981
1.161925738451164	0.9925820753210376
1.159126041256472	0.9925026934897316
1.1563263440617797	0.9923862607201819
1.1535266468670875	0.9922279032716071
1.1507269496723953	0.9920339330938387
1.147927252477703	0.9918226921130842
1.145127555283011	0.9916215370287033
1.1423278580883187	0.9914605633467035
1.1395281608936265	0.99136477247921
1.1367284636989343	0.9913470187564286
1.1339287665042421	0.9914039821233092
1.13112906930955	0.9915165736110356
1.1283293721148577	0.9916548276231647
1.1255296749201655	0.9917858954597146
1.1227299777254733	0.9918827133067806
1.1199302805307811	0.9919306493830431
1.117130583336089	0.9919300633708563
1.1143308861413967	0.9918940533529956
1.1115311889467046	0.9918422800174508
1.1087314917520124	0.9917930908618866
1.1059317945573202	0.9917567443239315
1.103132097362628	0.9917321332736966
1.1003324001679358	0.9917081482797946
1.0975327029732436	0.9916691329665747
1.0947330057785514	0.99160236252726
1.0919333085838592	0.9915046753102685
1.089133611389167	0.9913856162125269
1.0863339141944748	0.9912656565324598
1.0835342169997826	0.9911698304597748
1.0807345198050904	0.9911188479226352
1.0779348226103982	0.9911207827746681
1.075135125415706	0.9911663964029226
1.0723354282210138	0.9912300178801835
1.0695357310263216	0.9912760347992697
1.0667360338316294	0.9912690963915889
1.0639363366369372	0.9911847817076754
1.061136639442245	0.9910172311114216
1.0583369422475528	0.9907811917484134
1.0555372450528606	0.9905077744083627
1.0527375478581684	0.9902353266667637
1.0499378506634762	0.9899984613733296
1.047138153468784	0.9898188659341944
1.0443384562740918	0.9897008475289198
1.0415387590793996	0.9896328769818817
1.0387390618847074	0.9895942774942585
1.0359393646900152	0.9895644145166405
1.033139667495323	0.9895309158402632
1.0303399703006308	0.9894938799557886
1.0275402731059387	0.9894645598141661
1.0247405759112465	0.9894590865634403
1.0219408787165543	0.9894896723770327
1.0191411815218625	0.9895567214062245
1.0163414843271703	0.9896450165392495
1.0135417871324781	0.9897257191860184
1.010742089937786	0.9897638239225149
1.0079423927430937	0.9897286973631019
1.0051426955484015	0.989604125935577
1.0023429983537093	0.9893943425972944
0.9995433011590171	0.9891237981741048
0.9967436039643249	0.9888305450051724
0.9939439067696327	0.9885552771529462
0.9911442095749405	0.9883295618388628
0.9883445123802483	0.9881670803372997
0.9855448151855561	0.9880606760709253
0.982745117990864	0.9879860419092973
0.9799454207961718	0.9879106535707999
0.9771457236014796	0.9878048408762896
0.9743460264067874	0.9876512652531108
0.9715463292120952	0.9874497331183402
0.968746632017403	0.9872159627698482
0.9659469348227108	0.9869750274194861
0.9631472376280186	0.9867519786995506
0.9603475404333264	0.9865630059138291
0.9575478432386342	0.9864101427739735
0.954748146043942	0.9862811594657589
0.9519484488492498	0.9861543953760187
0.9491487516545576	0.9860065800654187
0.9463490544598654	0.9858207534546446
0.9435493572651732	0.9855915294187312
0.940749660070481	0.9853260536391468
0.9379499628757888	0.9850406432377836
0.9351502656810966	0.9847546446810957
0.9323505684864044	0.9844839468110334
0.9295508712917122	0.9842365372696993
0.92675117409702	0.984011555295123
0.9239514769023278	0.9838018620779642
0.9211517797076356	0.9835987842325457
0.9183520825129434	0.9833969055910626
0.9155523853182512	0.9831968683910697
0.912752688123559	0.983005038617182
0.9099529909288668	0.9828302230489451
0.9071532937341746	0.9826788645167837
0.9043535965394824	0.982550796577305
0.9015538993447902	0.9824374500113485
0.898754202150098	0.9823234421835458
0.8959545049554059	0.9821911200928619
0.8931548077607137	0.9820264020254068
0.8903551105660215	0.9818236589123699
0.8875554133713293	0.9815876486999525
0.8847557161766371	0.9813315843552904
0.8819560189819449	0.9810718884257476
0.8791563217872527	0.9808215083304923
0.8763566245925605	0.9805843231533332
0.8735569273978683	0.9803528888750859
0.8707572302031761	0.9801106162527627
0.8679575330084839	0.97983785403298
0.8651578358137917	0.9795198471709998
0.8623581386190995	0.9791537164026114
0.8595584414244073	0.9787517896483104
0.8567587442297151	0.9783397766041916
0.8539590470350229	0.9779500302120314
0.8511593498403307	0.9776118754122338
0.8483596526456385	0.9773420922936159
0.8455599554509463	0.9771387151152551
0.8427602582562546	0.9769803054930059
0.8399605610615624	0.9768311078948005
0.8371608638668702	0.9766505901413202
0.834361166672178	0.9764044566853923
0.8315614694774858	0.9760737727624758
0.8287617722827936	0.9756594930994875
0.8259620750881014	0.9751812105479661
0.8231623778934092	0.9746707982067471
0.820362680698717	0.9741631823501011
0.8175629835040248	0.973687241092374
0.8147632863093326	0.9732595566820004
0.8119635891146404	0.9728825989627801
0.8091638919199482	0.9725473235132358
0.806364194725256	0.9722387035501996
0.8035644975305638	0.9719418802118641
0.8007648003358716	0.9716466649789421
0.7979651031411794	0.9713489877098792
0.7951654059464872	0.9710491937893597
0.792365708751795	0.9707483478153781
0.7895660115571028	0.9704444353632247
0.7867663143624106	0.9701303146712771
0.7839666171677184	0.9697944979259803
0.7811669199730262	0.9694246495190952
0.778367222778334	0.9690125373829388
0.7755675255836418	0.9685585003981649
0.7727678283889496	0.9680735534713328
0.7699681311942574	0.9675780234492535
0.7671684339995652	0.9670968146342617
0.764368736804873	0.9666526088654509
0.7615690396101809	0.966259082530091
0.7587693424154887	0.9659162988633759
0.7559696452207965	0.965609785253733
0.7531699480261043	0.9653136595427251
0.7503702508314121	0.9649969179139832
0.7475705536367199	0.9646310542999742
0.7447708564420277	0.9641968418827169
0.7419711592473355	0.9636884516823724
0.7391714620526433	0.9631139624927628
0.7363717648579511	0.9624924168448571
0.7335720676632589	0.9618485376336144
0.7307723704685667	0.9612067545313682
0.7279726732738745	0.9605861780226128
0.7251729760791823	0.9599976698468767
0.7223732788844901	0.9594434047630327
0.7195735816897979	0.9589185690439095
0.7167738844951057	0.9584143237763749
0.7139741873004135	0.9579209917190744
0.7111744901057213	0.9574305879177717
0.7083747929110291	0.9569381859138217
0.7055750957163369	0.9564420317139539
0.7027753985216447	0.9559426506940787
0.6999757013269525	0.9554413711826223
0.6971760041322603	0.954938720789297
0.6943763069375681	0.9544330936307293
0.6915766097428759	0.9539199989046949
0.6887769125481837	0.9533921127032858
0.6859772153534915	0.9528402523649007
0.6831775181587993	0.9522552398925657
0.6803778209641071	0.9516303964234457
0.677578123769415	0.9509641410106429
0.6747784265747228	0.950261941171355
0.6719787293800306	0.9495368017038969
0.6691790321853384	0.9488076854010732
0.6663793349906462	0.9480957583014306
0.663579637795954	0.9474190484959626
0.6607799406012622	0.9467867946674062
0.65798024340657	0.9461951779602501
0.6551805462118778	0.9456260584534829
0.6523808490171856	0.9450496930072589
0.6495811518224934	0.944431309401929
0.6467814546278012	0.943740156502304
0.643981757433109	0.9429586520962443
0.6411820602384168	0.9420888903125596
0.6383823630437246	0.9411542580273636
0.6355826658490324	0.9401951837777759
0.6327829686543402	0.9392597635573289
0.629983271459648	0.938391647034835
0.6271835742649559	0.9376185755763627
0.6243838770702637	0.936944959059648
0.6215841798755715	0.9363507953226169
0.6187844826808793	0.9357973675102716
0.6159847854861871	0.9352380757420159
0.6131850882914949	0.93463114568789
0.6103853910968027	0.9339503561593926
0.6075856939021105	0.9331905677588173
0.6047859967074183	0.9323665295692739
0.6019862995127261	0.93150564181366
0.5991866023180339	0.9306373245660958
0.5963869051233417	0.9297827142758853
0.5935872079286495	0.9289482072648539
0.5907875107339573	0.9281249538211993
0.5879878135392651	0.9272942626499453
0.5851881163445729	0.926436749984432
0.5823884191498807	0.9255417119244408
0.5795887219551885	0.9246131032390063
0.5767890247604963	0.9236697220969695
0.5739893275658041	0.9227393125410237
0.5711896303711119	0.9218485611612557
0.5683899331764197	0.9210125671488347
0.5655902359817275	0.9202277100575564
0.5627905387870353	0.9194707676913921
0.5599908415923431	0.9187049915838847
0.5571911443976509	0.9178913666909022
0.5543914472029587	0.9170013427045872
0.5515917500082665	0.9160266361578461
0.5487920528135743	0.9149825503071941
0.5459923556188822	0.9139033927291283
0.54319265842419	0.9128312768944247
0.5403929612294978	0.9118019405869818
0.5375932640348056	0.9108323690744364
0.5347935668401134	0.9099145378009956
0.5319938696454212	0.9090176081939269
0.529194172450729	0.9080980680110193
0.526394475256037	0.90711456447135
0.5235947780613448	0.9060424805510258
0.5207950808666526	0.9048832578722114
0.5179953836719604	0.903665124118138
0.5151956864772682	0.9024347085339921
0.512395989282576	0.9012420881483931
0.5095962920878838	0.9001240699147632
0.5067965948931916	0.899091207231695
0.5039968976984994	0.8981229219068584
0.5011972005038072	0.8971725130354922
0.49839750330911503	0.896180632532723
0.49559780611442283	0.8950930501249876
0.49279810891973064	0.8938771278873346
0.48999841172503844	0.8925318340800376
0.48719871453034624	0.8910882044599515
0.48439901733565405	0.889600213404851
0.48159932014096185	0.8881290405812433
0.47879962294626965	0.8867257294166861
0.47599992575157746	0.8854175986202568
0.47320022855688526	0.8842024072487091
0.47040053136219306	0.883051674838017
0.46760083416750087	0.8819216018671765
0.46480113697280867	0.880767695502247
0.4620014397781165	0.8795582222673236
0.4592017425834243	0.8782822535942248
0.4564020453887321	0.8769500673220234
0.4536023481940399	0.8755863069680474
0.4508026509993477	0.8742186842391573
0.4480029538046555	0.8728663607551566
0.4452032566099633	0.8715320570379802
0.4424035594152711	0.8702004985971312
0.4396038622205791	0.8688435535776122
0.4368041650258869	0.8674301273266358
0.43400446783119473	0.8659373195456385
0.43120477063650253	0.8643590096851466
0.42840507344181034	0.8627089820292465
0.42560537624711814	0.86101757179438
0.42280567905242594	0.8593229565351563
0.42000598185773375	0.8576599209855884
0.41720628466304155	0.8560496521632349
0.41440658746834935	0.8544936827850252
0.41160689027365716	0.8529736915696073
0.40880719307896496	0.8514569896320454
0.40600749588427276	0.8499057974395988
0.40320779868958057	0.8482873845313996
0.40040810149488837	0.8465820862925503
0.39760840430019617	0.8447870795937165
0.394808707105504	0.8429152505137097
0.3920090099108118	0.8409900195966267
0.3892093127161196	0.8390381131245725
0.3864096155214274	0.8370826632148034
0.3836099183267352	0.8351386262148756
0.380810221132043	0.8332115274940803
0.3780105239373508	0.8312993433916785
0.3752108267426586	0.8293963269354016
0.3724111295479664	0.8274970829365565
0.3696114323532742	0.8255993184339772
0.366811735158582	0.823704340505052
0.3640120379638898	0.8218152848753251
0.3612123407691976	0.8199339091693651
0.3584126435745054	0.818057293151943
0.3556129463798132	0.8161758067915995
0.352813249185121	0.8142732573491177
0.35001355199042883	0.8123293807360475
0.34721385479573685	0.8103240558800298
0.34441415760104466	0.8082420468838518
0.34161446040635246	0.8060768882830365
0.33881476321166026	0.8038327673691712
0.33601506601696807	0.8015238355387727
0.33321536882227587	0.7991711123391332
0.3304156716275837	0.7967978102220947
0.3276159744328915	0.7944243151663581
0.3248162772381993	0.7920641024426333
0.3220165800435071	0.7897215511866361
0.3192168828488149	0.7873920516929985
0.3164171856541227	0.7850641486781498
0.3136174884594305	0.782722921789649
0.3108177912647383	0.7803535237798667
0.3080180940700461	0.7779438503682152
0.3052183968753539	0.7754856785424341
0.3024186996806617	0.7729741653627347
0.2996190024859695	0.7704061724687363
0.2968193052912773	0.7677782897173483
0.2940196080965851	0.7650855385397809
0.2912199109018929	0.7623214957737571
0.2884202137072007	0.7594800555257676
0.2856205165125085	0.7565584003408086
0.28282081931781633	0.7535601964232947
0.28002112212312413	0.7504977614751943
0.27722142492843194	0.7473920994613545
0.27442172773373974	0.7442702492826443
0.27162203053904754	0.7411602118826148
0.26882233334435535	0.7380845576158181
0.26602263614966315	0.7350543964144823
0.26322293895497095	0.7320654992035855
0.260423241760279	0.7290979084768727
0.2576235445655868	0.7261194634618527
0.2548238473708946	0.7230925451473256
0.2520241501762024	0.7199823608190914
0.2492244529815102	0.7167645593213989
0.246424755786818	0.7134300911856981
0.2436250585921258	0.7099859945494895
0.2408253613974336	0.7064519798638771
0.2380256642027414	0.7028539360120978
0.2352259670080492	0.6992163870071215
0.232426269813357	0.6955561920084173
0.22962657261866481	0.6918793082326051
0.22682687542397262	0.6881813777788799
0.22402717822928042	0.6844516076364342
0.22122748103458822	0.6806783244820699
0.21842778383989603	0.6768540752662726
0.21562808664520383	0.672978387971908
0.21282838945051163	0.6690572187521739
0.21002869225581944	0.665099368546337
0.20722899506112724	0.6611113032588808
0.20442929786643504	0.6570924370778343
0.20162960067174285	0.6530328023556848
0.19882990347705065	0.6489141688923541
0.19603020628235845	0.6447143941479726
0.19323050908766626	0.640413549845088
0.19043081189297406	0.6359996411846895
0.18763111469828186	0.6314717996176451
0.18483141750358967	0.6268396901945276
0.18203172030889747	0.6221192361103581
0.17923202311420527	0.6173261361072714
0.17643232591951308	0.6124695234866759
0.17363262872482088	0.6075481446136693
0.17083293153012868	0.6025505768590994
0.1680332343354367	0.597459545649934
0.1652335371407445	0.5922588569511957
0.16243383994605232	0.5869404054675104
0.15963414275136012	0.5815085625954596
0.15683444555666792	0.5759800877858992
0.15403474836197573	0.5703792746508229
0.15123505116728353	0.5647297918858369
0.14843535397259133	0.5590459734205511
0.14563565677789914	0.5533266583914039
0.14283595958320694	0.5475539139093232
0.14003626238851474	0.5416973273440493
0.13723656519382255	0.5357225943692923
0.13443686799913035	0.5296015534077383
0.13163717080443815	0.5233202098716611
0.12883747360974596	0.5168819062583813
0.12603777641505376	0.5103044441287402
0.12323807922036156	0.5036120873436968
0.12043838202566937	0.4968252207006569
0.11763868483097717	0.48995133176414424
0.11483898763628497	0.48298057939918687
0.11203929044159278	0.475887623941574
0.10923959324690058	0.4686391662776736
0.10643989605220838	0.46120456656509545
0.10364019885751619	0.45356574266982996
0.10084050166282399	0.4457227282115195
0.09804080446813179	0.437692765890745
0.0952411072734396	0.42950311094811006
0.0924414100787474	0.4211800063148979
0.0896417128840552	0.4127377352877764
0.086842015689363	0.40417171643248767
0.08404231849467081	0.39545822675918696
0.08124262129997883	0.38656099182139314
0.07844292410528664	0.3774423964531809
0.07564322691059444	0.36807534702900724
0.07284352971590224	0.35845149808632965
0.07004383252121005	0.34858278922816166
0.06724413532651785	0.3384956080819867
0.06444443813182565	0.3282195647402349
0.06164474093713346	0.3177748676403762
0.05884504374244126	0.30716288532454794
0.056045346547749064	0.2963634138497145
0.05324564935305687	0.2853397946206004
0.05044595215836467	0.27405017620366134
0.047646254963672474	0.26246091434773927
0.04484655776898028	0.25055721061961783
0.04204686057428808	0.23834696701836772
0.039247163379595884	0.22585621392191152
0.03644746618490369	0.21311753170557018
0.03364776899021149	0.20015554192862064
0.030848071795519294	0.18697481727479112
0.028048374600827097	0.17355494469124022
0.0252486774061349	0.15985513007567623
0.022448980211442704	0.14582743517008645
0.019649283016750507	0.1314346281686781
0.01684958582205831	0.1166668128648621
0.014049888627366114	0.10155115298472218
0.011250191432673917	0.08615112935647207
0.00845049423798172	0.07055516990308675
0.005650797043289524	0.05485802905725657
0.002851099848597327	0.03914075180677061
5.1402653905130435e-05	0.023455582411168626
-0.0027482945407870663	0.007820570875874223
-0.005547991735479263	-0.007774574850462383
-0.00834768893017146	-0.0233535620042759
-0.011147386124863434	-0.03893465411089408
-0.013947083319555631	-0.054514244463464936
-0.016746780514247828	-0.07005830029455537
-0.019546477708940024	-0.08550438282027975
-0.02234617490363222	-0.10077336416412021
-0.025145872098324418	-0.1157867612555504
-0.027945569293016614	-0.13048387069263792
-0.03074526648770881	-0.14483317296433681
-0.03354496368240101	-0.1588346246794446
-0.036344660877093204	-0.17251267556319544
-0.0391443580717854	-0.1859029837960827
-0.0419440552664776	-0.19903776957512645
-0.044743752461169795	-0.2119348961809411
-0.04754344965586199	-0.2245941156663257
-0.05034314685055419	-0.23700111887548944
-0.053142844045246385	-0.24913713466743284
-0.05594254123993858	-0.2609898846564677
-0.05874223843463078	-0.2725613960468753
-0.061541935629322975	-0.2838695705550651
-0.06434163282401517	-0.2949429397561536
-0.06714133001870737	-0.3058107339473393
-0.06994102721339956	-0.31649223374077856
-0.07274072440809176	-0.32698967266678075
-0.07554042160278396	-0.3372876097936173
-0.07834011879747615	-0.34735920761011485
-0.08113981599216835	-0.35717717240885516
-0.08393951318686055	-0.3667252586304646
-0.08673921038155274	-0.37600591920257664
-0.08953890757624494	-0.38504104480662743
-0.09233860477093714	-0.3938652918992037
-0.09513830196562933	-0.4025143132395644
-0.09793799916032131	-0.4110122249722198
-0.1007376963550135	-0.4193630960458433
-0.1035373935497057	-0.4275499199387669
-0.1063370907443979	-0.4355418683142741
-0.1091367879390901	-0.4433075748526956
-0.11193648513378229	-0.4508298629785472
-0.11473618232847449	-0.4581165852935072
-0.11753587952316669	-0.4652034006129771
-0.12033557671785888	-0.47214701204566323
-0.12313527391255108	-0.4790107018597198
-0.12593497110724328	-0.4858467634015151
-0.12873466830193547	-0.49268165780808815
-0.13153436549662767	-0.49950895144389545
-0.13433406269131987	-0.5062925535692633
-0.13713375988601206	-0.5129793287873567
-0.13993345708070426	-0.5195169874071456
-0.14273315427539646	-0.5258713554084965
-0.14553285147008865	-0.5320373218076694
-0.14833254866478085	-0.5380398939615282
-0.15113224585947305	-0.5439251319306474
-0.15393194305416524	-0.5497441381892763
-0.15673164024885744	-0.5555355876335155
-0.15953133744354964	-0.5613127167814997
-0.16233103463824183	-0.567059120074099
-0.16513073183293403	-0.5727346815753159
-0.16793042902762623	-0.5782895458061628
-0.17073012622231842	-0.5836813681747318
-0.17352982341701062	-0.5888900706870732
-0.17632952061170282	-0.5939252717118876
-0.179129217806395	-0.5988240967985264
-0.1819289150010872	-0.6036403149955107
-0.1847286121957794	-0.6084285718543229
-0.1875283093904716	-0.6132289673649333
-0.19032800658516358	-0.6180569025242533
-0.19312770377985577	-0.6229011668507889
-0.19592740097454797	-0.6277303822344558
-0.19872709816924017	-0.6325051581292656
-0.20152679536393237	-0.6371915784999947
-0.20432649255862456	-0.6417714724513162
-0.20712618975331676	-0.6462462993130587
-0.20992588694800896	-0.6506338568077309
-0.21272558414270115	-0.6549595316643787
-0.21552528133739335	-0.6592455850184286
-0.21832497853208555	-0.6635024266620376
-0.22112467572677774	-0.6677248916791717
-0.22392437292146994	-0.6718945907647925
-0.22672407011616214	-0.6759871908645978
-0.22952376731085433	-0.6799817835020513
-0.23232346450554653	-0.6838688826717464
-0.23512316170023873	-0.687654223606778
-0.23792285889493092	-0.6913571260673419
-0.24072255608962312	-0.6950041372628731
-0.24352225328431532	-0.6986202826312307
-0.2463219504790075	-0.7022209852549879
-0.2491216476736997	-0.7058073606720779
-0.2519213448683919	-0.7093663359741881
-0.2547210420630841	-0.7128753647219769
-0.2575207392577763	-0.7163100103290526
-0.2603204364524685	-0.719651845790799
-0.2631201336471607	-0.7228941946473637
-0.2659198308418529	-0.7260441172559726
-0.2687195280365451	-0.7291203617119848
-0.2715192252312373	-0.7321482682592901
-0.2743189224259295	-0.7351534218863902
-0.27711861962062145	-0.7381559774230995
-0.27991831681531365	-0.7411670819411035
-0.28271801401000585	-0.7441879519850843
-0.28551771120469804	-0.7472112837241349
-0.28831740839939024	-0.750224089273435
-0.29111710559408244	-0.7532109104869728
-0.29391680278877463	-0.756156615701412
-0.29671649998346683	-0.7590484381093234
-0.299516197178159	-0.7618773207366429
-0.3023158943728512	-0.7646388102469946
-0.3051155915675434	-0.7673336475055121
-0.3079152887622356	-0.7699679430555326
-0.3107149859569278	-0.7725525957467847
-0.31351468315162	-0.7751015977850287
-0.3163143803463122	-0.7776291489199014
-0.3191140775410044	-0.7801460017554994
-0.3219137747356966	-0.782655971917016
-0.3247134719303888	-0.7851538154014667
-0.327513169125081	-0.787625510658333
-0.3303128663197732	-0.7900513552648899
-0.3331125635144654	-0.7924113623817488
-0.3359122607091576	-0.7946915368748183
-0.3387119579038498	-0.7968890799705266
-0.341511655098542	-0.7990146696720188
-0.3443113522932342	-0.8010907361159024
-0.34711104948792637	-0.8031458919387243
-0.34991074668261857	-0.8052069889831072
-0.35271044387731076	-0.8072911945781346
-0.35551014107200296	-0.8094006571199389
-0.35830983826669516	-0.8115216461548983
-0.36110953546138735	-0.8136286879071293
-0.36390923265607955	-0.8156926028384741
-0.36670892985077175	-0.8176900252018132
-0.3695086270454637	-0.8196114071085933
-0.3723083242401559	-0.8214649025516845
-0.3751080214348481	-0.8232747868809975
-0.3779077186295403	-0.8250747943581063
-0.3807074158242325	-0.8268983853909135
-0.3835071130189247	-0.8287689465008892
-0.3863068102136169	-0.8306929505087661
-0.3891065074083091	-0.8326581548807738
-0.3919062046030013	-0.834637310122659
-0.3947059017976935	-0.8365961201023554
-0.3975055989923857	-0.8385029078979124
-0.4003052961870779	-0.8403370020796228
-0.4031049933817701	-0.8420933855749704
-0.4059046905764623	-0.8437824357787891
-0.4087043877711545	-0.8454251801603331
-0.4115040849658467	-0.8470458625456114
-0.41430378216053887	-0.8486643271533195
-0.41710347935523107	-0.8502905871871186
-0.41990317654992326	-0.8519230536272492
-0.42270287374461546	-0.8535506033495784
-0.42550257093930766	-0.8551574220236594
-0.42830226813399985	-0.8567287740750138
-0.43110196532869205	-0.8582557503741388
-0.43390166252338425	-0.8597375958948849
-0.43670135971807633	-0.861181175204963
-0.43950105691276853	-0.8625981275441729
-0.4423007541074607	-0.8640009510081538
-0.4451004513021529	-0.8653994339528874
-0.4479001484968451	-0.8667985193742029
-0.4506998456915373	-0.8681980262075429
-0.4534995428862295	-0.8695939413495577
-0.4562992400809217	-0.8709805046801927
-0.4590989372756139	-0.8723521902023461
-0.4618986344703061	-0.8737049322816887
-0.4646983316649983	-0.8750364066094187
-0.4674980288596905	-0.8763456305089113
-0.4702977260543827	-0.8776324013569877
-0.4730974232490749	-0.8788970540122347
-0.4758971204437671	-0.8801407325914127
-0.47869681763845917	-0.8813659922375856
-0.48149651483315137	-0.8825772642363325
-0.48429621202784356	-0.8837806773904415
-0.48709590922253576	-0.8849829637543603
-0.48989560641722796	-0.8861895950420624
-0.49269530361192015	-0.8874027163781881
-0.49549500080661235	-0.888619673541763
-0.49829469800130455	-0.8898328459441233
-0.5010943951959967	-0.8910311033400612
-0.5038940923906889	-0.8922026327178585
-0.5066937895853811	-0.8933383470672381
-0.5094934867800733	-0.8944348017092298
-0.5122931839747655	-0.8954956315766565
-0.5150928811694577	-0.8965309700290962
-0.5178925783641499	-0.8975549645753947
-0.5206922755588421	-0.8985821332933924
-0.5234919727535343	-0.8996236801940422
-0.5262916699482264	-0.9006848740077272
-0.5290913671429186	-0.9017642033041103
-0.5318910643376108	-0.9028544021613235
-0.534690761532303	-0.9039448269655247
-0.5374904587269952	-0.9050242800251824
-0.5402901559216874	-0.9060833486892417
-0.5430898531163796	-0.9071156460879867
-0.5458895503110718	-0.9081178540203548
-0.548689247505764	-0.9090889603216984
-0.5514889447004562	-0.9100293507633598
-0.5542886418951484	-0.910940357939466
-0.5570883390898406	-0.9118245266036789
-0.5598880362845328	-0.9126863901472022
-0.562687733479225	-0.9135331844798967
-0.5654874306739172	-0.9143748329217539
-0.5682871278686092	-0.9152227805708746
-0.5710868250633014	-0.916087751523465
-0.5738865222579936	-0.9169770413614162
-0.5766862194526858	-0.9178922987220848
-0.579485916647378	-0.9188287181827004
-0.5822856138420702	-0.9197761334902212
-0.5850853110367624	-0.920721807039078
-0.5878850082314546	-0.9216540242838481
-0.5906847054261468	-0.9225652091301298
-0.593484402620839	-0.9234533712854185
-0.5962840998155312	-0.9243212881087929
-0.5990837970102234	-0.9251737166415601
-0.6018834942049156	-0.9260137884042416
-0.6046831913996078	-0.9268402036913208
-0.6074828885943	-0.9276466804045922
-0.6102825857889922	-0.9284243204043274
-0.6130822829836844	-0.9291663816739584
-0.6158819801783765	-0.9298738140048421
-0.6186816773730687	-0.9305592856087983
-0.6214813745677609	-0.9312476098034767
-0.6242810717624531	-0.9319715083265797
-0.6270807689571453	-0.9327632369394562
-0.6298804661518375	-0.9336442248183211
-0.6326801633465297	-0.9346159485649133
-0.6354798605412219	-0.9356553246115537
-0.638279557735914	-0.9367168292456474
-0.6410792549306062	-0.9377416039670757
-0.6438789521252984	-0.93867156499647
-0.6466786493199906	-0.9394647444257603
-0.6494783465146828	-0.940107380959947
-0.652278043709375	-0.9406189591858976
-0.6550777409040672	-0.9410483277813911
-0.6578774380987593	-0.9414616458974828
-0.6606771352934515	-0.9419253985536559
-0.6634768324881437	-0.9424892839150999
-0.6662765296828359	-0.9431738853190408
-0.6690762268775281	-0.943966636592946
-0.6718759240722203	-0.9448270977864591
-0.6746756212669125	-0.9456997624111926
-0.6774753184616047	-0.9465303998865404
-0.6802750156562969	-0.9472809923787161
-0.6830747128509891	-0.9479389316741549
-0.6858744100456813	-0.9485180731808075
-0.6886741072403735	-0.9490518512560268
-0.6914738044350657	-0.9495810908901019
-0.6942735016297579	-0.9501406356806865
-0.6970731988244501	-0.9507490153615467
-0.6998728960191423	-0.9514041301998146
-0.7026725932138345	-0.9520858078574366
-0.7054722904085265	-0.9527638310657712
-0.7082719876032187	-0.9534083899348039
-0.7110716847979109	-0.9539993851702889
-0.7138713819926031	-0.9545316991871649
-0.7166710791872953	-0.9550151449867249
-0.7194707763819875	-0.9554696941192652
-0.7222704735766797	-0.9559181075165839
-0.7250701707713719	-0.9563787502057133
-0.7278698679660641	-0.9568610019014638
-0.7306695651607563	-0.9573644920133826
-0.7334692623554485	-0.9578818774300186
-0.7362689595501407	-0.958403617273858
-0.7390686567448329	-0.9589226259372173
-0.7418683539395251	-0.9594369659640041
-0.7446680511342173	-0.9599497092019814
-0.7474677483289094	-0.9604663315500297
-0.7502674455236016	-0.9609910152195975
-0.7530671427182938	-0.9615236252085739
-0.755866839912986	-0.9620587712602279
-0.7586665371076782	-0.9625874288475229
-0.7614662343023704	-0.9631004651517201
-0.7642659314970626	-0.9635925606143982
-0.7670656286917548	-0.9640647837731665
-0.769865325886447	-0.9645245691910169
-0.7726650230811392	-0.9649828800916938
-0.7754647202758314	-0.9654495068768163
-0.7782644174705236	-0.9659282958334262
-0.7810641146652157	-0.9664142716514584
-0.7838638118599079	-0.9668940180922801
-0.7866635090546001	-0.9673495122369715
-0.7894632062492923	-0.9677642922613612
-0.7922629034439845	-0.9681298688828204
-0.7950626006386766	-0.9684500449449456
-0.7978622978333688	-0.9687414074557708
-0.800661995028061	-0.9690295159543522
-0.8034616922227532	-0.9693417992977267
-0.8062613894174454	-0.9696993657156678
-0.8090610866121376	-0.970110398447017
-0.8118607838068298	-0.9705673707054759
-0.814660481001522	-0.9710491038538167
-0.8174601781962142	-0.9715271159686025
-0.8202598753909064	-0.9719742975681467
-0.8230595725855986	-0.9723731831994185
-0.8258592697802908	-0.9727212166466691
-0.828658966974983	-0.9730313822974006
-0.8314586641696752	-0.9733280606818816
-0.8342583613643674	-0.973639464100289
-0.8370580585590595	-0.9739890304467587
-0.8398577557537517	-0.9743883865517108
-0.8426574529484439	-0.9748338969689706
-0.845457150143136	-0.9753076251674123
-0.8482568473378282	-0.9757821681037311
-0.8510565445325204	-0.9762277296750462
-0.8538562417272126	-0.976619299473992
-0.8566559389219048	-0.9769420036977184
-0.859455636116597	-0.9771934580203678
-0.8622553333112892	-0.977382968054253
-0.8650550305059814	-0.9775283317836188
-0.8678547277006736	-0.9776515197723048
-0.8706544248953658	-0.9777745323234722
-0.873454122090058	-0.9779163373731317
-0.8762538192847502	-0.9780911967741648
-0.8790535164794424	-0.9783081506533295
-0.8818532136741346	-0.9785711454914656
-0.8846529108688267	-0.9788793246418355
-0.8874526080635189	-0.9792272700233193
-0.8902523052582111	-0.9796053155296376
-0.8930520024529033	-0.9800002600126214
-0.8958516996475955	-0.980396776483332
-0.8986513968422877	-0.9807795509202698
-0.9014510940369799	-0.9811358102784214
-0.9042507912316721	-0.9814575959458353
-0.9070504884263643	-0.9817430653178342
-0.9098501856210565	-0.9819963257672223
-0.9126498828157487	-0.9822257607886193
-0.9154495800104409	-0.9824413302102744
-0.9182492772051329	-0.9826517080650408
-0.9210489743998251	-0.9828622011023017
-0.9238486715945173	-0.9830741200575296
-0.9266483687892095	-0.9832857447709809
-0.9294480659839017	-0.9834944297874131
-0.9322477631785939	-0.9836989671586647
-0.9350474603732861	-0.9839012272266485
-0.9378471575679783	-0.9841063785700114
-0.9406468547626705	-0.9843215411349686
-0.9434465519573627	-0.9845533401259006
-0.9462462491520549	-0.9848052649002143
-0.9490459463467471	-0.9850758267641285
-0.9518456435414393	-0.9853582173477337
-0.9546453407361315	-0.9856416104116996
-0.9574450379308237	-0.9859136450634065
-0.9602447351255159	-0.9861632158551205
-0.9630444323202081	-0.9863826357223471
-0.9658441295149003	-0.9865685484902802
-0.9686438267095925	-0.9867215143071381
-0.9714435239042847	-0.9868447410836069
-0.9742432210989769	-0.9869427516407996
-0.9770429182936691	-0.9870207191351822
-0.9798426154883613	-0.9870847899095802
-0.9826423126830534	-0.987143118078102
-0.9854420098777456	-0.9872068257036932
-0.9882417070724377	-0.9872899251644234
-0.9910414042671299	-0.9874075205837989
-0.9938411014618221	-0.9875722799871411
-0.9966407986565143	-0.9877899985482698
-0.9994404958512065	-0.9880557210645872
-1.0022401930458988	-0.9883520577564947
-1.005039890240591	-0.9886508697444828
-1.007839587435283	-0.9889185084170575
-1.0106392846299752	-0.9891235741641459
-1.0134389818246674	-0.9892451423945311
-1.0162386790193596	-0.9892789839348545
-1.0190383762140518	-0.9892396948435989
-1.021838073408744	-0.9891577828451892
-1.0246377706034362	-0.989072296726361
-1.0274374677981284	-0.9890210258948794
-1.0302371649928206	-0.9890311390724369
-1.0330368621875128	-0.9891130573547489
-1.035836559382205	-0.9892593574267543
-1.0386362565768972	-0.9894488882887574
-1.0414359537715894	-0.989654596218353
-1.0442356509662816	-0.9898523658335324
-1.0470353481609738	-0.9900279155196752
-1.049835045355666	-0.9901795345968164
-1.0526347425503582	-0.9903159616746593
-1.0554344397450504	-0.9904504493856139
-1.0582341369397426	-0.9905934209393691
-1.0610338341344348	-0.9907466094910353
-1.063833531329127	-0.9909010004952558
-1.0666332285238191	-0.9910394664112114
-1.0694329257185113	-0.9911432025367812
-1.0722326229132033	-0.9911995879797665
-1.0750323201078955	-0.9912084572366475
-1.0778320173025877	-0.9911842301703828
-1.08063171449728	-0.9911527723163939
-1.083431411691972	-0.9911437526286992
-1.0862311088866643	-0.9911809586828956
-1.0890308060813565	-0.9912739020330753
-1.0918305032760487	-0.991413758910117
-1.0946302004707409	-0.9915753091789989
-1.097429897665433	-0.9917245155162887
-1.1002295948601253	-0.9918294180341498
-1.1030292920548175	-0.9918707966152823
-1.1058289892495097	-0.9918490176224173
-1.1086286864442019	-0.9917846717073647
-1.111428383638894	-0.9917126391420151
-1.1142280808335863	-0.9916714072366509
-1.1170277780282785	-0.9916910677822727
-1.1198274752229707	-0.9917838919530177
-1.1226271724176629	-0.9919405506382901
-1.125426869612355	-0.9921331961220796
-1.1282265668070472	-0.9923243694284906
-1.1310262640017394	-0.9924788023884744
-1.1338259611964316	-0.9925742749930122
-1.1366256583911238	-0.9926080586183167
-1.139425355585816	-0.9925969821092774
-1.1422250527805082	-0.9925712788022663
-1.1450247499752004	-0.9925643901372228
-1.1478244471698926	-0.9926021475913485
-1.1506241443645848	-0.9926948362798458
-1.153423841559277	-0.9928345687686495
-1.1562235387539692	-0.9929985620042929
-1.1590232359486614	-0.9931569519139856
-1.1618229331433536	-0.993282356633115
-1.1646226303380458	-0.9933579644978094
-1.167422327532738	-0.9933815812829914
-1.1702220247274302	-0.9933645552480885
-1.1730217219221224	-0.993326274129772
-1.1758214191168146	-0.9932863857126539
-1.1786211163115068	-0.9932575572400101
-1.1814208135061988	-0.9932412714226093
-1.184220510700891	-0.9932280093014166
-1.1870202078955832	-0.993201615282379
-1.1898199050902754	-0.9931462159274324
-1.1926196022849676	-0.9930532399043059
-1.1954192994796597	-0.9929261074392312
-1.198218996674352	-0.992780977500912
-1.2010186938690441	-0.9926432545332288
-1.2038183910637363	-0.9925409162495207
-1.2066180882584285	-0.9924966954906923
-1.2094177854531207	-0.9925214509882546
-1.212217482647813	-0.9926106437195643
-1.2150171798425051	-0.9927448743428164
-1.2178168770371973	-0.9928942602789428
-1.2206165742318895	-0.9930253988886955
-1.2234162714265817	-0.9931090551709068
-1.226215968621274	-0.9931266520979116
-1.229015665815966	-0.9930740816374224
-1.2318153630106583	-0.9929621161969809
-1.2346150602053505	-0.992813547670163
-1.2374147574000427	-0.9926578979158326
-1.240214454594735	-0.9925249877703048
-1.243014151789427	-0.9924387721103919
-1.2458138489841193	-0.9924126762886484
-1.2486135461788115	-0.9924472827276043
-1.2514132433735037	-0.9925307097696885
-1.2542129405681959	-0.9926414882316252
-1.2570126377628879	-0.9927532557794231
-1.25981233495758	-0.9928402307185213
-1.2626120321522722	-0.9928822648579763
-1.2654117293469644	-0.9928683625415451
-1.2682114265416566	-0.992797903232422
-1.2710111237363488	-0.9926793689185396
-1.273810820931041	-0.9925270335727678
-1.2766105181257332	-0.9923566434949254
-1.2794102153204254	-0.9921814196716607
-1.2822099125151176	-0.9920096172570572
-1.2850096097098098	-0.9918443687068242
-1.287809306904502	-0.9916857441192828
-1.2906090040991942	-0.991534133061408
-1.2934087012938864	-0.9913934818661365
-1.2962083984885786	-0.9912728483282425
-1.2990080956832708	-0.9911852473894969
-1.301807792877963	-0.9911437353483721
-1.3046074900726552	-0.9911558063645394
-1.3074071872673474	-0.9912180474098281
-1.3102068844620396	-0.9913132543902425
-1.3130065816567318	-0.991411675722369
-1.315806278851424	-0.9914768152687373
-1.3186059760461162	-0.9914746572831055
-1.3214056732408084	-0.9913837987811136
-1.3242053704355006	-0.9912033050172012
-1.3270050676301928	-0.9909554573686803
-1.329804764824885	-0.9906819231048107
-1.3326044620195772	-0.9904338695777278
-1.3354041592142694	-0.9902585432275981
-1.3382038564089616	-0.9901861559161668
-1.3410035536036538	-0.9902210704060714
-1.343803250798346	-0.9903401268943037
-1.3466029479930381	-0.9904988158052118
-1.3494026451877303	-0.9906435468662498
-1.3522023423824225	-0.9907263017003973
-1.3550020395771145	-0.9907171651425402
-1.3578017367718067	-0.9906109129007608
-1.360601433966499	-0.9904257973874228
-1.363401131161191	-0.9901952783118679
-1.3662008283558833	-0.9899558078422462
-1.3690005255505755	-0.9897350794618364
-1.3718002227452677	-0.9895449131162867
-1.37459991993996	-0.9893812324379184
-1.377399617134652	-0.9892309722185721
-1.3801993143293443	-0.9890831503866057
[truncated: 6 more rows]
