# Supplementary material for: Isolation of a planar π-aromatic Bi5− ring in a cobalt-based inverse-sandwich-type complex
Source: Nat Chem. 2025 Jan 20;17(4):547–55. doi: 10.1038/s41557-024-01713-8 (PMC11964920; doi:10.1038/s41557-024-01713-8)
Supplement: Supplementary file 4 — Original magnetic data of compound 1 and origin file of Fig. 3. [file 41557_2024_1713_MOESM4_ESM.zip › sr_and_T/14.json]

{
   "comment": "corrected Loops",
   "temperature": 0.2,
   "measures": [
      {
         "sr": 0.016,
         "angle": 0,
         "trans": 0,
         "cool_t": 1,
         "comment": "to H_stop",
         "data": [
            [
               -1.3999,
               -0.9907186079423099
            ],
            [
               -1.3970974974974975,
               -0.990069028292928
            ],
            [
               -1.394294994994995,
               -0.9894714327927995
            ],
            [
               -1.3914924924924925,
               -0.9889943695505647
            ],
            [
               -1.3886899899899898,
               -0.9886775424181201
            ],
            [
               -1.3858874874874874,
               -0.9885235402500621
            ],
            [
               -1.3830849849849849,
               -0.9885005200336041
            ],
            [
               -1.3802824824824824,
               -0.9885548411260101
            ],
            [
               -1.37747997997998,
               -0.9886293780967896
            ],
            [
               -1.3746774774774775,
               -0.988681393446307
            ],
            [
               -1.371874974974975,
               -0.9886940777772172
            ],
            [
               -1.3690724724724723,
               -0.9886781047578701
            ],
            [
               -1.3662699699699699,
               -0.9886630441721382
            ],
            [
               -1.3634674674674674,
               -0.9886820266557074
            ],
            [
               -1.360664964964965,
               -0.9887554242719884
            ],
            [
               -1.3578624624624624,
               -0.9888796647073845
            ],
            [
               -1.35505995995996,
               -0.9890254897452533
            ],
            [
               -1.3522574574574573,
               -0.9891466089104062
            ],
            [
               -1.3494549549549548,
               -0.9891959442526104
            ],
            [
               -1.3466524524524524,
               -0.98914382303816
            ],
            [
               -1.3438499499499499,
               -0.9889915621771865
            ],
            [
               -1.3410474474474474,
               -0.9887752573470794
            ],
            [
               -1.338244944944945,
               -0.988557810928768
            ],
            [
               -1.3354424424424425,
               -0.9884112294987256
            ],
            [
               -1.3326399399399398,
               -0.9883946343576699
            ],
            [
               -1.3298374374374373,
               -0.9885350792418659
            ],
            [
               -1.3270349349349349,
               -0.988817565951356
            ],
            [
               -1.3242324324324324,
               -0.9891877919466097
            ],
            [
               -1.32142992992993,
               -0.9895670844581759
            ],
            [
               -1.3186274274274274,
               -0.9898750216732317
            ],
            [
               -1.3158249249249248,
               -0.9900527254551432
            ],
            [
               -1.3130224224224223,
               -0.9900795668589537
            ],
            [
               -1.3102199199199198,
               -0.9899781342881664
            ],
            [
               -1.3074174174174173,
               -0.9898060743104065
            ],
            [
               -1.3046149149149149,
               -0.9896375866065168
            ],
            [
               -1.3018124124124124,
               -0.9895405744167663
            ],
            [
               -1.29900990990991,
               -0.9895566882568969
            ],
            [
               -1.2962074074074073,
               -0.9896903891025073
            ],
            [
               -1.2934049049049048,
               -0.9899101090364246
            ],
            [
               -1.2906024024024023,
               -0.9901606380481551
            ],
            [
               -1.2877998998998998,
               -0.9903823193206053
            ],
            [
               -1.2849973973973974,
               -0.9905306284448404
            ],
            [
               -1.282194894894895,
               -0.9905898446045864
            ],
            [
               -1.2793923923923924,
               -0.9905766767616209
            ],
            [
               -1.2765898898898898,
               -0.990533113079206
            ],
            [
               -1.2737873873873873,
               -0.9905112663098101
            ],
            [
               -1.2709848848848848,
               -0.9905554532055321
            ],
            [
               -1.2681823823823823,
               -0.9906874182829875
            ],
            [
               -1.2653798798798799,
               -0.9908993523342319
            ],
            [
               -1.2625773773773774,
               -0.9911566575984091
            ],
            [
               -1.259774874874875,
               -0.9914092104607823
            ],
            [
               -1.2569723723723722,
               -0.9916072208799755
            ],
            [
               -1.2541698698698698,
               -0.9917165058791897
            ],
            [
               -1.2513673673673673,
               -0.9917284182281191
            ],
            [
               -1.2485648648648648,
               -0.9916615716633072
            ],
            [
               -1.2457623623623624,
               -0.9915551945739545
            ],
            [
               -1.24295985985986,
               -0.9914565317129486
            ],
            [
               -1.2401573573573572,
               -0.991406397434313
            ],
            [
               -1.2373548548548547,
               -0.9914273043813553
            ],
            [
               -1.2345523523523523,
               -0.9915175491979293
            ],
            [
               -1.2317498498498498,
               -0.9916526551631323
            ],
            [
               -1.2289473473473473,
               -0.9917933270401574
            ],
            [
               -1.2261448448448449,
               -0.9918972604601544
            ],
            [
               -1.2233423423423422,
               -0.9919312622315425
            ],
            [
               -1.2205398398398397,
               -0.9918803438672132
            ],
            [
               -1.2177373373373372,
               -0.9917515701362856
            ],
            [
               -1.2149348348348348,
               -0.9915720530154714
            ],
            [
               -1.2121323323323323,
               -0.9913820689920887
            ],
            [
               -1.2093298298298298,
               -0.9912254132093027
            ],
            [
               -1.2065273273273274,
               -0.9911395499824696
            ],
            [
               -1.2037248248248247,
               -0.9911478675553007
            ],
            [
               -1.2009223223223222,
               -0.991255575610999
            ],
            [
               -1.1981198198198197,
               -0.9914497753399565
            ],
            [
               -1.1953173173173173,
               -0.9917032613675211
            ],
            [
               -1.1925148148148148,
               -0.991980885952009
            ],
            [
               -1.1897123123123123,
               -0.9922469279683599
            ],
            [
               -1.1869098098098099,
               -0.9924718688418053
            ],
            [
               -1.1841073073073072,
               -0.9926372324854361
            ],
            [
               -1.1813048048048047,
               -0.9927376194474515
            ],
            [
               -1.1785023023023022,
               -0.9927796735838305
            ],
            [
               -1.1756997997997998,
               -0.992778372886086
            ],
            [
               -1.1728972972972973,
               -0.9927516299621
            ],
            [
               -1.1700947947947948,
               -0.9927146017012067
            ],
            [
               -1.1672922922922924,
               -0.9926752243375271
            ],
            [
               -1.1644897897897897,
               -0.9926322328887944
            ],
            [
               -1.1616872872872872,
               -0.9925763009923363
            ],
            [
               -1.1588847847847847,
               -0.9924940689051558
            ],
            [
               -1.1560822822822823,
               -0.9923739373435425
            ],
            [
               -1.1532797797797798,
               -0.9922118660134661
            ],
            [
               -1.1504772772772773,
               -0.9920152645037088
            ],
            [
               -1.1476747747747749,
               -0.9918035083951537
            ],
            [
               -1.1448722722722722,
               -0.9916045763775143
            ],
            [
               -1.1420697697697697,
               -0.9914485195735977
            ],
            [
               -1.1392672672672672,
               -0.9913595601639518
            ],
            [
               -1.1364647647647648,
               -0.9913491961381303
            ],
            [
               -1.1336622622622623,
               -0.9914125255574595
            ],
            [
               -1.1308597597597596,
               -0.9915290971464282
            ],
            [
               -1.1280572572572574,
               -0.9916682019605965
            ],
            [
               -1.1252547547547547,
               -0.9917970874151913
            ],
            [
               -1.1224522522522522,
               -0.9918895865440075
            ],
            [
               -1.1196497497497497,
               -0.9919324709829521
            ],
            [
               -1.1168472472472473,
               -0.9919275523981593
            ],
            [
               -1.1140447447447448,
               -0.9918889595306184
            ],
            [
               -1.111242242242242,
               -0.9918366422688811
            ],
            [
               -1.1084397397397396,
               -0.9917884398212773
            ],
            [
               -1.1056372372372372,
               -0.991753536906212
            ],
            [
               -1.1028347347347347,
               -0.991729628439932
            ],
            [
               -1.1000322322322322,
               -0.9917047753468091
            ],
            [
               -1.0972297297297298,
               -0.9916632212076745
            ],
            [
               -1.0944272272272273,
               -0.9915929591132071
            ],
            [
               -1.0916247247247246,
               -0.9914921318112605
            ],
            [
               -1.0888222222222221,
               -0.9913716937617038
            ],
            [
               -1.0860197197197197,
               -0.991253066448294
            ],
            [
               -1.0832172172172172,
               -0.991161334263196
            ],
            [
               -1.0804147147147147,
               -0.9911162142969859
            ],
            [
               -1.0776122122122123,
               -0.9911239737790192
            ],
            [
               -1.0748097097097098,
               -0.9911732987590576
            ],
            [
               -1.072007207207207,
               -0.9912368612421415
            ],
            [
               -1.0692047047047046,
               -0.9912784046410951
            ],
            [
               -1.0664022022022022,
               -0.9912632358924678
            ],
            [
               -1.0635996996996997,
               -0.9911687619405551
            ],
            [
               -1.0607971971971972,
               -0.9909915968062569
            ],
            [
               -1.0579946946946948,
               -0.9907488560565376
            ],
            [
               -1.0551921921921923,
               -0.9904731859335705
            ],
            [
               -1.0523896896896896,
               -0.9902031794446738
            ],
            [
               -1.0495871871871871,
               -0.9899723758504865
            ],
            [
               -1.0467846846846847,
               -0.9898004787165465
            ],
            [
               -1.0439821821821822,
               -0.9896896036993778
            ],
            [
               -1.0411796796796797,
               -0.9896265701074128
            ],
            [
               -1.038377177177177,
               -0.9895901166420518
            ],
            [
               -1.0355746746746748,
               -0.9895602100640499
            ],
            [
               -1.032772172172172,
               -0.9895259354175828
            ],
            [
               -1.0299696696696696,
               -0.9894890492593855
            ],
            [
               -1.0271671671671672,
               -0.9894619278022303
            ],
            [
               -1.0243646646646647,
               -0.9894607532219811
            ],
            [
               -1.0215621621621622,
               -0.989496588219159
            ],
            [
               -1.0187596596596595,
               -0.9895678320895525
            ],
            [
               -1.0159571571571573,
               -0.9896571161870584
            ],
            [
               -1.0131546546546546,
               -0.9897341277181466
            ],
            [
               -1.0103521521521521,
               -0.9897637037248055
            ],
            [
               -1.0075496496496497,
               -0.9897165805861765
            ],
            [
               -1.0047471471471472,
               -0.9895791255715278
            ],
            [
               -1.0019446446446447,
               -0.9893586076575199
            ],
            [
               -0.9991421421421421,
               -0.989082019485771
            ],
            [
               -0.9963396396396396,
               -0.988788639605893
            ],
            [
               -0.9935371371371371,
               -0.9885186638617685
            ],
            [
               -0.9907346346346346,
               -0.9883015874849839
            ],
            [
               -0.9879321321321322,
               -0.9881481119210771
            ],
            [
               -0.9851296296296297,
               -0.988048152332194
            ],
            [
               -0.9823271271271271,
               -0.9879754545789369
            ],
            [
               -0.9795246246246246,
               -0.9878971161714457
            ],
            [
               -0.9767221221221221,
               -0.9877847098439538
            ],
            [
               -0.9739196196196196,
               -0.9876232707840011
            ],
            [
               -0.9711171171171171,
               -0.9874152563507881
            ],
            [
               -0.9683146146146147,
               -0.9871783969561564
            ],
            [
               -0.9655121121121122,
               -0.9869384767114422
            ],
            [
               -0.9627096096096096,
               -0.9867197683108805
            ],
            [
               -0.9599071071071071,
               -0.9865365265746089
            ],
            [
               -0.9571046046046046,
               -0.9863884173082204
            ],
            [
               -0.9543021021021021,
               -0.9862612524679915
            ],
            [
               -0.9514995995995996,
               -0.986132486615052
            ],
            [
               -0.9486970970970972,
               -0.9859792963403239
            ],
            [
               -0.9458945945945947,
               -0.9857862806398845
            ],
            [
               -0.9430920920920921,
               -0.9855501275581098
            ],
            [
               -0.9402895895895895,
               -0.9852798306157713
            ],
            [
               -0.9374870870870871,
               -0.9849927173818047
            ],
            [
               -0.9346845845845846,
               -0.984708041342599
            ],
            [
               -0.9318820820820821,
               -0.9844406511907653
            ],
            [
               -0.9290795795795797,
               -0.9841970416708552
            ],
            [
               -0.9262770770770771,
               -0.9839750305503755
            ],
            [
               -0.9234745745745746,
               -0.9837668333458602
            ],
            [
               -0.920672072072072,
               -0.9835639976058116
            ],
            [
               -0.9178695695695696,
               -0.9833620077756716
            ],
            [
               -0.9150670670670671,
               -0.9831626097712471
            ],
            [
               -0.9122645645645646,
               -0.9829729136553251
            ],
            [
               -0.9094620620620621,
               -0.9828016996355303
            ],
            [
               -0.9066595595595596,
               -0.9826545307827155
            ],
            [
               -0.9038570570570571,
               -0.9825297985160826
            ],
            [
               -0.9010545545545545,
               -0.9824174861234638
            ],
            [
               -0.898252052052052,
               -0.9823013620117474
            ],
            [
               -0.8954495495495496,
               -0.982163926746717
            ],
            [
               -0.8926470470470471,
               -0.9819922821863643
            ],
            [
               -0.8898445445445445,
               -0.981782630079941
            ],
            [
               -0.8870420420420421,
               -0.9815415416004076
            ],
            [
               -0.8842395395395396,
               -0.9812833249952835
            ],
            [
               -0.881437037037037,
               -0.981024318182107
            ],
            [
               -0.8786345345345346,
               -0.9807761766045908
            ],
            [
               -0.8758320320320321,
               -0.9805407260372896
            ],
            [
               -0.8730295295295295,
               -0.9803084863012457
            ],
            [
               -0.870227027027027,
               -0.9800616838562339
            ],
            [
               -0.8674245245245246,
               -0.9797809119143606
            ],
            [
               -0.8646220220220221,
               -0.979453171552051
            ],
            [
               -0.8618195195195195,
               -0.9790783732576629
            ],
            [
               -0.859017017017017,
               -0.9786717644010979
            ],
            [
               -0.8562145145145146,
               -0.9782610708994868
            ],
            [
               -0.853412012012012,
               -0.977878955412951
            ],
            [
               -0.8506095095095095,
               -0.9775530671472223
            ],
            [
               -0.8478070070070071,
               -0.9772968945645976
            ],
            [
               -0.8450045045045045,
               -0.9771044874238627
            ],
            [
               -0.842202002002002,
               -0.9769509195989184
            ],
            [
               -0.8393994994994995,
               -0.9767985172723724
            ],
            [
               -0.8365969969969971,
               -0.9766070048774047
            ],
            [
               -0.8337944944944945,
               -0.9763444588379111
            ],
            [
               -0.830991991991992,
               -0.9759957290574576
            ],
            [
               -0.8281894894894896,
               -0.9755658545280373
            ],
            [
               -0.825386986986987,
               -0.9750776508866105
            ],
            [
               -0.8225844844844845,
               -0.9745645112922129
            ],
            [
               -0.819781981981982,
               -0.9740609071961619
            ],
            [
               -0.8169794794794795,
               -0.973593634463207
            ],
            [
               -0.814176976976977,
               -0.973176375164757
            ],
            [
               -0.8113744744744745,
               -0.9728088499302957
            ],
            [
               -0.8085719719719721,
               -0.9724802079454301
            ],
            [
               -0.8057694694694695,
               -0.9721749223778829
            ],
            [
               -0.802966966966967,
               -0.9718787936864852
            ],
            [
               -0.8001644644644645,
               -0.9715829018171631
            ],
            [
               -0.797361961961962,
               -0.9712843486484298
            ],
            [
               -0.7945594594594595,
               -0.9709839846946307
            ],
            [
               -0.791756956956957,
               -0.970682500451775
            ],
            [
               -0.7889544544544544,
               -0.9703768476104806
            ],
            [
               -0.786151951951952,
               -0.970058742391469
            ],
            [
               -0.7833494494494495,
               -0.9697160990672965
            ],
            [
               -0.780546946946947,
               -0.969337007406461
            ],
            [
               -0.7777444444444445,
               -0.9689147792002294
            ],
            [
               -0.774941941941942,
               -0.9684520592339079
            ],
            [
               -0.7721394394394395,
               -0.9679622251656796
            ],
            [
               -0.7693369369369369,
               -0.9674672072212038
            ],
            [
               -0.7665344344344345,
               -0.9669921142580824
            ],
            [
               -0.763731931931932,
               -0.9665582061633893
            ],
            [
               -0.7609294294294294,
               -0.9661763934213659
            ],
            [
               -0.758126926926927,
               -0.9658433490704459
            ],
            [
               -0.7553244244244245,
               -0.9655415231161129
            ],
            [
               -0.752521921921922,
               -0.9652431324200339
            ],
            [
               -0.7497194194194194,
               -0.9649169741995511
            ],
            [
               -0.746916916916917,
               -0.9645360811010646
            ],
            [
               -0.7441144144144145,
               -0.9640840541048821
            ],
            [
               -0.7413119119119119,
               -0.9635584023954789
            ],
            [
               -0.7385094094094095,
               -0.9629701895337925
            ],
            [
               -0.735706906906907,
               -0.9623403931349386
            ],
            [
               -0.7329044044044044,
               -0.9616942730611073
            ],
            [
               -0.7301019019019019,
               -0.9610554561539726
            ],
            [
               -0.7272993993993995,
               -0.9604413075247534
            ],
            [
               -0.724496896896897,
               -0.9598605788523245
            ],
            [
               -0.7216943943943944,
               -0.9593135406578995
            ],
            [
               -0.718891891891892,
               -0.958794088516136
            ],
            [
               -0.7160893893893895,
               -0.9582928704791265
            ],
            [
               -0.7132868868868869,
               -0.9578003991885253
            ],
            [
               -0.7104843843843844,
               -0.9573093401972206
            ],
            [
               -0.707681881881882,
               -0.9568155696511419
            ],
            [
               -0.7048793793793794,
               -0.956318007162831
            ],
            [
               -0.7020768768768769,
               -0.9558175303313767
            ],
            [
               -0.6992743743743745,
               -0.9553154177160715
            ],
            [
               -0.696471871871872,
               -0.9548117709048783
            ],
            [
               -0.6936693693693694,
               -0.9543042955161385
            ],
            [
               -0.6908668668668669,
               -0.9537877313092442
            ],
            [
               -0.6880643643643645,
               -0.9532541314586345
            ],
            [
               -0.6852618618618619,
               -0.9526940785164502
            ],
            [
               -0.6824593593593594,
               -0.9520987529676995
            ],
            [
               -0.679656856856857,
               -0.9514625276313369
            ],
            [
               -0.6768543543543544,
               -0.9507854909003404
            ],
            [
               -0.6740518518518519,
               -0.950075104614337
            ],
            [
               -0.6712493493493494,
               -0.949346202448668
            ],
            [
               -0.6684468468468469,
               -0.9486188212553264
            ],
            [
               -0.6656443443443444,
               -0.9479139263470808
            ],
            [
               -0.6628418418418419,
               -0.9472478148167007
            ],
            [
               -0.6600393393393394,
               -0.9466266283061188
            ],
            [
               -0.6572368368368369,
               -0.9460427157298821
            ],
            [
               -0.6544343343343344,
               -0.9454743628042188
            ],
            [
               -0.6516318318318319,
               -0.9448896144093051
            ],
            [
               -0.6488293293293294,
               -0.9442537280790169
            ],
            [
               -0.6460268268268269,
               -0.9435385586636676
            ],
            [
               -0.6432243243243244,
               -0.9427313067577308
            ],
            [
               -0.6404218218218218,
               -0.9418399186587514
            ],
            [
               -0.6376193193193194,
               -0.9408931481566166
            ],
            [
               -0.6348168168168169,
               -0.9399347401103293
            ],
            [
               -0.6320143143143144,
               -0.9390129650400906
            ],
            [
               -0.6292118118118118,
               -0.9381682645491267
            ],
            [
               -0.6264093093093094,
               -0.9374225321027742
            ],
            [
               -0.6236068068068069,
               -0.9367732431707807
            ],
            [
               -0.6208043043043043,
               -0.9361942957623179
            ],
            [
               -0.6180018018018019,
               -0.9356434143197165
            ],
            [
               -0.6151992992992994,
               -0.9350739371297725
            ],
            [
               -0.6123967967967968,
               -0.9344474194598269
            ],
            [
               -0.6095942942942943,
               -0.9337432216772402
            ],
            [
               -0.6067917917917919,
               -0.9329622305238585
            ],
            [
               -0.6039892892892894,
               -0.9321237814133545
            ],
            [
               -0.6011867867867868,
               -0.9312570803765402
            ],
            [
               -0.5983842842842844,
               -0.9303902153819466
            ],
            [
               -0.5955817817817819,
               -0.9295405836117191
            ],
            [
               -0.5927792792792793,
               -0.9287099827868939
            ],
            [
               -0.5899767767767768,
               -0.9278859126254446
            ],
            [
               -0.5871742742742744,
               -0.9270483942670428
            ],
            [
               -0.5843717717717718,
               -0.926179625321351
            ],
            [
               -0.5815692692692693,
               -0.9252727545264382
            ],
            [
               -0.5787667667667669,
               -0.9243363630428545
            ],
            [
               -0.5759642642642644,
               -0.9233927895798557
            ],
            [
               -0.5731617617617618,
               -0.9224706968430557
            ],
            [
               -0.5703592592592593,
               -0.921594444947925
            ],
            [
               -0.5675567567567569,
               -0.9207741267735191
            ],
            [
               -0.5647542542542543,
               -0.9200000412276859
            ],
            [
               -0.5619517517517518,
               -0.9192439227212064
            ],
            [
               -0.5591492492492494,
               -0.9184668928658177
            ],
            [
               -0.5563467467467468,
               -0.917631671264284
            ],
            [
               -0.5535442442442443,
               -0.9167149443174456
            ],
            [
               -0.5507417417417418,
               -0.9157155547234075
            ],
            [
               -0.5479392392392394,
               -0.9146554691361185
            ],
            [
               -0.5451367367367368,
               -0.9135728974173057
            ],
            [
               -0.5423342342342343,
               -0.91250965646303
            ],
            [
               -0.5395317317317319,
               -0.9114969478539924
            ],
            [
               -0.5367292292292293,
               -0.910544405532085
            ],
            [
               -0.5339267267267268,
               -0.9096362885810191
            ],
            [
               -0.5311242242242243,
               -0.9087363414671863
            ],
            [
               -0.5283217217217218,
               -0.9077999003381606
            ],
            [
               -0.5255192192192193,
               -0.9067892920898524
            ],
            [
               -0.5227167167167168,
               -0.90568733455596
            ],
            [
               -0.5199142142142144,
               -0.9045042547337137
            ],
            [
               -0.5171117117117118,
               -0.9032754592573103
            ],
            [
               -0.5143092092092093,
               -0.9020506263201191
            ],
            [
               -0.5115067067067068,
               -0.9008775264687504
            ],
            [
               -0.5087042042042043,
               -0.8997858260620087
            ],
            [
               -0.5059017017017018,
               -0.8987762450569718
            ],
            [
               -0.5030991991991993,
               -0.8978187709002876
            ],
            [
               -0.5002966966966967,
               -0.8968607142209628
            ],
            [
               -0.4974941941941943,
               -0.8958421915345418
            ],
            [
               -0.4946916916916918,
               -0.8947141942154169
            ],
            [
               -0.49188918918918934,
               -0.8934535521440987
            ],
            [
               -0.48908668668668676,
               -0.8920700997419561
            ],
            [
               -0.4862841841841843,
               -0.8906038623344072
            ],
            [
               -0.4834816816816818,
               -0.8891132667029188
            ],
            [
               -0.48067917917917924,
               -0.8876581934690599
            ],
            [
               -0.47787667667667677,
               -0.886283221202055
            ],
            [
               -0.4750741741741743,
               -0.885006191385861
            ],
            [
               -0.4722716716716717,
               -0.8838153641245869
            ],
            [
               -0.46946916916916925,
               -0.8826755867241387
            ],
            [
               -0.4666666666666668,
               -0.8815410185516406
            ],
            [
               -0.4638641641641643,
               -0.8803699856020042
            ],
            [
               -0.46106166166166174,
               -0.8791370880929383
            ],
            [
               -0.45825915915915927,
               -0.8778388438655913
            ],
            [
               -0.4554566566566568,
               -0.8764914745268447
            ],
            [
               -0.4526541541541542,
               -0.8751221163083568
            ],
            [
               -0.44985165165165175,
               -0.8737568640892143
            ],
            [
               -0.4470491491491493,
               -0.8724099521389422
            ],
            [
               -0.4442466466466467,
               -0.8710777919829592
            ],
            [
               -0.44144414414414423,
               -0.8697397809966954
            ],
            [
               -0.43864164164164177,
               -0.8683654167020541
            ],
            [
               -0.4358391391391393,
               -0.8669251173525026
            ],
            [
               -0.4330366366366367,
               -0.8654009612156314
            ],
            [
               -0.43023413413413425,
               -0.863793674009844
            ],
            [
               -0.4274316316316318,
               -0.8621235274934573
            ],
            [
               -0.4246291291291292,
               -0.8604248746350491
            ],
            [
               -0.42182662662662673,
               -0.8587361309356951
            ],
            [
               -0.41902412412412426,
               -0.857088434405755
            ],
            [
               -0.4162216216216217,
               -0.8554965437441416
            ],
            [
               -0.4134191191191192,
               -0.8539547095853142
            ],
            [
               -0.41061661661661675,
               -0.8524385989033325
            ],
            [
               -0.4078141141141143,
               -0.8509124411594282
            ],
            [
               -0.4050116116116117,
               -0.849339020169856
            ],
            [
               -0.40220910910910923,
               -0.8476894257279195
            ],
            [
               -0.39940660660660665,
               -0.8459497733721058
            ],
            [
               -0.3966041041041042,
               -0.8441232353582456
            ],
            [
               -0.3938016016016017,
               -0.8422272793255766
            ],
            [
               -0.39099909909909925,
               -0.8402874592973908
            ],
            [
               -0.3881965965965968,
               -0.8383299974038014
            ],
            [
               -0.3853940940940943,
               -0.8363754996537139
            ],
            [
               -0.3825915915915916,
               -0.8344355044940012
            ],
            [
               -0.37978908908908915,
               -0.8325124466515346
            ],
            [
               -0.3769865865865867,
               -0.8306024370956182
            ],
            [
               -0.3741840840840842,
               -0.8286994043275561
            ],
            [
               -0.37138158158158174,
               -0.8267988628367617
            ],
            [
               -0.3685790790790793,
               -0.8248999108439083
            ],
            [
               -0.3657765765765768,
               -0.8230048450005794
            ],
            [
               -0.3629740740740741,
               -0.8211167140911577
            ],
            [
               -0.36017157157157165,
               -0.8192358916396264
            ],
            [
               -0.3573690690690692,
               -0.8173570862842889
            ],
            [
               -0.3545665665665667,
               -0.8154680413146659
            ],
            [
               -0.35176406406406424,
               -0.8135505842322696
            ],
            [
               -0.3489615615615618,
               -0.811583888085477
            ],
            [
               -0.3461590590590591,
               -0.8095490663897723
            ],
            [
               -0.3433565565565566,
               -0.8074337757431552
            ],
            [
               -0.34055405405405414,
               -0.8052354733546452
            ],
            [
               -0.3377515515515517,
               -0.8029623627193911
            ],
            [
               -0.3349490490490492,
               -0.8006317271224301
            ],
            [
               -0.33214654654654674,
               -0.7982660885204376
            ],
            [
               -0.32934404404404427,
               -0.7958882197116407
            ],
            [
               -0.3265415415415416,
               -0.7935163159889517
            ],
            [
               -0.3237390390390391,
               -0.7911605324002606
            ],
            [
               -0.32093653653653664,
               -0.7888216595109212
            ],
            [
               -0.3181340340340342,
               -0.7864920822388035
            ],
            [
               -0.3153315315315317,
               -0.7841585307844704
            ],
            [
               -0.31252902902902924,
               -0.7818056730410959
            ],
            [
               -0.30972652652652655,
               -0.7794194413230912
            ],
            [
               -0.3069240240240241,
               -0.7769891693268314
            ],
            [
               -0.3041215215215216,
               -0.774508074296665
            ],
            [
               -0.30131901901901914,
               -0.7719722087574235
            ],
            [
               -0.2985165165165167,
               -0.7693785396498947
            ],
            [
               -0.2957140140140142,
               -0.7667231177502118
            ],
            [
               -0.29291151151151174,
               -0.7640002707967111
            ],
            [
               -0.29010900900900904,
               -0.761203386119737
            ],
            [
               -0.2873065065065066,
               -0.7583272487964254
            ],
            [
               -0.2845040040040041,
               -0.755371259033834
            ],
            [
               -0.28170150150150164,
               -0.7523423861148645
            ],
            [
               -0.27889899899899917,
               -0.7492566043222111
            ],
            [
               -0.2760964964964967,
               -0.7461378748449782
            ],
            [
               -0.27329399399399423,
               -0.7430144254665818
            ],
            [
               -0.27049149149149154,
               -0.7399129452888071
            ],
            [
               -0.2676889889889891,
               -0.7368520843949339
            ],
            [
               -0.2648864864864866,
               -0.73383706169148
            ],
            [
               -0.26208398398398414,
               -0.7308570653169404
            ],
            [
               -0.25928148148148167,
               -0.7278864662823177
            ],
            [
               -0.2564789789789792,
               -0.7248898233891091
            ],
            [
               -0.2536764764764765,
               -0.7218295401462262
            ],
            [
               -0.25087397397397404,
               -0.7186741940660707
            ],
            [
               -0.24807147147147157,
               -0.715405280535144
            ],
            [
               -0.2452689689689691,
               -0.7120205162239444
            ],
            [
               -0.24246646646646663,
               -0.7085328329931572
            ],
            [
               -0.23966396396396417,
               -0.7049654686347487
            ],
            [
               -0.2368614614614617,
               -0.7013447242386804
            ],
            [
               -0.234058958958959,
               -0.6976926309609083
            ],
            [
               -0.23125645645645654,
               -0.6940217247248264
            ],
            [
               -0.22845395395395407,
               -0.6903333735843419
            ],
            [
               -0.2256514514514516,
               -0.6866198862765367
            ],
            [
               -0.22284894894894913,
               -0.6828693606259804
            ],
            [
               -0.22004644644644666,
               -0.6790713401065618
            ],
            [
               -0.2172439439439442,
               -0.6752211433558074
            ],
            [
               -0.2144414414414415,
               -0.6713212856212504
            ],
            [
               -0.21163893893893904,
               -0.6673795272236336
            ],
            [
               -0.20883643643643657,
               -0.6634043637278197
            ],
            [
               -0.2060339339339341,
               -0.6593997528882491
            ],
            [
               -0.20323143143143163,
               -0.6553611928359575
            ],
            [
               -0.20042892892892916,
               -0.6512747969848489
            ],
            [
               -0.19762642642642647,
               -0.6471199126445781
            ],
            [
               -0.194823923923924,
               -0.6428744965954867
            ],
            [
               -0.19202142142142153,
               -0.6385213830192134
            ],
            [
               -0.18921891891891907,
               -0.6340531669595098
            ],
            [
               -0.1864164164164166,
               -0.6294738546138995
            ],
            [
               -0.18361391391391413,
               -0.6247965679489742
            ],
            [
               -0.18081141141141166,
               -0.6200380352676427
            ],
            [
               -0.17800890890890897,
               -0.6152118229644552
            ],
            [
               -0.1752064064064065,
               -0.6103228017214288
            ],
            [
               -0.17240390390390403,
               -0.6053649660937962
            ],
            [
               -0.16960140140140156,
               -0.6003235442222081
            ],
            [
               -0.1667988988988991,
               -0.5951807532585713
            ],
            [
               -0.16399639639639663,
               -0.5899231491703901
            ],
            [
               -0.16119389389389416,
               -0.5845478179267992
            ],
            [
               -0.15839139139139147,
               -0.5790649492409069
            ],
            [
               -0.155588888888889,
               -0.5734955574259694
            ],
            [
               -0.15278638638638653,
               -0.5678648536310191
            ],
            [
               -0.14998388388388406,
               -0.5621934097459265
            ],
            [
               -0.1471813813813816,
               -0.5564891800811773
            ],
            [
               -0.14437887887887912,
               -0.5507432931495142
            ],
            [
               -0.14157637637637643,
               -0.5449313047323601
            ],
            [
               -0.13877387387387397,
               -0.5390197181481271
            ],
            [
               -0.1359713713713715,
               -0.5329756887895716
            ],
            [
               -0.13316886886886903,
               -0.5267766228251036
            ],
            [
               -0.13036636636636656,
               -0.5204163150717229
            ],
            [
               -0.1275638638638641,
               -0.5139054090413003
            ],
            [
               -0.12476136136136162,
               -0.5072659288270132
            ],
            [
               -0.12195885885885893,
               -0.5005217416590154
            ],
            [
               -0.11915635635635646,
               -0.4936883038187083
            ],
            [
               -0.116353853853854,
               -0.4867653652299088
            ],
            [
               -0.11355135135135153,
               -0.4797353131211373
            ],
            [
               -0.11074884884884906,
               -0.4725678502648286
            ],
            [
               -0.10794634634634659,
               -0.46522942339912987
            ],
            [
               -0.10514384384384412,
               -0.4576940617091352
            ],
            [
               -0.10234134134134143,
               -0.44995170244262983
            ],
            [
               -0.09953883883883896,
               -0.44201090911131313
            ],
            [
               -0.09673633633633649,
               -0.43389485843854225
            ],
            [
               -0.09393383383383402,
               -0.42563189500412846
            ],
            [
               -0.09113133133133156,
               -0.4172439569324867
            ],
            [
               -0.08832882882882909,
               -0.40873702382878285
            ],
            [
               -0.0855263263263264,
               -0.4000970953673877
            ],
            [
               -0.08272382382382393,
               -0.3912932762398446
            ],
            [
               -0.07992132132132146,
               -0.382286995282109
            ],
            [
               -0.07711881881881899,
               -0.37304413721975366
            ],
            [
               -0.07431631631631652,
               -0.36354573994235523
            ],
            [
               -0.07151381381381405,
               -0.3537933429805499
            ],
            [
               -0.06871131131131158,
               -0.3438069404342968
            ],
            [
               -0.0659088088088089,
               -0.33361614503382064
            ],
            [
               -0.06310630630630643,
               -0.3232476594080317
            ],
            [
               -0.06030380380380396,
               -0.31271356433609254
            ],
            [
               -0.05750130130130149,
               -0.30200473130978156
            ],
            [
               -0.05469879879879902,
               -0.2910918843143846
            ],
            [
               -0.05189629629629655,
               -0.27993408650992657
            ],
            [
               -0.04909379379379408,
               -0.2684916921625299
            ],
            [
               -0.04629129129129139,
               -0.2567390830729667
            ],
            [
               -0.043488788788788924,
               -0.2446724586572939
            ],
            [
               -0.040686286286286455,
               -0.2323096358447978
            ],
            [
               -0.037883783783783986,
               -0.21968167550611536
            ],
            [
               -0.03508128128128152,
               -0.20681918092642118
            ],
            [
               -0.03227877877877905,
               -0.19373821587093765
            ],
            [
               -0.02947627627627636,
               -0.18043117293539074
            ],
            [
               -0.02667377377377389,
               -0.16686639072946255
            ],
            [
               -0.02387127127127142,
               -0.15299735593773284
            ],
            [
               -0.021068768768768953,
               -0.1387789431765747
            ],
            [
               -0.018266266266266484,
               -0.12418552893447027
            ],
            [
               -0.015463763763764016,
               -0.1092249124371396
            ],
            [
               -0.012661261261261547,
               -0.09394315178043681
            ],
            [
               -0.009858758758758857,
               -0.07841832220538858
            ],
            [
               -0.007056256256256388,
               -0.06274485942401078
            ],
            [
               -0.004253753753753919,
               -0.04701331807706916
            ],
            [
               -0.0014512512512514508,
               -0.03129195846512054
            ],
            [
               0.0013512512512510177,
               -0.015616013291848252
            ],
            [
               0.004153753753753486,
               1.2045258577647166e-05
            ],
            [
               0.006956256256255955,
               0.015611565732877836
            ],
            [
               0.009758758758758646,
               0.03120595777803615
            ],
            [
               0.012561261261261114,
               0.046804171898468194
            ],
            [
               0.015363763763763583,
               0.06238762617936829
            ],
            [
               0.01816626626626605,
               0.07790684981349012
            ],
            [
               0.02096876876876852,
               0.09328877748105624
            ],
            [
               0.02377127127127099,
               0.10845205416705617
            ],
            [
               0.02657377377377368,
               0.12332512011138644
            ],
            [
               0.029376276276276148,
               0.13786110162834658
            ],
            [
               0.032178778778778616,
               0.15204484080998037
            ],
            [
               0.034981281281281085,
               0.1658902448092735
            ],
            [
               0.03778378378378355,
               0.17942948914593135
            ],
            [
               0.04058628628628602,
               0.19269828563649
            ],
            [
               0.04338878878878849,
               0.20572251185808937
            ],
            [
               0.04619129129129118,
               0.21851067163033724
            ],
            [
               0.04899379379379365,
               0.23105428105121514
            ],
            [
               0.05179629629629612,
               0.243335261575222
            ],
            [
               0.05459879879879859,
               0.25533688390884896
            ],
            [
               0.057401301301301055,
               0.26705365481061916
            ],
            [
               0.060203803803803524,
               0.2784961546325225
            ],
            [
               0.06300630630630621,
               0.2896889396547818
            ],
            [
               0.06580880880880868,
               0.30066239742711603
            ],
            [
               0.06861131131131115,
               0.31144182839260626
            ],
            [
               0.07141381381381362,
               0.32203812515336167
            ],
            [
               0.07421631631631609,
               0.33244382465232714
            ],
            [
               0.07701881881881856,
               0.3426362499469193
            ],
            [
               0.07982132132132103,
               0.35258671887047777
            ],
            [
               0.08262382382382372,
               0.36227241630630763
            ],
            [
               0.08542632632632619,
               0.3716864147842525
            ],
            [
               0.08822882882882865,
               0.3808419242846654
            ],
            [
               0.09103133133133112,
               0.3897689587031909
            ],
            [
               0.09383383383383359,
               0.3985044560458154
            ],
            [
               0.09663633633633606,
               0.40707942437018413
            ],
            [
               0.09943883883883853,
               0.41550794668893787
            ],
            [
               0.10224134134134122,
               0.423782361725152
            ],
            [
               0.10504384384384369,
               0.43187678825479914
            ],
            [
               0.10784634634634616,
               0.43975812943883186
            ],
            [
               0.11064884884884862,
               0.44740087171762655
            ],
            [
               0.11345135135135109,
               0.45480042024797596
            ],
            [
               0.11625385385385356,
               0.461979997883168
            ],
            [
               0.11905635635635625,
               0.46898822623955644
            ],
            [
               0.12185885885885872,
               0.4758877021322254
            ],
            [
               0.12466136136136119,
               0.48273806729235247
            ],
            [
               0.12746386386386366,
               0.48957911285130373
            ],
            [
               0.13026636636636613,
               0.4964196170221999
            ],
            [
               0.1330688688688686,
               0.5032357942328927
            ],
            [
               0.13587137137137106,
               0.5099800405551046
            ],
            [
               0.13867387387387375,
               0.5165971855612141
            ],
            [
               0.14147637637637622,
               0.5230429047646101
            ],
            [
               0.1442788788788787,
               0.5292981980543785
            ],
            [
               0.14708138138138116,
               0.5353751635690074
            ],
            [
               0.14988388388388363,
               0.5413122423886199
            ],
            [
               0.1526863863863861,
               0.5471606669320868
            ],
            [
               0.15548888888888857,
               0.5529667969119932
            ],
            [
               0.15829139139139126,
               0.5587563676378381
            ],
            [
               0.16109389389389372,
               0.5645259626369975
            ],
            [
               0.1638963963963962,
               0.5702445201087537
            ],
            [
               0.16669889889889866,
               0.5758642639894643
            ],
            [
               0.16950140140140113,
               0.5813372897426775
            ],
            [
               0.1723039039039036,
               0.5866321998238064
            ],
            [
               0.1751064064064063,
               0.5917452700851653
            ],
            [
               0.17790890890890876,
               0.5967025653617289
            ],
            [
               0.18071141141141123,
               0.6015525109124704
            ],
            [
               0.1835139139139137,
               0.6063515928785419
            ],
            [
               0.18631641641641616,
               0.6111480349505434
            ],
            [
               0.18911891891891863,
               0.6159687789038748
            ],
            [
               0.1919214214214211,
               0.6208137810384085
            ],
            [
               0.1947239239239238,
               0.6256590370797491
            ],
            [
               0.19752642642642626,
               0.6304667954345025
            ],
            [
               0.20032892892892873,
               0.635199127664358
            ],
            [
               0.2031314314314312,
               0.6398301427943495
            ],
            [
               0.20593393393393367,
               0.6443528914593268
            ],
            [
               0.20873643643643613,
               0.6487790661956617
            ],
            [
               0.2115389389389386,
               0.653132192935629
            ],
            [
               0.2143414414414413,
               0.6574372077527968
            ],
            [
               0.21714394394394376,
               0.6617103829809087
            ],
            [
               0.21994644644644623,
               0.6659531964495047
            ],
            [
               0.2227489489489487,
               0.6701521313752347
            ],
            [
               0.22555145145145117,
               0.6742841774852326
            ],
            [
               0.22835395395395364,
               0.6783257832950426
            ],
            [
               0.23115645645645633,
               0.6822618831038199
            ],
            [
               0.2339589589589588,
               0.6860917401166202
            ],
            [
               0.23676146146146126,
               0.6898296057965482
            ],
            [
               0.23956396396396373,
               0.6935000977307991
            ],
            [
               0.2423664664664662,
               0.6971300474063591
            ],
            [
               0.24516896896896867,
               0.7007397242949646
            ],
            [
               0.24797147147147114,
               0.7043364395363646
            ],
            [
               0.25077397397397383,
               0.7079125960095246
            ],
            [
               0.2535764764764763,
               0.7114486635244006
            ],
            [
               0.25637897897897877,
               0.7149199016271969
            ],
            [
               0.25918148148148124,
               0.7183044960955562
            ],
            [
               0.2619839839839837,
               0.7215904739339636
            ],
            [
               0.2647864864864862,
               0.7247793496105365
            ],
            [
               0.26758898898898864,
               0.7278856582018545
            ],
            [
               0.27039149149149133,
               0.730932888119908
            ],
            [
               0.2731939939939938,
               0.7339473679631643
            ],
            [
               0.27599649649649627,
               0.7369520775873807
            ],
            [
               0.27879899899899874,
               0.7399620841994794
            ],
            [
               0.2816015015015012,
               0.742982538125219
            ],
            [
               0.2844040040040037,
               0.7460092381888626
            ],
            [
               0.28720650650650636,
               0.7490310394354354
            ],
            [
               0.29000900900900883,
               0.7520330492828361
            ],
            [
               0.2928115115115113,
               0.7549996725551085
            ],
            [
               0.29561401401401377,
               0.757916972661888
            ],
            [
               0.29841651651651624,
               0.7607742724701767
            ],
            [
               0.3012190190190187,
               0.7635652024154819
            ],
            [
               0.3040215215215212,
               0.766288411180118
            ],
            [
               0.30682402402402387,
               0.7689479374245299
            ],
            [
               0.30962652652652634,
               0.7715529720874752
            ],
            [
               0.3124290290290288,
               0.7741166235263974
            ],
            [
               0.3152315315315313,
               0.7766534635744414
            ],
            [
               0.31803403403403374,
               0.7791760684115274
            ],
            [
               0.3208365365365362,
               0.7816913096463868
            ],
            [
               0.3236390390390387,
               0.7841975458760485
            ],
            [
               0.32644154154154137,
               0.7866838818963429
            ],
            [
               0.32924404404404384,
               0.7891322008178349
            ],
            [
               0.3320465465465463,
               0.7915218259374435
            ],
            [
               0.3348490490490488,
               0.7938357057789809
            ],
            [
               0.33765155155155124,
               0.7960662970337933
            ],
            [
               0.3404540540540537,
               0.7982191584359128
            ],
            [
               0.3432565565565564,
               0.8003127992018925
            ],
            [
               0.34605905905905887,
               0.8023744361327704
            ],
            [
               0.34886156156156134,
               0.8044326633132188
            ],
            [
               0.3516640640640638,
               0.8065091674551469
            ],
            [
               0.3544665665665663,
               0.8086121119944387
            ],
            [
               0.35726906906906875,
               0.8107334438184229
            ],
            [
               0.3600715715715712,
               0.8128512183504454
            ],
            [
               0.3628740740740739,
               0.8149364439869605
            ],
            [
               0.3656765765765764,
               0.8169624387502246
            ],
            [
               0.36847907907907884,
               0.8189137872948031
            ],
            [
               0.3712815815815813,
               0.8207920139968614
            ],
            [
               0.3740840840840838,
               0.8226160679833504
            ],
            [
               0.37688658658658625,
               0.8244173448179397
            ],
            [
               0.3796890890890887,
               0.826230717126977
            ],
            [
               0.3824915915915914,
               0.8280843347869987
            ],
            [
               0.3852940940940939,
               0.8299913556303122
            ],
            [
               0.38809659659659634,
               0.8319461472362486
            ],
            [
               0.3908990990990988,
               0.8339260677900258
            ],
            [
               0.3937016016016013,
               0.8358981667621982
            ],
            [
               0.39650410410410375,
               0.8378286268709324
            ],
            [
               0.39930660660660644,
               0.8396919869634416
            ],
            [
               0.4021091091091089,
               0.8414773744499564
            ],
            [
               0.4049116116116114,
               0.8431900406432002
            ],
            [
               0.40771411411411385,
               0.8448480508807346
            ],
            [
               0.4105166166166163,
               0.8464755032544615
            ],
            [
               0.4133191191191188,
               0.848094640738894
            ],
            [
               0.41612162162162125,
               0.8497193882805427
            ],
            [
               0.41892412412412394,
               0.8513521863686256
            ],
            [
               0.4217266266266264,
               0.8529847793468814
            ],
            [
               0.4245291291291289,
               0.8546022913690431
            ],
            [
               0.42733163163163135,
               0.8561889334417756
            ],
            [
               0.4301341341341338,
               0.8577333325074835
            ],
            [
               0.4329366366366363,
               0.8592318188416548
            ],
            [
               0.435739139139139,
               0.8606888684996334
            ],
            [
               0.43854164164164144,
               0.8621149294720634
            ],
            [
               0.4413441441441439,
               0.8635226925291795
            ],
            [
               0.4441466466466464,
               0.8649232354551588
            ],
            [
               0.44694914914914885,
               0.8663232986923669
            ],
            [
               0.4497516516516513,
               0.8677243678249877
            ],
            [
               0.4525541541541538,
               0.8691235056639472
            ],
            [
               0.4553566566566565,
               0.8705152814006345
            ],
            [
               0.45815915915915895,
               0.8718938891896904
            ],
            [
               0.4609616616616614,
               0.8732546827178789
            ],
            [
               0.4637641641641639,
               0.8745947669183722
            ],
            [
               0.46656666666666635,
               0.8759127738203722
            ],
            [
               0.4693691691691688,
               0.8772082903273786
            ],
            [
               0.4721716716716713,
               0.8784814677726396
            ],
            [
               0.474974174174174,
               0.879733125542457
            ],
            [
               0.47777667667667645,
               0.8809652884614884
            ],
            [
               0.4805791791791789,
               0.8821817603287738
            ],
            [
               0.4833816816816814,
               0.8833882045265977
            ],
            [
               0.48618418418418385,
               0.8845913525448529
            ],
            [
               0.4889866866866863,
               0.8857973393723726
            ],
            [
               0.491789189189189,
               0.8870096104284602
            ],
            [
               0.4945916916916915,
               0.8882271574731975
            ],
            [
               0.49739419419419395,
               0.8894438656362987
            ],
            [
               0.5001966966966964,
               0.8906494488969362
            ],
            [
               0.5029991991991989,
               0.8918319118007709
            ],
            [
               0.5058017017017014,
               0.8929808988133713
            ],
            [
               0.5086042042042038,
               0.8940909042865186
            ],
            [
               0.5114067067067065,
               0.8951632779786003
            ],
            [
               0.514209209209209,
               0.8962063067784212
            ],
            [
               0.5170117117117115,
               0.8972332699901175
            ],
            [
               0.5198142142142139,
               0.898259034585253
            ],
            [
               0.5226167167167164,
               0.8992962359487314
            ],
            [
               0.5254192192192189,
               0.9003522054799602
            ],
            [
               0.5282217217217213,
               0.9014275210127936
            ],
            [
               0.531024224224224,
               0.902516481117231
            ],
            [
               0.5338267267267265,
               0.9036091576025667
            ],
            [
               0.536629229229229,
               0.9046942008500194
            ],
            [
               0.5394317317317314,
               0.9057614277308068
            ],
            [
               0.5422342342342339,
               0.9068034448245096
            ],
            [
               0.5450367367367364,
               0.9078160388874267
            ],
            [
               0.547839239239239,
               0.9087975936612308
            ],
            [
               0.5506417417417415,
               0.909748148050667
            ],
            [
               0.553444244244244,
               0.9106687553050834
            ],
            [
               0.5562467467467465,
               0.9115615319424428
            ],
            [
               0.5590492492492489,
               0.912430331362387
            ],
            [
               0.5618517517517514,
               0.9132815535737827
            ],
            [
               0.5646542542542539,
               0.9141244121115887
            ],
            [
               0.5674567567567566,
               0.9149701262806023
            ],
            [
               0.570259259259259,
               0.9158299479056635
            ],
            [
               0.5730617617617615,
               0.9167124877835685
            ],
            [
               0.575864264264264,
               0.9176212339129065
            ],
            [
               0.5786667667667664,
               0.9185532439743509
            ],
            [
               0.5814692692692689,
               0.9194996700279483
            ],
            [
               0.5842717717717714,
               0.9204481279900146
            ],
            [
               0.587074274274274,
               0.9213861984454988
            ],
            [
               0.5898767767767765,
               0.9223048360757431
            ],
            [
               0.592679279279279,
               0.9232004071223063
            ],
            [
               0.5954817817817815,
               0.924074536834955
            ],
            [
               0.5982842842842839,
               0.9249317918353592
            ],
            [
               0.6010867867867866,
               0.9257761355357098
            ],
            [
               0.6038892892892889,
               0.9266077085579616
            ],
            [
               0.6066917917917916,
               0.9274215157052175
            ],
            [
               0.6094942942942938,
               0.9282089690790132
            ],
            [
               0.6122967967967965,
               0.9289621242531271
            ],
            [
               0.6150992992992992,
               0.9296792453605899
            ],
            [
               0.6179018018018014,
               0.9303695158242798
            ],
            [
               0.6207043043043041,
               0.9310546469909966
            ],
            [
               0.6235068068068064,
               0.9317659490438192
            ],
            [
               0.6263093093093091,
               0.932536917647144
            ],
            [
               0.6291118118118113,
               0.9333930794208601
            ],
            [
               0.631914314314314,
               0.9343421284332452
            ],
            [
               0.6347168168168167,
               0.9353677591472781
            ],
            [
               0.6375193193193189,
               0.9364298244892091
            ],
            [
               0.6403218218218216,
               0.9374716754704107
            ],
            [
               0.6431243243243239,
               0.9384332894092534
            ],
            [
               0.6459268268268266,
               0.9392667928912573
            ],
            [
               0.6487293293293288,
               0.9399499264727775
            ],
            [
               0.6515318318318315,
               0.9404932996770261
            ],
            [
               0.6543343343343342,
               0.9409389323176718
            ],
            [
               0.6571368368368364,
               0.9413501064470369
            ],
            [
               0.6599393393393391,
               0.9417951840214966
            ],
            [
               0.6627418418418414,
               0.9423299369664366
            ],
            [
               0.6655443443443441,
               0.9429834627966253
            ],
            [
               0.6683468468468463,
               0.943751724188284
            ],
            [
               0.671149349349349,
               0.9446004624321194
            ],
            [
               0.6739518518518517,
               0.94547640956259
            ],
            [
               0.6767543543543539,
               0.9463232561526513
            ],
            [
               0.6795568568568566,
               0.947097498730714
            ],
            [
               0.6823593593593589,
               0.9477794980311575
            ],
            [
               0.6851618618618616,
               0.9483767296514796
            ],
            [
               0.6879643643643643,
               0.9489187401039346
            ],
            [
               0.6907668668668665,
               0.9494458993854438
            ],
            [
               0.6935693693693692,
               0.9499958401385605
            ],
            [
               0.6963718718718714,
               0.9505919483374776
            ],
            [
               0.6991743743743741,
               0.9512373295077909
            ],
            [
               0.7019768768768764,
               0.951915694643092
            ],
            [
               0.7047793793793791,
               0.9525982936234902
            ],
            [
               0.7075818818818818,
               0.9532541506054275
            ],
            [
               0.710384384384384,
               0.9538600165048207
            ],
            [
               0.7131868868868867,
               0.9544068595890385
            ],
            [
               0.7159893893893889,
               0.9549011446593265
            ],
            [
               0.7187918918918916,
               0.9553610479507525
            ],
            [
               0.7215943943943939,
               0.9558094372811663
            ],
            [
               0.7243968968968966,
               0.9562663521730642
            ],
            [
               0.7271993993993993,
               0.9567435924028979
            ],
            [
               0.7300019019019015,
               0.9572429921588441
            ],
            [
               0.7328044044044042,
               0.9577584609259646
            ],
            [
               0.7356069069069064,
               0.9582804892625033
            ],
            [
               0.7384094094094091,
               0.9588010461352868
            ],
            [
               0.7412119119119114,
               0.9593168753214516
            ],
            [
               0.7440144144144141,
               0.9598300396484764
            ],
            [
               0.7468169169169168,
               0.9603457898369735
            ],
            [
               0.749619419419419,
               0.960868947758555
            ],
            [
               0.7524219219219217,
               0.9614005582993327
            ],
            [
               0.755224424424424,
               0.9619363774198294
            ],
            [
               0.7580269269269266,
               0.9624679260884033
            ],
            [
               0.7608294294294289,
               0.9629857055760593
            ],
            [
               0.7636319319319316,
               0.9634832060447864
            ],
            [
               0.7664344344344343,
               0.9639599421283214
            ],
            [
               0.7692369369369365,
               0.9644220847838709
            ],
            [
               0.7720394394394392,
               0.9648802048752593
            ],
            [
               0.7748419419419414,
               0.9653448330770371
            ],
            [
               0.7776444444444441,
               0.9658215021343279
            ],
            [
               0.7804469469469468,
               0.9663072793087596
            ],
            [
               0.7832494494494491,
               0.9667903584988333
            ],
            [
               0.7860519519519518,
               0.9672532000047274
            ],
            [
               0.788854454454454,
               0.9676783694008768
            ],
            [
               0.7916569569569567,
               0.9680551331713704
            ],
            [
               0.794459459459459,
               0.9683844400179822
            ],
            [
               0.7972619619619616,
               0.9686803407926443
            ],
            [
               0.8000644644644643,
               0.9689670554182286
            ],
            [
               0.8028669669669666,
               0.9692723898190381
            ],
            [
               0.8056694694694693,
               0.969619514933014
            ],
            [
               0.8084719719719715,
               0.9700197733751346
            ],
            [
               0.8112744744744742,
               0.9704689315086517
            ],
            [
               0.8140769769769765,
               0.970948213687729
            ],
            [
               0.8168794794794791,
               0.9714299011726181
            ],
            [
               0.8196819819819818,
               0.9718857767313807
            ],
            [
               0.8224844844844841,
               0.9722957556163594
            ],
            [
               0.8252869869869868,
               0.9726539789789209
            ],
            [
               0.828089489489489,
               0.9729704711632525
            ],
            [
               0.8308919919919917,
               0.9732678915396642
            ],
            [
               0.833694494494494,
               0.9735744619384943
            ],
            [
               0.8364969969969966,
               0.9739153124549984
            ],
            [
               0.8392994994994993,
               0.9743048979949926
            ],
            [
               0.8421020020020016,
               0.9747426957496639
            ],
            [
               0.8449045045045043,
               0.9752132859547858
            ],
            [
               0.8477070070070065,
               0.9756905396923992
            ],
            [
               0.8505095095095092,
               0.9761444469501905
            ],
            [
               0.8533120120120115,
               0.9765484797206918
            ],
            [
               0.8561145145145141,
               0.9768854516318263
            ],
            [
               0.8589170170170168,
               0.9771505140043402
            ],
            [
               0.8617195195195191,
               0.9773509312007825
            ],
            [
               0.8645220220220218,
               0.9775032412965432
            ],
            [
               0.867324524524524,
               0.9776290238528085
            ],
            [
               0.8701270270270267,
               0.9777506160209357
            ],
            [
               0.872929529529529,
               0.977887786514949
            ],
            [
               0.8757320320320316,
               0.9780557942650465
            ],
            [
               0.8785345345345343,
               0.9782646869129007
            ],
            [
               0.8813370370370366,
               0.9785193504227705
            ],
            [
               0.8841395395395393,
               0.9788197967291988
            ],
            [
               0.8869420420420415,
               0.9791614155668211
            ],
            [
               0.8897445445445442,
               0.9795352545972995
            ],
            [
               0.8925470470470469,
               0.9799286357402517
            ],
            [
               0.8953495495495492,
               0.9803264315355648
            ],
            [
               0.8981520520520518,
               0.9807130963986842
            ],
            [
               0.9009545545545541,
               0.9810751782417144
            ],
            [
               0.9037570570570568,
               0.9814037037777704
            ],
            [
               0.906559559559559,
               0.9816957068609747
            ],
            [
               0.9093620620620617,
               0.9819543403853779
            ],
            [
               0.9121645645645644,
               0.9821874395163969
            ],
            [
               0.9149670670670667,
               0.9824049335623679
            ],
            [
               0.9177695695695693,
               0.9826159274737583
            ],
            [
               0.9205720720720716,
               0.982826414382321
            ],
            [
               0.9233745745745743,
               0.9830383660155837
            ],
            [
               0.9261770770770765,
               0.9832504458144917
            ],
            [
               0.9289795795795792,
               0.9834599847640648
            ],
            [
               0.9317820820820819,
               0.9836653836423288
            ],
            [
               0.9345845845845842,
               0.983867944665859
            ],
            [
               0.9373870870870868,
               0.984072357829126
            ],
            [
               0.9401895895895891,
               0.9842855913119204
            ],
            [
               0.9429920920920918,
               0.9845145606573781
            ],
            [
               0.945794594594594,
               0.9847634357059805
            ],
            [
               0.9485970970970967,
               0.9850315986058792
            ],
            [
               0.9513995995995994,
               0.9853130303185859
            ],
            [
               0.9542021021021017,
               0.985597370149406
            ],
            [
               0.9570046046046043,
               0.9858722736663385
            ],
            [
               0.9598071071071066,
               0.9861262335876053
            ],
            [
               0.9626096096096093,
               0.9863509062660754
            ],
            [
               0.9654121121121115,
               0.9865422460267407
            ],
            [
               0.9682146146146142,
               0.9867002771985737
            ],
            [
               0.9710171171171169,
               0.9868279041040767
            ],
            [
               0.9738196196196192,
               0.9869295275709931
            ],
            [
               0.9766221221221218,
               0.9870102402100143
            ],
            [
               0.9794246246246241,
               0.9870760030657221
            ],
            [
               0.9822271271271268,
               0.9871346183959047
            ],
            [
               0.985029629629629,
               0.9871967681480647
            ],
            [
               0.9878321321321317,
               0.9872761465331023
            ],
            [
               0.9906346346346344,
               0.987387927980562
            ],
            [
               0.9934371371371367,
               0.9875454445766745
            ],
            [
               0.9962396396396394,
               0.9877557797252978
            ],
            [
               0.9990421421421416,
               0.9880156855780283
            ],
            [
               1.0018446446446443,
               0.9883094833444801
            ],
            [
               1.004647147147147,
               0.9886102350686228
            ],
            [
               1.0074496496496492,
               0.9888845379771802
            ],
            [
               1.010252152152152,
               0.9891000716073924
            ],
            [
               1.0130546546546542,
               0.9892339470183993
            ],
            [
               1.0158571571571569,
               0.9892793804647008
            ],
            [
               1.018659659659659,
               0.9892484885939716
            ],
            [
               1.0214621621621618,
               0.9891700544378316
            ],
            [
               1.0242646646646645,
               0.9890826364565393
            ],
            [
               1.0270671671671667,
               0.98902489039642
            ],
            [
               1.0298696696696694,
               0.9890259281417249
            ],
            [
               1.0326721721721717,
               0.9890985952808155
            ],
            [
               1.0354746746746744,
               0.9892376543796142
            ],
            [
               1.0382771771771766,
               0.989423289710726
            ],
            [
               1.0410796796796793,
               0.9896286228943524
            ],
            [
               1.043882182182182,
               0.9898286377890716
            ],
            [
               1.0466846846846842,
               0.990007508425337
            ],
            [
               1.049487187187187,
               0.9901619543546867
            ],
            [
               1.0522896896896892,
               0.9902996993338817
            ],
            [
               1.0550921921921919,
               0.9904338737079655
            ],
            [
               1.057894694694694,
               0.9905756521608061
            ],
            [
               1.0606971971971968,
               0.9907280347897572
            ],
            [
               1.0634996996996995,
               0.9908832322060356
            ],
            [
               1.0663022022022017,
               0.9910247566181083
            ],
            [
               1.0691047047047044,
               0.9911335349390661
            ],
            [
               1.0719072072072067,
               0.9911957943403399
            ],
            [
               1.0747097097097094,
               0.9912097047979467
            ],
            [
               1.0775122122122116,
               0.9911880974907169
            ],
            [
               1.0803147147147143,
               0.9911559195827422
            ],
            [
               1.083117217217217,
               0.9911429742208276
            ],
            [
               1.0859197197197192,
               0.9911742592541168
            ],
            [
               1.088722222222222,
               0.9912612162533425
            ],
            [
               1.0915247247247242,
               0.9913970486406936
            ],
            [
               1.0943272272272269,
               0.9915579818064267
            ],
            [
               1.097129729729729,
               0.9917103407479914
            ],
            [
               1.0999322322322318,
               0.9918212962036103
            ],
            [
               1.1027347347347345,
               0.9918697879067156
            ],
            [
               1.1055372372372367,
               0.9918539584719696
            ],
            [
               1.1083397397397394,
               0.9917925101732874
            ],
            [
               1.1111422422422417,
               0.9917193817739127
            ],
            [
               1.1139447447447444,
               0.9916733674534185
            ],
            [
               1.116747247247247,
               0.9916860082937123
            ],
            [
               1.1195497497497493,
               0.9917716930783192
            ],
            [
               1.122352252252252,
               0.991923197327051
            ],
            [
               1.1251547547547542,
               0.9921141029947151
            ],
            [
               1.127957257257257,
               0.9923072781619013
            ],
            [
               1.1307597597597592,
               0.9924666179180556
            ],
            [
               1.1335622622622619,
               0.9925682146916471
            ],
            [
               1.1363647647647646,
               0.9926073732646392
            ],
            [
               1.1391672672672668,
               0.9925993116676457
            ],
            [
               1.1419697697697695,
               0.9925734977807203
            ],
            [
               1.1447722722722717,
               0.9925636460401098
            ],
            [
               1.1475747747747744,
               0.9925967492238245
            ],
            [
               1.1503772772772767,
               0.9926847168174964
            ],
            [
               1.1531797797797794,
               0.9928212031054559
            ],
            [
               1.155982282282282,
               0.9929844030155159
            ],
            [
               1.1587847847847843,
               0.9931446027638868
            ],
            [
               1.161587287287287,
               0.9932737673929287
            ],
            [
               1.1643897897897892,
               0.9933539124441563
            ],
            [
               1.167192292292292,
               0.9933815812829914
            ],
            [
               1.1699947947947942,
               0.9933671927724839
            ],
            [
               1.1727972972972969,
               0.9933298128241315
            ],
            [
               1.1755997997997996,
               0.9932894202884901
            ],
            [
               1.1784023023023018,
               0.9932594838922323
            ],
            [
               1.1812048048048045,
               0.9932424259173268
            ],
            [
               1.1840073073073067,
               0.993229445965904
            ],
            [
               1.1868098098098094,
               0.9932046241108102
            ],
            [
               1.1896123123123117,
               0.9931517584986752
            ],
            [
               1.1924148148148144,
               0.9930615028889203
            ],
            [
               1.195217317317317,
               0.9929363237631058
            ],
            [
               1.1980198198198193,
               0.9927915704318055
            ],
            [
               1.200822322322322,
               0.9926522531711274
            ],
            [
               1.2036248248248242,
               0.992546507279397
            ],
            [
               1.206427327327327,
               0.9924977402291216
            ],
            [
               1.2092298298298296,
               0.992517815891224
            ],
            [
               1.2120323323323319,
               0.992603255822958
            ],
            [
               1.2148348348348346,
               0.9927354972324369
            ],
            [
               1.2176373373373368,
               0.9928850640639182
            ],
            [
               1.2204398398398395,
               0.9930184473887774
            ],
            [
               1.2232423423423417,
               0.99310584443351
            ],
            [
               1.2260448448448444,
               0.9931278085237131
            ],
            [
               1.2288473473473471,
               0.9930792775909969
            ],
            [
               1.2316498498498494,
               0.9929702029160861
            ],
            [
               1.234452352352352,
               0.9928228554141483
            ],
            [
               1.2372548548548543,
               0.9926666221795613
            ],
            [
               1.240057357357357,
               0.9925315716940295
            ],
            [
               1.2428598598598593,
               0.9924422065471076
            ],
            [
               1.245662362362362,
               0.9924126642725346
            ],
            [
               1.2484648648648646,
               0.992444247141928
            ],
            [
               1.2512673673673669,
               0.9925256553616182
            ],
            [
               1.2540698698698696,
               0.9926357566682724
            ],
            [
               1.2568723723723718,
               0.9927482313476643
            ],
            [
               1.2596748748748745,
               0.9928370617053197
            ],
            [
               1.2624773773773768,
               0.9928816599451926
            ],
            [
               1.2652798798798794,
               0.9928705029433947
            ],
            [
               1.2680823823823821,
               0.9928024827977844
            ],
            [
               1.2708848848848844,
               0.9926857420938157
            ],
            [
               1.273687387387387,
               0.9925344232660687
            ],
            [
               1.2764898898898893,
               0.9923643458571405
            ],
            [
               1.279292392392392,
               0.9921889461732264
            ],
            [
               1.2820948948948943,
               0.9920167364496573
            ],
            [
               1.284897397397397,
               0.991851044707909
            ],
            [
               1.2876998998998996,
               0.9916920051508546
            ],
            [
               1.2905024024024019,
               0.9915399287337552
            ],
            [
               1.2933049049049046,
               0.9913985926192815
            ],
            [
               1.2961074074074068,
               0.9912768915912423
            ],
            [
               1.2989099099099095,
               0.9911877881311135
            ],
            [
               1.3017124124124118,
               0.9911444664286897
            ],
            [
               1.3045149149149144,
               0.991154732031573
            ],
            [
               1.3073174174174171,
               0.9912155942654273
            ],
            [
               1.3101199199199194,
               0.9913102532651921
            ],
            [
               1.312922422422422,
               0.9914092000507345
            ],
            [
               1.3157249249249243,
               0.9914759127143693
            ],
            [
               1.318527427427427,
               0.9914760533156363
            ],
            [
               1.3213299299299297,
               0.9913876677377993
            ],
            [
               1.324132432432432,
               0.991209188382774
            ],
            [
               1.3269349349349346,
               0.9909623645315045
            ],
            [
               1.3297374374374369,
               0.9906885911981359
            ],
            [
               1.3325399399399396,
               0.9904391062784215
            ],
            [
               1.3353424424424418,
               0.9902615480987744
            ],
            [
               1.3381449449449445,
               0.99018672227141
            ],
            [
               1.3409474474474472,
               0.9902196088143528
            ],
            [
               1.3437499499499495,
               0.9903375098145535
            ],
            [
               1.3465524524524521,
               0.9904961001415465
            ],
            [
               1.3493549549549544,
               0.9906416677304113
            ],
            [
               1.352157457457457,
               0.9907258343082528
            ],
            [
               1.3549599599599593,
               0.9907182224712864
            ],
            [
               1.357762462462462,
               0.9906131961930176
            ],
            [
               1.3605649649649647,
               0.9904287637508771
            ],
            [
               1.363367467467467,
               0.990198353547083
            ],
            [
               1.3661699699699696,
               0.9899585652719317
            ],
            [
               1.368972472472472,
               0.9897373277073258
            ],
            [
               1.3717749749749746,
               0.9895466770956732
            ],
            [
               1.3745774774774768,
               0.989382655169263
            ],
            [
               1.3773799799799795,
               0.9892321932892092
            ],
            [
               1.3801824824824822,
               0.9890842197683953
            ],
            [
               1.3829849849849845,
               0.9889405469924317
            ],
            [
               1.3857874874874871,
               0.988821997853754
            ],
            [
               1.3885899899899894,
               0.9887668048777354
            ],
            [
               1.391392492492492,
               0.9888210525641674
            ],
            [
               1.3941949949949943,
               0.9890238927965395
            ],
            [
               1.396997497497497,
               0.9893923911935409
            ],
            [
               1.3998,
               0.9899113639002379
            ]
         ]
      },
      {
         "data": [
            [
               1.3999,
               0.9907187906365157
            ],
            [
               1.3971003028053077,
               0.9900698475990557
            ],
            [
               1.3943006056106155,
               0.98947271059451
            ],
            [
               1.3915009084159233,
               0.988995755719638
            ],
            [
               1.3887012112212311,
               0.9886786584499229
            ],
            [
               1.385901514026539,
               0.988524129683497
            ],
            [
               1.3831018168318467,
               0.9885005515095531
            ],
            [
               1.3803021196371545,
               0.9885545114618698
            ],
            [
               1.3775024224424628,
               0.9886290119401179
            ],
            [
               1.3747027252477706,
               0.9886812792534356
            ],
            [
               1.3719030280530784,
               0.9886943124467548
            ],
            [
               1.3691033308583862,
               0.988678521013709
            ],
            [
               1.366303633663694,
               0.9886632643746389
            ],
            [
               1.3635039364690018,
               0.9886816339620494
            ],
            [
               1.3607042392743096,
               0.9887541878105315
            ],
            [
               1.3579045420796174,
               0.9888777226450587
            ],
            [
               1.3551048448849252,
               0.9890233988813326
            ],
            [
               1.352305147690233,
               0.9891452136584428
            ],
            [
               1.3495054504955408,
               0.9891960874802472
            ],
            [
               1.3467057533008486,
               0.9891459904846795
            ],
            [
               1.3439060561061564,
               0.9889955930466304
            ],
            [
               1.3411063589114642,
               0.9887802468314187
            ],
            [
               1.338306661716772,
               0.9885622734893169
            ],
            [
               1.3355069645220798,
               0.9884135016342416
            ],
            [
               1.3327072673273876,
               0.9883934034760256
            ],
            [
               1.3299075701326954,
               0.9885298657049724
            ],
            [
               1.3271078729380033,
               0.9888089835113166
            ],
            [
               1.324308175743311,
               0.9891774732092036
            ],
            [
               1.3215084785486189,
               0.9895572653220334
            ],
            [
               1.3187087813539267,
               0.9898678965354228
            ],
            [
               1.3159090841592345,
               0.9900497718897635
            ],
            [
               1.3131093869645423,
               0.9900810616768642
            ],
            [
               1.31030968976985,
               0.9899830305742477
            ],
            [
               1.3075099925751579,
               0.989812295657319
            ],
            [
               1.3047102953804657,
               0.9896426570116761
            ],
            [
               1.3019105981857735,
               0.9895423869570916
            ],
            [
               1.2991109009910813,
               0.9895541633633083
            ],
            [
               1.296311203796389,
               0.9896838040260247
            ],
            [
               1.293511506601697,
               0.9899009856483797
            ],
            [
               1.2907118094070047,
               0.990151222061548
            ],
            [
               1.2879121122123125,
               0.9903748212903692
            ],
            [
               1.2851124150176203,
               0.9905264785477689
            ],
            [
               1.282312717822928,
               0.9905892106906469
            ],
            [
               1.279513020628236,
               0.9905784084981403
            ],
            [
               1.2767133234335437,
               0.9905351329392275
            ],
            [
               1.2739136262388515,
               0.9905112784899459
            ],
            [
               1.2711139290441593,
               0.9905517347981577
            ],
            [
               1.2683142318494671,
               0.9906794290970722
            ],
            [
               1.265514534654775,
               0.9908879598071422
            ],
            [
               1.2627148374600827,
               0.9911439007091022
            ],
            [
               1.2599151402653905,
               0.9913976784384305
            ],
            [
               1.2571154430706983,
               0.9915992481697706
            ],
            [
               1.2543157458760061,
               0.9917134431815692
            ],
            [
               1.251516048681314,
               0.9917302124816758
            ],
            [
               1.2487163514866217,
               0.9916667861566938
            ],
            [
               1.2459166542919295,
               0.9915614587367407
            ],
            [
               1.2431169570972374,
               0.991461275267652
            ],
            [
               1.2403172599025452,
               0.9914076383258394
            ],
            [
               1.237517562707853,
               0.9914242493438171
            ],
            [
               1.2347178655131608,
               0.9915108300489639
            ],
            [
               1.2319181683184686,
               0.9916441393176295
            ],
            [
               1.2291184711237764,
               0.9917855690297127
            ],
            [
               1.2263187739290842,
               0.991892762690662
            ],
            [
               1.223519076734392,
               0.9919317592883947
            ],
            [
               1.2207193795396998,
               0.9918863060820018
            ],
            [
               1.2179196823450076,
               0.991762049854481
            ],
            [
               1.2151199851503154,
               0.9915848968268212
            ],
            [
               1.2123202879556232,
               0.9913944220832968
            ],
            [
               1.209520590760931,
               0.9912343741530327
            ],
            [
               1.2067208935662388,
               0.9911428099947078
            ],
            [
               1.2039211963715466,
               0.9911441877125434
            ],
            [
               1.2011214991768548,
               0.9912450072834857
            ],
            [
               1.1983218019821626,
               0.9914335956845144
            ],
            [
               1.1955221047874705,
               0.9916836597235935
            ],
            [
               1.1927224075927783,
               0.9919604855243993
            ],
            [
               1.189922710398086,
               0.9922282536349747
            ],
            [
               1.1871230132033939,
               0.9924568751356763
            ],
            [
               1.1843233160087017,
               0.992626988059568
            ],
            [
               1.1815236188140095,
               0.9927322096186599
            ],
            [
               1.1787239216193173,
               0.9927783359592647
            ],
            [
               1.175924224424625,
               0.9927798293546717
            ],
            [
               1.1731245272299329,
               0.9927545306115417
            ],
            [
               1.1703248300352407,
               0.9927179636338757
            ],
            [
               1.1675251328405485,
               0.9926787417930358
            ],
            [
               1.1647254356458563,
               0.9926363613136981
            ],
            [
               1.161925738451164,
               0.9925820753210376
            ],
            [
               1.159126041256472,
               0.9925026934897316
            ],
            [
               1.1563263440617797,
               0.9923862607201819
            ],
            [
               1.1535266468670875,
               0.9922279032716071
            ],
            [
               1.1507269496723953,
               0.9920339330938387
            ],
            [
               1.147927252477703,
               0.9918226921130842
            ],
            [
               1.145127555283011,
               0.9916215370287033
            ],
            [
               1.1423278580883187,
               0.9914605633467035
            ],
            [
               1.1395281608936265,
               0.99136477247921
            ],
            [
               1.1367284636989343,
               0.9913470187564286
            ],
            [
               1.1339287665042421,
               0.9914039821233092
            ],
            [
               1.13112906930955,
               0.9915165736110356
            ],
            [
               1.1283293721148577,
               0.9916548276231647
            ],
            [
               1.1255296749201655,
               0.9917858954597146
            ],
            [
               1.1227299777254733,
               0.9918827133067806
            ],
            [
               1.1199302805307811,
               0.9919306493830431
            ],
            [
               1.117130583336089,
               0.9919300633708563
            ],
            [
               1.1143308861413967,
               0.9918940533529956
            ],
            [
               1.1115311889467046,
               0.9918422800174508
            ],
            [
               1.1087314917520124,
               0.9917930908618866
            ],
            [
               1.1059317945573202,
               0.9917567443239315
            ],
            [
               1.103132097362628,
               0.9917321332736966
            ],
            [
               1.1003324001679358,
               0.9917081482797946
            ],
            [
               1.0975327029732436,
               0.9916691329665747
            ],
            [
               1.0947330057785514,
               0.99160236252726
            ],
            [
               1.0919333085838592,
               0.9915046753102685
            ],
            [
               1.089133611389167,
               0.9913856162125269
            ],
            [
               1.0863339141944748,
               0.9912656565324598
            ],
            [
               1.0835342169997826,
               0.9911698304597748
            ],
            [
               1.0807345198050904,
               0.9911188479226352
            ],
            [
               1.0779348226103982,
               0.9911207827746681
            ],
            [
               1.075135125415706,
               0.9911663964029226
            ],
            [
               1.0723354282210138,
               0.9912300178801835
            ],
            [
               1.0695357310263216,
               0.9912760347992697
            ],
            [
               1.0667360338316294,
               0.9912690963915889
            ],
            [
               1.0639363366369372,
               0.9911847817076754
            ],
            [
               1.061136639442245,
               0.9910172311114216
            ],
            [
               1.0583369422475528,
               0.9907811917484134
            ],
            [
               1.0555372450528606,
               0.9905077744083627
            ],
            [
               1.0527375478581684,
               0.9902353266667637
            ],
            [
               1.0499378506634762,
               0.9899984613733296
            ],
            [
               1.047138153468784,
               0.9898188659341944
            ],
            [
               1.0443384562740918,
               0.9897008475289198
            ],
            [
               1.0415387590793996,
               0.9896328769818817
            ],
            [
               1.0387390618847074,
               0.9895942774942585
            ],
            [
               1.0359393646900152,
               0.9895644145166405
            ],
            [
               1.033139667495323,
               0.9895309158402632
            ],
            [
               1.0303399703006308,
               0.9894938799557886
            ],
            [
               1.0275402731059387,
               0.9894645598141661
            ],
            [
               1.0247405759112465,
               0.9894590865634403
            ],
            [
               1.0219408787165543,
               0.9894896723770327
            ],
            [
               1.0191411815218625,
               0.9895567214062245
            ],
            [
               1.0163414843271703,
               0.9896450165392495
            ],
            [
               1.0135417871324781,
               0.9897257191860184
            ],
            [
               1.010742089937786,
               0.9897638239225149
            ],
            [
               1.0079423927430937,
               0.9897286973631019
            ],
            [
               1.0051426955484015,
               0.989604125935577
            ],
            [
               1.0023429983537093,
               0.9893943425972944
            ],
            [
               0.9995433011590171,
               0.9891237981741048
            ],
            [
               0.9967436039643249,
               0.9888305450051724
            ],
            [
               0.9939439067696327,
               0.9885552771529462
            ],
            [
               0.9911442095749405,
               0.9883295618388628
            ],
            [
               0.9883445123802483,
               0.9881670803372997
            ],
            [
               0.9855448151855561,
               0.9880606760709253
            ],
            [
               0.982745117990864,
               0.9879860419092973
            ],
            [
               0.9799454207961718,
               0.9879106535707999
            ],
            [
               0.9771457236014796,
               0.9878048408762896
            ],
            [
               0.9743460264067874,
               0.9876512652531108
            ],
            [
               0.9715463292120952,
               0.9874497331183402
            ],
            [
               0.968746632017403,
               0.9872159627698482
            ],
            [
               0.9659469348227108,
               0.9869750274194861
            ],
            [
               0.9631472376280186,
               0.9867519786995506
            ],
            [
               0.9603475404333264,
               0.9865630059138291
            ],
            [
               0.9575478432386342,
               0.9864101427739735
            ],
            [
               0.954748146043942,
               0.9862811594657589
            ],
            [
               0.9519484488492498,
               0.9861543953760187
            ],
            [
               0.9491487516545576,
               0.9860065800654187
            ],
            [
               0.9463490544598654,
               0.9858207534546446
            ],
            [
               0.9435493572651732,
               0.9855915294187312
            ],
            [
               0.940749660070481,
               0.9853260536391468
            ],
            [
               0.9379499628757888,
               0.9850406432377836
            ],
            [
               0.9351502656810966,
               0.9847546446810957
            ],
            [
               0.9323505684864044,
               0.9844839468110334
            ],
            [
               0.9295508712917122,
               0.9842365372696993
            ],
            [
               0.92675117409702,
               0.984011555295123
            ],
            [
               0.9239514769023278,
               0.9838018620779642
            ],
            [
               0.9211517797076356,
               0.9835987842325457
            ],
            [
               0.9183520825129434,
               0.9833969055910626
            ],
            [
               0.9155523853182512,
               0.9831968683910697
            ],
            [
               0.912752688123559,
               0.983005038617182
            ],
            [
               0.9099529909288668,
               0.9828302230489451
            ],
            [
               0.9071532937341746,
               0.9826788645167837
            ],
            [
               0.9043535965394824,
               0.982550796577305
            ],
            [
               0.9015538993447902,
               0.9824374500113485
            ],
            [
               0.898754202150098,
               0.9823234421835458
            ],
            [
               0.8959545049554059,
               0.9821911200928619
            ],
            [
               0.8931548077607137,
               0.9820264020254068
            ],
            [
               0.8903551105660215,
               0.9818236589123699
            ],
            [
               0.8875554133713293,
               0.9815876486999525
            ],
            [
               0.8847557161766371,
               0.9813315843552904
            ],
            [
               0.8819560189819449,
               0.9810718884257476
            ],
            [
               0.8791563217872527,
               0.9808215083304923
            ],
            [
               0.8763566245925605,
               0.9805843231533332
            ],
            [
               0.8735569273978683,
               0.9803528888750859
            ],
            [
               0.8707572302031761,
               0.9801106162527627
            ],
            [
               0.8679575330084839,
               0.97983785403298
            ],
            [
               0.8651578358137917,
               0.9795198471709998
            ],
            [
               0.8623581386190995,
               0.9791537164026114
            ],
            [
               0.8595584414244073,
               0.9787517896483104
            ],
            [
               0.8567587442297151,
               0.9783397766041916
            ],
            [
               0.8539590470350229,
               0.9779500302120314
            ],
            [
               0.8511593498403307,
               0.9776118754122338
            ],
            [
               0.8483596526456385,
               0.9773420922936159
            ],
            [
               0.8455599554509463,
               0.9771387151152551
            ],
            [
               0.8427602582562546,
               0.9769803054930059
            ],
            [
               0.8399605610615624,
               0.9768311078948005
            ],
            [
               0.8371608638668702,
               0.9766505901413202
            ],
            [
               0.834361166672178,
               0.9764044566853923
            ],
            [
               0.8315614694774858,
               0.9760737727624758
            ],
            [
               0.8287617722827936,
               0.9756594930994875
            ],
            [
               0.8259620750881014,
               0.9751812105479661
            ],
            [
               0.8231623778934092,
               0.9746707982067471
            ],
            [
               0.820362680698717,
               0.9741631823501011
            ],
            [
               0.8175629835040248,
               0.973687241092374
            ],
            [
               0.8147632863093326,
               0.9732595566820004
            ],
            [
               0.8119635891146404,
               0.9728825989627801
            ],
            [
               0.8091638919199482,
               0.9725473235132358
            ],
            [
               0.806364194725256,
               0.9722387035501996
            ],
            [
               0.8035644975305638,
               0.9719418802118641
            ],
            [
               0.8007648003358716,
               0.9716466649789421
            ],
            [
               0.7979651031411794,
               0.9713489877098792
            ],
            [
               0.7951654059464872,
               0.9710491937893597
            ],
            [
               0.792365708751795,
               0.9707483478153781
            ],
            [
               0.7895660115571028,
               0.9704444353632247
            ],
            [
               0.7867663143624106,
               0.9701303146712771
            ],
            [
               0.7839666171677184,
               0.9697944979259803
            ],
            [
               0.7811669199730262,
               0.9694246495190952
            ],
            [
               0.778367222778334,
               0.9690125373829388
            ],
            [
               0.7755675255836418,
               0.9685585003981649
            ],
            [
               0.7727678283889496,
               0.9680735534713328
            ],
            [
               0.7699681311942574,
               0.9675780234492535
            ],
            [
               0.7671684339995652,
               0.9670968146342617
            ],
            [
               0.764368736804873,
               0.9666526088654509
            ],
            [
               0.7615690396101809,
               0.966259082530091
            ],
            [
               0.7587693424154887,
               0.9659162988633759
            ],
            [
               0.7559696452207965,
               0.965609785253733
            ],
            [
               0.7531699480261043,
               0.9653136595427251
            ],
            [
               0.7503702508314121,
               0.9649969179139832
            ],
            [
               0.7475705536367199,
               0.9646310542999742
            ],
            [
               0.7447708564420277,
               0.9641968418827169
            ],
            [
               0.7419711592473355,
               0.9636884516823724
            ],
            [
               0.7391714620526433,
               0.9631139624927628
            ],
            [
               0.7363717648579511,
               0.9624924168448571
            ],
            [
               0.7335720676632589,
               0.9618485376336144
            ],
            [
               0.7307723704685667,
               0.9612067545313682
            ],
            [
               0.7279726732738745,
               0.9605861780226128
            ],
            [
               0.7251729760791823,
               0.9599976698468767
            ],
            [
               0.7223732788844901,
               0.9594434047630327
            ],
            [
               0.7195735816897979,
               0.9589185690439095
            ],
            [
               0.7167738844951057,
               0.9584143237763749
            ],
            [
               0.7139741873004135,
               0.9579209917190744
            ],
            [
               0.7111744901057213,
               0.9574305879177717
            ],
            [
               0.7083747929110291,
               0.9569381859138217
            ],
            [
               0.7055750957163369,
               0.9564420317139539
            ],
            [
               0.7027753985216447,
               0.9559426506940787
            ],
            [
               0.6999757013269525,
               0.9554413711826223
            ],
            [
               0.6971760041322603,
               0.954938720789297
            ],
            [
               0.6943763069375681,
               0.9544330936307293
            ],
            [
               0.6915766097428759,
               0.9539199989046949
            ],
            [
               0.6887769125481837,
               0.9533921127032858
            ],
            [
               0.6859772153534915,
               0.9528402523649007
            ],
            [
               0.6831775181587993,
               0.9522552398925657
            ],
            [
               0.6803778209641071,
               0.9516303964234457
            ],
            [
               0.677578123769415,
               0.9509641410106429
            ],
            [
               0.6747784265747228,
               0.950261941171355
            ],
            [
               0.6719787293800306,
               0.9495368017038969
            ],
            [
               0.6691790321853384,
               0.9488076854010732
            ],
            [
               0.6663793349906462,
               0.9480957583014306
            ],
            [
               0.663579637795954,
               0.9474190484959626
            ],
            [
               0.6607799406012622,
               0.9467867946674062
            ],
            [
               0.65798024340657,
               0.9461951779602501
            ],
            [
               0.6551805462118778,
               0.9456260584534829
            ],
            [
               0.6523808490171856,
               0.9450496930072589
            ],
            [
               0.6495811518224934,
               0.944431309401929
            ],
            [
               0.6467814546278012,
               0.943740156502304
            ],
            [
               0.643981757433109,
               0.9429586520962443
            ],
            [
               0.6411820602384168,
               0.9420888903125596
            ],
            [
               0.6383823630437246,
               0.9411542580273636
            ],
            [
               0.6355826658490324,
               0.9401951837777759
            ],
            [
               0.6327829686543402,
               0.9392597635573289
            ],
            [
               0.629983271459648,
               0.938391647034835
            ],
            [
               0.6271835742649559,
               0.9376185755763627
            ],
            [
               0.6243838770702637,
               0.936944959059648
            ],
            [
               0.6215841798755715,
               0.9363507953226169
            ],
            [
               0.6187844826808793,
               0.9357973675102716
            ],
            [
               0.6159847854861871,
               0.9352380757420159
            ],
            [
               0.6131850882914949,
               0.93463114568789
            ],
            [
               0.6103853910968027,
               0.9339503561593926
            ],
            [
               0.6075856939021105,
               0.9331905677588173
            ],
            [
               0.6047859967074183,
               0.9323665295692739
            ],
            [
               0.6019862995127261,
               0.93150564181366
            ],
            [
               0.5991866023180339,
               0.9306373245660958
            ],
            [
               0.5963869051233417,
               0.9297827142758853
            ],
            [
               0.5935872079286495,
               0.9289482072648539
            ],
            [
               0.5907875107339573,
               0.9281249538211993
            ],
            [
               0.5879878135392651,
               0.9272942626499453
            ],
            [
               0.5851881163445729,
               0.926436749984432
            ],
            [
               0.5823884191498807,
               0.9255417119244408
            ],
            [
               0.5795887219551885,
               0.9246131032390063
            ],
            [
               0.5767890247604963,
               0.9236697220969695
            ],
            [
               0.5739893275658041,
               0.9227393125410237
            ],
            [
               0.5711896303711119,
               0.9218485611612557
            ],
            [
               0.5683899331764197,
               0.9210125671488347
            ],
            [
               0.5655902359817275,
               0.9202277100575564
            ],
            [
               0.5627905387870353,
               0.9194707676913921
            ],
            [
               0.5599908415923431,
               0.9187049915838847
            ],
            [
               0.5571911443976509,
               0.9178913666909022
            ],
            [
               0.5543914472029587,
               0.9170013427045872
            ],
            [
               0.5515917500082665,
               0.9160266361578461
            ],
            [
               0.5487920528135743,
               0.9149825503071941
            ],
            [
               0.5459923556188822,
               0.9139033927291283
            ],
            [
               0.54319265842419,
               0.9128312768944247
            ],
            [
               0.5403929612294978,
               0.9118019405869818
            ],
            [
               0.5375932640348056,
               0.9108323690744364
            ],
            [
               0.5347935668401134,
               0.9099145378009956
            ],
            [
               0.5319938696454212,
               0.9090176081939269
            ],
            [
               0.529194172450729,
               0.9080980680110193
            ],
            [
               0.526394475256037,
               0.90711456447135
            ],
            [
               0.5235947780613448,
               0.9060424805510258
            ],
            [
               0.5207950808666526,
               0.9048832578722114
            ],
            [
               0.5179953836719604,
               0.903665124118138
            ],
            [
               0.5151956864772682,
               0.9024347085339921
            ],
            [
               0.512395989282576,
               0.9012420881483931
            ],
            [
               0.5095962920878838,
               0.9001240699147632
            ],
            [
               0.5067965948931916,
               0.899091207231695
            ],
            [
               0.5039968976984994,
               0.8981229219068584
            ],
            [
               0.5011972005038072,
               0.8971725130354922
            ],
            [
               0.49839750330911503,
               0.896180632532723
            ],
            [
               0.49559780611442283,
               0.8950930501249876
            ],
            [
               0.49279810891973064,
               0.8938771278873346
            ],
            [
               0.48999841172503844,
               0.8925318340800376
            ],
            [
               0.48719871453034624,
               0.8910882044599515
            ],
            [
               0.48439901733565405,
               0.889600213404851
            ],
            [
               0.48159932014096185,
               0.8881290405812433
            ],
            [
               0.47879962294626965,
               0.8867257294166861
            ],
            [
               0.47599992575157746,
               0.8854175986202568
            ],
            [
               0.47320022855688526,
               0.8842024072487091
            ],
            [
               0.47040053136219306,
               0.883051674838017
            ],
            [
               0.46760083416750087,
               0.8819216018671765
            ],
            [
               0.46480113697280867,
               0.880767695502247
            ],
            [
               0.4620014397781165,
               0.8795582222673236
            ],
            [
               0.4592017425834243,
               0.8782822535942248
            ],
            [
               0.4564020453887321,
               0.8769500673220234
            ],
            [
               0.4536023481940399,
               0.8755863069680474
            ],
            [
               0.4508026509993477,
               0.8742186842391573
            ],
            [
               0.4480029538046555,
               0.8728663607551566
            ],
            [
               0.4452032566099633,
               0.8715320570379802
            ],
            [
               0.4424035594152711,
               0.8702004985971312
            ],
            [
               0.4396038622205791,
               0.8688435535776122
            ],
            [
               0.4368041650258869,
               0.8674301273266358
            ],
            [
               0.43400446783119473,
               0.8659373195456385
            ],
            [
               0.43120477063650253,
               0.8643590096851466
            ],
            [
               0.42840507344181034,
               0.8627089820292465
            ],
            [
               0.42560537624711814,
               0.86101757179438
            ],
            [
               0.42280567905242594,
               0.8593229565351563
            ],
            [
               0.42000598185773375,
               0.8576599209855884
            ],
            [
               0.41720628466304155,
               0.8560496521632349
            ],
            [
               0.41440658746834935,
               0.8544936827850252
            ],
            [
               0.41160689027365716,
               0.8529736915696073
            ],
            [
               0.40880719307896496,
               0.8514569896320454
            ],
            [
               0.40600749588427276,
               0.8499057974395988
            ],
            [
               0.40320779868958057,
               0.8482873845313996
            ],
            [
               0.40040810149488837,
               0.8465820862925503
            ],
            [
               0.39760840430019617,
               0.8447870795937165
            ],
            [
               0.394808707105504,
               0.8429152505137097
            ],
            [
               0.3920090099108118,
               0.8409900195966267
            ],
            [
               0.3892093127161196,
               0.8390381131245725
            ],
            [
               0.3864096155214274,
               0.8370826632148034
            ],
            [
               0.3836099183267352,
               0.8351386262148756
            ],
            [
               0.380810221132043,
               0.8332115274940803
            ],
            [
               0.3780105239373508,
               0.8312993433916785
            ],
            [
               0.3752108267426586,
               0.8293963269354016
            ],
            [
               0.3724111295479664,
               0.8274970829365565
            ],
            [
               0.3696114323532742,
               0.8255993184339772
            ],
            [
               0.366811735158582,
               0.823704340505052
            ],
            [
               0.3640120379638898,
               0.8218152848753251
            ],
            [
               0.3612123407691976,
               0.8199339091693651
            ],
            [
               0.3584126435745054,
               0.818057293151943
            ],
            [
               0.3556129463798132,
               0.8161758067915995
            ],
            [
               0.352813249185121,
               0.8142732573491177
            ],
            [
               0.35001355199042883,
               0.8123293807360475
            ],
            [
               0.34721385479573685,
               0.8103240558800298
            ],
            [
               0.34441415760104466,
               0.8082420468838518
            ],
            [
               0.34161446040635246,
               0.8060768882830365
            ],
            [
               0.33881476321166026,
               0.8038327673691712
            ],
            [
               0.33601506601696807,
               0.8015238355387727
            ],
            [
               0.33321536882227587,
               0.7991711123391332
            ],
            [
               0.3304156716275837,
               0.7967978102220947
            ],
            [
               0.3276159744328915,
               0.7944243151663581
            ],
            [
               0.3248162772381993,
               0.7920641024426333
            ],
            [
               0.3220165800435071,
               0.7897215511866361
            ],
            [
               0.3192168828488149,
               0.7873920516929985
            ],
            [
               0.3164171856541227,
               0.7850641486781498
            ],
            [
               0.3136174884594305,
               0.782722921789649
            ],
            [
               0.3108177912647383,
               0.7803535237798667
            ],
            [
               0.3080180940700461,
               0.7779438503682152
            ],
            [
               0.3052183968753539,
               0.7754856785424341
            ],
            [
               0.3024186996806617,
               0.7729741653627347
            ],
            [
               0.2996190024859695,
               0.7704061724687363
            ],
            [
               0.2968193052912773,
               0.7677782897173483
            ],
            [
               0.2940196080965851,
               0.7650855385397809
            ],
            [
               0.2912199109018929,
               0.7623214957737571
            ],
            [
               0.2884202137072007,
               0.7594800555257676
            ],
            [
               0.2856205165125085,
               0.7565584003408086
            ],
            [
               0.28282081931781633,
               0.7535601964232947
            ],
            [
               0.28002112212312413,
               0.7504977614751943
            ],
            [
               0.27722142492843194,
               0.7473920994613545
            ],
            [
               0.27442172773373974,
               0.7442702492826443
            ],
            [
               0.27162203053904754,
               0.7411602118826148
            ],
            [
               0.26882233334435535,
               0.7380845576158181
            ],
            [
               0.26602263614966315,
               0.7350543964144823
            ],
            [
               0.26322293895497095,
               0.7320654992035855
            ],
            [
               0.260423241760279,
               0.7290979084768727
            ],
            [
               0.2576235445655868,
               0.7261194634618527
            ],
            [
               0.2548238473708946,
               0.7230925451473256
            ],
            [
               0.2520241501762024,
               0.7199823608190914
            ],
            [
               0.2492244529815102,
               0.7167645593213989
            ],
            [
               0.246424755786818,
               0.7134300911856981
            ],
            [
               0.2436250585921258,
               0.7099859945494895
            ],
            [
               0.2408253613974336,
               0.7064519798638771
            ],
            [
               0.2380256642027414,
               0.7028539360120978
            ],
            [
               0.2352259670080492,
               0.6992163870071215
            ],
            [
               0.232426269813357,
               0.6955561920084173
            ],
            [
               0.22962657261866481,
               0.6918793082326051
            ],
            [
               0.22682687542397262,
               0.6881813777788799
            ],
            [
               0.22402717822928042,
               0.6844516076364342
            ],
            [
               0.22122748103458822,
               0.6806783244820699
            ],
            [
               0.21842778383989603,
               0.6768540752662726
            ],
            [
               0.21562808664520383,
               0.672978387971908
            ],
            [
               0.21282838945051163,
               0.6690572187521739
            ],
            [
               0.21002869225581944,
               0.665099368546337
            ],
            [
               0.20722899506112724,
               0.6611113032588808
            ],
            [
               0.20442929786643504,
               0.6570924370778343
            ],
            [
               0.20162960067174285,
               0.6530328023556848
            ],
            [
               0.19882990347705065,
               0.6489141688923541
            ],
            [
               0.19603020628235845,
               0.6447143941479726
            ],
            [
               0.19323050908766626,
               0.640413549845088
            ],
            [
               0.19043081189297406,
               0.6359996411846895
            ],
            [
               0.18763111469828186,
               0.6314717996176451
            ],
            [
               0.18483141750358967,
               0.6268396901945276
            ],
            [
               0.18203172030889747,
               0.6221192361103581
            ],
            [
               0.17923202311420527,
               0.6173261361072714
            ],
            [
               0.17643232591951308,
               0.6124695234866759
            ],
            [
               0.17363262872482088,
               0.6075481446136693
            ],
            [
               0.17083293153012868,
               0.6025505768590994
            ],
            [
               0.1680332343354367,
               0.597459545649934
            ],
            [
               0.1652335371407445,
               0.5922588569511957
            ],
            [
               0.16243383994605232,
               0.5869404054675104
            ],
            [
               0.15963414275136012,
               0.5815085625954596
            ],
            [
               0.15683444555666792,
               0.5759800877858992
            ],
            [
               0.15403474836197573,
               0.5703792746508229
            ],
            [
               0.15123505116728353,
               0.5647297918858369
            ],
            [
               0.14843535397259133,
               0.5590459734205511
            ],
            [
               0.14563565677789914,
               0.5533266583914039
            ],
            [
               0.14283595958320694,
               0.5475539139093232
            ],
            [
               0.14003626238851474,
               0.5416973273440493
            ],
            [
               0.13723656519382255,
               0.5357225943692923
            ],
            [
               0.13443686799913035,
               0.5296015534077383
            ],
            [
               0.13163717080443815,
               0.5233202098716611
            ],
            [
               0.12883747360974596,
               0.5168819062583813
            ],
            [
               0.12603777641505376,
               0.5103044441287402
            ],
            [
               0.12323807922036156,
               0.5036120873436968
            ],
            [
               0.12043838202566937,
               0.4968252207006569
            ],
            [
               0.11763868483097717,
               0.48995133176414424
            ],
            [
               0.11483898763628497,
               0.48298057939918687
            ],
            [
               0.11203929044159278,
               0.475887623941574
            ],
            [
               0.10923959324690058,
               0.4686391662776736
            ],
            [
               0.10643989605220838,
               0.46120456656509545
            ],
            [
               0.10364019885751619,
               0.45356574266982996
            ],
            [
               0.10084050166282399,
               0.4457227282115195
            ],
            [
               0.09804080446813179,
               0.437692765890745
            ],
            [
               0.0952411072734396,
               0.42950311094811006
            ],
            [
               0.0924414100787474,
               0.4211800063148979
            ],
            [
               0.0896417128840552,
               0.4127377352877764
            ],
            [
               0.086842015689363,
               0.40417171643248767
            ],
            [
               0.08404231849467081,
               0.39545822675918696
            ],
            [
               0.08124262129997883,
               0.38656099182139314
            ],
            [
               0.07844292410528664,
               0.3774423964531809
            ],
            [
               0.07564322691059444,
               0.36807534702900724
            ],
            [
               0.07284352971590224,
               0.35845149808632965
            ],
            [
               0.07004383252121005,
               0.34858278922816166
            ],
            [
               0.06724413532651785,
               0.3384956080819867
            ],
            [
               0.06444443813182565,
               0.3282195647402349
            ],
            [
               0.06164474093713346,
               0.3177748676403762
            ],
            [
               0.05884504374244126,
               0.30716288532454794
            ],
            [
               0.056045346547749064,
               0.2963634138497145
            ],
            [
               0.05324564935305687,
               0.2853397946206004
            ],
            [
               0.05044595215836467,
               0.27405017620366134
            ],
            [
               0.047646254963672474,
               0.26246091434773927
            ],
            [
               0.04484655776898028,
               0.25055721061961783
            ],
            [
               0.04204686057428808,
               0.23834696701836772
            ],
            [
               0.039247163379595884,
               0.22585621392191152
            ],
            [
               0.03644746618490369,
               0.21311753170557018
            ],
            [
               0.03364776899021149,
               0.20015554192862064
            ],
            [
               0.030848071795519294,
               0.18697481727479112
            ],
            [
               0.028048374600827097,
               0.17355494469124022
            ],
            [
               0.0252486774061349,
               0.15985513007567623
            ],
            [
               0.022448980211442704,
               0.14582743517008645
            ],
            [
               0.019649283016750507,
               0.1314346281686781
            ],
            [
               0.01684958582205831,
               0.1166668128648621
            ],
            [
               0.014049888627366114,
               0.10155115298472218
            ],
            [
               0.011250191432673917,
               0.08615112935647207
            ],
            [
               0.00845049423798172,
               0.07055516990308675
            ],
            [
               0.005650797043289524,
               0.05485802905725657
            ],
            [
               0.002851099848597327,
               0.03914075180677061
            ],
            [
               5.1402653905130435e-05,
               0.023455582411168626
            ],
            [
               -0.0027482945407870663,
               0.007820570875874223
            ],
            [
               -0.005547991735479263,
               -0.007774574850462383
            ],
            [
               -0.00834768893017146,
               -0.0233535620042759
            ],
            [
               -0.011147386124863434,
               -0.03893465411089408
            ],
            [
               -0.013947083319555631,
               -0.054514244463464936
            ],
            [
               -0.016746780514247828,
               -0.07005830029455537
            ],
            [
               -0.019546477708940024,
               -0.08550438282027975
            ],
            [
               -0.02234617490363222,
               -0.10077336416412021
            ],
            [
               -0.025145872098324418,
               -0.1157867612555504
            ],
            [
               -0.027945569293016614,
               -0.13048387069263792
            ],
            [
               -0.03074526648770881,
               -0.14483317296433681
            ],
            [
               -0.03354496368240101,
               -0.1588346246794446
            ],
            [
               -0.036344660877093204,
               -0.17251267556319544
            ],
            [
               -0.0391443580717854,
               -0.1859029837960827
            ],
            [
               -0.0419440552664776,
               -0.19903776957512645
            ],
            [
               -0.044743752461169795,
               -0.2119348961809411
            ],
            [
               -0.04754344965586199,
               -0.2245941156663257
            ],
            [
               -0.05034314685055419,
               -0.23700111887548944
            ],
            [
               -0.053142844045246385,
               -0.24913713466743284
            ],
            [
               -0.05594254123993858,
               -0.2609898846564677
            ],
            [
               -0.05874223843463078,
               -0.2725613960468753
            ],
            [
               -0.061541935629322975,
               -0.2838695705550651
            ],
            [
               -0.06434163282401517,
               -0.2949429397561536
            ],
            [
               -0.06714133001870737,
               -0.3058107339473393
            ],
            [
               -0.06994102721339956,
               -0.31649223374077856
            ],
            [
               -0.07274072440809176,
               -0.32698967266678075
            ],
            [
               -0.07554042160278396,
               -0.3372876097936173
            ],
            [
               -0.07834011879747615,
               -0.34735920761011485
            ],
            [
               -0.08113981599216835,
               -0.35717717240885516
            ],
            [
               -0.08393951318686055,
               -0.3667252586304646
            ],
            [
               -0.08673921038155274,
               -0.37600591920257664
            ],
            [
               -0.08953890757624494,
               -0.38504104480662743
            ],
            [
               -0.09233860477093714,
               -0.3938652918992037
            ],
            [
               -0.09513830196562933,
               -0.4025143132395644
            ],
            [
               -0.09793799916032131,
               -0.4110122249722198
            ],
            [
               -0.1007376963550135,
               -0.4193630960458433
            ],
            [
               -0.1035373935497057,
               -0.4275499199387669
            ],
            [
               -0.1063370907443979,
               -0.4355418683142741
            ],
            [
               -0.1091367879390901,
               -0.4433075748526956
            ],
            [
               -0.11193648513378229,
               -0.4508298629785472
            ],
            [
               -0.11473618232847449,
               -0.4581165852935072
            ],
            [
               -0.11753587952316669,
               -0.4652034006129771
            ],
            [
               -0.12033557671785888,
               -0.47214701204566323
            ],
            [
               -0.12313527391255108,
               -0.4790107018597198
            ],
            [
               -0.12593497110724328,
               -0.4858467634015151
            ],
            [
               -0.12873466830193547,
               -0.49268165780808815
            ],
            [
               -0.13153436549662767,
               -0.49950895144389545
            ],
            [
               -0.13433406269131987,
               -0.5062925535692633
            ],
            [
               -0.13713375988601206,
               -0.5129793287873567
            ],
            [
               -0.13993345708070426,
               -0.5195169874071456
            ],
            [
               -0.14273315427539646,
               -0.5258713554084965
            ],
            [
               -0.14553285147008865,
               -0.5320373218076694
            ],
            [
               -0.14833254866478085,
               -0.5380398939615282
            ],
            [
               -0.15113224585947305,
               -0.5439251319306474
            ],
            [
               -0.15393194305416524,
               -0.5497441381892763
            ],
            [
               -0.15673164024885744,
               -0.5555355876335155
            ],
            [
               -0.15953133744354964,
               -0.5613127167814997
            ],
            [
               -0.16233103463824183,
               -0.567059120074099
            ],
            [
               -0.16513073183293403,
               -0.5727346815753159
            ],
            [
               -0.16793042902762623,
               -0.5782895458061628
            ],
            [
               -0.17073012622231842,
               -0.5836813681747318
            ],
            [
               -0.17352982341701062,
               -0.5888900706870732
            ],
            [
               -0.17632952061170282,
               -0.5939252717118876
            ],
            [
               -0.179129217806395,
               -0.5988240967985264
            ],
            [
               -0.1819289150010872,
               -0.6036403149955107
            ],
            [
               -0.1847286121957794,
               -0.6084285718543229
            ],
            [
               -0.1875283093904716,
               -0.6132289673649333
            ],
            [
               -0.19032800658516358,
               -0.6180569025242533
            ],
            [
               -0.19312770377985577,
               -0.6229011668507889
            ],
            [
               -0.19592740097454797,
               -0.6277303822344558
            ],
            [
               -0.19872709816924017,
               -0.6325051581292656
            ],
            [
               -0.20152679536393237,
               -0.6371915784999947
            ],
            [
               -0.20432649255862456,
               -0.6417714724513162
            ],
            [
               -0.20712618975331676,
               -0.6462462993130587
            ],
            [
               -0.20992588694800896,
               -0.6506338568077309
            ],
            [
               -0.21272558414270115,
               -0.6549595316643787
            ],
            [
               -0.21552528133739335,
               -0.6592455850184286
            ],
            [
               -0.21832497853208555,
               -0.6635024266620376
            ],
            [
               -0.22112467572677774,
               -0.6677248916791717
            ],
            [
               -0.22392437292146994,
               -0.6718945907647925
            ],
            [
               -0.22672407011616214,
               -0.6759871908645978
            ],
            [
               -0.22952376731085433,
               -0.6799817835020513
            ],
            [
               -0.23232346450554653,
               -0.6838688826717464
            ],
            [
               -0.23512316170023873,
               -0.687654223606778
            ],
            [
               -0.23792285889493092,
               -0.6913571260673419
            ],
            [
               -0.24072255608962312,
               -0.6950041372628731
            ],
            [
               -0.24352225328431532,
               -0.6986202826312307
            ],
            [
               -0.2463219504790075,
               -0.7022209852549879
            ],
            [
               -0.2491216476736997,
               -0.7058073606720779
            ],
            [
               -0.2519213448683919,
               -0.7093663359741881
            ],
            [
               -0.2547210420630841,
               -0.7128753647219769
            ],
            [
               -0.2575207392577763,
               -0.7163100103290526
            ],
            [
               -0.2603204364524685,
               -0.719651845790799
            ],
            [
               -0.2631201336471607,
               -0.7228941946473637
            ],
            [
               -0.2659198308418529,
               -0.7260441172559726
            ],
            [
               -0.2687195280365451,
               -0.7291203617119848
            ],
            [
               -0.2715192252312373,
               -0.7321482682592901
            ],
            [
               -0.2743189224259295,
               -0.7351534218863902
            ],
            [
               -0.27711861962062145,
               -0.7381559774230995
            ],
            [
               -0.27991831681531365,
               -0.7411670819411035
            ],
            [
               -0.28271801401000585,
               -0.7441879519850843
            ],
            [
               -0.28551771120469804,
               -0.7472112837241349
            ],
            [
               -0.28831740839939024,
               -0.750224089273435
            ],
            [
               -0.29111710559408244,
               -0.7532109104869728
            ],
            [
               -0.29391680278877463,
               -0.756156615701412
            ],
            [
               -0.29671649998346683,
               -0.7590484381093234
            ],
            [
               -0.299516197178159,
               -0.7618773207366429
            ],
            [
               -0.3023158943728512,
               -0.7646388102469946
            ],
            [
               -0.3051155915675434,
               -0.7673336475055121
            ],
            [
               -0.3079152887622356,
               -0.7699679430555326
            ],
            [
               -0.3107149859569278,
               -0.7725525957467847
            ],
            [
               -0.31351468315162,
               -0.7751015977850287
            ],
            [
               -0.3163143803463122,
               -0.7776291489199014
            ],
            [
               -0.3191140775410044,
               -0.7801460017554994
            ],
            [
               -0.3219137747356966,
               -0.782655971917016
            ],
            [
               -0.3247134719303888,
               -0.7851538154014667
            ],
            [
               -0.327513169125081,
               -0.787625510658333
            ],
            [
               -0.3303128663197732,
               -0.7900513552648899
            ],
            [
               -0.3331125635144654,
               -0.7924113623817488
            ],
            [
               -0.3359122607091576,
               -0.7946915368748183
            ],
            [
               -0.3387119579038498,
               -0.7968890799705266
            ],
            [
               -0.341511655098542,
               -0.7990146696720188
            ],
            [
               -0.3443113522932342,
               -0.8010907361159024
            ],
            [
               -0.34711104948792637,
               -0.8031458919387243
            ],
            [
               -0.34991074668261857,
               -0.8052069889831072
            ],
            [
               -0.35271044387731076,
               -0.8072911945781346
            ],
            [
               -0.35551014107200296,
               -0.8094006571199389
            ],
            [
               -0.35830983826669516,
               -0.8115216461548983
            ],
            [
               -0.36110953546138735,
               -0.8136286879071293
            ],
            [
               -0.36390923265607955,
               -0.8156926028384741
            ],
            [
               -0.36670892985077175,
               -0.8176900252018132
            ],
            [
               -0.3695086270454637,
               -0.8196114071085933
            ],
            [
               -0.3723083242401559,
               -0.8214649025516845
            ],
            [
               -0.3751080214348481,
               -0.8232747868809975
            ],
            [
               -0.3779077186295403,
               -0.8250747943581063
            ],
            [
               -0.3807074158242325,
               -0.8268983853909135
            ],
            [
               -0.3835071130189247,
               -0.8287689465008892
            ],
            [
               -0.3863068102136169,
               -0.8306929505087661
            ],
            [
               -0.3891065074083091,
               -0.8326581548807738
            ],
            [
               -0.3919062046030013,
               -0.834637310122659
            ],
            [
               -0.3947059017976935,
               -0.8365961201023554
            ],
            [
               -0.3975055989923857,
               -0.8385029078979124
            ],
            [
               -0.4003052961870779,
               -0.8403370020796228
            ],
            [
               -0.4031049933817701,
               -0.8420933855749704
            ],
            [
               -0.4059046905764623,
               -0.8437824357787891
            ],
            [
               -0.4087043877711545,
               -0.8454251801603331
            ],
            [
               -0.4115040849658467,
               -0.8470458625456114
            ],
            [
               -0.41430378216053887,
               -0.8486643271533195
            ],
            [
               -0.41710347935523107,
               -0.8502905871871186
            ],
            [
               -0.41990317654992326,
               -0.8519230536272492
            ],
            [
               -0.42270287374461546,
               -0.8535506033495784
            ],
            [
               -0.42550257093930766,
               -0.8551574220236594
            ],
            [
               -0.42830226813399985,
               -0.8567287740750138
            ],
            [
               -0.43110196532869205,
               -0.8582557503741388
            ],
            [
               -0.43390166252338425,
               -0.8597375958948849
            ],
            [
               -0.43670135971807633,
               -0.861181175204963
            ],
            [
               -0.43950105691276853,
               -0.8625981275441729
            ],
            [
               -0.4423007541074607,
               -0.8640009510081538
            ],
            [
               -0.4451004513021529,
               -0.8653994339528874
            ],
            [
               -0.4479001484968451,
               -0.8667985193742029
            ],
            [
               -0.4506998456915373,
               -0.8681980262075429
            ],
            [
               -0.4534995428862295,
               -0.8695939413495577
            ],
            [
               -0.4562992400809217,
               -0.8709805046801927
            ],
            [
               -0.4590989372756139,
               -0.8723521902023461
            ],
            [
               -0.4618986344703061,
               -0.8737049322816887
            ],
            [
               -0.4646983316649983,
               -0.8750364066094187
            ],
            [
               -0.4674980288596905,
               -0.8763456305089113
            ],
            [
               -0.4702977260543827,
               -0.8776324013569877
            ],
            [
               -0.4730974232490749,
               -0.8788970540122347
            ],
            [
               -0.4758971204437671,
               -0.8801407325914127
            ],
            [
               -0.47869681763845917,
               -0.8813659922375856
            ],
            [
               -0.48149651483315137,
               -0.8825772642363325
            ],
            [
               -0.48429621202784356,
               -0.8837806773904415
            ],
            [
               -0.48709590922253576,
               -0.8849829637543603
            ],
            [
               -0.48989560641722796,
               -0.8861895950420624
            ],
            [
               -0.49269530361192015,
               -0.8874027163781881
            ],
            [
               -0.49549500080661235,
               -0.888619673541763
            ],
            [
               -0.49829469800130455,
               -0.8898328459441233
            ],
            [
               -0.5010943951959967,
               -0.8910311033400612
            ],
            [
               -0.5038940923906889,
               -0.8922026327178585
            ],
            [
               -0.5066937895853811,
               -0.8933383470672381
            ],
            [
               -0.5094934867800733,
               -0.8944348017092298
            ],
            [
               -0.5122931839747655,
               -0.8954956315766565
            ],
            [
               -0.5150928811694577,
               -0.8965309700290962
            ],
            [
               -0.5178925783641499,
               -0.8975549645753947
            ],
            [
               -0.5206922755588421,
               -0.8985821332933924
            ],
            [
               -0.5234919727535343,
               -0.8996236801940422
            ],
            [
               -0.5262916699482264,
               -0.9006848740077272
            ],
            [
               -0.5290913671429186,
               -0.9017642033041103
            ],
            [
               -0.5318910643376108,
               -0.9028544021613235
            ],
            [
               -0.534690761532303,
               -0.9039448269655247
            ],
            [
               -0.5374904587269952,
               -0.9050242800251824
            ],
            [
               -0.5402901559216874,
               -0.9060833486892417
            ],
            [
               -0.5430898531163796,
               -0.9071156460879867
            ],
            [
               -0.5458895503110718,
               -0.9081178540203548
            ],
            [
               -0.548689247505764,
               -0.9090889603216984
            ],
            [
               -0.5514889447004562,
               -0.9100293507633598
            ],
            [
               -0.5542886418951484,
               -0.910940357939466
            ],
            [
               -0.5570883390898406,
               -0.9118245266036789
            ],
            [
               -0.5598880362845328,
               -0.9126863901472022
            ],
            [
               -0.562687733479225,
               -0.9135331844798967
            ],
            [
               -0.5654874306739172,
               -0.9143748329217539
            ],
            [
               -0.5682871278686092,
               -0.9152227805708746
            ],
            [
               -0.5710868250633014,
               -0.916087751523465
            ],
            [
               -0.5738865222579936,
               -0.9169770413614162
            ],
            [
               -0.5766862194526858,
               -0.9178922987220848
            ],
            [
               -0.579485916647378,
               -0.9188287181827004
            ],
            [
               -0.5822856138420702,
               -0.9197761334902212
            ],
            [
               -0.5850853110367624,
               -0.920721807039078
            ],
            [
               -0.5878850082314546,
               -0.9216540242838481
            ],
            [
               -0.5906847054261468,
               -0.9225652091301298
            ],
            [
               -0.593484402620839,
               -0.9234533712854185
            ],
            [
               -0.5962840998155312,
               -0.9243212881087929
            ],
            [
               -0.5990837970102234,
               -0.9251737166415601
            ],
            [
               -0.6018834942049156,
               -0.9260137884042416
            ],
            [
               -0.6046831913996078,
               -0.9268402036913208
            ],
            [
               -0.6074828885943,
               -0.9276466804045922
            ],
            [
               -0.6102825857889922,
               -0.9284243204043274
            ],
            [
               -0.6130822829836844,
               -0.9291663816739584
            ],
            [
               -0.6158819801783765,
               -0.9298738140048421
            ],
            [
               -0.6186816773730687,
               -0.9305592856087983
            ],
            [
               -0.6214813745677609,
               -0.9312476098034767
            ],
            [
               -0.6242810717624531,
               -0.9319715083265797
            ],
            [
               -0.6270807689571453,
               -0.9327632369394562
            ],
            [
               -0.6298804661518375,
               -0.9336442248183211
            ],
            [
               -0.6326801633465297,
               -0.9346159485649133
            ],
            [
               -0.6354798605412219,
               -0.9356553246115537
            ],
            [
               -0.638279557735914,
               -0.9367168292456474
            ],
            [
               -0.6410792549306062,
               -0.9377416039670757
            ],
            [
               -0.6438789521252984,
               -0.93867156499647
            ],
            [
               -0.6466786493199906,
               -0.9394647444257603
            ],
            [
               -0.6494783465146828,
               -0.940107380959947
            ],
            [
               -0.652278043709375,
               -0.9406189591858976
            ],
            [
               -0.6550777409040672,
               -0.9410483277813911
            ],
            [
               -0.6578774380987593,
               -0.9414616458974828
            ],
            [
               -0.6606771352934515,
               -0.9419253985536559
            ],
            [
               -0.6634768324881437,
               -0.9424892839150999
            ],
            [
               -0.6662765296828359,
               -0.9431738853190408
            ],
            [
               -0.6690762268775281,
               -0.943966636592946
            ],
            [
               -0.6718759240722203,
               -0.9448270977864591
            ],
            [
               -0.6746756212669125,
               -0.9456997624111926
            ],
            [
               -0.6774753184616047,
               -0.9465303998865404
            ],
            [
               -0.6802750156562969,
               -0.9472809923787161
            ],
            [
               -0.6830747128509891,
               -0.9479389316741549
            ],
            [
               -0.6858744100456813,
               -0.9485180731808075
            ],
            [
               -0.6886741072403735,
               -0.9490518512560268
            ],
            [
               -0.6914738044350657,
               -0.9495810908901019
            ],
            [
               -0.6942735016297579,
               -0.9501406356806865
            ],
            [
               -0.6970731988244501,
               -0.9507490153615467
            ],
            [
               -0.6998728960191423,
               -0.9514041301998146
            ],
            [
               -0.7026725932138345,
               -0.9520858078574366
            ],
            [
               -0.7054722904085265,
               -0.9527638310657712
            ],
            [
               -0.7082719876032187,
               -0.9534083899348039
            ],
            [
               -0.7110716847979109,
               -0.9539993851702889
            ],
            [
               -0.7138713819926031,
               -0.9545316991871649
            ],
            [
               -0.7166710791872953,
               -0.9550151449867249
            ],
            [
               -0.7194707763819875,
               -0.9554696941192652
            ],
            [
               -0.7222704735766797,
               -0.9559181075165839
            ],
            [
               -0.7250701707713719,
               -0.9563787502057133
            ],
            [
               -0.7278698679660641,
               -0.9568610019014638
            ],
            [
               -0.7306695651607563,
               -0.9573644920133826
            ],
            [
               -0.7334692623554485,
               -0.9578818774300186
            ],
            [
               -0.7362689595501407,
               -0.958403617273858
            ],
            [
               -0.7390686567448329,
               -0.9589226259372173
            ],
            [
               -0.7418683539395251,
               -0.9594369659640041
            ],
            [
               -0.7446680511342173,
               -0.9599497092019814
            ],
            [
               -0.7474677483289094,
               -0.9604663315500297
            ],
            [
               -0.7502674455236016,
               -0.9609910152195975
            ],
            [
               -0.7530671427182938,
               -0.9615236252085739
            ],
            [
               -0.755866839912986,
               -0.9620587712602279
            ],
            [
               -0.7586665371076782,
               -0.9625874288475229
            ],
            [
               -0.7614662343023704,
               -0.9631004651517201
            ],
            [
               -0.7642659314970626,
               -0.9635925606143982
            ],
            [
               -0.7670656286917548,
               -0.9640647837731665
            ],
            [
               -0.769865325886447,
               -0.9645245691910169
            ],
            [
               -0.7726650230811392,
               -0.9649828800916938
            ],
            [
               -0.7754647202758314,
               -0.9654495068768163
            ],
            [
               -0.7782644174705236,
               -0.9659282958334262
            ],
            [
               -0.7810641146652157,
               -0.9664142716514584
            ],
            [
               -0.7838638118599079,
               -0.9668940180922801
            ],
            [
               -0.7866635090546001,
               -0.9673495122369715
            ],
            [
               -0.7894632062492923,
               -0.9677642922613612
            ],
            [
               -0.7922629034439845,
               -0.9681298688828204
            ],
            [
               -0.7950626006386766,
               -0.9684500449449456
            ],
            [
               -0.7978622978333688,
               -0.9687414074557708
            ],
            [
               -0.800661995028061,
               -0.9690295159543522
            ],
            [
               -0.8034616922227532,
               -0.9693417992977267
            ],
            [
               -0.8062613894174454,
               -0.9696993657156678
            ],
            [
               -0.8090610866121376,
               -0.970110398447017
            ],
            [
               -0.8118607838068298,
               -0.9705673707054759
            ],
            [
               -0.814660481001522,
               -0.9710491038538167
            ],
            [
               -0.8174601781962142,
               -0.9715271159686025
            ],
            [
               -0.8202598753909064,
               -0.9719742975681467
            ],
            [
               -0.8230595725855986,
               -0.9723731831994185
            ],
            [
               -0.8258592697802908,
               -0.9727212166466691
            ],
            [
               -0.828658966974983,
               -0.9730313822974006
            ],
            [
               -0.8314586641696752,
               -0.9733280606818816
            ],
            [
               -0.8342583613643674,
               -0.973639464100289
            ],
            [
               -0.8370580585590595,
               -0.9739890304467587
            ],
            [
               -0.8398577557537517,
               -0.9743883865517108
            ],
            [
               -0.8426574529484439,
               -0.9748338969689706
            ],
            [
               -0.845457150143136,
               -0.9753076251674123
            ],
            [
               -0.8482568473378282,
               -0.9757821681037311
            ],
            [
               -0.8510565445325204,
               -0.9762277296750462
            ],
            [
               -0.8538562417272126,
               -0.976619299473992
            ],
            [
               -0.8566559389219048,
               -0.9769420036977184
            ],
            [
               -0.859455636116597,
               -0.9771934580203678
            ],
            [
               -0.8622553333112892,
               -0.977382968054253
            ],
            [
               -0.8650550305059814,
               -0.9775283317836188
            ],
            [
               -0.8678547277006736,
               -0.9776515197723048
            ],
            [
               -0.8706544248953658,
               -0.9777745323234722
            ],
            [
               -0.873454122090058,
               -0.9779163373731317
            ],
            [
               -0.8762538192847502,
               -0.9780911967741648
            ],
            [
               -0.8790535164794424,
               -0.9783081506533295
            ],
            [
               -0.8818532136741346,
               -0.9785711454914656
            ],
            [
               -0.8846529108688267,
               -0.9788793246418355
            ],
            [
               -0.8874526080635189,
               -0.9792272700233193
            ],
            [
               -0.8902523052582111,
               -0.9796053155296376
            ],
            [
               -0.8930520024529033,
               -0.9800002600126214
            ],
            [
               -0.8958516996475955,
               -0.980396776483332
            ],
            [
               -0.8986513968422877,
               -0.9807795509202698
            ],
            [
               -0.9014510940369799,
               -0.9811358102784214
            ],
            [
               -0.9042507912316721,
               -0.9814575959458353
            ],
            [
               -0.9070504884263643,
               -0.9817430653178342
            ],
            [
               -0.9098501856210565,
               -0.9819963257672223
            ],
            [
               -0.9126498828157487,
               -0.9822257607886193
            ],
            [
               -0.9154495800104409,
               -0.9824413302102744
            ],
            [
               -0.9182492772051329,
               -0.9826517080650408
            ],
            [
               -0.9210489743998251,
               -0.9828622011023017
            ],
            [
               -0.9238486715945173,
               -0.9830741200575296
            ],
            [
               -0.9266483687892095,
               -0.9832857447709809
            ],
            [
               -0.9294480659839017,
               -0.9834944297874131
            ],
            [
               -0.9322477631785939,
               -0.9836989671586647
            ],
            [
               -0.9350474603732861,
               -0.9839012272266485
            ],
            [
               -0.9378471575679783,
               -0.9841063785700114
            ],
            [
               -0.9406468547626705,
               -0.9843215411349686
            ],
            [
               -0.9434465519573627,
               -0.9845533401259006
            ],
            [
               -0.9462462491520549,
               -0.9848052649002143
            ],
            [
               -0.9490459463467471,
               -0.9850758267641285
            ],
            [
               -0.9518456435414393,
               -0.9853582173477337
            ],
            [
               -0.9546453407361315,
               -0.9856416104116996
            ],
            [
               -0.9574450379308237,
               -0.9859136450634065
            ],
            [
               -0.9602447351255159,
               -0.9861632158551205
            ],
            [
               -0.9630444323202081,
               -0.9863826357223471
            ],
            [
               -0.9658441295149003,
               -0.9865685484902802
            ],
            [
               -0.9686438267095925,
               -0.9867215143071381
            ],
            [
               -0.9714435239042847,
               -0.9868447410836069
            ],
            [
               -0.9742432210989769,
               -0.9869427516407996
            ],
            [
               -0.9770429182936691,
               -0.9870207191351822
            ],
            [
               -0.9798426154883613,
               -0.9870847899095802
            ],
            [
               -0.9826423126830534,
               -0.987143118078102
            ],
            [
               -0.9854420098777456,
               -0.9872068257036932
            ],
            [
               -0.9882417070724377,
               -0.9872899251644234
            ],
            [
               -0.9910414042671299,
               -0.9874075205837989
            ],
            [
               -0.9938411014618221,
               -0.9875722799871411
            ],
            [
               -0.9966407986565143,
               -0.9877899985482698
            ],
            [
               -0.9994404958512065,
               -0.9880557210645872
            ],
            [
               -1.0022401930458988,
               -0.9883520577564947
            ],
            [
               -1.005039890240591,
               -0.9886508697444828
            ],
            [
               -1.007839587435283,
               -0.9889185084170575
            ],
            [
               -1.0106392846299752,
               -0.9891235741641459
            ],
            [
               -1.0134389818246674,
               -0.9892451423945311
            ],
            [
               -1.0162386790193596,
               -0.9892789839348545
            ],
            [
               -1.0190383762140518,
               -0.9892396948435989
            ],
            [
               -1.021838073408744,
               -0.9891577828451892
            ],
            [
               -1.0246377706034362,
               -0.989072296726361
            ],
            [
               -1.0274374677981284,
               -0.9890210258948794
            ],
            [
               -1.0302371649928206,
               -0.9890311390724369
            ],
            [
               -1.0330368621875128,
               -0.9891130573547489
            ],
            [
               -1.035836559382205,
               -0.9892593574267543
            ],
            [
               -1.0386362565768972,
               -0.9894488882887574
            ],
            [
               -1.0414359537715894,
               -0.989654596218353
            ],
            [
               -1.0442356509662816,
               -0.9898523658335324
            ],
            [
               -1.0470353481609738,
               -0.9900279155196752
            ],
            [
               -1.049835045355666,
               -0.9901795345968164
            ],
            [
               -1.0526347425503582,
               -0.9903159616746593
            ],
            [
               -1.0554344397450504,
               -0.9904504493856139
            ],
            [
               -1.0582341369397426,
               -0.9905934209393691
            ],
            [
               -1.0610338341344348,
               -0.9907466094910353
            ],
            [
               -1.063833531329127,
               -0.9909010004952558
            ],
            [
               -1.0666332285238191,
               -0.9910394664112114
            ],
            [
               -1.0694329257185113,
               -0.9911432025367812
            ],
            [
               -1.0722326229132033,
               -0.9911995879797665
            ],
            [
               -1.0750323201078955,
               -0.9912084572366475
            ],
            [
               -1.0778320173025877,
               -0.9911842301703828
            ],
            [
               -1.08063171449728,
               -0.9911527723163939
            ],
            [
               -1.083431411691972,
               -0.9911437526286992
            ],
            [
               -1.0862311088866643,
               -0.9911809586828956
            ],
            [
               -1.0890308060813565,
               -0.9912739020330753
            ],
            [
               -1.0918305032760487,
               -0.991413758910117
            ],
            [
               -1.0946302004707409,
               -0.9915753091789989
            ],
            [
               -1.097429897665433,
               -0.9917245155162887
            ],
            [
               -1.1002295948601253,
               -0.9918294180341498
            ],
            [
               -1.1030292920548175,
               -0.9918707966152823
            ],
            [
               -1.1058289892495097,
               -0.9918490176224173
            ],
            [
               -1.1086286864442019,
               -0.9917846717073647
            ],
            [
               -1.111428383638894,
               -0.9917126391420151
            ],
            [
               -1.1142280808335863,
               -0.9916714072366509
            ],
            [
               -1.1170277780282785,
               -0.9916910677822727
            ],
            [
               -1.1198274752229707,
               -0.9917838919530177
            ],
            [
               -1.1226271724176629,
               -0.9919405506382901
            ],
            [
               -1.125426869612355,
               -0.9921331961220796
            ],
            [
               -1.1282265668070472,
               -0.9923243694284906
            ],
            [
               -1.1310262640017394,
               -0.9924788023884744
            ],
            [
               -1.1338259611964316,
               -0.9925742749930122
            ],
            [
               -1.1366256583911238,
               -0.9926080586183167
            ],
            [
               -1.139425355585816,
               -0.9925969821092774
            ],
            [
               -1.1422250527805082,
               -0.9925712788022663
            ],
            [
               -1.1450247499752004,
               -0.9925643901372228
            ],
            [
               -1.1478244471698926,
               -0.9926021475913485
            ],
            [
               -1.1506241443645848,
               -0.9926948362798458
            ],
            [
               -1.153423841559277,
               -0.9928345687686495
            ],
            [
               -1.1562235387539692,
               -0.9929985620042929
            ],
            [
               -1.1590232359486614,
               -0.9931569519139856
            ],
            [
               -1.1618229331433536,
               -0.993282356633115
            ],
            [
               -1.1646226303380458,
               -0.9933579644978094
            ],
            [
               -1.167422327532738,
               -0.9933815812829914
            ],
            [
               -1.1702220247274302,
               -0.9933645552480885
            ],
            [
               -1.1730217219221224,
               -0.993326274129772
            ],
            [
               -1.1758214191168146,
               -0.9932863857126539
            ],
            [
               -1.1786211163115068,
               -0.9932575572400101
            ],
            [
               -1.1814208135061988,
               -0.9932412714226093
            ],
            [
               -1.184220510700891,
               -0.9932280093014166
            ],
            [
               -1.1870202078955832,
               -0.993201615282379
            ],
            [
               -1.1898199050902754,
               -0.9931462159274324
            ],
            [
               -1.1926196022849676,
               -0.9930532399043059
            ],
            [
               -1.1954192994796597,
               -0.9929261074392312
            ],
            [
               -1.198218996674352,
               -0.992780977500912
            ],
            [
               -1.2010186938690441,
               -0.9926432545332288
            ],
            [
               -1.2038183910637363,
               -0.9925409162495207
            ],
            [
               -1.2066180882584285,
               -0.9924966954906923
            ],
            [
               -1.2094177854531207,
               -0.9925214509882546
            ],
            [
               -1.212217482647813,
               -0.9926106437195643
            ],
            [
               -1.2150171798425051,
               -0.9927448743428164
            ],
            [
               -1.2178168770371973,
               -0.9928942602789428
            ],
            [
               -1.2206165742318895,
               -0.9930253988886955
            ],
            [
               -1.2234162714265817,
               -0.9931090551709068
            ],
            [
               -1.226215968621274,
               -0.9931266520979116
            ],
            [
               -1.229015665815966,
               -0.9930740816374224
            ],
            [
               -1.2318153630106583,
               -0.9929621161969809
            ],
            [
               -1.2346150602053505,
               -0.992813547670163
            ],
            [
               -1.2374147574000427,
               -0.9926578979158326
            ],
            [
               -1.240214454594735,
               -0.9925249877703048
            ],
            [
               -1.243014151789427,
               -0.9924387721103919
            ],
            [
               -1.2458138489841193,
               -0.9924126762886484
            ],
            [
               -1.2486135461788115,
               -0.9924472827276043
            ],
            [
               -1.2514132433735037,
               -0.9925307097696885
            ],
            [
               -1.2542129405681959,
               -0.9926414882316252
            ],
            [
               -1.2570126377628879,
               -0.9927532557794231
            ],
            [
               -1.25981233495758,
               -0.9928402307185213
            ],
            [
               -1.2626120321522722,
               -0.9928822648579763
            ],
            [
               -1.2654117293469644,
               -0.9928683625415451
            ],
            [
               -1.2682114265416566,
               -0.992797903232422
            ],
            [
               -1.2710111237363488,
               -0.9926793689185396
            ],
            [
               -1.273810820931041,
               -0.9925270335727678
            ],
            [
               -1.2766105181257332,
               -0.9923566434949254
            ],
            [
               -1.2794102153204254,
               -0.9921814196716607
            ],
            [
               -1.2822099125151176,
               -0.9920096172570572
            ],
            [
               -1.2850096097098098,
               -0.9918443687068242
            ],
            [
               -1.287809306904502,
               -0.9916857441192828
            ],
            [
               -1.2906090040991942,
               -0.991534133061408
            ],
            [
               -1.2934087012938864,
               -0.9913934818661365
            ],
            [
               -1.2962083984885786,
               -0.9912728483282425
            ],
            [
               -1.2990080956832708,
               -0.9911852473894969
            ],
            [
               -1.301807792877963,
               -0.9911437353483721
            ],
            [
               -1.3046074900726552,
               -0.9911558063645394
            ],
            [
               -1.3074071872673474,
               -0.9912180474098281
            ],
            [
               -1.3102068844620396,
               -0.9913132543902425
            ],
            [
               -1.3130065816567318,
               -0.991411675722369
            ],
            [
               -1.315806278851424,
               -0.9914768152687373
            ],
            [
               -1.3186059760461162,
               -0.9914746572831055
            ],
            [
               -1.3214056732408084,
               -0.9913837987811136
            ],
            [
               -1.3242053704355006,
               -0.9912033050172012
            ],
            [
               -1.3270050676301928,
               -0.9909554573686803
            ],
            [
               -1.329804764824885,
               -0.9906819231048107
            ],
            [
               -1.3326044620195772,
               -0.9904338695777278
            ],
            [
               -1.3354041592142694,
               -0.9902585432275981
            ],
            [
               -1.3382038564089616,
               -0.9901861559161668
            ],
            [
               -1.3410035536036538,
               -0.9902210704060714
            ],
            [
               -1.343803250798346,
               -0.9903401268943037
            ],
            [
               -1.3466029479930381,
               -0.9904988158052118
            ],
            [
               -1.3494026451877303,
               -0.9906435468662498
            ],
            [
               -1.3522023423824225,
               -0.9907263017003973
            ],
            [
               -1.3550020395771145,
               -0.9907171651425402
            ],
            [
               -1.3578017367718067,
               -0.9906109129007608
            ],
            [
               -1.360601433966499,
               -0.9904257973874228
            ],
            [
               -1.363401131161191,
               -0.9901952783118679
            ],
            [
               -1.3662008283558833,
               -0.9899558078422462
            ],
            [
               -1.3690005255505755,
               -0.9897350794618364
            ],
            [
               -1.3718002227452677,
               -0.9895449131162867
            ],
            [
               -1.37459991993996,
               -0.9893812324379184
            ],
            [
               -1.377399617134652,
               -0.9892309722185721
            ],
            [
               -1.3801993143293443,
               -0.9890831503866057
            ],
            [
               -1.3829990115240365,
               -0.988939682884168
            ],
            [
               -1.3857987087187287,
               -0.9888214383885172
            ],
            [
               -1.3885984059134209,
               -0.9887665982558191
            ],
            [
               -1.391398103108113,
               -0.9888211182678531
            ],
            [
               -1.3941978003028053,
               -0.9890239941838911
            ],
            [
               -1.3969974974974975,
               -0.9893922084993351
            ]
         ]
      }
   ]
}
