# Supplementary material for: Isolation of a planar π-aromatic Bi5− ring in a cobalt-based inverse-sandwich-type complex
Source: Nat Chem. 2025 Jan 20;17(4):547–55. doi: 10.1038/s41557-024-01713-8 (PMC11964920; doi:10.1038/s41557-024-01713-8)
Supplement: Supplementary file 4 — Original magnetic data of compound 1 and origin file of Fig. 3. [file 41557_2024_1713_MOESM4_ESM.zip › sr_and_T/15.csv]

comment	corrected Loops
temperature	0.3
sr	0.128
angle	0
trans	0
B	M
-1.3999	-0.9817822315334082
-1.3970974874874873	-0.981266354261833
-1.394294974974975	-0.9808663031733862
-1.3914924624624623	-0.9805968830564895
-1.3886899499499499	-0.9804474479409884
-1.3858874374374373	-0.980388672302664
-1.3830849249249249	-0.980382909777326
-1.3802824124124122	-0.9803949646158263
-1.3774798998998998	-0.9804003291662275
-1.3746773873873872	-0.9803889940318224
-1.3718748748748748	-0.9803644362100479
-1.3690723623623622	-0.9803388461276408
-1.3662698498498498	-0.9803266292004471
-1.3634673373373372	-0.9803384581474459
-1.3606648248248248	-0.9803776576531014
-1.3578623123123121	-0.9804397062474661
-1.3550597997997997	-0.9805145159623703
-1.3522572872872871	-0.9805902807867442
-1.3494547747747747	-0.9806573328109534
-1.346652262262262	-0.9807106738460742
-1.3438497497497497	-0.9807505181637939
-1.341047237237237	-0.9807810054431261
-1.3382447247247247	-0.9808079069819633
-1.335442212212212	-0.9808364205794033
-1.3326396996996996	-0.9808699599370971
-1.329837187187187	-0.9809103014348621
-1.3270346746746746	-0.9809587930288761
-1.324232162162162	-0.9810178301317516
-1.3214296496496496	-0.9810916649890444
-1.318627137137137	-0.9811858960248061
-1.3158246246246246	-0.9813055716145804
-1.313022112112112	-0.9814525039824344
-1.3102195995995995	-0.9816228535760494
-1.307417087087087	-0.9818061106949945
-1.3046145745745745	-0.9819862147628586
-1.301812062062062	-0.9821448301854359
-1.2990095495495495	-0.9822659928370556
-1.2962070370370369	-0.9823407493342322
-1.2934045245245245	-0.982370265727833
-1.2906020120120119	-0.9823662652348673
-1.2877994994994995	-0.9823484613624189
-1.2849969869869868	-0.9823396221454768
-1.2821944744744744	-0.9823597033589349
-1.2793919619619618	-0.9824208394302993
-1.2765894494494494	-0.9825247436871891
-1.2737869369369368	-0.9826633074420636
-1.2709844244244244	-0.9828221462603273
-1.2681819119119118	-0.9829858697753171
-1.2653793993993994	-0.9831432807064482
-1.2625768868868867	-0.9832907402176538
-1.2597743743743743	-0.9834325683390757
-1.2569718618618617	-0.9835783719125137
-1.2541693493493493	-0.9837382627288782
-1.2513668368368367	-0.9839176784579817
-1.2485643243243243	-0.9841136864384006
-1.2457618118118117	-0.984314169206157
-1.2429592992992993	-0.9845003160054793
-1.2401567867867866	-0.9846517029345809
-1.2373542742742742	-0.9847523243050509
-1.2345517617617616	-0.9847955579642584
-1.2317492492492492	-0.9847863473326672
-1.2289467367367366	-0.984739773558486
-1.2261442242242242	-0.9846763820267392
-1.2233417117117116	-0.9846157225730578
-1.2205391991991992	-0.9845701929949366
-1.2177366866866866	-0.9845412225802401
-1.2149341741741742	-0.9845191033419549
-1.2121316616616615	-0.9844866029990404
-1.2093291491491491	-0.9844252561556723
-1.2065266366366365	-0.9843223333226594
-1.203724124124124	-0.9841762270507566
-1.2009216116116115	-0.9839984601249927
-1.198119099099099	-0.9838115670550014
-1.1953165865865865	-0.9836433944277143
-1.192514074074074	-0.9835194968457874
-1.1897115615615614	-0.9834559160660439
-1.186909049049049	-0.9834545321576047
-1.1841065365365364	-0.9835024031068578
-1.181304024024024	-0.9835753095144271
-1.1785015115115114	-0.9836444683008199
-1.175698998998999	-0.9836844560352787
-1.1728964864864864	-0.9836800598116253
-1.170093973973974	-0.9836301314085363
-1.1672914614614613	-0.9835474301138023
-1.164488948948949	-0.9834546120386207
-1.1616864364364363	-0.9833776049861138
-1.158883923923924	-0.9833382890849671
-1.1560814114114113	-0.9833485104030533
-1.153278898898899	-0.983406991217673
-1.1504763863863863	-0.9834998339048866
-1.1476738738738739	-0.9836043148299163
-1.1448713613613613	-0.9836948147462783
-1.1420688488488488	-0.9837492500844185
-1.1392663363363362	-0.983754350380079
-1.1364638238238238	-0.9837085317274747
-1.1336613113113112	-0.983621798243409
-1.1308587987987986	-0.9835128634887205
-1.1280562862862862	-0.9834043288808787
-1.1252537737737738	-0.9833171484052887
-1.1224512612612612	-0.9832656894145757
-1.1196487487487485	-0.9832544867049846
-1.1168462362362361	-0.9832773577957907
-1.1140437237237237	-0.9833190078257601
-1.111241211211211	-0.9833587138332074
-1.1084386986986985	-0.9833752389077259
-1.105636186186186	-0.9833518633227807
-1.1028336736736737	-0.9832803815085325
-1.100031161161161	-0.9831631169514561
-1.0972286486486484	-0.9830124280797055
-1.094426136136136	-0.9828477473096966
-1.0916236236236236	-0.9826907990502038
-1.088821111111111	-0.9825601383334859
-1.0860185985985984	-0.9824663997098477
-1.083216086086086	-0.9824095487168771
-1.0804135735735736	-0.9823789696310947
-1.077611061061061	-0.9823564901567139
-1.0748085485485483	-0.9823216176243124
-1.072006036036036	-0.9822575764969377
-1.0692035235235235	-0.9821564138074304
-1.066401011011011	-0.9820216108190316
-1.0635984984984983	-0.9818672975713867
-1.060795985985986	-0.9817141486408689
-1.0579934734734735	-0.9815830615037759
-1.0551909609609609	-0.9814884637355454
-1.0523884484484483	-0.981433306355973
-1.0495859359359359	-0.9814073761832407
-1.0467834234234235	-0.9813895977990883
-1.0439809109109108	-0.9813537748716543
-1.0411783983983982	-0.9812761212867431
-1.0383758858858858	-0.9811423156730001
-1.0355733733733734	-0.9809518986717705
-1.0327708608608608	-0.9807186192598432
-1.0299683483483482	-0.9804665912034609
-1.0271658358358358	-0.9802234459008639
-1.0243633233233234	-0.980012628989015
-1.0215608108108107	-0.9798472588935168
-1.0187582982982981	-0.9797274423743867
-1.0159557857857857	-0.9796417868148126
-1.0131532732732733	-0.9795724418569489
-1.0103507607607607	-0.9795018192313305
-1.007548248248248	-0.9794185886111177
-1.0047457357357357	-0.9793208291937898
-1.0019432232232233	-0.9792152469769126
-0.9991407107107106	-0.9791127984296961
-0.9963381981981981	-0.9790223949644843
-0.9935356856856856	-0.9789451220886283
-0.9907331731731731	-0.978871303874099
-0.9879306606606606	-0.9787817854263634
-0.9851281481481481	-0.9786533051489943
-0.9823256356356356	-0.9784663010301837
-0.9795231231231231	-0.978212486841415
-0.9767206106106106	-0.9778994290796899
-0.973918098098098	-0.9775502341869826
-0.9711155855855855	-0.9771980546430385
-0.968313073073073	-0.9768769134621644
-0.9655105605605605	-0.9766117104734795
-0.962708048048048	-0.9764107139323768
-0.9599055355355355	-0.9762631614019821
-0.957103023023023	-0.9761429790113894
-0.9543005105105105	-0.9760175942240576
-0.951497997997998	-0.975859045932876
-0.9486954854854854	-0.975653705521482
-0.9458929729729728	-0.9754072534557385
-0.9430904604604604	-0.975143042704862
-0.9402879479479478	-0.9748941604463133
-0.9374854354354354	-0.9746916579679896
-0.9346829229229228	-0.9745528228334575
-0.9318804104104104	-0.974473515422499
-0.9290778978978977	-0.9744273900316558
-0.9262753853853853	-0.9743726266806816
-0.9234728728728727	-0.9742643154704516
-0.9206703603603603	-0.9740686801534166
-0.9178678478478477	-0.9737745670197115
-0.9150653353353353	-0.9733983450463164
-0.9122628228228227	-0.9729803659963625
-0.9094603103103103	-0.9725737936926266
-0.9066577977977976	-0.9722290762455319
-0.9038552852852852	-0.971978798984763
-0.9010527727727726	-0.9718276290785299
-0.8982502602602602	-0.9717505340895474
-0.8954477477477477	-0.9716999018657002
-0.8926452352352352	-0.971619419251236
-0.8898427227227227	-0.9714604658175987
-0.8870402102102102	-0.9711960154943127
-0.8842376976976977	-0.9708278517285163
-0.8814351851851852	-0.970385021871425
-0.8786326726726726	-0.9699141983162756
-0.8758301601601601	-0.969465100270851
-0.8730276476476476	-0.969075577469384
-0.8702251351351351	-0.9687609274574447
-0.8674226226226226	-0.9685105542188686
-0.8646201101101101	-0.9682926789543602
-0.8618175975975975	-0.968065271675431
-0.859015085085085	-0.9677894985512652
-0.8562125725725724	-0.9674413503891703
-0.8534100600600599	-0.9670178904646762
-0.8506075475475474	-0.9665364368697182
-0.8478050350350349	-0.9660273316789982
-0.8450025225225224	-0.96552297710341
-0.8422000100100099	-0.965046896514185
-0.8393974974974974	-0.9646063969779575
-0.8365949849849849	-0.9641910808921079
-0.8337924724724723	-0.9637774559167509
-0.8309899599599598	-0.963337899733324
-0.8281874474474473	-0.9628508927808115
-0.8253849349349348	-0.9623091419505878
-0.8225824224224223	-0.9617230250959863
-0.8197799099099098	-0.961118376974343
-0.8169773973973973	-0.9605294616736142
-0.8141748848848848	-0.9599894390093098
-0.8113723723723723	-0.9595212880275319
-0.8085698598598597	-0.9591318416215329
-0.8057673473473472	-0.9588104748797954
-0.8029648348348347	-0.9585324853476851
-0.8001623223223222	-0.9582658113969318
-0.7973598098098097	-0.9579788849918502
-0.7945572972972972	-0.9576473261620579
-0.7917547847847847	-0.9572578115271413
-0.7889522722722722	-0.9568085135551425
-0.7861497597597596	-0.9563066197240355
-0.7833472472472471	-0.9557642353073303
-0.7805447347347346	-0.9551942300718175
-0.7777422222222221	-0.9546072941682711
-0.7749397097097096	-0.9540107985245196
-0.7721371971971971	-0.9534092958141462
-0.7693346846846846	-0.9528059322185614
-0.7665321721721721	-0.952203846501062
-0.7637296596596596	-0.9516068320365327
-0.760927147147147	-0.9510190002338235
-0.7581246346346345	-0.9504436941913577
-0.755322122122122	-0.949882246685644
-0.7525196096096095	-0.9493332291297636
-0.749717097097097	-0.9487925988340855
-0.7469145845845845	-0.9482547407975372
-0.744112072072072	-0.9477140013444676
-0.7413095595595595	-0.947166094741384
-0.738507047047047	-0.9466088190780648
-0.7357045345345344	-0.9460418175543732
-0.7329020220220219	-0.9454655377012546
-0.7300995095095094	-0.9448798980786022
-0.7272969969969969	-0.9442833178548582
-0.7244944844844844	-0.9436726330620848
-0.7216919719719719	-0.9430440603307433
-0.7188894594594594	-0.9423949155001876
-0.7160869469469469	-0.9417254316357955
-0.7132844344344343	-0.9410398989363651
-0.7104819219219218	-0.9403465282050694
-0.7076794094094093	-0.9396558656159979
-0.7048768968968968	-0.9389781090883327
-0.7020743843843843	-0.938320104731412
-0.6992718718718718	-0.9376829749867017
-0.6964693593593593	-0.9370611780025222
-0.6936668468468468	-0.9364433669270207
-0.6908643343343343	-0.9358148547916514
-0.6880618218218217	-0.9351609888977528
-0.6852593093093092	-0.9344704684475573
-0.6824567967967967	-0.9337376872322312
-0.6796542842842842	-0.9329635232684095
-0.6768517717717717	-0.9321545025381226
-0.6740492592592592	-0.9313207554292149
-0.6712467467467467	-0.9304734967889783
-0.6684442342342342	-0.9296228007832503
-0.6656417217217216	-0.928776219591894
-0.6628392092092091	-0.92793841376075
-0.6600366966966966	-0.927111575932527
-0.6572341841841841	-0.9262961834936914
-0.6544316716716716	-0.925491590739961
-0.6516291591591591	-0.9246961575336328
-0.6488266466466466	-0.9239069160549183
-0.6460241341341341	-0.9231190639603253
-0.6432216216216216	-0.9223257172338863
-0.640419109109109	-0.9215182969201006
-0.6376165965965965	-0.9206876837212146
-0.634814084084084	-0.9198259510209044
-0.6320115715715715	-0.9189282131446526
-0.629209059059059	-0.9179940159587374
-0.6264065465465465	-0.917027801234436
-0.623604034034034	-0.9160382599456858
-0.6208015215215215	-0.9150367469392098
-0.617999009009009	-0.9140352246669794
-0.6151964964964964	-0.9130443251999276
-0.6123939839839839	-0.9120720240089297
-0.6095914714714714	-0.9111231481752335
-0.6067889589589589	-0.9101996072804794
-0.6039864464464464	-0.9093009738812645
-0.6011839339339339	-0.9084249591726359
-0.5983814214214214	-0.9075674616014173
-0.5955789089089089	-0.9067221563553205
-0.5927763963963963	-0.905879917557112
-0.5899738838838838	-0.9050285779157419
-0.5871713713713713	-0.9041535257621216
-0.5843688588588588	-0.9032393937015537
-0.5815663463463463	-0.9022726815782915
-0.5787638338338338	-0.901244728670787
-0.5759613213213213	-0.9001541761064089
-0.5731588088088088	-0.8990080660152986
-0.5703562962962963	-0.897821038714391
-0.5675537837837837	-0.8966126295703791
-0.5647512712712712	-0.8954032602730326
-0.5619487587587587	-0.8942099616323866
-0.5591462462462462	-0.8930429952316818
-0.5563437337337337	-0.8919042999037825
-0.5535412212212212	-0.8907881438475496
-0.5507387087087087	-0.8896836893363964
-0.5479361961961962	-0.8885785978099119
-0.5451336836836836	-0.8874625129709319
-0.5423311711711711	-0.8863293550727767
-0.5395286586586586	-0.8851778053797599
-0.5367261461461461	-0.8840099999402653
-0.5339236336336336	-0.8828290645422634
-0.5311211211211211	-0.8816364981476201
-0.5283186086086086	-0.880430425624309
-0.5255160960960961	-0.8792053956437726
-0.5227135835835836	-0.8779538246577128
-0.519911071071071	-0.876668589147505
-0.5171085585585585	-0.8753458556554112
-0.514306046046046	-0.8739871507011276
-0.5115035335335335	-0.8725999317854582
-0.508701021021021	-0.8711964253335074
-0.5058985085085085	-0.8697910642540716
-0.503095995995996	-0.8683972892425198
-0.5002934834834833	-0.8670246335273375
-0.49749097097097084	-0.8656768550197063
-0.4946884584584583	-0.864351490204317
-0.4918859459459458	-0.863040736755122
-0.4890834334334333	-0.8617331995147142
-0.4862809209209208	-0.8604158806292708
-0.4834784084084083	-0.8590758891111248
-0.48067589589589577	-0.8577016176445944
-0.47787338338338325	-0.8562834478932648
-0.47507087087087074	-0.8548142548915334
-0.47226835835835823	-0.8532899945551196
-0.4694658458458457	-0.8517104760559209
-0.4666633333333332	-0.8500801352020209
-0.4638608208208207	-0.8484083823192303
-0.4610583083083082	-0.8467090361740965
-0.4582557957957957	-0.8449985418974781
-0.45545328328328316	-0.8432930679503761
-0.45265077077077065	-0.8416050482419442
-0.44984825825825814	-0.8399400927664862
-0.4470457457457456	-0.8382952670633399
-0.4442432332332331	-0.8366594618001326
-0.4414407207207206	-0.8350159932260994
-0.4386382082082081	-0.8333468689245964
-0.4358356956956956	-0.8316375623029655
-0.43303318318318307	-0.829880884890513
-0.43023067067067056	-0.8280787456554026
-0.42742815815815804	-0.8262412050284795
-0.42462564564564553	-0.8243830809614445
-0.421823133133133	-0.8225191654227559
-0.4190206206206205	-0.8206595851111167
-0.416218108108108	-0.8188068140833968
-0.4134155955955955	-0.8169553107640755
-0.410613083083083	-0.8150938770049625
-0.40781057057057046	-0.8132099155889263
-0.40500805805805795	-0.8112941119009092
-0.40220554554554544	-0.8093439154430211
-0.39940303303303293	-0.8073646072322376
-0.3966005205205205	-0.8053675745988156
-0.3937980080080079	-0.8033663889191811
-0.3909954954954955	-0.8013720548307839
-0.3881929829829829	-0.7993890979714959
-0.3853904704704705	-0.7974138724063036
-0.38258795795795786	-0.7954356936151026
-0.37978544544544546	-0.793440407117709
-0.37698293293293283	-0.7914151363110786
-0.37418042042042043	-0.7893525236659122
-0.3713779079079078	-0.7872529433431608
-0.3685753953953954	-0.7851238683899955
-0.3657728828828828	-0.7829765778590037
-0.3629703703703704	-0.7808213371663384
-0.36016785785785776	-0.7786627437734945
-0.35736534534534536	-0.7764968998125072
-0.35456283283283274	-0.7743114600764971
-0.35176032032032034	-0.7720886196300791
-0.3489578078078077	-0.7698100931209664
-0.3461552952952953	-0.7674624510136092
-0.3433527827827827	-0.7650410552915958
-0.3405502702702703	-0.7625513187861381
-0.33774775775775767	-0.7600069257703672
-0.33494524524524527	-0.7574256737308858
-0.33214273273273265	-0.75482436891335
-0.32934022022022025	-0.7522144653205827
-0.3265377077077076	-0.7495997988585403
-0.323735195195195	-0.7469769693277186
-0.3209326826826826	-0.7443379605651663
-0.31813017017017	-0.7416738156310547
-0.3153276576576576	-0.7389778782590375
-0.31252514514514496	-0.7362473775337532
-0.30972263263263256	-0.7334828609090167
-0.30692012012011993	-0.7306858896714783
-0.30411760760760753	-0.727856150364401
-0.3013150950950949	-0.7249894160808534
-0.2985125825825825	-0.7220774932460099
-0.2957100700700699	-0.719110510313147
-0.2929075575575575	-0.7160809282485858
-0.29010504504504486	-0.7129878473955262
-0.28730253253253246	-0.709839870751034
-0.28450002002001984	-0.7066551106280519
-0.28169750750750744	-0.7034578149411905
-0.2788949949949948	-0.7002722523142593
-0.2760924824824824	-0.6971155302899534
-0.2732899699699698	-0.6939915533155938
-0.2704874574574574	-0.6908881427721314
-0.26768494494494477	-0.6877784672449423
-0.26488243243243237	-0.6846266335637841
-0.26207991991991975	-0.6813959869813873
-0.25927740740740735	-0.6780577936921146
-0.2564748948948947	-0.6745978272870297
-0.2536723823823823	-0.6710190115813564
-0.2508698698698697	-0.6673394843953075
-0.2480673573573573	-0.6635868455517304
-0.24526484484484468	-0.6597904818418014
-0.24246233233233228	-0.6559743588073765
-0.23965981981981965	-0.6521523849066342
-0.23685730730730725	-0.6483275014045697
-0.23405479479479463	-0.6444943656095439
-0.23125228228228223	-0.6406443150556724
-0.2284497697697696	-0.6367706192077136
-0.2256472572572572	-0.632872057640385
-0.22284474474474458	-0.6289535750306308
-0.22004223223223218	-0.6250238870223195
-0.21723971971971956	-0.6210910442127942
-0.21443720720720716	-0.6171577066387475
-0.21163469469469454	-0.613217983494023
-0.20883218218218214	-0.6092571265075779
-0.2060296696696695	-0.6052543388762179
-0.2032271571571571	-0.6011878418127732
-0.2004246446446445	-0.5970405232831297
-0.1976221321321321	-0.5928042646431568
-0.19481961961961947	-0.5884814790862352
-0.19201710710710707	-0.5840833463873001
-0.18921459459459444	-0.5796253593045375
-0.18641208208208204	-0.5751217152045529
-0.18360956956956942	-0.5705804744629
-0.18080705705705702	-0.5660011317810687
-0.1780045445445444	-0.5613754034160472
-0.175202032032032	-0.5566909125101369
-0.17239951951951937	-0.5519364401993281
-0.16959700700700697	-0.5471068484248349
-0.16679449449449435	-0.542205863184527
-0.16399198198198195	-0.5372456081079029
-0.16118946946946933	-0.5322428643195247
-0.15838695695695693	-0.527213143139714
-0.1555844444444443	-0.5221644269718206
-0.1527819319319319	-0.5170926094742325
-0.14997941941941928	-0.5119801929466814
-0.14717690690690688	-0.5067988326547526
-0.14437439439439426	-0.5015151636818389
-0.14157188188188186	-0.4960983668866286
-0.13876936936936923	-0.4905274230930135
-0.13596685685685683	-0.48479610920737753
-0.1331643443443442	-0.4789144534320175
-0.1303618318318318	-0.4729063682387706
-0.1275593193193192	-0.4668042082461075
-0.12475680680680679	-0.4606417559682154
-0.12195429429429416	-0.45444742475093464
-0.11915178178178176	-0.44823924368133355
-0.11634926926926914	-0.44202256760214315
-0.11354675675675674	-0.43579065643107057
-0.11074424424424412	-0.4295275397175468
-0.10794173173173172	-0.423212121487266
-0.1051392192192191	-0.4168223776254342
-0.10233670670670669	-0.41033872312447933
-0.09953419419419407	-0.4037460541462708
-0.09673168168168167	-0.3970344331275039
-0.09392916916916905	-0.39019873594582394
-0.09112665665665665	-0.38323773502861974
-0.08832414414414402	-0.3761530500893145
-0.08552163163163162	-0.368948226619849
-0.082719119119119	-0.3616280018966193
-0.0799166066066066	-0.35419767954037734
-0.07711409409409398	-0.3466625036586191
-0.07431158158158158	-0.3390269934617693
-0.07150906906906895	-0.33129431519078517
-0.06870655655655655	-0.32346585928135524
-0.06590404404404393	-0.3155412012076709
-0.06310153153153153	-0.3075185377744582
-0.06029901901901891	-0.2993955356595284
-0.057496506506506506	-0.2911703675593322
-0.054693993993993884	-0.28284261223027923
-0.05189148148148148	-0.2744137055510843
-0.04908896896896886	-0.2658867567549725
-0.04628645645645646	-0.2572657485729363
-0.04348394394394384	-0.24855435221593863
-0.040681431431431436	-0.2397547320882542
-0.037878918918918814	-0.23086673702233246
-0.03507640640640641	-0.2218877626735241
-0.03227389389389379	-0.21281335824745679
-0.02947138138138139	-0.20363840972174546
-0.026668868868868767	-0.19435854209461206
-0.023866356356356366	-0.1849713094710454
-0.021063843843843744	-0.1754768103407695
-0.018261331331331343	-0.1658775556265894
-0.01545881881881872	-0.15617766824531815
-0.01265630630630632	-0.14638172383096426
-0.009853793793793697	-0.13649367718550504
-0.007051281281281296	-0.12651631144899933
-0.004248768768768674	-0.1164514940538513
-0.001446256256256273	-0.10630126703543707
0.0013562562562563496	-0.0960695134979806
0.00415876876876875	-0.08576371241740688
0.006961281281281373	-0.07539619284437543
0.009763793793793774	-0.06498436471572971
0.012566306306306396	-0.05454963062244661
0.015368818818818797	-0.04411501998990619
0.01817133133133142	-0.03370195018400157
0.02097384384384382	-0.02332681144553128
0.023776356356356443	-0.012998209341478939
0.026578868868868843	-0.002715628950304416
0.029381381381381466	0.007529991596624652
0.03218389389389387	0.01775372113488971
0.03498640640640649	0.027972558234743983
0.03778891891891911	0.03820066606038175
0.04059143143143151	0.048445007035231025
0.043393943943944135	0.05870244352726445
0.046196456456456536	0.06895907370975446
0.04899896896896916	0.07919205632639259
0.05180148148148156	0.08937356566736471
0.05460399399399418	0.09947596635046352
0.05740650650650658	0.10947695928045395
0.060209019019019205	0.11936342926026577
0.0630115315315316	0.12913304215368082
0.06581404404404423	0.13879322112610065
0.06861655655655663	0.14835782331972228
0.07141906906906925	0.15784244721491503
0.07422158158158165	0.16725965037188553
0.07702409409409428	0.176615341786794
0.07982660660660668	0.18590723408237153
0.0826291191191193	0.19512561050823077
0.0854316316316317	0.20425597265495166
0.08823414414414432	0.21328260118033734
0.09103665665665672	0.22219185177623324
0.09383916916916935	0.23097418777891465
0.09664168168168175	0.23962445772851385
0.09944419419419437	0.24814058847923243
0.10224670670670677	0.2565214533387868
0.10504921921921939	0.26476498074242366
0.10785173173173179	0.27286747481245127
0.11065424424424442	0.2808246441731778
0.11345675675675682	0.2886341353468135
0.11625926926926944	0.29629868671278303
0.11906178178178184	0.30382861139266887
0.12186429429429446	0.31124235571478437
0.12466680680680686	0.31856439194376507
0.12746931931931949	0.3258205529797123
0.13027183183183189	0.33303183762855776
0.1330743443443445	0.34020839665554164
0.1358768568568569	0.3473455977745028
0.13867936936936953	0.3544236539800345
0.14148188188188193	0.3614113679630918
0.14428439439439456	0.3682733551400817
0.14708690690690696	0.374979018821086
0.14988941941941958	0.3815109114723484
0.15269193193193198	0.38787014954551136
0.1554944444444446	0.394077277988681
0.158296956956957	0.40016821017531107
0.16109946946946962	0.4061862438147741
0.16390198198198203	0.41217226384220634
0.16670449449449465	0.4181557532267233
0.16950700700700705	0.42414898562761894
0.17230951951951967	0.4301458435184708
0.17511203203203207	0.4361253735692896
0.1779145445445447	0.44205885980561205
0.1807170570570571	0.4479182610393722
0.18351956956956972	0.4536835903531089
0.18632208208208212	0.45934726911934565
0.18912459459459474	0.4649145005315183
0.19192710710710714	0.47039994594578766
0.19472961961961976	0.4758220621327527
0.19753213213213217	0.4811970465930284
0.2003346446446448	0.48653428589574577
0.2031371571571572	0.4918345628376145
0.2059396696696698	0.49709129027118204
0.2087421821821822	0.5022940403429699
0.21154469469469483	0.5074329510532521
0.21434720720720724	0.5125024220750044
0.21714971971971986	0.5175028827725968
0.21995223223223226	0.5224401713387921
0.22275474474474488	0.5273229287483553
0.22555725725725728	0.5321590859768279
0.2283597697697699	0.5369527873421387
0.2311622822822823	0.5417028759331317
0.23396479479479493	0.5464034650585601
0.23676730730730733	0.5510463563997262
0.23956981981981995	0.5556244115335849
0.24237233233233235	0.5601346616058528
0.24517484484484497	0.5645800509155213
0.24797735735735738	0.5689692022347207
0.25077986986987	0.5733142832788676
0.2535823823823824	0.5776277000090229
0.256384894894895	0.5819187213720103
0.2591874074074074	0.5861911282694541
0.26198991991992004	0.5904425920639367
0.26479243243243245	0.5946658695702571
0.26759494494494507	0.598851273700638
0.27039745745745747	0.6029894617283276
0.2731999699699701	0.6070735190823531
0.2760024824824825	0.6110996229049293
0.2788049949949951	0.6150661339170297
0.2816075075075075	0.6189715855242026
0.28441002002002014	0.6228124940542513
0.28721253253253254	0.6265820383053574
0.29001504504504516	0.6302703974125888
0.29281755755755756	0.6338669712596279
0.2956200700700702	0.6373640204370454
0.2984225825825826	0.6407606816933437
0.3012250950950952	0.6440660395518492
0.3040276076076076	0.6473000710663768
0.30683012012012023	0.6504918058913869
0.30963263263263263	0.6536748127982355
0.31243514514514525	0.656880912856606
0.31523765765765766	0.6601335943308337
0.3180401701701703	0.663442790001423
0.3208426826826827	0.666802410246485
0.3236451951951953	0.6701913700614054
0.3264477077077077	0.6735779799013528
0.3292502202202203	0.6769267222322608
0.3320527327327327	0.6802058342755402
0.33485524524524535	0.6833939197520458
0.33765775775775775	0.6864840653524965
0.34046027027027037	0.6894845681655865
0.34326278278278277	0.6924162184449384
0.3460652952952954	0.6953069090016168
0.3488678078078078	0.6981849493622709
0.3516703203203204	0.7010727049455492
0.3544728328328328	0.7039820134392485
0.35727534534534544	0.7069123140138132
0.36007785785785784	0.7098517085773741
0.36288037037037046	0.71278045131288
0.36568288288288286	0.7156758189829557
0.3684853953953955	0.7185170793931694
0.3712879079079079	0.7212893897734045
0.3740904204204205	0.7239858650753622
0.3768929329329329	0.7266076249332585
0.37969544544544553	0.7291621859733446
0.38249795795795793	0.7316609539652932
0.38530047047047056	0.7341166867636375
0.38810298298298296	0.7365416298898916
0.3909054954954956	0.7389466476999013
0.393708008008008	0.7413412254583984
0.3965105205205206	0.7437338623028509
0.3993130330330332	0.746132240055594
0.4021155455455456	0.7485426893949574
0.40491805805805825	0.75096883738022
0.40772057057057065	0.7534097776995408
0.4105230830830833	0.7558584821037094
0.4133255955955957	0.7583013081937761
0.4161281081081083	0.7607192683587993
0.4189306206206207	0.7630912314864111
0.4217331331331333	0.7653985704930116
0.4245356456456457	0.7676301582857287
0.42733815815815834	0.7697862753285063
0.43014067067067074	0.771880079316752
0.43294318318318337	0.7739358296636938
0.43574569569569577	0.7759839342850614
0.4385482082082084	0.7780538471689948
0.4413507207207208	0.7801665925597603
0.4441532332332334	0.7823289665928541
0.4469557457457458	0.7845311412917275
0.44975825825825844	0.786748523142599
0.45256077077077084	0.7889475321025052
0.45536328328328346	0.79109381571614
0.45816579579579586	0.7931606560953592
0.4609683083083085	0.79513521862584
0.4637708208208209	0.7970208910823599
0.4665733333333335	0.7988351085774203
0.4693758458458459	0.800603411201503
0.47217835835835853	0.80235161774487
0.47498087087087093	0.8040985565767105
0.47778338338338355	0.805851585514828
0.48058589589589595	0.8076062111648037
0.4833884084084086	0.8093497719605587
0.486190920920921	0.8110678101401827
0.4889934334334336	0.8127508650694395
0.491795945945946	0.81439927484499
0.4945984584584586	0.816024235354801
0.497400970970971	0.8176446296900843
0.5002034834834836	0.8192805952815395
0.503005995995996	0.8209459581101646
0.5058085085085087	0.8226421363716603
0.5086110210210211	0.8243557246149478
0.5114135335335337	0.8260608226658415
0.5142160460460461	0.8277256349183899
0.5170185585585587	0.8293214366579551
0.5198210710710711	0.8308311608767469
0.5226235835835837	0.83225489262249
0.5254260960960961	0.8336104744694659
0.5282286086086088	0.8349289408930758
0.5310311211211212	0.8362461248482594
0.5338336336336338	0.8375929881647917
0.5366361461461462	0.8389876224690811
0.5394386586586588	0.8404313180839627
0.5422411711711712	0.841909783628563
0.5450436836836838	0.8433989497743499
0.5478461961961962	0.8448733473715423
0.5506487087087089	0.8463142835429878
0.5534512212212213	0.8477151934187714
0.5562537337337339	0.8490825566977597
0.5590562462462463	0.8504322889944371
0.5618587587587589	0.851783033064762
0.5646612712712713	0.8531487770062189
0.5674637837837839	0.8545333863721347
0.5702662962962963	0.8559289142849722
0.573068808808809	0.8573182076288268
0.5758713213213213	0.8586808273123556
0.578673833833834	0.860000163305565
0.5814763463463464	0.8612692379897346
0.584278858858859	0.8624931798150712
0.5870813713713714	0.863687535214821
0.589883883883884	0.8648730514079588
0.5926863963963964	0.8660687926819146
0.595488908908909	0.8672860184165254
0.5982914214214214	0.868524956265357
0.6010939339339341	0.8697755541985799
0.6038964464464465	0.8710218617031726
0.6066989589589589	0.8722483810405333
0.6095014714714717	0.8734460110849631
0.6123039839839841	0.874615341025023
0.6151064964964965	0.8757660023357356
0.6179090090090089	0.8769122286748408
0.6207115215215218	0.87806619944345
0.6235140340340342	0.8792316435565353
0.6263165465465466	0.880400218781588
0.629119059059059	0.8815523162667356
0.6319215715715718	0.8826624420378144
0.6347240840840842	0.883707697269752
0.6375265965965966	0.8846766773667265
0.640329109109109	0.8855757663491806
0.6431316216216219	0.8864304680414739
0.6459341341341343	0.8872809027486839
0.6487366466466467	0.8881724405074742
0.651539159159159	0.8891440430638757
0.6543416716716719	0.8902177167906702
0.6571441841841843	0.8913922512064623
0.6599466966966967	0.892643186215974
0.6627492092092091	0.8939290949013268
0.665551721721722	0.8952023707468988
0.6683542342342343	0.8964213667266956
0.6711567467467467	0.8975603684533706
0.6739592592592591	0.8986146013075602
0.676761771771772	0.8995990339209563
0.6795642842842844	0.9005416447010659
0.6823667967967968	0.901473461757401
0.6851693093093092	0.902418562305098
0.687971821821822	0.9033870738928271
0.6907743343343344	0.904373135686465
0.6935768468468468	0.9053581293364268
0.6963793593593592	0.9063178192344614
0.6991818718718721	0.9072308827016293
0.7019843843843845	0.9080860103607957
0.7047868968968969	0.9088853747776473
0.7075894094094093	0.9096435620729868
0.7103919219219221	0.9103825870741096
0.7131944344344345	0.9111248616808154
0.7159969469469469	0.911886562851757
0.7187994594594593	0.912673590645132
0.7216019719719722	0.9134813365674979
0.7244044844844846	0.9142981461397062
0.727206996996997	0.9151111120973157
0.7300095095095094	0.9159120849702187
0.7328120220220222	0.9167017666590827
0.7356145345345346	0.917490443687085
0.738417047047047	0.9182950711759506
0.7412195595595594	0.9191336447498291
0.7440220720720723	0.9200186940774429
0.7468245845845847	0.9209520177935135
0.7496270970970971	0.9219223807615371
0.7524296096096099	0.9229069586045366
0.7552321221221223	0.9238761537941833
0.7580346346346347	0.9248003930500639
0.7608371471471471	0.9256569558643386
0.76363965965966	0.926434930894799
0.7664421721721724	0.9271370075763796
0.7692446846846848	0.9277777708226851
0.7720471971971972	0.9283791697157451
0.77484970970971	0.9289645766037293
0.7776522222222224	0.9295531398490604
0.7804547347347348	0.9301559128719323
0.7832572472472472	0.9307746199388998
0.7860597597597601	0.9314031100336824
0.7888622722722725	0.9320308029549678
0.7916647847847849	0.9326469520050662
0.7944672972972973	0.9332444415551742
0.7972698098098101	0.9338220931733321
0.8000723223223225	0.9343849588536803
0.8028748348348349	0.9349426682476047
0.8056773473473473	0.9355064037547001
0.8084798598598602	0.936085384601334
0.8112823723723726	0.9366838007492524
0.814084884884885	0.9372989709459334
0.8168873973973974	0.9379211763736996
0.8196899099099102	0.9385352318755591
0.8224924224224226	0.9391234844417518
0.825294934934935	0.9396696363727508
0.8280974474474474	0.9401626169553481
0.8308999599599602	0.9405996905930145
0.8337024724724726	0.9409880960511656
0.836504984984985	0.941344753029425
0.8393074974974974	0.9416939239647972
0.8421100100100103	0.9420631328675197
0.8449125225225227	0.9424780457514683
0.8477150350350351	0.9429573179140378
0.8505175475475475	0.9435085231361959
0.8533200600600603	0.9441261397696159
0.8561225725725727	0.9447921758595283
0.8589250850850851	0.9454794375438695
0.8617275975975975	0.946156813239617
0.8645301101101104	0.9467954257190521
0.8673326226226228	0.947374247825963
0.8701351351351352	0.9478838765378177
0.8729376476476476	0.9483276089690451
0.8757401601601604	0.9487196533010618
0.8785426726726728	0.9490810498168538
0.8813451851851852	0.9494344596269566
0.8841476976976976	0.9497992290983621
0.8869502102102105	0.9501879807417741
0.8897527227227229	0.9506054648168458
0.8925552352352353	0.9510496911203137
0.8953577477477477	0.9515146718834702
0.8981602602602605	0.9519936612539313
0.9009627727727729	0.9524817128424501
0.9037652852852853	0.9529767077845643
0.9065677977977977	0.9534786145380125
0.9093703103103106	0.9539874181528107
0.912172822822823	0.9545006676433296
0.9149753353353354	0.9550117572122419
0.9177778478478478	0.9555098185427064
0.9205803603603606	0.9559815341143874
0.923382872872873	0.9564144769856737
0.9261853853853854	0.9568009831836848
0.9289878978978978	0.9571412803760531
0.9317904104104107	0.9574447390920846
0.9345929229229231	0.9577286467598367
0.9373954354354355	0.9580146637414275
0.9401979479479479	0.9583238591100103
0.9430004604604607	0.9586716992497739
0.9458029729729731	0.9590644151062018
0.9486054854854855	0.9594977818326225
0.9514079979979979	0.9599586305429622
0.9542105105105108	0.9604286033956386
0.9570130230230232	0.9608890171336668
0.9598155355355356	0.9613254179143707
0.962618048048048	0.961730572150296
0.9654205605605608	0.962105178874691
0.9682230730730732	0.9624563222632971
0.9710255855855856	0.9627943650390052
0.973828098098098	0.9631293968000998
0.9766306106106108	0.9634683757130549
0.9794331231231233	0.963813752364961
0.9822356356356357	0.9641637813245101
0.985038148148148	0.9645141229901044
0.9878406606606609	0.9648599267755993
0.9906431731731733	0.9651975016825631
0.9934456856856857	0.9655249356671982
0.9962481981981981	0.9658415118437822
0.9990507107107109	0.9661462972194574
1.0018532232232233	0.966436646800358
1.0046557357357357	0.9667074327858158
1.0074582482482481	0.9669515474608512
1.010260760760761	0.9671617334645626
1.0130632732732734	0.9673332484425112
1.0158657857857858	0.9674664771691259
1.0186682982982982	0.9675685161155874
1.021470810810811	0.9676530189117833
1.0242733233233234	0.9677381266447909
1.0270758358358358	0.96784293588344
1.0298783483483482	0.9679834637537856
1.032680860860861	0.9681692752904598
1.0354833733733735	0.9684017662216375
1.0382858858858859	0.9686745954075475
1.0410883983983983	0.9689760983095244
1.0438909109109111	0.969292905412831
1.0466934234234235	0.9696136379857012
1.049495935935936	0.9699315711673289
1.0522984484484483	0.9702455289640954
1.0551009609609612	0.9705588750973964
1.0579034734734736	0.9708770823489314
1.060705985985986	0.9712047940038437
1.0635084984984984	0.9715433966898641
1.0663110110110112	0.9718898823889133
1.0691135235235236	0.9722372871117793
1.071916036036036	0.9725764360869367
1.0747185485485484	0.9728982986259465
1.0775210610610613	0.9731961044180106
1.0803235735735737	0.9734665368911071
1.083126086086086	0.9737097222208906
1.0859285985985985	0.9739282125326174
1.0887311111111113	0.9741255325086007
1.0915336236236237	0.9743049794175742
1.0943361361361361	0.9744691955163234
1.0971386486486485	0.9746206414108995
1.0999411611611614	0.9747626494283532
1.1027436736736738	0.974900414434132
1.1055461861861862	0.9750412277768312
1.1083486986986986	0.9751935179882611
1.1111512112112114	0.9753647472084437
1.1139537237237238	0.9755587461895556
1.1167562362362362	0.9757734411383441
1.119558748748749	0.9759999665306467
1.1223612612612615	0.976223815547814
1.1251637737737739	0.9764280406470345
1.1279662862862863	0.9765977862806465
1.130768798798799	0.9767248710362277
1.1335713113113115	0.9768109566587195
1.136373823823824	0.9768681461787831
1.1391763363363363	0.9769165790089016
1.1419788488488491	0.9769795219268127
1.1447813613613615	0.9770772898876348
1.147583873873874	0.977221781677688
1.1503863863863864	0.9774133083640242
1.1531888988988992	0.9776407328391734
1.1559914114114116	0.9778849190685086
1.158793923923924	0.9781244329582865
1.1615964364364364	0.9783416928717079
1.1643989489489492	0.978527595937968
1.1672014614614616	0.9786831236488778
1.170003973973974	0.9788174187813847
1.1728064864864864	0.9789430105058889
1.1756089989989993	0.9790698535041729
1.1784115115115117	0.9792003000451921
1.181214024024024	0.9793268697940547
1.1840165365365365	0.9794337813606893
1.1868190490490493	0.979501942780088
1.1896215615615617	0.9795158790592864
1.1924240740740741	0.9794703165156187
1.1952265865865865	0.9793741195968619
1.1980290990990994	0.9792500246212337
1.2008316116116118	0.9791299187828084
1.2036341241241242	0.9790468620724164
1.2064366366366366	0.9790261721855054
1.2092391491491494	0.9790783073727063
1.2120416616616618	0.9791958287401299
1.2148441741741742	0.9793555200206203
1.2176466866866866	0.979525155658411
1.2204491991991995	0.9796729383099472
1.2232517117117119	0.9797767503639543
1.2260542242242243	0.9798303758461506
1.2288567367367367	0.9798447635935212
1.2316592492492495	0.9798439434945552
1.234461761761762	0.9798568917677957
1.2372642742742743	0.9799079315291241
1.2400667867867867	0.9800087328012066
1.2428692992992996	0.980154478685223
1.245671811811812	0.9803254401991521
1.2484743243243244	0.9804934673293151
1.2512768368368368	0.9806313107325937
1.2540793493493496	0.9807217500384471
1.256881861861862	0.9807635286027283
1.2596843743743744	0.9807720830687285
1.2624868868868868	0.9807747028078257
1.2652893993993997	0.9808015402871169
1.268091911911912	0.9808752517521742
1.2708944244244245	0.9810025440178849
1.2736969369369369	0.9811703744085174
1.2764994494494497	0.9813481568753619
1.279301961961962	0.9814955001020833
1.2821044744744745	0.9815733098939137
1.284906986986987	0.9815550507843289
1.2877094994994998	0.9814348948205531
1.2905120120120122	0.9812303988903386
1.2933145245245246	0.9809789529777877
1.296117037037037	0.980729032146407
1.2989195495495498	0.980528721446184
1.3017220620620622	0.9804146477349318
1.3045245745745746	0.9804041804035046
1.307327087087087	0.9804926840590205
1.3101295995995998	0.9806560923980245
1.3129321121121122	0.9808576094560542
1.3157346246246246	0.9810563712047073
1.318537137137137	0.9812156710139959
1.32133964964965	0.9813088636773082
1.3241421621621623	0.9813220705740888
1.3269446746746747	0.9812539244618521
1.329747187187187	0.9811134238697166
1.3325496996997	0.9809172541981452
1.3353522122122123	0.9806876331343617
1.3381547247247247	0.9804510326807578
1.3409572372372371	0.980237348339333
1.34375974974975	0.9800785786640509
1.3465622622622624	0.980006083830619
1.3493647747747748	0.980046042918491
1.3521672872872872	0.9802136352901032
1.3549697997998	0.9805073810472613
1.3577723123123124	0.9809056035924042
1.3605748248248248	0.9813668466527912
1.3633773373373372	0.9818352304504547
1.36617984984985	0.9822503655801884
1.3689823623623625	0.9825599632208046
1.3717848748748749	0.9827321717763762
1.3745873873873873	0.9827643386484213
1.3773898998999001	0.982685526134583
1.3801924124124125	0.9825515909915064
1.382994924924925	0.9824335799314654
1.3857974374374373	0.9824020439594094
1.3885999499499502	0.9825110805387613
1.3914024624624626	0.9827860961949482
1.394204974974975	0.9832183618845489
1.3970074874874874	0.9837676554878028
1.39981	0.9843721533261798
1.39991	0.9847955579642584
1.3971074774774772	0.9840019708119498
1.3943049549549547	0.9834127687621146
1.391502432432432	0.9830813594572545
1.3886999099099095	0.9829867079568801
1.385897387387387	0.9830458489884575
1.3830948648648644	0.9831439583340151
1.3802923423423419	0.9831720605460907
1.3774898198198193	0.9830604027144232
1.3746872972972968	0.982797333402951
1.3718847747747747	0.9824285139125268
1.369082252252252	0.9820377577171306
1.3662797297297296	0.9817166058134563
1.363477207207207	0.9815330382621388
1.3606746846846844	0.9815095146409174
1.3578721621621619	0.9816170281660983
1.3550696396396393	0.9817863275965908
1.3522671171171168	0.981931804686093
1.3494645945945942	0.9819796277538098
1.3466620720720717	0.9818907373564483
1.3438595495495491	0.9816714904164681
1.3410570270270266	0.9813691759219341
1.338254504504504	0.981054743478299
1.335451981981982	0.9807991472089956
1.3326494594594593	0.9806514121941929
1.3298469369369368	0.9806254367927714
1.3270444144144142	0.9806991768050559
1.3242418918918917	0.9808254836003503
1.3214393693693691	0.9809500287696669
1.3186368468468466	0.9810297159891506
1.315834324324324	0.9810453388587512
1.3130318018018015	0.9810047173233791
1.310229279279279	0.9809361436245077
1.3074267567567563	0.980875365531483
1.3046242342342338	0.9808513502252296
1.3018217117117112	0.980876080590072
1.2990191891891887	0.9809417575502595
1.2962166666666666	0.9810258052145195
1.293414144144144	0.9811011415656403
1.2906116216216215	0.9811473559262096
1.287809099099099	0.9811583409317604
1.2850065765765764	0.9811435186867494
1.2822040540540538	0.98112241849724
1.2794015315315312	0.9811149926311322
1.2765990090090087	0.981131709638893
1.2737964864864861	0.981167541735845
1.2709939639639636	0.981202459752653
1.268191441441441	0.9812085458318291
1.2653889189189185	0.9811612695353882
1.262586396396396	0.9810507972175744
1.2597838738738734	0.9808890331512878
1.2569813513513513	0.9807094884978418
1.2541788288288287	0.9805595395937676
1.2513763063063061	0.9804872917649856
1.2485737837837836	0.9805271724693305
1.245771261261261	0.9806888763778114
1.2429687387387385	0.9809532162000616
1.240166216216216	0.9812761854124314
1.2373636936936934	0.9815998997254627
1.2345611711711708	0.9818669537489673
1.2317586486486483	0.9820338058926605
1.2289561261261257	0.9820793486776094
1.2261536036036031	0.9820065828545066
1.2233510810810806	0.9818376381415379
1.2205485585585585	0.9816044579723968
1.217746036036036	0.9813386076480881
1.2149435135135134	0.9810635529727623
1.2121409909909908	0.9807915220362564
1.2093384684684683	0.980525220849912
1.2065359459459457	0.9802629176956499
1.2037334234234232	0.980004357595956
1.2009309009009006	0.9797549407147788
1.198128378378378	0.97952652829144
1.1953258558558555	0.9793347139719641
1.192523333333333	0.9791938297637233
1.1897208108108104	0.9791118075915797
1.1869182882882878	0.9790869991361002
1.1841157657657653	0.9791082198486436
1.1813132432432432	0.979157986214884
1.1785107207207206	0.9792176761200597
1.175708198198198	0.9792726361417907
1.1729056756756755	0.9793153421722285
1.170103153153153	0.9793455367153221
1.1673006306306304	0.979367483338085
1.1644981081081078	0.9793856161974104
1.1616955855855853	0.9794004804400536
1.1588930630630627	0.9794067240743103
1.1560905405405402	0.9793940716902252
1.1532880180180176	0.979351008626115
1.150485495495495	0.979269794154007
1.1476829729729725	0.9791508308265324
1.14488045045045	0.9790045742121343
1.1420779279279278	0.9788500207989776
1.1392754054054053	0.9787100488147182
1.1364728828828827	0.9786050508191158
1.1336703603603602	0.97854695851023
1.1308678378378376	0.9785356746278762
1.128065315315315	0.9785591233764384
1.1252627927927925	0.9785968997977366
1.12246027027027	0.9786262831795194
1.1196577477477474	0.9786286128017341
1.1168552252252248	0.9785939713738412
1.1140527027027023	0.9785227858477608
1.1112501801801797	0.9784240811666256
1.1084476576576572	0.9783112922762995
1.105645135135135	0.9781973289387318
1.1028426126126125	0.9780907208464575
1.10004009009009	0.9779941193350792
1.0972375675675674	0.9779054233700488
1.0944350450450449	0.9778207258840248
1.0916325225225223	0.9777375558932193
1.0888299999999997	0.9776568007986683
1.0860274774774772	0.9775822707438868
1.0832249549549546	0.9775178957983441
1.080422432432432	0.9774636324505057
1.0776199099099095	0.9774118708532507
1.074817387387387	0.9773461766187916
1.0720148648648644	0.9772435099638241
1.0692123423423419	0.9770798510379552
1.0664098198198197	0.9768378376718039
1.0636072972972972	0.9765140670908123
1.0608047747747746	0.9761234977278099
1.058002252252252	0.9756990426885321
1.0551997297297295	0.9752858097670785
1.052397207207207	0.9749311020792626
1.0495946846846844	0.9746727181539898
1.0467921621621619	0.9745288057673822
1.0439896396396393	0.9744922683586141
1.0411871171171168	0.9745315384182611
1.0383845945945942	0.9745977562652686
1.0355820720720716	0.974636554779202
1.032779549549549	0.9746013073838407
1.0299770270270265	0.9744642571612048
1.0271745045045044	0.974222544404814
1.0243719819819819	0.9738976083776374
1.0215694594594593	0.9735283194700195
1.0187669369369368	0.9731599421524428
1.0159644144144142	0.9728321285938155
1.0131618918918917	0.9725692909895463
1.010359369369369	0.9723758802364904
1.0075568468468465	0.9722375793522289
1.004754324324324	0.9721276701828137
1.0019518018018014	0.9720163728153328
0.9991492792792789	0.9718802066257917
0.9963467567567563	0.9717085740564633
0.9935442342342338	0.9715057433268952
0.9907417117117117	0.9712878839983117
0.9879391891891891	0.9710763317246864
0.9851366666666665	0.970889370203589
0.982334144144144	0.9707352007733199
0.9795316216216214	0.9706083312962481
0.9767290990990989	0.9704905105633133
0.9739265765765763	0.9703559108455313
0.9711240540540538	0.9701789534453609
0.9683215315315312	0.9699423696638705
0.9655190090090087	0.9696430236682527
0.9627164864864861	0.969293702407205
0.9599139639639636	0.9689202879523906
0.957111441441441	0.968555102038198
0.9543089189189184	0.9682283402777725
0.9515063963963963	0.9679600623626763
0.9487038738738738	0.96775501843371
0.9459013513513512	0.9676017352231774
0.9430988288288287	0.9674760222444716
0.9402963063063061	0.9673477707345937
0.9374937837837836	0.9671889918361478
0.934691261261261	0.9669807480522414
0.9318887387387385	0.9667170505890952
0.9290862162162159	0.9664047842679742
0.9262836936936933	0.9660599668052461
0.9234811711711708	0.9657017597458433
0.9206786486486482	0.9653462790138976
0.9178761261261257	0.9650022125276332
0.9150736036036036	0.9646695637506852
0.912271081081081	0.9643417344110465
0.9094685585585585	0.9640100027195335
0.9066660360360359	0.9636686286527762
0.9038635135135134	0.9633186016328259
0.9010609909909908	0.9629685158551993
0.8982584684684682	0.9626320649216884
0.8954559459459457	0.9623228588553283
0.8926534234234231	0.9620482760114584
0.8898509009009006	0.9618045208565724
0.887048378378378	0.9615747924997435
0.8842458558558555	0.9613315421633026
0.8814433333333329	0.961042496675597
0.8786408108108104	0.9606788686391834
0.8758382882882882	0.9602233784382703
0.8730357657657657	0.9596756541758498
0.8702332432432431	0.9590532932580937
0.8674307207207206	0.9583881503382168
0.864628198198198	0.9577188590513643
0.8618256756756755	0.957081738428506
0.8590231531531529	0.9565027095699645
0.8562206306306304	0.9559924988610897
0.8534181081081078	0.9555463431106326
0.8506155855855853	0.9551479845895079
0.8478130630630627	0.9547764152671545
0.8450105405405401	0.9544130314206225
0.8422080180180176	0.9540468472566526
0.839405495495495	0.9536761823102147
0.8366029729729729	0.9533065154408376
0.8338004504504504	0.9529455510759148
0.8309979279279278	0.9525975103367361
0.8281954054054053	0.9522589121742902
0.8253928828828827	0.9519175623479872
0.8225903603603602	0.9515553086359732
0.8197878378378376	0.9511537469663045
0.816985315315315	0.9507009492361165
0.8141827927927925	0.950196819046399
0.8113802702702699	0.9496550387364233
0.8085777477477474	0.949100644777706
0.8057752252252248	0.9485637091673516
0.8029727027027023	0.9480709333987776
0.8001701801801802	0.9476377308287292
0.7973676576576576	0.9472633152578325
0.794565135135135	0.9469304317298297
0.7917626126126125	0.946609935073347
0.7889600900900899	0.9462689002071911
0.7861575675675674	0.945879826415426
0.7833550450450448	0.9454281392542556
0.7805525225225223	0.9449157167070596
0.7777499999999997	0.9443594057067044
0.7749474774774772	0.9437850573122393
0.7721449549549546	0.9432189985821073
0.769342432432432	0.9426796392397767
0.7665399099099095	0.9421718406242938
0.763737387387387	0.9416857825115119
0.7609348648648648	0.9412006368369839
0.7581323423423423	0.940691846083245
0.7553298198198197	0.9401396779443116
0.7525272972972972	0.9395363302587074
0.7497247747747746	0.938889304740903
0.7469222522522521	0.938219909044443
0.7441197297297295	0.9375572300448729
0.741317207207207	0.9369292971761536
0.7385146846846844	0.9363540155414782
0.7357121621621618	0.9358325487505541
0.7329096396396393	0.9353471543466341
0.7301071171171167	0.9348642290494336
0.7273045945945942	0.9343418719210035
0.7245020720720716	0.9337400314585576
0.7216995495495495	0.9330306054727726
0.718897027027027	0.9322048849413684
0.7160945045045044	0.9312764460854697
0.7132919819819818	0.9302787853754049
0.7104894594594593	0.9292583298532311
0.7076869369369367	0.9282645875330091
0.7048844144144142	0.9273398486238582
0.7020818918918916	0.9265108666587905
0.6992793693693691	0.9257843652395734
0.6964768468468465	0.925147207027956
0.693674324324324	0.9245708993903041
0.6908718018018014	0.9240190912284008
0.6880692792792789	0.9234560821773476
0.6852667567567567	0.9228542543224119
0.6824642342342342	0.9221987477335867
0.6796617117117116	0.9214885049053816
0.6768591891891891	0.920733784105513
0.6740566666666665	0.919951132454399
0.671254144144144	0.9191573921574789
0.6684516216216214	0.9183644504732646
0.6656490990990989	0.9175761186703286
0.6628465765765763	0.9167878429086445
0.6600440540540538	0.9159891092087116
0.6572415315315312	0.9151676426330051
0.6544390090090086	0.9143140280228566
0.6516364864864861	0.913425321319485
0.6488339639639635	0.9125065812497697
0.6460314414414414	0.9115699139225097
0.6432289189189189	0.910631383576954
0.6404263963963963	0.9097067712965006
0.6376238738738738	0.9088074736175784
0.6348213513513512	0.9079377390516845
0.6320188288288286	0.9070939838890073
0.6292163063063061	0.9062662635648047
0.6264137837837835	0.9054413194283122
0.623611261261261	0.9046061819430817
0.6208087387387384	0.9037512226051228
0.6180062162162159	0.9028718210266862
0.6152036936936933	0.9019683412251471
0.6124011711711708	0.9010446995171382
0.6095986486486482	0.9001062476651147
0.6067961261261261	0.8991578393690711
0.6039936036036035	0.8982027573430722
0.601191081081081	0.8972427381067143
0.5983885585585584	0.8962788210490387
0.5955860360360359	0.8953123725691434
0.5927835135135133	0.8943455496689605
0.5899809909909908	0.893380713896246
0.5871784684684682	0.892418798569806
0.5843759459459457	0.8914571797981796
0.5815734234234231	0.8904879808621928
0.5787709009009008	0.8894977763208514
0.5759683783783782	0.8884693029460267
0.5731658558558557	0.8873851238625527
0.5703633333333331	0.8862324475972041
0.5675608108108106	0.8850077432640173
0.564758288288288	0.8837196405235912
0.5619557657657654	0.8823889532867524
0.5591532432432431	0.8810454434602368
0.5563507207207206	0.8797219151655451
0.553548198198198	0.8784470886124953
0.5507456756756755	0.8772391563011188
0.5479431531531529	0.8761018055329155
0.5451406306306303	0.8750238177711702
0.5423381081081078	0.87398232854625
0.5395355855855855	0.8729487729230445
0.5367330630630629	0.8718957867577908
0.5339305405405403	0.8708031206222693
0.5311280180180178	0.869661010978203
0.5283254954954952	0.8684703042498889
0.5255229729729727	0.867239656791791
0.5227204504504503	0.8659809994978116
0.5199179279279278	0.8647048861014852
0.5171154054054052	0.8634172203491286
0.5143128828828827	0.8621182515087071
0.5115103603603601	0.8608038724711418
0.5087078378378376	0.859468456572773
0.505905315315315	0.858107999626945
0.5031027927927927	0.8567223351381299
0.5003002702702701	0.8553156322335427
0.4974977477477476	0.8538950813740296
0.494695225225225	0.852468355001657
0.49189270270270247	0.8510408509064207
0.4890901801801799	0.8496137465452838
0.48628765765765736	0.848183529912901
0.483485135135135	0.8467430865677978
0.48068261261261247	0.8452838490707336
0.4778800900900899	0.8437981734505802
0.47507756756756736	0.8422811154066265
0.4722750450450448	0.8407311109910104
0.46947252252252225	0.8391495673342353
0.4666699999999997	0.837539819555289
0.46386747747747736	0.8359061179406531
0.4610649549549548	0.8342531886538159
0.45826243243243225	0.8325865186807397
0.4554599099099097	0.8309130303355945
0.45265738738738714	0.8292414610425556
0.4498548648648646	0.8275817330941928
0.44705234234234204	0.8259429416470783
0.4442498198198197	0.8243302031510922
0.44144729729729715	0.8227412565205552
0.4386447747747746	0.8211641166498471
0.43584225225225204	0.8195770303246557
0.4330397297297295	0.8179514218026075
0.43023720720720693	0.8162575789508096
0.4274346846846844	0.8144718219946048
0.42463216216216204	0.8125831793536262
0.4218296396396395	0.8105974645249121
0.41902711711711693	0.8085372173216933
0.4162245945945944	0.8064371156211532
0.4134220720720718	0.8043358415178057
0.41061954954954927	0.8022665526260448
0.40781702702702693	0.800248661694428
0.4050145045045044	0.7982833470803221
0.4022119819819818	0.7963541541899191
0.39940945945945927	0.7944325194221524
0.3966069369369367	0.7924865365764278
0.39380441441441416	0.7904902834416546
0.3910018918918916	0.7884308688352487
0.3881993693693693	0.7863111094923863
0.3853968468468467	0.7841471640552582
0.38259432432432416	0.7819620760133283
0.3797918018018016	0.7797774754981307
0.37698927927927905	0.7776062353172719
0.3741867567567565	0.7754484943304749
0.37138423423423395	0.77329228601393
0.3685817117117116	0.7711184407693021
0.36577918918918906	0.7689079949906021
0.3629766666666665	0.7666495162056022
0.36017414414414395	0.76434380953305
0.3573716216216214	0.7620043756435901
0.35456909909909884	0.7596534294288424
0.3517665765765763	0.7573147726323337
0.34896405405405395	0.7550058473506467
0.3461615315315314	0.7527315457967894
0.34335900900900884	0.7504817502605383
0.3405564864864863	0.7482333464339976
0.33775396396396373	0.7459560173733142
0.3349514414414412	0.7436199632216096
0.3321489189189186	0.7412031738587465
0.3293463963963963	0.7386961487530019
0.32654387387387374	0.7361028830999785
0.3237413513513512	0.7334381806464378
0.3209388288288286	0.7307224820008169
0.31813630630630607	0.7279760459089799
0.3153337837837835	0.7252143083630378
0.31253126126126096	0.7224456270475688
0.30972873873873863	0.7196716584069363
0.3069262162162161	0.7168896754678344
0.3041236936936935	0.7140955479401324
0.30132117117117097	0.7112860544948931
0.2985186486486484	0.7084596562425751
0.29571612612612586	0.7056156190135798
0.2929136036036035	0.7027521186069632
0.29011108108108097	0.6998644061580586
0.2873085585585584	0.696944086801148
0.28450603603603586	0.6939800957751898
0.2817035135135133	0.6909612356247647
0.27890099099099075	0.6878794540343076
0.2760984684684682	0.684732665185164
0.27329594594594586	0.6815259999352234
0.2704934234234233	0.6782708872995838
0.26769090090090075	0.67498213167693
0.2648883783783782	0.6716738734665382
0.26208585585585564	0.6683557346032756
0.2592833333333331	0.6650303987177171
0.25648081081081053	0.6616933741878317
0.2536782882882882	0.658334919953864
0.25087576576576565	0.6549433602803375
0.2480732432432431	0.651508552185566
0.24527072072072054	0.6480242671491927
0.24246819819819798	0.6444887059386151
0.23966567567567543	0.64090311056469
0.23686315315315287	0.6372691911040309
0.23406063063063054	0.6335865624102468
0.23125810810810798	0.6298514010652745
0.22845558558558543	0.6260570698762737
0.22565306306306288	0.6221966771536325
0.22285054054054032	0.6182667242293611
0.22004801801801777	0.6142704518140208
0.2172454954954952	0.6102194399559207
0.21444297297297288	0.6061324952840734
0.21164045045045032	0.6020317308842814
0.20883792792792777	0.5979367220795899
0.20603540540540521	0.5938583710860974
0.20323288288288266	0.5897943671236223
0.2004303603603601	0.5857277779798812
0.19762783783783777	0.5816294455878064
0.19482531531531522	0.5774637451208146
0.19202279279279266	0.573196254176652
0.1892202702702701	0.568801287559391
0.18641774774774755	0.5642672726084813
0.183615225225225	0.5595985645322212
0.18081270270270244	0.554813334255731
0.1780101801801801	0.5499382803304301
0.17520765765765756	0.545001777749386
0.172405135135135	0.5400274249367398
0.16960261261261245	0.5350296980632843
0.1668000900900899	0.5300126721749242
0.16399756756756734	0.5249717765154838
0.16119504504504478	0.5198976379977187
0.15839252252252245	0.5147805146059047
0.1555899999999999	0.5096137848530551
0.15278747747747734	0.504395423199673
0.14998495495495479	0.499127177041093
0.14718243243243223	0.4938119935885419
0.14437990990990968	0.48845084490698565
0.14157738738738712	0.48304027311483727
0.1387748648648648	0.4775716790883403
0.13597234234234223	0.47203271959549087
0.13316981981981968	0.46641039101486864
0.13036729729729712	0.4606947349031436
0.12756477477477457	0.45488182456495163
0.12476225225225201	0.4489748826609453
0.12195972972972946	0.4429829819800447
0.11915720720720713	0.43691760020377657
0.11635468468468457	0.4307880635585567
0.11355216216216202	0.4245973633495257
0.11074963963963946	0.41833979945098443
0.10794711711711691	0.41200138425148364
0.10514459459459435	0.40556307863466096
0.1023420720720718	0.3990059958134903
0.09953954954954947	0.3923170028866206
0.09673702702702691	0.38549291711378203
0.09393450450450436	0.3785418358369969
0.0911319819819818	0.3714809764359622
0.08832945945945925	0.36433149196386255
0.08552693693693669	0.35711173086905096
0.08272441441441436	0.3498309963916584
0.0799218918918918	0.34248581941044665
0.07711936936936925	0.33506006524004933
0.0743168468468467	0.3275290369150638
0.07151432432432414	0.31986646281680575
0.06871180180180159	0.31205227125960366
0.06590927927927903	0.30407869497294515
0.0631067567567567	0.2959526668067089
0.060304234234234144	0.28769357232040604
0.05750171171171159	0.2793268933036793
0.054699189189189035	0.2708756481141082
0.05189666666666648	0.2623523532401089
0.049094144144143925	0.25375419343785455
0.04629162162162137	0.24506315708221865
0.04348909909909904	0.23625132476826138
0.04068657657657648	0.22728977653709315
0.03788405405405393	0.21815827244120067
0.035081531531531374	0.20885242783833075
0.03227900900900882	0.199385751701345
0.029476486486486264	0.18978549868752628
0.02667396396396371	0.18008333650587746
0.023871441441441377	0.17030369363611464
0.021068918918918822	0.16045369044369978
0.018266396396396267	0.1505183618020731
0.015463873873873712	0.1404634254746091
0.012661351351351158	0.1302455266962084
0.009858828828828603	0.11982739781215979
0.007056306306306048	0.10919351642753458
0.004253783783783716	0.09836127451018528
0.0014512612612611608	0.08738365573698648
-0.001351261261261394	0.07634174409890587
-0.004153783783783949	0.06532839546344904
-0.006956306306306503	0.05442718448064621
-0.009758828828829058	0.04369240884039771
-0.012561351351351613	0.03313592030158091
-0.015363873873873946	0.02272479256230725
-0.0181663963963965	0.012390810538926489
-0.020968918918919055	0.0020493644042732795
-0.02377144144144161	-0.008377415620316131
-0.026573963963964164	-0.018939694493585124
-0.02937648648648672	-0.02964690097255185
-0.03217900900900905	-0.04046604106567331
-0.03498153153153161	-0.05133142972342547
-0.03778405405405416	-0.06216261321431771
-0.040586576576576716	-0.07288499618317157
-0.04338909909909927	-0.0834471415851748
-0.046191621621621826	-0.09383000396312546
-0.04899414414414438	-0.10404603418102282
-0.05179666666666671	-0.11412927887101121
-0.05459918918918927	-0.12412027588432373
-0.05740171171171182	-0.1340508951479718
-0.06020423423423438	-0.1439339220629307
-0.06300675675675693	-0.15376031772104554
-0.06580927927927949	-0.1635043887930236
-0.06861180180180204	-0.17313447939738263
-0.07141432432432437	-0.18262511383090224
-0.07421684684684693	-0.19196628441580305
-0.07701936936936948	-0.20116680155589078
-0.07982189189189204	-0.21025082375372922
-0.0826244144144146	-0.21924907465984017
-0.08542693693693715	-0.2281880116205755
-0.0882294594594597	-0.2370807638993307
-0.09103198198198204	-0.2459228723628401
-0.09383450450450459	-0.25469406622236507
-0.09663702702702714	-0.26336517277109267
-0.0994395495495497	-0.2719075324558366
-0.10224207207207225	-0.28030156867005146
-0.10504459459459481	-0.2885416501861939
-0.10784711711711736	-0.2966358593173926
-0.1106496396396397	-0.3046011736575836
-0.11345216216216225	-0.31245618643596657
-0.1162546846846848	-0.3202142557891174
-0.11905720720720736	-0.3278796380451386
-0.12185972972972992	-0.33544788336636894
-0.12466225225225247	-0.34291005376428746
-0.12746477477477502	-0.3502588162726264
-0.13026729729729736	-0.35749373279218083
-0.1330698198198199	-0.3646233841887631
-0.13587234234234247	-0.37166321051067713
-0.13867486486486502	-0.37862965746374294
-0.14147738738738758	-0.38553275250863
-0.14427990990991013	-0.3923700113561041
-0.14708243243243246	-0.3991242864325952
-0.14988495495495502	-0.4057668867648632
-0.15268747747747757	-0.4122654585843519
-0.15549000000000013	-0.4185943615273227
-0.15829252252252268	-0.42474423234111164
-0.16109504504504524	-0.43072748339002725
-0.1638975675675678	-0.43657764801036186
-0.16670009009009013	-0.4423423884085946
-0.16950261261261268	-0.4480719990547947
-0.17230513513513523	-0.4538067030921175
-0.1751076576576578	-0.4595664696477146
-0.17791018018018034	-0.46534633928936714
-0.1807127027027029	-0.4711185815611552
-0.18351522522522545	-0.4768409657710841
-0.1863177477477478	-0.482468655291369
-0.18912027027027034	-0.48796627888519767
-0.1919227927927929	-0.49331685054416247
-0.19472531531531545	-0.49852530891861285
-0.197527837837838	-0.5036161307427154
-0.20033036036036056	-0.5086261840829671
-0.20313288288288311	-0.5135952038508753
-0.20593540540540545	-0.5185566703635787
-0.208737927927928	-0.5235314160551208
-0.21154045045045056	-0.5285252129552855
-0.2143429729729731	-0.5335303096682844
-0.21714549549549567	-0.5385298133864755
-0.21994801801801822	-0.5435032469744931
-0.22275054054054078	-0.5484316418316502
-0.2255530630630631	-0.5533010325994054
-0.22835558558558566	-0.5581039410970412
-0.23115810810810822	-0.5628390907729177
-0.23396063063063077	-0.5675099779991104
-0.23676315315315333	-0.572122984231815
-0.23956567567567588	-0.5766855249868592
-0.24236819819819821	-0.5812044606554376
-0.24517072072072077	-0.5856847998227239
-0.24797324324324332	-0.5901286908948034
-0.2507757657657659	-0.5945347982899267
-0.25357828828828843	-0.5988982862117864
-0.256380810810811	-0.603211655016493
-0.25918333333333354	-0.6074665123977274
-0.2619858558558559	-0.6116560345142854
-0.26478837837837843	-0.6157775037143085
-0.267590900900901	-0.6198340766922159
-0.27039342342342354	-0.6238349914255374
-0.2731959459459461	-0.627793812921521
-0.27599846846846865	-0.631724955618117
-0.2788009909909912	-0.6356393911334166
-0.28160351351351354	-0.6395408925234287
-0.2844060360360361	-0.6434241728807562
-0.28720855855855865	-0.647275784437489
-0.2900110810810812	-0.6510777778257828
-0.29281360360360376	-0.6548131601787699
-0.2956161261261263	-0.658471479148768
-0.29841864864864887	-0.6620526792402777
-0.3012211711711712	-0.6655678350701424
-0.30402369369369375	-0.6690363445690024
-0.3068262162162163	-0.6724803473815941
-0.30962873873873886	-0.6759181106749121
-0.3124312612612614	-0.6793585394713668
-0.31523378378378397	-0.6827986501737626
-0.3180363063063065	-0.6862248789939942
-0.32083882882882886	-0.6896178020537673
-0.3236413513513514	-0.6929586694709415
-0.32644387387387397	-0.6962355199786017
-0.3292463963963965	-0.6994467813254301
-0.3320489189189191	-0.7026011383192303
-0.33485144144144163	-0.7057137630423955
-0.3376539639639642	-0.708800287170382
-0.3404564864864865	-0.7118706945012363
-0.3432590090090091	-0.7149253328502663
-0.34606153153153163	-0.717954476086031
-0.3488640540540542	-0.7209415825761836
-0.35166657657657674	-0.7238690584038745
-0.3544690990990993	-0.7267244279617657
-0.3572716216216216	-0.7295046723427785
-0.3600741441441442	-0.7322171720537674
-0.36287666666666674	-0.7348769405677513
-0.3656791891891893	-0.7375012025903003
-0.36848171171171185	-0.7401033528205196
-0.3712842342342344	-0.7426885627199984
-0.37408675675675696	-0.745252693173484
-0.3768892792792793	-0.7477849383515924
-0.37969180180180184	-0.7502732210743228
-0.3824943243243244	-0.7527103014146916
-0.38529684684684695	-0.7550982449969283
-0.3880993693693695	-0.757449452825411
-0.39090189189189206	-0.7597836888241554
-0.3937044144144146	-0.7621220109223248
-0.39650693693693695	-0.7644796811595618
-0.3993094594594595	-0.7668605681429033
-0.40211198198198206	-0.7692550918762835
-0.4049145045045046	-0.7716425533612215
-0.40771702702702717	-0.7739971674909443
-0.4105195495495496	-0.7762958224946006
-0.41332207207207217	-0.7785249865947126
-0.4161245945945947	-0.78068448726403
-0.4189271171171173	-0.7827869879081091
-0.4217296396396397	-0.7848534826729516
-0.4245321621621623	-0.7869064841545634
-0.42733468468468483	-0.7889633093247255
-0.4301372072072073	-0.7910317257012929
-0.4329397297297298	-0.7931092731825649
-0.4357422522522524	-0.7951861894032677
-0.4385447747747748	-0.7972505561160079
-0.4413472972972974	-0.7992935323068682
-0.44414981981981994	-0.8013126133734361
-0.4469523423423425	-0.8033117101085001
-0.44975486486486493	-0.8052981397813428
-0.4525573873873875	-0.8072778638241804
-0.45535990990991004	-0.8092510171759186
-0.4581624324324325	-0.8112096819286796
-0.46096495495495504	-0.8131389973096279
-0.4637674774774776	-0.8150213967770192
-0.46657000000000015	-0.8168425179785481
-0.4693725225225226	-0.818596621040504
-0.47217504504504515	-0.8202894539576633
-0.4749775675675677	-0.8219373930437104
-0.47778009009009015	-0.8235630355455401
-0.4805826126126127	-0.8251887273396303
-0.48338513513513526	-0.8268302791542161
-0.4861876576576578	-0.8284930651955791
-0.48899018018018026	-0.8301718237277265
-0.4917927027027028	-0.8318541124714336
-0.49459522522522537	-0.8335260232298587
-0.4973977477477478	-0.8351779376410216
-0.5002002702702704	-0.8368081224571247
-0.5030027927927929	-0.8384228163392802
-0.5058053153153154	-0.8400328313267944
-0.5086078378378379	-0.8416480612327268
-0.5114103603603605	-0.8432721310956199
-0.514212882882883	-0.8448994053315912
-0.5170154054054055	-0.8465156892237349
-0.519817927927928	-0.8481025324281064
-0.5226204504504506	-0.8496436127353073
-0.525422972972973	-0.8511307962323342
-0.5282254954954956	-0.8525674932806888
-0.5310280180180181	-0.8539678788157223
-0.5338305405405407	-0.8553520874119775
-0.5366330630630631	-0.8567390581466081
-0.5394355855855857	-0.8581396928031508
-0.5422381081081082	-0.8595530014241444
-0.5450406306306307	-0.8609668944377271
-0.5478431531531532	-0.8623635781290875
-0.5506456756756758	-0.8637277299279071
-0.5534481981981982	-0.8650544367003767
-0.5562507207207208	-0.8663537484320705
-0.5590532432432433	-0.8676497350586347
-0.5618557657657659	-0.8689738159479561
-0.5646582882882883	-0.8703542176577608
-0.5674608108108109	-0.871804963232619
-0.5702633333333335	-0.873318225928774
-0.5730658558558559	-0.874862988316282
-0.5758683783783785	-0.876390990274692
-0.578670900900901	-0.8778485642171858
-0.5814734234234236	-0.879190947671066
-0.584275945945946	-0.8803947263137757
-0.5870784684684686	-0.8814645353267818
-0.5898809909909911	-0.8824318978576617
-0.5926835135135136	-0.8833465364902326
-0.5954860360360361	-0.8842628453260406
-0.5982885585585587	-0.8852256802100451
-0.6010910810810811	-0.8862597361478233
-0.6038936036036037	-0.8873655174038477
-0.6066961261261262	-0.8885227113859695
-0.6094986486486488	-0.8896993999151601
-0.6123011711711712	-0.8908637725109667
-0.6151036936936938	-0.8919944112682803
-0.6179062162162163	-0.8930859477506583
-0.6207087387387388	-0.8941486470931663
-0.6235112612612613	-0.8952026142138692
-0.6263137837837839	-0.8962690959995983
-0.6291163063063064	-0.8973621797984321
-0.6319188288288289	-0.898483823906921
-0.6347213513513514	-0.8996237844593813
-0.637523873873874	-0.9007641527230095
-0.6403263963963964	-0.9018865604642219
-0.643128918918919	-0.902979226053467
-0.6459314414414415	-0.9040411823904917
-0.6487339639639641	-0.9050821483182983
-0.6515364864864865	-0.9061181437496364
-0.6543390090090091	-0.9071645041768877
-0.6571415315315317	-0.9082288733760493
-0.6599440540540541	-0.9093067384963276
-0.6627465765765767	-0.9103811555637988
-0.6655490990990992	-0.9114268465725845
-0.6683516216216216	-0.9124173601437449
-0.6711541441441442	-0.9133329884328916
-0.6739566666666668	-0.9141669411231814
-0.6767591891891893	-0.9149279153217338
-0.6795617117117118	-0.9156384046252972
-0.6823642342342343	-0.9163294225924068
-0.6851667567567569	-0.9170333263787898
-0.6879692792792793	-0.9177768142671767
-0.6907718018018019	-0.9185758765221284
-0.6935743243243244	-0.9194336832124295
-0.696376846846847	-0.9203414282750211
-0.6991793693693694	-0.9212813642915971
-0.701981891891892	-0.9222308902550429
-0.7047844144144145	-0.9231666384262036
-0.707586936936937	-0.9240679061779151
-0.7103894594594595	-0.9249192498998133
-0.7131919819819821	-0.9257123667127334
-0.7159945045045045	-0.9264474150787936
-0.7187970270270271	-0.9271337068832373
-0.7215995495495496	-0.9277894150474773
-0.7244020720720722	-0.9284398037673662
-0.7272045945945946	-0.9291136629299814
-0.7300071171171172	-0.9298381276836307
-0.7328096396396397	-0.9306327334741529
-0.7356121621621622	-0.9315041248507154
-0.7384146846846847	-0.9324430237711407
-0.7412172072072073	-0.9334247043147876
-0.7440197297297299	-0.9344133481629395
-0.7468222522522523	-0.9353695101928126
-0.7496247747747748	-0.9362588831865146
-0.7524272972972974	-0.9370599953304912
-0.7552298198198198	-0.9377686433693591
-0.7580323423423424	-0.938397756325384
-0.760834864864865	-0.9389727410869992
-0.7636373873873875	-0.9395237456058694
-0.76643990990991	-0.9400772223055025
-0.7692424324324325	-0.940649354063489
-0.7720449549549551	-0.9412432461143483
-0.7748474774774775	-0.9418505076621861
-0.7776500000000001	-0.9424563832500716
-0.7804525225225226	-0.9430464488202317
-0.7832550450450451	-0.9436124523979481
-0.7860575675675676	-0.9441552949403427
-0.7888600900900902	-0.9446842522564041
-0.7916626126126127	-0.9452129297785075
-0.7944651351351352	-0.9457536165581635
-0.7972676576576577	-0.9463122448939252
-0.8000701801801803	-0.9468858831622975
-0.8028727027027027	-0.947463706389317
-0.8056752252252253	-0.9480310715299967
-0.8084777477477478	-0.9485751602200876
-0.8112802702702704	-0.9490900679064711
-0.8140827927927928	-0.9495794249558658
-0.8168853153153154	-0.9500555505512369
-0.8196878378378379	-0.9505354218509414
-0.8224903603603604	-0.9510349144381318
-0.8252928828828829	-0.9515634038572325
-0.8280954054054055	-0.9521206817295667
-0.8308979279279279	-0.9526972879624844
-0.8337004504504505	-0.953278109957377
-0.836502972972973	-0.9538479116011227
-0.8393054954954956	-0.9543967637217226
-0.842108018018018	-0.9549234020926007
-0.8449105405405406	-0.9554353119058856
-0.8477130630630632	-0.955945539047026
-0.8505155855855856	-0.9564674152465114
-0.8533181081081082	-0.9570091242503294
-0.8561206306306307	-0.9575700672220206
-0.8589231531531533	-0.9581403088568674
-0.8617256756756757	-0.9587032611585846
-0.8645281981981983	-0.9592406081771814
-0.8673307207207208	-0.9597377124447806
-0.8701332432432433	-0.9601876391404067
-0.8729357657657658	-0.9605925052185909
-0.8757382882882884	-0.9609618761375791
-0.8785408108108108	-0.9613090029362186
-0.8813433333333334	-0.9616464190487508
-0.8841458558558559	-0.961982541824034
-0.8869483783783785	-0.9623204246344161
-0.8897509009009009	-0.9626588953433275
-0.8925534234234235	-0.962995359892924
-0.895355945945946	-0.9633289181944202
-0.8981584684684685	-0.9636623708377268
-0.900960990990991	-0.9640022029261199
-0.9037635135135136	-0.9643565034351289
-0.9065660360360361	-0.9647316623858713
-0.9093685585585587	-0.9651292297576892
-0.9121710810810811	-0.9655443022178045
-0.9149736036036036	-0.9659662305230601
-0.9177761261261261	-0.9663815354350649
-0.9205786486486487	-0.9667780389288487
-0.9233811711711712	-0.9671487093523345
-0.9261836936936938	-0.967493789529374
-0.9289862162162162	-0.9678204061932456
-0.9317887387387388	-0.9681398089271585
-0.9345912612612612	-0.9684632901276056
-0.9373937837837838	-0.9687983411551324
-0.9401963063063064	-0.9691465020997787
-0.9429988288288289	-0.9695036939038517
-0.9458013513513515	-0.9698628359378234
-0.9486038738738739	-0.9702176315632667
-0.9514063963963965	-0.9705659122975296
-0.9542089189189189	-0.9709110712969229
-0.9570114414414415	-0.9712608501222393
-0.959813963963964	-0.9716237980885232
-0.9626164864864866	-0.9720046975075445
-0.9654190090090091	-0.9724007576765246
-0.9682215315315316	-0.9728002105669551
-0.9710240540540541	-0.9731841313662941
-0.9738265765765766	-0.9735311422759516
-0.9766290990990991	-0.9738235659011512
-0.9794316216216217	-0.9740529866805208
-0.9822341441441442	-0.9742232949531326
-0.9850366666666668	-0.9743501033853996
-0.9878391891891892	-0.9744566546729456
-0.9906417117117118	-0.974567540733331
-0.9934442342342342	-0.9747022909282002
-0.9962467567567568	-0.9748708923504301
-0.9990492792792793	-0.9750725799749196
-1.0018518018018019	-0.9752980491564349
-1.0046543243243244	-0.9755340373384884
-1.0074568468468468	-0.9757684404305975
-1.0102593693693693	-0.9759940546356649
-1.0130618918918919	-0.9762096808978491
-1.0158644144144144	-0.976418437600562
-1.018666936936937	-0.9766242638049514
-1.0214694594594596	-0.9768283168025362
-1.024271981981982	-0.9770269911045593
-1.0270745045045047	-0.977212598549043
-1.029877027027027	-0.9773766160405042
-1.0326795495495495	-0.9775142724072716
-1.035482072072072	-0.9776285628428247
-1.0382845945945947	-0.977731837121105
-1.0410871171171172	-0.9778439149651341
-1.0438896396396395	-0.9779869573950635
-1.046692162162162	-0.9781785958791116
-1.0494946846846847	-0.9784256059182159
-1.0522972072072072	-0.9787203911799176
-1.0550997297297298	-0.9790416935266961
-1.0579022522522523	-0.9793595465506664
-1.0607047747747749	-0.9796430378628527
-1.0635072972972974	-0.9798684609559598
-1.06630981981982	-0.9800252812198249
-1.0691123423423423	-0.9801180760631192
-1.0719148648648649	-0.9801639768999082
-1.0747173873873874	-0.980186652641466
-1.07751990990991	-0.9802089913857386
-1.0803224324324325	-0.9802469674626109
-1.0831249549549549	-0.9803066234880753
-1.0859274774774774	-0.9803848758609284
-1.08873	-0.9804734312174401
-1.0915325225225225	-0.9805640096962205
-1.094335045045045	-0.9806527042617843
-1.0971375675675676	-0.9807417796023672
-1.0999400900900902	-0.9808383247225447
-1.1027426126126127	-0.9809504766004273
-1.1055451351351353	-0.9810829170277651
-1.1083476576576576	-0.9812336291781925
-1.1111501801801802	-0.9813933787287896
-1.1139527027027027	-0.9815482669525288
-1.1167552252252253	-0.9816844349616869
-1.1195577477477479	-0.9817930854176748
-1.1223602702702702	-0.9818738001487586
-1.1251627927927927	-0.9819347559011553
-1.1279653153153153	-0.9819896421116152
-1.1307678378378379	-0.9820523971648776
-1.1335703603603604	-0.9821317827585516
-1.136372882882883	-0.9822279398991707
-1.1391754054054055	-0.9823323442246006
-1.141977927927928	-0.9824312665003823
-1.1447804504504504	-0.9825114489045303
-1.147582972972973	-0.9825657794694942
-1.1503854954954955	-0.9825966689542316
-1.153188018018018	-0.9826156668426291
-1.1559905405405406	-0.9826392996876547
-1.1587930630630632	-0.9826826267824509
-1.1615955855855855	-0.9827529901315135
-1.164398108108108	-0.9828464780595065
-1.1672006306306306	-0.9829486671485796
-1.1700031531531532	-0.9830395868989736
-1.1728056756756757	-0.9831011722084437
-1.1756081981981983	-0.9831243876326994
-1.1784107207207208	-0.9831131786894192
-1.1812132432432432	-0.9830834951034473
-1.1840157657657657	-0.9830574729682988
-1.1868182882882883	-0.9830547806683669
-1.1896208108108108	-0.9830843855336349
-1.1924233333333334	-0.983140060074603
-1.195225855855856	-0.9832017227036165
-1.1980283783783783	-0.9832425897620574
-1.2008309009009008	-0.9832398582632349
-1.2036334234234234	-0.9831850925598518
-1.206435945945946	-0.9830902832412602
-1.2092384684684685	-0.9829868444849659
-1.212040990990991	-0.9829172255935172
-1.2148435135135136	-0.9829215076656359
-1.2176460360360362	-0.9830233616860953
-1.2204485585585585	-0.983220287325107
-1.223251081081081	-0.9834818561635992
-1.2260536036036036	-0.9837570917610932
-1.2288561261261262	-0.983988995131025
-1.2316586486486487	-0.9841316589378979
-1.2344611711711713	-0.9841643403842935
-1.2372636936936936	-0.9840977149129144
-1.2400662162162162	-0.9839700721926441
-1.2428687387387387	-0.9838345971532478
-1.2456712612612613	-0.9837419353527912
-1.2484737837837838	-0.9837238940689603
-1.2512763063063064	-0.9837837730059529
-1.254078828828829	-0.9838965465749607
-1.2568813513513515	-0.9840187083940253
-1.2596838738738738	-0.9841042282767096
-1.2624863963963964	-0.9841209498806371
-1.265288918918919	-0.9840616336608525
-1.2680914414414415	-0.9839457807131495
-1.270893963963964	-0.9838116815785911
-1.2736964864864866	-0.9837016448833646
-1.276499009009009	-0.9836458169145024
-1.2793015315315315	-0.9836505173012371
-1.282104054054054	-0.9836953925964089
-1.2849065765765766	-0.9837405024600498
-1.2877090990990991	-0.9837408448395224
-1.2905116216216217	-0.9836631002964897
-1.2933141441441443	-0.9834985251390751
-1.2961166666666666	-0.9832672694577005
-1.2989191891891891	-0.9830124656593529
-1.3017217117117117	-0.9827861217839606
-1.3045242342342342	-0.9826318238657439
-1.3073267567567568	-0.9825704163092985
-1.3101292792792794	-0.9825937524611867
-1.312931801801802	-0.9826686693978719
-1.3157343243243242	-0.9827496073323172
-1.3185368468468468	-0.9827951333329956
-1.3213393693693694	-0.9827822127409018
-1.324141891891892	-0.9827129402549204
-1.3269444144144145	-0.9826112969231307
-1.329746936936937	-0.9825112973638144
-1.3325494594594596	-0.9824412215213802
-1.335351981981982	-0.9824102216188804
-1.3381545045045045	-0.9824028120145583
-1.340957027027027	-0.9823838170026173
-1.3437595495495496	-0.9823123126562292
-1.3465620720720721	-0.9821594473147477
-1.3493645945945947	-0.9819231651266149
-1.352167117117117	-0.9816335784990657
-1.3549696396396396	-0.9813458999420315
-1.3577721621621621	-0.9811223988855269
-1.3605746846846847	-0.9810091765416522
-1.3633772072072072	-0.9810160358549889
-1.3661797297297298	-0.9811073379810635
-1.3689822522522523	-0.9812084422914922
-1.3717847747747747	-0.9812271287134604
-1.3745872972972972	-0.9810840353942787
-1.3773898198198198	-0.9807424939205738
-1.3801923423423423	-0.9802275807580068
-1.382994864864865	-0.9796270884781717
[truncated: 6 more rows]
