# Supplementary material for: Isolation of a planar π-aromatic Bi5− ring in a cobalt-based inverse-sandwich-type complex
Source: Nat Chem. 2025 Jan 20;17(4):547–55. doi: 10.1038/s41557-024-01713-8 (PMC11964920; doi:10.1038/s41557-024-01713-8)
Supplement: Supplementary file 4 — Original magnetic data of compound 1 and origin file of Fig. 3. [file 41557_2024_1713_MOESM4_ESM.zip › sr_and_T/15.json]

{
   "comment": "corrected Loops",
   "temperature": 0.3,
   "measures": [
      {
         "sr": 0.128,
         "angle": 0,
         "trans": 0,
         "cool_t": 1,
         "comment": "to H_stop",
         "data": [
            [
               -1.3999,
               -0.9817822315334082
            ],
            [
               -1.3970974874874873,
               -0.981266354261833
            ],
            [
               -1.394294974974975,
               -0.9808663031733862
            ],
            [
               -1.3914924624624623,
               -0.9805968830564895
            ],
            [
               -1.3886899499499499,
               -0.9804474479409884
            ],
            [
               -1.3858874374374373,
               -0.980388672302664
            ],
            [
               -1.3830849249249249,
               -0.980382909777326
            ],
            [
               -1.3802824124124122,
               -0.9803949646158263
            ],
            [
               -1.3774798998998998,
               -0.9804003291662275
            ],
            [
               -1.3746773873873872,
               -0.9803889940318224
            ],
            [
               -1.3718748748748748,
               -0.9803644362100479
            ],
            [
               -1.3690723623623622,
               -0.9803388461276408
            ],
            [
               -1.3662698498498498,
               -0.9803266292004471
            ],
            [
               -1.3634673373373372,
               -0.9803384581474459
            ],
            [
               -1.3606648248248248,
               -0.9803776576531014
            ],
            [
               -1.3578623123123121,
               -0.9804397062474661
            ],
            [
               -1.3550597997997997,
               -0.9805145159623703
            ],
            [
               -1.3522572872872871,
               -0.9805902807867442
            ],
            [
               -1.3494547747747747,
               -0.9806573328109534
            ],
            [
               -1.346652262262262,
               -0.9807106738460742
            ],
            [
               -1.3438497497497497,
               -0.9807505181637939
            ],
            [
               -1.341047237237237,
               -0.9807810054431261
            ],
            [
               -1.3382447247247247,
               -0.9808079069819633
            ],
            [
               -1.335442212212212,
               -0.9808364205794033
            ],
            [
               -1.3326396996996996,
               -0.9808699599370971
            ],
            [
               -1.329837187187187,
               -0.9809103014348621
            ],
            [
               -1.3270346746746746,
               -0.9809587930288761
            ],
            [
               -1.324232162162162,
               -0.9810178301317516
            ],
            [
               -1.3214296496496496,
               -0.9810916649890444
            ],
            [
               -1.318627137137137,
               -0.9811858960248061
            ],
            [
               -1.3158246246246246,
               -0.9813055716145804
            ],
            [
               -1.313022112112112,
               -0.9814525039824344
            ],
            [
               -1.3102195995995995,
               -0.9816228535760494
            ],
            [
               -1.307417087087087,
               -0.9818061106949945
            ],
            [
               -1.3046145745745745,
               -0.9819862147628586
            ],
            [
               -1.301812062062062,
               -0.9821448301854359
            ],
            [
               -1.2990095495495495,
               -0.9822659928370556
            ],
            [
               -1.2962070370370369,
               -0.9823407493342322
            ],
            [
               -1.2934045245245245,
               -0.982370265727833
            ],
            [
               -1.2906020120120119,
               -0.9823662652348673
            ],
            [
               -1.2877994994994995,
               -0.9823484613624189
            ],
            [
               -1.2849969869869868,
               -0.9823396221454768
            ],
            [
               -1.2821944744744744,
               -0.9823597033589349
            ],
            [
               -1.2793919619619618,
               -0.9824208394302993
            ],
            [
               -1.2765894494494494,
               -0.9825247436871891
            ],
            [
               -1.2737869369369368,
               -0.9826633074420636
            ],
            [
               -1.2709844244244244,
               -0.9828221462603273
            ],
            [
               -1.2681819119119118,
               -0.9829858697753171
            ],
            [
               -1.2653793993993994,
               -0.9831432807064482
            ],
            [
               -1.2625768868868867,
               -0.9832907402176538
            ],
            [
               -1.2597743743743743,
               -0.9834325683390757
            ],
            [
               -1.2569718618618617,
               -0.9835783719125137
            ],
            [
               -1.2541693493493493,
               -0.9837382627288782
            ],
            [
               -1.2513668368368367,
               -0.9839176784579817
            ],
            [
               -1.2485643243243243,
               -0.9841136864384006
            ],
            [
               -1.2457618118118117,
               -0.984314169206157
            ],
            [
               -1.2429592992992993,
               -0.9845003160054793
            ],
            [
               -1.2401567867867866,
               -0.9846517029345809
            ],
            [
               -1.2373542742742742,
               -0.9847523243050509
            ],
            [
               -1.2345517617617616,
               -0.9847955579642584
            ],
            [
               -1.2317492492492492,
               -0.9847863473326672
            ],
            [
               -1.2289467367367366,
               -0.984739773558486
            ],
            [
               -1.2261442242242242,
               -0.9846763820267392
            ],
            [
               -1.2233417117117116,
               -0.9846157225730578
            ],
            [
               -1.2205391991991992,
               -0.9845701929949366
            ],
            [
               -1.2177366866866866,
               -0.9845412225802401
            ],
            [
               -1.2149341741741742,
               -0.9845191033419549
            ],
            [
               -1.2121316616616615,
               -0.9844866029990404
            ],
            [
               -1.2093291491491491,
               -0.9844252561556723
            ],
            [
               -1.2065266366366365,
               -0.9843223333226594
            ],
            [
               -1.203724124124124,
               -0.9841762270507566
            ],
            [
               -1.2009216116116115,
               -0.9839984601249927
            ],
            [
               -1.198119099099099,
               -0.9838115670550014
            ],
            [
               -1.1953165865865865,
               -0.9836433944277143
            ],
            [
               -1.192514074074074,
               -0.9835194968457874
            ],
            [
               -1.1897115615615614,
               -0.9834559160660439
            ],
            [
               -1.186909049049049,
               -0.9834545321576047
            ],
            [
               -1.1841065365365364,
               -0.9835024031068578
            ],
            [
               -1.181304024024024,
               -0.9835753095144271
            ],
            [
               -1.1785015115115114,
               -0.9836444683008199
            ],
            [
               -1.175698998998999,
               -0.9836844560352787
            ],
            [
               -1.1728964864864864,
               -0.9836800598116253
            ],
            [
               -1.170093973973974,
               -0.9836301314085363
            ],
            [
               -1.1672914614614613,
               -0.9835474301138023
            ],
            [
               -1.164488948948949,
               -0.9834546120386207
            ],
            [
               -1.1616864364364363,
               -0.9833776049861138
            ],
            [
               -1.158883923923924,
               -0.9833382890849671
            ],
            [
               -1.1560814114114113,
               -0.9833485104030533
            ],
            [
               -1.153278898898899,
               -0.983406991217673
            ],
            [
               -1.1504763863863863,
               -0.9834998339048866
            ],
            [
               -1.1476738738738739,
               -0.9836043148299163
            ],
            [
               -1.1448713613613613,
               -0.9836948147462783
            ],
            [
               -1.1420688488488488,
               -0.9837492500844185
            ],
            [
               -1.1392663363363362,
               -0.983754350380079
            ],
            [
               -1.1364638238238238,
               -0.9837085317274747
            ],
            [
               -1.1336613113113112,
               -0.983621798243409
            ],
            [
               -1.1308587987987986,
               -0.9835128634887205
            ],
            [
               -1.1280562862862862,
               -0.9834043288808787
            ],
            [
               -1.1252537737737738,
               -0.9833171484052887
            ],
            [
               -1.1224512612612612,
               -0.9832656894145757
            ],
            [
               -1.1196487487487485,
               -0.9832544867049846
            ],
            [
               -1.1168462362362361,
               -0.9832773577957907
            ],
            [
               -1.1140437237237237,
               -0.9833190078257601
            ],
            [
               -1.111241211211211,
               -0.9833587138332074
            ],
            [
               -1.1084386986986985,
               -0.9833752389077259
            ],
            [
               -1.105636186186186,
               -0.9833518633227807
            ],
            [
               -1.1028336736736737,
               -0.9832803815085325
            ],
            [
               -1.100031161161161,
               -0.9831631169514561
            ],
            [
               -1.0972286486486484,
               -0.9830124280797055
            ],
            [
               -1.094426136136136,
               -0.9828477473096966
            ],
            [
               -1.0916236236236236,
               -0.9826907990502038
            ],
            [
               -1.088821111111111,
               -0.9825601383334859
            ],
            [
               -1.0860185985985984,
               -0.9824663997098477
            ],
            [
               -1.083216086086086,
               -0.9824095487168771
            ],
            [
               -1.0804135735735736,
               -0.9823789696310947
            ],
            [
               -1.077611061061061,
               -0.9823564901567139
            ],
            [
               -1.0748085485485483,
               -0.9823216176243124
            ],
            [
               -1.072006036036036,
               -0.9822575764969377
            ],
            [
               -1.0692035235235235,
               -0.9821564138074304
            ],
            [
               -1.066401011011011,
               -0.9820216108190316
            ],
            [
               -1.0635984984984983,
               -0.9818672975713867
            ],
            [
               -1.060795985985986,
               -0.9817141486408689
            ],
            [
               -1.0579934734734735,
               -0.9815830615037759
            ],
            [
               -1.0551909609609609,
               -0.9814884637355454
            ],
            [
               -1.0523884484484483,
               -0.981433306355973
            ],
            [
               -1.0495859359359359,
               -0.9814073761832407
            ],
            [
               -1.0467834234234235,
               -0.9813895977990883
            ],
            [
               -1.0439809109109108,
               -0.9813537748716543
            ],
            [
               -1.0411783983983982,
               -0.9812761212867431
            ],
            [
               -1.0383758858858858,
               -0.9811423156730001
            ],
            [
               -1.0355733733733734,
               -0.9809518986717705
            ],
            [
               -1.0327708608608608,
               -0.9807186192598432
            ],
            [
               -1.0299683483483482,
               -0.9804665912034609
            ],
            [
               -1.0271658358358358,
               -0.9802234459008639
            ],
            [
               -1.0243633233233234,
               -0.980012628989015
            ],
            [
               -1.0215608108108107,
               -0.9798472588935168
            ],
            [
               -1.0187582982982981,
               -0.9797274423743867
            ],
            [
               -1.0159557857857857,
               -0.9796417868148126
            ],
            [
               -1.0131532732732733,
               -0.9795724418569489
            ],
            [
               -1.0103507607607607,
               -0.9795018192313305
            ],
            [
               -1.007548248248248,
               -0.9794185886111177
            ],
            [
               -1.0047457357357357,
               -0.9793208291937898
            ],
            [
               -1.0019432232232233,
               -0.9792152469769126
            ],
            [
               -0.9991407107107106,
               -0.9791127984296961
            ],
            [
               -0.9963381981981981,
               -0.9790223949644843
            ],
            [
               -0.9935356856856856,
               -0.9789451220886283
            ],
            [
               -0.9907331731731731,
               -0.978871303874099
            ],
            [
               -0.9879306606606606,
               -0.9787817854263634
            ],
            [
               -0.9851281481481481,
               -0.9786533051489943
            ],
            [
               -0.9823256356356356,
               -0.9784663010301837
            ],
            [
               -0.9795231231231231,
               -0.978212486841415
            ],
            [
               -0.9767206106106106,
               -0.9778994290796899
            ],
            [
               -0.973918098098098,
               -0.9775502341869826
            ],
            [
               -0.9711155855855855,
               -0.9771980546430385
            ],
            [
               -0.968313073073073,
               -0.9768769134621644
            ],
            [
               -0.9655105605605605,
               -0.9766117104734795
            ],
            [
               -0.962708048048048,
               -0.9764107139323768
            ],
            [
               -0.9599055355355355,
               -0.9762631614019821
            ],
            [
               -0.957103023023023,
               -0.9761429790113894
            ],
            [
               -0.9543005105105105,
               -0.9760175942240576
            ],
            [
               -0.951497997997998,
               -0.975859045932876
            ],
            [
               -0.9486954854854854,
               -0.975653705521482
            ],
            [
               -0.9458929729729728,
               -0.9754072534557385
            ],
            [
               -0.9430904604604604,
               -0.975143042704862
            ],
            [
               -0.9402879479479478,
               -0.9748941604463133
            ],
            [
               -0.9374854354354354,
               -0.9746916579679896
            ],
            [
               -0.9346829229229228,
               -0.9745528228334575
            ],
            [
               -0.9318804104104104,
               -0.974473515422499
            ],
            [
               -0.9290778978978977,
               -0.9744273900316558
            ],
            [
               -0.9262753853853853,
               -0.9743726266806816
            ],
            [
               -0.9234728728728727,
               -0.9742643154704516
            ],
            [
               -0.9206703603603603,
               -0.9740686801534166
            ],
            [
               -0.9178678478478477,
               -0.9737745670197115
            ],
            [
               -0.9150653353353353,
               -0.9733983450463164
            ],
            [
               -0.9122628228228227,
               -0.9729803659963625
            ],
            [
               -0.9094603103103103,
               -0.9725737936926266
            ],
            [
               -0.9066577977977976,
               -0.9722290762455319
            ],
            [
               -0.9038552852852852,
               -0.971978798984763
            ],
            [
               -0.9010527727727726,
               -0.9718276290785299
            ],
            [
               -0.8982502602602602,
               -0.9717505340895474
            ],
            [
               -0.8954477477477477,
               -0.9716999018657002
            ],
            [
               -0.8926452352352352,
               -0.971619419251236
            ],
            [
               -0.8898427227227227,
               -0.9714604658175987
            ],
            [
               -0.8870402102102102,
               -0.9711960154943127
            ],
            [
               -0.8842376976976977,
               -0.9708278517285163
            ],
            [
               -0.8814351851851852,
               -0.970385021871425
            ],
            [
               -0.8786326726726726,
               -0.9699141983162756
            ],
            [
               -0.8758301601601601,
               -0.969465100270851
            ],
            [
               -0.8730276476476476,
               -0.969075577469384
            ],
            [
               -0.8702251351351351,
               -0.9687609274574447
            ],
            [
               -0.8674226226226226,
               -0.9685105542188686
            ],
            [
               -0.8646201101101101,
               -0.9682926789543602
            ],
            [
               -0.8618175975975975,
               -0.968065271675431
            ],
            [
               -0.859015085085085,
               -0.9677894985512652
            ],
            [
               -0.8562125725725724,
               -0.9674413503891703
            ],
            [
               -0.8534100600600599,
               -0.9670178904646762
            ],
            [
               -0.8506075475475474,
               -0.9665364368697182
            ],
            [
               -0.8478050350350349,
               -0.9660273316789982
            ],
            [
               -0.8450025225225224,
               -0.96552297710341
            ],
            [
               -0.8422000100100099,
               -0.965046896514185
            ],
            [
               -0.8393974974974974,
               -0.9646063969779575
            ],
            [
               -0.8365949849849849,
               -0.9641910808921079
            ],
            [
               -0.8337924724724723,
               -0.9637774559167509
            ],
            [
               -0.8309899599599598,
               -0.963337899733324
            ],
            [
               -0.8281874474474473,
               -0.9628508927808115
            ],
            [
               -0.8253849349349348,
               -0.9623091419505878
            ],
            [
               -0.8225824224224223,
               -0.9617230250959863
            ],
            [
               -0.8197799099099098,
               -0.961118376974343
            ],
            [
               -0.8169773973973973,
               -0.9605294616736142
            ],
            [
               -0.8141748848848848,
               -0.9599894390093098
            ],
            [
               -0.8113723723723723,
               -0.9595212880275319
            ],
            [
               -0.8085698598598597,
               -0.9591318416215329
            ],
            [
               -0.8057673473473472,
               -0.9588104748797954
            ],
            [
               -0.8029648348348347,
               -0.9585324853476851
            ],
            [
               -0.8001623223223222,
               -0.9582658113969318
            ],
            [
               -0.7973598098098097,
               -0.9579788849918502
            ],
            [
               -0.7945572972972972,
               -0.9576473261620579
            ],
            [
               -0.7917547847847847,
               -0.9572578115271413
            ],
            [
               -0.7889522722722722,
               -0.9568085135551425
            ],
            [
               -0.7861497597597596,
               -0.9563066197240355
            ],
            [
               -0.7833472472472471,
               -0.9557642353073303
            ],
            [
               -0.7805447347347346,
               -0.9551942300718175
            ],
            [
               -0.7777422222222221,
               -0.9546072941682711
            ],
            [
               -0.7749397097097096,
               -0.9540107985245196
            ],
            [
               -0.7721371971971971,
               -0.9534092958141462
            ],
            [
               -0.7693346846846846,
               -0.9528059322185614
            ],
            [
               -0.7665321721721721,
               -0.952203846501062
            ],
            [
               -0.7637296596596596,
               -0.9516068320365327
            ],
            [
               -0.760927147147147,
               -0.9510190002338235
            ],
            [
               -0.7581246346346345,
               -0.9504436941913577
            ],
            [
               -0.755322122122122,
               -0.949882246685644
            ],
            [
               -0.7525196096096095,
               -0.9493332291297636
            ],
            [
               -0.749717097097097,
               -0.9487925988340855
            ],
            [
               -0.7469145845845845,
               -0.9482547407975372
            ],
            [
               -0.744112072072072,
               -0.9477140013444676
            ],
            [
               -0.7413095595595595,
               -0.947166094741384
            ],
            [
               -0.738507047047047,
               -0.9466088190780648
            ],
            [
               -0.7357045345345344,
               -0.9460418175543732
            ],
            [
               -0.7329020220220219,
               -0.9454655377012546
            ],
            [
               -0.7300995095095094,
               -0.9448798980786022
            ],
            [
               -0.7272969969969969,
               -0.9442833178548582
            ],
            [
               -0.7244944844844844,
               -0.9436726330620848
            ],
            [
               -0.7216919719719719,
               -0.9430440603307433
            ],
            [
               -0.7188894594594594,
               -0.9423949155001876
            ],
            [
               -0.7160869469469469,
               -0.9417254316357955
            ],
            [
               -0.7132844344344343,
               -0.9410398989363651
            ],
            [
               -0.7104819219219218,
               -0.9403465282050694
            ],
            [
               -0.7076794094094093,
               -0.9396558656159979
            ],
            [
               -0.7048768968968968,
               -0.9389781090883327
            ],
            [
               -0.7020743843843843,
               -0.938320104731412
            ],
            [
               -0.6992718718718718,
               -0.9376829749867017
            ],
            [
               -0.6964693593593593,
               -0.9370611780025222
            ],
            [
               -0.6936668468468468,
               -0.9364433669270207
            ],
            [
               -0.6908643343343343,
               -0.9358148547916514
            ],
            [
               -0.6880618218218217,
               -0.9351609888977528
            ],
            [
               -0.6852593093093092,
               -0.9344704684475573
            ],
            [
               -0.6824567967967967,
               -0.9337376872322312
            ],
            [
               -0.6796542842842842,
               -0.9329635232684095
            ],
            [
               -0.6768517717717717,
               -0.9321545025381226
            ],
            [
               -0.6740492592592592,
               -0.9313207554292149
            ],
            [
               -0.6712467467467467,
               -0.9304734967889783
            ],
            [
               -0.6684442342342342,
               -0.9296228007832503
            ],
            [
               -0.6656417217217216,
               -0.928776219591894
            ],
            [
               -0.6628392092092091,
               -0.92793841376075
            ],
            [
               -0.6600366966966966,
               -0.927111575932527
            ],
            [
               -0.6572341841841841,
               -0.9262961834936914
            ],
            [
               -0.6544316716716716,
               -0.925491590739961
            ],
            [
               -0.6516291591591591,
               -0.9246961575336328
            ],
            [
               -0.6488266466466466,
               -0.9239069160549183
            ],
            [
               -0.6460241341341341,
               -0.9231190639603253
            ],
            [
               -0.6432216216216216,
               -0.9223257172338863
            ],
            [
               -0.640419109109109,
               -0.9215182969201006
            ],
            [
               -0.6376165965965965,
               -0.9206876837212146
            ],
            [
               -0.634814084084084,
               -0.9198259510209044
            ],
            [
               -0.6320115715715715,
               -0.9189282131446526
            ],
            [
               -0.629209059059059,
               -0.9179940159587374
            ],
            [
               -0.6264065465465465,
               -0.917027801234436
            ],
            [
               -0.623604034034034,
               -0.9160382599456858
            ],
            [
               -0.6208015215215215,
               -0.9150367469392098
            ],
            [
               -0.617999009009009,
               -0.9140352246669794
            ],
            [
               -0.6151964964964964,
               -0.9130443251999276
            ],
            [
               -0.6123939839839839,
               -0.9120720240089297
            ],
            [
               -0.6095914714714714,
               -0.9111231481752335
            ],
            [
               -0.6067889589589589,
               -0.9101996072804794
            ],
            [
               -0.6039864464464464,
               -0.9093009738812645
            ],
            [
               -0.6011839339339339,
               -0.9084249591726359
            ],
            [
               -0.5983814214214214,
               -0.9075674616014173
            ],
            [
               -0.5955789089089089,
               -0.9067221563553205
            ],
            [
               -0.5927763963963963,
               -0.905879917557112
            ],
            [
               -0.5899738838838838,
               -0.9050285779157419
            ],
            [
               -0.5871713713713713,
               -0.9041535257621216
            ],
            [
               -0.5843688588588588,
               -0.9032393937015537
            ],
            [
               -0.5815663463463463,
               -0.9022726815782915
            ],
            [
               -0.5787638338338338,
               -0.901244728670787
            ],
            [
               -0.5759613213213213,
               -0.9001541761064089
            ],
            [
               -0.5731588088088088,
               -0.8990080660152986
            ],
            [
               -0.5703562962962963,
               -0.897821038714391
            ],
            [
               -0.5675537837837837,
               -0.8966126295703791
            ],
            [
               -0.5647512712712712,
               -0.8954032602730326
            ],
            [
               -0.5619487587587587,
               -0.8942099616323866
            ],
            [
               -0.5591462462462462,
               -0.8930429952316818
            ],
            [
               -0.5563437337337337,
               -0.8919042999037825
            ],
            [
               -0.5535412212212212,
               -0.8907881438475496
            ],
            [
               -0.5507387087087087,
               -0.8896836893363964
            ],
            [
               -0.5479361961961962,
               -0.8885785978099119
            ],
            [
               -0.5451336836836836,
               -0.8874625129709319
            ],
            [
               -0.5423311711711711,
               -0.8863293550727767
            ],
            [
               -0.5395286586586586,
               -0.8851778053797599
            ],
            [
               -0.5367261461461461,
               -0.8840099999402653
            ],
            [
               -0.5339236336336336,
               -0.8828290645422634
            ],
            [
               -0.5311211211211211,
               -0.8816364981476201
            ],
            [
               -0.5283186086086086,
               -0.880430425624309
            ],
            [
               -0.5255160960960961,
               -0.8792053956437726
            ],
            [
               -0.5227135835835836,
               -0.8779538246577128
            ],
            [
               -0.519911071071071,
               -0.876668589147505
            ],
            [
               -0.5171085585585585,
               -0.8753458556554112
            ],
            [
               -0.514306046046046,
               -0.8739871507011276
            ],
            [
               -0.5115035335335335,
               -0.8725999317854582
            ],
            [
               -0.508701021021021,
               -0.8711964253335074
            ],
            [
               -0.5058985085085085,
               -0.8697910642540716
            ],
            [
               -0.503095995995996,
               -0.8683972892425198
            ],
            [
               -0.5002934834834833,
               -0.8670246335273375
            ],
            [
               -0.49749097097097084,
               -0.8656768550197063
            ],
            [
               -0.4946884584584583,
               -0.864351490204317
            ],
            [
               -0.4918859459459458,
               -0.863040736755122
            ],
            [
               -0.4890834334334333,
               -0.8617331995147142
            ],
            [
               -0.4862809209209208,
               -0.8604158806292708
            ],
            [
               -0.4834784084084083,
               -0.8590758891111248
            ],
            [
               -0.48067589589589577,
               -0.8577016176445944
            ],
            [
               -0.47787338338338325,
               -0.8562834478932648
            ],
            [
               -0.47507087087087074,
               -0.8548142548915334
            ],
            [
               -0.47226835835835823,
               -0.8532899945551196
            ],
            [
               -0.4694658458458457,
               -0.8517104760559209
            ],
            [
               -0.4666633333333332,
               -0.8500801352020209
            ],
            [
               -0.4638608208208207,
               -0.8484083823192303
            ],
            [
               -0.4610583083083082,
               -0.8467090361740965
            ],
            [
               -0.4582557957957957,
               -0.8449985418974781
            ],
            [
               -0.45545328328328316,
               -0.8432930679503761
            ],
            [
               -0.45265077077077065,
               -0.8416050482419442
            ],
            [
               -0.44984825825825814,
               -0.8399400927664862
            ],
            [
               -0.4470457457457456,
               -0.8382952670633399
            ],
            [
               -0.4442432332332331,
               -0.8366594618001326
            ],
            [
               -0.4414407207207206,
               -0.8350159932260994
            ],
            [
               -0.4386382082082081,
               -0.8333468689245964
            ],
            [
               -0.4358356956956956,
               -0.8316375623029655
            ],
            [
               -0.43303318318318307,
               -0.829880884890513
            ],
            [
               -0.43023067067067056,
               -0.8280787456554026
            ],
            [
               -0.42742815815815804,
               -0.8262412050284795
            ],
            [
               -0.42462564564564553,
               -0.8243830809614445
            ],
            [
               -0.421823133133133,
               -0.8225191654227559
            ],
            [
               -0.4190206206206205,
               -0.8206595851111167
            ],
            [
               -0.416218108108108,
               -0.8188068140833968
            ],
            [
               -0.4134155955955955,
               -0.8169553107640755
            ],
            [
               -0.410613083083083,
               -0.8150938770049625
            ],
            [
               -0.40781057057057046,
               -0.8132099155889263
            ],
            [
               -0.40500805805805795,
               -0.8112941119009092
            ],
            [
               -0.40220554554554544,
               -0.8093439154430211
            ],
            [
               -0.39940303303303293,
               -0.8073646072322376
            ],
            [
               -0.3966005205205205,
               -0.8053675745988156
            ],
            [
               -0.3937980080080079,
               -0.8033663889191811
            ],
            [
               -0.3909954954954955,
               -0.8013720548307839
            ],
            [
               -0.3881929829829829,
               -0.7993890979714959
            ],
            [
               -0.3853904704704705,
               -0.7974138724063036
            ],
            [
               -0.38258795795795786,
               -0.7954356936151026
            ],
            [
               -0.37978544544544546,
               -0.793440407117709
            ],
            [
               -0.37698293293293283,
               -0.7914151363110786
            ],
            [
               -0.37418042042042043,
               -0.7893525236659122
            ],
            [
               -0.3713779079079078,
               -0.7872529433431608
            ],
            [
               -0.3685753953953954,
               -0.7851238683899955
            ],
            [
               -0.3657728828828828,
               -0.7829765778590037
            ],
            [
               -0.3629703703703704,
               -0.7808213371663384
            ],
            [
               -0.36016785785785776,
               -0.7786627437734945
            ],
            [
               -0.35736534534534536,
               -0.7764968998125072
            ],
            [
               -0.35456283283283274,
               -0.7743114600764971
            ],
            [
               -0.35176032032032034,
               -0.7720886196300791
            ],
            [
               -0.3489578078078077,
               -0.7698100931209664
            ],
            [
               -0.3461552952952953,
               -0.7674624510136092
            ],
            [
               -0.3433527827827827,
               -0.7650410552915958
            ],
            [
               -0.3405502702702703,
               -0.7625513187861381
            ],
            [
               -0.33774775775775767,
               -0.7600069257703672
            ],
            [
               -0.33494524524524527,
               -0.7574256737308858
            ],
            [
               -0.33214273273273265,
               -0.75482436891335
            ],
            [
               -0.32934022022022025,
               -0.7522144653205827
            ],
            [
               -0.3265377077077076,
               -0.7495997988585403
            ],
            [
               -0.323735195195195,
               -0.7469769693277186
            ],
            [
               -0.3209326826826826,
               -0.7443379605651663
            ],
            [
               -0.31813017017017,
               -0.7416738156310547
            ],
            [
               -0.3153276576576576,
               -0.7389778782590375
            ],
            [
               -0.31252514514514496,
               -0.7362473775337532
            ],
            [
               -0.30972263263263256,
               -0.7334828609090167
            ],
            [
               -0.30692012012011993,
               -0.7306858896714783
            ],
            [
               -0.30411760760760753,
               -0.727856150364401
            ],
            [
               -0.3013150950950949,
               -0.7249894160808534
            ],
            [
               -0.2985125825825825,
               -0.7220774932460099
            ],
            [
               -0.2957100700700699,
               -0.719110510313147
            ],
            [
               -0.2929075575575575,
               -0.7160809282485858
            ],
            [
               -0.29010504504504486,
               -0.7129878473955262
            ],
            [
               -0.28730253253253246,
               -0.709839870751034
            ],
            [
               -0.28450002002001984,
               -0.7066551106280519
            ],
            [
               -0.28169750750750744,
               -0.7034578149411905
            ],
            [
               -0.2788949949949948,
               -0.7002722523142593
            ],
            [
               -0.2760924824824824,
               -0.6971155302899534
            ],
            [
               -0.2732899699699698,
               -0.6939915533155938
            ],
            [
               -0.2704874574574574,
               -0.6908881427721314
            ],
            [
               -0.26768494494494477,
               -0.6877784672449423
            ],
            [
               -0.26488243243243237,
               -0.6846266335637841
            ],
            [
               -0.26207991991991975,
               -0.6813959869813873
            ],
            [
               -0.25927740740740735,
               -0.6780577936921146
            ],
            [
               -0.2564748948948947,
               -0.6745978272870297
            ],
            [
               -0.2536723823823823,
               -0.6710190115813564
            ],
            [
               -0.2508698698698697,
               -0.6673394843953075
            ],
            [
               -0.2480673573573573,
               -0.6635868455517304
            ],
            [
               -0.24526484484484468,
               -0.6597904818418014
            ],
            [
               -0.24246233233233228,
               -0.6559743588073765
            ],
            [
               -0.23965981981981965,
               -0.6521523849066342
            ],
            [
               -0.23685730730730725,
               -0.6483275014045697
            ],
            [
               -0.23405479479479463,
               -0.6444943656095439
            ],
            [
               -0.23125228228228223,
               -0.6406443150556724
            ],
            [
               -0.2284497697697696,
               -0.6367706192077136
            ],
            [
               -0.2256472572572572,
               -0.632872057640385
            ],
            [
               -0.22284474474474458,
               -0.6289535750306308
            ],
            [
               -0.22004223223223218,
               -0.6250238870223195
            ],
            [
               -0.21723971971971956,
               -0.6210910442127942
            ],
            [
               -0.21443720720720716,
               -0.6171577066387475
            ],
            [
               -0.21163469469469454,
               -0.613217983494023
            ],
            [
               -0.20883218218218214,
               -0.6092571265075779
            ],
            [
               -0.2060296696696695,
               -0.6052543388762179
            ],
            [
               -0.2032271571571571,
               -0.6011878418127732
            ],
            [
               -0.2004246446446445,
               -0.5970405232831297
            ],
            [
               -0.1976221321321321,
               -0.5928042646431568
            ],
            [
               -0.19481961961961947,
               -0.5884814790862352
            ],
            [
               -0.19201710710710707,
               -0.5840833463873001
            ],
            [
               -0.18921459459459444,
               -0.5796253593045375
            ],
            [
               -0.18641208208208204,
               -0.5751217152045529
            ],
            [
               -0.18360956956956942,
               -0.5705804744629
            ],
            [
               -0.18080705705705702,
               -0.5660011317810687
            ],
            [
               -0.1780045445445444,
               -0.5613754034160472
            ],
            [
               -0.175202032032032,
               -0.5566909125101369
            ],
            [
               -0.17239951951951937,
               -0.5519364401993281
            ],
            [
               -0.16959700700700697,
               -0.5471068484248349
            ],
            [
               -0.16679449449449435,
               -0.542205863184527
            ],
            [
               -0.16399198198198195,
               -0.5372456081079029
            ],
            [
               -0.16118946946946933,
               -0.5322428643195247
            ],
            [
               -0.15838695695695693,
               -0.527213143139714
            ],
            [
               -0.1555844444444443,
               -0.5221644269718206
            ],
            [
               -0.1527819319319319,
               -0.5170926094742325
            ],
            [
               -0.14997941941941928,
               -0.5119801929466814
            ],
            [
               -0.14717690690690688,
               -0.5067988326547526
            ],
            [
               -0.14437439439439426,
               -0.5015151636818389
            ],
            [
               -0.14157188188188186,
               -0.4960983668866286
            ],
            [
               -0.13876936936936923,
               -0.4905274230930135
            ],
            [
               -0.13596685685685683,
               -0.48479610920737753
            ],
            [
               -0.1331643443443442,
               -0.4789144534320175
            ],
            [
               -0.1303618318318318,
               -0.4729063682387706
            ],
            [
               -0.1275593193193192,
               -0.4668042082461075
            ],
            [
               -0.12475680680680679,
               -0.4606417559682154
            ],
            [
               -0.12195429429429416,
               -0.45444742475093464
            ],
            [
               -0.11915178178178176,
               -0.44823924368133355
            ],
            [
               -0.11634926926926914,
               -0.44202256760214315
            ],
            [
               -0.11354675675675674,
               -0.43579065643107057
            ],
            [
               -0.11074424424424412,
               -0.4295275397175468
            ],
            [
               -0.10794173173173172,
               -0.423212121487266
            ],
            [
               -0.1051392192192191,
               -0.4168223776254342
            ],
            [
               -0.10233670670670669,
               -0.41033872312447933
            ],
            [
               -0.09953419419419407,
               -0.4037460541462708
            ],
            [
               -0.09673168168168167,
               -0.3970344331275039
            ],
            [
               -0.09392916916916905,
               -0.39019873594582394
            ],
            [
               -0.09112665665665665,
               -0.38323773502861974
            ],
            [
               -0.08832414414414402,
               -0.3761530500893145
            ],
            [
               -0.08552163163163162,
               -0.368948226619849
            ],
            [
               -0.082719119119119,
               -0.3616280018966193
            ],
            [
               -0.0799166066066066,
               -0.35419767954037734
            ],
            [
               -0.07711409409409398,
               -0.3466625036586191
            ],
            [
               -0.07431158158158158,
               -0.3390269934617693
            ],
            [
               -0.07150906906906895,
               -0.33129431519078517
            ],
            [
               -0.06870655655655655,
               -0.32346585928135524
            ],
            [
               -0.06590404404404393,
               -0.3155412012076709
            ],
            [
               -0.06310153153153153,
               -0.3075185377744582
            ],
            [
               -0.06029901901901891,
               -0.2993955356595284
            ],
            [
               -0.057496506506506506,
               -0.2911703675593322
            ],
            [
               -0.054693993993993884,
               -0.28284261223027923
            ],
            [
               -0.05189148148148148,
               -0.2744137055510843
            ],
            [
               -0.04908896896896886,
               -0.2658867567549725
            ],
            [
               -0.04628645645645646,
               -0.2572657485729363
            ],
            [
               -0.04348394394394384,
               -0.24855435221593863
            ],
            [
               -0.040681431431431436,
               -0.2397547320882542
            ],
            [
               -0.037878918918918814,
               -0.23086673702233246
            ],
            [
               -0.03507640640640641,
               -0.2218877626735241
            ],
            [
               -0.03227389389389379,
               -0.21281335824745679
            ],
            [
               -0.02947138138138139,
               -0.20363840972174546
            ],
            [
               -0.026668868868868767,
               -0.19435854209461206
            ],
            [
               -0.023866356356356366,
               -0.1849713094710454
            ],
            [
               -0.021063843843843744,
               -0.1754768103407695
            ],
            [
               -0.018261331331331343,
               -0.1658775556265894
            ],
            [
               -0.01545881881881872,
               -0.15617766824531815
            ],
            [
               -0.01265630630630632,
               -0.14638172383096426
            ],
            [
               -0.009853793793793697,
               -0.13649367718550504
            ],
            [
               -0.007051281281281296,
               -0.12651631144899933
            ],
            [
               -0.004248768768768674,
               -0.1164514940538513
            ],
            [
               -0.001446256256256273,
               -0.10630126703543707
            ],
            [
               0.0013562562562563496,
               -0.0960695134979806
            ],
            [
               0.00415876876876875,
               -0.08576371241740688
            ],
            [
               0.006961281281281373,
               -0.07539619284437543
            ],
            [
               0.009763793793793774,
               -0.06498436471572971
            ],
            [
               0.012566306306306396,
               -0.05454963062244661
            ],
            [
               0.015368818818818797,
               -0.04411501998990619
            ],
            [
               0.01817133133133142,
               -0.03370195018400157
            ],
            [
               0.02097384384384382,
               -0.02332681144553128
            ],
            [
               0.023776356356356443,
               -0.012998209341478939
            ],
            [
               0.026578868868868843,
               -0.002715628950304416
            ],
            [
               0.029381381381381466,
               0.007529991596624652
            ],
            [
               0.03218389389389387,
               0.01775372113488971
            ],
            [
               0.03498640640640649,
               0.027972558234743983
            ],
            [
               0.03778891891891911,
               0.03820066606038175
            ],
            [
               0.04059143143143151,
               0.048445007035231025
            ],
            [
               0.043393943943944135,
               0.05870244352726445
            ],
            [
               0.046196456456456536,
               0.06895907370975446
            ],
            [
               0.04899896896896916,
               0.07919205632639259
            ],
            [
               0.05180148148148156,
               0.08937356566736471
            ],
            [
               0.05460399399399418,
               0.09947596635046352
            ],
            [
               0.05740650650650658,
               0.10947695928045395
            ],
            [
               0.060209019019019205,
               0.11936342926026577
            ],
            [
               0.0630115315315316,
               0.12913304215368082
            ],
            [
               0.06581404404404423,
               0.13879322112610065
            ],
            [
               0.06861655655655663,
               0.14835782331972228
            ],
            [
               0.07141906906906925,
               0.15784244721491503
            ],
            [
               0.07422158158158165,
               0.16725965037188553
            ],
            [
               0.07702409409409428,
               0.176615341786794
            ],
            [
               0.07982660660660668,
               0.18590723408237153
            ],
            [
               0.0826291191191193,
               0.19512561050823077
            ],
            [
               0.0854316316316317,
               0.20425597265495166
            ],
            [
               0.08823414414414432,
               0.21328260118033734
            ],
            [
               0.09103665665665672,
               0.22219185177623324
            ],
            [
               0.09383916916916935,
               0.23097418777891465
            ],
            [
               0.09664168168168175,
               0.23962445772851385
            ],
            [
               0.09944419419419437,
               0.24814058847923243
            ],
            [
               0.10224670670670677,
               0.2565214533387868
            ],
            [
               0.10504921921921939,
               0.26476498074242366
            ],
            [
               0.10785173173173179,
               0.27286747481245127
            ],
            [
               0.11065424424424442,
               0.2808246441731778
            ],
            [
               0.11345675675675682,
               0.2886341353468135
            ],
            [
               0.11625926926926944,
               0.29629868671278303
            ],
            [
               0.11906178178178184,
               0.30382861139266887
            ],
            [
               0.12186429429429446,
               0.31124235571478437
            ],
            [
               0.12466680680680686,
               0.31856439194376507
            ],
            [
               0.12746931931931949,
               0.3258205529797123
            ],
            [
               0.13027183183183189,
               0.33303183762855776
            ],
            [
               0.1330743443443445,
               0.34020839665554164
            ],
            [
               0.1358768568568569,
               0.3473455977745028
            ],
            [
               0.13867936936936953,
               0.3544236539800345
            ],
            [
               0.14148188188188193,
               0.3614113679630918
            ],
            [
               0.14428439439439456,
               0.3682733551400817
            ],
            [
               0.14708690690690696,
               0.374979018821086
            ],
            [
               0.14988941941941958,
               0.3815109114723484
            ],
            [
               0.15269193193193198,
               0.38787014954551136
            ],
            [
               0.1554944444444446,
               0.394077277988681
            ],
            [
               0.158296956956957,
               0.40016821017531107
            ],
            [
               0.16109946946946962,
               0.4061862438147741
            ],
            [
               0.16390198198198203,
               0.41217226384220634
            ],
            [
               0.16670449449449465,
               0.4181557532267233
            ],
            [
               0.16950700700700705,
               0.42414898562761894
            ],
            [
               0.17230951951951967,
               0.4301458435184708
            ],
            [
               0.17511203203203207,
               0.4361253735692896
            ],
            [
               0.1779145445445447,
               0.44205885980561205
            ],
            [
               0.1807170570570571,
               0.4479182610393722
            ],
            [
               0.18351956956956972,
               0.4536835903531089
            ],
            [
               0.18632208208208212,
               0.45934726911934565
            ],
            [
               0.18912459459459474,
               0.4649145005315183
            ],
            [
               0.19192710710710714,
               0.47039994594578766
            ],
            [
               0.19472961961961976,
               0.4758220621327527
            ],
            [
               0.19753213213213217,
               0.4811970465930284
            ],
            [
               0.2003346446446448,
               0.48653428589574577
            ],
            [
               0.2031371571571572,
               0.4918345628376145
            ],
            [
               0.2059396696696698,
               0.49709129027118204
            ],
            [
               0.2087421821821822,
               0.5022940403429699
            ],
            [
               0.21154469469469483,
               0.5074329510532521
            ],
            [
               0.21434720720720724,
               0.5125024220750044
            ],
            [
               0.21714971971971986,
               0.5175028827725968
            ],
            [
               0.21995223223223226,
               0.5224401713387921
            ],
            [
               0.22275474474474488,
               0.5273229287483553
            ],
            [
               0.22555725725725728,
               0.5321590859768279
            ],
            [
               0.2283597697697699,
               0.5369527873421387
            ],
            [
               0.2311622822822823,
               0.5417028759331317
            ],
            [
               0.23396479479479493,
               0.5464034650585601
            ],
            [
               0.23676730730730733,
               0.5510463563997262
            ],
            [
               0.23956981981981995,
               0.5556244115335849
            ],
            [
               0.24237233233233235,
               0.5601346616058528
            ],
            [
               0.24517484484484497,
               0.5645800509155213
            ],
            [
               0.24797735735735738,
               0.5689692022347207
            ],
            [
               0.25077986986987,
               0.5733142832788676
            ],
            [
               0.2535823823823824,
               0.5776277000090229
            ],
            [
               0.256384894894895,
               0.5819187213720103
            ],
            [
               0.2591874074074074,
               0.5861911282694541
            ],
            [
               0.26198991991992004,
               0.5904425920639367
            ],
            [
               0.26479243243243245,
               0.5946658695702571
            ],
            [
               0.26759494494494507,
               0.598851273700638
            ],
            [
               0.27039745745745747,
               0.6029894617283276
            ],
            [
               0.2731999699699701,
               0.6070735190823531
            ],
            [
               0.2760024824824825,
               0.6110996229049293
            ],
            [
               0.2788049949949951,
               0.6150661339170297
            ],
            [
               0.2816075075075075,
               0.6189715855242026
            ],
            [
               0.28441002002002014,
               0.6228124940542513
            ],
            [
               0.28721253253253254,
               0.6265820383053574
            ],
            [
               0.29001504504504516,
               0.6302703974125888
            ],
            [
               0.29281755755755756,
               0.6338669712596279
            ],
            [
               0.2956200700700702,
               0.6373640204370454
            ],
            [
               0.2984225825825826,
               0.6407606816933437
            ],
            [
               0.3012250950950952,
               0.6440660395518492
            ],
            [
               0.3040276076076076,
               0.6473000710663768
            ],
            [
               0.30683012012012023,
               0.6504918058913869
            ],
            [
               0.30963263263263263,
               0.6536748127982355
            ],
            [
               0.31243514514514525,
               0.656880912856606
            ],
            [
               0.31523765765765766,
               0.6601335943308337
            ],
            [
               0.3180401701701703,
               0.663442790001423
            ],
            [
               0.3208426826826827,
               0.666802410246485
            ],
            [
               0.3236451951951953,
               0.6701913700614054
            ],
            [
               0.3264477077077077,
               0.6735779799013528
            ],
            [
               0.3292502202202203,
               0.6769267222322608
            ],
            [
               0.3320527327327327,
               0.6802058342755402
            ],
            [
               0.33485524524524535,
               0.6833939197520458
            ],
            [
               0.33765775775775775,
               0.6864840653524965
            ],
            [
               0.34046027027027037,
               0.6894845681655865
            ],
            [
               0.34326278278278277,
               0.6924162184449384
            ],
            [
               0.3460652952952954,
               0.6953069090016168
            ],
            [
               0.3488678078078078,
               0.6981849493622709
            ],
            [
               0.3516703203203204,
               0.7010727049455492
            ],
            [
               0.3544728328328328,
               0.7039820134392485
            ],
            [
               0.35727534534534544,
               0.7069123140138132
            ],
            [
               0.36007785785785784,
               0.7098517085773741
            ],
            [
               0.36288037037037046,
               0.71278045131288
            ],
            [
               0.36568288288288286,
               0.7156758189829557
            ],
            [
               0.3684853953953955,
               0.7185170793931694
            ],
            [
               0.3712879079079079,
               0.7212893897734045
            ],
            [
               0.3740904204204205,
               0.7239858650753622
            ],
            [
               0.3768929329329329,
               0.7266076249332585
            ],
            [
               0.37969544544544553,
               0.7291621859733446
            ],
            [
               0.38249795795795793,
               0.7316609539652932
            ],
            [
               0.38530047047047056,
               0.7341166867636375
            ],
            [
               0.38810298298298296,
               0.7365416298898916
            ],
            [
               0.3909054954954956,
               0.7389466476999013
            ],
            [
               0.393708008008008,
               0.7413412254583984
            ],
            [
               0.3965105205205206,
               0.7437338623028509
            ],
            [
               0.3993130330330332,
               0.746132240055594
            ],
            [
               0.4021155455455456,
               0.7485426893949574
            ],
            [
               0.40491805805805825,
               0.75096883738022
            ],
            [
               0.40772057057057065,
               0.7534097776995408
            ],
            [
               0.4105230830830833,
               0.7558584821037094
            ],
            [
               0.4133255955955957,
               0.7583013081937761
            ],
            [
               0.4161281081081083,
               0.7607192683587993
            ],
            [
               0.4189306206206207,
               0.7630912314864111
            ],
            [
               0.4217331331331333,
               0.7653985704930116
            ],
            [
               0.4245356456456457,
               0.7676301582857287
            ],
            [
               0.42733815815815834,
               0.7697862753285063
            ],
            [
               0.43014067067067074,
               0.771880079316752
            ],
            [
               0.43294318318318337,
               0.7739358296636938
            ],
            [
               0.43574569569569577,
               0.7759839342850614
            ],
            [
               0.4385482082082084,
               0.7780538471689948
            ],
            [
               0.4413507207207208,
               0.7801665925597603
            ],
            [
               0.4441532332332334,
               0.7823289665928541
            ],
            [
               0.4469557457457458,
               0.7845311412917275
            ],
            [
               0.44975825825825844,
               0.786748523142599
            ],
            [
               0.45256077077077084,
               0.7889475321025052
            ],
            [
               0.45536328328328346,
               0.79109381571614
            ],
            [
               0.45816579579579586,
               0.7931606560953592
            ],
            [
               0.4609683083083085,
               0.79513521862584
            ],
            [
               0.4637708208208209,
               0.7970208910823599
            ],
            [
               0.4665733333333335,
               0.7988351085774203
            ],
            [
               0.4693758458458459,
               0.800603411201503
            ],
            [
               0.47217835835835853,
               0.80235161774487
            ],
            [
               0.47498087087087093,
               0.8040985565767105
            ],
            [
               0.47778338338338355,
               0.805851585514828
            ],
            [
               0.48058589589589595,
               0.8076062111648037
            ],
            [
               0.4833884084084086,
               0.8093497719605587
            ],
            [
               0.486190920920921,
               0.8110678101401827
            ],
            [
               0.4889934334334336,
               0.8127508650694395
            ],
            [
               0.491795945945946,
               0.81439927484499
            ],
            [
               0.4945984584584586,
               0.816024235354801
            ],
            [
               0.497400970970971,
               0.8176446296900843
            ],
            [
               0.5002034834834836,
               0.8192805952815395
            ],
            [
               0.503005995995996,
               0.8209459581101646
            ],
            [
               0.5058085085085087,
               0.8226421363716603
            ],
            [
               0.5086110210210211,
               0.8243557246149478
            ],
            [
               0.5114135335335337,
               0.8260608226658415
            ],
            [
               0.5142160460460461,
               0.8277256349183899
            ],
            [
               0.5170185585585587,
               0.8293214366579551
            ],
            [
               0.5198210710710711,
               0.8308311608767469
            ],
            [
               0.5226235835835837,
               0.83225489262249
            ],
            [
               0.5254260960960961,
               0.8336104744694659
            ],
            [
               0.5282286086086088,
               0.8349289408930758
            ],
            [
               0.5310311211211212,
               0.8362461248482594
            ],
            [
               0.5338336336336338,
               0.8375929881647917
            ],
            [
               0.5366361461461462,
               0.8389876224690811
            ],
            [
               0.5394386586586588,
               0.8404313180839627
            ],
            [
               0.5422411711711712,
               0.841909783628563
            ],
            [
               0.5450436836836838,
               0.8433989497743499
            ],
            [
               0.5478461961961962,
               0.8448733473715423
            ],
            [
               0.5506487087087089,
               0.8463142835429878
            ],
            [
               0.5534512212212213,
               0.8477151934187714
            ],
            [
               0.5562537337337339,
               0.8490825566977597
            ],
            [
               0.5590562462462463,
               0.8504322889944371
            ],
            [
               0.5618587587587589,
               0.851783033064762
            ],
            [
               0.5646612712712713,
               0.8531487770062189
            ],
            [
               0.5674637837837839,
               0.8545333863721347
            ],
            [
               0.5702662962962963,
               0.8559289142849722
            ],
            [
               0.573068808808809,
               0.8573182076288268
            ],
            [
               0.5758713213213213,
               0.8586808273123556
            ],
            [
               0.578673833833834,
               0.860000163305565
            ],
            [
               0.5814763463463464,
               0.8612692379897346
            ],
            [
               0.584278858858859,
               0.8624931798150712
            ],
            [
               0.5870813713713714,
               0.863687535214821
            ],
            [
               0.589883883883884,
               0.8648730514079588
            ],
            [
               0.5926863963963964,
               0.8660687926819146
            ],
            [
               0.595488908908909,
               0.8672860184165254
            ],
            [
               0.5982914214214214,
               0.868524956265357
            ],
            [
               0.6010939339339341,
               0.8697755541985799
            ],
            [
               0.6038964464464465,
               0.8710218617031726
            ],
            [
               0.6066989589589589,
               0.8722483810405333
            ],
            [
               0.6095014714714717,
               0.8734460110849631
            ],
            [
               0.6123039839839841,
               0.874615341025023
            ],
            [
               0.6151064964964965,
               0.8757660023357356
            ],
            [
               0.6179090090090089,
               0.8769122286748408
            ],
            [
               0.6207115215215218,
               0.87806619944345
            ],
            [
               0.6235140340340342,
               0.8792316435565353
            ],
            [
               0.6263165465465466,
               0.880400218781588
            ],
            [
               0.629119059059059,
               0.8815523162667356
            ],
            [
               0.6319215715715718,
               0.8826624420378144
            ],
            [
               0.6347240840840842,
               0.883707697269752
            ],
            [
               0.6375265965965966,
               0.8846766773667265
            ],
            [
               0.640329109109109,
               0.8855757663491806
            ],
            [
               0.6431316216216219,
               0.8864304680414739
            ],
            [
               0.6459341341341343,
               0.8872809027486839
            ],
            [
               0.6487366466466467,
               0.8881724405074742
            ],
            [
               0.651539159159159,
               0.8891440430638757
            ],
            [
               0.6543416716716719,
               0.8902177167906702
            ],
            [
               0.6571441841841843,
               0.8913922512064623
            ],
            [
               0.6599466966966967,
               0.892643186215974
            ],
            [
               0.6627492092092091,
               0.8939290949013268
            ],
            [
               0.665551721721722,
               0.8952023707468988
            ],
            [
               0.6683542342342343,
               0.8964213667266956
            ],
            [
               0.6711567467467467,
               0.8975603684533706
            ],
            [
               0.6739592592592591,
               0.8986146013075602
            ],
            [
               0.676761771771772,
               0.8995990339209563
            ],
            [
               0.6795642842842844,
               0.9005416447010659
            ],
            [
               0.6823667967967968,
               0.901473461757401
            ],
            [
               0.6851693093093092,
               0.902418562305098
            ],
            [
               0.687971821821822,
               0.9033870738928271
            ],
            [
               0.6907743343343344,
               0.904373135686465
            ],
            [
               0.6935768468468468,
               0.9053581293364268
            ],
            [
               0.6963793593593592,
               0.9063178192344614
            ],
            [
               0.6991818718718721,
               0.9072308827016293
            ],
            [
               0.7019843843843845,
               0.9080860103607957
            ],
            [
               0.7047868968968969,
               0.9088853747776473
            ],
            [
               0.7075894094094093,
               0.9096435620729868
            ],
            [
               0.7103919219219221,
               0.9103825870741096
            ],
            [
               0.7131944344344345,
               0.9111248616808154
            ],
            [
               0.7159969469469469,
               0.911886562851757
            ],
            [
               0.7187994594594593,
               0.912673590645132
            ],
            [
               0.7216019719719722,
               0.9134813365674979
            ],
            [
               0.7244044844844846,
               0.9142981461397062
            ],
            [
               0.727206996996997,
               0.9151111120973157
            ],
            [
               0.7300095095095094,
               0.9159120849702187
            ],
            [
               0.7328120220220222,
               0.9167017666590827
            ],
            [
               0.7356145345345346,
               0.917490443687085
            ],
            [
               0.738417047047047,
               0.9182950711759506
            ],
            [
               0.7412195595595594,
               0.9191336447498291
            ],
            [
               0.7440220720720723,
               0.9200186940774429
            ],
            [
               0.7468245845845847,
               0.9209520177935135
            ],
            [
               0.7496270970970971,
               0.9219223807615371
            ],
            [
               0.7524296096096099,
               0.9229069586045366
            ],
            [
               0.7552321221221223,
               0.9238761537941833
            ],
            [
               0.7580346346346347,
               0.9248003930500639
            ],
            [
               0.7608371471471471,
               0.9256569558643386
            ],
            [
               0.76363965965966,
               0.926434930894799
            ],
            [
               0.7664421721721724,
               0.9271370075763796
            ],
            [
               0.7692446846846848,
               0.9277777708226851
            ],
            [
               0.7720471971971972,
               0.9283791697157451
            ],
            [
               0.77484970970971,
               0.9289645766037293
            ],
            [
               0.7776522222222224,
               0.9295531398490604
            ],
            [
               0.7804547347347348,
               0.9301559128719323
            ],
            [
               0.7832572472472472,
               0.9307746199388998
            ],
            [
               0.7860597597597601,
               0.9314031100336824
            ],
            [
               0.7888622722722725,
               0.9320308029549678
            ],
            [
               0.7916647847847849,
               0.9326469520050662
            ],
            [
               0.7944672972972973,
               0.9332444415551742
            ],
            [
               0.7972698098098101,
               0.9338220931733321
            ],
            [
               0.8000723223223225,
               0.9343849588536803
            ],
            [
               0.8028748348348349,
               0.9349426682476047
            ],
            [
               0.8056773473473473,
               0.9355064037547001
            ],
            [
               0.8084798598598602,
               0.936085384601334
            ],
            [
               0.8112823723723726,
               0.9366838007492524
            ],
            [
               0.814084884884885,
               0.9372989709459334
            ],
            [
               0.8168873973973974,
               0.9379211763736996
            ],
            [
               0.8196899099099102,
               0.9385352318755591
            ],
            [
               0.8224924224224226,
               0.9391234844417518
            ],
            [
               0.825294934934935,
               0.9396696363727508
            ],
            [
               0.8280974474474474,
               0.9401626169553481
            ],
            [
               0.8308999599599602,
               0.9405996905930145
            ],
            [
               0.8337024724724726,
               0.9409880960511656
            ],
            [
               0.836504984984985,
               0.941344753029425
            ],
            [
               0.8393074974974974,
               0.9416939239647972
            ],
            [
               0.8421100100100103,
               0.9420631328675197
            ],
            [
               0.8449125225225227,
               0.9424780457514683
            ],
            [
               0.8477150350350351,
               0.9429573179140378
            ],
            [
               0.8505175475475475,
               0.9435085231361959
            ],
            [
               0.8533200600600603,
               0.9441261397696159
            ],
            [
               0.8561225725725727,
               0.9447921758595283
            ],
            [
               0.8589250850850851,
               0.9454794375438695
            ],
            [
               0.8617275975975975,
               0.946156813239617
            ],
            [
               0.8645301101101104,
               0.9467954257190521
            ],
            [
               0.8673326226226228,
               0.947374247825963
            ],
            [
               0.8701351351351352,
               0.9478838765378177
            ],
            [
               0.8729376476476476,
               0.9483276089690451
            ],
            [
               0.8757401601601604,
               0.9487196533010618
            ],
            [
               0.8785426726726728,
               0.9490810498168538
            ],
            [
               0.8813451851851852,
               0.9494344596269566
            ],
            [
               0.8841476976976976,
               0.9497992290983621
            ],
            [
               0.8869502102102105,
               0.9501879807417741
            ],
            [
               0.8897527227227229,
               0.9506054648168458
            ],
            [
               0.8925552352352353,
               0.9510496911203137
            ],
            [
               0.8953577477477477,
               0.9515146718834702
            ],
            [
               0.8981602602602605,
               0.9519936612539313
            ],
            [
               0.9009627727727729,
               0.9524817128424501
            ],
            [
               0.9037652852852853,
               0.9529767077845643
            ],
            [
               0.9065677977977977,
               0.9534786145380125
            ],
            [
               0.9093703103103106,
               0.9539874181528107
            ],
            [
               0.912172822822823,
               0.9545006676433296
            ],
            [
               0.9149753353353354,
               0.9550117572122419
            ],
            [
               0.9177778478478478,
               0.9555098185427064
            ],
            [
               0.9205803603603606,
               0.9559815341143874
            ],
            [
               0.923382872872873,
               0.9564144769856737
            ],
            [
               0.9261853853853854,
               0.9568009831836848
            ],
            [
               0.9289878978978978,
               0.9571412803760531
            ],
            [
               0.9317904104104107,
               0.9574447390920846
            ],
            [
               0.9345929229229231,
               0.9577286467598367
            ],
            [
               0.9373954354354355,
               0.9580146637414275
            ],
            [
               0.9401979479479479,
               0.9583238591100103
            ],
            [
               0.9430004604604607,
               0.9586716992497739
            ],
            [
               0.9458029729729731,
               0.9590644151062018
            ],
            [
               0.9486054854854855,
               0.9594977818326225
            ],
            [
               0.9514079979979979,
               0.9599586305429622
            ],
            [
               0.9542105105105108,
               0.9604286033956386
            ],
            [
               0.9570130230230232,
               0.9608890171336668
            ],
            [
               0.9598155355355356,
               0.9613254179143707
            ],
            [
               0.962618048048048,
               0.961730572150296
            ],
            [
               0.9654205605605608,
               0.962105178874691
            ],
            [
               0.9682230730730732,
               0.9624563222632971
            ],
            [
               0.9710255855855856,
               0.9627943650390052
            ],
            [
               0.973828098098098,
               0.9631293968000998
            ],
            [
               0.9766306106106108,
               0.9634683757130549
            ],
            [
               0.9794331231231233,
               0.963813752364961
            ],
            [
               0.9822356356356357,
               0.9641637813245101
            ],
            [
               0.985038148148148,
               0.9645141229901044
            ],
            [
               0.9878406606606609,
               0.9648599267755993
            ],
            [
               0.9906431731731733,
               0.9651975016825631
            ],
            [
               0.9934456856856857,
               0.9655249356671982
            ],
            [
               0.9962481981981981,
               0.9658415118437822
            ],
            [
               0.9990507107107109,
               0.9661462972194574
            ],
            [
               1.0018532232232233,
               0.966436646800358
            ],
            [
               1.0046557357357357,
               0.9667074327858158
            ],
            [
               1.0074582482482481,
               0.9669515474608512
            ],
            [
               1.010260760760761,
               0.9671617334645626
            ],
            [
               1.0130632732732734,
               0.9673332484425112
            ],
            [
               1.0158657857857858,
               0.9674664771691259
            ],
            [
               1.0186682982982982,
               0.9675685161155874
            ],
            [
               1.021470810810811,
               0.9676530189117833
            ],
            [
               1.0242733233233234,
               0.9677381266447909
            ],
            [
               1.0270758358358358,
               0.96784293588344
            ],
            [
               1.0298783483483482,
               0.9679834637537856
            ],
            [
               1.032680860860861,
               0.9681692752904598
            ],
            [
               1.0354833733733735,
               0.9684017662216375
            ],
            [
               1.0382858858858859,
               0.9686745954075475
            ],
            [
               1.0410883983983983,
               0.9689760983095244
            ],
            [
               1.0438909109109111,
               0.969292905412831
            ],
            [
               1.0466934234234235,
               0.9696136379857012
            ],
            [
               1.049495935935936,
               0.9699315711673289
            ],
            [
               1.0522984484484483,
               0.9702455289640954
            ],
            [
               1.0551009609609612,
               0.9705588750973964
            ],
            [
               1.0579034734734736,
               0.9708770823489314
            ],
            [
               1.060705985985986,
               0.9712047940038437
            ],
            [
               1.0635084984984984,
               0.9715433966898641
            ],
            [
               1.0663110110110112,
               0.9718898823889133
            ],
            [
               1.0691135235235236,
               0.9722372871117793
            ],
            [
               1.071916036036036,
               0.9725764360869367
            ],
            [
               1.0747185485485484,
               0.9728982986259465
            ],
            [
               1.0775210610610613,
               0.9731961044180106
            ],
            [
               1.0803235735735737,
               0.9734665368911071
            ],
            [
               1.083126086086086,
               0.9737097222208906
            ],
            [
               1.0859285985985985,
               0.9739282125326174
            ],
            [
               1.0887311111111113,
               0.9741255325086007
            ],
            [
               1.0915336236236237,
               0.9743049794175742
            ],
            [
               1.0943361361361361,
               0.9744691955163234
            ],
            [
               1.0971386486486485,
               0.9746206414108995
            ],
            [
               1.0999411611611614,
               0.9747626494283532
            ],
            [
               1.1027436736736738,
               0.974900414434132
            ],
            [
               1.1055461861861862,
               0.9750412277768312
            ],
            [
               1.1083486986986986,
               0.9751935179882611
            ],
            [
               1.1111512112112114,
               0.9753647472084437
            ],
            [
               1.1139537237237238,
               0.9755587461895556
            ],
            [
               1.1167562362362362,
               0.9757734411383441
            ],
            [
               1.119558748748749,
               0.9759999665306467
            ],
            [
               1.1223612612612615,
               0.976223815547814
            ],
            [
               1.1251637737737739,
               0.9764280406470345
            ],
            [
               1.1279662862862863,
               0.9765977862806465
            ],
            [
               1.130768798798799,
               0.9767248710362277
            ],
            [
               1.1335713113113115,
               0.9768109566587195
            ],
            [
               1.136373823823824,
               0.9768681461787831
            ],
            [
               1.1391763363363363,
               0.9769165790089016
            ],
            [
               1.1419788488488491,
               0.9769795219268127
            ],
            [
               1.1447813613613615,
               0.9770772898876348
            ],
            [
               1.147583873873874,
               0.977221781677688
            ],
            [
               1.1503863863863864,
               0.9774133083640242
            ],
            [
               1.1531888988988992,
               0.9776407328391734
            ],
            [
               1.1559914114114116,
               0.9778849190685086
            ],
            [
               1.158793923923924,
               0.9781244329582865
            ],
            [
               1.1615964364364364,
               0.9783416928717079
            ],
            [
               1.1643989489489492,
               0.978527595937968
            ],
            [
               1.1672014614614616,
               0.9786831236488778
            ],
            [
               1.170003973973974,
               0.9788174187813847
            ],
            [
               1.1728064864864864,
               0.9789430105058889
            ],
            [
               1.1756089989989993,
               0.9790698535041729
            ],
            [
               1.1784115115115117,
               0.9792003000451921
            ],
            [
               1.181214024024024,
               0.9793268697940547
            ],
            [
               1.1840165365365365,
               0.9794337813606893
            ],
            [
               1.1868190490490493,
               0.979501942780088
            ],
            [
               1.1896215615615617,
               0.9795158790592864
            ],
            [
               1.1924240740740741,
               0.9794703165156187
            ],
            [
               1.1952265865865865,
               0.9793741195968619
            ],
            [
               1.1980290990990994,
               0.9792500246212337
            ],
            [
               1.2008316116116118,
               0.9791299187828084
            ],
            [
               1.2036341241241242,
               0.9790468620724164
            ],
            [
               1.2064366366366366,
               0.9790261721855054
            ],
            [
               1.2092391491491494,
               0.9790783073727063
            ],
            [
               1.2120416616616618,
               0.9791958287401299
            ],
            [
               1.2148441741741742,
               0.9793555200206203
            ],
            [
               1.2176466866866866,
               0.979525155658411
            ],
            [
               1.2204491991991995,
               0.9796729383099472
            ],
            [
               1.2232517117117119,
               0.9797767503639543
            ],
            [
               1.2260542242242243,
               0.9798303758461506
            ],
            [
               1.2288567367367367,
               0.9798447635935212
            ],
            [
               1.2316592492492495,
               0.9798439434945552
            ],
            [
               1.234461761761762,
               0.9798568917677957
            ],
            [
               1.2372642742742743,
               0.9799079315291241
            ],
            [
               1.2400667867867867,
               0.9800087328012066
            ],
            [
               1.2428692992992996,
               0.980154478685223
            ],
            [
               1.245671811811812,
               0.9803254401991521
            ],
            [
               1.2484743243243244,
               0.9804934673293151
            ],
            [
               1.2512768368368368,
               0.9806313107325937
            ],
            [
               1.2540793493493496,
               0.9807217500384471
            ],
            [
               1.256881861861862,
               0.9807635286027283
            ],
            [
               1.2596843743743744,
               0.9807720830687285
            ],
            [
               1.2624868868868868,
               0.9807747028078257
            ],
            [
               1.2652893993993997,
               0.9808015402871169
            ],
            [
               1.268091911911912,
               0.9808752517521742
            ],
            [
               1.2708944244244245,
               0.9810025440178849
            ],
            [
               1.2736969369369369,
               0.9811703744085174
            ],
            [
               1.2764994494494497,
               0.9813481568753619
            ],
            [
               1.279301961961962,
               0.9814955001020833
            ],
            [
               1.2821044744744745,
               0.9815733098939137
            ],
            [
               1.284906986986987,
               0.9815550507843289
            ],
            [
               1.2877094994994998,
               0.9814348948205531
            ],
            [
               1.2905120120120122,
               0.9812303988903386
            ],
            [
               1.2933145245245246,
               0.9809789529777877
            ],
            [
               1.296117037037037,
               0.980729032146407
            ],
            [
               1.2989195495495498,
               0.980528721446184
            ],
            [
               1.3017220620620622,
               0.9804146477349318
            ],
            [
               1.3045245745745746,
               0.9804041804035046
            ],
            [
               1.307327087087087,
               0.9804926840590205
            ],
            [
               1.3101295995995998,
               0.9806560923980245
            ],
            [
               1.3129321121121122,
               0.9808576094560542
            ],
            [
               1.3157346246246246,
               0.9810563712047073
            ],
            [
               1.318537137137137,
               0.9812156710139959
            ],
            [
               1.32133964964965,
               0.9813088636773082
            ],
            [
               1.3241421621621623,
               0.9813220705740888
            ],
            [
               1.3269446746746747,
               0.9812539244618521
            ],
            [
               1.329747187187187,
               0.9811134238697166
            ],
            [
               1.3325496996997,
               0.9809172541981452
            ],
            [
               1.3353522122122123,
               0.9806876331343617
            ],
            [
               1.3381547247247247,
               0.9804510326807578
            ],
            [
               1.3409572372372371,
               0.980237348339333
            ],
            [
               1.34375974974975,
               0.9800785786640509
            ],
            [
               1.3465622622622624,
               0.980006083830619
            ],
            [
               1.3493647747747748,
               0.980046042918491
            ],
            [
               1.3521672872872872,
               0.9802136352901032
            ],
            [
               1.3549697997998,
               0.9805073810472613
            ],
            [
               1.3577723123123124,
               0.9809056035924042
            ],
            [
               1.3605748248248248,
               0.9813668466527912
            ],
            [
               1.3633773373373372,
               0.9818352304504547
            ],
            [
               1.36617984984985,
               0.9822503655801884
            ],
            [
               1.3689823623623625,
               0.9825599632208046
            ],
            [
               1.3717848748748749,
               0.9827321717763762
            ],
            [
               1.3745873873873873,
               0.9827643386484213
            ],
            [
               1.3773898998999001,
               0.982685526134583
            ],
            [
               1.3801924124124125,
               0.9825515909915064
            ],
            [
               1.382994924924925,
               0.9824335799314654
            ],
            [
               1.3857974374374373,
               0.9824020439594094
            ],
            [
               1.3885999499499502,
               0.9825110805387613
            ],
            [
               1.3914024624624626,
               0.9827860961949482
            ],
            [
               1.394204974974975,
               0.9832183618845489
            ],
            [
               1.3970074874874874,
               0.9837676554878028
            ],
            [
               1.39981,
               0.9843721533261798
            ]
         ]
      },
      {
         "data": [
            [
               1.39991,
               0.9847955579642584
            ],
            [
               1.3971074774774772,
               0.9840019708119498
            ],
            [
               1.3943049549549547,
               0.9834127687621146
            ],
            [
               1.391502432432432,
               0.9830813594572545
            ],
            [
               1.3886999099099095,
               0.9829867079568801
            ],
            [
               1.385897387387387,
               0.9830458489884575
            ],
            [
               1.3830948648648644,
               0.9831439583340151
            ],
            [
               1.3802923423423419,
               0.9831720605460907
            ],
            [
               1.3774898198198193,
               0.9830604027144232
            ],
            [
               1.3746872972972968,
               0.982797333402951
            ],
            [
               1.3718847747747747,
               0.9824285139125268
            ],
            [
               1.369082252252252,
               0.9820377577171306
            ],
            [
               1.3662797297297296,
               0.9817166058134563
            ],
            [
               1.363477207207207,
               0.9815330382621388
            ],
            [
               1.3606746846846844,
               0.9815095146409174
            ],
            [
               1.3578721621621619,
               0.9816170281660983
            ],
            [
               1.3550696396396393,
               0.9817863275965908
            ],
            [
               1.3522671171171168,
               0.981931804686093
            ],
            [
               1.3494645945945942,
               0.9819796277538098
            ],
            [
               1.3466620720720717,
               0.9818907373564483
            ],
            [
               1.3438595495495491,
               0.9816714904164681
            ],
            [
               1.3410570270270266,
               0.9813691759219341
            ],
            [
               1.338254504504504,
               0.981054743478299
            ],
            [
               1.335451981981982,
               0.9807991472089956
            ],
            [
               1.3326494594594593,
               0.9806514121941929
            ],
            [
               1.3298469369369368,
               0.9806254367927714
            ],
            [
               1.3270444144144142,
               0.9806991768050559
            ],
            [
               1.3242418918918917,
               0.9808254836003503
            ],
            [
               1.3214393693693691,
               0.9809500287696669
            ],
            [
               1.3186368468468466,
               0.9810297159891506
            ],
            [
               1.315834324324324,
               0.9810453388587512
            ],
            [
               1.3130318018018015,
               0.9810047173233791
            ],
            [
               1.310229279279279,
               0.9809361436245077
            ],
            [
               1.3074267567567563,
               0.980875365531483
            ],
            [
               1.3046242342342338,
               0.9808513502252296
            ],
            [
               1.3018217117117112,
               0.980876080590072
            ],
            [
               1.2990191891891887,
               0.9809417575502595
            ],
            [
               1.2962166666666666,
               0.9810258052145195
            ],
            [
               1.293414144144144,
               0.9811011415656403
            ],
            [
               1.2906116216216215,
               0.9811473559262096
            ],
            [
               1.287809099099099,
               0.9811583409317604
            ],
            [
               1.2850065765765764,
               0.9811435186867494
            ],
            [
               1.2822040540540538,
               0.98112241849724
            ],
            [
               1.2794015315315312,
               0.9811149926311322
            ],
            [
               1.2765990090090087,
               0.981131709638893
            ],
            [
               1.2737964864864861,
               0.981167541735845
            ],
            [
               1.2709939639639636,
               0.981202459752653
            ],
            [
               1.268191441441441,
               0.9812085458318291
            ],
            [
               1.2653889189189185,
               0.9811612695353882
            ],
            [
               1.262586396396396,
               0.9810507972175744
            ],
            [
               1.2597838738738734,
               0.9808890331512878
            ],
            [
               1.2569813513513513,
               0.9807094884978418
            ],
            [
               1.2541788288288287,
               0.9805595395937676
            ],
            [
               1.2513763063063061,
               0.9804872917649856
            ],
            [
               1.2485737837837836,
               0.9805271724693305
            ],
            [
               1.245771261261261,
               0.9806888763778114
            ],
            [
               1.2429687387387385,
               0.9809532162000616
            ],
            [
               1.240166216216216,
               0.9812761854124314
            ],
            [
               1.2373636936936934,
               0.9815998997254627
            ],
            [
               1.2345611711711708,
               0.9818669537489673
            ],
            [
               1.2317586486486483,
               0.9820338058926605
            ],
            [
               1.2289561261261257,
               0.9820793486776094
            ],
            [
               1.2261536036036031,
               0.9820065828545066
            ],
            [
               1.2233510810810806,
               0.9818376381415379
            ],
            [
               1.2205485585585585,
               0.9816044579723968
            ],
            [
               1.217746036036036,
               0.9813386076480881
            ],
            [
               1.2149435135135134,
               0.9810635529727623
            ],
            [
               1.2121409909909908,
               0.9807915220362564
            ],
            [
               1.2093384684684683,
               0.980525220849912
            ],
            [
               1.2065359459459457,
               0.9802629176956499
            ],
            [
               1.2037334234234232,
               0.980004357595956
            ],
            [
               1.2009309009009006,
               0.9797549407147788
            ],
            [
               1.198128378378378,
               0.97952652829144
            ],
            [
               1.1953258558558555,
               0.9793347139719641
            ],
            [
               1.192523333333333,
               0.9791938297637233
            ],
            [
               1.1897208108108104,
               0.9791118075915797
            ],
            [
               1.1869182882882878,
               0.9790869991361002
            ],
            [
               1.1841157657657653,
               0.9791082198486436
            ],
            [
               1.1813132432432432,
               0.979157986214884
            ],
            [
               1.1785107207207206,
               0.9792176761200597
            ],
            [
               1.175708198198198,
               0.9792726361417907
            ],
            [
               1.1729056756756755,
               0.9793153421722285
            ],
            [
               1.170103153153153,
               0.9793455367153221
            ],
            [
               1.1673006306306304,
               0.979367483338085
            ],
            [
               1.1644981081081078,
               0.9793856161974104
            ],
            [
               1.1616955855855853,
               0.9794004804400536
            ],
            [
               1.1588930630630627,
               0.9794067240743103
            ],
            [
               1.1560905405405402,
               0.9793940716902252
            ],
            [
               1.1532880180180176,
               0.979351008626115
            ],
            [
               1.150485495495495,
               0.979269794154007
            ],
            [
               1.1476829729729725,
               0.9791508308265324
            ],
            [
               1.14488045045045,
               0.9790045742121343
            ],
            [
               1.1420779279279278,
               0.9788500207989776
            ],
            [
               1.1392754054054053,
               0.9787100488147182
            ],
            [
               1.1364728828828827,
               0.9786050508191158
            ],
            [
               1.1336703603603602,
               0.97854695851023
            ],
            [
               1.1308678378378376,
               0.9785356746278762
            ],
            [
               1.128065315315315,
               0.9785591233764384
            ],
            [
               1.1252627927927925,
               0.9785968997977366
            ],
            [
               1.12246027027027,
               0.9786262831795194
            ],
            [
               1.1196577477477474,
               0.9786286128017341
            ],
            [
               1.1168552252252248,
               0.9785939713738412
            ],
            [
               1.1140527027027023,
               0.9785227858477608
            ],
            [
               1.1112501801801797,
               0.9784240811666256
            ],
            [
               1.1084476576576572,
               0.9783112922762995
            ],
            [
               1.105645135135135,
               0.9781973289387318
            ],
            [
               1.1028426126126125,
               0.9780907208464575
            ],
            [
               1.10004009009009,
               0.9779941193350792
            ],
            [
               1.0972375675675674,
               0.9779054233700488
            ],
            [
               1.0944350450450449,
               0.9778207258840248
            ],
            [
               1.0916325225225223,
               0.9777375558932193
            ],
            [
               1.0888299999999997,
               0.9776568007986683
            ],
            [
               1.0860274774774772,
               0.9775822707438868
            ],
            [
               1.0832249549549546,
               0.9775178957983441
            ],
            [
               1.080422432432432,
               0.9774636324505057
            ],
            [
               1.0776199099099095,
               0.9774118708532507
            ],
            [
               1.074817387387387,
               0.9773461766187916
            ],
            [
               1.0720148648648644,
               0.9772435099638241
            ],
            [
               1.0692123423423419,
               0.9770798510379552
            ],
            [
               1.0664098198198197,
               0.9768378376718039
            ],
            [
               1.0636072972972972,
               0.9765140670908123
            ],
            [
               1.0608047747747746,
               0.9761234977278099
            ],
            [
               1.058002252252252,
               0.9756990426885321
            ],
            [
               1.0551997297297295,
               0.9752858097670785
            ],
            [
               1.052397207207207,
               0.9749311020792626
            ],
            [
               1.0495946846846844,
               0.9746727181539898
            ],
            [
               1.0467921621621619,
               0.9745288057673822
            ],
            [
               1.0439896396396393,
               0.9744922683586141
            ],
            [
               1.0411871171171168,
               0.9745315384182611
            ],
            [
               1.0383845945945942,
               0.9745977562652686
            ],
            [
               1.0355820720720716,
               0.974636554779202
            ],
            [
               1.032779549549549,
               0.9746013073838407
            ],
            [
               1.0299770270270265,
               0.9744642571612048
            ],
            [
               1.0271745045045044,
               0.974222544404814
            ],
            [
               1.0243719819819819,
               0.9738976083776374
            ],
            [
               1.0215694594594593,
               0.9735283194700195
            ],
            [
               1.0187669369369368,
               0.9731599421524428
            ],
            [
               1.0159644144144142,
               0.9728321285938155
            ],
            [
               1.0131618918918917,
               0.9725692909895463
            ],
            [
               1.010359369369369,
               0.9723758802364904
            ],
            [
               1.0075568468468465,
               0.9722375793522289
            ],
            [
               1.004754324324324,
               0.9721276701828137
            ],
            [
               1.0019518018018014,
               0.9720163728153328
            ],
            [
               0.9991492792792789,
               0.9718802066257917
            ],
            [
               0.9963467567567563,
               0.9717085740564633
            ],
            [
               0.9935442342342338,
               0.9715057433268952
            ],
            [
               0.9907417117117117,
               0.9712878839983117
            ],
            [
               0.9879391891891891,
               0.9710763317246864
            ],
            [
               0.9851366666666665,
               0.970889370203589
            ],
            [
               0.982334144144144,
               0.9707352007733199
            ],
            [
               0.9795316216216214,
               0.9706083312962481
            ],
            [
               0.9767290990990989,
               0.9704905105633133
            ],
            [
               0.9739265765765763,
               0.9703559108455313
            ],
            [
               0.9711240540540538,
               0.9701789534453609
            ],
            [
               0.9683215315315312,
               0.9699423696638705
            ],
            [
               0.9655190090090087,
               0.9696430236682527
            ],
            [
               0.9627164864864861,
               0.969293702407205
            ],
            [
               0.9599139639639636,
               0.9689202879523906
            ],
            [
               0.957111441441441,
               0.968555102038198
            ],
            [
               0.9543089189189184,
               0.9682283402777725
            ],
            [
               0.9515063963963963,
               0.9679600623626763
            ],
            [
               0.9487038738738738,
               0.96775501843371
            ],
            [
               0.9459013513513512,
               0.9676017352231774
            ],
            [
               0.9430988288288287,
               0.9674760222444716
            ],
            [
               0.9402963063063061,
               0.9673477707345937
            ],
            [
               0.9374937837837836,
               0.9671889918361478
            ],
            [
               0.934691261261261,
               0.9669807480522414
            ],
            [
               0.9318887387387385,
               0.9667170505890952
            ],
            [
               0.9290862162162159,
               0.9664047842679742
            ],
            [
               0.9262836936936933,
               0.9660599668052461
            ],
            [
               0.9234811711711708,
               0.9657017597458433
            ],
            [
               0.9206786486486482,
               0.9653462790138976
            ],
            [
               0.9178761261261257,
               0.9650022125276332
            ],
            [
               0.9150736036036036,
               0.9646695637506852
            ],
            [
               0.912271081081081,
               0.9643417344110465
            ],
            [
               0.9094685585585585,
               0.9640100027195335
            ],
            [
               0.9066660360360359,
               0.9636686286527762
            ],
            [
               0.9038635135135134,
               0.9633186016328259
            ],
            [
               0.9010609909909908,
               0.9629685158551993
            ],
            [
               0.8982584684684682,
               0.9626320649216884
            ],
            [
               0.8954559459459457,
               0.9623228588553283
            ],
            [
               0.8926534234234231,
               0.9620482760114584
            ],
            [
               0.8898509009009006,
               0.9618045208565724
            ],
            [
               0.887048378378378,
               0.9615747924997435
            ],
            [
               0.8842458558558555,
               0.9613315421633026
            ],
            [
               0.8814433333333329,
               0.961042496675597
            ],
            [
               0.8786408108108104,
               0.9606788686391834
            ],
            [
               0.8758382882882882,
               0.9602233784382703
            ],
            [
               0.8730357657657657,
               0.9596756541758498
            ],
            [
               0.8702332432432431,
               0.9590532932580937
            ],
            [
               0.8674307207207206,
               0.9583881503382168
            ],
            [
               0.864628198198198,
               0.9577188590513643
            ],
            [
               0.8618256756756755,
               0.957081738428506
            ],
            [
               0.8590231531531529,
               0.9565027095699645
            ],
            [
               0.8562206306306304,
               0.9559924988610897
            ],
            [
               0.8534181081081078,
               0.9555463431106326
            ],
            [
               0.8506155855855853,
               0.9551479845895079
            ],
            [
               0.8478130630630627,
               0.9547764152671545
            ],
            [
               0.8450105405405401,
               0.9544130314206225
            ],
            [
               0.8422080180180176,
               0.9540468472566526
            ],
            [
               0.839405495495495,
               0.9536761823102147
            ],
            [
               0.8366029729729729,
               0.9533065154408376
            ],
            [
               0.8338004504504504,
               0.9529455510759148
            ],
            [
               0.8309979279279278,
               0.9525975103367361
            ],
            [
               0.8281954054054053,
               0.9522589121742902
            ],
            [
               0.8253928828828827,
               0.9519175623479872
            ],
            [
               0.8225903603603602,
               0.9515553086359732
            ],
            [
               0.8197878378378376,
               0.9511537469663045
            ],
            [
               0.816985315315315,
               0.9507009492361165
            ],
            [
               0.8141827927927925,
               0.950196819046399
            ],
            [
               0.8113802702702699,
               0.9496550387364233
            ],
            [
               0.8085777477477474,
               0.949100644777706
            ],
            [
               0.8057752252252248,
               0.9485637091673516
            ],
            [
               0.8029727027027023,
               0.9480709333987776
            ],
            [
               0.8001701801801802,
               0.9476377308287292
            ],
            [
               0.7973676576576576,
               0.9472633152578325
            ],
            [
               0.794565135135135,
               0.9469304317298297
            ],
            [
               0.7917626126126125,
               0.946609935073347
            ],
            [
               0.7889600900900899,
               0.9462689002071911
            ],
            [
               0.7861575675675674,
               0.945879826415426
            ],
            [
               0.7833550450450448,
               0.9454281392542556
            ],
            [
               0.7805525225225223,
               0.9449157167070596
            ],
            [
               0.7777499999999997,
               0.9443594057067044
            ],
            [
               0.7749474774774772,
               0.9437850573122393
            ],
            [
               0.7721449549549546,
               0.9432189985821073
            ],
            [
               0.769342432432432,
               0.9426796392397767
            ],
            [
               0.7665399099099095,
               0.9421718406242938
            ],
            [
               0.763737387387387,
               0.9416857825115119
            ],
            [
               0.7609348648648648,
               0.9412006368369839
            ],
            [
               0.7581323423423423,
               0.940691846083245
            ],
            [
               0.7553298198198197,
               0.9401396779443116
            ],
            [
               0.7525272972972972,
               0.9395363302587074
            ],
            [
               0.7497247747747746,
               0.938889304740903
            ],
            [
               0.7469222522522521,
               0.938219909044443
            ],
            [
               0.7441197297297295,
               0.9375572300448729
            ],
            [
               0.741317207207207,
               0.9369292971761536
            ],
            [
               0.7385146846846844,
               0.9363540155414782
            ],
            [
               0.7357121621621618,
               0.9358325487505541
            ],
            [
               0.7329096396396393,
               0.9353471543466341
            ],
            [
               0.7301071171171167,
               0.9348642290494336
            ],
            [
               0.7273045945945942,
               0.9343418719210035
            ],
            [
               0.7245020720720716,
               0.9337400314585576
            ],
            [
               0.7216995495495495,
               0.9330306054727726
            ],
            [
               0.718897027027027,
               0.9322048849413684
            ],
            [
               0.7160945045045044,
               0.9312764460854697
            ],
            [
               0.7132919819819818,
               0.9302787853754049
            ],
            [
               0.7104894594594593,
               0.9292583298532311
            ],
            [
               0.7076869369369367,
               0.9282645875330091
            ],
            [
               0.7048844144144142,
               0.9273398486238582
            ],
            [
               0.7020818918918916,
               0.9265108666587905
            ],
            [
               0.6992793693693691,
               0.9257843652395734
            ],
            [
               0.6964768468468465,
               0.925147207027956
            ],
            [
               0.693674324324324,
               0.9245708993903041
            ],
            [
               0.6908718018018014,
               0.9240190912284008
            ],
            [
               0.6880692792792789,
               0.9234560821773476
            ],
            [
               0.6852667567567567,
               0.9228542543224119
            ],
            [
               0.6824642342342342,
               0.9221987477335867
            ],
            [
               0.6796617117117116,
               0.9214885049053816
            ],
            [
               0.6768591891891891,
               0.920733784105513
            ],
            [
               0.6740566666666665,
               0.919951132454399
            ],
            [
               0.671254144144144,
               0.9191573921574789
            ],
            [
               0.6684516216216214,
               0.9183644504732646
            ],
            [
               0.6656490990990989,
               0.9175761186703286
            ],
            [
               0.6628465765765763,
               0.9167878429086445
            ],
            [
               0.6600440540540538,
               0.9159891092087116
            ],
            [
               0.6572415315315312,
               0.9151676426330051
            ],
            [
               0.6544390090090086,
               0.9143140280228566
            ],
            [
               0.6516364864864861,
               0.913425321319485
            ],
            [
               0.6488339639639635,
               0.9125065812497697
            ],
            [
               0.6460314414414414,
               0.9115699139225097
            ],
            [
               0.6432289189189189,
               0.910631383576954
            ],
            [
               0.6404263963963963,
               0.9097067712965006
            ],
            [
               0.6376238738738738,
               0.9088074736175784
            ],
            [
               0.6348213513513512,
               0.9079377390516845
            ],
            [
               0.6320188288288286,
               0.9070939838890073
            ],
            [
               0.6292163063063061,
               0.9062662635648047
            ],
            [
               0.6264137837837835,
               0.9054413194283122
            ],
            [
               0.623611261261261,
               0.9046061819430817
            ],
            [
               0.6208087387387384,
               0.9037512226051228
            ],
            [
               0.6180062162162159,
               0.9028718210266862
            ],
            [
               0.6152036936936933,
               0.9019683412251471
            ],
            [
               0.6124011711711708,
               0.9010446995171382
            ],
            [
               0.6095986486486482,
               0.9001062476651147
            ],
            [
               0.6067961261261261,
               0.8991578393690711
            ],
            [
               0.6039936036036035,
               0.8982027573430722
            ],
            [
               0.601191081081081,
               0.8972427381067143
            ],
            [
               0.5983885585585584,
               0.8962788210490387
            ],
            [
               0.5955860360360359,
               0.8953123725691434
            ],
            [
               0.5927835135135133,
               0.8943455496689605
            ],
            [
               0.5899809909909908,
               0.893380713896246
            ],
            [
               0.5871784684684682,
               0.892418798569806
            ],
            [
               0.5843759459459457,
               0.8914571797981796
            ],
            [
               0.5815734234234231,
               0.8904879808621928
            ],
            [
               0.5787709009009008,
               0.8894977763208514
            ],
            [
               0.5759683783783782,
               0.8884693029460267
            ],
            [
               0.5731658558558557,
               0.8873851238625527
            ],
            [
               0.5703633333333331,
               0.8862324475972041
            ],
            [
               0.5675608108108106,
               0.8850077432640173
            ],
            [
               0.564758288288288,
               0.8837196405235912
            ],
            [
               0.5619557657657654,
               0.8823889532867524
            ],
            [
               0.5591532432432431,
               0.8810454434602368
            ],
            [
               0.5563507207207206,
               0.8797219151655451
            ],
            [
               0.553548198198198,
               0.8784470886124953
            ],
            [
               0.5507456756756755,
               0.8772391563011188
            ],
            [
               0.5479431531531529,
               0.8761018055329155
            ],
            [
               0.5451406306306303,
               0.8750238177711702
            ],
            [
               0.5423381081081078,
               0.87398232854625
            ],
            [
               0.5395355855855855,
               0.8729487729230445
            ],
            [
               0.5367330630630629,
               0.8718957867577908
            ],
            [
               0.5339305405405403,
               0.8708031206222693
            ],
            [
               0.5311280180180178,
               0.869661010978203
            ],
            [
               0.5283254954954952,
               0.8684703042498889
            ],
            [
               0.5255229729729727,
               0.867239656791791
            ],
            [
               0.5227204504504503,
               0.8659809994978116
            ],
            [
               0.5199179279279278,
               0.8647048861014852
            ],
            [
               0.5171154054054052,
               0.8634172203491286
            ],
            [
               0.5143128828828827,
               0.8621182515087071
            ],
            [
               0.5115103603603601,
               0.8608038724711418
            ],
            [
               0.5087078378378376,
               0.859468456572773
            ],
            [
               0.505905315315315,
               0.858107999626945
            ],
            [
               0.5031027927927927,
               0.8567223351381299
            ],
            [
               0.5003002702702701,
               0.8553156322335427
            ],
            [
               0.4974977477477476,
               0.8538950813740296
            ],
            [
               0.494695225225225,
               0.852468355001657
            ],
            [
               0.49189270270270247,
               0.8510408509064207
            ],
            [
               0.4890901801801799,
               0.8496137465452838
            ],
            [
               0.48628765765765736,
               0.848183529912901
            ],
            [
               0.483485135135135,
               0.8467430865677978
            ],
            [
               0.48068261261261247,
               0.8452838490707336
            ],
            [
               0.4778800900900899,
               0.8437981734505802
            ],
            [
               0.47507756756756736,
               0.8422811154066265
            ],
            [
               0.4722750450450448,
               0.8407311109910104
            ],
            [
               0.46947252252252225,
               0.8391495673342353
            ],
            [
               0.4666699999999997,
               0.837539819555289
            ],
            [
               0.46386747747747736,
               0.8359061179406531
            ],
            [
               0.4610649549549548,
               0.8342531886538159
            ],
            [
               0.45826243243243225,
               0.8325865186807397
            ],
            [
               0.4554599099099097,
               0.8309130303355945
            ],
            [
               0.45265738738738714,
               0.8292414610425556
            ],
            [
               0.4498548648648646,
               0.8275817330941928
            ],
            [
               0.44705234234234204,
               0.8259429416470783
            ],
            [
               0.4442498198198197,
               0.8243302031510922
            ],
            [
               0.44144729729729715,
               0.8227412565205552
            ],
            [
               0.4386447747747746,
               0.8211641166498471
            ],
            [
               0.43584225225225204,
               0.8195770303246557
            ],
            [
               0.4330397297297295,
               0.8179514218026075
            ],
            [
               0.43023720720720693,
               0.8162575789508096
            ],
            [
               0.4274346846846844,
               0.8144718219946048
            ],
            [
               0.42463216216216204,
               0.8125831793536262
            ],
            [
               0.4218296396396395,
               0.8105974645249121
            ],
            [
               0.41902711711711693,
               0.8085372173216933
            ],
            [
               0.4162245945945944,
               0.8064371156211532
            ],
            [
               0.4134220720720718,
               0.8043358415178057
            ],
            [
               0.41061954954954927,
               0.8022665526260448
            ],
            [
               0.40781702702702693,
               0.800248661694428
            ],
            [
               0.4050145045045044,
               0.7982833470803221
            ],
            [
               0.4022119819819818,
               0.7963541541899191
            ],
            [
               0.39940945945945927,
               0.7944325194221524
            ],
            [
               0.3966069369369367,
               0.7924865365764278
            ],
            [
               0.39380441441441416,
               0.7904902834416546
            ],
            [
               0.3910018918918916,
               0.7884308688352487
            ],
            [
               0.3881993693693693,
               0.7863111094923863
            ],
            [
               0.3853968468468467,
               0.7841471640552582
            ],
            [
               0.38259432432432416,
               0.7819620760133283
            ],
            [
               0.3797918018018016,
               0.7797774754981307
            ],
            [
               0.37698927927927905,
               0.7776062353172719
            ],
            [
               0.3741867567567565,
               0.7754484943304749
            ],
            [
               0.37138423423423395,
               0.77329228601393
            ],
            [
               0.3685817117117116,
               0.7711184407693021
            ],
            [
               0.36577918918918906,
               0.7689079949906021
            ],
            [
               0.3629766666666665,
               0.7666495162056022
            ],
            [
               0.36017414414414395,
               0.76434380953305
            ],
            [
               0.3573716216216214,
               0.7620043756435901
            ],
            [
               0.35456909909909884,
               0.7596534294288424
            ],
            [
               0.3517665765765763,
               0.7573147726323337
            ],
            [
               0.34896405405405395,
               0.7550058473506467
            ],
            [
               0.3461615315315314,
               0.7527315457967894
            ],
            [
               0.34335900900900884,
               0.7504817502605383
            ],
            [
               0.3405564864864863,
               0.7482333464339976
            ],
            [
               0.33775396396396373,
               0.7459560173733142
            ],
            [
               0.3349514414414412,
               0.7436199632216096
            ],
            [
               0.3321489189189186,
               0.7412031738587465
            ],
            [
               0.3293463963963963,
               0.7386961487530019
            ],
            [
               0.32654387387387374,
               0.7361028830999785
            ],
            [
               0.3237413513513512,
               0.7334381806464378
            ],
            [
               0.3209388288288286,
               0.7307224820008169
            ],
            [
               0.31813630630630607,
               0.7279760459089799
            ],
            [
               0.3153337837837835,
               0.7252143083630378
            ],
            [
               0.31253126126126096,
               0.7224456270475688
            ],
            [
               0.30972873873873863,
               0.7196716584069363
            ],
            [
               0.3069262162162161,
               0.7168896754678344
            ],
            [
               0.3041236936936935,
               0.7140955479401324
            ],
            [
               0.30132117117117097,
               0.7112860544948931
            ],
            [
               0.2985186486486484,
               0.7084596562425751
            ],
            [
               0.29571612612612586,
               0.7056156190135798
            ],
            [
               0.2929136036036035,
               0.7027521186069632
            ],
            [
               0.29011108108108097,
               0.6998644061580586
            ],
            [
               0.2873085585585584,
               0.696944086801148
            ],
            [
               0.28450603603603586,
               0.6939800957751898
            ],
            [
               0.2817035135135133,
               0.6909612356247647
            ],
            [
               0.27890099099099075,
               0.6878794540343076
            ],
            [
               0.2760984684684682,
               0.684732665185164
            ],
            [
               0.27329594594594586,
               0.6815259999352234
            ],
            [
               0.2704934234234233,
               0.6782708872995838
            ],
            [
               0.26769090090090075,
               0.67498213167693
            ],
            [
               0.2648883783783782,
               0.6716738734665382
            ],
            [
               0.26208585585585564,
               0.6683557346032756
            ],
            [
               0.2592833333333331,
               0.6650303987177171
            ],
            [
               0.25648081081081053,
               0.6616933741878317
            ],
            [
               0.2536782882882882,
               0.658334919953864
            ],
            [
               0.25087576576576565,
               0.6549433602803375
            ],
            [
               0.2480732432432431,
               0.651508552185566
            ],
            [
               0.24527072072072054,
               0.6480242671491927
            ],
            [
               0.24246819819819798,
               0.6444887059386151
            ],
            [
               0.23966567567567543,
               0.64090311056469
            ],
            [
               0.23686315315315287,
               0.6372691911040309
            ],
            [
               0.23406063063063054,
               0.6335865624102468
            ],
            [
               0.23125810810810798,
               0.6298514010652745
            ],
            [
               0.22845558558558543,
               0.6260570698762737
            ],
            [
               0.22565306306306288,
               0.6221966771536325
            ],
            [
               0.22285054054054032,
               0.6182667242293611
            ],
            [
               0.22004801801801777,
               0.6142704518140208
            ],
            [
               0.2172454954954952,
               0.6102194399559207
            ],
            [
               0.21444297297297288,
               0.6061324952840734
            ],
            [
               0.21164045045045032,
               0.6020317308842814
            ],
            [
               0.20883792792792777,
               0.5979367220795899
            ],
            [
               0.20603540540540521,
               0.5938583710860974
            ],
            [
               0.20323288288288266,
               0.5897943671236223
            ],
            [
               0.2004303603603601,
               0.5857277779798812
            ],
            [
               0.19762783783783777,
               0.5816294455878064
            ],
            [
               0.19482531531531522,
               0.5774637451208146
            ],
            [
               0.19202279279279266,
               0.573196254176652
            ],
            [
               0.1892202702702701,
               0.568801287559391
            ],
            [
               0.18641774774774755,
               0.5642672726084813
            ],
            [
               0.183615225225225,
               0.5595985645322212
            ],
            [
               0.18081270270270244,
               0.554813334255731
            ],
            [
               0.1780101801801801,
               0.5499382803304301
            ],
            [
               0.17520765765765756,
               0.545001777749386
            ],
            [
               0.172405135135135,
               0.5400274249367398
            ],
            [
               0.16960261261261245,
               0.5350296980632843
            ],
            [
               0.1668000900900899,
               0.5300126721749242
            ],
            [
               0.16399756756756734,
               0.5249717765154838
            ],
            [
               0.16119504504504478,
               0.5198976379977187
            ],
            [
               0.15839252252252245,
               0.5147805146059047
            ],
            [
               0.1555899999999999,
               0.5096137848530551
            ],
            [
               0.15278747747747734,
               0.504395423199673
            ],
            [
               0.14998495495495479,
               0.499127177041093
            ],
            [
               0.14718243243243223,
               0.4938119935885419
            ],
            [
               0.14437990990990968,
               0.48845084490698565
            ],
            [
               0.14157738738738712,
               0.48304027311483727
            ],
            [
               0.1387748648648648,
               0.4775716790883403
            ],
            [
               0.13597234234234223,
               0.47203271959549087
            ],
            [
               0.13316981981981968,
               0.46641039101486864
            ],
            [
               0.13036729729729712,
               0.4606947349031436
            ],
            [
               0.12756477477477457,
               0.45488182456495163
            ],
            [
               0.12476225225225201,
               0.4489748826609453
            ],
            [
               0.12195972972972946,
               0.4429829819800447
            ],
            [
               0.11915720720720713,
               0.43691760020377657
            ],
            [
               0.11635468468468457,
               0.4307880635585567
            ],
            [
               0.11355216216216202,
               0.4245973633495257
            ],
            [
               0.11074963963963946,
               0.41833979945098443
            ],
            [
               0.10794711711711691,
               0.41200138425148364
            ],
            [
               0.10514459459459435,
               0.40556307863466096
            ],
            [
               0.1023420720720718,
               0.3990059958134903
            ],
            [
               0.09953954954954947,
               0.3923170028866206
            ],
            [
               0.09673702702702691,
               0.38549291711378203
            ],
            [
               0.09393450450450436,
               0.3785418358369969
            ],
            [
               0.0911319819819818,
               0.3714809764359622
            ],
            [
               0.08832945945945925,
               0.36433149196386255
            ],
            [
               0.08552693693693669,
               0.35711173086905096
            ],
            [
               0.08272441441441436,
               0.3498309963916584
            ],
            [
               0.0799218918918918,
               0.34248581941044665
            ],
            [
               0.07711936936936925,
               0.33506006524004933
            ],
            [
               0.0743168468468467,
               0.3275290369150638
            ],
            [
               0.07151432432432414,
               0.31986646281680575
            ],
            [
               0.06871180180180159,
               0.31205227125960366
            ],
            [
               0.06590927927927903,
               0.30407869497294515
            ],
            [
               0.0631067567567567,
               0.2959526668067089
            ],
            [
               0.060304234234234144,
               0.28769357232040604
            ],
            [
               0.05750171171171159,
               0.2793268933036793
            ],
            [
               0.054699189189189035,
               0.2708756481141082
            ],
            [
               0.05189666666666648,
               0.2623523532401089
            ],
            [
               0.049094144144143925,
               0.25375419343785455
            ],
            [
               0.04629162162162137,
               0.24506315708221865
            ],
            [
               0.04348909909909904,
               0.23625132476826138
            ],
            [
               0.04068657657657648,
               0.22728977653709315
            ],
            [
               0.03788405405405393,
               0.21815827244120067
            ],
            [
               0.035081531531531374,
               0.20885242783833075
            ],
            [
               0.03227900900900882,
               0.199385751701345
            ],
            [
               0.029476486486486264,
               0.18978549868752628
            ],
            [
               0.02667396396396371,
               0.18008333650587746
            ],
            [
               0.023871441441441377,
               0.17030369363611464
            ],
            [
               0.021068918918918822,
               0.16045369044369978
            ],
            [
               0.018266396396396267,
               0.1505183618020731
            ],
            [
               0.015463873873873712,
               0.1404634254746091
            ],
            [
               0.012661351351351158,
               0.1302455266962084
            ],
            [
               0.009858828828828603,
               0.11982739781215979
            ],
            [
               0.007056306306306048,
               0.10919351642753458
            ],
            [
               0.004253783783783716,
               0.09836127451018528
            ],
            [
               0.0014512612612611608,
               0.08738365573698648
            ],
            [
               -0.001351261261261394,
               0.07634174409890587
            ],
            [
               -0.004153783783783949,
               0.06532839546344904
            ],
            [
               -0.006956306306306503,
               0.05442718448064621
            ],
            [
               -0.009758828828829058,
               0.04369240884039771
            ],
            [
               -0.012561351351351613,
               0.03313592030158091
            ],
            [
               -0.015363873873873946,
               0.02272479256230725
            ],
            [
               -0.0181663963963965,
               0.012390810538926489
            ],
            [
               -0.020968918918919055,
               0.0020493644042732795
            ],
            [
               -0.02377144144144161,
               -0.008377415620316131
            ],
            [
               -0.026573963963964164,
               -0.018939694493585124
            ],
            [
               -0.02937648648648672,
               -0.02964690097255185
            ],
            [
               -0.03217900900900905,
               -0.04046604106567331
            ],
            [
               -0.03498153153153161,
               -0.05133142972342547
            ],
            [
               -0.03778405405405416,
               -0.06216261321431771
            ],
            [
               -0.040586576576576716,
               -0.07288499618317157
            ],
            [
               -0.04338909909909927,
               -0.0834471415851748
            ],
            [
               -0.046191621621621826,
               -0.09383000396312546
            ],
            [
               -0.04899414414414438,
               -0.10404603418102282
            ],
            [
               -0.05179666666666671,
               -0.11412927887101121
            ],
            [
               -0.05459918918918927,
               -0.12412027588432373
            ],
            [
               -0.05740171171171182,
               -0.1340508951479718
            ],
            [
               -0.06020423423423438,
               -0.1439339220629307
            ],
            [
               -0.06300675675675693,
               -0.15376031772104554
            ],
            [
               -0.06580927927927949,
               -0.1635043887930236
            ],
            [
               -0.06861180180180204,
               -0.17313447939738263
            ],
            [
               -0.07141432432432437,
               -0.18262511383090224
            ],
            [
               -0.07421684684684693,
               -0.19196628441580305
            ],
            [
               -0.07701936936936948,
               -0.20116680155589078
            ],
            [
               -0.07982189189189204,
               -0.21025082375372922
            ],
            [
               -0.0826244144144146,
               -0.21924907465984017
            ],
            [
               -0.08542693693693715,
               -0.2281880116205755
            ],
            [
               -0.0882294594594597,
               -0.2370807638993307
            ],
            [
               -0.09103198198198204,
               -0.2459228723628401
            ],
            [
               -0.09383450450450459,
               -0.25469406622236507
            ],
            [
               -0.09663702702702714,
               -0.26336517277109267
            ],
            [
               -0.0994395495495497,
               -0.2719075324558366
            ],
            [
               -0.10224207207207225,
               -0.28030156867005146
            ],
            [
               -0.10504459459459481,
               -0.2885416501861939
            ],
            [
               -0.10784711711711736,
               -0.2966358593173926
            ],
            [
               -0.1106496396396397,
               -0.3046011736575836
            ],
            [
               -0.11345216216216225,
               -0.31245618643596657
            ],
            [
               -0.1162546846846848,
               -0.3202142557891174
            ],
            [
               -0.11905720720720736,
               -0.3278796380451386
            ],
            [
               -0.12185972972972992,
               -0.33544788336636894
            ],
            [
               -0.12466225225225247,
               -0.34291005376428746
            ],
            [
               -0.12746477477477502,
               -0.3502588162726264
            ],
            [
               -0.13026729729729736,
               -0.35749373279218083
            ],
            [
               -0.1330698198198199,
               -0.3646233841887631
            ],
            [
               -0.13587234234234247,
               -0.37166321051067713
            ],
            [
               -0.13867486486486502,
               -0.37862965746374294
            ],
            [
               -0.14147738738738758,
               -0.38553275250863
            ],
            [
               -0.14427990990991013,
               -0.3923700113561041
            ],
            [
               -0.14708243243243246,
               -0.3991242864325952
            ],
            [
               -0.14988495495495502,
               -0.4057668867648632
            ],
            [
               -0.15268747747747757,
               -0.4122654585843519
            ],
            [
               -0.15549000000000013,
               -0.4185943615273227
            ],
            [
               -0.15829252252252268,
               -0.42474423234111164
            ],
            [
               -0.16109504504504524,
               -0.43072748339002725
            ],
            [
               -0.1638975675675678,
               -0.43657764801036186
            ],
            [
               -0.16670009009009013,
               -0.4423423884085946
            ],
            [
               -0.16950261261261268,
               -0.4480719990547947
            ],
            [
               -0.17230513513513523,
               -0.4538067030921175
            ],
            [
               -0.1751076576576578,
               -0.4595664696477146
            ],
            [
               -0.17791018018018034,
               -0.46534633928936714
            ],
            [
               -0.1807127027027029,
               -0.4711185815611552
            ],
            [
               -0.18351522522522545,
               -0.4768409657710841
            ],
            [
               -0.1863177477477478,
               -0.482468655291369
            ],
            [
               -0.18912027027027034,
               -0.48796627888519767
            ],
            [
               -0.1919227927927929,
               -0.49331685054416247
            ],
            [
               -0.19472531531531545,
               -0.49852530891861285
            ],
            [
               -0.197527837837838,
               -0.5036161307427154
            ],
            [
               -0.20033036036036056,
               -0.5086261840829671
            ],
            [
               -0.20313288288288311,
               -0.5135952038508753
            ],
            [
               -0.20593540540540545,
               -0.5185566703635787
            ],
            [
               -0.208737927927928,
               -0.5235314160551208
            ],
            [
               -0.21154045045045056,
               -0.5285252129552855
            ],
            [
               -0.2143429729729731,
               -0.5335303096682844
            ],
            [
               -0.21714549549549567,
               -0.5385298133864755
            ],
            [
               -0.21994801801801822,
               -0.5435032469744931
            ],
            [
               -0.22275054054054078,
               -0.5484316418316502
            ],
            [
               -0.2255530630630631,
               -0.5533010325994054
            ],
            [
               -0.22835558558558566,
               -0.5581039410970412
            ],
            [
               -0.23115810810810822,
               -0.5628390907729177
            ],
            [
               -0.23396063063063077,
               -0.5675099779991104
            ],
            [
               -0.23676315315315333,
               -0.572122984231815
            ],
            [
               -0.23956567567567588,
               -0.5766855249868592
            ],
            [
               -0.24236819819819821,
               -0.5812044606554376
            ],
            [
               -0.24517072072072077,
               -0.5856847998227239
            ],
            [
               -0.24797324324324332,
               -0.5901286908948034
            ],
            [
               -0.2507757657657659,
               -0.5945347982899267
            ],
            [
               -0.25357828828828843,
               -0.5988982862117864
            ],
            [
               -0.256380810810811,
               -0.603211655016493
            ],
            [
               -0.25918333333333354,
               -0.6074665123977274
            ],
            [
               -0.2619858558558559,
               -0.6116560345142854
            ],
            [
               -0.26478837837837843,
               -0.6157775037143085
            ],
            [
               -0.267590900900901,
               -0.6198340766922159
            ],
            [
               -0.27039342342342354,
               -0.6238349914255374
            ],
            [
               -0.2731959459459461,
               -0.627793812921521
            ],
            [
               -0.27599846846846865,
               -0.631724955618117
            ],
            [
               -0.2788009909909912,
               -0.6356393911334166
            ],
            [
               -0.28160351351351354,
               -0.6395408925234287
            ],
            [
               -0.2844060360360361,
               -0.6434241728807562
            ],
            [
               -0.28720855855855865,
               -0.647275784437489
            ],
            [
               -0.2900110810810812,
               -0.6510777778257828
            ],
            [
               -0.29281360360360376,
               -0.6548131601787699
            ],
            [
               -0.2956161261261263,
               -0.658471479148768
            ],
            [
               -0.29841864864864887,
               -0.6620526792402777
            ],
            [
               -0.3012211711711712,
               -0.6655678350701424
            ],
            [
               -0.30402369369369375,
               -0.6690363445690024
            ],
            [
               -0.3068262162162163,
               -0.6724803473815941
            ],
            [
               -0.30962873873873886,
               -0.6759181106749121
            ],
            [
               -0.3124312612612614,
               -0.6793585394713668
            ],
            [
               -0.31523378378378397,
               -0.6827986501737626
            ],
            [
               -0.3180363063063065,
               -0.6862248789939942
            ],
            [
               -0.32083882882882886,
               -0.6896178020537673
            ],
            [
               -0.3236413513513514,
               -0.6929586694709415
            ],
            [
               -0.32644387387387397,
               -0.6962355199786017
            ],
            [
               -0.3292463963963965,
               -0.6994467813254301
            ],
            [
               -0.3320489189189191,
               -0.7026011383192303
            ],
            [
               -0.33485144144144163,
               -0.7057137630423955
            ],
            [
               -0.3376539639639642,
               -0.708800287170382
            ],
            [
               -0.3404564864864865,
               -0.7118706945012363
            ],
            [
               -0.3432590090090091,
               -0.7149253328502663
            ],
            [
               -0.34606153153153163,
               -0.717954476086031
            ],
            [
               -0.3488640540540542,
               -0.7209415825761836
            ],
            [
               -0.35166657657657674,
               -0.7238690584038745
            ],
            [
               -0.3544690990990993,
               -0.7267244279617657
            ],
            [
               -0.3572716216216216,
               -0.7295046723427785
            ],
            [
               -0.3600741441441442,
               -0.7322171720537674
            ],
            [
               -0.36287666666666674,
               -0.7348769405677513
            ],
            [
               -0.3656791891891893,
               -0.7375012025903003
            ],
            [
               -0.36848171171171185,
               -0.7401033528205196
            ],
            [
               -0.3712842342342344,
               -0.7426885627199984
            ],
            [
               -0.37408675675675696,
               -0.745252693173484
            ],
            [
               -0.3768892792792793,
               -0.7477849383515924
            ],
            [
               -0.37969180180180184,
               -0.7502732210743228
            ],
            [
               -0.3824943243243244,
               -0.7527103014146916
            ],
            [
               -0.38529684684684695,
               -0.7550982449969283
            ],
            [
               -0.3880993693693695,
               -0.757449452825411
            ],
            [
               -0.39090189189189206,
               -0.7597836888241554
            ],
            [
               -0.3937044144144146,
               -0.7621220109223248
            ],
            [
               -0.39650693693693695,
               -0.7644796811595618
            ],
            [
               -0.3993094594594595,
               -0.7668605681429033
            ],
            [
               -0.40211198198198206,
               -0.7692550918762835
            ],
            [
               -0.4049145045045046,
               -0.7716425533612215
            ],
            [
               -0.40771702702702717,
               -0.7739971674909443
            ],
            [
               -0.4105195495495496,
               -0.7762958224946006
            ],
            [
               -0.41332207207207217,
               -0.7785249865947126
            ],
            [
               -0.4161245945945947,
               -0.78068448726403
            ],
            [
               -0.4189271171171173,
               -0.7827869879081091
            ],
            [
               -0.4217296396396397,
               -0.7848534826729516
            ],
            [
               -0.4245321621621623,
               -0.7869064841545634
            ],
            [
               -0.42733468468468483,
               -0.7889633093247255
            ],
            [
               -0.4301372072072073,
               -0.7910317257012929
            ],
            [
               -0.4329397297297298,
               -0.7931092731825649
            ],
            [
               -0.4357422522522524,
               -0.7951861894032677
            ],
            [
               -0.4385447747747748,
               -0.7972505561160079
            ],
            [
               -0.4413472972972974,
               -0.7992935323068682
            ],
            [
               -0.44414981981981994,
               -0.8013126133734361
            ],
            [
               -0.4469523423423425,
               -0.8033117101085001
            ],
            [
               -0.44975486486486493,
               -0.8052981397813428
            ],
            [
               -0.4525573873873875,
               -0.8072778638241804
            ],
            [
               -0.45535990990991004,
               -0.8092510171759186
            ],
            [
               -0.4581624324324325,
               -0.8112096819286796
            ],
            [
               -0.46096495495495504,
               -0.8131389973096279
            ],
            [
               -0.4637674774774776,
               -0.8150213967770192
            ],
            [
               -0.46657000000000015,
               -0.8168425179785481
            ],
            [
               -0.4693725225225226,
               -0.818596621040504
            ],
            [
               -0.47217504504504515,
               -0.8202894539576633
            ],
            [
               -0.4749775675675677,
               -0.8219373930437104
            ],
            [
               -0.47778009009009015,
               -0.8235630355455401
            ],
            [
               -0.4805826126126127,
               -0.8251887273396303
            ],
            [
               -0.48338513513513526,
               -0.8268302791542161
            ],
            [
               -0.4861876576576578,
               -0.8284930651955791
            ],
            [
               -0.48899018018018026,
               -0.8301718237277265
            ],
            [
               -0.4917927027027028,
               -0.8318541124714336
            ],
            [
               -0.49459522522522537,
               -0.8335260232298587
            ],
            [
               -0.4973977477477478,
               -0.8351779376410216
            ],
            [
               -0.5002002702702704,
               -0.8368081224571247
            ],
            [
               -0.5030027927927929,
               -0.8384228163392802
            ],
            [
               -0.5058053153153154,
               -0.8400328313267944
            ],
            [
               -0.5086078378378379,
               -0.8416480612327268
            ],
            [
               -0.5114103603603605,
               -0.8432721310956199
            ],
            [
               -0.514212882882883,
               -0.8448994053315912
            ],
            [
               -0.5170154054054055,
               -0.8465156892237349
            ],
            [
               -0.519817927927928,
               -0.8481025324281064
            ],
            [
               -0.5226204504504506,
               -0.8496436127353073
            ],
            [
               -0.525422972972973,
               -0.8511307962323342
            ],
            [
               -0.5282254954954956,
               -0.8525674932806888
            ],
            [
               -0.5310280180180181,
               -0.8539678788157223
            ],
            [
               -0.5338305405405407,
               -0.8553520874119775
            ],
            [
               -0.5366330630630631,
               -0.8567390581466081
            ],
            [
               -0.5394355855855857,
               -0.8581396928031508
            ],
            [
               -0.5422381081081082,
               -0.8595530014241444
            ],
            [
               -0.5450406306306307,
               -0.8609668944377271
            ],
            [
               -0.5478431531531532,
               -0.8623635781290875
            ],
            [
               -0.5506456756756758,
               -0.8637277299279071
            ],
            [
               -0.5534481981981982,
               -0.8650544367003767
            ],
            [
               -0.5562507207207208,
               -0.8663537484320705
            ],
            [
               -0.5590532432432433,
               -0.8676497350586347
            ],
            [
               -0.5618557657657659,
               -0.8689738159479561
            ],
            [
               -0.5646582882882883,
               -0.8703542176577608
            ],
            [
               -0.5674608108108109,
               -0.871804963232619
            ],
            [
               -0.5702633333333335,
               -0.873318225928774
            ],
            [
               -0.5730658558558559,
               -0.874862988316282
            ],
            [
               -0.5758683783783785,
               -0.876390990274692
            ],
            [
               -0.578670900900901,
               -0.8778485642171858
            ],
            [
               -0.5814734234234236,
               -0.879190947671066
            ],
            [
               -0.584275945945946,
               -0.8803947263137757
            ],
            [
               -0.5870784684684686,
               -0.8814645353267818
            ],
            [
               -0.5898809909909911,
               -0.8824318978576617
            ],
            [
               -0.5926835135135136,
               -0.8833465364902326
            ],
            [
               -0.5954860360360361,
               -0.8842628453260406
            ],
            [
               -0.5982885585585587,
               -0.8852256802100451
            ],
            [
               -0.6010910810810811,
               -0.8862597361478233
            ],
            [
               -0.6038936036036037,
               -0.8873655174038477
            ],
            [
               -0.6066961261261262,
               -0.8885227113859695
            ],
            [
               -0.6094986486486488,
               -0.8896993999151601
            ],
            [
               -0.6123011711711712,
               -0.8908637725109667
            ],
            [
               -0.6151036936936938,
               -0.8919944112682803
            ],
            [
               -0.6179062162162163,
               -0.8930859477506583
            ],
            [
               -0.6207087387387388,
               -0.8941486470931663
            ],
            [
               -0.6235112612612613,
               -0.8952026142138692
            ],
            [
               -0.6263137837837839,
               -0.8962690959995983
            ],
            [
               -0.6291163063063064,
               -0.8973621797984321
            ],
            [
               -0.6319188288288289,
               -0.898483823906921
            ],
            [
               -0.6347213513513514,
               -0.8996237844593813
            ],
            [
               -0.637523873873874,
               -0.9007641527230095
            ],
            [
               -0.6403263963963964,
               -0.9018865604642219
            ],
            [
               -0.643128918918919,
               -0.902979226053467
            ],
            [
               -0.6459314414414415,
               -0.9040411823904917
            ],
            [
               -0.6487339639639641,
               -0.9050821483182983
            ],
            [
               -0.6515364864864865,
               -0.9061181437496364
            ],
            [
               -0.6543390090090091,
               -0.9071645041768877
            ],
            [
               -0.6571415315315317,
               -0.9082288733760493
            ],
            [
               -0.6599440540540541,
               -0.9093067384963276
            ],
            [
               -0.6627465765765767,
               -0.9103811555637988
            ],
            [
               -0.6655490990990992,
               -0.9114268465725845
            ],
            [
               -0.6683516216216216,
               -0.9124173601437449
            ],
            [
               -0.6711541441441442,
               -0.9133329884328916
            ],
            [
               -0.6739566666666668,
               -0.9141669411231814
            ],
            [
               -0.6767591891891893,
               -0.9149279153217338
            ],
            [
               -0.6795617117117118,
               -0.9156384046252972
            ],
            [
               -0.6823642342342343,
               -0.9163294225924068
            ],
            [
               -0.6851667567567569,
               -0.9170333263787898
            ],
            [
               -0.6879692792792793,
               -0.9177768142671767
            ],
            [
               -0.6907718018018019,
               -0.9185758765221284
            ],
            [
               -0.6935743243243244,
               -0.9194336832124295
            ],
            [
               -0.696376846846847,
               -0.9203414282750211
            ],
            [
               -0.6991793693693694,
               -0.9212813642915971
            ],
            [
               -0.701981891891892,
               -0.9222308902550429
            ],
            [
               -0.7047844144144145,
               -0.9231666384262036
            ],
            [
               -0.707586936936937,
               -0.9240679061779151
            ],
            [
               -0.7103894594594595,
               -0.9249192498998133
            ],
            [
               -0.7131919819819821,
               -0.9257123667127334
            ],
            [
               -0.7159945045045045,
               -0.9264474150787936
            ],
            [
               -0.7187970270270271,
               -0.9271337068832373
            ],
            [
               -0.7215995495495496,
               -0.9277894150474773
            ],
            [
               -0.7244020720720722,
               -0.9284398037673662
            ],
            [
               -0.7272045945945946,
               -0.9291136629299814
            ],
            [
               -0.7300071171171172,
               -0.9298381276836307
            ],
            [
               -0.7328096396396397,
               -0.9306327334741529
            ],
            [
               -0.7356121621621622,
               -0.9315041248507154
            ],
            [
               -0.7384146846846847,
               -0.9324430237711407
            ],
            [
               -0.7412172072072073,
               -0.9334247043147876
            ],
            [
               -0.7440197297297299,
               -0.9344133481629395
            ],
            [
               -0.7468222522522523,
               -0.9353695101928126
            ],
            [
               -0.7496247747747748,
               -0.9362588831865146
            ],
            [
               -0.7524272972972974,
               -0.9370599953304912
            ],
            [
               -0.7552298198198198,
               -0.9377686433693591
            ],
            [
               -0.7580323423423424,
               -0.938397756325384
            ],
            [
               -0.760834864864865,
               -0.9389727410869992
            ],
            [
               -0.7636373873873875,
               -0.9395237456058694
            ],
            [
               -0.76643990990991,
               -0.9400772223055025
            ],
            [
               -0.7692424324324325,
               -0.940649354063489
            ],
            [
               -0.7720449549549551,
               -0.9412432461143483
            ],
            [
               -0.7748474774774775,
               -0.9418505076621861
            ],
            [
               -0.7776500000000001,
               -0.9424563832500716
            ],
            [
               -0.7804525225225226,
               -0.9430464488202317
            ],
            [
               -0.7832550450450451,
               -0.9436124523979481
            ],
            [
               -0.7860575675675676,
               -0.9441552949403427
            ],
            [
               -0.7888600900900902,
               -0.9446842522564041
            ],
            [
               -0.7916626126126127,
               -0.9452129297785075
            ],
            [
               -0.7944651351351352,
               -0.9457536165581635
            ],
            [
               -0.7972676576576577,
               -0.9463122448939252
            ],
            [
               -0.8000701801801803,
               -0.9468858831622975
            ],
            [
               -0.8028727027027027,
               -0.947463706389317
            ],
            [
               -0.8056752252252253,
               -0.9480310715299967
            ],
            [
               -0.8084777477477478,
               -0.9485751602200876
            ],
            [
               -0.8112802702702704,
               -0.9490900679064711
            ],
            [
               -0.8140827927927928,
               -0.9495794249558658
            ],
            [
               -0.8168853153153154,
               -0.9500555505512369
            ],
            [
               -0.8196878378378379,
               -0.9505354218509414
            ],
            [
               -0.8224903603603604,
               -0.9510349144381318
            ],
            [
               -0.8252928828828829,
               -0.9515634038572325
            ],
            [
               -0.8280954054054055,
               -0.9521206817295667
            ],
            [
               -0.8308979279279279,
               -0.9526972879624844
            ],
            [
               -0.8337004504504505,
               -0.953278109957377
            ],
            [
               -0.836502972972973,
               -0.9538479116011227
            ],
            [
               -0.8393054954954956,
               -0.9543967637217226
            ],
            [
               -0.842108018018018,
               -0.9549234020926007
            ],
            [
               -0.8449105405405406,
               -0.9554353119058856
            ],
            [
               -0.8477130630630632,
               -0.955945539047026
            ],
            [
               -0.8505155855855856,
               -0.9564674152465114
            ],
            [
               -0.8533181081081082,
               -0.9570091242503294
            ],
            [
               -0.8561206306306307,
               -0.9575700672220206
            ],
            [
               -0.8589231531531533,
               -0.9581403088568674
            ],
            [
               -0.8617256756756757,
               -0.9587032611585846
            ],
            [
               -0.8645281981981983,
               -0.9592406081771814
            ],
            [
               -0.8673307207207208,
               -0.9597377124447806
            ],
            [
               -0.8701332432432433,
               -0.9601876391404067
            ],
            [
               -0.8729357657657658,
               -0.9605925052185909
            ],
            [
               -0.8757382882882884,
               -0.9609618761375791
            ],
            [
               -0.8785408108108108,
               -0.9613090029362186
            ],
            [
               -0.8813433333333334,
               -0.9616464190487508
            ],
            [
               -0.8841458558558559,
               -0.961982541824034
            ],
            [
               -0.8869483783783785,
               -0.9623204246344161
            ],
            [
               -0.8897509009009009,
               -0.9626588953433275
            ],
            [
               -0.8925534234234235,
               -0.962995359892924
            ],
            [
               -0.895355945945946,
               -0.9633289181944202
            ],
            [
               -0.8981584684684685,
               -0.9636623708377268
            ],
            [
               -0.900960990990991,
               -0.9640022029261199
            ],
            [
               -0.9037635135135136,
               -0.9643565034351289
            ],
            [
               -0.9065660360360361,
               -0.9647316623858713
            ],
            [
               -0.9093685585585587,
               -0.9651292297576892
            ],
            [
               -0.9121710810810811,
               -0.9655443022178045
            ],
            [
               -0.9149736036036036,
               -0.9659662305230601
            ],
            [
               -0.9177761261261261,
               -0.9663815354350649
            ],
            [
               -0.9205786486486487,
               -0.9667780389288487
            ],
            [
               -0.9233811711711712,
               -0.9671487093523345
            ],
            [
               -0.9261836936936938,
               -0.967493789529374
            ],
            [
               -0.9289862162162162,
               -0.9678204061932456
            ],
            [
               -0.9317887387387388,
               -0.9681398089271585
            ],
            [
               -0.9345912612612612,
               -0.9684632901276056
            ],
            [
               -0.9373937837837838,
               -0.9687983411551324
            ],
            [
               -0.9401963063063064,
               -0.9691465020997787
            ],
            [
               -0.9429988288288289,
               -0.9695036939038517
            ],
            [
               -0.9458013513513515,
               -0.9698628359378234
            ],
            [
               -0.9486038738738739,
               -0.9702176315632667
            ],
            [
               -0.9514063963963965,
               -0.9705659122975296
            ],
            [
               -0.9542089189189189,
               -0.9709110712969229
            ],
            [
               -0.9570114414414415,
               -0.9712608501222393
            ],
            [
               -0.959813963963964,
               -0.9716237980885232
            ],
            [
               -0.9626164864864866,
               -0.9720046975075445
            ],
            [
               -0.9654190090090091,
               -0.9724007576765246
            ],
            [
               -0.9682215315315316,
               -0.9728002105669551
            ],
            [
               -0.9710240540540541,
               -0.9731841313662941
            ],
            [
               -0.9738265765765766,
               -0.9735311422759516
            ],
            [
               -0.9766290990990991,
               -0.9738235659011512
            ],
            [
               -0.9794316216216217,
               -0.9740529866805208
            ],
            [
               -0.9822341441441442,
               -0.9742232949531326
            ],
            [
               -0.9850366666666668,
               -0.9743501033853996
            ],
            [
               -0.9878391891891892,
               -0.9744566546729456
            ],
            [
               -0.9906417117117118,
               -0.974567540733331
            ],
            [
               -0.9934442342342342,
               -0.9747022909282002
            ],
            [
               -0.9962467567567568,
               -0.9748708923504301
            ],
            [
               -0.9990492792792793,
               -0.9750725799749196
            ],
            [
               -1.0018518018018019,
               -0.9752980491564349
            ],
            [
               -1.0046543243243244,
               -0.9755340373384884
            ],
            [
               -1.0074568468468468,
               -0.9757684404305975
            ],
            [
               -1.0102593693693693,
               -0.9759940546356649
            ],
            [
               -1.0130618918918919,
               -0.9762096808978491
            ],
            [
               -1.0158644144144144,
               -0.976418437600562
            ],
            [
               -1.018666936936937,
               -0.9766242638049514
            ],
            [
               -1.0214694594594596,
               -0.9768283168025362
            ],
            [
               -1.024271981981982,
               -0.9770269911045593
            ],
            [
               -1.0270745045045047,
               -0.977212598549043
            ],
            [
               -1.029877027027027,
               -0.9773766160405042
            ],
            [
               -1.0326795495495495,
               -0.9775142724072716
            ],
            [
               -1.035482072072072,
               -0.9776285628428247
            ],
            [
               -1.0382845945945947,
               -0.977731837121105
            ],
            [
               -1.0410871171171172,
               -0.9778439149651341
            ],
            [
               -1.0438896396396395,
               -0.9779869573950635
            ],
            [
               -1.046692162162162,
               -0.9781785958791116
            ],
            [
               -1.0494946846846847,
               -0.9784256059182159
            ],
            [
               -1.0522972072072072,
               -0.9787203911799176
            ],
            [
               -1.0550997297297298,
               -0.9790416935266961
            ],
            [
               -1.0579022522522523,
               -0.9793595465506664
            ],
            [
               -1.0607047747747749,
               -0.9796430378628527
            ],
            [
               -1.0635072972972974,
               -0.9798684609559598
            ],
            [
               -1.06630981981982,
               -0.9800252812198249
            ],
            [
               -1.0691123423423423,
               -0.9801180760631192
            ],
            [
               -1.0719148648648649,
               -0.9801639768999082
            ],
            [
               -1.0747173873873874,
               -0.980186652641466
            ],
            [
               -1.07751990990991,
               -0.9802089913857386
            ],
            [
               -1.0803224324324325,
               -0.9802469674626109
            ],
            [
               -1.0831249549549549,
               -0.9803066234880753
            ],
            [
               -1.0859274774774774,
               -0.9803848758609284
            ],
            [
               -1.08873,
               -0.9804734312174401
            ],
            [
               -1.0915325225225225,
               -0.9805640096962205
            ],
            [
               -1.094335045045045,
               -0.9806527042617843
            ],
            [
               -1.0971375675675676,
               -0.9807417796023672
            ],
            [
               -1.0999400900900902,
               -0.9808383247225447
            ],
            [
               -1.1027426126126127,
               -0.9809504766004273
            ],
            [
               -1.1055451351351353,
               -0.9810829170277651
            ],
            [
               -1.1083476576576576,
               -0.9812336291781925
            ],
            [
               -1.1111501801801802,
               -0.9813933787287896
            ],
            [
               -1.1139527027027027,
               -0.9815482669525288
            ],
            [
               -1.1167552252252253,
               -0.9816844349616869
            ],
            [
               -1.1195577477477479,
               -0.9817930854176748
            ],
            [
               -1.1223602702702702,
               -0.9818738001487586
            ],
            [
               -1.1251627927927927,
               -0.9819347559011553
            ],
            [
               -1.1279653153153153,
               -0.9819896421116152
            ],
            [
               -1.1307678378378379,
               -0.9820523971648776
            ],
            [
               -1.1335703603603604,
               -0.9821317827585516
            ],
            [
               -1.136372882882883,
               -0.9822279398991707
            ],
            [
               -1.1391754054054055,
               -0.9823323442246006
            ],
            [
               -1.141977927927928,
               -0.9824312665003823
            ],
            [
               -1.1447804504504504,
               -0.9825114489045303
            ],
            [
               -1.147582972972973,
               -0.9825657794694942
            ],
            [
               -1.1503854954954955,
               -0.9825966689542316
            ],
            [
               -1.153188018018018,
               -0.9826156668426291
            ],
            [
               -1.1559905405405406,
               -0.9826392996876547
            ],
            [
               -1.1587930630630632,
               -0.9826826267824509
            ],
            [
               -1.1615955855855855,
               -0.9827529901315135
            ],
            [
               -1.164398108108108,
               -0.9828464780595065
            ],
            [
               -1.1672006306306306,
               -0.9829486671485796
            ],
            [
               -1.1700031531531532,
               -0.9830395868989736
            ],
            [
               -1.1728056756756757,
               -0.9831011722084437
            ],
            [
               -1.1756081981981983,
               -0.9831243876326994
            ],
            [
               -1.1784107207207208,
               -0.9831131786894192
            ],
            [
               -1.1812132432432432,
               -0.9830834951034473
            ],
            [
               -1.1840157657657657,
               -0.9830574729682988
            ],
            [
               -1.1868182882882883,
               -0.9830547806683669
            ],
            [
               -1.1896208108108108,
               -0.9830843855336349
            ],
            [
               -1.1924233333333334,
               -0.983140060074603
            ],
            [
               -1.195225855855856,
               -0.9832017227036165
            ],
            [
               -1.1980283783783783,
               -0.9832425897620574
            ],
            [
               -1.2008309009009008,
               -0.9832398582632349
            ],
            [
               -1.2036334234234234,
               -0.9831850925598518
            ],
            [
               -1.206435945945946,
               -0.9830902832412602
            ],
            [
               -1.2092384684684685,
               -0.9829868444849659
            ],
            [
               -1.212040990990991,
               -0.9829172255935172
            ],
            [
               -1.2148435135135136,
               -0.9829215076656359
            ],
            [
               -1.2176460360360362,
               -0.9830233616860953
            ],
            [
               -1.2204485585585585,
               -0.983220287325107
            ],
            [
               -1.223251081081081,
               -0.9834818561635992
            ],
            [
               -1.2260536036036036,
               -0.9837570917610932
            ],
            [
               -1.2288561261261262,
               -0.983988995131025
            ],
            [
               -1.2316586486486487,
               -0.9841316589378979
            ],
            [
               -1.2344611711711713,
               -0.9841643403842935
            ],
            [
               -1.2372636936936936,
               -0.9840977149129144
            ],
            [
               -1.2400662162162162,
               -0.9839700721926441
            ],
            [
               -1.2428687387387387,
               -0.9838345971532478
            ],
            [
               -1.2456712612612613,
               -0.9837419353527912
            ],
            [
               -1.2484737837837838,
               -0.9837238940689603
            ],
            [
               -1.2512763063063064,
               -0.9837837730059529
            ],
            [
               -1.254078828828829,
               -0.9838965465749607
            ],
            [
               -1.2568813513513515,
               -0.9840187083940253
            ],
            [
               -1.2596838738738738,
               -0.9841042282767096
            ],
            [
               -1.2624863963963964,
               -0.9841209498806371
            ],
            [
               -1.265288918918919,
               -0.9840616336608525
            ],
            [
               -1.2680914414414415,
               -0.9839457807131495
            ],
            [
               -1.270893963963964,
               -0.9838116815785911
            ],
            [
               -1.2736964864864866,
               -0.9837016448833646
            ],
            [
               -1.276499009009009,
               -0.9836458169145024
            ],
            [
               -1.2793015315315315,
               -0.9836505173012371
            ],
            [
               -1.282104054054054,
               -0.9836953925964089
            ],
            [
               -1.2849065765765766,
               -0.9837405024600498
            ],
            [
               -1.2877090990990991,
               -0.9837408448395224
            ],
            [
               -1.2905116216216217,
               -0.9836631002964897
            ],
            [
               -1.2933141441441443,
               -0.9834985251390751
            ],
            [
               -1.2961166666666666,
               -0.9832672694577005
            ],
            [
               -1.2989191891891891,
               -0.9830124656593529
            ],
            [
               -1.3017217117117117,
               -0.9827861217839606
            ],
            [
               -1.3045242342342342,
               -0.9826318238657439
            ],
            [
               -1.3073267567567568,
               -0.9825704163092985
            ],
            [
               -1.3101292792792794,
               -0.9825937524611867
            ],
            [
               -1.312931801801802,
               -0.9826686693978719
            ],
            [
               -1.3157343243243242,
               -0.9827496073323172
            ],
            [
               -1.3185368468468468,
               -0.9827951333329956
            ],
            [
               -1.3213393693693694,
               -0.9827822127409018
            ],
            [
               -1.324141891891892,
               -0.9827129402549204
            ],
            [
               -1.3269444144144145,
               -0.9826112969231307
            ],
            [
               -1.329746936936937,
               -0.9825112973638144
            ],
            [
               -1.3325494594594596,
               -0.9824412215213802
            ],
            [
               -1.335351981981982,
               -0.9824102216188804
            ],
            [
               -1.3381545045045045,
               -0.9824028120145583
            ],
            [
               -1.340957027027027,
               -0.9823838170026173
            ],
            [
               -1.3437595495495496,
               -0.9823123126562292
            ],
            [
               -1.3465620720720721,
               -0.9821594473147477
            ],
            [
               -1.3493645945945947,
               -0.9819231651266149
            ],
            [
               -1.352167117117117,
               -0.9816335784990657
            ],
            [
               -1.3549696396396396,
               -0.9813458999420315
            ],
            [
               -1.3577721621621621,
               -0.9811223988855269
            ],
            [
               -1.3605746846846847,
               -0.9810091765416522
            ],
            [
               -1.3633772072072072,
               -0.9810160358549889
            ],
            [
               -1.3661797297297298,
               -0.9811073379810635
            ],
            [
               -1.3689822522522523,
               -0.9812084422914922
            ],
            [
               -1.3717847747747747,
               -0.9812271287134604
            ],
            [
               -1.3745872972972972,
               -0.9810840353942787
            ],
            [
               -1.3773898198198198,
               -0.9807424939205738
            ],
            [
               -1.3801923423423423,
               -0.9802275807580068
            ],
            [
               -1.382994864864865,
               -0.9796270884781717
            ],
            [
               -1.3857973873873874,
               -0.9790726404817662
            ],
            [
               -1.38859990990991,
               -0.9787055799191549
            ],
            [
               -1.3914024324324323,
               -0.978637443062571
            ],
            [
               -1.394204954954955,
               -0.978917009292593
            ],
            [
               -1.3970074774774774,
               -0.9795142871018763
            ],
            [
               -1.39981,
               -0.9803267816048453
            ]
         ]
      }
   ]
}
