# Supplementary material for: Isolation of a planar π-aromatic Bi5− ring in a cobalt-based inverse-sandwich-type complex
Source: Nat Chem. 2025 Jan 20;17(4):547–55. doi: 10.1038/s41557-024-01713-8 (PMC11964920; doi:10.1038/s41557-024-01713-8)
Supplement: Supplementary file 4 — Original magnetic data of compound 1 and origin file of Fig. 3. [file 41557_2024_1713_MOESM4_ESM.zip › sr_and_T/16.csv]

comment	corrected Loops
temperature	0.3
sr	0.064
angle	0
trans	0
B	M
-1.3999	-0.982575668161207
-1.3970974874874873	-0.9819892765395826
-1.394294974974975	-0.981402055260949
-1.3914924624624623	-0.9808846121125809
-1.3886899499499499	-0.9804958559204737
-1.3858874374374373	-0.9802682961758096
-1.3830849249249249	-0.9802003411807161
-1.3802824124124122	-0.9802579353437426
-1.3774798998998998	-0.9803850727064054
-1.3746773873873872	-0.9805200485139121
-1.3718748748748748	-0.9806126058033551
-1.3690723623623622	-0.9806369330929701
-1.3662698498498498	-0.980596825535462
-1.3634673373373372	-0.9805217928088708
-1.3606648248248248	-0.9804556898937358
-1.3578623123123121	-0.9804416773623408
-1.3550597997997997	-0.9805082957432778
-1.3522572872872871	-0.980660887508999
-1.3494547747747747	-0.9808807394241439
-1.346652262262262	-0.9811317812050409
-1.3438497497497497	-0.9813722974505541
-1.341047237237237	-0.9815676466653409
-1.3382447247247247	-0.9816998714412699
-1.335442212212212	-0.9817713106255181
-1.3326396996996996	-0.9818014351235447
-1.329837187187187	-0.9818183975160855
-1.3270346746746746	-0.9818484592568761
-1.324232162162162	-0.9819070080597632
-1.3214296496496496	-0.9819941632376961
-1.318627137137137	-0.9820962734336149
-1.3158246246246246	-0.9821925401588625
-1.313022112112112	-0.9822642580867478
-1.3102195995995995	-0.9823033224445685
-1.307417087087087	-0.9823169690653415
-1.3046145745745745	-0.9823270444218195
-1.301812062062062	-0.9823639782459257
-1.2990095495495495	-0.9824574117965066
-1.2962070370370369	-0.9826265341662637
-1.2934045245245245	-0.9828732549981505
-1.2906020120120119	-0.9831804003343627
-1.2877994994994995	-0.9835154973343043
-1.2849969869869868	-0.9838389596052826
-1.2821944744744744	-0.9841141646574103
-1.2793919619619618	-0.9843164300276077
-1.2765894494494494	-0.9844383587140704
-1.2737869369369368	-0.9844902418706032
-1.2709844244244244	-0.9844957522065114
-1.2681819119119118	-0.9844845316861746
-1.2653793993993994	-0.9844840569903968
-1.2625768868868867	-0.9845131570327581
-1.2597743743743743	-0.9845788246799148
-1.2569718618618617	-0.9846767996726136
-1.2541693493493493	-0.9847952048180408
-1.2513668368368367	-0.9849196705097913
-1.2485643243243243	-0.9850381164798341
-1.2457618118118117	-0.9851437006049324
-1.2429592992992993	-0.9852352227066901
-1.2401567867867866	-0.9853151940103126
-1.2373542742742742	-0.9853865410852343
-1.2345517617617616	-0.9854492817889182
-1.2317492492492492	-0.9854984124211301
-1.2289467367367366	-0.9855237583568375
-1.2261442242242242	-0.9855118566115166
-1.2233417117117116	-0.985449289402766
-1.2205391991991992	-0.9853264665535202
-1.2177366866866866	-0.9851407628242348
-1.2149341741741742	-0.9848981447364331
-1.2121316616616615	-0.9846128694488361
-1.2093291491491491	-0.984305357547677
-1.2065266366366365	-0.9839987869311346
-1.203724124124124	-0.9837152236437172
-1.2009216116116115	-0.9834721562707398
-1.198119099099099	-0.9832801504765849
-1.1953165865865865	-0.9831420472415715
-1.192514074074074	-0.9830537683234695
-1.1897115615615614	-0.9830064412193291
-1.186909049049049	-0.9829892782609575
-1.1841065365365364	-0.9829924898596636
-1.181304024024024	-0.9830095117128612
-1.1785015115115114	-0.9830379887781813
-1.175698998998999	-0.983079264287934
-1.1728964864864864	-0.9831365144319382
-1.170093973973974	-0.9832120604511976
-1.1672914614614613	-0.9833046739216229
-1.164488948948949	-0.9834077717031553
-1.1616864364364363	-0.9835092208361735
-1.158883923923924	-0.9835930570394202
-1.1560814114114113	-0.9836428587368911
-1.153278898898899	-0.9836459684496235
-1.1504763863863863	-0.9835973903435287
-1.1476738738738739	-0.9835021542371434
-1.1448713613613613	-0.9833752703516334
-1.1420688488488488	-0.9832390367051167
-1.1392663363363362	-0.983118227260491
-1.1364638238238238	-0.9830343511485158
-1.1336613113113112	-0.983000514762455
-1.1308587987987986	-0.9830183124547947
-1.1280562862862862	-0.9830776296420398
-1.1252537737737738	-0.9831594184205394
-1.1224512612612612	-0.9832406518380001
-1.1196487487487485	-0.9833000470317004
-1.1168462362362361	-0.9833229648973401
-1.1140437237237237	-0.9833041998521468
-1.111241211211211	-0.9832480618590755
-1.1084386986986985	-0.9831659926343681
-1.105636186186186	-0.9830726708715705
-1.1028336736736737	-0.9829819191831268
-1.100031161161161	-0.9829036287442852
-1.0972286486486484	-0.9828424282720372
-1.094426136136136	-0.9827981399255421
-1.0916236236236236	-0.9827674450445059
-1.088821111111111	-0.982745850692734
-1.0860185985985984	-0.9827291084804215
-1.083216086086086	-0.9827136385685666
-1.0804135735735736	-0.9826960685585069
-1.077611061061061	-0.9826724638892759
-1.0748085485485483	-0.9826379969750485
-1.072006036036036	-0.9825875938660495
-1.0692035235235235	-0.9825175882522819
-1.066401011011011	-0.9824278170074685
-1.0635984984984983	-0.9823231765885141
-1.060795985985986	-0.9822136386454863
-1.0579934734734735	-0.9821121626224483
-1.0551909609609609	-0.9820307227352603
-1.0523884484484483	-0.9819755110877477
-1.0495859359359359	-0.9819429524252947
-1.0467834234234235	-0.9819182000891551
-1.0439809109109108	-0.9818771855865887
-1.0411783983983982	-0.9817922042826848
-1.0383758858858858	-0.9816397754459967
-1.0355733733733734	-0.9814085475354046
-1.0327708608608608	-0.9811047037924565
-1.0299683483483482	-0.9807528367666694
-1.0271658358358358	-0.9803915055673027
-1.0243633233233234	-0.9800643072710022
-1.0215608108108107	-0.9798087712014227
-1.0187582982982981	-0.9796462229709302
-1.0159557857857857	-0.979575651178632
-1.0131532732732733	-0.979573531793783
-1.0103507607607607	-0.9795998303132605
-1.007548248248248	-0.9796085441472886
-1.0047457357357357	-0.9795597581868607
-1.0019432232232233	-0.979429717452007
-0.9991407107107106	-0.9792160331293358
-0.9963381981981981	-0.9789366441305201
-0.9935356856856856	-0.9786230767546158
-0.9907331731731731	-0.9783102666286587
-0.9879306606606606	-0.978026183408931
-0.9851281481481481	-0.9777844299772986
-0.9823256356356356	-0.97758191779837
-0.9795231231231231	-0.977402017705884
-0.9767206106106106	-0.977221818437576
-0.973918098098098	-0.9770208692386131
-0.9711155855855855	-0.9767884305476726
-0.968313073073073	-0.9765268924018833
-0.9655105605605605	-0.9762503996317344
-0.962708048048048	-0.975979364191937
-0.9599055355355355	-0.9757328959038365
-0.957103023023023	-0.9755218072204204
-0.9543005105105105	-0.9753445663012805
-0.951497997997998	-0.9751875138877295
-0.9486954854854854	-0.9750292037766211
-0.9458929729729728	-0.9748473697990674
-0.9430904604604604	-0.9746262050041332
-0.9402879479479478	-0.9743616036492875
-0.9374854354354354	-0.9740627375258066
-0.9346829229229228	-0.9737495440376442
-0.9318804104104104	-0.9734469822549683
-0.9290778978978977	-0.9731778563007245
-0.9262753853853853	-0.972956341189867
-0.9234728728728727	-0.9727840176191194
-0.9206703603603603	-0.9726493868852291
-0.9178678478478477	-0.9725307959318881
-0.9150653353353353	-0.9724017871740565
-0.9122628228228227	-0.9722373501468351
-0.9094603103103103	-0.972019493535633
-0.9066577977977976	-0.9717409168453681
-0.9038552852852852	-0.9714061655625159
-0.9010527727727726	-0.9710302901593637
-0.8982502602602602	-0.9706355270065545
-0.8954477477477477	-0.9702467968704451
-0.8926452352352352	-0.9698868861476455
-0.8898427227227227	-0.9695721078922173
-0.8870402102102102	-0.9693091108995806
-0.8842376976976977	-0.9690933556379671
-0.8814351851851852	-0.9689095949912077
-0.8786326726726726	-0.968734444889934
-0.8758301601601601	-0.9685407773239441
-0.8730276476476476	-0.9683032433990684
-0.8702251351351351	-0.9680038362808856
-0.8674226226226226	-0.9676361819813546
-0.8646201101101101	-0.9672073418882214
-0.8618175975975975	-0.9667363898865531
-0.859015085085085	-0.9662498254032561
-0.8562125725725724	-0.9657748025133608
-0.8534100600600599	-0.9653319083455354
-0.8506075475475474	-0.9649295320592355
-0.8478050350350349	-0.9645615625047774
-0.8450025225225224	-0.9642092640857376
-0.8422000100100099	-0.9638469402410483
-0.8393974974974974	-0.9634497845295797
-0.8365949849849849	-0.9630015494003032
-0.8337924724724723	-0.9624996242999977
-0.8309899599599598	-0.9619558687291132
-0.8281874474474473	-0.9613928824010254
-0.8253849349349348	-0.9608368884336163
-0.8225824224224223	-0.9603095523771568
-0.8197799099099098	-0.9598214509500169
-0.8169773973973973	-0.9593693761275319
-0.8141748848848848	-0.9589383650886176
-0.8113723723723723	-0.9585077134180189
-0.8085698598598597	-0.9580588228585916
-0.8057673473473472	-0.9575820608375585
-0.8029648348348347	-0.9570801289293425
-0.8001623223223222	-0.9565666667973836
-0.7973598098098097	-0.9560605428557942
-0.7945572972972972	-0.9555778956138443
-0.7917547847847847	-0.955124901317681
-0.7889522722722722	-0.95469409621348
-0.7861497597597596	-0.9542658867487102
-0.7833472472472471	-0.9538150287805791
-0.7805447347347346	-0.9533199911413455
-0.7777422222222221	-0.9527719150603617
-0.7749397097097096	-0.9521798046586067
-0.7721371971971971	-0.9515697162120544
-0.7693346846846846	-0.9509777082328106
-0.7665321721721721	-0.9504385032529472
-0.7637296596596596	-0.9499734328770222
-0.760927147147147	-0.9495816986382255
-0.7581246346346345	-0.949238075977886
-0.755322122122122	-0.9488981802077168
-0.7525196096096095	-0.9485099553188556
-0.749717097097097	-0.9480279655525881
-0.7469145845845845	-0.9474260816293352
-0.744112072072072	-0.9467046128239727
-0.7413095595595595	-0.945889706339964
-0.738507047047047	-0.9450253295818345
-0.7357045345345344	-0.9441605289489741
-0.7329020220220219	-0.9433361163101979
-0.7300995095095094	-0.9425749818070657
-0.7272969969969969	-0.9418788659390454
-0.7244944844844844	-0.9412321309709086
-0.7216919719719719	-0.9406106578762776
-0.7188894594594594	-0.9399923047302936
-0.7160869469469469	-0.9393649812511888
-0.7132844344344343	-0.9387294416966645
-0.7104819219219218	-0.938095985015234
-0.7076794094094093	-0.9374766154273426
-0.7048768968968968	-0.9368759949380201
-0.7020743843843843	-0.9362850546145087
-0.6992718718718718	-0.9356802106601074
-0.6964693593593593	-0.9350290665796526
-0.6936668468468468	-0.9343010065467849
-0.6908643343343343	-0.933479094011356
-0.6880618218218217	-0.9325689261476495
-0.6852593093093092	-0.9316008794232569
-0.6824567967967967	-0.9306242903956774
-0.6796542842842842	-0.9296948486045731
-0.6768517717717717	-0.9288588958128927
-0.6740492592592592	-0.928139574262359
-0.6712467467467467	-0.9275293778302467
-0.6684442342342342	-0.9269917207281078
-0.6656417217217216	-0.9264712694281767
-0.6628392092092091	-0.9259099338277104
-0.6600366966966966	-0.9252635396077484
-0.6572341841841841	-0.9245139430902316
-0.6544316716716716	-0.9236728030145072
-0.6516291591591591	-0.9227759170846865
-0.6488266466466466	-0.9218700762138212
-0.6460241341341341	-0.9209967814717701
-0.6432216216216216	-0.920178124708424
-0.640419109109109	-0.9194093528618701
-0.6376165965965965	-0.9186603957685568
-0.634814084084084	-0.9178856946766196
-0.6320115715715715	-0.9170390004982527
-0.629209059059059	-0.9160882851404895
-0.6264065465465465	-0.9150259985462383
-0.623604034034034	-0.9138715369199752
-0.6208015215215215	-0.912665385536034
-0.617999009009009	-0.911457082719157
-0.6151964964964964	-0.9102910398908632
-0.6123939839839839	-0.909194757893891
-0.6095914714714714	-0.9081729916893626
-0.6067889589589589	-0.9072093207298086
-0.6039864464464464	-0.9062741172355906
-0.6011839339339339	-0.9053358960875602
-0.5983814214214214	-0.9043721161377851
-0.5955789089089089	-0.9033759283355067
-0.5927763963963963	-0.9023569194623413
-0.5899738838838838	-0.901336006009497
-0.5871713713713713	-0.9003365624035773
-0.5843688588588588	-0.8993749919445793
-0.5815663463463463	-0.8984539425710858
-0.5787638338338338	-0.897560304427458
-0.5759613213213213	-0.89666842287383
-0.5731588088088088	-0.8957472262464496
-0.5703562962962963	-0.894768779825474
-0.5675537837837837	-0.89371549110138
-0.5647512712712712	-0.8925838343168413
-0.5619487587587587	-0.8913837486541001
-0.5591462462462462	-0.8901343149505452
-0.5563437337337337	-0.888857435059037
-0.5535412212212212	-0.8875716845192174
-0.5507387087087087	-0.8862881995716807
-0.5479361961961962	-0.885009574568796
-0.5451336836836836	-0.8837316447063308
-0.5423311711711711	-0.8824471082061096
-0.5395286586586586	-0.881149493501062
-0.5367261461461461	-0.8798360956891502
-0.5339236336336336	-0.8785090772712312
-0.5311211211211211	-0.8771746888106056
-0.5283186086086086	-0.8758412174268504
-0.5255160960960961	-0.8745165941709665
-0.5227135835835836	-0.873206515761606
-0.519911071071071	-0.8719135533036981
-0.5171085585585585	-0.8706372300705445
-0.514306046046046	-0.8693746699425471
-0.5115035335335335	-0.8681212939620226
-0.508701021021021	-0.8668711956953468
-0.5058985085085085	-0.865617153365601
-0.503095995995996	-0.8643505625889503
-0.5002934834834833	-0.8630617302155037
-0.49749097097097084	-0.8617408706714422
-0.4946884584584583	-0.8603798234177809
-0.4918859459459458	-0.8589741011877285
-0.4890834334334333	-0.857524568771211
-0.4862809209209208	-0.856037996144289
-0.4834784084084083	-0.8545259855660299
-0.48067589589589577	-0.8530022725969912
-0.47787338338338325	-0.8514789751238963
-0.47507087087087074	-0.8499628015761764
-0.47226835835835823	-0.8484523588257789
-0.4694658458458457	-0.8469374569795869
-0.4666633333333332	-0.8454007598028912
-0.4638608208208207	-0.8438214520782554
-0.4610583083083082	-0.8421800101747059
-0.4582557957957957	-0.8404628565323158
-0.45545328328328316	-0.8386657402803723
-0.45265077077077065	-0.8367950761796004
-0.44984825825825814	-0.8348670478581672
-0.4470457457457456	-0.83290484598401
-0.4442432332332331	-0.8309347981978099
-0.4414407207207206	-0.8289822672825591
-0.4386382082082081	-0.8270680629542351
-0.4358356956956956	-0.8252058310727342
-0.43303318318318307	-0.8234005859625375
-0.43023067067067056	-0.8216483451797989
-0.42742815815815804	-0.8199367513325648
-0.42462564564564553	-0.8182465853077738
-0.421823133133133	-0.8165541032224433
-0.4190206206206205	-0.8148340810157255
-0.416218108108108	-0.8130632928677499
-0.4134155955955955	-0.8112239265644838
-0.410613083083083	-0.8093062588685991
-0.40781057057057046	-0.8073099022792078
-0.40500805805805795	-0.8052431708811283
-0.40220554554554544	-0.8031205806185422
-0.39940303303303293	-0.800959071791375
-0.3966005205205205	-0.7987740168946598
-0.3937980080080079	-0.7965762509427241
-0.3909954954954955	-0.7943711135309479
-0.3881929829829829	-0.7921598485479056
-0.3853904704704705	-0.789942854317051
-0.38258795795795786	-0.7877235083606751
-0.37978544544544546	-0.7855109096981912
-0.37698293293293283	-0.7833200828476483
-0.37418042042042043	-0.7811689712451815
-0.3713779079079078	-0.779072694933769
-0.3685753953953954	-0.7770366783423872
-0.3657728828828828	-0.7750509517465964
-0.3629703703703704	-0.7730878900869906
-0.36016785785785776	-0.7711048056151286
-0.35736534534534536	-0.7690513688532785
-0.35456283283283274	-0.7668802389543758
-0.35176032032032034	-0.7645580752179768
-0.3489578078078077	-0.7620737215683997
-0.3461552952952953	-0.7594409971441423
-0.3433527827827827	-0.7566950429074555
-0.3405502702702703	-0.753883112157016
-0.33774775775775767	-0.7510524289966956
-0.33494524524524527	-0.7482386875982234
-0.33214273273273265	-0.7454585820374191
-0.32934022022022025	-0.7427084675761433
-0.3265377077077076	-0.7399692621147085
-0.323735195195195	-0.7372156559175909
-0.3209326826826826	-0.7344262987083618
-0.31813017017017	-0.7315913642975556
-0.3153276576576576	-0.728714865827526
-0.31252514514514496	-0.725810994677508
-0.30972263263263256	-0.722895938462818
-0.30692012012011993	-0.7199783384313083
-0.30411760760760753	-0.7170521596288435
-0.3013150950950949	-0.7140950179859553
-0.2985125825825825	-0.7110731483720201
-0.2957100700700699	-0.7079518205435882
-0.2929075575575575	-0.7047079314201952
-0.29010504504504486	-0.701340463357695
-0.28730253253253246	-0.6978749072238082
-0.28450002002001984	-0.6943595304193879
-0.28169750750750744	-0.6908539750775189
-0.2788949949949948	-0.6874132524171641
-0.2760924824824824	-0.6840718874212448
-0.2732899699699698	-0.6808331681600015
-0.2704874574574574	-0.6776670502770088
-0.26768494494494477	-0.6745176723844517
-0.26488243243243237	-0.6713184669663996
-0.26207991991991975	-0.6680104566623457
-0.25927740740740735	-0.6645582859294012
-0.2564748948948947	-0.6609591995674955
-0.2536723823823823	-0.6572423407957029
-0.2508698698698697	-0.6534587170037591
-0.2480673573573573	-0.6496650252583878
-0.24526484484484468	-0.6459063446379507
-0.24246233233233228	-0.642202930007862
-0.23965981981981965	-0.6385449394408389
-0.23685730730730725	-0.6348963745627656
-0.23405479479479463	-0.6312066460918035
-0.23125228228228223	-0.6274259104730764
-0.2284497697697696	-0.6235193525072809
-0.2256472572572572	-0.6194761689051556
-0.22284474474474458	-0.6153108863171788
-0.22004223223223218	-0.6110571639014146
-0.21723971971971956	-0.6067565470710712
-0.21443720720720716	-0.6024460223433548
-0.21163469469469454	-0.5981482810465524
-0.20883218218218214	-0.5938673954307032
-0.2060296696696695	-0.5895906212643334
-0.2032271571571571	-0.5852949776290204
-0.2004246446446445	-0.5809558130010837
-0.1976221321321321	-0.5765541925162998
-0.19481961961961947	-0.5720806908662563
-0.19201710710710707	-0.5675347149459791
-0.18921459459459444	-0.5629202197728591
-0.18641208208208204	-0.5582399894139192
-0.18360956956956942	-0.5534910820211689
-0.18080705705705702	-0.5486634666264023
-0.1780045445445444	-0.5437425523499602
-0.175202032032032	-0.5387147349223582
-0.17239951951951937	-0.5335738443473659
-0.16959700700700697	-0.5283259229567894
-0.16679449449449435	-0.5229902586216053
-0.16399198198198195	-0.5175958670726986
-0.16118946946946933	-0.512174211804084
-0.15838695695695693	-0.5067503107690645
-0.1555844444444443	-0.501335032069578
-0.1527819319319319	-0.49592109931088574
-0.14997941941941928	-0.4904842049277481
-0.14717690690690688	-0.4849890425068109
-0.14437439439439426	-0.4793985418039199
-0.14157188188188186	-0.4736836167180692
-0.13876936936936923	-0.4678306162646349
-0.13596685685685683	-0.4618444138663112
-0.1331643443443442	-0.4557464136078458
-0.1303618318318318	-0.44956824675398505
-0.1275593193193192	-0.443343107157029
-0.12475680680680679	-0.4370971906812096
-0.12195429429429416	-0.4308434554554302
-0.11915178178178176	-0.42457905208854446
-0.11634926926926914	-0.41828661535598816
-0.11354675675675674	-0.4119385502641976
-0.11074424424424412	-0.4055027995797415
-0.10794173173173172	-0.39894848762032337
-0.1051392192192191	-0.3922502346593782
-0.10233670670670669	-0.38539060778232564
-0.09953419419419407	-0.37836083577642715
-0.09673168168168167	-0.3711603340742325
-0.09392916916916905	-0.3637956573919316
-0.09112665665665665	-0.356279274463197
-0.08832414414414402	-0.3486282115390044
-0.08552163163163162	-0.34086234631811724
-0.082719119119119	-0.33300210376466605
-0.0799166066066066	-0.32506554128794657
-0.07711409409409398	-0.31706521031950413
-0.07431158158158158	-0.30900555091059906
-0.07150906906906895	-0.3008817137137105
-0.06870655655655655	-0.2926804880694615
-0.06590404404404393	-0.28438346402974574
-0.06310153153153153	-0.2759718331287497
-0.06029901901901891	-0.2674315928145779
-0.057496506506506506	-0.25875761720808504
-0.054693993993993884	-0.249955247279619
-0.05189148148148148	-0.2410387247842281
-0.04908896896896886	-0.23202675866253347
-0.04628645645645646	-0.2229364620094731
-0.04348394394394384	-0.213777506253302
-0.040681431431431436	-0.2045483777001212
-0.037878918918918814	-0.1952360433789046
-0.03507640640640641	-0.1858192992671837
-0.03227389389389379	-0.17627490718097855
-0.02947138138138139	-0.16658470722494406
-0.026668868868868767	-0.15674153149969255
-0.023866356356356366	-0.1467520758093656
-0.021063843843843744	-0.13663581699984445
-0.018261331331331343	-0.1264203013412305
-0.01545881881881872	-0.11613427470326615
-0.01265630630630632	-0.10580080390158642
-0.009853793793793697	-0.09543252617870707
-0.007051281281281296	-0.0850304618913773
-0.004248768768768674	-0.07458666268646363
-0.001446256256256273	-0.06408972470437113
0.0013562562562563496	-0.053531281171101563
0.00415876876876875	-0.04291130022468009
0.006961281281281373	-0.032240443538915364
0.009763793793793774	-0.021538743192501486
0.012566306306306396	-0.01083109347407768
0.015368818818818797	-0.00014111883165246475
0.01817133133133142	0.010514483581327616
0.02097384384384382	0.021129194773718052
0.023776356356356443	0.031706398949360726
0.026578868868868843	0.0422556511292716
0.029381381381381466	0.05278672371880261
0.03218389389389387	0.06330342937947275
0.03498640640640649	0.07379931952338348
0.03778891891891911	0.08425676589913828
0.04059143143143151	0.09464983998910431
0.043393943943944135	0.10495016746614588
0.046196456456456536	0.11513395496645573
0.04899896896896916	0.12518798099693912
0.05180148148148156	0.13511264177017698
0.05460399399399418	0.14492104864816155
0.05740650650650658	0.15463439576540067
0.060209019019019205	0.16427496582169732
0.0630115315315316	0.17385885862870384
0.06581404404404423	0.1833905928683186
0.06861655655655663	0.1928611376524804
0.07141906906906925	0.20224987490449814
0.07422158158158165	0.2115298136502755
0.07702409409409428	0.22067443940455375
0.07982660660660668	0.22966416520978877
0.0826291191191193	0.23849056284886555
0.0854316316316317	0.2471573013794644
0.08823414414414432	0.2556777511168077
0.09103665665665672	0.2640701946674576
0.09383916916916935	0.2723522242522709
0.09664168168168175	0.28053602172294523
0.09944419419419437	0.28862581192021763
0.10224670670670677	0.29661801230716095
0.10504921921921939	0.3045037361398201
0.10785173173173179	0.3122726198875766
0.11065424424424442	0.31991663936481046
0.11345675675675682	0.327432719074486
0.11625926926926944	0.33482344434637623
0.11906178178178184	0.3420958638565341
0.12186429429429446	0.3492589880790521
0.12466680680680686	0.3563209520697029
0.12746931931931949	0.3632868225263462
0.13027183183183189	0.3701577162918888
0.1330743443443445	0.3769313923722566
0.1358768568568569	0.3836039674145991
0.13867936936936953	0.3901720580827905
0.14148188188188193	0.3966345758953106
0.14428439439439456	0.402993594706349
0.14708690690690696	0.4092540888783794
0.14988941941941958	0.4154227562131493
0.15269193193193198	0.42150644651674574
0.1554944444444446	0.4275108152477525
0.158296956956957	0.43343969186283793
0.16109946946946962	0.43929535430861844
0.16390198198198203	0.44507954880187717
0.16670449449449465	0.45079481317106224
0.16950700700700705	0.4564455461303378
0.17230951951951967	0.4620383461707611
0.17511203203203207	0.4675813870494505
0.1779145445445447	0.473082916387899
0.1807170570570571	0.4785492555867358
0.18351956956956972	0.48398285569979316
0.18632208208208212	0.4893809798582105
0.18912459459459474	0.4947354439105356
0.19192710710710714	0.500033600725989
0.19472961961961976	0.505260469006473
0.19753213213213217	0.5104016515575015
0.2003346446446448	0.5154465090646891
0.2031371571571572	0.5203909769417405
0.2059396696696698	0.5252394375413811
0.2087421821821822	0.5300051794064871
0.21154469469469483	0.5347091770856135
0.21434720720720724	0.539377194639317
0.21714971971971986	0.5440355302266542
0.21995223223223226	0.5487060379854256
0.22275474474474488	0.5534013254747149
0.22555725725725728	0.5581211542445069
0.2283597697697699	0.5628509964242165
0.2311622822822823	0.5675633831661752
0.23396479479479493	0.5722221423500149
0.23676730730730733	0.576788956556932
0.23956981981981995	0.581231033547276
0.24237233233233235	0.5855282525013348
0.24517484484484497	0.5896780854535528
0.24797735735735738	0.5936969678593079
0.25077986986987	0.5976175585226547
0.2535823823823824	0.6014823172563617
0.256384894894895	0.6053347821374411
0.2591874074074074	0.6092105740515419
0.26198991991992004	0.613130288480206
0.26479243243243245	0.6170959848066375
0.26759494494494507	0.6210920533125757
0.27039745745745747	0.6250900809824429
0.2731999699699701	0.6290562809069251
0.2760024824824825	0.6329594084126524
0.2788049949949951	0.6367770532009112
0.2816075075075075	0.6404987799748945
0.28441002002002014	0.6441256074859472
0.28721253253253254	0.6476664471148381
0.29001504504504516	0.651133009760508
0.29281755755755756	0.6545350555660594
0.2956200700700702	0.657877597427474
0.2984225825825826	0.6611608766594685
0.3012250950950952	0.6643828837100979
0.3040276076076076	0.6675432585246599
0.30683012012012023	0.6706468968432646
0.30963263263263263	0.6737056856803082
0.31243514514514525	0.676737460256892
0.31523765765765766	0.6797622838379891
0.3180401701701703	0.6827971491397303
0.3208426826826827	0.685850833829322
0.3236451951951953	0.688920684615542
0.3264477077077077	0.691992529699538
0.3292502202202203	0.6950439176057082
0.3320527327327327	0.698049791869176
0.33485524524524535	0.7009889091890741
0.33765775775775775	0.703849069991378
0.34046027027027037	0.7066296370096017
0.34326278278278277	0.7093407272303383
0.3460652952952954	0.7119995576111163
0.3488678078078078	0.7146253235145297
0.3516703203203204	0.7172343800059884
0.3544728328328328	0.7198372513016769
0.35727534534534544	0.7224382130494121
0.36007785785785784	0.7250371703112755
0.36288037037037046	0.7276326744214567
0.36568288288288286	0.7302245172034362
0.3684853953953955	0.7328145703805045
0.3712879079079079	0.7354053239960163
0.3740904204204205	0.737996628812932
0.3768929329329329	0.740582059956918
0.37969544544544553	0.7431467219926529
0.38249795795795793	0.7456680113577336
0.38530047047047056	0.7481198972010814
0.38810298298298296	0.7504799799068789
0.3909054954954956	0.7527373918745557
0.393708008008008	0.7548989662475596
0.3965105205205206	0.7569912989780696
0.3993130330330332	0.7590573748748711
0.4021155455455456	0.761148032303355
0.40491805805805825	0.7633102067033264
0.40772057057057065	0.7655750717052354
0.4105230830830833	0.7679494721114379
0.4133255955955957	0.7704132762670861
0.4161281081081083	0.7729236609645977
0.4189306206206207	0.7754253550310581
0.4217331331331333	0.777864116085573
0.4245356456456457	0.7801997453165579
0.42733815815815834	0.7824150660061808
0.43014067067067074	0.7845184721786274
0.43294318318318337	0.7865395327872982
0.43574569569569577	0.7885191377538348
0.4385482082082084	0.7904971874735764
0.4413507207207208	0.7925014109572476
0.4441532332332334	0.7945404022011162
0.4469557457457458	0.7966025798822844
0.44975825825825844	0.798660959541788
0.45256077077077084	0.8006819509696972
0.45536328328328346	0.8026353561965294
0.45816579579579586	0.8045026193681003
0.4609683083083085	0.8062811425282475
0.4637708208208209	0.8079838301939133
0.4665733333333335	0.809634498671642
0.4693758458458459	0.8112609192024809
0.47217835835835853	0.8128877403257277
0.47498087087087093	0.8145312754571634
0.47778338338338355	0.8161973112261102
0.48058589589589595	0.8178820226226233
0.4833884084084086	0.8195751455874025
0.486190920920921	0.8212640409669834
0.4889934334334336	0.822937294077265
0.491795945945946	0.8245869449641685
0.4945984584584586	0.826209106553015
0.497400970970971	0.82780332778868
0.5002034834834836	0.8293713847039217
0.503005995995996	0.8309161571762005
0.5058085085085087	0.8324409467551032
0.5086110210210211	0.8339491919150737
0.5114135335335337	0.8354442454206343
0.5142160460460461	0.836928833729081
0.5170185585585587	0.8384040380896143
0.5198210710710711	0.8398680118711144
0.5226235835835837	0.8413149907698907
0.5254260960960961	0.8427352771076593
0.5282286086086088	0.8441166863795971
0.5310311211211212	0.8454474668203682
0.5338336336336338	0.8467201027981253
0.5366361461461462	0.84793492295806
0.5394386586586588	0.8491022684828244
0.5422411711711712	0.8502422447038922
0.5450436836836838	0.8513817339843432
0.5478461961961962	0.8525491936119567
0.5506487087087089	0.8537685179693495
0.5534512212212213	0.8550536406634741
0.5562537337337339	0.8564054313102711
0.5590562462462463	0.8578118169900311
0.5618587587587589	0.8592511173171236
0.5646612712712713	0.8606976252626903
0.5674637837837839	0.8621278057251061
0.5702662962962963	0.863525337127836
0.573068808808809	0.8648836340960617
0.5758713213213213	0.8662053207703908
0.578673833833834	0.8674990956283111
0.5814763463463464	0.8687752188219482
0.584278858858859	0.8700412086273024
0.5870813713713714	0.8712991535755956
0.589883883883884	0.8725454130335921
0.5926863963963964	0.8737726229282317
0.595488908908909	0.8749731422014873
0.5982914214214214	0.8761426283458209
0.6010939339339341	0.8772824504956245
0.6038964464464465	0.8784001039030858
0.6066989589589589	0.879507501595929
0.6095014714714717	0.8806177318819297
0.6123039839839841	0.8817413442213597
0.6151064964964965	0.8828833190886649
0.6179090090090089	0.8840415891104314
0.6207115215215218	0.8852074394592562
0.6235140340340342	0.8863675305081038
0.6263165465465466	0.8875068557610524
0.629119059059059	0.88861179702418
0.6319215715715718	0.8896725757080661
0.6347240840840842	0.8906847262397481
0.6375265965965966	0.8916495786148624
0.640329109109109	0.8925739853889516
0.6431316216216219	0.8934695858912416
0.6459341341341343	0.8943517852329019
0.6487366466466467	0.8952384373099023
0.651539159159159	0.8961480910223043
0.6543416716716719	0.8970976880110206
0.6571441841841843	0.8980998085103338
0.6599466966966967	0.8991598742203342
0.6627492092092091	0.9002739900949726
0.665551721721722	0.9014281886414497
0.6683542342342343	0.902599638162374
0.6711567467467467	0.9037599056883998
0.6739592592592591	0.9048797568690523
0.676761771771772	0.9059344353346119
0.6795642842842844	0.906908101296678
0.6823667967967968	0.9077962520066727
0.6851693093093092	0.9086054866994087
0.687971821821822	0.9093507611481431
0.6907743343343344	0.910051046807794
0.6935768468468468	0.9107247979651256
0.6963793593593592	0.9113866527282577
0.6991818718718721	0.9120463223163118
0.7019843843843845	0.9127098063301831
0.7047868968968969	0.9133821898447392
0.7075894094094093	0.9140706489535002
0.7103919219219221	0.9147861568487343
0.7131944344344345	0.9155428178006404
0.7159969469469469	0.9163546343678395
0.7187994594594593	0.9172305398376106
0.7216019719719722	0.9181693390269468
0.7244044844844846	0.9191564874848215
0.727206996996997	0.920164260193232
0.7300095095095094	0.9211558989863686
0.7328120220220222	0.9220930720793372
0.7356145345345346	0.9229448340118522
0.738417047047047	0.9236956273240187
0.7412195595595594	0.924349957314138
0.7440220720720723	0.9249322044089388
0.7468245845845847	0.9254813801673187
0.7496270970970971	0.9260420788109327
0.7524296096096099	0.9266539820435304
0.7552321221221223	0.927342698792021
0.7580346346346347	0.928114333481376
0.7608371471471471	0.9289550992215996
0.76363965965966	0.929835859605519
0.7664421721721724	0.9307201307754054
0.7692446846846848	0.9315732030886144
0.7720471971971972	0.9323698873473367
0.77484970970971	0.9330989630571493
0.7776522222222224	0.9337634922422702
0.7804547347347348	0.9343774040546344
0.7832572472472472	0.9349597700756189
0.7860597597597601	0.9355286915881151
0.7888622722722725	0.9360966016756469
0.7916647847847849	0.936668140455962
0.7944672972972973	0.9372408398940943
0.7972698098098101	0.9378079679236526
0.8000723223223225	0.9383623013683129
0.8028748348348349	0.9388994708518408
0.8056773473473473	0.9394198367413447
0.8084798598598602	0.9399284618740049
0.8112823723723726	0.9404334168610842
0.814084884884885	0.9409431653642388
0.8168873973973974	0.941463985305711
0.8196899099099102	0.9419982582876922
0.8224924224224226	0.9425440853672609
0.825294934934935	0.9430962149189666
0.8280974474474474	0.9436478610891519
0.8308999599599602	0.944192768989288
0.8337024724724726	0.9447268883063056
0.836504984984985	0.9452492143768263
0.8393074974974974	0.945761654415312
0.8421100100100103	0.9462680703017685
0.8449125225225227	0.9467728535494468
0.8477150350350351	0.9472794625822436
0.8505175475475475	0.947789304183001
0.8533200600600603	0.94830120980536
0.8561225725725727	0.9488115941298929
0.8589250850850851	0.9493152299705387
0.8617275975975975	0.9498064544945046
0.8645301101101104	0.9502805445845242
0.8673326226226228	0.9507349646702763
0.8701351351351352	0.9511702006989144
0.8729376476476476	0.9515899554200311
0.8757401601601604	0.9520005974889205
0.8785426726726728	0.9524099223554323
0.8813451851851852	0.9528254678094421
0.8841476976976976	0.9532527820798742
0.8869502102102105	0.9536941101954319
0.8897527227227229	0.9541479014717349
0.8925552352352353	0.9546093406841651
0.8953577477477477	0.9550718103245872
0.8981602602602605	0.9555288879113444
0.9009627727727729	0.9559762760711077
0.9037652852852853	0.9564130405516189
0.9065677977977977	0.9568417232873341
0.9093703103103106	0.9572672589612643
0.912172822822823	0.9576950399190725
0.9149753353353354	0.958128797548552
0.9177778478478478	0.958569069109346
0.9205803603603606	0.9590128392908095
0.923382872872873	0.9594545286839558
0.9261853853853854	0.9598879857168632
0.9289878978978978	0.9603087153366776
0.9317904104104107	0.96071542134746
0.9345929229229231	0.9611101386051901
0.9373954354354355	0.9614967457885666
0.9401979479479479	0.9618783113888036
0.9430004604604607	0.9622542906925626
0.9458029729729731	0.9626188248254566
0.9486054854854855	0.9629611594142571
0.9514079979979979	0.9632685276243795
0.9542105105105108	0.9635309278366362
0.9570130230230232	0.9637463825029129
0.9598155355355356	0.9639248156423603
0.962618048048048	0.9640888494306892
0.9654205605605608	0.9642706159902863
0.9682230730730732	0.9645049050346797
0.9710255855855856	0.9648202439215379
0.973828098098098	0.965230399652365
0.9766306106106108	0.9657289584162596
0.9794331231231233	0.9662889508688739
0.9822356356356357	0.9668681026123032
0.985038148148148	0.9674185993898412
0.9878406606606609	0.9678987952994433
0.9906431731731733	0.9682835496641453
0.9934456856856857	0.96857013709128
0.9962481981981981	0.9687779058787778
0.9990507107107109	0.9689417133191585
1.0018532232232233	0.9691010748250006
1.0046557357357357	0.9692883183180343
1.0074582482482481	0.9695193846662189
1.010260760760761	0.9697901188990437
1.0130632732732734	0.970079182141304
1.0158657857857858	0.9703566106247483
1.0186682982982982	0.9705952238734781
1.021470810810811	0.9707811310655912
1.0242733233233234	0.9709198243296404
1.0270758358358358	0.9710357227325308
1.0298783483483482	0.9711651169620987
1.032680860860861	0.9713446040861022
1.0354833733733735	0.9715986116004218
1.0382858858858859	0.9719300020717423
1.0410883983983983	0.9723168876409429
1.0438909109109111	0.9727169273367793
1.0466934234234235	0.973078103056835
1.049495935935936	0.9733529769723333
1.0522984484484483	0.9735123373461356
1.0551009609609612	0.9735542720931896
1.0579034734734736	0.973506019087756
1.060705985985986	0.9734180198687936
1.0635084984984984	0.9733518158270429
1.0663110110110112	0.9733651169836239
1.0691135235235236	0.9734980652089393
1.071916036036036	0.9737642449442729
1.0747185485485484	0.9741485550201918
1.0775210610610613	0.9746121104768117
1.0803235735735737	0.9751024784018207
1.083126086086086	0.9755662880930562
1.0859285985985985	0.9759608997473417
1.0887311111111113	0.9762623845882901
1.0915336236236237	0.9764683111978336
1.0943361361361361	0.9765953281602839
1.0971386486486485	0.9766728371215958
1.0999411611611614	0.9767348287050501
1.1027436736736738	0.9768120690714259
1.1055461861861862	0.9769263518277895
1.1083486986986986	0.9770877017625315
1.1111512112112114	0.9772945297228459
1.1139537237237238	0.9775360492929879
1.1167562362362362	0.9777959212602056
1.119558748748749	0.9780561004481221
1.1223612612612615	0.9783001200186876
1.1251637737737739	0.9785154075395079
1.1279662862862863	0.9786945452694202
1.130768798798799	0.9788355850822901
1.1335713113113115	0.9789416014364889
1.136373823823824	0.979019664008979
1.1391763363363363	0.9790794010132287
1.1419788488488491	0.9791313473070713
1.1447813613613615	0.9791853257219809
1.147583873873874	0.9792491528902953
1.1503863863863864	0.9793279361673202
1.1531888988988992	0.9794241020023295
1.1559914114114116	0.9795380824789284
1.158793923923924	0.9796693517768178
1.1615964364364364	0.9798173436554938
1.1643989489489492	0.9799817799493782
1.1672014614614616	0.9801621321599079
1.170003973973974	0.9803562816558851
1.1728064864864864	0.9805588266966736
1.1756089989989993	0.9807597597579762
1.1784115115115117	0.9809442791508451
1.181214024024024	0.9810942494009933
1.1840165365365365	0.9811913323648684
1.1868190490490493	0.9812212193224386
1.1896215615615617	0.981177901177825
1.1924240740740741	0.981066705180383
1.1952265865865865	0.9809050085390594
1.1980290990990994	0.980720094612233
1.2008316116116118	0.9805444012874305
1.2036341241241242	0.9804091916968114
1.2064366366366366	0.980338207379629
1.2092391491491494	0.980342961891655
1.2120416616616618	0.9804209451635875
1.2148441741741742	0.9805572325373559
1.2176466866866866	0.9807290487765115
1.2204491991991995	0.9809120057228573
1.2232517117117119	0.9810862635286846
1.2260542242242243	0.9812409037739422
1.2288567367367367	0.9813753406142027
1.2316592492492495	0.9814974756745245
1.234461761761762	0.9816192639061674
1.2372642742742743	0.9817511178034597
1.2400667867867867	0.981896914139144
1.2428692992992996	0.9820511845979707
1.245671811811812	0.9821994254001174
1.2484743243243244	0.9823215404132055
1.2512768368368368	0.9823975027962215
1.2540793493493496	0.9824136465989943
1.256881861861862	0.9823677716104431
1.2596843743743744	0.9822715257337364
1.2624868868868868	0.9821492421071389
1.2652893993993997	0.9820333588472021
1.268091911911912	0.9819574804203524
1.2708944244244245	0.9819488000210985
1.2736969369369369	0.9820218125402238
1.2764994494494497	0.9821749464368472
1.279301961961962	0.9823910028517906
1.2821044744744745	0.9826413008036392
1.284906986986987	0.98289244702808
1.2877094994994998	0.9831139410758036
1.2905120120120122	0.9832845898985434
1.2933145245245246	0.9833960216788982
1.296117037037037	0.9834523902314731
1.2989195495495498	0.9834664460049471
1.3017220620620622	0.9834532239962253
1.3045245745745746	0.9834233534645553
1.307327087087087	0.9833781901355958
1.3101295995995998	0.9833085139772151
1.3129321121121122	0.9831975143825646
1.3157346246246246	0.9830274640145342
1.318537137137137	0.9827882388763873
1.32133964964965	0.9824850609189018
1.3241421621621623	0.9821427996177854
1.3269446746746747	0.981804947800172
1.329747187187187	0.9815268180527552
1.3325496996997	0.9813642082643246
1.3353522122122123	0.9813602616893717
1.3381547247247247	0.981534030539746
1.3409572372372371	0.9818740512735351
1.34375974974975	0.9823390444007221
1.3465622622622624	0.9828659570166396
1.3493647747747748	0.9833835022090205
1.3521672872872872	0.9838277300064682
1.3549697997998	0.9841555006021276
1.3577723123123124	0.9843522635829804
1.3605748248248248	0.9844321582064492
1.3633773373373372	0.9844306804118648
1.36617984984985	0.9843923426820116
1.3689823623623625	0.9843572067912048
1.3717848748748749	0.9843504292402143
1.3745873873873873	0.9843779230152832
1.3773898998999001	0.9844292164288939
1.3801924124124125	0.9844862137628942
1.382994924924925	0.9845345958385634
1.3857974374374373	0.9845736890898471
1.3885999499499502	0.9846210975422152
1.3914024624624626	0.9847101093579409
1.394204974974975	0.9848803209075259
1.3970074874874874	0.985164281290082
1.39981	0.9855744669458104
1.39991	0.9855500304989391
1.3971074774774772	0.984862906455356
1.3943049549549547	0.9842955240296454
1.391502432432432	0.9839022184173305
1.3886999099099095	0.9836956903349878
1.385897387387387	0.9836475955719017
1.3830948648648644	0.9836999734991241
1.3802923423423419	0.9837839987661561
1.3774898198198193	0.9838403622084473
1.3746872972972968	0.9838351454150016
1.3718847747747747	0.9837665212281899
1.369082252252252	0.9836605510056038
1.3662797297297296	0.9835578357916301
1.363477207207207	0.9834956966250867
1.3606746846846844	0.9834919625122631
1.3578721621621619	0.9835358700608658
1.3550696396396393	0.9835892060858942
1.3522671171171168	0.9835974243006955
1.3494645945945942	0.9835071520885055
1.3466620720720717	0.9832843623589804
1.3438595495495491	0.9829272233195399
1.3410570270270266	0.982469340932312
1.338254504504504	0.9819722113744072
1.335451981981982	0.9815091788570218
1.3326494594594593	0.9811459026666061
1.3298469369369368	0.9809233929010768
1.3270444144144142	0.9808487483643704
1.3242418918918917	0.9808961542212045
1.3214393693693691	0.9810173470948202
1.3186368468468466	0.9811577526185316
1.315834324324324	0.9812728331405924
1.3130318018018015	0.981339375988612
1.310229279279279	0.9813583962417918
1.3074267567567563	0.981349325157546
1.3046242342342338	0.9813381655084552
1.3018217117117112	0.981344291731933
1.2990191891891887	0.9813708924924669
1.2962166666666666	0.9814026160604907
1.293414144144144	0.9814113076632254
1.2906116216216215	0.9813677621012318
1.287809099099099	0.9812551849321933
1.2850065765765764	0.9810793306542147
1.2822040540540538	0.9808713157635309
1.2794015315315312	0.9806815385536867
1.2765990090090087	0.980566152334178
1.2737964864864861	0.9805701197920398
1.2709939639639636	0.9807121608081084
1.268191441441441	0.9809764690703613
1.2653889189189185	0.9813140606492825
1.262586396396396	0.9816536888779486
1.2597838738738734	0.9819193577490961
1.2569813513513513	0.9820495037956132
1.2541788288288287	0.9820124822444889
1.2513763063063061	0.9818141725556795
1.2485737837837836	0.9814958874706228
1.245771261261261	0.98112355476185
1.2429687387387385	0.9807714831944001
1.240166216216216	0.9805052569250454
1.2373636936936934	0.9803681482569326
1.2345611711711708	0.9803740671380667
1.2317586486486483	0.9805080026646711
1.2289561261261257	0.980732839341536
1.2261536036036031	0.9809999556018929
1.2233510810810806	0.9812604804825142
1.2205485585585585	0.9814745031219079
1.217746036036036	0.9816166086015752
1.2149435135135134	0.9816774027258315
1.2121409909909908	0.9816617526106446
1.2093384684684683	0.9815850349363981
1.2065359459459457	0.9814687035484324
1.2037334234234232	0.981336120276594
1.2009309009009006	0.9812091002748313
1.198128378378378	0.981105249539614
1.1953258558558555	0.9810360430907272
1.192523333333333	0.9810056791259438
1.1897208108108104	0.9810109010576993
1.1869182882882878	0.9810420286980146
1.1841157657657653	0.9810852705691713
1.1813132432432432	0.9811260177337429
1.1785107207207206	0.9811523900994505
1.175708198198198	0.9811580294435778
1.1729056756756755	0.9811431885501707
1.170103153153153	0.9811136098322208
1.1673006306306304	0.9810774112974583
1.1644981081081078	0.9810409553327377
1.1616955855855853	0.9810051690486274
1.1588930630630627	0.9809637846774824
1.1560905405405402	0.9809044146480645
1.1532880180180176	0.980812418102637
1.150485495495495	0.9806764734067044
1.1476829729729725	0.9804940247478058
1.14488045045045	0.980274620351137
1.1420779279279278	0.980039706556918
1.1392754054054053	0.9798185384596039
1.1364728828828827	0.9796411581920117
1.1336703603603602	0.9795304323928111
1.1308678378378376	0.9794955568218942
1.128065315315315	0.9795290619920063
1.1252627927927925	0.9796082963112218
1.12246027027027	0.9797009715847986
1.1196577477477474	0.9797731000324195
1.1168552252252248	0.979796957236003
1.1140527027027023	0.9797567995161209
1.1112501801801797	0.9796508965195441
1.1084476576576572	0.9794897008734218
1.105645135135135	0.9792912125482403
1.1028426126126125	0.9790753740960596
1.10004009009009	0.9788594020012014
1.0972375675675674	0.9786553364900004
1.0944350450450449	0.9784700529137957
1.0916325225225223	0.9783069472434653
1.0888299999999997	0.9781678956910507
1.0860274774774772	0.9780541291374985
1.0832249549549546	0.9779653261344436
1.080422432432432	0.9778972283133665
1.0776199099099095	0.977838989927982
1.074817387387387	0.9777718855335908
1.0720148648648644	0.9776707019992779
1.0692123423423419	0.9775082011944862
1.0664098198198197	0.977261793855166
1.0636072972972972	0.9769204970919325
1.0608047747747746	0.9764898059793519
1.058002252252252	0.9759925284780313
1.0551997297297295	0.9754648301016877
1.052397207207207	0.9749483233066569
1.0495946846846844	0.9744804547615848
1.0467921621621619	0.9740861570617803
1.0439896396396393	0.973773434888533
1.0411871171171168	0.9735342987696272
1.0383845945945942	0.9733506466383715
1.0355820720720716	0.9732029514615326
1.032779549549549	0.9730785732410709
1.0299770270270265	0.9729765807040698
1.0271745045045044	0.9729071645532452
1.0243719819819819	0.9728856666877954
1.0215694594594593	0.9729232708670545
1.0187669369369368	0.9730177773172266
1.0159644144144142	0.973148095325326
1.0131618918918917	0.973275006138353
1.010359369369369	0.9733486976982175
1.0075568468468465	0.9733212290143594
1.004754324324324	0.9731602466108891
1.0019518018018014	0.972859598999064
0.9991492792792789	0.9724432482221956
0.9963467567567563	0.9719608500801664
0.9935442342342338	0.9714759397438995
0.9907417117117117	0.9710499818688652
0.9879391891891891	0.9707268620379836
0.9851366666666665	0.9705222782137157
0.982334144144144	0.9704209808703663
0.9795316216216214	0.9703824097219851
0.9767290990990989	0.9703527683386965
0.9739265765765763	0.9702797668175551
0.9711240540540538	0.9701256969447192
0.9683215315315312	0.9698753060576903
0.9655190090090087	0.9695367734944638
0.9627164864864861	0.9691363115284373
0.9599139639639636	0.9687087674701109
0.957111441441441	0.9682875204339227
0.9543089189189184	0.9678967264062655
0.9515063963963963	0.9675477603510949
0.9487038738738738	0.9672400435596784
0.9459013513513512	0.9669649548329562
0.9430988288288287	0.9667107168716882
0.9402963063063061	0.9664662425583788
0.9374937837837836	0.9662227829325407
0.934691261261261	0.9659734215777602
0.9318887387387385	0.9657114857116114
0.9290862162162159	0.9654293732893631
0.9262836936936933	0.9651189742583097
0.9234811711711708	0.9647739581370414
0.9206786486486482	0.9643931205651937
0.9178761261261257	0.9639832155495256
0.9150736036036036	0.9635596113186342
0.912271081081081	0.9631437844449553
0.9094685585585585	0.9627578789778792
0.9066660360360359	0.962417838183125
0.9038635135135134	0.962127441313305
0.9010609909909908	0.9618755702281281
0.8982584684684682	0.9616381183240514
0.8954559459459457	0.9613844124783391
0.8926534234234231	0.9610863822047344
0.8898509009009006	0.9607275823433521
0.887048378378378	0.9603090047881879
0.8842458558558555	0.9598495205802944
0.8814433333333329	0.9593805091246477
0.8786408108108104	0.9589361854893304
0.8758382882882882	0.958542651595045
0.8730357657657657	0.9582092280569949
0.8702332432432431	0.9579249579102023
0.8674307207207206	0.957661513916019
0.864628198198198	0.9573816410979719
0.8618256756756755	0.9570504398414668
0.8590231531531529	0.9566458677707852
0.8562206306306304	0.9561651272746368
0.8534181081081078	0.9556250059082312
0.8506155855855853	0.9550562609500135
0.8478130630630627	0.9544940875667083
0.8450105405405401	0.953967917673177
0.8422080180180176	0.9534938664854786
0.839405495495495	0.9530720822576013
0.8366029729729729	0.9526894632015321
0.8338004504504504	0.9523263322901914
0.8309979279279278	0.9519643664365083
0.8281954054054053	0.9515928001143539
0.8253928828828827	0.9512107295521404
0.8225903603603602	0.9508249076509827
0.8197878378378376	0.9504441526558121
0.816985315315315	0.950072759312593
0.8141827927927925	0.9497056474633254
0.8113802702702699	0.9493273012658652
0.8085777477477474	0.9489151105714346
0.8057752252252248	0.9484460647828221
0.8029727027027023	0.9479044799936944
0.8001701801801802	0.9472880209981771
0.7973676576576576	0.9466098528344502
0.794565135135135	0.9458961013889582
0.7917626126126125	0.9451794232805206
0.7889600900900899	0.9444907960477975
0.7861575675675674	0.9438521798249591
0.7833550450450448	0.943272300069699
0.7805525225225223	0.942746631224987
0.7777499999999997	0.9422611697999801
0.7749474774774772	0.9417983207037299
0.7721449549549546	0.941342629415427
0.769342432432432	0.9408843583217243
0.7665399099099095	0.9404198890227942
0.763737387387387	0.9399492331438428
0.7609348648648648	0.9394720480992627
0.7581323423423423	0.9389840660917972
0.7553298198198197	0.9384755823442017
0.7525272972972972	0.9379327421138934
0.7497247747747746	0.9373411900945028
0.7469222522522521	0.9366906700536306
0.7441197297297295	0.935978768165822
0.741317207207207	0.935212326466832
0.7385146846846844	0.9344059702311187
0.7357121621621618	0.933578322091223
0.7329096396396393	0.9327473622794458
0.7301071171171167	0.9319266830052273
0.7273045945945942	0.9311239601691483
0.7245020720720716	0.9303419991965323
0.7216995495495495	0.9295815972031833
0.718897027027027	0.928844661714872
0.7160945045045044	0.928135881085091
0.7132919819819818	0.9274618400023378
0.7104894594594593	0.9268276005001581
0.7076869369369367	0.9262319838679756
0.7048844144144142	0.9256635912069135
0.7020818918918916	0.9250996258743351
0.6992793693693691	0.9245087526094351
0.6964768468468465	0.9238578011450007
0.693674324324324	0.9231206033853125
0.6908718018018014	0.9222862196475399
0.6880692792792789	0.9213636918100425
0.6852667567567567	0.9203813736744961
0.6824642342342342	0.9193805700856486
0.6796617117117116	0.918405108224895
0.6768591891891891	0.9174899039814302
0.6740566666666665	0.9166520432821519
0.671254144144144	0.91588717292839
0.6684516216216214	0.9151723017755609
0.6656490990990989	0.9144740143785473
0.6628465765765763	0.9137593159749862
0.6600440540540538	0.9130054838457335
0.6572415315315312	0.9122056988338643
0.6544390090090086	0.9113687411316838
0.6516364864864861	0.9105131316471857
0.6488339639639635	0.9096580479312089
0.6460314414414414	0.9088144537721277
0.6432289189189189	0.9079797601009041
0.6404263963963963	0.9071380243564269
0.6376238738738738	0.9062656625891541
0.6348213513513512	0.905340619607859
0.6320188288288286	0.9043516448728603
0.6292163063063061	0.9033042240977653
0.6264137837837835	0.9022208596304462
0.623611261261261	0.9011353741910604
0.6208087387387384	0.90008302943724
0.6180062162162159	0.8990897503525117
0.6152036936936933	0.898164095030213
0.6124011711711708	0.8972946830958293
0.6095986486486482	0.8964539240623168
0.6067961261261261	0.8956067330901811
0.6039936036036035	0.8947212458776621
0.601191081081081	0.8937779310935701
0.5983885585585584	0.8927741491591037
0.5955860360360359	0.8917228697216393
0.5927835135135133	0.8906463285605888
0.5899809909909908	0.8895671341169014
0.5871784684684682	0.8885001142973241
0.5843759459459457	0.8874477680374955
0.5815734234234231	0.8864007371470437
0.5787709009009008	0.8853427953784756
0.5759683783783782	0.8842581798129314
0.5731658558558557	0.8831382797489153
0.5703633333333331	0.8819850387493551
0.5675608108108106	0.88080977356916
0.564758288288288	0.8796279501590074
0.5619557657657654	0.8784520799811169
0.5591532432432431	0.8772856865054786
0.5563507207207206	0.8761209309834346
0.553548198198198	0.8749410981140864
0.5507456756756755	0.8737272363771413
0.5479431531531529	0.8724665404582073
0.5451406306306303	0.8711592123225909
0.5423381081081078	0.8698208975885018
0.5395355855855855	0.868479278261733
0.5367330630630629	0.8671655057888501
0.5339305405405403	0.8659031302695437
0.5311280180180178	0.8646982966500447
0.5283254954954952	0.8635347979179333
0.5255229729729727	0.8623761113511916
0.5227204504504503	0.8611742661589599
0.5199179279279278	0.8598830680996763
0.5171154054054052	0.8584716411178819
0.5143128828828827	0.8569339928987625
0.5115103603603601	0.8552914823240936
0.5087078378378376	0.8535872879961528
0.505905315315315	0.8518745145837403
0.5031027927927927	0.8502015855400107
0.5003002702702701	0.8485993938408767
0.4974977477477476	0.8470740574031949
0.494695225225225	0.8456072802890242
0.49189270270270247	0.8441638845066747
0.4890901801801799	0.8427038614504433
0.48628765765765736	0.8411950112543793
0.483485135135135	0.8396222720266149
0.48068261261261247	0.8379911167293923
0.4778800900900899	0.8363244309858671
0.47507756756756736	0.8346543689173918
0.4722750450450448	0.8330121285155656
0.46947252252252225	0.831418962645559
0.4666699999999997	0.8298810070273073
0.46386747747747736	0.8283890042010853
0.4610649549549548	0.8269223123993721
0.45826243243243225	0.8254553084046665
0.4554599099099097	0.823963825660765
0.45265738738738714	0.8224296872899024
0.4498548648648646	0.8208424405875806
0.44705234234234204	0.8191986045871253
0.4442498198198197	0.8174996151431576
0.44144729729729715	0.8157498740284144
0.4386447747747746	0.8139558499610116
0.43584225225225204	0.8121262993666567
0.4330397297297295	0.8102728063796378
0.43023720720720693	0.8084094096950594
0.4274346846846844	0.8065503251127504
0.42463216216216204	0.8047056311207503
0.4218296396396395	0.8028759242019998
0.41902711711711693	0.8010478796981715
0.4162245945945944	0.7991929210867994
0.4134220720720718	0.7972705803121909
0.41061954954954927	0.795236734927427
0.40781702702702693	0.7930551653088405
0.4050145045045044	0.7907093996667153
0.4022119819819818	0.7882111839428221
0.39940945945945927	0.7856024547658478
0.3966069369369367	0.7829493447428397
0.39380441441441416	0.7803290554317357
0.3910018918918916	0.7778126807117316
0.3881993693693693	0.7754485116343183
0.3853968468468467	0.7732504871860275
0.38259432432432416	0.7711951652768907
0.3797918018018016	0.7692282244484634
0.37698927927927905	0.7672787750787127
0.3741867567567565	0.7652774981598134
0.37138423423423395	0.7631735419183927
0.3685817117117116	0.7609455291629943
0.36577918918918906	0.7586038256588872
0.3629766666666665	0.7561838286993976
0.36017414414414395	0.7537326478109472
0.3573716216216214	0.7512933740914174
0.35456909909909884	0.7488916439253792
0.3517665765765763	0.7465282928758254
0.34896405405405395	0.7441799037469699
0.3461615315315314	0.741806634014897
0.34335900900900884	0.7393646145855649
0.3405564864864863	0.7368190537150954
0.33775396396396373	0.7341542410141033
0.3349514414414412	0.7313778173826384
0.3321489189189186	0.7285185166495167
0.3293463963963963	0.7256184851174436
0.32654387387387374	0.722722675258159
0.3237413513513512	0.7198683326905937
0.3209388288288286	0.7170772004474364
0.31813630630630607	0.7143519900124862
0.3153337837837835	0.7116773329584903
0.31253126126126096	0.7090242703201148
0.30972873873873863	0.7063566734174329
0.3069262162162161	0.7036379207199259
0.3041236936936935	0.7008365653140589
0.30132117117117097	0.6979303593472082
0.2985186486486484	0.6949085727290849
0.29571612612612586	0.6917728569872172
0.2929136036036035	0.6885369168413202
0.29011108108108097	0.6852250667423876
0.2873085585585584	0.6818695583485277
0.28450603603603586	0.6785065492627864
0.2817035135135133	0.6751708283730875
0.27890099099099075	0.6718898640580386
0.2760984684684682	0.668678221440645
0.27329594594594586	0.6655336757660464
0.2704934234234233	0.6624362477402009
0.26769090090090075	0.6593508478445947
0.2648883783783782	0.6562333487051113
0.26208585585585564	0.6530389540822745
0.2592833333333331	0.6497310044980689
0.25648081081081053	0.6462881094964794
0.2536782882882882	0.6427078401963353
0.25087576576576565	0.6390060800731652
0.2480732432432431	0.6352122730660598
0.24527072072072054	0.6313618882999866
0.24246819819819798	0.6274881173985402
0.23966567567567543	0.623614930953283
0.23686315315315287	0.6197531268660791
0.23406063063063054	0.6159000735349182
0.23125810810810798	0.6120427819666654
0.22845558558558543	0.6081630589979794
0.22565306306306288	0.6042430495921316
0.22285054054054032	0.6002695692405462
0.22004801801801777	0.5962361835649906
0.2172454954954952	0.5921427983388245
0.21444297297297288	0.5879933059524152
0.21164045045045032	0.5837923528086195
0.20883792792792777	0.5795424129423234
0.20603540540540521	0.5752420846546376
0.20323288288288266	0.5708860031296197
0.2004303603603601	0.5664661857130445
0.19762783783783777	0.5619741944006568
0.19482531531531522	0.5574033363113268
0.19202279279279266	0.5527502441930481
0.1892202702702701	0.5480155002070369
0.18641774774774755	0.5432033416668611
0.183615225225225	0.5383207700926775
0.18081270270270244	0.5333764812468889
0.1780101801801801	0.528379933999181
0.17520765765765756	0.5233406509119435
0.172405135135135	0.5182676114572329
0.16960261261261245	0.5131684750722837
0.1668000900900899	0.5080484213948118
0.16399756756756734	0.5029086083501269
0.16119504504504478	0.4977445417436933
0.15839252252252245	0.4925448974969855
0.1555899999999999	0.4872914203921724
0.15278747747747734	0.4819603741382301
0.14998495495495479	0.47652565051880913
0.14718243243243223	0.4709631555180963
0.14437990990990968	0.4652556264109578
0.14157738738738712	0.45939675109894773
0.1387748648648648	0.45339347033121824
0.13597234234234223	0.44726567322675026
0.13316981981981968	0.44104307951985655
0.13036729729729712	0.4347597916865965
0.12756477477477457	0.4284476114286587
0.12476225225225201	0.4221295769445774
0.12195972972972946	0.41581518262922
0.11915720720720713	0.4094983790364858
0.11635468468468457	0.40315880567374657
0.11355216216216202	0.3967659466247462
0.11074963963963946	0.3902852153932912
0.10794711711711691	0.38368454589304235
0.10514459459459435	0.3769399980172159
0.1023420720720718	0.37003918889086634
0.09953954954954947	0.3629819465036943
0.09673702702702691	0.35577828945573947
0.09393450450450436	0.3484444753906266
0.0911319819819818	0.3409982661209241
0.08832945945945925	0.3334546339839336
0.08552693693693669	0.32582288111090096
0.08272441441441436	0.3181056533701063
0.0799218918918918	0.31029975969525236
0.07711936936936925	0.30239822704758273
0.0743168468468467	0.2943927665662719
0.07151432432432414	0.28627585544534645
0.06871180180180159	0.2780419161497253
0.06590927927927903	0.26968748463344205
0.0631067567567567	0.2612106478799962
0.060304234234234144	0.2526102585533241
0.05750171171171159	0.24388542508216882
0.054699189189189035	0.2350355451731005
0.05189666666666648	0.22606080275215806
0.049094144144143925	0.21696273588818277
0.04629162162162137	0.2077443517726072
0.04348909909909904	0.19840939345076739
0.04068657657657648	0.18896072723281906
0.03788405405405393	0.1793982911412835
0.035081531531531374	0.1697174312172546
0.03227900900900882	0.15990856749788768
0.029476486486486264	0.14995886939655123
0.02667396396396371	0.1398560095908907
0.023871441441441377	0.12959327752545377
0.021068918918918822	0.11917463747962351
0.018266396396396267	0.10861799173066636
0.015463873873873712	0.09795514440517311
0.012661351351351158	0.08722776950957939
0.009858828828828603	0.07647987709369442
0.007056306306306048	0.06574849123195181
0.004253783783783716	0.05505508995049674
0.0014512612612611608	0.044400475561840846
-0.001351261261261394	0.03376501231722012
-0.004153783783783949	0.023114726504166794
-0.006956306306306503	0.012412005020986272
-0.009758828828829058	0.0016280914047371309
-0.012561351351351613	-0.009246217867661721
-0.015363873873873946	-0.02019500605898783
-0.0181663963963965	-0.03117879193376455
-0.020968918918919055	-0.04214314444166878
-0.02377144144144161	-0.05303211549264558
-0.026573963963964164	-0.06380264048351714
-0.02937648648648672	-0.07443556132063861
-0.03217900900900905	-0.08493976808548209
-0.03498153153153161	-0.09534793753492454
-0.03778405405405416	-0.10570489660159865
-0.040586576576576716	-0.11605197353410684
-0.04338909909909927	-0.1264120679407158
-0.046191621621621826	-0.1367801009930703
-0.04899414414414438	-0.1471219678030034
-0.05179666666666671	-0.15738254419000314
-0.05459918918918927	-0.16750048294577374
-0.05740171171171182	-0.1774253568385064
-0.06020423423423438	-0.18713187428470918
-0.06300675675675693	-0.19662670417653666
-0.06580927927927949	-0.20594567681948134
-0.06861180180180204	-0.21514209881825713
-0.07141432432432437	-0.22426970321660528
-0.07421684684684693	-0.23336546955561172
-0.07701936936936948	-0.24243763791793588
-0.07982189189189204	-0.25146266294334135
-0.0826244144144146	-0.2603920939279721
-0.08542693693693715	-0.2691672888646702
-0.0882294594594597	-0.2777374406671032
-0.09103198198198204	-0.28607537502871333
-0.09383450450450459	-0.29418628581354406
-0.09663702702702714	-0.30210677353498033
-0.0994395495495497	-0.30989454410973577
-0.10224207207207225	-0.3176119655287896
-0.10504459459459481	-0.325308487068198
-0.10784711711711736	-0.3330071572656937
-0.1106496396396397	-0.3406990977790258
-0.11345216216216225	-0.34834727240498115
-0.1162546846846848	-0.35589805124497526
-0.11905720720720736	-0.36329680269276937
-0.12185972972972992	-0.3705027335743399
-0.12466225225225247	-0.37749870212974795
-0.12746477477477502	-0.3842935214631043
-0.13026729729729736	-0.390916726196786
-0.1330698198198199	-0.39740808457014115
-0.13587234234234247	-0.4038055802158563
-0.13867486486486502	-0.41013575487422077
-0.14147738738738758	-0.41640921903588485
-0.14427990990991013	-0.4226222278171417
-0.14708243243243246	-0.42876315350469035
-0.14988495495495502	-0.43482114591843984
-0.15268747747747757	-0.4407937278500575
-0.15549000000000013	-0.4466906425490447
-0.15829252252252268	-0.4525326984850166
-0.16109504504504524	-0.45834612131828906
-0.1638975675675678	-0.46415442270790513
-0.16670009009009013	-0.4699705526730333
-0.16950261261261268	-0.4757919130652995
-0.17230513513513523	-0.4815997945895754
-0.1751076576576578	-0.48736334195455194
-0.17791018018018034	-0.4930467526784971
-0.1807127027027029	-0.49861752031494283
-0.18351522522522545	-0.5040533884854492
-0.1863177477477478	-0.5093462687574566
-0.18912027027027034	-0.514502436540913
-0.1919227927927929	-0.5195394671509104
-0.19472531531531545	-0.5244812320762142
-0.197527837837838	-0.5293526032091622
-0.20033036036036056	-0.5341752750769131
-0.20313288288288311	-0.5389654725155699
-0.20593540540540545	-0.543733543475118
-0.208737927927928	-0.5484848311044288
-0.21154045045045056	-0.5532209671638662
-0.2143429729729731	-0.5579408659011977
-0.21714549549549567	-0.5626411071901825
-0.21994801801801822	-0.5673158704437846
-0.22275054054054078	-0.5719569036221472
-0.2255530630630631	-0.5765540520512862
-0.22835558558558566	-0.581096624697576
-0.23115810810810822	-0.5855754580062227
-0.23396063063063077	-0.5899851357238564
-0.23676315315315333	-0.5943256154926879
-0.23956567567567588	-0.5986025982864354
-0.24236819819819821	-0.6028263364903919
-0.24517072072072077	-0.6070090833774695
-0.24797324324324332	-0.611161855099817
-0.2507757657657659	-0.6152914331153201
-0.25357828828828843	-0.6193984849024683
-0.256380810810811	-0.6234773404393816
-0.25918333333333354	-0.6275174512921753
-0.2619858558558559	-0.6315060555383165
-0.26478837837837843	-0.6354312438983836
-0.267590900900901	-0.6392845705229937
-0.27039342342342354	-0.643062574886905
-0.2731959459459461	-0.6467669827647604
-0.27599846846846865	-0.6504037825523994
-0.2788009909909912	-0.6539816791270241
-0.28160351351351354	-0.6575105180429699
-0.2844060360360361	-0.6610001409486417
-0.28720855855855865	-0.6644598534056139
-0.2900110810810812	-0.6678983815265431
-0.29281360360360376	-0.6713239853199269
-0.2956161261261263	-0.6747443586566686
-0.29841864864864887	-0.6781660809096488
-0.3012211711711712	-0.6815936283017254
-0.30402369369369375	-0.6850282000834065
-0.3068262162162163	-0.6884667655644279
-0.30962873873873886	-0.6919017337665478
-0.3124312612612614	-0.6953214900861331
-0.31523378378378397	-0.6987117923375439
-0.3180363063063065	-0.7020577615528414
-0.32083882882882886	-0.7053460270455683
-0.3236413513513514	-0.7085665428037886
-0.32644387387387397	-0.7117136869632947
-0.3292463963963965	-0.7147864476457488
-0.3320489189189191	-0.7177877224799989
-0.33485144144144163	-0.7207229527209582
-0.3376539639639642	-0.7235984347167006
-0.3404564864864865	-0.7264196895051362
-0.3432590090090091	-0.7291902370325918
-0.34606153153153163	-0.7319110360866441
-0.3488640540540542	-0.734580732150143
-0.35166657657657674	-0.7371967116661464
-0.3544690990990993	-0.7397567974031067
-0.3572716216216216	-0.7422612484112563
-0.3600741441441442	-0.7447145805317066
-0.36287666666666674	-0.7471266494891233
-0.3656791891891893	-0.7495124932482173
-0.36848171171171185	-0.7518906483881473
-0.3712842342342344	-0.754280024836266
-0.37408675675675696	-0.7566958710024518
-0.3768892792792793	-0.7591457602840259
-0.37969180180180184	-0.7616267332708466
-0.3824943243243244	-0.7641246221485043
-0.38529684684684695	-0.7666161315952176
-0.3880993693693695	-0.769073533757594
-0.39090189189189206	-0.7714710402999749
-0.3937044144144146	-0.7737912880896656
-0.39650693693693695	-0.7760301450784204
-0.3993094594594595	-0.7781983373146033
-0.40211198198198206	-0.7803191862703955
-0.4049145045045046	-0.782422829612561
-0.40771702702702717	-0.7845383611322492
-0.4105195495495496	-0.7866860265271702
-0.41332207207207217	-0.7888717007460324
-0.4161245945945947	-0.791085281227796
-0.4189271171171173	-0.7933035097508689
-0.4217296396396397	-0.7954964166039526
-0.4245321621621623	-0.7976354789237248
-0.42733468468468483	-0.7997010614088595
-0.4301372072072073	-0.8016869458406066
-0.4329397297297298	-0.8036006929348296
-0.4357422522522524	-0.8054599189817673
-0.4385447747747748	-0.8072858729277024
-0.4413472972972974	-0.8090965340744702
-0.44414981981981994	-0.8109015361236929
-0.4469523423423425	-0.8127005314425142
-0.44975486486486493	-0.8144853777684706
-0.4525573873873875	-0.8162451834607749
-0.45535990990991004	-0.8179722544501664
-0.4581624324324325	-0.8196666930466614
-0.46096495495495504	-0.8213379084436483
-0.4637674774774776	-0.8230024307342534
-0.46657000000000015	-0.8246787719441078
-0.4693725225225226	-0.826381165109876
-0.47217504504504515	-0.8281144427223155
-0.4749775675675677	-0.8298719287644345
-0.47778009009009015	-0.8316371474643691
-0.4805826126126127	-0.8333887793205144
-0.48338513513513526	-0.8351071176844318
-0.4861876576576578	-0.8367797294657757
-0.48899018018018026	-0.8384043107776347
-0.4917927027027028	-0.8399877589455786
-0.49459522522522537	-0.8415418882029426
-0.4973977477477478	-0.8430774843616455
-0.5002002702702704	-0.8445990503509033
-0.5030027927927929	-0.8461023806264318
-0.5058053153153154	-0.8475760734739868
-0.5086078378378379	-0.84900660383293
-0.5114103603603605	-0.8503851724479496
-0.514212882882883	-0.8517137447587426
-0.5170154054054055	-0.8530078155840866
-0.519817927927928	-0.8542944769213063
-0.5226204504504506	-0.8556059852255375
-0.525422972972973	-0.8569706596911209
-0.5282254954954956	-0.8584040081673745
-0.5310280180180181	-0.8599030718223419
-0.5338305405405407	-0.8614460369024257
-0.5366330630630631	-0.8629974811725485
-0.5394355855855857	-0.864517770523032
-0.5422381081081082	-0.8659737358702024
-0.5450406306306307	-0.8673473263515248
-0.5478431531531532	-0.8686396090639208
-0.5506456756756758	-0.8698690385870498
-0.5534481981981982	-0.8710648127967662
-0.5562507207207208	-0.8722577068256028
-0.5590532432432433	-0.8734714903374681
-0.5618557657657659	-0.8747176492136661
-0.5646582882882883	-0.8759948097534416
-0.5674608108108109	-0.8772924971179115
-0.5702633333333335	-0.878597303139941
-0.5730658558558559	-0.8798987640882925
-0.5758683783783785	-0.8811925367822333
-0.578670900900901	-0.8824796935842136
-0.5814734234234236	-0.88376265631647
-0.584275945945946	-0.8850397933711345
-0.5870784684684686	-0.8863014106927156
-0.5898809909909911	-0.8875294631016335
-0.5926835135135136	-0.888701902489196
-0.5954860360360361	-0.8898006625710113
-0.5982885585585587	-0.8908205774283353
-0.6010910810810811	-0.8917757258147416
-0.6038936036036037	-0.892700171807419
-0.6066961261261262	-0.8936417653904873
-0.6094986486486488	-0.8946500484433619
-0.6123011711711712	-0.8957615670882992
-0.6151036936936938	-0.8969871946192207
-0.6179062162162163	-0.8983058802311015
-0.6207087387387388	-0.89966751123986
-0.6235112612612613	-0.9010048003352715
-0.6263137837837839	-0.9022511660880381
-0.6291163063063064	-0.9033594498040649
-0.6319188288288289	-0.9043157591976223
-0.6347213513513514	-0.9051440051698751
-0.637523873873874	-0.9058994547299353
-0.6403263963963964	-0.9066530078595756
-0.643128918918919	-0.9074708331553822
-0.6459314414414415	-0.9083955057839466
-0.6487339639639641	-0.9094343692655771
-0.6515364864864865	-0.9105586034689754
-0.6543390090090091	-0.9117131347196319
-0.6571415315315317	-0.912834146183547
-0.6599440540540541	-0.9138686260196738
-0.6627465765765767	-0.9147898680299595
-0.6655490990990992	-0.915604263689977
-0.6683516216216216	-0.9163476062201992
-0.6711541441441442	-0.9170725059151008
-0.6739566666666668	-0.9178312821006276
-0.6767591891891893	-0.9186599633137527
-0.6795617117117118	-0.9195684195159777
-0.6823642342342343	-0.9205394236442153
-0.6851667567567569	-0.9215363819714197
-0.6879692792792793	-0.9225166282601012
-0.6907718018018019	-0.9234454904777587
-0.6935743243243244	-0.9243063393324833
-0.696376846846847	-0.925103457521171
-0.6991793693693694	-0.9258572169634605
-0.701981891891892	-0.9265937762280465
-0.7047844144144145	-0.9273333679560551
-0.707586936936937	-0.9280816149028572
-0.7103894594594595	-0.9288271012711207
-0.7131919819819821	-0.929546091574839
-0.7159945045045045	-0.9302126716233261
-0.7187970270270271	-0.9308106079432044
-0.7215995495495496	-0.9313425679321654
-0.7244020720720722	-0.9318332272227785
-0.7272045945945946	-0.932324889950173
-0.7300071171171172	-0.9328668222410421
-0.7328096396396397	-0.9335016558136031
-0.7356121621621622	-0.9342532209809846
-0.7384146846846847	-0.9351196890378695
-0.7412172072072073	-0.936074129474189
-0.7440197297297299	-0.9370721441726131
-0.7468222522522523	-0.9380639706511325
-0.7496247747747748	-0.9390071126307475
-0.7524272972972974	-0.9398755822762213
-0.7552298198198198	-0.9406631707067705
-0.7580323423423424	-0.9413803015375064
-0.760834864864865	-0.9420462039670243
-0.7636373873873875	-0.942679613868332
-0.76643990990991	-0.9432914902690568
-0.7692424324324325	-0.9438822684039263
-0.7720449549549551	-0.944444344849374
-0.7748474774774775	-0.9449684822163424
-0.7776500000000001	-0.9454513542057899
-0.7804525225225226	-0.9459010412744171
-0.7832550450450451	-0.9463380617911143
-0.7860575675675676	-0.9467911890958061
-0.7888600900900902	-0.947289255220161
-0.7916626126126127	-0.947851678006908
-0.7944651351351352	-0.9484810247583089
-0.7972676576576577	-0.9491603396424788
-0.8000701801801803	-0.9498564190401211
-0.8028727027027027	-0.9505282538588691
-0.8056752252252253	-0.9511381444659377
-0.8084777477477478	-0.9516621099626563
-0.8112802702702704	-0.9520964440822426
-0.8140827927927928	-0.9524585168304633
-0.8168853153153154	-0.9527817464354322
-0.8196878378378379	-0.9531064522544634
-0.8224903603603604	-0.953469463699105
-0.8252928828828829	-0.9538955525428792
-0.8280954054054055	-0.9543929667557554
-0.8308979279279279	-0.9549538923675738
-0.8337004504504505	-0.9555590782983581
-0.836502972972973	-0.9561846639235836
-0.8393054954954956	-0.956808815427346
-0.842108018018018	-0.9574161826598808
-0.8449105405405406	-0.9579992150253667
-0.8477130630630632	-0.9585566045463996
-0.8505155855855856	-0.9590901001933674
-0.8533181081081082	-0.9596013318298859
-0.8561206306306307	-0.9600900061205311
-0.8589231531531533	-0.9605540586755215
-0.8617256756756757	-0.9609914131436328
-0.8645281981981983	-0.961402292636429
-0.8673307207207208	-0.9617908236822263
-0.8701332432432433	-0.9621650274356763
-0.8729357657657658	-0.9625350387688112
-0.8757382882882884	-0.9629102079595633
-0.8785408108108108	-0.9632962757942434
-0.8813433333333334	-0.9636938408109894
-0.8841458558558559	-0.9640988352879882
-0.8869483783783785	-0.9645048911576186
-0.8897509009009009	-0.9649066476311758
-0.8925534234234235	-0.9653025775821307
-0.895355945945946	-0.9656960080235111
-0.8981584684684685	-0.9660936774791451
-0.900960990990991	-0.9665021758355654
-0.9037635135135136	-0.9669235680039114
-0.9065660360360361	-0.9673520226867827
-0.9093685585585587	-0.9677731072129305
-0.9121710810810811	-0.9681665707088618
-0.9149736036036036	-0.9685121828774748
-0.9177761261261261	-0.9687969631646618
-0.9205786486486487	-0.9690213875257367
-0.9233811711711712	-0.9692022141594463
-0.9261836936936938	-0.9693704727198391
-0.9289862162162162	-0.9695646594217087
-0.9317887387387388	-0.9698207923644346
-0.9345912612612612	-0.9701621587944715
-0.9373937837837838	-0.9705919015983422
-0.9401963063063064	-0.9710908933413196
-0.9429988288288289	-0.9716218174662228
-0.9458013513513515	-0.972138488441161
-0.9486038738738739	-0.9725978008293086
-0.9514063963963965	-0.9729708405450173
-0.9542089189189189	-0.9732499111044892
-0.9570114414414415	-0.9734494658536579
-0.959813963963964	-0.9736008030644141
-0.9626164864864866	-0.9737422777051696
-0.9654190090090091	-0.9739081058210952
-0.9682215315315316	-0.9741191696958971
-0.9710240540540541	-0.9743784852970103
-0.9738265765765766	-0.9746724308225774
-0.9766290990990991	-0.9749769796698513
-0.9794316216216217	-0.9752666393560521
-0.9822341441441442	-0.9755230579507497
-0.9850366666666668	-0.9757405327868645
-0.9878391891891892	-0.9759268147343452
-0.9906417117117118	-0.9760992303799525
-0.9934442342342342	-0.9762776892376033
-0.9962467567567568	-0.9764770981312672
-0.9990492792792793	-0.9767017807824157
-1.0018518018018019	-0.9769437125836999
-1.0046543243243244	-0.9771850308968646
-1.0074568468468468	-0.9774038457750367
-1.0102593693693693	-0.9775813361845644
-1.0130618918918919	-0.9777077969736445
-1.0158644144144144	-0.9777857674216524
-1.018666936936937	-0.977829420894675
-1.0214694594594596	-0.9778606402978263
-1.024271981981982	-0.9779032172597684
-1.0270745045045047	-0.9779770735590403
-1.029877027027027	-0.9780942018419121
-1.0326795495495495	-0.978257285140965
-1.035482072072072	-0.9784609820907626
-1.0382845945945947	-0.978695014487438
-1.0410871171171172	-0.9789477484242681
-1.0438896396396395	-0.9792090311748913
-1.046692162162162	-0.9794715464075019
-1.0494946846846847	-0.9797306425327592
-1.0522972072072072	-0.9799831857126073
-1.0550997297297298	-0.9802262673228306
-1.0579022522522523	-0.9804564796274042
-1.0607047747747749	-0.9806700552840739
-1.0635072972972974	-0.9808636593531317
-1.06630981981982	-0.9810352668216278
-1.0691123423423423	-0.9811845182163088
-1.0719148648648649	-0.9813122384908102
-1.0747173873873874	-0.9814192932722563
-1.07751990990991	-0.9815054073162912
-1.0803224324324325	-0.9815687506848265
-1.0831249549549549	-0.9816068824446333
-1.0859274774774774	-0.9816190728200627
-1.08873	-0.9816093117396913
-1.0915325225225225	-0.9815887558174985
-1.094335045045045	-0.9815762424837766
-1.0971375675675676	-0.9815959411562336
-1.0999400900900902	-0.9816721347784352
-1.1027426126126127	-0.9818222424480147
-1.1055451351351353	-0.9820501006769031
-1.1083476576576576	-0.9823418396615937
-1.1111501801801802	-0.9826662179083807
-1.1139527027027027	-0.9829800777323088
-1.1167552252252253	-0.9832379908246001
-1.1195577477477479	-0.983403687879099
-1.1223602702702702	-0.9834600280071233
-1.1251627927927927	-0.9834144066405224
-1.1279653153153153	-0.9832976607299049
-1.1307678378378379	-0.9831564004699731
-1.1335703603603604	-0.9830407110270829
-1.136372882882883	-0.9829906772899237
-1.1391754054054055	-0.9830256741325931
-1.141977927927928	-0.9831396316808141
-1.1447804504504504	-0.9833037212838516
-1.147582972972973	-0.9834756497219383
-1.1503854954954955	-0.9836127103205408
-1.153188018018018	-0.9836845789361561
-1.1559905405405406	-0.9836819444519462
-1.1587930630630632	-0.9836184046121079
-1.1615955855855855	-0.9835252102868015
-1.164398108108108	-0.983440707988182
-1.1672006306306306	-0.9833979758067541
-1.1700031531531532	-0.983414640985887
-1.1728056756756757	-0.983488059093147
-1.1756081981981983	-0.9835972074927999
-1.1784107207207208	-0.9837104176016229
-1.1812132432432432	-0.9837961862336726
-1.1840157657657657	-0.983833387004434
-1.1868182882882883	-0.9838175365599378
-1.1896208108108108	-0.983761218627103
-1.1924233333333334	-0.983688817199128
-1.195225855855856	-0.9836276477273189
-1.1980283783783783	-0.9835987397880264
-1.2008309009009008	-0.9836105295059692
-1.2036334234234234	-0.9836575840364203
-1.206435945945946	-0.9837246181292523
-1.2092384684684685	-0.9837941373485295
-1.212040990990991	-0.9838547336462022
-1.2148435135135136	-0.9839068264752189
-1.2176460360360362	-0.9839635671048812
-1.2204485585585585	-0.9840463797364079
-1.223251081081081	-0.9841765827779345
-1.2260536036036036	-0.9843660226323472
-1.2288561261261262	-0.9846101304295283
-1.2316586486486487	-0.9848860977042346
-1.2344611711711713	-0.9851571904889633
-1.2372636936936936	-0.9853821464452779
-1.2400662162162162	-0.9855268306840772
-1.2428687387387387	-0.9855744669458104
-1.2456712612612613	-0.9855311106028235
-1.2484737837837838	-0.9854244817098499
-1.2512763063063064	-0.9852963556626491
-1.254078828828829	-0.9851907356150946
-1.2568813513513515	-0.9851413473533623
-1.2596838738738738	-0.9851621872294232
-1.2624863963963964	-0.9852438743172776
-1.265288918918919	-0.9853567460974648
-1.2680914414414415	-0.9854595886795727
-1.270893963963964	-0.9855112600046405
-1.2736964864864866	-0.9854817413568817
-1.276499009009009	-0.985359520047604
-1.2793015315315315	-0.9851534886332267
-1.282104054054054	-0.984889286542193
-1.2849065765765766	-0.9846016349077944
-1.2877090990990991	-0.9843252283803245
-1.2905116216216217	-0.9840868860188894
-1.2933141441441443	-0.9839009663898259
-1.2961166666666666	-0.9837688239565872
-1.2989191891891891	-0.9836817708422427
-1.3017217117117117	-0.9836260373332733
-1.3045242342342342	-0.9835878640245972
-1.3073267567567568	-0.9835571436463493
-1.3101292792792794	-0.9835287778472841
-1.312931801801802	-0.9835018093207186
-1.3157343243243242	-0.9834771122096722
-1.3185368468468468	-0.9834547596841428
-1.3213393693693694	-0.9834320903347029
-1.324141891891892	-0.9834030776511851
-1.3269444144144145	-0.9833590758989934
-1.329746936936937	-0.9832905782670491
-1.3325494594594596	-0.9831894067404723
-1.335351981981982	-0.9830507692588033
-1.3381545045045045	-0.9828747818234669
-1.340957027027027	-0.9826672359558992
-1.3437595495495496	-0.9824395014641398
-1.3465620720720721	-0.9822074764089304
-1.3493645945945947	-0.981989498179155
-1.352167117117117	-0.9818032178524478
-1.3549696396396396	-0.9816616895570904
-1.3577721621621621	-0.9815693197545343
-1.3605746846846847	-0.9815187271843671
-1.3633772072072072	-0.9814897745170925
-1.3661797297297298	-0.9814518472866516
-1.3689822522522523	-0.9813697836815514
-1.3717847747747747	-0.9812127934687647
-1.3745872972972972	-0.9809645319973828
-1.3773898198198198	-0.9806316235684833
-1.3801923423423423	-0.9802477502601934
-1.382994864864865	-0.9798711595305536
[truncated: 6 more rows]
