# Supplementary material for: Isolation of a planar π-aromatic Bi5− ring in a cobalt-based inverse-sandwich-type complex
Source: Nat Chem. 2025 Jan 20;17(4):547–55. doi: 10.1038/s41557-024-01713-8 (PMC11964920; doi:10.1038/s41557-024-01713-8)
Supplement: Supplementary file 4 — Original magnetic data of compound 1 and origin file of Fig. 3. [file 41557_2024_1713_MOESM4_ESM.zip › sr_and_T/16.json]

{
   "comment": "corrected Loops",
   "temperature": 0.3,
   "measures": [
      {
         "sr": 0.064,
         "angle": 0,
         "trans": 0,
         "cool_t": 1,
         "comment": "to H_stop",
         "data": [
            [
               -1.3999,
               -0.982575668161207
            ],
            [
               -1.3970974874874873,
               -0.9819892765395826
            ],
            [
               -1.394294974974975,
               -0.981402055260949
            ],
            [
               -1.3914924624624623,
               -0.9808846121125809
            ],
            [
               -1.3886899499499499,
               -0.9804958559204737
            ],
            [
               -1.3858874374374373,
               -0.9802682961758096
            ],
            [
               -1.3830849249249249,
               -0.9802003411807161
            ],
            [
               -1.3802824124124122,
               -0.9802579353437426
            ],
            [
               -1.3774798998998998,
               -0.9803850727064054
            ],
            [
               -1.3746773873873872,
               -0.9805200485139121
            ],
            [
               -1.3718748748748748,
               -0.9806126058033551
            ],
            [
               -1.3690723623623622,
               -0.9806369330929701
            ],
            [
               -1.3662698498498498,
               -0.980596825535462
            ],
            [
               -1.3634673373373372,
               -0.9805217928088708
            ],
            [
               -1.3606648248248248,
               -0.9804556898937358
            ],
            [
               -1.3578623123123121,
               -0.9804416773623408
            ],
            [
               -1.3550597997997997,
               -0.9805082957432778
            ],
            [
               -1.3522572872872871,
               -0.980660887508999
            ],
            [
               -1.3494547747747747,
               -0.9808807394241439
            ],
            [
               -1.346652262262262,
               -0.9811317812050409
            ],
            [
               -1.3438497497497497,
               -0.9813722974505541
            ],
            [
               -1.341047237237237,
               -0.9815676466653409
            ],
            [
               -1.3382447247247247,
               -0.9816998714412699
            ],
            [
               -1.335442212212212,
               -0.9817713106255181
            ],
            [
               -1.3326396996996996,
               -0.9818014351235447
            ],
            [
               -1.329837187187187,
               -0.9818183975160855
            ],
            [
               -1.3270346746746746,
               -0.9818484592568761
            ],
            [
               -1.324232162162162,
               -0.9819070080597632
            ],
            [
               -1.3214296496496496,
               -0.9819941632376961
            ],
            [
               -1.318627137137137,
               -0.9820962734336149
            ],
            [
               -1.3158246246246246,
               -0.9821925401588625
            ],
            [
               -1.313022112112112,
               -0.9822642580867478
            ],
            [
               -1.3102195995995995,
               -0.9823033224445685
            ],
            [
               -1.307417087087087,
               -0.9823169690653415
            ],
            [
               -1.3046145745745745,
               -0.9823270444218195
            ],
            [
               -1.301812062062062,
               -0.9823639782459257
            ],
            [
               -1.2990095495495495,
               -0.9824574117965066
            ],
            [
               -1.2962070370370369,
               -0.9826265341662637
            ],
            [
               -1.2934045245245245,
               -0.9828732549981505
            ],
            [
               -1.2906020120120119,
               -0.9831804003343627
            ],
            [
               -1.2877994994994995,
               -0.9835154973343043
            ],
            [
               -1.2849969869869868,
               -0.9838389596052826
            ],
            [
               -1.2821944744744744,
               -0.9841141646574103
            ],
            [
               -1.2793919619619618,
               -0.9843164300276077
            ],
            [
               -1.2765894494494494,
               -0.9844383587140704
            ],
            [
               -1.2737869369369368,
               -0.9844902418706032
            ],
            [
               -1.2709844244244244,
               -0.9844957522065114
            ],
            [
               -1.2681819119119118,
               -0.9844845316861746
            ],
            [
               -1.2653793993993994,
               -0.9844840569903968
            ],
            [
               -1.2625768868868867,
               -0.9845131570327581
            ],
            [
               -1.2597743743743743,
               -0.9845788246799148
            ],
            [
               -1.2569718618618617,
               -0.9846767996726136
            ],
            [
               -1.2541693493493493,
               -0.9847952048180408
            ],
            [
               -1.2513668368368367,
               -0.9849196705097913
            ],
            [
               -1.2485643243243243,
               -0.9850381164798341
            ],
            [
               -1.2457618118118117,
               -0.9851437006049324
            ],
            [
               -1.2429592992992993,
               -0.9852352227066901
            ],
            [
               -1.2401567867867866,
               -0.9853151940103126
            ],
            [
               -1.2373542742742742,
               -0.9853865410852343
            ],
            [
               -1.2345517617617616,
               -0.9854492817889182
            ],
            [
               -1.2317492492492492,
               -0.9854984124211301
            ],
            [
               -1.2289467367367366,
               -0.9855237583568375
            ],
            [
               -1.2261442242242242,
               -0.9855118566115166
            ],
            [
               -1.2233417117117116,
               -0.985449289402766
            ],
            [
               -1.2205391991991992,
               -0.9853264665535202
            ],
            [
               -1.2177366866866866,
               -0.9851407628242348
            ],
            [
               -1.2149341741741742,
               -0.9848981447364331
            ],
            [
               -1.2121316616616615,
               -0.9846128694488361
            ],
            [
               -1.2093291491491491,
               -0.984305357547677
            ],
            [
               -1.2065266366366365,
               -0.9839987869311346
            ],
            [
               -1.203724124124124,
               -0.9837152236437172
            ],
            [
               -1.2009216116116115,
               -0.9834721562707398
            ],
            [
               -1.198119099099099,
               -0.9832801504765849
            ],
            [
               -1.1953165865865865,
               -0.9831420472415715
            ],
            [
               -1.192514074074074,
               -0.9830537683234695
            ],
            [
               -1.1897115615615614,
               -0.9830064412193291
            ],
            [
               -1.186909049049049,
               -0.9829892782609575
            ],
            [
               -1.1841065365365364,
               -0.9829924898596636
            ],
            [
               -1.181304024024024,
               -0.9830095117128612
            ],
            [
               -1.1785015115115114,
               -0.9830379887781813
            ],
            [
               -1.175698998998999,
               -0.983079264287934
            ],
            [
               -1.1728964864864864,
               -0.9831365144319382
            ],
            [
               -1.170093973973974,
               -0.9832120604511976
            ],
            [
               -1.1672914614614613,
               -0.9833046739216229
            ],
            [
               -1.164488948948949,
               -0.9834077717031553
            ],
            [
               -1.1616864364364363,
               -0.9835092208361735
            ],
            [
               -1.158883923923924,
               -0.9835930570394202
            ],
            [
               -1.1560814114114113,
               -0.9836428587368911
            ],
            [
               -1.153278898898899,
               -0.9836459684496235
            ],
            [
               -1.1504763863863863,
               -0.9835973903435287
            ],
            [
               -1.1476738738738739,
               -0.9835021542371434
            ],
            [
               -1.1448713613613613,
               -0.9833752703516334
            ],
            [
               -1.1420688488488488,
               -0.9832390367051167
            ],
            [
               -1.1392663363363362,
               -0.983118227260491
            ],
            [
               -1.1364638238238238,
               -0.9830343511485158
            ],
            [
               -1.1336613113113112,
               -0.983000514762455
            ],
            [
               -1.1308587987987986,
               -0.9830183124547947
            ],
            [
               -1.1280562862862862,
               -0.9830776296420398
            ],
            [
               -1.1252537737737738,
               -0.9831594184205394
            ],
            [
               -1.1224512612612612,
               -0.9832406518380001
            ],
            [
               -1.1196487487487485,
               -0.9833000470317004
            ],
            [
               -1.1168462362362361,
               -0.9833229648973401
            ],
            [
               -1.1140437237237237,
               -0.9833041998521468
            ],
            [
               -1.111241211211211,
               -0.9832480618590755
            ],
            [
               -1.1084386986986985,
               -0.9831659926343681
            ],
            [
               -1.105636186186186,
               -0.9830726708715705
            ],
            [
               -1.1028336736736737,
               -0.9829819191831268
            ],
            [
               -1.100031161161161,
               -0.9829036287442852
            ],
            [
               -1.0972286486486484,
               -0.9828424282720372
            ],
            [
               -1.094426136136136,
               -0.9827981399255421
            ],
            [
               -1.0916236236236236,
               -0.9827674450445059
            ],
            [
               -1.088821111111111,
               -0.982745850692734
            ],
            [
               -1.0860185985985984,
               -0.9827291084804215
            ],
            [
               -1.083216086086086,
               -0.9827136385685666
            ],
            [
               -1.0804135735735736,
               -0.9826960685585069
            ],
            [
               -1.077611061061061,
               -0.9826724638892759
            ],
            [
               -1.0748085485485483,
               -0.9826379969750485
            ],
            [
               -1.072006036036036,
               -0.9825875938660495
            ],
            [
               -1.0692035235235235,
               -0.9825175882522819
            ],
            [
               -1.066401011011011,
               -0.9824278170074685
            ],
            [
               -1.0635984984984983,
               -0.9823231765885141
            ],
            [
               -1.060795985985986,
               -0.9822136386454863
            ],
            [
               -1.0579934734734735,
               -0.9821121626224483
            ],
            [
               -1.0551909609609609,
               -0.9820307227352603
            ],
            [
               -1.0523884484484483,
               -0.9819755110877477
            ],
            [
               -1.0495859359359359,
               -0.9819429524252947
            ],
            [
               -1.0467834234234235,
               -0.9819182000891551
            ],
            [
               -1.0439809109109108,
               -0.9818771855865887
            ],
            [
               -1.0411783983983982,
               -0.9817922042826848
            ],
            [
               -1.0383758858858858,
               -0.9816397754459967
            ],
            [
               -1.0355733733733734,
               -0.9814085475354046
            ],
            [
               -1.0327708608608608,
               -0.9811047037924565
            ],
            [
               -1.0299683483483482,
               -0.9807528367666694
            ],
            [
               -1.0271658358358358,
               -0.9803915055673027
            ],
            [
               -1.0243633233233234,
               -0.9800643072710022
            ],
            [
               -1.0215608108108107,
               -0.9798087712014227
            ],
            [
               -1.0187582982982981,
               -0.9796462229709302
            ],
            [
               -1.0159557857857857,
               -0.979575651178632
            ],
            [
               -1.0131532732732733,
               -0.979573531793783
            ],
            [
               -1.0103507607607607,
               -0.9795998303132605
            ],
            [
               -1.007548248248248,
               -0.9796085441472886
            ],
            [
               -1.0047457357357357,
               -0.9795597581868607
            ],
            [
               -1.0019432232232233,
               -0.979429717452007
            ],
            [
               -0.9991407107107106,
               -0.9792160331293358
            ],
            [
               -0.9963381981981981,
               -0.9789366441305201
            ],
            [
               -0.9935356856856856,
               -0.9786230767546158
            ],
            [
               -0.9907331731731731,
               -0.9783102666286587
            ],
            [
               -0.9879306606606606,
               -0.978026183408931
            ],
            [
               -0.9851281481481481,
               -0.9777844299772986
            ],
            [
               -0.9823256356356356,
               -0.97758191779837
            ],
            [
               -0.9795231231231231,
               -0.977402017705884
            ],
            [
               -0.9767206106106106,
               -0.977221818437576
            ],
            [
               -0.973918098098098,
               -0.9770208692386131
            ],
            [
               -0.9711155855855855,
               -0.9767884305476726
            ],
            [
               -0.968313073073073,
               -0.9765268924018833
            ],
            [
               -0.9655105605605605,
               -0.9762503996317344
            ],
            [
               -0.962708048048048,
               -0.975979364191937
            ],
            [
               -0.9599055355355355,
               -0.9757328959038365
            ],
            [
               -0.957103023023023,
               -0.9755218072204204
            ],
            [
               -0.9543005105105105,
               -0.9753445663012805
            ],
            [
               -0.951497997997998,
               -0.9751875138877295
            ],
            [
               -0.9486954854854854,
               -0.9750292037766211
            ],
            [
               -0.9458929729729728,
               -0.9748473697990674
            ],
            [
               -0.9430904604604604,
               -0.9746262050041332
            ],
            [
               -0.9402879479479478,
               -0.9743616036492875
            ],
            [
               -0.9374854354354354,
               -0.9740627375258066
            ],
            [
               -0.9346829229229228,
               -0.9737495440376442
            ],
            [
               -0.9318804104104104,
               -0.9734469822549683
            ],
            [
               -0.9290778978978977,
               -0.9731778563007245
            ],
            [
               -0.9262753853853853,
               -0.972956341189867
            ],
            [
               -0.9234728728728727,
               -0.9727840176191194
            ],
            [
               -0.9206703603603603,
               -0.9726493868852291
            ],
            [
               -0.9178678478478477,
               -0.9725307959318881
            ],
            [
               -0.9150653353353353,
               -0.9724017871740565
            ],
            [
               -0.9122628228228227,
               -0.9722373501468351
            ],
            [
               -0.9094603103103103,
               -0.972019493535633
            ],
            [
               -0.9066577977977976,
               -0.9717409168453681
            ],
            [
               -0.9038552852852852,
               -0.9714061655625159
            ],
            [
               -0.9010527727727726,
               -0.9710302901593637
            ],
            [
               -0.8982502602602602,
               -0.9706355270065545
            ],
            [
               -0.8954477477477477,
               -0.9702467968704451
            ],
            [
               -0.8926452352352352,
               -0.9698868861476455
            ],
            [
               -0.8898427227227227,
               -0.9695721078922173
            ],
            [
               -0.8870402102102102,
               -0.9693091108995806
            ],
            [
               -0.8842376976976977,
               -0.9690933556379671
            ],
            [
               -0.8814351851851852,
               -0.9689095949912077
            ],
            [
               -0.8786326726726726,
               -0.968734444889934
            ],
            [
               -0.8758301601601601,
               -0.9685407773239441
            ],
            [
               -0.8730276476476476,
               -0.9683032433990684
            ],
            [
               -0.8702251351351351,
               -0.9680038362808856
            ],
            [
               -0.8674226226226226,
               -0.9676361819813546
            ],
            [
               -0.8646201101101101,
               -0.9672073418882214
            ],
            [
               -0.8618175975975975,
               -0.9667363898865531
            ],
            [
               -0.859015085085085,
               -0.9662498254032561
            ],
            [
               -0.8562125725725724,
               -0.9657748025133608
            ],
            [
               -0.8534100600600599,
               -0.9653319083455354
            ],
            [
               -0.8506075475475474,
               -0.9649295320592355
            ],
            [
               -0.8478050350350349,
               -0.9645615625047774
            ],
            [
               -0.8450025225225224,
               -0.9642092640857376
            ],
            [
               -0.8422000100100099,
               -0.9638469402410483
            ],
            [
               -0.8393974974974974,
               -0.9634497845295797
            ],
            [
               -0.8365949849849849,
               -0.9630015494003032
            ],
            [
               -0.8337924724724723,
               -0.9624996242999977
            ],
            [
               -0.8309899599599598,
               -0.9619558687291132
            ],
            [
               -0.8281874474474473,
               -0.9613928824010254
            ],
            [
               -0.8253849349349348,
               -0.9608368884336163
            ],
            [
               -0.8225824224224223,
               -0.9603095523771568
            ],
            [
               -0.8197799099099098,
               -0.9598214509500169
            ],
            [
               -0.8169773973973973,
               -0.9593693761275319
            ],
            [
               -0.8141748848848848,
               -0.9589383650886176
            ],
            [
               -0.8113723723723723,
               -0.9585077134180189
            ],
            [
               -0.8085698598598597,
               -0.9580588228585916
            ],
            [
               -0.8057673473473472,
               -0.9575820608375585
            ],
            [
               -0.8029648348348347,
               -0.9570801289293425
            ],
            [
               -0.8001623223223222,
               -0.9565666667973836
            ],
            [
               -0.7973598098098097,
               -0.9560605428557942
            ],
            [
               -0.7945572972972972,
               -0.9555778956138443
            ],
            [
               -0.7917547847847847,
               -0.955124901317681
            ],
            [
               -0.7889522722722722,
               -0.95469409621348
            ],
            [
               -0.7861497597597596,
               -0.9542658867487102
            ],
            [
               -0.7833472472472471,
               -0.9538150287805791
            ],
            [
               -0.7805447347347346,
               -0.9533199911413455
            ],
            [
               -0.7777422222222221,
               -0.9527719150603617
            ],
            [
               -0.7749397097097096,
               -0.9521798046586067
            ],
            [
               -0.7721371971971971,
               -0.9515697162120544
            ],
            [
               -0.7693346846846846,
               -0.9509777082328106
            ],
            [
               -0.7665321721721721,
               -0.9504385032529472
            ],
            [
               -0.7637296596596596,
               -0.9499734328770222
            ],
            [
               -0.760927147147147,
               -0.9495816986382255
            ],
            [
               -0.7581246346346345,
               -0.949238075977886
            ],
            [
               -0.755322122122122,
               -0.9488981802077168
            ],
            [
               -0.7525196096096095,
               -0.9485099553188556
            ],
            [
               -0.749717097097097,
               -0.9480279655525881
            ],
            [
               -0.7469145845845845,
               -0.9474260816293352
            ],
            [
               -0.744112072072072,
               -0.9467046128239727
            ],
            [
               -0.7413095595595595,
               -0.945889706339964
            ],
            [
               -0.738507047047047,
               -0.9450253295818345
            ],
            [
               -0.7357045345345344,
               -0.9441605289489741
            ],
            [
               -0.7329020220220219,
               -0.9433361163101979
            ],
            [
               -0.7300995095095094,
               -0.9425749818070657
            ],
            [
               -0.7272969969969969,
               -0.9418788659390454
            ],
            [
               -0.7244944844844844,
               -0.9412321309709086
            ],
            [
               -0.7216919719719719,
               -0.9406106578762776
            ],
            [
               -0.7188894594594594,
               -0.9399923047302936
            ],
            [
               -0.7160869469469469,
               -0.9393649812511888
            ],
            [
               -0.7132844344344343,
               -0.9387294416966645
            ],
            [
               -0.7104819219219218,
               -0.938095985015234
            ],
            [
               -0.7076794094094093,
               -0.9374766154273426
            ],
            [
               -0.7048768968968968,
               -0.9368759949380201
            ],
            [
               -0.7020743843843843,
               -0.9362850546145087
            ],
            [
               -0.6992718718718718,
               -0.9356802106601074
            ],
            [
               -0.6964693593593593,
               -0.9350290665796526
            ],
            [
               -0.6936668468468468,
               -0.9343010065467849
            ],
            [
               -0.6908643343343343,
               -0.933479094011356
            ],
            [
               -0.6880618218218217,
               -0.9325689261476495
            ],
            [
               -0.6852593093093092,
               -0.9316008794232569
            ],
            [
               -0.6824567967967967,
               -0.9306242903956774
            ],
            [
               -0.6796542842842842,
               -0.9296948486045731
            ],
            [
               -0.6768517717717717,
               -0.9288588958128927
            ],
            [
               -0.6740492592592592,
               -0.928139574262359
            ],
            [
               -0.6712467467467467,
               -0.9275293778302467
            ],
            [
               -0.6684442342342342,
               -0.9269917207281078
            ],
            [
               -0.6656417217217216,
               -0.9264712694281767
            ],
            [
               -0.6628392092092091,
               -0.9259099338277104
            ],
            [
               -0.6600366966966966,
               -0.9252635396077484
            ],
            [
               -0.6572341841841841,
               -0.9245139430902316
            ],
            [
               -0.6544316716716716,
               -0.9236728030145072
            ],
            [
               -0.6516291591591591,
               -0.9227759170846865
            ],
            [
               -0.6488266466466466,
               -0.9218700762138212
            ],
            [
               -0.6460241341341341,
               -0.9209967814717701
            ],
            [
               -0.6432216216216216,
               -0.920178124708424
            ],
            [
               -0.640419109109109,
               -0.9194093528618701
            ],
            [
               -0.6376165965965965,
               -0.9186603957685568
            ],
            [
               -0.634814084084084,
               -0.9178856946766196
            ],
            [
               -0.6320115715715715,
               -0.9170390004982527
            ],
            [
               -0.629209059059059,
               -0.9160882851404895
            ],
            [
               -0.6264065465465465,
               -0.9150259985462383
            ],
            [
               -0.623604034034034,
               -0.9138715369199752
            ],
            [
               -0.6208015215215215,
               -0.912665385536034
            ],
            [
               -0.617999009009009,
               -0.911457082719157
            ],
            [
               -0.6151964964964964,
               -0.9102910398908632
            ],
            [
               -0.6123939839839839,
               -0.909194757893891
            ],
            [
               -0.6095914714714714,
               -0.9081729916893626
            ],
            [
               -0.6067889589589589,
               -0.9072093207298086
            ],
            [
               -0.6039864464464464,
               -0.9062741172355906
            ],
            [
               -0.6011839339339339,
               -0.9053358960875602
            ],
            [
               -0.5983814214214214,
               -0.9043721161377851
            ],
            [
               -0.5955789089089089,
               -0.9033759283355067
            ],
            [
               -0.5927763963963963,
               -0.9023569194623413
            ],
            [
               -0.5899738838838838,
               -0.901336006009497
            ],
            [
               -0.5871713713713713,
               -0.9003365624035773
            ],
            [
               -0.5843688588588588,
               -0.8993749919445793
            ],
            [
               -0.5815663463463463,
               -0.8984539425710858
            ],
            [
               -0.5787638338338338,
               -0.897560304427458
            ],
            [
               -0.5759613213213213,
               -0.89666842287383
            ],
            [
               -0.5731588088088088,
               -0.8957472262464496
            ],
            [
               -0.5703562962962963,
               -0.894768779825474
            ],
            [
               -0.5675537837837837,
               -0.89371549110138
            ],
            [
               -0.5647512712712712,
               -0.8925838343168413
            ],
            [
               -0.5619487587587587,
               -0.8913837486541001
            ],
            [
               -0.5591462462462462,
               -0.8901343149505452
            ],
            [
               -0.5563437337337337,
               -0.888857435059037
            ],
            [
               -0.5535412212212212,
               -0.8875716845192174
            ],
            [
               -0.5507387087087087,
               -0.8862881995716807
            ],
            [
               -0.5479361961961962,
               -0.885009574568796
            ],
            [
               -0.5451336836836836,
               -0.8837316447063308
            ],
            [
               -0.5423311711711711,
               -0.8824471082061096
            ],
            [
               -0.5395286586586586,
               -0.881149493501062
            ],
            [
               -0.5367261461461461,
               -0.8798360956891502
            ],
            [
               -0.5339236336336336,
               -0.8785090772712312
            ],
            [
               -0.5311211211211211,
               -0.8771746888106056
            ],
            [
               -0.5283186086086086,
               -0.8758412174268504
            ],
            [
               -0.5255160960960961,
               -0.8745165941709665
            ],
            [
               -0.5227135835835836,
               -0.873206515761606
            ],
            [
               -0.519911071071071,
               -0.8719135533036981
            ],
            [
               -0.5171085585585585,
               -0.8706372300705445
            ],
            [
               -0.514306046046046,
               -0.8693746699425471
            ],
            [
               -0.5115035335335335,
               -0.8681212939620226
            ],
            [
               -0.508701021021021,
               -0.8668711956953468
            ],
            [
               -0.5058985085085085,
               -0.865617153365601
            ],
            [
               -0.503095995995996,
               -0.8643505625889503
            ],
            [
               -0.5002934834834833,
               -0.8630617302155037
            ],
            [
               -0.49749097097097084,
               -0.8617408706714422
            ],
            [
               -0.4946884584584583,
               -0.8603798234177809
            ],
            [
               -0.4918859459459458,
               -0.8589741011877285
            ],
            [
               -0.4890834334334333,
               -0.857524568771211
            ],
            [
               -0.4862809209209208,
               -0.856037996144289
            ],
            [
               -0.4834784084084083,
               -0.8545259855660299
            ],
            [
               -0.48067589589589577,
               -0.8530022725969912
            ],
            [
               -0.47787338338338325,
               -0.8514789751238963
            ],
            [
               -0.47507087087087074,
               -0.8499628015761764
            ],
            [
               -0.47226835835835823,
               -0.8484523588257789
            ],
            [
               -0.4694658458458457,
               -0.8469374569795869
            ],
            [
               -0.4666633333333332,
               -0.8454007598028912
            ],
            [
               -0.4638608208208207,
               -0.8438214520782554
            ],
            [
               -0.4610583083083082,
               -0.8421800101747059
            ],
            [
               -0.4582557957957957,
               -0.8404628565323158
            ],
            [
               -0.45545328328328316,
               -0.8386657402803723
            ],
            [
               -0.45265077077077065,
               -0.8367950761796004
            ],
            [
               -0.44984825825825814,
               -0.8348670478581672
            ],
            [
               -0.4470457457457456,
               -0.83290484598401
            ],
            [
               -0.4442432332332331,
               -0.8309347981978099
            ],
            [
               -0.4414407207207206,
               -0.8289822672825591
            ],
            [
               -0.4386382082082081,
               -0.8270680629542351
            ],
            [
               -0.4358356956956956,
               -0.8252058310727342
            ],
            [
               -0.43303318318318307,
               -0.8234005859625375
            ],
            [
               -0.43023067067067056,
               -0.8216483451797989
            ],
            [
               -0.42742815815815804,
               -0.8199367513325648
            ],
            [
               -0.42462564564564553,
               -0.8182465853077738
            ],
            [
               -0.421823133133133,
               -0.8165541032224433
            ],
            [
               -0.4190206206206205,
               -0.8148340810157255
            ],
            [
               -0.416218108108108,
               -0.8130632928677499
            ],
            [
               -0.4134155955955955,
               -0.8112239265644838
            ],
            [
               -0.410613083083083,
               -0.8093062588685991
            ],
            [
               -0.40781057057057046,
               -0.8073099022792078
            ],
            [
               -0.40500805805805795,
               -0.8052431708811283
            ],
            [
               -0.40220554554554544,
               -0.8031205806185422
            ],
            [
               -0.39940303303303293,
               -0.800959071791375
            ],
            [
               -0.3966005205205205,
               -0.7987740168946598
            ],
            [
               -0.3937980080080079,
               -0.7965762509427241
            ],
            [
               -0.3909954954954955,
               -0.7943711135309479
            ],
            [
               -0.3881929829829829,
               -0.7921598485479056
            ],
            [
               -0.3853904704704705,
               -0.789942854317051
            ],
            [
               -0.38258795795795786,
               -0.7877235083606751
            ],
            [
               -0.37978544544544546,
               -0.7855109096981912
            ],
            [
               -0.37698293293293283,
               -0.7833200828476483
            ],
            [
               -0.37418042042042043,
               -0.7811689712451815
            ],
            [
               -0.3713779079079078,
               -0.779072694933769
            ],
            [
               -0.3685753953953954,
               -0.7770366783423872
            ],
            [
               -0.3657728828828828,
               -0.7750509517465964
            ],
            [
               -0.3629703703703704,
               -0.7730878900869906
            ],
            [
               -0.36016785785785776,
               -0.7711048056151286
            ],
            [
               -0.35736534534534536,
               -0.7690513688532785
            ],
            [
               -0.35456283283283274,
               -0.7668802389543758
            ],
            [
               -0.35176032032032034,
               -0.7645580752179768
            ],
            [
               -0.3489578078078077,
               -0.7620737215683997
            ],
            [
               -0.3461552952952953,
               -0.7594409971441423
            ],
            [
               -0.3433527827827827,
               -0.7566950429074555
            ],
            [
               -0.3405502702702703,
               -0.753883112157016
            ],
            [
               -0.33774775775775767,
               -0.7510524289966956
            ],
            [
               -0.33494524524524527,
               -0.7482386875982234
            ],
            [
               -0.33214273273273265,
               -0.7454585820374191
            ],
            [
               -0.32934022022022025,
               -0.7427084675761433
            ],
            [
               -0.3265377077077076,
               -0.7399692621147085
            ],
            [
               -0.323735195195195,
               -0.7372156559175909
            ],
            [
               -0.3209326826826826,
               -0.7344262987083618
            ],
            [
               -0.31813017017017,
               -0.7315913642975556
            ],
            [
               -0.3153276576576576,
               -0.728714865827526
            ],
            [
               -0.31252514514514496,
               -0.725810994677508
            ],
            [
               -0.30972263263263256,
               -0.722895938462818
            ],
            [
               -0.30692012012011993,
               -0.7199783384313083
            ],
            [
               -0.30411760760760753,
               -0.7170521596288435
            ],
            [
               -0.3013150950950949,
               -0.7140950179859553
            ],
            [
               -0.2985125825825825,
               -0.7110731483720201
            ],
            [
               -0.2957100700700699,
               -0.7079518205435882
            ],
            [
               -0.2929075575575575,
               -0.7047079314201952
            ],
            [
               -0.29010504504504486,
               -0.701340463357695
            ],
            [
               -0.28730253253253246,
               -0.6978749072238082
            ],
            [
               -0.28450002002001984,
               -0.6943595304193879
            ],
            [
               -0.28169750750750744,
               -0.6908539750775189
            ],
            [
               -0.2788949949949948,
               -0.6874132524171641
            ],
            [
               -0.2760924824824824,
               -0.6840718874212448
            ],
            [
               -0.2732899699699698,
               -0.6808331681600015
            ],
            [
               -0.2704874574574574,
               -0.6776670502770088
            ],
            [
               -0.26768494494494477,
               -0.6745176723844517
            ],
            [
               -0.26488243243243237,
               -0.6713184669663996
            ],
            [
               -0.26207991991991975,
               -0.6680104566623457
            ],
            [
               -0.25927740740740735,
               -0.6645582859294012
            ],
            [
               -0.2564748948948947,
               -0.6609591995674955
            ],
            [
               -0.2536723823823823,
               -0.6572423407957029
            ],
            [
               -0.2508698698698697,
               -0.6534587170037591
            ],
            [
               -0.2480673573573573,
               -0.6496650252583878
            ],
            [
               -0.24526484484484468,
               -0.6459063446379507
            ],
            [
               -0.24246233233233228,
               -0.642202930007862
            ],
            [
               -0.23965981981981965,
               -0.6385449394408389
            ],
            [
               -0.23685730730730725,
               -0.6348963745627656
            ],
            [
               -0.23405479479479463,
               -0.6312066460918035
            ],
            [
               -0.23125228228228223,
               -0.6274259104730764
            ],
            [
               -0.2284497697697696,
               -0.6235193525072809
            ],
            [
               -0.2256472572572572,
               -0.6194761689051556
            ],
            [
               -0.22284474474474458,
               -0.6153108863171788
            ],
            [
               -0.22004223223223218,
               -0.6110571639014146
            ],
            [
               -0.21723971971971956,
               -0.6067565470710712
            ],
            [
               -0.21443720720720716,
               -0.6024460223433548
            ],
            [
               -0.21163469469469454,
               -0.5981482810465524
            ],
            [
               -0.20883218218218214,
               -0.5938673954307032
            ],
            [
               -0.2060296696696695,
               -0.5895906212643334
            ],
            [
               -0.2032271571571571,
               -0.5852949776290204
            ],
            [
               -0.2004246446446445,
               -0.5809558130010837
            ],
            [
               -0.1976221321321321,
               -0.5765541925162998
            ],
            [
               -0.19481961961961947,
               -0.5720806908662563
            ],
            [
               -0.19201710710710707,
               -0.5675347149459791
            ],
            [
               -0.18921459459459444,
               -0.5629202197728591
            ],
            [
               -0.18641208208208204,
               -0.5582399894139192
            ],
            [
               -0.18360956956956942,
               -0.5534910820211689
            ],
            [
               -0.18080705705705702,
               -0.5486634666264023
            ],
            [
               -0.1780045445445444,
               -0.5437425523499602
            ],
            [
               -0.175202032032032,
               -0.5387147349223582
            ],
            [
               -0.17239951951951937,
               -0.5335738443473659
            ],
            [
               -0.16959700700700697,
               -0.5283259229567894
            ],
            [
               -0.16679449449449435,
               -0.5229902586216053
            ],
            [
               -0.16399198198198195,
               -0.5175958670726986
            ],
            [
               -0.16118946946946933,
               -0.512174211804084
            ],
            [
               -0.15838695695695693,
               -0.5067503107690645
            ],
            [
               -0.1555844444444443,
               -0.501335032069578
            ],
            [
               -0.1527819319319319,
               -0.49592109931088574
            ],
            [
               -0.14997941941941928,
               -0.4904842049277481
            ],
            [
               -0.14717690690690688,
               -0.4849890425068109
            ],
            [
               -0.14437439439439426,
               -0.4793985418039199
            ],
            [
               -0.14157188188188186,
               -0.4736836167180692
            ],
            [
               -0.13876936936936923,
               -0.4678306162646349
            ],
            [
               -0.13596685685685683,
               -0.4618444138663112
            ],
            [
               -0.1331643443443442,
               -0.4557464136078458
            ],
            [
               -0.1303618318318318,
               -0.44956824675398505
            ],
            [
               -0.1275593193193192,
               -0.443343107157029
            ],
            [
               -0.12475680680680679,
               -0.4370971906812096
            ],
            [
               -0.12195429429429416,
               -0.4308434554554302
            ],
            [
               -0.11915178178178176,
               -0.42457905208854446
            ],
            [
               -0.11634926926926914,
               -0.41828661535598816
            ],
            [
               -0.11354675675675674,
               -0.4119385502641976
            ],
            [
               -0.11074424424424412,
               -0.4055027995797415
            ],
            [
               -0.10794173173173172,
               -0.39894848762032337
            ],
            [
               -0.1051392192192191,
               -0.3922502346593782
            ],
            [
               -0.10233670670670669,
               -0.38539060778232564
            ],
            [
               -0.09953419419419407,
               -0.37836083577642715
            ],
            [
               -0.09673168168168167,
               -0.3711603340742325
            ],
            [
               -0.09392916916916905,
               -0.3637956573919316
            ],
            [
               -0.09112665665665665,
               -0.356279274463197
            ],
            [
               -0.08832414414414402,
               -0.3486282115390044
            ],
            [
               -0.08552163163163162,
               -0.34086234631811724
            ],
            [
               -0.082719119119119,
               -0.33300210376466605
            ],
            [
               -0.0799166066066066,
               -0.32506554128794657
            ],
            [
               -0.07711409409409398,
               -0.31706521031950413
            ],
            [
               -0.07431158158158158,
               -0.30900555091059906
            ],
            [
               -0.07150906906906895,
               -0.3008817137137105
            ],
            [
               -0.06870655655655655,
               -0.2926804880694615
            ],
            [
               -0.06590404404404393,
               -0.28438346402974574
            ],
            [
               -0.06310153153153153,
               -0.2759718331287497
            ],
            [
               -0.06029901901901891,
               -0.2674315928145779
            ],
            [
               -0.057496506506506506,
               -0.25875761720808504
            ],
            [
               -0.054693993993993884,
               -0.249955247279619
            ],
            [
               -0.05189148148148148,
               -0.2410387247842281
            ],
            [
               -0.04908896896896886,
               -0.23202675866253347
            ],
            [
               -0.04628645645645646,
               -0.2229364620094731
            ],
            [
               -0.04348394394394384,
               -0.213777506253302
            ],
            [
               -0.040681431431431436,
               -0.2045483777001212
            ],
            [
               -0.037878918918918814,
               -0.1952360433789046
            ],
            [
               -0.03507640640640641,
               -0.1858192992671837
            ],
            [
               -0.03227389389389379,
               -0.17627490718097855
            ],
            [
               -0.02947138138138139,
               -0.16658470722494406
            ],
            [
               -0.026668868868868767,
               -0.15674153149969255
            ],
            [
               -0.023866356356356366,
               -0.1467520758093656
            ],
            [
               -0.021063843843843744,
               -0.13663581699984445
            ],
            [
               -0.018261331331331343,
               -0.1264203013412305
            ],
            [
               -0.01545881881881872,
               -0.11613427470326615
            ],
            [
               -0.01265630630630632,
               -0.10580080390158642
            ],
            [
               -0.009853793793793697,
               -0.09543252617870707
            ],
            [
               -0.007051281281281296,
               -0.0850304618913773
            ],
            [
               -0.004248768768768674,
               -0.07458666268646363
            ],
            [
               -0.001446256256256273,
               -0.06408972470437113
            ],
            [
               0.0013562562562563496,
               -0.053531281171101563
            ],
            [
               0.00415876876876875,
               -0.04291130022468009
            ],
            [
               0.006961281281281373,
               -0.032240443538915364
            ],
            [
               0.009763793793793774,
               -0.021538743192501486
            ],
            [
               0.012566306306306396,
               -0.01083109347407768
            ],
            [
               0.015368818818818797,
               -0.00014111883165246475
            ],
            [
               0.01817133133133142,
               0.010514483581327616
            ],
            [
               0.02097384384384382,
               0.021129194773718052
            ],
            [
               0.023776356356356443,
               0.031706398949360726
            ],
            [
               0.026578868868868843,
               0.0422556511292716
            ],
            [
               0.029381381381381466,
               0.05278672371880261
            ],
            [
               0.03218389389389387,
               0.06330342937947275
            ],
            [
               0.03498640640640649,
               0.07379931952338348
            ],
            [
               0.03778891891891911,
               0.08425676589913828
            ],
            [
               0.04059143143143151,
               0.09464983998910431
            ],
            [
               0.043393943943944135,
               0.10495016746614588
            ],
            [
               0.046196456456456536,
               0.11513395496645573
            ],
            [
               0.04899896896896916,
               0.12518798099693912
            ],
            [
               0.05180148148148156,
               0.13511264177017698
            ],
            [
               0.05460399399399418,
               0.14492104864816155
            ],
            [
               0.05740650650650658,
               0.15463439576540067
            ],
            [
               0.060209019019019205,
               0.16427496582169732
            ],
            [
               0.0630115315315316,
               0.17385885862870384
            ],
            [
               0.06581404404404423,
               0.1833905928683186
            ],
            [
               0.06861655655655663,
               0.1928611376524804
            ],
            [
               0.07141906906906925,
               0.20224987490449814
            ],
            [
               0.07422158158158165,
               0.2115298136502755
            ],
            [
               0.07702409409409428,
               0.22067443940455375
            ],
            [
               0.07982660660660668,
               0.22966416520978877
            ],
            [
               0.0826291191191193,
               0.23849056284886555
            ],
            [
               0.0854316316316317,
               0.2471573013794644
            ],
            [
               0.08823414414414432,
               0.2556777511168077
            ],
            [
               0.09103665665665672,
               0.2640701946674576
            ],
            [
               0.09383916916916935,
               0.2723522242522709
            ],
            [
               0.09664168168168175,
               0.28053602172294523
            ],
            [
               0.09944419419419437,
               0.28862581192021763
            ],
            [
               0.10224670670670677,
               0.29661801230716095
            ],
            [
               0.10504921921921939,
               0.3045037361398201
            ],
            [
               0.10785173173173179,
               0.3122726198875766
            ],
            [
               0.11065424424424442,
               0.31991663936481046
            ],
            [
               0.11345675675675682,
               0.327432719074486
            ],
            [
               0.11625926926926944,
               0.33482344434637623
            ],
            [
               0.11906178178178184,
               0.3420958638565341
            ],
            [
               0.12186429429429446,
               0.3492589880790521
            ],
            [
               0.12466680680680686,
               0.3563209520697029
            ],
            [
               0.12746931931931949,
               0.3632868225263462
            ],
            [
               0.13027183183183189,
               0.3701577162918888
            ],
            [
               0.1330743443443445,
               0.3769313923722566
            ],
            [
               0.1358768568568569,
               0.3836039674145991
            ],
            [
               0.13867936936936953,
               0.3901720580827905
            ],
            [
               0.14148188188188193,
               0.3966345758953106
            ],
            [
               0.14428439439439456,
               0.402993594706349
            ],
            [
               0.14708690690690696,
               0.4092540888783794
            ],
            [
               0.14988941941941958,
               0.4154227562131493
            ],
            [
               0.15269193193193198,
               0.42150644651674574
            ],
            [
               0.1554944444444446,
               0.4275108152477525
            ],
            [
               0.158296956956957,
               0.43343969186283793
            ],
            [
               0.16109946946946962,
               0.43929535430861844
            ],
            [
               0.16390198198198203,
               0.44507954880187717
            ],
            [
               0.16670449449449465,
               0.45079481317106224
            ],
            [
               0.16950700700700705,
               0.4564455461303378
            ],
            [
               0.17230951951951967,
               0.4620383461707611
            ],
            [
               0.17511203203203207,
               0.4675813870494505
            ],
            [
               0.1779145445445447,
               0.473082916387899
            ],
            [
               0.1807170570570571,
               0.4785492555867358
            ],
            [
               0.18351956956956972,
               0.48398285569979316
            ],
            [
               0.18632208208208212,
               0.4893809798582105
            ],
            [
               0.18912459459459474,
               0.4947354439105356
            ],
            [
               0.19192710710710714,
               0.500033600725989
            ],
            [
               0.19472961961961976,
               0.505260469006473
            ],
            [
               0.19753213213213217,
               0.5104016515575015
            ],
            [
               0.2003346446446448,
               0.5154465090646891
            ],
            [
               0.2031371571571572,
               0.5203909769417405
            ],
            [
               0.2059396696696698,
               0.5252394375413811
            ],
            [
               0.2087421821821822,
               0.5300051794064871
            ],
            [
               0.21154469469469483,
               0.5347091770856135
            ],
            [
               0.21434720720720724,
               0.539377194639317
            ],
            [
               0.21714971971971986,
               0.5440355302266542
            ],
            [
               0.21995223223223226,
               0.5487060379854256
            ],
            [
               0.22275474474474488,
               0.5534013254747149
            ],
            [
               0.22555725725725728,
               0.5581211542445069
            ],
            [
               0.2283597697697699,
               0.5628509964242165
            ],
            [
               0.2311622822822823,
               0.5675633831661752
            ],
            [
               0.23396479479479493,
               0.5722221423500149
            ],
            [
               0.23676730730730733,
               0.576788956556932
            ],
            [
               0.23956981981981995,
               0.581231033547276
            ],
            [
               0.24237233233233235,
               0.5855282525013348
            ],
            [
               0.24517484484484497,
               0.5896780854535528
            ],
            [
               0.24797735735735738,
               0.5936969678593079
            ],
            [
               0.25077986986987,
               0.5976175585226547
            ],
            [
               0.2535823823823824,
               0.6014823172563617
            ],
            [
               0.256384894894895,
               0.6053347821374411
            ],
            [
               0.2591874074074074,
               0.6092105740515419
            ],
            [
               0.26198991991992004,
               0.613130288480206
            ],
            [
               0.26479243243243245,
               0.6170959848066375
            ],
            [
               0.26759494494494507,
               0.6210920533125757
            ],
            [
               0.27039745745745747,
               0.6250900809824429
            ],
            [
               0.2731999699699701,
               0.6290562809069251
            ],
            [
               0.2760024824824825,
               0.6329594084126524
            ],
            [
               0.2788049949949951,
               0.6367770532009112
            ],
            [
               0.2816075075075075,
               0.6404987799748945
            ],
            [
               0.28441002002002014,
               0.6441256074859472
            ],
            [
               0.28721253253253254,
               0.6476664471148381
            ],
            [
               0.29001504504504516,
               0.651133009760508
            ],
            [
               0.29281755755755756,
               0.6545350555660594
            ],
            [
               0.2956200700700702,
               0.657877597427474
            ],
            [
               0.2984225825825826,
               0.6611608766594685
            ],
            [
               0.3012250950950952,
               0.6643828837100979
            ],
            [
               0.3040276076076076,
               0.6675432585246599
            ],
            [
               0.30683012012012023,
               0.6706468968432646
            ],
            [
               0.30963263263263263,
               0.6737056856803082
            ],
            [
               0.31243514514514525,
               0.676737460256892
            ],
            [
               0.31523765765765766,
               0.6797622838379891
            ],
            [
               0.3180401701701703,
               0.6827971491397303
            ],
            [
               0.3208426826826827,
               0.685850833829322
            ],
            [
               0.3236451951951953,
               0.688920684615542
            ],
            [
               0.3264477077077077,
               0.691992529699538
            ],
            [
               0.3292502202202203,
               0.6950439176057082
            ],
            [
               0.3320527327327327,
               0.698049791869176
            ],
            [
               0.33485524524524535,
               0.7009889091890741
            ],
            [
               0.33765775775775775,
               0.703849069991378
            ],
            [
               0.34046027027027037,
               0.7066296370096017
            ],
            [
               0.34326278278278277,
               0.7093407272303383
            ],
            [
               0.3460652952952954,
               0.7119995576111163
            ],
            [
               0.3488678078078078,
               0.7146253235145297
            ],
            [
               0.3516703203203204,
               0.7172343800059884
            ],
            [
               0.3544728328328328,
               0.7198372513016769
            ],
            [
               0.35727534534534544,
               0.7224382130494121
            ],
            [
               0.36007785785785784,
               0.7250371703112755
            ],
            [
               0.36288037037037046,
               0.7276326744214567
            ],
            [
               0.36568288288288286,
               0.7302245172034362
            ],
            [
               0.3684853953953955,
               0.7328145703805045
            ],
            [
               0.3712879079079079,
               0.7354053239960163
            ],
            [
               0.3740904204204205,
               0.737996628812932
            ],
            [
               0.3768929329329329,
               0.740582059956918
            ],
            [
               0.37969544544544553,
               0.7431467219926529
            ],
            [
               0.38249795795795793,
               0.7456680113577336
            ],
            [
               0.38530047047047056,
               0.7481198972010814
            ],
            [
               0.38810298298298296,
               0.7504799799068789
            ],
            [
               0.3909054954954956,
               0.7527373918745557
            ],
            [
               0.393708008008008,
               0.7548989662475596
            ],
            [
               0.3965105205205206,
               0.7569912989780696
            ],
            [
               0.3993130330330332,
               0.7590573748748711
            ],
            [
               0.4021155455455456,
               0.761148032303355
            ],
            [
               0.40491805805805825,
               0.7633102067033264
            ],
            [
               0.40772057057057065,
               0.7655750717052354
            ],
            [
               0.4105230830830833,
               0.7679494721114379
            ],
            [
               0.4133255955955957,
               0.7704132762670861
            ],
            [
               0.4161281081081083,
               0.7729236609645977
            ],
            [
               0.4189306206206207,
               0.7754253550310581
            ],
            [
               0.4217331331331333,
               0.777864116085573
            ],
            [
               0.4245356456456457,
               0.7801997453165579
            ],
            [
               0.42733815815815834,
               0.7824150660061808
            ],
            [
               0.43014067067067074,
               0.7845184721786274
            ],
            [
               0.43294318318318337,
               0.7865395327872982
            ],
            [
               0.43574569569569577,
               0.7885191377538348
            ],
            [
               0.4385482082082084,
               0.7904971874735764
            ],
            [
               0.4413507207207208,
               0.7925014109572476
            ],
            [
               0.4441532332332334,
               0.7945404022011162
            ],
            [
               0.4469557457457458,
               0.7966025798822844
            ],
            [
               0.44975825825825844,
               0.798660959541788
            ],
            [
               0.45256077077077084,
               0.8006819509696972
            ],
            [
               0.45536328328328346,
               0.8026353561965294
            ],
            [
               0.45816579579579586,
               0.8045026193681003
            ],
            [
               0.4609683083083085,
               0.8062811425282475
            ],
            [
               0.4637708208208209,
               0.8079838301939133
            ],
            [
               0.4665733333333335,
               0.809634498671642
            ],
            [
               0.4693758458458459,
               0.8112609192024809
            ],
            [
               0.47217835835835853,
               0.8128877403257277
            ],
            [
               0.47498087087087093,
               0.8145312754571634
            ],
            [
               0.47778338338338355,
               0.8161973112261102
            ],
            [
               0.48058589589589595,
               0.8178820226226233
            ],
            [
               0.4833884084084086,
               0.8195751455874025
            ],
            [
               0.486190920920921,
               0.8212640409669834
            ],
            [
               0.4889934334334336,
               0.822937294077265
            ],
            [
               0.491795945945946,
               0.8245869449641685
            ],
            [
               0.4945984584584586,
               0.826209106553015
            ],
            [
               0.497400970970971,
               0.82780332778868
            ],
            [
               0.5002034834834836,
               0.8293713847039217
            ],
            [
               0.503005995995996,
               0.8309161571762005
            ],
            [
               0.5058085085085087,
               0.8324409467551032
            ],
            [
               0.5086110210210211,
               0.8339491919150737
            ],
            [
               0.5114135335335337,
               0.8354442454206343
            ],
            [
               0.5142160460460461,
               0.836928833729081
            ],
            [
               0.5170185585585587,
               0.8384040380896143
            ],
            [
               0.5198210710710711,
               0.8398680118711144
            ],
            [
               0.5226235835835837,
               0.8413149907698907
            ],
            [
               0.5254260960960961,
               0.8427352771076593
            ],
            [
               0.5282286086086088,
               0.8441166863795971
            ],
            [
               0.5310311211211212,
               0.8454474668203682
            ],
            [
               0.5338336336336338,
               0.8467201027981253
            ],
            [
               0.5366361461461462,
               0.84793492295806
            ],
            [
               0.5394386586586588,
               0.8491022684828244
            ],
            [
               0.5422411711711712,
               0.8502422447038922
            ],
            [
               0.5450436836836838,
               0.8513817339843432
            ],
            [
               0.5478461961961962,
               0.8525491936119567
            ],
            [
               0.5506487087087089,
               0.8537685179693495
            ],
            [
               0.5534512212212213,
               0.8550536406634741
            ],
            [
               0.5562537337337339,
               0.8564054313102711
            ],
            [
               0.5590562462462463,
               0.8578118169900311
            ],
            [
               0.5618587587587589,
               0.8592511173171236
            ],
            [
               0.5646612712712713,
               0.8606976252626903
            ],
            [
               0.5674637837837839,
               0.8621278057251061
            ],
            [
               0.5702662962962963,
               0.863525337127836
            ],
            [
               0.573068808808809,
               0.8648836340960617
            ],
            [
               0.5758713213213213,
               0.8662053207703908
            ],
            [
               0.578673833833834,
               0.8674990956283111
            ],
            [
               0.5814763463463464,
               0.8687752188219482
            ],
            [
               0.584278858858859,
               0.8700412086273024
            ],
            [
               0.5870813713713714,
               0.8712991535755956
            ],
            [
               0.589883883883884,
               0.8725454130335921
            ],
            [
               0.5926863963963964,
               0.8737726229282317
            ],
            [
               0.595488908908909,
               0.8749731422014873
            ],
            [
               0.5982914214214214,
               0.8761426283458209
            ],
            [
               0.6010939339339341,
               0.8772824504956245
            ],
            [
               0.6038964464464465,
               0.8784001039030858
            ],
            [
               0.6066989589589589,
               0.879507501595929
            ],
            [
               0.6095014714714717,
               0.8806177318819297
            ],
            [
               0.6123039839839841,
               0.8817413442213597
            ],
            [
               0.6151064964964965,
               0.8828833190886649
            ],
            [
               0.6179090090090089,
               0.8840415891104314
            ],
            [
               0.6207115215215218,
               0.8852074394592562
            ],
            [
               0.6235140340340342,
               0.8863675305081038
            ],
            [
               0.6263165465465466,
               0.8875068557610524
            ],
            [
               0.629119059059059,
               0.88861179702418
            ],
            [
               0.6319215715715718,
               0.8896725757080661
            ],
            [
               0.6347240840840842,
               0.8906847262397481
            ],
            [
               0.6375265965965966,
               0.8916495786148624
            ],
            [
               0.640329109109109,
               0.8925739853889516
            ],
            [
               0.6431316216216219,
               0.8934695858912416
            ],
            [
               0.6459341341341343,
               0.8943517852329019
            ],
            [
               0.6487366466466467,
               0.8952384373099023
            ],
            [
               0.651539159159159,
               0.8961480910223043
            ],
            [
               0.6543416716716719,
               0.8970976880110206
            ],
            [
               0.6571441841841843,
               0.8980998085103338
            ],
            [
               0.6599466966966967,
               0.8991598742203342
            ],
            [
               0.6627492092092091,
               0.9002739900949726
            ],
            [
               0.665551721721722,
               0.9014281886414497
            ],
            [
               0.6683542342342343,
               0.902599638162374
            ],
            [
               0.6711567467467467,
               0.9037599056883998
            ],
            [
               0.6739592592592591,
               0.9048797568690523
            ],
            [
               0.676761771771772,
               0.9059344353346119
            ],
            [
               0.6795642842842844,
               0.906908101296678
            ],
            [
               0.6823667967967968,
               0.9077962520066727
            ],
            [
               0.6851693093093092,
               0.9086054866994087
            ],
            [
               0.687971821821822,
               0.9093507611481431
            ],
            [
               0.6907743343343344,
               0.910051046807794
            ],
            [
               0.6935768468468468,
               0.9107247979651256
            ],
            [
               0.6963793593593592,
               0.9113866527282577
            ],
            [
               0.6991818718718721,
               0.9120463223163118
            ],
            [
               0.7019843843843845,
               0.9127098063301831
            ],
            [
               0.7047868968968969,
               0.9133821898447392
            ],
            [
               0.7075894094094093,
               0.9140706489535002
            ],
            [
               0.7103919219219221,
               0.9147861568487343
            ],
            [
               0.7131944344344345,
               0.9155428178006404
            ],
            [
               0.7159969469469469,
               0.9163546343678395
            ],
            [
               0.7187994594594593,
               0.9172305398376106
            ],
            [
               0.7216019719719722,
               0.9181693390269468
            ],
            [
               0.7244044844844846,
               0.9191564874848215
            ],
            [
               0.727206996996997,
               0.920164260193232
            ],
            [
               0.7300095095095094,
               0.9211558989863686
            ],
            [
               0.7328120220220222,
               0.9220930720793372
            ],
            [
               0.7356145345345346,
               0.9229448340118522
            ],
            [
               0.738417047047047,
               0.9236956273240187
            ],
            [
               0.7412195595595594,
               0.924349957314138
            ],
            [
               0.7440220720720723,
               0.9249322044089388
            ],
            [
               0.7468245845845847,
               0.9254813801673187
            ],
            [
               0.7496270970970971,
               0.9260420788109327
            ],
            [
               0.7524296096096099,
               0.9266539820435304
            ],
            [
               0.7552321221221223,
               0.927342698792021
            ],
            [
               0.7580346346346347,
               0.928114333481376
            ],
            [
               0.7608371471471471,
               0.9289550992215996
            ],
            [
               0.76363965965966,
               0.929835859605519
            ],
            [
               0.7664421721721724,
               0.9307201307754054
            ],
            [
               0.7692446846846848,
               0.9315732030886144
            ],
            [
               0.7720471971971972,
               0.9323698873473367
            ],
            [
               0.77484970970971,
               0.9330989630571493
            ],
            [
               0.7776522222222224,
               0.9337634922422702
            ],
            [
               0.7804547347347348,
               0.9343774040546344
            ],
            [
               0.7832572472472472,
               0.9349597700756189
            ],
            [
               0.7860597597597601,
               0.9355286915881151
            ],
            [
               0.7888622722722725,
               0.9360966016756469
            ],
            [
               0.7916647847847849,
               0.936668140455962
            ],
            [
               0.7944672972972973,
               0.9372408398940943
            ],
            [
               0.7972698098098101,
               0.9378079679236526
            ],
            [
               0.8000723223223225,
               0.9383623013683129
            ],
            [
               0.8028748348348349,
               0.9388994708518408
            ],
            [
               0.8056773473473473,
               0.9394198367413447
            ],
            [
               0.8084798598598602,
               0.9399284618740049
            ],
            [
               0.8112823723723726,
               0.9404334168610842
            ],
            [
               0.814084884884885,
               0.9409431653642388
            ],
            [
               0.8168873973973974,
               0.941463985305711
            ],
            [
               0.8196899099099102,
               0.9419982582876922
            ],
            [
               0.8224924224224226,
               0.9425440853672609
            ],
            [
               0.825294934934935,
               0.9430962149189666
            ],
            [
               0.8280974474474474,
               0.9436478610891519
            ],
            [
               0.8308999599599602,
               0.944192768989288
            ],
            [
               0.8337024724724726,
               0.9447268883063056
            ],
            [
               0.836504984984985,
               0.9452492143768263
            ],
            [
               0.8393074974974974,
               0.945761654415312
            ],
            [
               0.8421100100100103,
               0.9462680703017685
            ],
            [
               0.8449125225225227,
               0.9467728535494468
            ],
            [
               0.8477150350350351,
               0.9472794625822436
            ],
            [
               0.8505175475475475,
               0.947789304183001
            ],
            [
               0.8533200600600603,
               0.94830120980536
            ],
            [
               0.8561225725725727,
               0.9488115941298929
            ],
            [
               0.8589250850850851,
               0.9493152299705387
            ],
            [
               0.8617275975975975,
               0.9498064544945046
            ],
            [
               0.8645301101101104,
               0.9502805445845242
            ],
            [
               0.8673326226226228,
               0.9507349646702763
            ],
            [
               0.8701351351351352,
               0.9511702006989144
            ],
            [
               0.8729376476476476,
               0.9515899554200311
            ],
            [
               0.8757401601601604,
               0.9520005974889205
            ],
            [
               0.8785426726726728,
               0.9524099223554323
            ],
            [
               0.8813451851851852,
               0.9528254678094421
            ],
            [
               0.8841476976976976,
               0.9532527820798742
            ],
            [
               0.8869502102102105,
               0.9536941101954319
            ],
            [
               0.8897527227227229,
               0.9541479014717349
            ],
            [
               0.8925552352352353,
               0.9546093406841651
            ],
            [
               0.8953577477477477,
               0.9550718103245872
            ],
            [
               0.8981602602602605,
               0.9555288879113444
            ],
            [
               0.9009627727727729,
               0.9559762760711077
            ],
            [
               0.9037652852852853,
               0.9564130405516189
            ],
            [
               0.9065677977977977,
               0.9568417232873341
            ],
            [
               0.9093703103103106,
               0.9572672589612643
            ],
            [
               0.912172822822823,
               0.9576950399190725
            ],
            [
               0.9149753353353354,
               0.958128797548552
            ],
            [
               0.9177778478478478,
               0.958569069109346
            ],
            [
               0.9205803603603606,
               0.9590128392908095
            ],
            [
               0.923382872872873,
               0.9594545286839558
            ],
            [
               0.9261853853853854,
               0.9598879857168632
            ],
            [
               0.9289878978978978,
               0.9603087153366776
            ],
            [
               0.9317904104104107,
               0.96071542134746
            ],
            [
               0.9345929229229231,
               0.9611101386051901
            ],
            [
               0.9373954354354355,
               0.9614967457885666
            ],
            [
               0.9401979479479479,
               0.9618783113888036
            ],
            [
               0.9430004604604607,
               0.9622542906925626
            ],
            [
               0.9458029729729731,
               0.9626188248254566
            ],
            [
               0.9486054854854855,
               0.9629611594142571
            ],
            [
               0.9514079979979979,
               0.9632685276243795
            ],
            [
               0.9542105105105108,
               0.9635309278366362
            ],
            [
               0.9570130230230232,
               0.9637463825029129
            ],
            [
               0.9598155355355356,
               0.9639248156423603
            ],
            [
               0.962618048048048,
               0.9640888494306892
            ],
            [
               0.9654205605605608,
               0.9642706159902863
            ],
            [
               0.9682230730730732,
               0.9645049050346797
            ],
            [
               0.9710255855855856,
               0.9648202439215379
            ],
            [
               0.973828098098098,
               0.965230399652365
            ],
            [
               0.9766306106106108,
               0.9657289584162596
            ],
            [
               0.9794331231231233,
               0.9662889508688739
            ],
            [
               0.9822356356356357,
               0.9668681026123032
            ],
            [
               0.985038148148148,
               0.9674185993898412
            ],
            [
               0.9878406606606609,
               0.9678987952994433
            ],
            [
               0.9906431731731733,
               0.9682835496641453
            ],
            [
               0.9934456856856857,
               0.96857013709128
            ],
            [
               0.9962481981981981,
               0.9687779058787778
            ],
            [
               0.9990507107107109,
               0.9689417133191585
            ],
            [
               1.0018532232232233,
               0.9691010748250006
            ],
            [
               1.0046557357357357,
               0.9692883183180343
            ],
            [
               1.0074582482482481,
               0.9695193846662189
            ],
            [
               1.010260760760761,
               0.9697901188990437
            ],
            [
               1.0130632732732734,
               0.970079182141304
            ],
            [
               1.0158657857857858,
               0.9703566106247483
            ],
            [
               1.0186682982982982,
               0.9705952238734781
            ],
            [
               1.021470810810811,
               0.9707811310655912
            ],
            [
               1.0242733233233234,
               0.9709198243296404
            ],
            [
               1.0270758358358358,
               0.9710357227325308
            ],
            [
               1.0298783483483482,
               0.9711651169620987
            ],
            [
               1.032680860860861,
               0.9713446040861022
            ],
            [
               1.0354833733733735,
               0.9715986116004218
            ],
            [
               1.0382858858858859,
               0.9719300020717423
            ],
            [
               1.0410883983983983,
               0.9723168876409429
            ],
            [
               1.0438909109109111,
               0.9727169273367793
            ],
            [
               1.0466934234234235,
               0.973078103056835
            ],
            [
               1.049495935935936,
               0.9733529769723333
            ],
            [
               1.0522984484484483,
               0.9735123373461356
            ],
            [
               1.0551009609609612,
               0.9735542720931896
            ],
            [
               1.0579034734734736,
               0.973506019087756
            ],
            [
               1.060705985985986,
               0.9734180198687936
            ],
            [
               1.0635084984984984,
               0.9733518158270429
            ],
            [
               1.0663110110110112,
               0.9733651169836239
            ],
            [
               1.0691135235235236,
               0.9734980652089393
            ],
            [
               1.071916036036036,
               0.9737642449442729
            ],
            [
               1.0747185485485484,
               0.9741485550201918
            ],
            [
               1.0775210610610613,
               0.9746121104768117
            ],
            [
               1.0803235735735737,
               0.9751024784018207
            ],
            [
               1.083126086086086,
               0.9755662880930562
            ],
            [
               1.0859285985985985,
               0.9759608997473417
            ],
            [
               1.0887311111111113,
               0.9762623845882901
            ],
            [
               1.0915336236236237,
               0.9764683111978336
            ],
            [
               1.0943361361361361,
               0.9765953281602839
            ],
            [
               1.0971386486486485,
               0.9766728371215958
            ],
            [
               1.0999411611611614,
               0.9767348287050501
            ],
            [
               1.1027436736736738,
               0.9768120690714259
            ],
            [
               1.1055461861861862,
               0.9769263518277895
            ],
            [
               1.1083486986986986,
               0.9770877017625315
            ],
            [
               1.1111512112112114,
               0.9772945297228459
            ],
            [
               1.1139537237237238,
               0.9775360492929879
            ],
            [
               1.1167562362362362,
               0.9777959212602056
            ],
            [
               1.119558748748749,
               0.9780561004481221
            ],
            [
               1.1223612612612615,
               0.9783001200186876
            ],
            [
               1.1251637737737739,
               0.9785154075395079
            ],
            [
               1.1279662862862863,
               0.9786945452694202
            ],
            [
               1.130768798798799,
               0.9788355850822901
            ],
            [
               1.1335713113113115,
               0.9789416014364889
            ],
            [
               1.136373823823824,
               0.979019664008979
            ],
            [
               1.1391763363363363,
               0.9790794010132287
            ],
            [
               1.1419788488488491,
               0.9791313473070713
            ],
            [
               1.1447813613613615,
               0.9791853257219809
            ],
            [
               1.147583873873874,
               0.9792491528902953
            ],
            [
               1.1503863863863864,
               0.9793279361673202
            ],
            [
               1.1531888988988992,
               0.9794241020023295
            ],
            [
               1.1559914114114116,
               0.9795380824789284
            ],
            [
               1.158793923923924,
               0.9796693517768178
            ],
            [
               1.1615964364364364,
               0.9798173436554938
            ],
            [
               1.1643989489489492,
               0.9799817799493782
            ],
            [
               1.1672014614614616,
               0.9801621321599079
            ],
            [
               1.170003973973974,
               0.9803562816558851
            ],
            [
               1.1728064864864864,
               0.9805588266966736
            ],
            [
               1.1756089989989993,
               0.9807597597579762
            ],
            [
               1.1784115115115117,
               0.9809442791508451
            ],
            [
               1.181214024024024,
               0.9810942494009933
            ],
            [
               1.1840165365365365,
               0.9811913323648684
            ],
            [
               1.1868190490490493,
               0.9812212193224386
            ],
            [
               1.1896215615615617,
               0.981177901177825
            ],
            [
               1.1924240740740741,
               0.981066705180383
            ],
            [
               1.1952265865865865,
               0.9809050085390594
            ],
            [
               1.1980290990990994,
               0.980720094612233
            ],
            [
               1.2008316116116118,
               0.9805444012874305
            ],
            [
               1.2036341241241242,
               0.9804091916968114
            ],
            [
               1.2064366366366366,
               0.980338207379629
            ],
            [
               1.2092391491491494,
               0.980342961891655
            ],
            [
               1.2120416616616618,
               0.9804209451635875
            ],
            [
               1.2148441741741742,
               0.9805572325373559
            ],
            [
               1.2176466866866866,
               0.9807290487765115
            ],
            [
               1.2204491991991995,
               0.9809120057228573
            ],
            [
               1.2232517117117119,
               0.9810862635286846
            ],
            [
               1.2260542242242243,
               0.9812409037739422
            ],
            [
               1.2288567367367367,
               0.9813753406142027
            ],
            [
               1.2316592492492495,
               0.9814974756745245
            ],
            [
               1.234461761761762,
               0.9816192639061674
            ],
            [
               1.2372642742742743,
               0.9817511178034597
            ],
            [
               1.2400667867867867,
               0.981896914139144
            ],
            [
               1.2428692992992996,
               0.9820511845979707
            ],
            [
               1.245671811811812,
               0.9821994254001174
            ],
            [
               1.2484743243243244,
               0.9823215404132055
            ],
            [
               1.2512768368368368,
               0.9823975027962215
            ],
            [
               1.2540793493493496,
               0.9824136465989943
            ],
            [
               1.256881861861862,
               0.9823677716104431
            ],
            [
               1.2596843743743744,
               0.9822715257337364
            ],
            [
               1.2624868868868868,
               0.9821492421071389
            ],
            [
               1.2652893993993997,
               0.9820333588472021
            ],
            [
               1.268091911911912,
               0.9819574804203524
            ],
            [
               1.2708944244244245,
               0.9819488000210985
            ],
            [
               1.2736969369369369,
               0.9820218125402238
            ],
            [
               1.2764994494494497,
               0.9821749464368472
            ],
            [
               1.279301961961962,
               0.9823910028517906
            ],
            [
               1.2821044744744745,
               0.9826413008036392
            ],
            [
               1.284906986986987,
               0.98289244702808
            ],
            [
               1.2877094994994998,
               0.9831139410758036
            ],
            [
               1.2905120120120122,
               0.9832845898985434
            ],
            [
               1.2933145245245246,
               0.9833960216788982
            ],
            [
               1.296117037037037,
               0.9834523902314731
            ],
            [
               1.2989195495495498,
               0.9834664460049471
            ],
            [
               1.3017220620620622,
               0.9834532239962253
            ],
            [
               1.3045245745745746,
               0.9834233534645553
            ],
            [
               1.307327087087087,
               0.9833781901355958
            ],
            [
               1.3101295995995998,
               0.9833085139772151
            ],
            [
               1.3129321121121122,
               0.9831975143825646
            ],
            [
               1.3157346246246246,
               0.9830274640145342
            ],
            [
               1.318537137137137,
               0.9827882388763873
            ],
            [
               1.32133964964965,
               0.9824850609189018
            ],
            [
               1.3241421621621623,
               0.9821427996177854
            ],
            [
               1.3269446746746747,
               0.981804947800172
            ],
            [
               1.329747187187187,
               0.9815268180527552
            ],
            [
               1.3325496996997,
               0.9813642082643246
            ],
            [
               1.3353522122122123,
               0.9813602616893717
            ],
            [
               1.3381547247247247,
               0.981534030539746
            ],
            [
               1.3409572372372371,
               0.9818740512735351
            ],
            [
               1.34375974974975,
               0.9823390444007221
            ],
            [
               1.3465622622622624,
               0.9828659570166396
            ],
            [
               1.3493647747747748,
               0.9833835022090205
            ],
            [
               1.3521672872872872,
               0.9838277300064682
            ],
            [
               1.3549697997998,
               0.9841555006021276
            ],
            [
               1.3577723123123124,
               0.9843522635829804
            ],
            [
               1.3605748248248248,
               0.9844321582064492
            ],
            [
               1.3633773373373372,
               0.9844306804118648
            ],
            [
               1.36617984984985,
               0.9843923426820116
            ],
            [
               1.3689823623623625,
               0.9843572067912048
            ],
            [
               1.3717848748748749,
               0.9843504292402143
            ],
            [
               1.3745873873873873,
               0.9843779230152832
            ],
            [
               1.3773898998999001,
               0.9844292164288939
            ],
            [
               1.3801924124124125,
               0.9844862137628942
            ],
            [
               1.382994924924925,
               0.9845345958385634
            ],
            [
               1.3857974374374373,
               0.9845736890898471
            ],
            [
               1.3885999499499502,
               0.9846210975422152
            ],
            [
               1.3914024624624626,
               0.9847101093579409
            ],
            [
               1.394204974974975,
               0.9848803209075259
            ],
            [
               1.3970074874874874,
               0.985164281290082
            ],
            [
               1.39981,
               0.9855744669458104
            ]
         ]
      },
      {
         "data": [
            [
               1.39991,
               0.9855500304989391
            ],
            [
               1.3971074774774772,
               0.984862906455356
            ],
            [
               1.3943049549549547,
               0.9842955240296454
            ],
            [
               1.391502432432432,
               0.9839022184173305
            ],
            [
               1.3886999099099095,
               0.9836956903349878
            ],
            [
               1.385897387387387,
               0.9836475955719017
            ],
            [
               1.3830948648648644,
               0.9836999734991241
            ],
            [
               1.3802923423423419,
               0.9837839987661561
            ],
            [
               1.3774898198198193,
               0.9838403622084473
            ],
            [
               1.3746872972972968,
               0.9838351454150016
            ],
            [
               1.3718847747747747,
               0.9837665212281899
            ],
            [
               1.369082252252252,
               0.9836605510056038
            ],
            [
               1.3662797297297296,
               0.9835578357916301
            ],
            [
               1.363477207207207,
               0.9834956966250867
            ],
            [
               1.3606746846846844,
               0.9834919625122631
            ],
            [
               1.3578721621621619,
               0.9835358700608658
            ],
            [
               1.3550696396396393,
               0.9835892060858942
            ],
            [
               1.3522671171171168,
               0.9835974243006955
            ],
            [
               1.3494645945945942,
               0.9835071520885055
            ],
            [
               1.3466620720720717,
               0.9832843623589804
            ],
            [
               1.3438595495495491,
               0.9829272233195399
            ],
            [
               1.3410570270270266,
               0.982469340932312
            ],
            [
               1.338254504504504,
               0.9819722113744072
            ],
            [
               1.335451981981982,
               0.9815091788570218
            ],
            [
               1.3326494594594593,
               0.9811459026666061
            ],
            [
               1.3298469369369368,
               0.9809233929010768
            ],
            [
               1.3270444144144142,
               0.9808487483643704
            ],
            [
               1.3242418918918917,
               0.9808961542212045
            ],
            [
               1.3214393693693691,
               0.9810173470948202
            ],
            [
               1.3186368468468466,
               0.9811577526185316
            ],
            [
               1.315834324324324,
               0.9812728331405924
            ],
            [
               1.3130318018018015,
               0.981339375988612
            ],
            [
               1.310229279279279,
               0.9813583962417918
            ],
            [
               1.3074267567567563,
               0.981349325157546
            ],
            [
               1.3046242342342338,
               0.9813381655084552
            ],
            [
               1.3018217117117112,
               0.981344291731933
            ],
            [
               1.2990191891891887,
               0.9813708924924669
            ],
            [
               1.2962166666666666,
               0.9814026160604907
            ],
            [
               1.293414144144144,
               0.9814113076632254
            ],
            [
               1.2906116216216215,
               0.9813677621012318
            ],
            [
               1.287809099099099,
               0.9812551849321933
            ],
            [
               1.2850065765765764,
               0.9810793306542147
            ],
            [
               1.2822040540540538,
               0.9808713157635309
            ],
            [
               1.2794015315315312,
               0.9806815385536867
            ],
            [
               1.2765990090090087,
               0.980566152334178
            ],
            [
               1.2737964864864861,
               0.9805701197920398
            ],
            [
               1.2709939639639636,
               0.9807121608081084
            ],
            [
               1.268191441441441,
               0.9809764690703613
            ],
            [
               1.2653889189189185,
               0.9813140606492825
            ],
            [
               1.262586396396396,
               0.9816536888779486
            ],
            [
               1.2597838738738734,
               0.9819193577490961
            ],
            [
               1.2569813513513513,
               0.9820495037956132
            ],
            [
               1.2541788288288287,
               0.9820124822444889
            ],
            [
               1.2513763063063061,
               0.9818141725556795
            ],
            [
               1.2485737837837836,
               0.9814958874706228
            ],
            [
               1.245771261261261,
               0.98112355476185
            ],
            [
               1.2429687387387385,
               0.9807714831944001
            ],
            [
               1.240166216216216,
               0.9805052569250454
            ],
            [
               1.2373636936936934,
               0.9803681482569326
            ],
            [
               1.2345611711711708,
               0.9803740671380667
            ],
            [
               1.2317586486486483,
               0.9805080026646711
            ],
            [
               1.2289561261261257,
               0.980732839341536
            ],
            [
               1.2261536036036031,
               0.9809999556018929
            ],
            [
               1.2233510810810806,
               0.9812604804825142
            ],
            [
               1.2205485585585585,
               0.9814745031219079
            ],
            [
               1.217746036036036,
               0.9816166086015752
            ],
            [
               1.2149435135135134,
               0.9816774027258315
            ],
            [
               1.2121409909909908,
               0.9816617526106446
            ],
            [
               1.2093384684684683,
               0.9815850349363981
            ],
            [
               1.2065359459459457,
               0.9814687035484324
            ],
            [
               1.2037334234234232,
               0.981336120276594
            ],
            [
               1.2009309009009006,
               0.9812091002748313
            ],
            [
               1.198128378378378,
               0.981105249539614
            ],
            [
               1.1953258558558555,
               0.9810360430907272
            ],
            [
               1.192523333333333,
               0.9810056791259438
            ],
            [
               1.1897208108108104,
               0.9810109010576993
            ],
            [
               1.1869182882882878,
               0.9810420286980146
            ],
            [
               1.1841157657657653,
               0.9810852705691713
            ],
            [
               1.1813132432432432,
               0.9811260177337429
            ],
            [
               1.1785107207207206,
               0.9811523900994505
            ],
            [
               1.175708198198198,
               0.9811580294435778
            ],
            [
               1.1729056756756755,
               0.9811431885501707
            ],
            [
               1.170103153153153,
               0.9811136098322208
            ],
            [
               1.1673006306306304,
               0.9810774112974583
            ],
            [
               1.1644981081081078,
               0.9810409553327377
            ],
            [
               1.1616955855855853,
               0.9810051690486274
            ],
            [
               1.1588930630630627,
               0.9809637846774824
            ],
            [
               1.1560905405405402,
               0.9809044146480645
            ],
            [
               1.1532880180180176,
               0.980812418102637
            ],
            [
               1.150485495495495,
               0.9806764734067044
            ],
            [
               1.1476829729729725,
               0.9804940247478058
            ],
            [
               1.14488045045045,
               0.980274620351137
            ],
            [
               1.1420779279279278,
               0.980039706556918
            ],
            [
               1.1392754054054053,
               0.9798185384596039
            ],
            [
               1.1364728828828827,
               0.9796411581920117
            ],
            [
               1.1336703603603602,
               0.9795304323928111
            ],
            [
               1.1308678378378376,
               0.9794955568218942
            ],
            [
               1.128065315315315,
               0.9795290619920063
            ],
            [
               1.1252627927927925,
               0.9796082963112218
            ],
            [
               1.12246027027027,
               0.9797009715847986
            ],
            [
               1.1196577477477474,
               0.9797731000324195
            ],
            [
               1.1168552252252248,
               0.979796957236003
            ],
            [
               1.1140527027027023,
               0.9797567995161209
            ],
            [
               1.1112501801801797,
               0.9796508965195441
            ],
            [
               1.1084476576576572,
               0.9794897008734218
            ],
            [
               1.105645135135135,
               0.9792912125482403
            ],
            [
               1.1028426126126125,
               0.9790753740960596
            ],
            [
               1.10004009009009,
               0.9788594020012014
            ],
            [
               1.0972375675675674,
               0.9786553364900004
            ],
            [
               1.0944350450450449,
               0.9784700529137957
            ],
            [
               1.0916325225225223,
               0.9783069472434653
            ],
            [
               1.0888299999999997,
               0.9781678956910507
            ],
            [
               1.0860274774774772,
               0.9780541291374985
            ],
            [
               1.0832249549549546,
               0.9779653261344436
            ],
            [
               1.080422432432432,
               0.9778972283133665
            ],
            [
               1.0776199099099095,
               0.977838989927982
            ],
            [
               1.074817387387387,
               0.9777718855335908
            ],
            [
               1.0720148648648644,
               0.9776707019992779
            ],
            [
               1.0692123423423419,
               0.9775082011944862
            ],
            [
               1.0664098198198197,
               0.977261793855166
            ],
            [
               1.0636072972972972,
               0.9769204970919325
            ],
            [
               1.0608047747747746,
               0.9764898059793519
            ],
            [
               1.058002252252252,
               0.9759925284780313
            ],
            [
               1.0551997297297295,
               0.9754648301016877
            ],
            [
               1.052397207207207,
               0.9749483233066569
            ],
            [
               1.0495946846846844,
               0.9744804547615848
            ],
            [
               1.0467921621621619,
               0.9740861570617803
            ],
            [
               1.0439896396396393,
               0.973773434888533
            ],
            [
               1.0411871171171168,
               0.9735342987696272
            ],
            [
               1.0383845945945942,
               0.9733506466383715
            ],
            [
               1.0355820720720716,
               0.9732029514615326
            ],
            [
               1.032779549549549,
               0.9730785732410709
            ],
            [
               1.0299770270270265,
               0.9729765807040698
            ],
            [
               1.0271745045045044,
               0.9729071645532452
            ],
            [
               1.0243719819819819,
               0.9728856666877954
            ],
            [
               1.0215694594594593,
               0.9729232708670545
            ],
            [
               1.0187669369369368,
               0.9730177773172266
            ],
            [
               1.0159644144144142,
               0.973148095325326
            ],
            [
               1.0131618918918917,
               0.973275006138353
            ],
            [
               1.010359369369369,
               0.9733486976982175
            ],
            [
               1.0075568468468465,
               0.9733212290143594
            ],
            [
               1.004754324324324,
               0.9731602466108891
            ],
            [
               1.0019518018018014,
               0.972859598999064
            ],
            [
               0.9991492792792789,
               0.9724432482221956
            ],
            [
               0.9963467567567563,
               0.9719608500801664
            ],
            [
               0.9935442342342338,
               0.9714759397438995
            ],
            [
               0.9907417117117117,
               0.9710499818688652
            ],
            [
               0.9879391891891891,
               0.9707268620379836
            ],
            [
               0.9851366666666665,
               0.9705222782137157
            ],
            [
               0.982334144144144,
               0.9704209808703663
            ],
            [
               0.9795316216216214,
               0.9703824097219851
            ],
            [
               0.9767290990990989,
               0.9703527683386965
            ],
            [
               0.9739265765765763,
               0.9702797668175551
            ],
            [
               0.9711240540540538,
               0.9701256969447192
            ],
            [
               0.9683215315315312,
               0.9698753060576903
            ],
            [
               0.9655190090090087,
               0.9695367734944638
            ],
            [
               0.9627164864864861,
               0.9691363115284373
            ],
            [
               0.9599139639639636,
               0.9687087674701109
            ],
            [
               0.957111441441441,
               0.9682875204339227
            ],
            [
               0.9543089189189184,
               0.9678967264062655
            ],
            [
               0.9515063963963963,
               0.9675477603510949
            ],
            [
               0.9487038738738738,
               0.9672400435596784
            ],
            [
               0.9459013513513512,
               0.9669649548329562
            ],
            [
               0.9430988288288287,
               0.9667107168716882
            ],
            [
               0.9402963063063061,
               0.9664662425583788
            ],
            [
               0.9374937837837836,
               0.9662227829325407
            ],
            [
               0.934691261261261,
               0.9659734215777602
            ],
            [
               0.9318887387387385,
               0.9657114857116114
            ],
            [
               0.9290862162162159,
               0.9654293732893631
            ],
            [
               0.9262836936936933,
               0.9651189742583097
            ],
            [
               0.9234811711711708,
               0.9647739581370414
            ],
            [
               0.9206786486486482,
               0.9643931205651937
            ],
            [
               0.9178761261261257,
               0.9639832155495256
            ],
            [
               0.9150736036036036,
               0.9635596113186342
            ],
            [
               0.912271081081081,
               0.9631437844449553
            ],
            [
               0.9094685585585585,
               0.9627578789778792
            ],
            [
               0.9066660360360359,
               0.962417838183125
            ],
            [
               0.9038635135135134,
               0.962127441313305
            ],
            [
               0.9010609909909908,
               0.9618755702281281
            ],
            [
               0.8982584684684682,
               0.9616381183240514
            ],
            [
               0.8954559459459457,
               0.9613844124783391
            ],
            [
               0.8926534234234231,
               0.9610863822047344
            ],
            [
               0.8898509009009006,
               0.9607275823433521
            ],
            [
               0.887048378378378,
               0.9603090047881879
            ],
            [
               0.8842458558558555,
               0.9598495205802944
            ],
            [
               0.8814433333333329,
               0.9593805091246477
            ],
            [
               0.8786408108108104,
               0.9589361854893304
            ],
            [
               0.8758382882882882,
               0.958542651595045
            ],
            [
               0.8730357657657657,
               0.9582092280569949
            ],
            [
               0.8702332432432431,
               0.9579249579102023
            ],
            [
               0.8674307207207206,
               0.957661513916019
            ],
            [
               0.864628198198198,
               0.9573816410979719
            ],
            [
               0.8618256756756755,
               0.9570504398414668
            ],
            [
               0.8590231531531529,
               0.9566458677707852
            ],
            [
               0.8562206306306304,
               0.9561651272746368
            ],
            [
               0.8534181081081078,
               0.9556250059082312
            ],
            [
               0.8506155855855853,
               0.9550562609500135
            ],
            [
               0.8478130630630627,
               0.9544940875667083
            ],
            [
               0.8450105405405401,
               0.953967917673177
            ],
            [
               0.8422080180180176,
               0.9534938664854786
            ],
            [
               0.839405495495495,
               0.9530720822576013
            ],
            [
               0.8366029729729729,
               0.9526894632015321
            ],
            [
               0.8338004504504504,
               0.9523263322901914
            ],
            [
               0.8309979279279278,
               0.9519643664365083
            ],
            [
               0.8281954054054053,
               0.9515928001143539
            ],
            [
               0.8253928828828827,
               0.9512107295521404
            ],
            [
               0.8225903603603602,
               0.9508249076509827
            ],
            [
               0.8197878378378376,
               0.9504441526558121
            ],
            [
               0.816985315315315,
               0.950072759312593
            ],
            [
               0.8141827927927925,
               0.9497056474633254
            ],
            [
               0.8113802702702699,
               0.9493273012658652
            ],
            [
               0.8085777477477474,
               0.9489151105714346
            ],
            [
               0.8057752252252248,
               0.9484460647828221
            ],
            [
               0.8029727027027023,
               0.9479044799936944
            ],
            [
               0.8001701801801802,
               0.9472880209981771
            ],
            [
               0.7973676576576576,
               0.9466098528344502
            ],
            [
               0.794565135135135,
               0.9458961013889582
            ],
            [
               0.7917626126126125,
               0.9451794232805206
            ],
            [
               0.7889600900900899,
               0.9444907960477975
            ],
            [
               0.7861575675675674,
               0.9438521798249591
            ],
            [
               0.7833550450450448,
               0.943272300069699
            ],
            [
               0.7805525225225223,
               0.942746631224987
            ],
            [
               0.7777499999999997,
               0.9422611697999801
            ],
            [
               0.7749474774774772,
               0.9417983207037299
            ],
            [
               0.7721449549549546,
               0.941342629415427
            ],
            [
               0.769342432432432,
               0.9408843583217243
            ],
            [
               0.7665399099099095,
               0.9404198890227942
            ],
            [
               0.763737387387387,
               0.9399492331438428
            ],
            [
               0.7609348648648648,
               0.9394720480992627
            ],
            [
               0.7581323423423423,
               0.9389840660917972
            ],
            [
               0.7553298198198197,
               0.9384755823442017
            ],
            [
               0.7525272972972972,
               0.9379327421138934
            ],
            [
               0.7497247747747746,
               0.9373411900945028
            ],
            [
               0.7469222522522521,
               0.9366906700536306
            ],
            [
               0.7441197297297295,
               0.935978768165822
            ],
            [
               0.741317207207207,
               0.935212326466832
            ],
            [
               0.7385146846846844,
               0.9344059702311187
            ],
            [
               0.7357121621621618,
               0.933578322091223
            ],
            [
               0.7329096396396393,
               0.9327473622794458
            ],
            [
               0.7301071171171167,
               0.9319266830052273
            ],
            [
               0.7273045945945942,
               0.9311239601691483
            ],
            [
               0.7245020720720716,
               0.9303419991965323
            ],
            [
               0.7216995495495495,
               0.9295815972031833
            ],
            [
               0.718897027027027,
               0.928844661714872
            ],
            [
               0.7160945045045044,
               0.928135881085091
            ],
            [
               0.7132919819819818,
               0.9274618400023378
            ],
            [
               0.7104894594594593,
               0.9268276005001581
            ],
            [
               0.7076869369369367,
               0.9262319838679756
            ],
            [
               0.7048844144144142,
               0.9256635912069135
            ],
            [
               0.7020818918918916,
               0.9250996258743351
            ],
            [
               0.6992793693693691,
               0.9245087526094351
            ],
            [
               0.6964768468468465,
               0.9238578011450007
            ],
            [
               0.693674324324324,
               0.9231206033853125
            ],
            [
               0.6908718018018014,
               0.9222862196475399
            ],
            [
               0.6880692792792789,
               0.9213636918100425
            ],
            [
               0.6852667567567567,
               0.9203813736744961
            ],
            [
               0.6824642342342342,
               0.9193805700856486
            ],
            [
               0.6796617117117116,
               0.918405108224895
            ],
            [
               0.6768591891891891,
               0.9174899039814302
            ],
            [
               0.6740566666666665,
               0.9166520432821519
            ],
            [
               0.671254144144144,
               0.91588717292839
            ],
            [
               0.6684516216216214,
               0.9151723017755609
            ],
            [
               0.6656490990990989,
               0.9144740143785473
            ],
            [
               0.6628465765765763,
               0.9137593159749862
            ],
            [
               0.6600440540540538,
               0.9130054838457335
            ],
            [
               0.6572415315315312,
               0.9122056988338643
            ],
            [
               0.6544390090090086,
               0.9113687411316838
            ],
            [
               0.6516364864864861,
               0.9105131316471857
            ],
            [
               0.6488339639639635,
               0.9096580479312089
            ],
            [
               0.6460314414414414,
               0.9088144537721277
            ],
            [
               0.6432289189189189,
               0.9079797601009041
            ],
            [
               0.6404263963963963,
               0.9071380243564269
            ],
            [
               0.6376238738738738,
               0.9062656625891541
            ],
            [
               0.6348213513513512,
               0.905340619607859
            ],
            [
               0.6320188288288286,
               0.9043516448728603
            ],
            [
               0.6292163063063061,
               0.9033042240977653
            ],
            [
               0.6264137837837835,
               0.9022208596304462
            ],
            [
               0.623611261261261,
               0.9011353741910604
            ],
            [
               0.6208087387387384,
               0.90008302943724
            ],
            [
               0.6180062162162159,
               0.8990897503525117
            ],
            [
               0.6152036936936933,
               0.898164095030213
            ],
            [
               0.6124011711711708,
               0.8972946830958293
            ],
            [
               0.6095986486486482,
               0.8964539240623168
            ],
            [
               0.6067961261261261,
               0.8956067330901811
            ],
            [
               0.6039936036036035,
               0.8947212458776621
            ],
            [
               0.601191081081081,
               0.8937779310935701
            ],
            [
               0.5983885585585584,
               0.8927741491591037
            ],
            [
               0.5955860360360359,
               0.8917228697216393
            ],
            [
               0.5927835135135133,
               0.8906463285605888
            ],
            [
               0.5899809909909908,
               0.8895671341169014
            ],
            [
               0.5871784684684682,
               0.8885001142973241
            ],
            [
               0.5843759459459457,
               0.8874477680374955
            ],
            [
               0.5815734234234231,
               0.8864007371470437
            ],
            [
               0.5787709009009008,
               0.8853427953784756
            ],
            [
               0.5759683783783782,
               0.8842581798129314
            ],
            [
               0.5731658558558557,
               0.8831382797489153
            ],
            [
               0.5703633333333331,
               0.8819850387493551
            ],
            [
               0.5675608108108106,
               0.88080977356916
            ],
            [
               0.564758288288288,
               0.8796279501590074
            ],
            [
               0.5619557657657654,
               0.8784520799811169
            ],
            [
               0.5591532432432431,
               0.8772856865054786
            ],
            [
               0.5563507207207206,
               0.8761209309834346
            ],
            [
               0.553548198198198,
               0.8749410981140864
            ],
            [
               0.5507456756756755,
               0.8737272363771413
            ],
            [
               0.5479431531531529,
               0.8724665404582073
            ],
            [
               0.5451406306306303,
               0.8711592123225909
            ],
            [
               0.5423381081081078,
               0.8698208975885018
            ],
            [
               0.5395355855855855,
               0.868479278261733
            ],
            [
               0.5367330630630629,
               0.8671655057888501
            ],
            [
               0.5339305405405403,
               0.8659031302695437
            ],
            [
               0.5311280180180178,
               0.8646982966500447
            ],
            [
               0.5283254954954952,
               0.8635347979179333
            ],
            [
               0.5255229729729727,
               0.8623761113511916
            ],
            [
               0.5227204504504503,
               0.8611742661589599
            ],
            [
               0.5199179279279278,
               0.8598830680996763
            ],
            [
               0.5171154054054052,
               0.8584716411178819
            ],
            [
               0.5143128828828827,
               0.8569339928987625
            ],
            [
               0.5115103603603601,
               0.8552914823240936
            ],
            [
               0.5087078378378376,
               0.8535872879961528
            ],
            [
               0.505905315315315,
               0.8518745145837403
            ],
            [
               0.5031027927927927,
               0.8502015855400107
            ],
            [
               0.5003002702702701,
               0.8485993938408767
            ],
            [
               0.4974977477477476,
               0.8470740574031949
            ],
            [
               0.494695225225225,
               0.8456072802890242
            ],
            [
               0.49189270270270247,
               0.8441638845066747
            ],
            [
               0.4890901801801799,
               0.8427038614504433
            ],
            [
               0.48628765765765736,
               0.8411950112543793
            ],
            [
               0.483485135135135,
               0.8396222720266149
            ],
            [
               0.48068261261261247,
               0.8379911167293923
            ],
            [
               0.4778800900900899,
               0.8363244309858671
            ],
            [
               0.47507756756756736,
               0.8346543689173918
            ],
            [
               0.4722750450450448,
               0.8330121285155656
            ],
            [
               0.46947252252252225,
               0.831418962645559
            ],
            [
               0.4666699999999997,
               0.8298810070273073
            ],
            [
               0.46386747747747736,
               0.8283890042010853
            ],
            [
               0.4610649549549548,
               0.8269223123993721
            ],
            [
               0.45826243243243225,
               0.8254553084046665
            ],
            [
               0.4554599099099097,
               0.823963825660765
            ],
            [
               0.45265738738738714,
               0.8224296872899024
            ],
            [
               0.4498548648648646,
               0.8208424405875806
            ],
            [
               0.44705234234234204,
               0.8191986045871253
            ],
            [
               0.4442498198198197,
               0.8174996151431576
            ],
            [
               0.44144729729729715,
               0.8157498740284144
            ],
            [
               0.4386447747747746,
               0.8139558499610116
            ],
            [
               0.43584225225225204,
               0.8121262993666567
            ],
            [
               0.4330397297297295,
               0.8102728063796378
            ],
            [
               0.43023720720720693,
               0.8084094096950594
            ],
            [
               0.4274346846846844,
               0.8065503251127504
            ],
            [
               0.42463216216216204,
               0.8047056311207503
            ],
            [
               0.4218296396396395,
               0.8028759242019998
            ],
            [
               0.41902711711711693,
               0.8010478796981715
            ],
            [
               0.4162245945945944,
               0.7991929210867994
            ],
            [
               0.4134220720720718,
               0.7972705803121909
            ],
            [
               0.41061954954954927,
               0.795236734927427
            ],
            [
               0.40781702702702693,
               0.7930551653088405
            ],
            [
               0.4050145045045044,
               0.7907093996667153
            ],
            [
               0.4022119819819818,
               0.7882111839428221
            ],
            [
               0.39940945945945927,
               0.7856024547658478
            ],
            [
               0.3966069369369367,
               0.7829493447428397
            ],
            [
               0.39380441441441416,
               0.7803290554317357
            ],
            [
               0.3910018918918916,
               0.7778126807117316
            ],
            [
               0.3881993693693693,
               0.7754485116343183
            ],
            [
               0.3853968468468467,
               0.7732504871860275
            ],
            [
               0.38259432432432416,
               0.7711951652768907
            ],
            [
               0.3797918018018016,
               0.7692282244484634
            ],
            [
               0.37698927927927905,
               0.7672787750787127
            ],
            [
               0.3741867567567565,
               0.7652774981598134
            ],
            [
               0.37138423423423395,
               0.7631735419183927
            ],
            [
               0.3685817117117116,
               0.7609455291629943
            ],
            [
               0.36577918918918906,
               0.7586038256588872
            ],
            [
               0.3629766666666665,
               0.7561838286993976
            ],
            [
               0.36017414414414395,
               0.7537326478109472
            ],
            [
               0.3573716216216214,
               0.7512933740914174
            ],
            [
               0.35456909909909884,
               0.7488916439253792
            ],
            [
               0.3517665765765763,
               0.7465282928758254
            ],
            [
               0.34896405405405395,
               0.7441799037469699
            ],
            [
               0.3461615315315314,
               0.741806634014897
            ],
            [
               0.34335900900900884,
               0.7393646145855649
            ],
            [
               0.3405564864864863,
               0.7368190537150954
            ],
            [
               0.33775396396396373,
               0.7341542410141033
            ],
            [
               0.3349514414414412,
               0.7313778173826384
            ],
            [
               0.3321489189189186,
               0.7285185166495167
            ],
            [
               0.3293463963963963,
               0.7256184851174436
            ],
            [
               0.32654387387387374,
               0.722722675258159
            ],
            [
               0.3237413513513512,
               0.7198683326905937
            ],
            [
               0.3209388288288286,
               0.7170772004474364
            ],
            [
               0.31813630630630607,
               0.7143519900124862
            ],
            [
               0.3153337837837835,
               0.7116773329584903
            ],
            [
               0.31253126126126096,
               0.7090242703201148
            ],
            [
               0.30972873873873863,
               0.7063566734174329
            ],
            [
               0.3069262162162161,
               0.7036379207199259
            ],
            [
               0.3041236936936935,
               0.7008365653140589
            ],
            [
               0.30132117117117097,
               0.6979303593472082
            ],
            [
               0.2985186486486484,
               0.6949085727290849
            ],
            [
               0.29571612612612586,
               0.6917728569872172
            ],
            [
               0.2929136036036035,
               0.6885369168413202
            ],
            [
               0.29011108108108097,
               0.6852250667423876
            ],
            [
               0.2873085585585584,
               0.6818695583485277
            ],
            [
               0.28450603603603586,
               0.6785065492627864
            ],
            [
               0.2817035135135133,
               0.6751708283730875
            ],
            [
               0.27890099099099075,
               0.6718898640580386
            ],
            [
               0.2760984684684682,
               0.668678221440645
            ],
            [
               0.27329594594594586,
               0.6655336757660464
            ],
            [
               0.2704934234234233,
               0.6624362477402009
            ],
            [
               0.26769090090090075,
               0.6593508478445947
            ],
            [
               0.2648883783783782,
               0.6562333487051113
            ],
            [
               0.26208585585585564,
               0.6530389540822745
            ],
            [
               0.2592833333333331,
               0.6497310044980689
            ],
            [
               0.25648081081081053,
               0.6462881094964794
            ],
            [
               0.2536782882882882,
               0.6427078401963353
            ],
            [
               0.25087576576576565,
               0.6390060800731652
            ],
            [
               0.2480732432432431,
               0.6352122730660598
            ],
            [
               0.24527072072072054,
               0.6313618882999866
            ],
            [
               0.24246819819819798,
               0.6274881173985402
            ],
            [
               0.23966567567567543,
               0.623614930953283
            ],
            [
               0.23686315315315287,
               0.6197531268660791
            ],
            [
               0.23406063063063054,
               0.6159000735349182
            ],
            [
               0.23125810810810798,
               0.6120427819666654
            ],
            [
               0.22845558558558543,
               0.6081630589979794
            ],
            [
               0.22565306306306288,
               0.6042430495921316
            ],
            [
               0.22285054054054032,
               0.6002695692405462
            ],
            [
               0.22004801801801777,
               0.5962361835649906
            ],
            [
               0.2172454954954952,
               0.5921427983388245
            ],
            [
               0.21444297297297288,
               0.5879933059524152
            ],
            [
               0.21164045045045032,
               0.5837923528086195
            ],
            [
               0.20883792792792777,
               0.5795424129423234
            ],
            [
               0.20603540540540521,
               0.5752420846546376
            ],
            [
               0.20323288288288266,
               0.5708860031296197
            ],
            [
               0.2004303603603601,
               0.5664661857130445
            ],
            [
               0.19762783783783777,
               0.5619741944006568
            ],
            [
               0.19482531531531522,
               0.5574033363113268
            ],
            [
               0.19202279279279266,
               0.5527502441930481
            ],
            [
               0.1892202702702701,
               0.5480155002070369
            ],
            [
               0.18641774774774755,
               0.5432033416668611
            ],
            [
               0.183615225225225,
               0.5383207700926775
            ],
            [
               0.18081270270270244,
               0.5333764812468889
            ],
            [
               0.1780101801801801,
               0.528379933999181
            ],
            [
               0.17520765765765756,
               0.5233406509119435
            ],
            [
               0.172405135135135,
               0.5182676114572329
            ],
            [
               0.16960261261261245,
               0.5131684750722837
            ],
            [
               0.1668000900900899,
               0.5080484213948118
            ],
            [
               0.16399756756756734,
               0.5029086083501269
            ],
            [
               0.16119504504504478,
               0.4977445417436933
            ],
            [
               0.15839252252252245,
               0.4925448974969855
            ],
            [
               0.1555899999999999,
               0.4872914203921724
            ],
            [
               0.15278747747747734,
               0.4819603741382301
            ],
            [
               0.14998495495495479,
               0.47652565051880913
            ],
            [
               0.14718243243243223,
               0.4709631555180963
            ],
            [
               0.14437990990990968,
               0.4652556264109578
            ],
            [
               0.14157738738738712,
               0.45939675109894773
            ],
            [
               0.1387748648648648,
               0.45339347033121824
            ],
            [
               0.13597234234234223,
               0.44726567322675026
            ],
            [
               0.13316981981981968,
               0.44104307951985655
            ],
            [
               0.13036729729729712,
               0.4347597916865965
            ],
            [
               0.12756477477477457,
               0.4284476114286587
            ],
            [
               0.12476225225225201,
               0.4221295769445774
            ],
            [
               0.12195972972972946,
               0.41581518262922
            ],
            [
               0.11915720720720713,
               0.4094983790364858
            ],
            [
               0.11635468468468457,
               0.40315880567374657
            ],
            [
               0.11355216216216202,
               0.3967659466247462
            ],
            [
               0.11074963963963946,
               0.3902852153932912
            ],
            [
               0.10794711711711691,
               0.38368454589304235
            ],
            [
               0.10514459459459435,
               0.3769399980172159
            ],
            [
               0.1023420720720718,
               0.37003918889086634
            ],
            [
               0.09953954954954947,
               0.3629819465036943
            ],
            [
               0.09673702702702691,
               0.35577828945573947
            ],
            [
               0.09393450450450436,
               0.3484444753906266
            ],
            [
               0.0911319819819818,
               0.3409982661209241
            ],
            [
               0.08832945945945925,
               0.3334546339839336
            ],
            [
               0.08552693693693669,
               0.32582288111090096
            ],
            [
               0.08272441441441436,
               0.3181056533701063
            ],
            [
               0.0799218918918918,
               0.31029975969525236
            ],
            [
               0.07711936936936925,
               0.30239822704758273
            ],
            [
               0.0743168468468467,
               0.2943927665662719
            ],
            [
               0.07151432432432414,
               0.28627585544534645
            ],
            [
               0.06871180180180159,
               0.2780419161497253
            ],
            [
               0.06590927927927903,
               0.26968748463344205
            ],
            [
               0.0631067567567567,
               0.2612106478799962
            ],
            [
               0.060304234234234144,
               0.2526102585533241
            ],
            [
               0.05750171171171159,
               0.24388542508216882
            ],
            [
               0.054699189189189035,
               0.2350355451731005
            ],
            [
               0.05189666666666648,
               0.22606080275215806
            ],
            [
               0.049094144144143925,
               0.21696273588818277
            ],
            [
               0.04629162162162137,
               0.2077443517726072
            ],
            [
               0.04348909909909904,
               0.19840939345076739
            ],
            [
               0.04068657657657648,
               0.18896072723281906
            ],
            [
               0.03788405405405393,
               0.1793982911412835
            ],
            [
               0.035081531531531374,
               0.1697174312172546
            ],
            [
               0.03227900900900882,
               0.15990856749788768
            ],
            [
               0.029476486486486264,
               0.14995886939655123
            ],
            [
               0.02667396396396371,
               0.1398560095908907
            ],
            [
               0.023871441441441377,
               0.12959327752545377
            ],
            [
               0.021068918918918822,
               0.11917463747962351
            ],
            [
               0.018266396396396267,
               0.10861799173066636
            ],
            [
               0.015463873873873712,
               0.09795514440517311
            ],
            [
               0.012661351351351158,
               0.08722776950957939
            ],
            [
               0.009858828828828603,
               0.07647987709369442
            ],
            [
               0.007056306306306048,
               0.06574849123195181
            ],
            [
               0.004253783783783716,
               0.05505508995049674
            ],
            [
               0.0014512612612611608,
               0.044400475561840846
            ],
            [
               -0.001351261261261394,
               0.03376501231722012
            ],
            [
               -0.004153783783783949,
               0.023114726504166794
            ],
            [
               -0.006956306306306503,
               0.012412005020986272
            ],
            [
               -0.009758828828829058,
               0.0016280914047371309
            ],
            [
               -0.012561351351351613,
               -0.009246217867661721
            ],
            [
               -0.015363873873873946,
               -0.02019500605898783
            ],
            [
               -0.0181663963963965,
               -0.03117879193376455
            ],
            [
               -0.020968918918919055,
               -0.04214314444166878
            ],
            [
               -0.02377144144144161,
               -0.05303211549264558
            ],
            [
               -0.026573963963964164,
               -0.06380264048351714
            ],
            [
               -0.02937648648648672,
               -0.07443556132063861
            ],
            [
               -0.03217900900900905,
               -0.08493976808548209
            ],
            [
               -0.03498153153153161,
               -0.09534793753492454
            ],
            [
               -0.03778405405405416,
               -0.10570489660159865
            ],
            [
               -0.040586576576576716,
               -0.11605197353410684
            ],
            [
               -0.04338909909909927,
               -0.1264120679407158
            ],
            [
               -0.046191621621621826,
               -0.1367801009930703
            ],
            [
               -0.04899414414414438,
               -0.1471219678030034
            ],
            [
               -0.05179666666666671,
               -0.15738254419000314
            ],
            [
               -0.05459918918918927,
               -0.16750048294577374
            ],
            [
               -0.05740171171171182,
               -0.1774253568385064
            ],
            [
               -0.06020423423423438,
               -0.18713187428470918
            ],
            [
               -0.06300675675675693,
               -0.19662670417653666
            ],
            [
               -0.06580927927927949,
               -0.20594567681948134
            ],
            [
               -0.06861180180180204,
               -0.21514209881825713
            ],
            [
               -0.07141432432432437,
               -0.22426970321660528
            ],
            [
               -0.07421684684684693,
               -0.23336546955561172
            ],
            [
               -0.07701936936936948,
               -0.24243763791793588
            ],
            [
               -0.07982189189189204,
               -0.25146266294334135
            ],
            [
               -0.0826244144144146,
               -0.2603920939279721
            ],
            [
               -0.08542693693693715,
               -0.2691672888646702
            ],
            [
               -0.0882294594594597,
               -0.2777374406671032
            ],
            [
               -0.09103198198198204,
               -0.28607537502871333
            ],
            [
               -0.09383450450450459,
               -0.29418628581354406
            ],
            [
               -0.09663702702702714,
               -0.30210677353498033
            ],
            [
               -0.0994395495495497,
               -0.30989454410973577
            ],
            [
               -0.10224207207207225,
               -0.3176119655287896
            ],
            [
               -0.10504459459459481,
               -0.325308487068198
            ],
            [
               -0.10784711711711736,
               -0.3330071572656937
            ],
            [
               -0.1106496396396397,
               -0.3406990977790258
            ],
            [
               -0.11345216216216225,
               -0.34834727240498115
            ],
            [
               -0.1162546846846848,
               -0.35589805124497526
            ],
            [
               -0.11905720720720736,
               -0.36329680269276937
            ],
            [
               -0.12185972972972992,
               -0.3705027335743399
            ],
            [
               -0.12466225225225247,
               -0.37749870212974795
            ],
            [
               -0.12746477477477502,
               -0.3842935214631043
            ],
            [
               -0.13026729729729736,
               -0.390916726196786
            ],
            [
               -0.1330698198198199,
               -0.39740808457014115
            ],
            [
               -0.13587234234234247,
               -0.4038055802158563
            ],
            [
               -0.13867486486486502,
               -0.41013575487422077
            ],
            [
               -0.14147738738738758,
               -0.41640921903588485
            ],
            [
               -0.14427990990991013,
               -0.4226222278171417
            ],
            [
               -0.14708243243243246,
               -0.42876315350469035
            ],
            [
               -0.14988495495495502,
               -0.43482114591843984
            ],
            [
               -0.15268747747747757,
               -0.4407937278500575
            ],
            [
               -0.15549000000000013,
               -0.4466906425490447
            ],
            [
               -0.15829252252252268,
               -0.4525326984850166
            ],
            [
               -0.16109504504504524,
               -0.45834612131828906
            ],
            [
               -0.1638975675675678,
               -0.46415442270790513
            ],
            [
               -0.16670009009009013,
               -0.4699705526730333
            ],
            [
               -0.16950261261261268,
               -0.4757919130652995
            ],
            [
               -0.17230513513513523,
               -0.4815997945895754
            ],
            [
               -0.1751076576576578,
               -0.48736334195455194
            ],
            [
               -0.17791018018018034,
               -0.4930467526784971
            ],
            [
               -0.1807127027027029,
               -0.49861752031494283
            ],
            [
               -0.18351522522522545,
               -0.5040533884854492
            ],
            [
               -0.1863177477477478,
               -0.5093462687574566
            ],
            [
               -0.18912027027027034,
               -0.514502436540913
            ],
            [
               -0.1919227927927929,
               -0.5195394671509104
            ],
            [
               -0.19472531531531545,
               -0.5244812320762142
            ],
            [
               -0.197527837837838,
               -0.5293526032091622
            ],
            [
               -0.20033036036036056,
               -0.5341752750769131
            ],
            [
               -0.20313288288288311,
               -0.5389654725155699
            ],
            [
               -0.20593540540540545,
               -0.543733543475118
            ],
            [
               -0.208737927927928,
               -0.5484848311044288
            ],
            [
               -0.21154045045045056,
               -0.5532209671638662
            ],
            [
               -0.2143429729729731,
               -0.5579408659011977
            ],
            [
               -0.21714549549549567,
               -0.5626411071901825
            ],
            [
               -0.21994801801801822,
               -0.5673158704437846
            ],
            [
               -0.22275054054054078,
               -0.5719569036221472
            ],
            [
               -0.2255530630630631,
               -0.5765540520512862
            ],
            [
               -0.22835558558558566,
               -0.581096624697576
            ],
            [
               -0.23115810810810822,
               -0.5855754580062227
            ],
            [
               -0.23396063063063077,
               -0.5899851357238564
            ],
            [
               -0.23676315315315333,
               -0.5943256154926879
            ],
            [
               -0.23956567567567588,
               -0.5986025982864354
            ],
            [
               -0.24236819819819821,
               -0.6028263364903919
            ],
            [
               -0.24517072072072077,
               -0.6070090833774695
            ],
            [
               -0.24797324324324332,
               -0.611161855099817
            ],
            [
               -0.2507757657657659,
               -0.6152914331153201
            ],
            [
               -0.25357828828828843,
               -0.6193984849024683
            ],
            [
               -0.256380810810811,
               -0.6234773404393816
            ],
            [
               -0.25918333333333354,
               -0.6275174512921753
            ],
            [
               -0.2619858558558559,
               -0.6315060555383165
            ],
            [
               -0.26478837837837843,
               -0.6354312438983836
            ],
            [
               -0.267590900900901,
               -0.6392845705229937
            ],
            [
               -0.27039342342342354,
               -0.643062574886905
            ],
            [
               -0.2731959459459461,
               -0.6467669827647604
            ],
            [
               -0.27599846846846865,
               -0.6504037825523994
            ],
            [
               -0.2788009909909912,
               -0.6539816791270241
            ],
            [
               -0.28160351351351354,
               -0.6575105180429699
            ],
            [
               -0.2844060360360361,
               -0.6610001409486417
            ],
            [
               -0.28720855855855865,
               -0.6644598534056139
            ],
            [
               -0.2900110810810812,
               -0.6678983815265431
            ],
            [
               -0.29281360360360376,
               -0.6713239853199269
            ],
            [
               -0.2956161261261263,
               -0.6747443586566686
            ],
            [
               -0.29841864864864887,
               -0.6781660809096488
            ],
            [
               -0.3012211711711712,
               -0.6815936283017254
            ],
            [
               -0.30402369369369375,
               -0.6850282000834065
            ],
            [
               -0.3068262162162163,
               -0.6884667655644279
            ],
            [
               -0.30962873873873886,
               -0.6919017337665478
            ],
            [
               -0.3124312612612614,
               -0.6953214900861331
            ],
            [
               -0.31523378378378397,
               -0.6987117923375439
            ],
            [
               -0.3180363063063065,
               -0.7020577615528414
            ],
            [
               -0.32083882882882886,
               -0.7053460270455683
            ],
            [
               -0.3236413513513514,
               -0.7085665428037886
            ],
            [
               -0.32644387387387397,
               -0.7117136869632947
            ],
            [
               -0.3292463963963965,
               -0.7147864476457488
            ],
            [
               -0.3320489189189191,
               -0.7177877224799989
            ],
            [
               -0.33485144144144163,
               -0.7207229527209582
            ],
            [
               -0.3376539639639642,
               -0.7235984347167006
            ],
            [
               -0.3404564864864865,
               -0.7264196895051362
            ],
            [
               -0.3432590090090091,
               -0.7291902370325918
            ],
            [
               -0.34606153153153163,
               -0.7319110360866441
            ],
            [
               -0.3488640540540542,
               -0.734580732150143
            ],
            [
               -0.35166657657657674,
               -0.7371967116661464
            ],
            [
               -0.3544690990990993,
               -0.7397567974031067
            ],
            [
               -0.3572716216216216,
               -0.7422612484112563
            ],
            [
               -0.3600741441441442,
               -0.7447145805317066
            ],
            [
               -0.36287666666666674,
               -0.7471266494891233
            ],
            [
               -0.3656791891891893,
               -0.7495124932482173
            ],
            [
               -0.36848171171171185,
               -0.7518906483881473
            ],
            [
               -0.3712842342342344,
               -0.754280024836266
            ],
            [
               -0.37408675675675696,
               -0.7566958710024518
            ],
            [
               -0.3768892792792793,
               -0.7591457602840259
            ],
            [
               -0.37969180180180184,
               -0.7616267332708466
            ],
            [
               -0.3824943243243244,
               -0.7641246221485043
            ],
            [
               -0.38529684684684695,
               -0.7666161315952176
            ],
            [
               -0.3880993693693695,
               -0.769073533757594
            ],
            [
               -0.39090189189189206,
               -0.7714710402999749
            ],
            [
               -0.3937044144144146,
               -0.7737912880896656
            ],
            [
               -0.39650693693693695,
               -0.7760301450784204
            ],
            [
               -0.3993094594594595,
               -0.7781983373146033
            ],
            [
               -0.40211198198198206,
               -0.7803191862703955
            ],
            [
               -0.4049145045045046,
               -0.782422829612561
            ],
            [
               -0.40771702702702717,
               -0.7845383611322492
            ],
            [
               -0.4105195495495496,
               -0.7866860265271702
            ],
            [
               -0.41332207207207217,
               -0.7888717007460324
            ],
            [
               -0.4161245945945947,
               -0.791085281227796
            ],
            [
               -0.4189271171171173,
               -0.7933035097508689
            ],
            [
               -0.4217296396396397,
               -0.7954964166039526
            ],
            [
               -0.4245321621621623,
               -0.7976354789237248
            ],
            [
               -0.42733468468468483,
               -0.7997010614088595
            ],
            [
               -0.4301372072072073,
               -0.8016869458406066
            ],
            [
               -0.4329397297297298,
               -0.8036006929348296
            ],
            [
               -0.4357422522522524,
               -0.8054599189817673
            ],
            [
               -0.4385447747747748,
               -0.8072858729277024
            ],
            [
               -0.4413472972972974,
               -0.8090965340744702
            ],
            [
               -0.44414981981981994,
               -0.8109015361236929
            ],
            [
               -0.4469523423423425,
               -0.8127005314425142
            ],
            [
               -0.44975486486486493,
               -0.8144853777684706
            ],
            [
               -0.4525573873873875,
               -0.8162451834607749
            ],
            [
               -0.45535990990991004,
               -0.8179722544501664
            ],
            [
               -0.4581624324324325,
               -0.8196666930466614
            ],
            [
               -0.46096495495495504,
               -0.8213379084436483
            ],
            [
               -0.4637674774774776,
               -0.8230024307342534
            ],
            [
               -0.46657000000000015,
               -0.8246787719441078
            ],
            [
               -0.4693725225225226,
               -0.826381165109876
            ],
            [
               -0.47217504504504515,
               -0.8281144427223155
            ],
            [
               -0.4749775675675677,
               -0.8298719287644345
            ],
            [
               -0.47778009009009015,
               -0.8316371474643691
            ],
            [
               -0.4805826126126127,
               -0.8333887793205144
            ],
            [
               -0.48338513513513526,
               -0.8351071176844318
            ],
            [
               -0.4861876576576578,
               -0.8367797294657757
            ],
            [
               -0.48899018018018026,
               -0.8384043107776347
            ],
            [
               -0.4917927027027028,
               -0.8399877589455786
            ],
            [
               -0.49459522522522537,
               -0.8415418882029426
            ],
            [
               -0.4973977477477478,
               -0.8430774843616455
            ],
            [
               -0.5002002702702704,
               -0.8445990503509033
            ],
            [
               -0.5030027927927929,
               -0.8461023806264318
            ],
            [
               -0.5058053153153154,
               -0.8475760734739868
            ],
            [
               -0.5086078378378379,
               -0.84900660383293
            ],
            [
               -0.5114103603603605,
               -0.8503851724479496
            ],
            [
               -0.514212882882883,
               -0.8517137447587426
            ],
            [
               -0.5170154054054055,
               -0.8530078155840866
            ],
            [
               -0.519817927927928,
               -0.8542944769213063
            ],
            [
               -0.5226204504504506,
               -0.8556059852255375
            ],
            [
               -0.525422972972973,
               -0.8569706596911209
            ],
            [
               -0.5282254954954956,
               -0.8584040081673745
            ],
            [
               -0.5310280180180181,
               -0.8599030718223419
            ],
            [
               -0.5338305405405407,
               -0.8614460369024257
            ],
            [
               -0.5366330630630631,
               -0.8629974811725485
            ],
            [
               -0.5394355855855857,
               -0.864517770523032
            ],
            [
               -0.5422381081081082,
               -0.8659737358702024
            ],
            [
               -0.5450406306306307,
               -0.8673473263515248
            ],
            [
               -0.5478431531531532,
               -0.8686396090639208
            ],
            [
               -0.5506456756756758,
               -0.8698690385870498
            ],
            [
               -0.5534481981981982,
               -0.8710648127967662
            ],
            [
               -0.5562507207207208,
               -0.8722577068256028
            ],
            [
               -0.5590532432432433,
               -0.8734714903374681
            ],
            [
               -0.5618557657657659,
               -0.8747176492136661
            ],
            [
               -0.5646582882882883,
               -0.8759948097534416
            ],
            [
               -0.5674608108108109,
               -0.8772924971179115
            ],
            [
               -0.5702633333333335,
               -0.878597303139941
            ],
            [
               -0.5730658558558559,
               -0.8798987640882925
            ],
            [
               -0.5758683783783785,
               -0.8811925367822333
            ],
            [
               -0.578670900900901,
               -0.8824796935842136
            ],
            [
               -0.5814734234234236,
               -0.88376265631647
            ],
            [
               -0.584275945945946,
               -0.8850397933711345
            ],
            [
               -0.5870784684684686,
               -0.8863014106927156
            ],
            [
               -0.5898809909909911,
               -0.8875294631016335
            ],
            [
               -0.5926835135135136,
               -0.888701902489196
            ],
            [
               -0.5954860360360361,
               -0.8898006625710113
            ],
            [
               -0.5982885585585587,
               -0.8908205774283353
            ],
            [
               -0.6010910810810811,
               -0.8917757258147416
            ],
            [
               -0.6038936036036037,
               -0.892700171807419
            ],
            [
               -0.6066961261261262,
               -0.8936417653904873
            ],
            [
               -0.6094986486486488,
               -0.8946500484433619
            ],
            [
               -0.6123011711711712,
               -0.8957615670882992
            ],
            [
               -0.6151036936936938,
               -0.8969871946192207
            ],
            [
               -0.6179062162162163,
               -0.8983058802311015
            ],
            [
               -0.6207087387387388,
               -0.89966751123986
            ],
            [
               -0.6235112612612613,
               -0.9010048003352715
            ],
            [
               -0.6263137837837839,
               -0.9022511660880381
            ],
            [
               -0.6291163063063064,
               -0.9033594498040649
            ],
            [
               -0.6319188288288289,
               -0.9043157591976223
            ],
            [
               -0.6347213513513514,
               -0.9051440051698751
            ],
            [
               -0.637523873873874,
               -0.9058994547299353
            ],
            [
               -0.6403263963963964,
               -0.9066530078595756
            ],
            [
               -0.643128918918919,
               -0.9074708331553822
            ],
            [
               -0.6459314414414415,
               -0.9083955057839466
            ],
            [
               -0.6487339639639641,
               -0.9094343692655771
            ],
            [
               -0.6515364864864865,
               -0.9105586034689754
            ],
            [
               -0.6543390090090091,
               -0.9117131347196319
            ],
            [
               -0.6571415315315317,
               -0.912834146183547
            ],
            [
               -0.6599440540540541,
               -0.9138686260196738
            ],
            [
               -0.6627465765765767,
               -0.9147898680299595
            ],
            [
               -0.6655490990990992,
               -0.915604263689977
            ],
            [
               -0.6683516216216216,
               -0.9163476062201992
            ],
            [
               -0.6711541441441442,
               -0.9170725059151008
            ],
            [
               -0.6739566666666668,
               -0.9178312821006276
            ],
            [
               -0.6767591891891893,
               -0.9186599633137527
            ],
            [
               -0.6795617117117118,
               -0.9195684195159777
            ],
            [
               -0.6823642342342343,
               -0.9205394236442153
            ],
            [
               -0.6851667567567569,
               -0.9215363819714197
            ],
            [
               -0.6879692792792793,
               -0.9225166282601012
            ],
            [
               -0.6907718018018019,
               -0.9234454904777587
            ],
            [
               -0.6935743243243244,
               -0.9243063393324833
            ],
            [
               -0.696376846846847,
               -0.925103457521171
            ],
            [
               -0.6991793693693694,
               -0.9258572169634605
            ],
            [
               -0.701981891891892,
               -0.9265937762280465
            ],
            [
               -0.7047844144144145,
               -0.9273333679560551
            ],
            [
               -0.707586936936937,
               -0.9280816149028572
            ],
            [
               -0.7103894594594595,
               -0.9288271012711207
            ],
            [
               -0.7131919819819821,
               -0.929546091574839
            ],
            [
               -0.7159945045045045,
               -0.9302126716233261
            ],
            [
               -0.7187970270270271,
               -0.9308106079432044
            ],
            [
               -0.7215995495495496,
               -0.9313425679321654
            ],
            [
               -0.7244020720720722,
               -0.9318332272227785
            ],
            [
               -0.7272045945945946,
               -0.932324889950173
            ],
            [
               -0.7300071171171172,
               -0.9328668222410421
            ],
            [
               -0.7328096396396397,
               -0.9335016558136031
            ],
            [
               -0.7356121621621622,
               -0.9342532209809846
            ],
            [
               -0.7384146846846847,
               -0.9351196890378695
            ],
            [
               -0.7412172072072073,
               -0.936074129474189
            ],
            [
               -0.7440197297297299,
               -0.9370721441726131
            ],
            [
               -0.7468222522522523,
               -0.9380639706511325
            ],
            [
               -0.7496247747747748,
               -0.9390071126307475
            ],
            [
               -0.7524272972972974,
               -0.9398755822762213
            ],
            [
               -0.7552298198198198,
               -0.9406631707067705
            ],
            [
               -0.7580323423423424,
               -0.9413803015375064
            ],
            [
               -0.760834864864865,
               -0.9420462039670243
            ],
            [
               -0.7636373873873875,
               -0.942679613868332
            ],
            [
               -0.76643990990991,
               -0.9432914902690568
            ],
            [
               -0.7692424324324325,
               -0.9438822684039263
            ],
            [
               -0.7720449549549551,
               -0.944444344849374
            ],
            [
               -0.7748474774774775,
               -0.9449684822163424
            ],
            [
               -0.7776500000000001,
               -0.9454513542057899
            ],
            [
               -0.7804525225225226,
               -0.9459010412744171
            ],
            [
               -0.7832550450450451,
               -0.9463380617911143
            ],
            [
               -0.7860575675675676,
               -0.9467911890958061
            ],
            [
               -0.7888600900900902,
               -0.947289255220161
            ],
            [
               -0.7916626126126127,
               -0.947851678006908
            ],
            [
               -0.7944651351351352,
               -0.9484810247583089
            ],
            [
               -0.7972676576576577,
               -0.9491603396424788
            ],
            [
               -0.8000701801801803,
               -0.9498564190401211
            ],
            [
               -0.8028727027027027,
               -0.9505282538588691
            ],
            [
               -0.8056752252252253,
               -0.9511381444659377
            ],
            [
               -0.8084777477477478,
               -0.9516621099626563
            ],
            [
               -0.8112802702702704,
               -0.9520964440822426
            ],
            [
               -0.8140827927927928,
               -0.9524585168304633
            ],
            [
               -0.8168853153153154,
               -0.9527817464354322
            ],
            [
               -0.8196878378378379,
               -0.9531064522544634
            ],
            [
               -0.8224903603603604,
               -0.953469463699105
            ],
            [
               -0.8252928828828829,
               -0.9538955525428792
            ],
            [
               -0.8280954054054055,
               -0.9543929667557554
            ],
            [
               -0.8308979279279279,
               -0.9549538923675738
            ],
            [
               -0.8337004504504505,
               -0.9555590782983581
            ],
            [
               -0.836502972972973,
               -0.9561846639235836
            ],
            [
               -0.8393054954954956,
               -0.956808815427346
            ],
            [
               -0.842108018018018,
               -0.9574161826598808
            ],
            [
               -0.8449105405405406,
               -0.9579992150253667
            ],
            [
               -0.8477130630630632,
               -0.9585566045463996
            ],
            [
               -0.8505155855855856,
               -0.9590901001933674
            ],
            [
               -0.8533181081081082,
               -0.9596013318298859
            ],
            [
               -0.8561206306306307,
               -0.9600900061205311
            ],
            [
               -0.8589231531531533,
               -0.9605540586755215
            ],
            [
               -0.8617256756756757,
               -0.9609914131436328
            ],
            [
               -0.8645281981981983,
               -0.961402292636429
            ],
            [
               -0.8673307207207208,
               -0.9617908236822263
            ],
            [
               -0.8701332432432433,
               -0.9621650274356763
            ],
            [
               -0.8729357657657658,
               -0.9625350387688112
            ],
            [
               -0.8757382882882884,
               -0.9629102079595633
            ],
            [
               -0.8785408108108108,
               -0.9632962757942434
            ],
            [
               -0.8813433333333334,
               -0.9636938408109894
            ],
            [
               -0.8841458558558559,
               -0.9640988352879882
            ],
            [
               -0.8869483783783785,
               -0.9645048911576186
            ],
            [
               -0.8897509009009009,
               -0.9649066476311758
            ],
            [
               -0.8925534234234235,
               -0.9653025775821307
            ],
            [
               -0.895355945945946,
               -0.9656960080235111
            ],
            [
               -0.8981584684684685,
               -0.9660936774791451
            ],
            [
               -0.900960990990991,
               -0.9665021758355654
            ],
            [
               -0.9037635135135136,
               -0.9669235680039114
            ],
            [
               -0.9065660360360361,
               -0.9673520226867827
            ],
            [
               -0.9093685585585587,
               -0.9677731072129305
            ],
            [
               -0.9121710810810811,
               -0.9681665707088618
            ],
            [
               -0.9149736036036036,
               -0.9685121828774748
            ],
            [
               -0.9177761261261261,
               -0.9687969631646618
            ],
            [
               -0.9205786486486487,
               -0.9690213875257367
            ],
            [
               -0.9233811711711712,
               -0.9692022141594463
            ],
            [
               -0.9261836936936938,
               -0.9693704727198391
            ],
            [
               -0.9289862162162162,
               -0.9695646594217087
            ],
            [
               -0.9317887387387388,
               -0.9698207923644346
            ],
            [
               -0.9345912612612612,
               -0.9701621587944715
            ],
            [
               -0.9373937837837838,
               -0.9705919015983422
            ],
            [
               -0.9401963063063064,
               -0.9710908933413196
            ],
            [
               -0.9429988288288289,
               -0.9716218174662228
            ],
            [
               -0.9458013513513515,
               -0.972138488441161
            ],
            [
               -0.9486038738738739,
               -0.9725978008293086
            ],
            [
               -0.9514063963963965,
               -0.9729708405450173
            ],
            [
               -0.9542089189189189,
               -0.9732499111044892
            ],
            [
               -0.9570114414414415,
               -0.9734494658536579
            ],
            [
               -0.959813963963964,
               -0.9736008030644141
            ],
            [
               -0.9626164864864866,
               -0.9737422777051696
            ],
            [
               -0.9654190090090091,
               -0.9739081058210952
            ],
            [
               -0.9682215315315316,
               -0.9741191696958971
            ],
            [
               -0.9710240540540541,
               -0.9743784852970103
            ],
            [
               -0.9738265765765766,
               -0.9746724308225774
            ],
            [
               -0.9766290990990991,
               -0.9749769796698513
            ],
            [
               -0.9794316216216217,
               -0.9752666393560521
            ],
            [
               -0.9822341441441442,
               -0.9755230579507497
            ],
            [
               -0.9850366666666668,
               -0.9757405327868645
            ],
            [
               -0.9878391891891892,
               -0.9759268147343452
            ],
            [
               -0.9906417117117118,
               -0.9760992303799525
            ],
            [
               -0.9934442342342342,
               -0.9762776892376033
            ],
            [
               -0.9962467567567568,
               -0.9764770981312672
            ],
            [
               -0.9990492792792793,
               -0.9767017807824157
            ],
            [
               -1.0018518018018019,
               -0.9769437125836999
            ],
            [
               -1.0046543243243244,
               -0.9771850308968646
            ],
            [
               -1.0074568468468468,
               -0.9774038457750367
            ],
            [
               -1.0102593693693693,
               -0.9775813361845644
            ],
            [
               -1.0130618918918919,
               -0.9777077969736445
            ],
            [
               -1.0158644144144144,
               -0.9777857674216524
            ],
            [
               -1.018666936936937,
               -0.977829420894675
            ],
            [
               -1.0214694594594596,
               -0.9778606402978263
            ],
            [
               -1.024271981981982,
               -0.9779032172597684
            ],
            [
               -1.0270745045045047,
               -0.9779770735590403
            ],
            [
               -1.029877027027027,
               -0.9780942018419121
            ],
            [
               -1.0326795495495495,
               -0.978257285140965
            ],
            [
               -1.035482072072072,
               -0.9784609820907626
            ],
            [
               -1.0382845945945947,
               -0.978695014487438
            ],
            [
               -1.0410871171171172,
               -0.9789477484242681
            ],
            [
               -1.0438896396396395,
               -0.9792090311748913
            ],
            [
               -1.046692162162162,
               -0.9794715464075019
            ],
            [
               -1.0494946846846847,
               -0.9797306425327592
            ],
            [
               -1.0522972072072072,
               -0.9799831857126073
            ],
            [
               -1.0550997297297298,
               -0.9802262673228306
            ],
            [
               -1.0579022522522523,
               -0.9804564796274042
            ],
            [
               -1.0607047747747749,
               -0.9806700552840739
            ],
            [
               -1.0635072972972974,
               -0.9808636593531317
            ],
            [
               -1.06630981981982,
               -0.9810352668216278
            ],
            [
               -1.0691123423423423,
               -0.9811845182163088
            ],
            [
               -1.0719148648648649,
               -0.9813122384908102
            ],
            [
               -1.0747173873873874,
               -0.9814192932722563
            ],
            [
               -1.07751990990991,
               -0.9815054073162912
            ],
            [
               -1.0803224324324325,
               -0.9815687506848265
            ],
            [
               -1.0831249549549549,
               -0.9816068824446333
            ],
            [
               -1.0859274774774774,
               -0.9816190728200627
            ],
            [
               -1.08873,
               -0.9816093117396913
            ],
            [
               -1.0915325225225225,
               -0.9815887558174985
            ],
            [
               -1.094335045045045,
               -0.9815762424837766
            ],
            [
               -1.0971375675675676,
               -0.9815959411562336
            ],
            [
               -1.0999400900900902,
               -0.9816721347784352
            ],
            [
               -1.1027426126126127,
               -0.9818222424480147
            ],
            [
               -1.1055451351351353,
               -0.9820501006769031
            ],
            [
               -1.1083476576576576,
               -0.9823418396615937
            ],
            [
               -1.1111501801801802,
               -0.9826662179083807
            ],
            [
               -1.1139527027027027,
               -0.9829800777323088
            ],
            [
               -1.1167552252252253,
               -0.9832379908246001
            ],
            [
               -1.1195577477477479,
               -0.983403687879099
            ],
            [
               -1.1223602702702702,
               -0.9834600280071233
            ],
            [
               -1.1251627927927927,
               -0.9834144066405224
            ],
            [
               -1.1279653153153153,
               -0.9832976607299049
            ],
            [
               -1.1307678378378379,
               -0.9831564004699731
            ],
            [
               -1.1335703603603604,
               -0.9830407110270829
            ],
            [
               -1.136372882882883,
               -0.9829906772899237
            ],
            [
               -1.1391754054054055,
               -0.9830256741325931
            ],
            [
               -1.141977927927928,
               -0.9831396316808141
            ],
            [
               -1.1447804504504504,
               -0.9833037212838516
            ],
            [
               -1.147582972972973,
               -0.9834756497219383
            ],
            [
               -1.1503854954954955,
               -0.9836127103205408
            ],
            [
               -1.153188018018018,
               -0.9836845789361561
            ],
            [
               -1.1559905405405406,
               -0.9836819444519462
            ],
            [
               -1.1587930630630632,
               -0.9836184046121079
            ],
            [
               -1.1615955855855855,
               -0.9835252102868015
            ],
            [
               -1.164398108108108,
               -0.983440707988182
            ],
            [
               -1.1672006306306306,
               -0.9833979758067541
            ],
            [
               -1.1700031531531532,
               -0.983414640985887
            ],
            [
               -1.1728056756756757,
               -0.983488059093147
            ],
            [
               -1.1756081981981983,
               -0.9835972074927999
            ],
            [
               -1.1784107207207208,
               -0.9837104176016229
            ],
            [
               -1.1812132432432432,
               -0.9837961862336726
            ],
            [
               -1.1840157657657657,
               -0.983833387004434
            ],
            [
               -1.1868182882882883,
               -0.9838175365599378
            ],
            [
               -1.1896208108108108,
               -0.983761218627103
            ],
            [
               -1.1924233333333334,
               -0.983688817199128
            ],
            [
               -1.195225855855856,
               -0.9836276477273189
            ],
            [
               -1.1980283783783783,
               -0.9835987397880264
            ],
            [
               -1.2008309009009008,
               -0.9836105295059692
            ],
            [
               -1.2036334234234234,
               -0.9836575840364203
            ],
            [
               -1.206435945945946,
               -0.9837246181292523
            ],
            [
               -1.2092384684684685,
               -0.9837941373485295
            ],
            [
               -1.212040990990991,
               -0.9838547336462022
            ],
            [
               -1.2148435135135136,
               -0.9839068264752189
            ],
            [
               -1.2176460360360362,
               -0.9839635671048812
            ],
            [
               -1.2204485585585585,
               -0.9840463797364079
            ],
            [
               -1.223251081081081,
               -0.9841765827779345
            ],
            [
               -1.2260536036036036,
               -0.9843660226323472
            ],
            [
               -1.2288561261261262,
               -0.9846101304295283
            ],
            [
               -1.2316586486486487,
               -0.9848860977042346
            ],
            [
               -1.2344611711711713,
               -0.9851571904889633
            ],
            [
               -1.2372636936936936,
               -0.9853821464452779
            ],
            [
               -1.2400662162162162,
               -0.9855268306840772
            ],
            [
               -1.2428687387387387,
               -0.9855744669458104
            ],
            [
               -1.2456712612612613,
               -0.9855311106028235
            ],
            [
               -1.2484737837837838,
               -0.9854244817098499
            ],
            [
               -1.2512763063063064,
               -0.9852963556626491
            ],
            [
               -1.254078828828829,
               -0.9851907356150946
            ],
            [
               -1.2568813513513515,
               -0.9851413473533623
            ],
            [
               -1.2596838738738738,
               -0.9851621872294232
            ],
            [
               -1.2624863963963964,
               -0.9852438743172776
            ],
            [
               -1.265288918918919,
               -0.9853567460974648
            ],
            [
               -1.2680914414414415,
               -0.9854595886795727
            ],
            [
               -1.270893963963964,
               -0.9855112600046405
            ],
            [
               -1.2736964864864866,
               -0.9854817413568817
            ],
            [
               -1.276499009009009,
               -0.985359520047604
            ],
            [
               -1.2793015315315315,
               -0.9851534886332267
            ],
            [
               -1.282104054054054,
               -0.984889286542193
            ],
            [
               -1.2849065765765766,
               -0.9846016349077944
            ],
            [
               -1.2877090990990991,
               -0.9843252283803245
            ],
            [
               -1.2905116216216217,
               -0.9840868860188894
            ],
            [
               -1.2933141441441443,
               -0.9839009663898259
            ],
            [
               -1.2961166666666666,
               -0.9837688239565872
            ],
            [
               -1.2989191891891891,
               -0.9836817708422427
            ],
            [
               -1.3017217117117117,
               -0.9836260373332733
            ],
            [
               -1.3045242342342342,
               -0.9835878640245972
            ],
            [
               -1.3073267567567568,
               -0.9835571436463493
            ],
            [
               -1.3101292792792794,
               -0.9835287778472841
            ],
            [
               -1.312931801801802,
               -0.9835018093207186
            ],
            [
               -1.3157343243243242,
               -0.9834771122096722
            ],
            [
               -1.3185368468468468,
               -0.9834547596841428
            ],
            [
               -1.3213393693693694,
               -0.9834320903347029
            ],
            [
               -1.324141891891892,
               -0.9834030776511851
            ],
            [
               -1.3269444144144145,
               -0.9833590758989934
            ],
            [
               -1.329746936936937,
               -0.9832905782670491
            ],
            [
               -1.3325494594594596,
               -0.9831894067404723
            ],
            [
               -1.335351981981982,
               -0.9830507692588033
            ],
            [
               -1.3381545045045045,
               -0.9828747818234669
            ],
            [
               -1.340957027027027,
               -0.9826672359558992
            ],
            [
               -1.3437595495495496,
               -0.9824395014641398
            ],
            [
               -1.3465620720720721,
               -0.9822074764089304
            ],
            [
               -1.3493645945945947,
               -0.981989498179155
            ],
            [
               -1.352167117117117,
               -0.9818032178524478
            ],
            [
               -1.3549696396396396,
               -0.9816616895570904
            ],
            [
               -1.3577721621621621,
               -0.9815693197545343
            ],
            [
               -1.3605746846846847,
               -0.9815187271843671
            ],
            [
               -1.3633772072072072,
               -0.9814897745170925
            ],
            [
               -1.3661797297297298,
               -0.9814518472866516
            ],
            [
               -1.3689822522522523,
               -0.9813697836815514
            ],
            [
               -1.3717847747747747,
               -0.9812127934687647
            ],
            [
               -1.3745872972972972,
               -0.9809645319973828
            ],
            [
               -1.3773898198198198,
               -0.9806316235684833
            ],
            [
               -1.3801923423423423,
               -0.9802477502601934
            ],
            [
               -1.382994864864865,
               -0.9798711595305536
            ],
            [
               -1.3857973873873874,
               -0.9795750310926277
            ],
            [
               -1.38859990990991,
               -0.9794322015236934
            ],
            [
               -1.3914024324324323,
               -0.9794976678215572
            ],
            [
               -1.394204954954955,
               -0.9797934277366243
            ],
            [
               -1.3970074774774774,
               -0.9803000910383401
            ],
            [
               -1.39981,
               -0.9809581999002897
            ]
         ]
      }
   ]
}
