# Supplementary material for: Isolation of a planar π-aromatic Bi5− ring in a cobalt-based inverse-sandwich-type complex
Source: Nat Chem. 2025 Jan 20;17(4):547–55. doi: 10.1038/s41557-024-01713-8 (PMC11964920; doi:10.1038/s41557-024-01713-8)
Supplement: Supplementary file 4 — Original magnetic data of compound 1 and origin file of Fig. 3. [file 41557_2024_1713_MOESM4_ESM.zip › sr_and_T/17.csv]

comment	corrected Loops
temperature	0.3
sr	0.032
angle	0
trans	0
B	M
-1.3999	-0.98140060602191
-1.3970974874874873	-0.980626561235362
-1.394294974974975	-0.9798556405273924
-1.3914924624624623	-0.9791878274357573
-1.3886899499499499	-0.9787018616047294
-1.3858874374374373	-0.9784403615820203
-1.3830849249249249	-0.9784040637816789
-1.3802824124124122	-0.9785559547300267
-1.3774798998998998	-0.978833517987981
-1.3746773873873872	-0.979165388564873
-1.3718748748748748	-0.9794878862319558
-1.3690723623623622	-0.9797573358325278
-1.3662698498498498	-0.9799555754015972
-1.3634673373373372	-0.9800881216593758
-1.3606648248248248	-0.980176497605223
-1.3578623123123121	-0.9802476660910857
-1.3550597997997997	-0.9803239960956525
-1.3522572872872871	-0.9804166475883294
-1.3494547747747747	-0.9805239259485581
-1.346652262262262	-0.980634473905194
-1.3438497497497497	-0.9807336611147763
-1.341047237237237	-0.9808106429340242
-1.3382447247247247	-0.9808635276744728
-1.335442212212212	-0.9809008822953096
-1.3326396996996996	-0.9809391350623491
-1.329837187187187	-0.9809968573057937
-1.3270346746746746	-0.9810879643951704
-1.324232162162162	-0.9812162336576231
-1.3214296496496496	-0.9813730888022885
-1.318627137137137	-0.9815395018312465
-1.3158246246246246	-0.9816914797267404
-1.313022112112112	-0.9818073920115076
-1.3102195995995995	-0.9818747584832304
-1.307417087087087	-0.9818942687413541
-1.3046145745745745	-0.9818797017964147
-1.301812062062062	-0.9818537623876584
-1.2990095495495495	-0.9818412034709461
-1.2962070370370369	-0.9818615066281098
-1.2934045245245245	-0.9819235334788738
-1.2906020120120119	-0.9820238835224859
-1.2877994994994995	-0.9821494170663445
-1.2849969869869868	-0.9822829558360866
-1.2821944744744744	-0.9824100568179461
-1.2793919619619618	-0.9825243642484671
-1.2765894494494494	-0.9826295363996562
-1.2737869369369368	-0.9827369700915605
-1.2709844244244244	-0.9828600953892055
-1.2681819119119118	-0.9830073440885008
-1.2653793993993994	-0.9831765204002352
-1.2625768868868867	-0.9833529596918209
-1.2597743743743743	-0.9835126193802735
-1.2569718618618617	-0.9836294948768625
-1.2541693493493493	-0.9836850846865235
-1.2513668368368367	-0.9836766406289599
-1.2485643243243243	-0.9836210287988267
-1.2457618118118117	-0.9835522417052149
-1.2429592992992993	-0.9835126039071747
-1.2401567867867866	-0.9835398733321863
-1.2373542742742742	-0.9836540368390927
-1.2345517617617616	-0.98384805701487
-1.2317492492492492	-0.9840859211659505
-1.2289467367367366	-0.9843092871970338
-1.2261442242242242	-0.9844514186157098
-1.2233417117117116	-0.9844547632569682
-1.2205391991991992	-0.9842872170598733
-1.2177366866866866	-0.9839522832905905
-1.2149341741741742	-0.9834899866207165
-1.2121316616616615	-0.9829680556332077
-1.2093291491491491	-0.9824657413947393
-1.2065266366366365	-0.9820548106239335
-1.203724124124124	-0.9817830609999685
-1.2009216116116115	-0.9816648986690706
-1.198119099099099	-0.9816813479328275
-1.1953165865865865	-0.9817890132957972
-1.192514074074074	-0.981934877656057
-1.1897115615615614	-0.9820722141869274
-1.186909049049049	-0.982172792622781
-1.1841065365365364	-0.982231964713892
-1.181304024024024	-0.9822656315079676
-1.1785015115115114	-0.9823007258568879
-1.175698998998999	-0.9823628368740065
-1.1728964864864864	-0.9824653363626317
-1.170093973973974	-0.9826036436303005
-1.1672914614614613	-0.9827563687487075
-1.164488948948949	-0.9828926668059121
-1.1616864364364363	-0.9829830303114255
-1.158883923923924	-0.9830096372774966
-1.1560814114114113	-0.9829726059788177
-1.153278898898899	-0.9828899772944635
-1.1504763863863863	-0.9827914354450182
-1.1476738738738739	-0.9827079406050181
-1.1448713613613613	-0.9826608559163685
-1.1420688488488488	-0.9826543413655031
-1.1392663363363362	-0.9826737027374861
-1.1364638238238238	-0.9826903925171406
-1.1336613113113112	-0.982672123569158
-1.1308587987987986	-0.9825948124913213
-1.1280562862862862	-0.9824523881023435
-1.1252537737737738	-0.9822611035687561
-1.1224512612612612	-0.9820566857309951
-1.1196487487487485	-0.9818849034802493
-1.1168462362362361	-0.9817882300842353
-1.1140437237237237	-0.9817925596604782
-1.111241211211211	-0.9818980209797601
-1.1084386986986985	-0.9820767916435205
-1.105636186186186	-0.9822788024087983
-1.1028336736736737	-0.9824439399004947
-1.100031161161161	-0.9825174774729741
-1.0972286486486484	-0.9824645258913614
-1.094426136136136	-0.9822795492889771
-1.0916236236236236	-0.9819883421175384
-1.088821111111111	-0.9816419093229456
-1.0860185985985984	-0.9813038560753593
-1.083216086086086	-0.9810345867158123
-1.0804135735735736	-0.9808763978993917
-1.077611061061061	-0.9808432510718292
-1.0748085485485483	-0.9809177394293491
-1.072006036036036	-0.9810558848185462
-1.0692035235235235	-0.9811984101745104
-1.066401011011011	-0.9812855382455867
-1.0635984984984983	-0.9812715531490455
-1.060795985985986	-0.9811355062077183
-1.0579934734734735	-0.9808854897746071
-1.0551909609609609	-0.9805555648687294
-1.0523884484484483	-0.9801962896796894
-1.0495859359359359	-0.9798613944887098
-1.0467834234234235	-0.9795940903302152
-1.0439809109109108	-0.9794165505555341
-1.0411783983983982	-0.979325250846065
-1.0383758858858858	-0.9792933041811731
-1.0355733733733734	-0.9792790729988361
-1.0327708608608608	-0.9792386602418366
-1.0299683483483482	-0.979138822847295
-1.0271658358358358	-0.9789667148998107
-1.0243633233233234	-0.9787337152405313
-1.0215608108108107	-0.9784722205387597
-1.0187582982982981	-0.9782262588697275
-1.0159557857857857	-0.9780385531551581
-1.0131532732732733	-0.9779377246180387
-1.0103507607607607	-0.9779293449804878
-1.007548248248248	-0.9779934856513224
-1.0047457357357357	-0.9780895536175938
-1.0019432232232233	-0.9781670770101007
-0.9991407107107106	-0.9781793375642109
-0.9963381981981981	-0.9780958825694872
-0.9935356856856856	-0.9779102661083146
-0.9907331731731731	-0.9776407927971495
-0.9879306606606606	-0.9773241464031377
-0.9851281481481481	-0.9770039370289261
-0.9823256356356356	-0.9767177249846557
-0.9795231231231231	-0.9764864950634098
-0.9767206106106106	-0.9763097255776596
-0.973918098098098	-0.9761673826772155
-0.9711155855855855	-0.9760279518496826
-0.968313073073073	-0.9758597101509769
-0.9655105605605605	-0.9756414627518399
-0.962708048048048	-0.9753692324652119
-0.9599055355355355	-0.975056808376807
-0.957103023023023	-0.974730154645717
-0.9543005105105105	-0.97441775132976
-0.951497997997998	-0.9741402909836339
-0.9486954854854854	-0.9739033339424563
-0.9458929729729728	-0.9736954736051309
-0.9430904604604604	-0.9734926404136264
-0.9402879479479478	-0.9732670369729859
-0.9374854354354354	-0.9729975790948457
-0.9346829229229228	-0.9726781753222471
-0.9318804104104104	-0.9723209002662163
-0.9290778978978977	-0.9719528601350198
-0.9262753853853853	-0.9716077153033331
-0.9234728728728727	-0.9713146697805786
-0.9206703603603603	-0.9710886245738652
-0.9178678478478477	-0.9709248135542992
-0.9150653353353353	-0.9707997252004361
-0.9122628228228227	-0.9706779832460262
-0.9094603103103103	-0.9705228487248452
-0.9066577977977976	-0.9703068086868449
-0.9038552852852852	-0.9700187440231685
-0.9010527727727726	-0.9696654056615437
-0.8982502602602602	-0.9692669390865483
-0.8954477477477477	-0.9688482765096142
-0.8926452352352352	-0.9684296355797324
-0.8898427227227227	-0.9680196262968739
-0.8870402102102102	-0.9676134826031451
-0.8842376976976977	-0.9671970493076862
-0.8814351851851852	-0.9667550335691788
-0.8786326726726726	-0.9662804235244473
-0.8758301601601601	-0.9657814579131443
-0.8730276476476476	-0.9652832942889351
-0.8702251351351351	-0.9648233164383513
-0.8674226226226226	-0.9644412299939931
-0.8646201101101101	-0.9641669570736779
-0.8618175975975975	-0.9640102106662629
-0.859015085085085	-0.9639552018907924
-0.8562125725725724	-0.9639623474338257
-0.8534100600600599	-0.963976634677316
-0.8506075475475474	-0.9639402112585831
-0.8478050350350349	-0.963805488806073
-0.8450025225225224	-0.9635449962397593
-0.8422000100100099	-0.9631553735649432
-0.8393974974974974	-0.9626548404627056
-0.8365949849849849	-0.9620755279522801
-0.8337924724724723	-0.9614535335860734
-0.8309899599599598	-0.9608199839504241
-0.8281874474474473	-0.960195677192518
-0.8253849349349348	-0.9595903473811762
-0.8225824224224223	-0.9590058325593536
-0.8197799099099098	-0.9584410871057227
-0.8169773973973973	-0.9578965259916756
-0.8141748848848848	-0.9573757486856169
-0.8113723723723723	-0.9568840060351955
-0.8085698598598597	-0.9564243061624926
-0.8057673473473472	-0.9559931909337174
-0.8029648348348347	-0.9555784941727561
-0.8001623223223222	-0.9551606871625882
-0.7973598098098097	-0.9547179784916435
-0.7945572972972972	-0.9542337087647441
-0.7917547847847847	-0.9537034040133237
-0.7889522722722722	-0.9531386179924441
-0.7861497597597596	-0.9525655614857182
-0.7833472472472471	-0.9520182382479478
-0.7805447347347346	-0.9515278024617444
-0.7777422222222221	-0.9511114076261178
-0.7749397097097096	-0.9507643362799285
-0.7721371971971971	-0.9504584259302313
-0.7693346846846846	-0.9501479248189864
-0.7665321721721721	-0.9497815048938001
-0.7637296596596596	-0.9493170222822374
-0.760927147147147	-0.9487344863827225
-0.7581246346346345	-0.9480430064962577
-0.755322122122122	-0.9472791934413773
-0.7525196096096095	-0.946497098972388
-0.749717097097097	-0.9457524616496322
-0.7469145845845845	-0.9450859275593517
-0.744112072072072	-0.9445103948693889
-0.7413095595595595	-0.9440065037382115
-0.738507047047047	-0.943527880587395
-0.7357045345345344	-0.9430147849037922
-0.7329020220220219	-0.9424122154504035
-0.7300995095095094	-0.9416871189663643
-0.7272969969969969	-0.9408395505625347
-0.7244944844844844	-0.9399043999821084
-0.7216919719719719	-0.9389430795323559
-0.7188894594594594	-0.938027518218461
-0.7160869469469469	-0.9372210327471002
-0.7132844344344343	-0.9365614946572274
-0.7104819219219218	-0.9360514594059393
-0.7076794094094093	-0.9356578313565695
-0.7048768968968968	-0.9353208654025886
-0.7020743843843843	-0.9349696899177016
-0.6992718718718718	-0.9345398368300872
-0.6964693593593593	-0.9339879387311396
-0.6936668468468468	-0.9332998283530465
-0.6908643343343343	-0.9324903651281069
-0.6880618218218217	-0.9315957507802548
-0.6852593093093092	-0.9306611499252162
-0.6824567967967967	-0.9297275278969368
-0.6796542842842842	-0.9288215000715649
-0.6768517717717717	-0.9279507732376606
-0.6740492592592592	-0.9271058843897371
-0.6712467467467467	-0.9262670066119247
-0.6684442342342342	-0.9254131738403439
-0.6656417217217216	-0.9245307622191439
-0.6628392092092091	-0.9236185475604908
-0.6600366966966966	-0.9226879262926828
-0.6572341841841841	-0.921758510933316
-0.6544316716716716	-0.9208507802623083
-0.6516291591591591	-0.9199783433500832
-0.6488266466466466	-0.9191424275452496
-0.6460241341341341	-0.9183304418016445
-0.6432216216216216	-0.9175191544567471
-0.640419109109109	-0.9166815675144742
-0.6376165965965965	-0.9157954051512529
-0.634814084084084	-0.9148506028783976
-0.6320115715715715	-0.9138534353323011
-0.629209059059059	-0.9128258772811975
-0.6264065465465465	-0.9118001757493046
-0.623604034034034	-0.9108100232584893
-0.6208015215215215	-0.9098807577023509
-0.617999009009009	-0.9090213730143466
-0.6151964964964964	-0.9082206946053
-0.6123939839839839	-0.9074489629357438
-0.6095914714714714	-0.906664578617826
-0.6067889589589589	-0.9058243061349034
-0.6039864464464464	-0.9048942227000505
-0.6011839339339339	-0.9038584297510872
-0.5983814214214214	-0.90272311039573
-0.5955789089089089	-0.9015147753490018
-0.5927763963963963	-0.9002731494357203
-0.5899738838838838	-0.8990406576208416
-0.5871713713713713	-0.8978514381326175
-0.5843688588588588	-0.8967229495137696
-0.5815663463463463	-0.8956524921467026
-0.5787638338338338	-0.8946195360912119
-0.5759613213213213	-0.8935930466935105
-0.5731588088088088	-0.8925415294306347
-0.5703562962962963	-0.8914427205601405
-0.5675537837837837	-0.8902899806969231
-0.5647512712712712	-0.8890934778242898
-0.5619487587587587	-0.8878758708571441
-0.5591462462462462	-0.8866639302354731
-0.5563437337337337	-0.8854788216389531
-0.5535412212212212	-0.8843282213432708
-0.5507387087087087	-0.8832028736161526
-0.5479361961961962	-0.8820788018424626
-0.5451336836836836	-0.8809245761706286
-0.5423311711711711	-0.8797113915810664
-0.5395286586586586	-0.8784227522520092
-0.5367261461461461	-0.8770606111987722
-0.5339236336336336	-0.8756458803221718
-0.5311211211211211	-0.8742129813669621
-0.5283186086086086	-0.8728000010919934
-0.5255160960960961	-0.8714374384549612
-0.5227135835835836	-0.8701390231954078
-0.519911071071071	-0.868897473319979
-0.5171085585585585	-0.8676865271665009
-0.514306046046046	-0.8664686170772922
-0.5115035335335335	-0.8652057759435485
-0.508701021021021	-0.8638703581477005
-0.5058985085085085	-0.8624522420675078
-0.503095995995996	-0.8609603381037978
-0.5002934834834833	-0.8594180812584569
-0.49749097097097084	-0.8578545382389613
-0.4946884584584583	-0.8562941695649036
-0.4918859459459458	-0.854748695167755
-0.4890834334334333	-0.8532137823085466
-0.4862809209209208	-0.8516716450705957
-0.4834784084084083	-0.850098649795278
-0.48067589589589577	-0.8484753178078681
-0.47787338338338325	-0.8467952700436321
-0.47507087087087074	-0.8450699534864667
-0.47226835835835823	-0.8433273386488651
-0.4694658458458457	-0.8416047460811651
-0.4666633333333332	-0.8399379079472966
-0.4638608208208207	-0.8383496609723402
-0.4610583083083082	-0.8368418736012346
-0.4582557957957957	-0.8353932574735123
-0.45545328328328316	-0.8339639012535474
-0.45265077077077065	-0.8325052716638202
-0.44984825825825814	-0.8309727212510594
-0.4470457457457456	-0.8293367683871717
-0.4442432332332331	-0.8275898152921459
-0.4414407207207206	-0.825746410398952
-0.4386382082082081	-0.8238371766449561
-0.4358356956956956	-0.8218984725621361
-0.43303318318318307	-0.8199611131345985
-0.43023067067067056	-0.8180416636816557
-0.42742815815815804	-0.8161388924690705
-0.42462564564564553	-0.8142362432022008
-0.421823133133133	-0.8123092340841358
-0.4190206206206205	-0.8103351371953862
-0.416218108108108	-0.808301632372002
-0.4134155955955955	-0.8062115593642278
-0.410613083083083	-0.8040822518785193
-0.40781057057057046	-0.801939769615299
-0.40500805805805795	-0.7998100452328203
-0.40220554554554544	-0.7977099781595469
-0.39940303303303293	-0.7956415109959272
-0.3966005205205205	-0.7935907231652284
-0.3937980080080079	-0.7915323033795485
-0.3909954954954955	-0.7894379668253657
-0.3881929829829829	-0.7872860519916118
-0.3853904704704705	-0.7850691012410274
-0.38258795795795786	-0.782796842576003
-0.37978544544544546	-0.780493454511219
-0.37698293293293283	-0.7781898437589372
-0.37418042042042043	-0.7759133038932107
-0.3713779079079078	-0.7736778239794104
-0.3685753953953954	-0.7714781838649085
-0.3657728828828828	-0.7692898392452332
-0.3629703703703704	-0.767074814644461
-0.36016785785785776	-0.764791944290425
-0.35736534534534536	-0.7624084204409087
-0.35456283283283274	-0.7599091634668298
-0.35176032032032034	-0.7573011636263896
-0.3489578078078077	-0.7546114680345994
-0.3461552952952953	-0.7518794255874308
-0.3433527827827827	-0.7491455531617996
-0.3405502702702703	-0.7464404010350201
-0.33774775775775767	-0.7437767562039226
-0.33494524524524527	-0.7411474415342278
-0.33214273273273265	-0.738529186994777
-0.32934022022022025	-0.7358911298929323
-0.3265377077077076	-0.7332050535476453
-0.323735195195195	-0.7304539613617738
-0.3209326826826826	-0.7276361741986241
-0.31813017017017	-0.724763650198859
-0.3153276576576576	-0.7218551768908352
-0.31252514514514496	-0.7189268463309701
-0.30972263263263256	-0.7159832160153272
-0.30692012012011993	-0.7130124390163888
-0.30411760760760753	-0.7099874250944886
-0.3013150950950949	-0.7068731357557096
-0.2985125825825825	-0.7036380339696298
-0.2957100700700699	-0.7002661755900812
-0.2929075575575575	-0.696765962013147
-0.29010504504504486	-0.6931723661553533
-0.28730253253253246	-0.6895412959088709
-0.28450002002001984	-0.6859371282547286
-0.28169750750750744	-0.6824166103766554
-0.2788949949949948	-0.6790136009226144
-0.2760924824824824	-0.6757290911909639
-0.2732899699699698	-0.6725295736983534
-0.2704874574574574	-0.6693544978522539
-0.26768494494494477	-0.6661309536808488
-0.26488243243243237	-0.6627916327397225
-0.26207991991991975	-0.6592911627358289
-0.25927740740740735	-0.6556163893126055
-0.2564748948948947	-0.6517879415431762
-0.2536723823823823	-0.6478529333752461
-0.2508698698698697	-0.6438711626096703
-0.2480673573573573	-0.6398989228952765
-0.24526484484484468	-0.635975034830311
-0.24246233233233228	-0.6321128173632216
-0.23965981981981965	-0.628299772609688
-0.23685730730730725	-0.6245043777741834
-0.23405479479479463	-0.6206873139190858
-0.23125228228228223	-0.6168133370247995
-0.2284497697697696	-0.6128601192267142
-0.2256472572572572	-0.6088216581145292
-0.22284474474474458	-0.6047058072615468
-0.22004223223223218	-0.6005274558630944
-0.21723971971971956	-0.5963002321026873
-0.21443720720720716	-0.5920299056717706
-0.21163469469469454	-0.5877118622410409
-0.20883218218218214	-0.5833334289744727
-0.2060296696696695	-0.5788800144950359
-0.2032271571571571	-0.5743426189342473
-0.2004246446446445	-0.5697237481729964
-0.1976221321321321	-0.5650393001814227
-0.19481961961961947	-0.5603153887295935
-0.19201710710710707	-0.5555808480656521
-0.18921459459459444	-0.5508577141031901
-0.18641208208208204	-0.5461527762623557
-0.18360956956956942	-0.5414530678043705
-0.18080705705705702	-0.5367269822645664
-0.1780045445445444	-0.5319309549006137
-0.175202032032032	-0.527019899330962
-0.17239951951951937	-0.5219584028485067
-0.16959700700700697	-0.516729432137464
-0.16679449449449435	-0.5113380514708616
-0.16399198198198195	-0.5058091557175348
-0.16118946946946933	-0.5001799893648435
-0.15838695695695693	-0.4944897109410051
-0.1555844444444443	-0.4887690287251077
-0.1527819319319319	-0.4830327795481552
-0.14997941941941928	-0.4772773406557404
-0.14717690690690688	-0.47148329376259773
-0.14437439439439426	-0.46562226436521953
-0.14157188188188186	-0.45966577506109935
-0.13876936936936923	-0.45359355762580517
-0.13596685685685683	-0.4473991146332223
-0.1331643443443442	-0.4410912363327459
-0.1303618318318318	-0.4346913466191355
-0.1275593193193192	-0.42822762549954624
-0.12475680680680679	-0.4217275625090445
-0.12195429429429416	-0.41521080821845685
-0.11915178178178176	-0.40868393749748005
-0.11634926926926914	-0.4021381630393514
-0.11354675675675674	-0.3955503329498529
-0.11074424424424412	-0.3888868838232064
-0.10794173173173172	-0.3821099099232585
-0.1051392192192191	-0.37518419019149335
-0.10233670670670669	-0.3680838826425256
-0.09953419419419407	-0.3607976341149098
-0.09673168168168167	-0.353331059308116
-0.09392916916916905	-0.3457059265125049
-0.09112665665665665	-0.3379559468895628
-0.08832414414414402	-0.3301197519959917
-0.08552163163163162	-0.32223234398520045
-0.082719119119119	-0.3143168370609039
-0.0799166066066066	-0.30637848375110016
-0.07711409409409398	-0.2984026567755456
-0.07431158158158158	-0.2903576238584146
-0.07150906906906895	-0.2822017611538254
-0.06870655655655655	-0.2738936026339856
-0.06590404404404393	-0.26540219254336256
-0.06310153153153153	-0.25671492596697326
-0.06029901901901891	-0.2478405932014937
-0.057496506506506506	-0.23880660628763867
-0.054693993993993884	-0.22965105177320416
-0.05189148148148148	-0.22041178902011477
-0.04908896896896886	-0.21111579045059597
-0.04628645645645646	-0.2017719472050507
-0.04348394394394384	-0.19236957612924083
-0.040681431431431436	-0.18288312751064245
-0.037878918918918814	-0.17328163633869514
-0.03507640640640641	-0.1635399129233484
-0.03227389389389379	-0.1536478555848782
-0.02947138138138139	-0.14361482473407866
-0.026668868868868767	-0.13346759821419946
-0.023866356356356366	-0.12324253737381147
-0.021063843843843744	-0.11297454151554709
-0.018261331331331343	-0.10268649608294977
-0.01545881881881872	-0.09238282478165843
-0.01265630630630632	-0.08204943753643457
-0.009853793793793697	-0.0716602394751667
-0.007051281281281296	-0.06118813165403675
-0.004248768768768674	-0.050616847639563256
-0.001446256256256273	-0.03994958563287271
0.0013562562562563496	-0.029211372336629293
0.00415876876876875	-0.018444132045674078
0.006961281281281373	-0.0076958656729081976
0.009763793793793774	0.002992643993730615
0.012566306306306396	0.01359927852946008
0.015368818818818797	0.02412638165108455
0.01817133133133142	0.03459890347328859
0.02097384384384382	0.045055366343056846
0.023776356356356443	0.055534468880511945
0.026578868868868843	0.06606156515850758
0.029381381381381466	0.07663927992750924
0.03218389389389387	0.08724514356699792
0.03498640640640649	0.09783681993926024
0.03778891891891911	0.10836303777699499
0.04059143143143151	0.11877654899736614
0.043393943943944135	0.12904491580883554
0.046196456456456536	0.13915582511312188
0.04899896896896916	0.1491156087074569
0.05180148148148156	0.1589420086784564
0.05460399399399418	0.1686541456862258
0.05740650650650658	0.17826346682625793
0.060209019019019205	0.18776890748341712
0.0630115315315316	0.1971578194954329
0.06581404404404423	0.20641201895303202
0.06861655655655663	0.21551639206028542
0.07141906906906925	0.2244665595688094
0.07422158158158165	0.23327247661293488
0.07702409409409428	0.241956395697285
0.07982660660660668	0.2505457784662056
0.0826291191191193	0.2590637132886476
0.0854316316316317	0.2675204461493019
0.08823414414414432	0.275909352701463
0.09103665665665672	0.28420913867193404
0.09383916916916935	0.29239178499165275
0.09664168168168175	0.3004335637314035
0.09944419419419437	0.3083251463270095
0.10224670670670677	0.3160769174594188
0.10504921921921939	0.3237171224274815
0.10785173173173179	0.3312829316603579
0.11065424424424442	0.3388070703789326
0.11345675675675682	0.3463044329775854
0.11625926926926944	0.3537634240059179
0.11906178178178184	0.3611454644944241
0.12186429429429446	0.36839355210274377
0.12466680680680686	0.37544778373971605
0.12746931931931949	0.382263328587251
0.13027183183183189	0.3888253061645776
0.1330743443443445	0.3951557634874766
0.1358768568568569	0.4013102624863011
0.13867936936936953	0.4073647642285496
0.14148188188188193	0.4133965181749548
0.14428439439439456	0.41946455918611114
0.14708690690690696	0.42559556720571046
0.14988941941941958	0.4317792000764454
0.15269193193193198	0.4379740926670859
0.1554944444444446	0.44412245531266115
0.158296956956957	0.4501686334361987
0.16109946946946962	0.4560759076365557
0.16390198198198203	0.4618365319202815
0.16670449449449465	0.46747226009433795
0.16950700700700705	0.47302564758344867
0.17230951951951967	0.47854525881612575
0.17511203203203207	0.4840696697701179
0.1779145445445447	0.48961531522841706
0.1807170570570571	0.49517180159107566
0.18351956956956972	0.5007058048627302
0.18632208208208212	0.5061719367557234
0.18912459459459474	0.5115268660946278
0.19192710710710714	0.5167421601914957
0.19472961961961976	0.5218119572608786
0.19753213213213217	0.526753412802953
0.2003346446446448	0.5316002326667166
0.2031371571571572	0.5363917294894015
0.2059396696696698	0.5411610582073585
0.2087421821821822	0.5459262720544523
0.21154469469469483	0.5506866823783547
0.21434720720720724	0.5554251560129908
0.21714971971971986	0.5601150871203495
0.21995223223223226	0.5647294489597884
0.22275474474474488	0.5692489468237727
0.22555725725725728	0.573666897943534
0.2283597697697699	0.5779897698883363
0.2311622822822823	0.5822338197178399
0.23396479479479493	0.58641946984749
0.23676730730730733	0.5905655639861288
0.23956981981981995	0.5946853652443506
0.24237233233233235	0.5987852676584688
0.24517484484484497	0.6028660685846041
0.24797735735735738	0.606925719887249
0.25077986986987	0.6109620631456147
0.2535823823823824	0.6149742677688445
0.256384894894895	0.6189624014158459
0.2591874074074074	0.6229254619950453
0.26198991991992004	0.626858926559301
0.26479243243243245	0.6307531423473026
0.26759494494494507	0.6345935993617238
0.27039745745745747	0.6383633965367681
0.2731999699699701	0.6420473255437833
0.2760024824824825	0.6456362880366293
0.2788049949949951	0.6491305075274347
0.2816075075075075	0.6525403036985096
0.28441002002002014	0.6558839678041295
0.28721253253253254	0.6591832468487273
0.29001504504504516	0.6624577717242282
0.29281755755755756	0.6657201575896845
0.2956200700700702	0.668973320423138
0.2984225825825826	0.6722108482435791
0.3012250950950952	0.6754202746671436
0.3040276076076076	0.678588159338616
0.30683012012012023	0.681705300452123
0.30963263263263263	0.6847703807904206
0.31243514514514525	0.6877908842123763
0.31523765765765766	0.6907810309021329
0.3180401701701703	0.6937574603670987
0.3208426826826827	0.6967341156639624
0.3236451951951953	0.6997180151636808
0.3264477077077077	0.7027072707435439
0.3292502202202203	0.7056919418188707
0.3320527327327327	0.7086573655982145
0.33485524524524535	0.7115887926839586
0.33765775775775775	0.7144757499428861
0.34046027027027037	0.7173146777810248
0.34326278278278277	0.7201089971180776
0.3460652952952954	0.7228666445038354
0.3488678078078078	0.7255959762967468
0.3516703203203204	0.7283014994232955
0.3544728328328328	0.7309809551432409
0.35727534534534544	0.7336248427878351
0.36007785785785784	0.7362186676904967
0.36288037037037046	0.7387472933887997
0.36568288288288286	0.7412000656880326
0.3684853953953955	0.7435750852421736
0.3712879079079079	0.7458812299944942
0.3740904204204205	0.748137198923231
0.3768929329329329	0.7503677535459
0.37969544544544553	0.7525981905278676
0.38249795795795793	0.7548486214856356
0.38530047047047056	0.7571296984010316
0.38810298298298296	0.7594409888074451
0.3909054954954956	0.761772410934034
0.393708008008008	0.7641082306954687
0.3965105205205206	0.7664323765603326
0.3993130330330332	0.7687334676930835
0.4021155455455456	0.7710080770156663
0.40491805805805825	0.7732613159405871
0.40772057057057065	0.7755046515662554
0.4105230830830833	0.7777516960293289
0.4133255955955957	0.7800132922990077
0.4161281081081083	0.7822933922986177
0.4189306206206207	0.7845869427836728
0.4217331331331333	0.7868803606542141
0.4245356456456457	0.7891543947948942
0.42733815815815834	0.7913884774231694
0.43014067067067074	0.7935652696274269
0.43294318318318337	0.7956741112432825
0.43574569569569577	0.7977124754917915
0.4385482082082084	0.7996851685665667
0.4413507207207208	0.8016016979668038
0.4441532332332334	0.8034727509387027
0.4469557457457458	0.8053069265994555
0.44975825825825844	0.8071087068542759
0.45256077077077084	0.8088781999567913
0.45536328328328346	0.8106126010834305
0.45816579579579586	0.8123087755028178
0.4609683083083085	0.8139660445281673
0.4637708208208209	0.815588229813982
0.4665733333333335	0.8171842770534814
0.4693758458458459	0.8187672366971213
0.47217835835835853	0.8203518764452662
0.47498087087087093	0.8219515867537981
0.47778338338338355	0.8235754116542829
0.48058589589589595	0.8252259629473874
0.4833884084084086	0.826898703113397
0.486190920920921	0.8285827114263155
0.4889934334334336	0.8302626943315194
0.491795945945946	0.8319217571544357
0.4945984584584586	0.8335443622402392
0.497400970970971	0.8351189467906515
0.5002034834834836	0.8366398108333952
0.503005995995996	0.8381080490565685
0.5058085085085087	0.8395314425829767
0.5086110210210211	0.8409233330701472
0.5114135335335337	0.8423005875409487
0.5142160460460461	0.8436808576581886
0.5170185585585587	0.8450794609051362
0.5198210710710711	0.8465063523380163
0.5226235835835837	0.8479637681990561
0.5254260960960961	0.8494451396341798
0.5282286086086088	0.8509357367522314
0.5310311211211212	0.8524151912991667
0.5338336336336338	0.8538616036852078
0.5366361461461462	0.8552564729434697
0.5394386586586588	0.8565893393913486
0.5422411711711712	0.8578609341646641
0.5450436836836838	0.8590838639980964
0.5478461961961962	0.8602804051894026
0.5506487087087089	0.8614777160398199
0.5534512212212213	0.8627015044916941
0.5562537337337339	0.8639696895566644
0.5590562462462463	0.8652877025719785
0.5618587587587589	0.8666467257323709
0.5646612712712713	0.8680254340147882
0.5674637837837839	0.869394886124222
0.5702662962962963	0.8707253599076494
0.573068808808809	0.8719933950959502
0.5758713213213213	0.8731872494148825
0.578673833833834	0.8743094115788366
0.5814763463463464	0.8753756182656254
0.584278858858859	0.8764107563290697
0.5870813713713714	0.877442826572528
0.589883883883884	0.8784965808578855
0.5926863963963964	0.8795884149443927
0.595488908908909	0.8807236431567862
0.5982914214214214	0.8818965601783402
0.6010939339339341	0.883092939311416
0.6038964464464465	0.884294045765444
0.6066989589589589	0.8854810007449614
0.6095014714714717	0.8866384441769188
0.6123039839839841	0.8877568244534508
0.6151064964964965	0.8888331333152275
0.6179090090090089	0.8898703323266397
0.6207115215215218	0.8908759618459106
0.6235140340340342	0.8918604462599136
0.6263165465465466	0.8928354596381525
0.629119059059059	0.8938124992733336
0.6319215715715718	0.894801643453337
0.6347240840840842	0.8958104167823742
0.6375265965965966	0.8968427569097237
0.640329109109109	0.8978982122366217
0.6431316216216219	0.8989716094622204
0.6459341341341343	0.9000534323011051
0.6487366466466467	0.9011310181243057
0.651539159159159	0.9021904443661546
0.6543416716716719	0.9032187320843241
0.6571441841841843	0.9042058471834231
0.6599466966966967	0.9051460068645691
0.6627492092092091	0.9060380087919946
0.665551721721722	0.9068846249179547
0.6683542342342343	0.9076914178492757
0.6711567467467467	0.908465515047554
0.6739592592592591	0.9092148324369407
0.676761771771772	0.9099479779594237
0.6795642842842844	0.910674683708957
0.6823667967967968	0.9114062699506511
0.6851693093093092	0.9121554944965904
0.687971821821822	0.9129352812537876
0.6907743343343344	0.9137562368766905
0.6935768468468468	0.9146234227379453
0.6963793593593592	0.9155333425369967
0.6991818718718721	0.9164723222346749
0.7019843843843845	0.9174172658086477
0.7047868968968969	0.918339173171475
0.7075894094094093	0.9192089624604802
0.7103919219219221	0.9200043138108085
0.7131944344344345	0.920715734604518
0.7159969469469469	0.9213500475732943
0.7187994594594593	0.9219300743893168
0.7216019719719722	0.9224902910136064
0.7244044844844846	0.923069375591564
0.727206996996997	0.9237015000214792
0.7300095095095094	0.9244086305087873
0.7328120220220222	0.9251958547451178
0.7356145345345346	0.9260509075720329
0.738417047047047	0.9269478797277333
0.7412195595595594	0.9278539327793227
0.7440220720720723	0.928737064894076
0.7468245845845847	0.9295728062278028
0.7496270970970971	0.9303481968319571
0.7524296096096099	0.9310623341842825
0.7552321221221223	0.9317238498054157
0.7580346346346347	0.9323465335645527
0.7608371471471471	0.9329447092595085
0.76363965965966	0.933529790402776
0.7664421721721724	0.9341088217587556
0.7692446846846848	0.9346849982292191
0.7720471971971972	0.9352594538927654
0.77484970970971	0.9358332707757366
0.7776522222222224	0.9364087599869857
0.7804547347347348	0.9369895327301034
0.7832572472472472	0.9375794871609078
0.7860597597597601	0.9381813280591078
0.7888622722722725	0.9387954108932386
0.7916647847847849	0.9394195011790776
0.7944672972972973	0.9400495661005193
0.7972698098098101	0.9406811870233853
0.8000723223223225	0.9413108426999957
0.8028748348348349	0.941936329539711
0.8056773473473473	0.9425559720788657
0.8084798598598602	0.9431668844650862
0.8112823723723726	0.9437631136010813
0.814084884884885	0.944334760834602
0.8168873973973974	0.9448689804922001
0.8196899099099102	0.9453531094359215
0.8224924224224226	0.9457793002781727
0.825294934934935	0.9461492419433453
0.8280974474474474	0.9464771864511947
0.8308999599599602	0.9467897628159272
0.8337024724724726	0.9471219311935568
0.836504984984985	0.9475096636456575
0.8393074974974974	0.9479811241628875
0.8421100100100103	0.9485488318415578
0.8449125225225227	0.9492052345944622
0.8477150350350351	0.9499232546313781
0.8505175475475475	0.950661931052545
0.8533200600600603	0.9513757315078171
0.8561225725725727	0.9520249493592869
0.8589250850850851	0.9525842450922475
0.8617275975975975	0.9530469707154994
0.8645301101101104	0.9534242559147446
0.8673326226226228	0.9537394929319511
0.8701351351351352	0.9540202760166059
0.8729376476476476	0.9542905508069992
0.8757401601601604	0.9545654764980791
0.8785426726726728	0.9548503990369988
0.8813451851851852	0.9551437774103568
0.8841476976976976	0.9554424586254455
0.8869502102102105	0.9557468825113513
0.8897527227227229	0.9560639095423924
0.8925552352352353	0.9564059610599787
0.8953577477477477	0.9567866731389059
0.8981602602602605	0.9572147283253483
0.9009627727727729	0.957688386479262
0.9037652852852853	0.9581931425045593
0.9065677977977977	0.9587038949668225
0.9093703103103106	0.9591913694329588
0.912172822822823	0.9596308918582066
0.9149753353353354	0.9600105642737016
0.9177778478478478	0.960335873357931
0.9205803603603606	0.9606288221680781
0.923382872872873	0.960921486348137
0.9261853853853854	0.961245844235729
0.9289878978978978	0.9616231278608183
0.9317904104104107	0.9620562711883134
0.9345929229229231	0.962528134711178
0.9373954354354355	0.9630063292967725
0.9401979479479479	0.9634532583592168
0.9430004604604607	0.9638381955243622
0.9458029729729731	0.9641474442494993
0.9486054854854855	0.9643891738942192
0.9514079979979979	0.9645912332400361
0.9542105105105108	0.9647925475310111
0.9570130230230232	0.965030836827703
0.9598155355355356	0.9653306309553182
0.962618048048048	0.9656954774379924
0.9654205605605608	0.9661068662312511
0.9682230730730732	0.9665301896613228
0.9710255855855856	0.9669257593165197
0.973828098098098	0.9672612821301085
0.9766306106106108	0.9675217886480969
0.9794331231231233	0.967713925530288
0.9822356356356357	0.9678634390768017
0.985038148148148	0.9680069235137956
0.9878406606606609	0.9681807247123064
0.9906431731731733	0.9684106788587625
0.9934456856856857	0.9687058941970215
0.9962481981981981	0.9690582577181486
0.9990507107107109	0.9694473290191157
1.0018532232232233	0.9698484843669759
1.0046557357357357	0.9702412093150532
1.0074582482482481	0.9706146104664426
1.010260760760761	0.9709684194416845
1.0130632732732734	0.9713095275095553
1.0158657857857858	0.971645764609401
1.0186682982982982	0.9719796193043382
1.021470810810811	0.9723045482875234
1.0242733233233234	0.9726054860377569
1.0270758358358358	0.9728635340708873
1.0298783483483482	0.9730631891207564
1.032680860860861	0.9731994515694942
1.0354833733733735	0.973282106011012
1.0382858858858859	0.9733353994251288
1.0410883983983983	0.9733929219308926
1.0438909109109111	0.9734891574694104
1.0466934234234235	0.9736503318604519
1.049495935935936	0.9738874436803078
1.0522984484484483	0.9741936423167197
1.0551009609609612	0.974546683138032
1.0579034734734736	0.9749155487160761
1.060705985985986	0.97526904091273
1.0635084984984984	0.9755836425224984
1.0663110110110112	0.9758483554269977
1.0691135235235236	0.9760653595541002
1.071916036036036	0.9762467747921086
1.0747185485485484	0.9764090363834494
1.0775210610610613	0.9765670059203411
1.0803235735735737	0.9767297697437516
1.083126086086086	0.9768992473746576
1.0859285985985985	0.9770715955059446
1.0887311111111113	0.9772403863304566
1.0915336236236237	0.9774000223200139
1.0943361361361361	0.9775479751839766
1.0971386486486485	0.9776851035531129
1.0999411611611614	0.9778142092047986
1.1027436736736738	0.9779377568593854
1.1055461861861862	0.9780560035219286
1.1083486986986986	0.9781665463548752
1.1111512112112114	0.9782656188565744
1.1139537237237238	0.978350637091032
1.1167562362362362	0.9784228716296552
1.119558748748749	0.9784889637429137
1.1223612612612615	0.9785603928257485
1.1251637737737739	0.9786507913366904
1.1279662862862863	0.9787718841247468
1.130768798798799	0.9789294481571067
1.1335713113113115	0.9791207896976979
1.136373823823824	0.9793347610492344
1.1391763363363363	0.9795544547669572
1.1419788488488491	0.9797617494158379
1.1447813613613615	0.9799422041492465
1.147583873873874	0.980088671491234
1.1503863863863864	0.9802024727850531
1.1531888988988992	0.9802918814583925
1.1559914114114116	0.9803686425475804
1.158793923923924	0.9804439452118456
1.1615964364364364	0.9805253924778141
1.1643989489489492	0.9806160305238083
1.1672014614614616	0.9807155994258439
1.170003973973974	0.9808232084260153
1.1728064864864864	0.9809400120234884
1.1756089989989993	0.9810704356863009
1.1784115115115117	0.9812211053714963
1.181214024024024	0.9813976513683615
1.1840165365365365	0.9816005841640123
1.1868190490490493	0.9818220503409205
1.1896215615615617	0.9820451826015171
1.1924240740740741	0.98224693432524
1.1952265865865865	0.9824039979129287
1.1980290990990994	0.9825001141434349
1.2008316116116118	0.9825322911756804
1.2036341241241242	0.9825135184402303
1.2064366366366366	0.9824705382204881
1.2092391491491494	0.982436845346983
1.2120416616616618	0.9824427880086068
1.2148441741741742	0.9825058316845388
1.2176466866866866	0.9826242590511978
1.2204491991991995	0.982776667089754
1.2232517117117119	0.9829278337833289
1.2260542242242243	0.9830394285582549
1.2288567367367367	0.9830823384358256
1.2316592492492495	0.983046677560498
1.234461761761762	0.9829461256089451
1.2372642742742743	0.9828149569244939
1.2400667867867867	0.9826984407916026
1.2428692992992996	0.9826394575927786
1.245671811811812	0.9826654618576238
1.2484743243243244	0.9827798874242202
1.2512768368368368	0.9829607236744147
1.2540793493493496	0.9831667313283134
1.256881861861862	0.9833493498262347
1.2596843743743744	0.983466569159027
1.2624868868868868	0.9834944782298694
1.2652893993993997	0.9834330325216063
1.268091911911912	0.9833045139686198
1.2708944244244245	0.9831455296944187
1.2736969369369369	0.9829954189350198
1.2764994494494497	0.9828849460533724
1.279301961961962	0.9828288442334978
1.2821044744744745	0.9828242860290644
1.284906986986987	0.9828552371394235
1.2877094994994998	0.9829006455379472
1.2905120120120122	0.982943218171517
1.2933145245245246	0.9829755346682432
1.296117037037037	0.9830014066739929
1.2989195495495498	0.9830322684038029
1.3017220620620622	0.9830802873686417
1.3045245745745746	0.9831511225094214
1.307327087087087	0.9832393836935989
1.3101295995995998	0.9833288177763622
1.3129321121121122	0.9833974356451805
1.3157346246246246	0.9834258601374326
1.318537137137137	0.9834058262906478
1.32133964964965	0.9833455121446464
1.3241421621621623	0.9832693454879409
1.3269446746746747	0.983211811130827
1.329747187187187	0.9832069340294094
1.3325496996997	0.9832767818227302
1.3353522122122123	0.9834229090777018
1.3381547247247247	0.9836239082020966
1.3409572372372371	0.9838403451062387
1.34375974974975	0.9840259402330531
1.3465622622622624	0.9841417043653362
1.3493647747747748	0.9841685844217878
1.3521672872872872	0.9841144366080419
1.3549697997998	0.9840127857323115
1.3577723123123124	0.9839133606405497
1.3605748248248248	0.9838670265140084
1.3633773373373372	0.9839096256543245
1.36617984984985	0.9840497689910499
1.3689823623623625	0.9842645895793514
1.3717848748748749	0.9845051619759078
1.3745873873873873	0.9847103933960282
1.3773898998999001	0.9848255794423071
1.3801924124124125	0.9848202850887382
1.382994924924925	0.9847002343919447
1.3857974374374373	0.9845094793802989
1.3885999499499502	0.9843218145016925
1.3914024624624626	0.9842234277857964
1.394204974974975	0.9842912626631073
1.3970074874874874	0.984572799865721
1.39981	0.9850726189011298
1.39991	0.9846196608187072
1.3971074774774772	0.9838331735787098
1.3943049549549547	0.983188561752931
1.391502432432432	0.982758171599253
1.3886999099099095	0.9825669747003098
1.385897387387387	0.9825919871366273
1.3830948648648644	0.9827730390794678
1.3802923423423419	0.9830308479256735
1.3774898198198193	0.983286791370473
1.3746872972972968	0.9834790315179527
1.3718847747747747	0.9835714487697103
1.369082252252252	0.9835544718820683
1.3662797297297296	0.9834394097349586
1.363477207207207	0.9832495028802704
1.3606746846846844	0.983011209542066
1.3578721621621619	0.9827483065955551
1.3550696396396393	0.9824797261123523
1.3522671171171168	0.9822203696399647
1.3494645945945942	0.9819830812830441
1.3466620720720717	0.9817798529010981
1.3438595495495491	0.981621114356108
1.3410570270270266	0.981513215128442
1.338254504504504	0.981455352207989
1.335451981981982	0.9814377359082296
1.3326494594594593	0.9814424733520188
1.3298469369369368	0.981447609273884
1.3270444144144142	0.9814334186903741
1.3242418918918917	0.9813889505795761
1.3214393693693691	0.9813164419773488
1.3186368468468466	0.9812317512462265
1.315834324324324	0.9811602405518409
1.3130318018018015	0.9811291195928817
1.310229279279279	0.9811585684960165
1.3074267567567563	0.9812545007395848
1.3046242342342338	0.9814053921269628
1.3018217117117112	0.9815843262594779
1.2990191891891887	0.9817557291990366
1.2962166666666666	0.9818847652746012
1.293414144144144	0.9819465520089996
1.2906116216216215	0.9819324839949517
1.287809099099099	0.981851955577826
1.2850065765765764	0.9817292646078641
1.2822040540540538	0.9815969361324182
1.2794015315315312	0.9814876411617683
1.2765990090090087	0.9814270325889256
1.2737964864864861	0.9814292092009249
1.2709939639639636	0.981495449614689
1.268191441441441	0.9816157689294145
1.2653889189189185	0.9817721410085483
1.262586396396396	0.9819421062646989
1.2597838738738734	0.9821018956971141
1.2569813513513513	0.9822288723819934
1.2541788288288287	0.9823036550781112
1.2513763063063061	0.9823124513113466
1.2485737837837836	0.9822498005967797
1.245771261261261	0.9821212729697302
1.2429687387387385	0.9819450293711942
1.240166216216216	0.9817509105103528
1.2373636936936934	0.9815761235178695
1.2345611711711708	0.981457619501976
1.2317586486486483	0.981422588518388
1.2289561261261257	0.9814796357799009
1.2261536036036031	0.9816136306036658
1.2233510810810806	0.9817866251596621
1.2205485585585585	0.9819456626943717
1.217746036036036	0.982036153755991
1.2149435135135134	0.9820174788243221
1.2121409909909908	0.9818763019005312
1.2093384684684683	0.9816332578530123
1.2065359459459457	0.9813402917163607
1.2037334234234232	0.9810685795159984
1.2009309009009006	0.9808898623273494
1.198128378378378	0.9808562520180493
1.1953258558558555	0.9809843569336665
1.192523333333333	0.9812485961156845
1.1897208108108104	0.9815860479876051
1.1869182882882878	0.9819118459553178
1.1841157657657653	0.9821410028161537
1.1813132432432432	0.9822105908960557
1.1785107207207206	0.9820960422266605
1.175708198198198	0.9818170224589597
1.1729056756756755	0.9814313557750152
1.170103153153153	0.9810189080160794
1.1673006306306304	0.9806601325760302
1.1644981081081078	0.9804153281183632
1.1616955855855853	0.9803101998103847
1.1588930630630627	0.9803312722404736
1.1560905405405402	0.9804317619038785
1.1532880180180176	0.9805456039232001
1.150485495495495	0.9806052968989505
1.1476829729729725	0.9805586046207129
1.14488045045045	0.9803799847799417
1.1420779279279278	0.9800745043617589
1.1392754054054053	0.9796742684229824
1.1364728828828827	0.9792293161322605
1.1336703603603602	0.978796006135394
1.1308678378378376	0.978425947061893
1.128065315315315	0.9781577102516008
1.1252627927927925	0.9780123192069521
1.12246027027027	0.9779923350892916
1.1196577477477474	0.9780836193552462
1.1168552252252248	0.9782586845742816
1.1140527027027023	0.9784808233042166
1.1112501801801797	0.9787086501888933
1.1084476576576572	0.9789010023182194
1.105645135135135	0.9790221340740493
1.1028426126126125	0.9790468265815941
1.10004009009009	0.9789646003724444
1.0972375675675674	0.9787819502678716
1.0944350450450449	0.9785216431949879
1.0916325225225223	0.978218699858215
1.0888299999999997	0.9779135789615605
1.0860274774774772	0.9776439921541014
1.0832249549549546	0.9774373450068494
1.080422432432432	0.9773057659828113
1.0776199099099095	0.9772450024368717
1.074817387387387	0.9772373250508475
1.0720148648648644	0.977257368125876
1.0692123423423419	0.977278969029
1.0664098198198197	0.9772808696479978
1.0636072972972972	0.9772496841600551
1.0608047747747746	0.9771796260952175
1.058002252252252	0.9770697217150306
1.0551997297297295	0.976920153541923
1.052397207207207	0.9767296276732149
1.0495946846846844	0.9764951395676977
1.0467921621621619	0.9762144163777533
1.0439896396396393	0.9758900585631258
1.0411871171171168	0.9755334835486131
1.0383845945945942	0.9751665736166117
1.0355820720720716	0.9748195740489369
1.032779549549549	0.9745250853109948
1.0299770270270265	0.9743094981893887
1.0271745045045044	0.9741843859582588
1.0243719819819819	0.9741407414723067
1.0215694594594593	0.9741483407702982
1.0187669369369368	0.9741610780171204
1.0159644144144142	0.974127294203535
1.0131618918918917	0.9740025055193731
1.010359369369369	0.9737610638566323
1.0075568468468465	0.9734034510042706
1.004754324324324	0.9729570805170289
1.0019518018018014	0.9724702942085062
0.9991492792792789	0.9720011319061654
0.9963467567567563	0.971603850897157
0.9935442342342338	0.9713166775585682
0.9907417117117117	0.9711537844923521
0.9879391891891891	0.9711032086535738
0.9851366666666665	0.9711307885032185
0.982334144144144	0.9711886981521527
0.9795316216216214	0.9712261953576224
0.9767290990990989	0.9711999688306245
0.9739265765765763	0.9710819167280547
0.9711240540540538	0.9708630720328035
0.9683215315315312	0.9705533934973587
0.9655190090090087	0.9701779864033468
0.9627164864864861	0.9697708531612079
0.9599139639639636	0.969367489999615
0.957111441441441	0.9689976323778697
0.9543089189189184	0.9686793204228961
0.9515063963963963	0.9684152707186611
0.9487038738738738	0.9681922887362857
0.9459013513513512	0.9679840710730436
0.9430988288288287	0.9677571753494432
0.9402963063063061	0.9674792091539286
0.9374937837837836	0.9671275599220039
0.934691261261261	0.9666965037059032
0.9318887387387385	0.9662005516988357
0.9290862162162159	0.9656725715377501
0.9262836936936933	0.965156501367076
0.9234811711711708	0.9646960634810009
0.9206786486486482	0.9643223058119188
0.9178761261261257	0.9640435432659469
0.9150736036036036	0.9638409766996756
0.912271081081081	0.9636718825674055
0.9094685585585585	0.963480110518004
0.9066660360360359	0.9632113261992323
0.9038635135135134	0.9628287404653608
0.9010609909909908	0.9623245934516031
0.8982584684684682	0.9617236735564969
0.8954559459459457	0.9610774268182765
0.8926534234234231	0.9604500867592585
0.8898509009009006	0.9599008161536484
0.887048378378378	0.959467237900661
0.8842458558558555	0.9591554290519844
0.8814433333333329	0.9589394913084139
0.8786408108108104	0.9587707849308225
0.8758382882882882	0.9585937958865831
0.8730357657657657	0.9583634373078067
0.8702332432432431	0.9580581153987937
0.8674307207207206	0.9576843098154533
0.864628198198198	0.9572712829664491
0.8618256756756755	0.9568578922060067
0.8590231531531529	0.9564761952979881
0.8562206306306304	0.956137673832246
0.8534181081081078	0.9558270396621869
0.8506155855855853	0.9555060034180003
0.8478130630630627	0.9551259379464325
0.8450105405405401	0.9546452382690713
0.8422080180180176	0.9540454458142447
0.839405495495495	0.9533404829596466
0.8366029729729729	0.9525755636781785
0.8338004504504504	0.9518157690253031
0.8309979279279278	0.9511277456322034
0.8281954054054053	0.9505603220216707
0.8253928828828827	0.9501302453476983
0.8225903603603602	0.9498175814988503
0.8197878378378376	0.9495721605094936
0.816985315315315	0.9493288610446105
0.8141827927927925	0.9490267228062788
0.8113802702702699	0.948625783900021
0.8085777477477474	0.9481164942184184
0.8057752252252248	0.9475191849072662
0.8029727027027023	0.9468744426414293
0.8001701801801802	0.9462281794082763
0.7973676576576576	0.9456167152680981
0.794565135135135	0.9450568322156636
0.7917626126126125	0.9445437106244206
0.7889600900900899	0.9440567081323932
0.7861575675675674	0.9435701597433859
0.7833550450450448	0.9430647480365635
0.7805525225225223	0.9425350533250643
0.7777499999999997	0.9419905622747105
0.7749474774774772	0.9414500289375634
0.7721449549549546	0.9409316570130395
0.769342432432432	0.9404431567822265
0.7665399099099095	0.9399757564773086
0.763737387387387	0.9395047290991452
0.7609348648648648	0.9389965122692552
0.7581323423423423	0.9384199782709102
0.7553298198198197	0.9377577861095026
0.7525272972972972	0.9370136139598162
0.7497247747747746	0.9362124766410951
0.7469222522522521	0.9353937662530283
0.7441197297297295	0.9345992338290718
0.741317207207207	0.9338599292692407
0.7385146846846844	0.9331864987382985
0.7357121621621618	0.9325660807762397
0.7329096396396393	0.9319667728855483
0.7301071171171167	0.9313480749715737
0.7273045945945942	0.9306737577842445
0.7245020720720716	0.9299229188721119
0.7216995495495495	0.9290957714937358
0.718897027027027	0.9282126334953706
0.7160945045045044	0.9273069227410571
0.7132919819819818	0.9264148848115634
0.7104894594594593	0.9255656281030762
0.7076869369369367	0.9247745887422998
0.7048844144144142	0.9240420440462076
0.7020818918918916	0.9233563590869451
0.6992793693693691	0.9227000287743894
0.6964768468468465	0.9220558482727415
0.693674324324324	0.9214109135180637
0.6908718018018014	0.9207573901073207
0.6880692792792789	0.9200905326855522
0.6852667567567567	0.9194056314909984
0.6824642342342342	0.9186959198759879
0.6796617117117116	0.9179528704767026
0.6768591891891891	0.9171690210722838
0.6740566666666665	0.9163420776435216
0.671254144144144	0.9154781701969774
0.6684516216216214	0.9145922092269196
0.6656490990990989	0.9137043421643218
0.6628465765765763	0.9128331577973601
0.6600440540540538	0.9119878722282342
0.6572415315315312	0.9111625702657811
0.6544390090090086	0.9103352431202429
0.6516364864864861	0.9094728705990842
0.6488339639639635	0.9085416218325255
0.6460314414414414	0.9075191772749942
0.6432289189189189	0.9064050118496632
0.6404263963963963	0.9052247433701477
0.6376238738738738	0.904026359630272
0.6348213513513512	0.9028687734175205
0.6320188288288286	0.9018058265371975
0.6292163063063061	0.9008706184995985
0.6264137837837835	0.9000652026470253
0.623611261261261	0.8993591402057004
0.6208087387387384	0.8986976051486604
0.6180062162162159	0.8980166201947712
0.6152036936936933	0.8972606443427624
0.6124011711711708	0.8963969533525653
0.6095986486486482	0.8954223464396343
0.6067961261261261	0.8943603144775516
0.6039936036036035	0.893250024460496
0.601191081081081	0.8921311970424244
0.5983885585585584	0.8910302344523267
0.5955860360360359	0.8899523567530896
0.5927835135135133	0.8888822501491269
0.5899809909909908	0.8877926311525641
0.5871784684684682	0.8866572909157682
0.5843759459459457	0.8854636133381879
0.5815734234234231	0.8842198096834228
0.5787709009009008	0.8829540791587658
0.5759683783783782	0.8817058722838369
0.5731658558558557	0.88051232946622
0.5703633333333331	0.879394749390672
0.5675608108108106	0.8783499739418237
0.564758288288288	0.8773498537485849
0.5619557657657654	0.8763491068501477
0.5591532432432431	0.875298929847609
0.5563507207207206	0.8741617227006346
0.553548198198198	0.8729219497364613
0.5507456756756755	0.871589582109271
0.5479431531531529	0.8701952182715504
0.5451406306306303	0.8687788909543936
0.5423381081081078	0.867376693435431
0.5395355855855855	0.8660099473005534
0.5367330630630629	0.8646805105276576
0.5339305405405403	0.863373437711934
0.5311280180180178	0.8620654576749893
0.5283254954954952	0.8607356487616458
0.5255229729729727	0.8593740290338148
0.5227204504504503	0.8579847574861632
0.5199179279279278	0.8565828661374482
0.5171154054054052	0.8551860492035894
0.5143128828828827	0.8538050224750768
0.5115103603603601	0.8524365686114834
0.5087078378378376	0.851062363337749
0.505905315315315	0.8496544130121493
0.5031027927927927	0.8481852848946074
0.5003002702702701	0.8466392964209841
0.4974977477477476	0.845020243990044
0.494695225225225	0.8433523626011241
0.49189270270270247	0.841673644192702
0.4890901801801799	0.8400235218486618
0.48628765765765736	0.8384291742042692
0.483485135135135	0.8368954498591801
0.48068261261261247	0.8354023204338832
0.4778800900900899	0.8339111807328756
0.47507756756756736	0.832378128168037
0.4722750450450448	0.8307697215042631
0.46947252252252225	0.8290756235077719
0.4666699999999997	0.8273134245108896
0.46386747747747736	0.8255235669462946
0.4610649549549548	0.8237557544881029
0.45826243243243225	0.822051316945621
0.4554599099099097	0.8204276001597934
0.45265738738738714	0.8188699496276788
0.4498548648648646	0.8173343798322394
0.44705234234234204	0.8157603927078122
0.4442498198198197	0.8140898751874952
0.44144729729729715	0.8122858035127123
0.4386447747747746	0.8103444016104364
0.43584225225225204	0.8082965048649515
0.4330397297297295	0.8061974736800112
0.43023720720720693	0.8041088655434756
0.4274346846846844	0.8020778888113086
0.42463216216216204	0.8001214586404186
0.4218296396396395	0.7982201764741391
0.41902711711711693	0.7963242651356401
0.4162245945945944	0.7943695273338656
0.4134220720720718	0.7922980960568804
0.41061954954954927	0.7900772150404345
0.40781702702702693	0.7877100194975841
0.4050145045045044	0.7852350026927375
0.4022119819819818	0.7827146077305474
0.39940945945945927	0.7802168980967785
0.3966069369369367	0.7777963658469583
0.39380441441441416	0.7754799687022838
0.3910018918918916	0.7732625021079684
0.3881993693693693	0.7711121471806521
0.3853968468468467	0.7689836392659496
0.38259432432432416	0.7668341290782503
0.3797918018018016	0.7646362229217641
0.37698927927927905	0.7623840131961201
0.3741867567567565	0.7600906061057522
0.37138423423423395	0.7577787278810998
0.3685817117117116	0.755468358096226
0.36577918918918906	0.7531662004759798
0.3629766666666665	0.7508609155593249
0.36017414414414395	0.7485257851705192
0.3573716216216214	0.746127703324772
0.35456909909909884	0.7436390946131131
0.3517665765765763	0.7410483496708687
0.34896405405405395	0.7383649608981161
0.3461615315315314	0.7356174864542799
0.34335900900900884	0.7328450429779694
0.3405564864864863	0.7300853022633599
0.33775396396396373	0.7273631487235486
0.3349514414414412	0.724683852817978
0.3321489189189186	0.7220329714480502
0.3293463963963963	0.719382806845438
0.32654387387387374	0.7167029888591749
0.3237413513513512	0.7139713781407016
0.3209388288288286	0.7111814721982725
0.31813630630630607	0.7083438043471224
0.3153337837837835	0.7054809722383905
0.31253126126126096	0.7026181576781548
0.30972873873873863	0.6997725375284539
0.3069262162162161	0.6969453285510632
0.3041236936936935	0.6941192708762709
0.30132117117117097	0.6912624852651366
0.2985186486486484	0.6883374901079913
0.29571612612612586	0.6853124577501611
0.2929136036036035	0.6821710755814825
0.29011108108108097	0.6789178569151635
0.2873085585585584	0.6755772239609085
0.28450603603603586	0.6721866509666085
0.2817035135135133	0.6687859699102665
0.27890099099099075	0.665406046714467
0.2760984684684682	0.6620601301780815
0.27329594594594586	0.6587402877487898
0.2704934234234233	0.655419797678686
0.26769090090090075	0.6520606627319621
0.2648883783783782	0.6486240469733934
0.26208585585585564	0.6450807681081929
0.2592833333333331	0.6414191227785
0.25648081081081053	0.6376481609473796
0.2536782882882882	0.633795765695837
0.25087576576576565	0.6299021797125703
0.2480732432432431	0.6260106357583419
0.24527072072072054	0.6221572983752791
0.24246819819819798	0.6183627519943766
0.23966567567567543	0.6146268408394973
0.23686315315315287	0.6109279176874176
0.23406063063063054	0.6072266570316236
0.23125810810810798	0.6034736918479451
0.22845558558558543	0.5996195793955283
0.22565306306306288	0.595625105569702
0.22285054054054032	0.5914697909501995
0.22004801801801777	0.587156721309885
0.2172454954954952	0.5827124892917219
0.21444297297297288	0.5781820181382378
0.21164045045045032	0.5736191667896102
0.20883792792792777	0.5690750402153343
0.20603540540540521	0.5645865823229005
0.20323288288288266	0.5601681008258514
0.2004303603603601	0.5558077855166114
0.19762783783783777	0.551470132338017
0.19482531531531522	0.5471037455682821
0.19202279279279266	0.5426526368134589
0.1892202702702701	0.5380682506954879
0.18641774774774755	0.5333192855303499
0.183615225225225	0.5283970015048235
0.18081270270270244	0.5233149468936109
0.1780101801801801	0.5181035289780431
0.17520765765765756	0.512801178835042
0.172405135135135	0.5074446346120832
0.16960261261261245	0.5020608970280438
0.1668000900900899	0.4966627270552833
0.16399756756756734	0.49124840667652964
0.16119504504504478	0.48580524303058414
0.15839252252252245	0.48031533791075887
0.1555899999999999	0.47476172237515185
0.15278747747747734	0.46913313177090016
0.14998495495495479	0.463426336756477
0.14718243243243223	0.4576457879352873
0.14437990990990968	0.4518010866260717
0.14157738738738712	0.4459032502800837
0.1387748648648648	0.43996082698974115
0.13597234234234223	0.43397670227716667
0.13316981981981968	0.4279460962959869
0.13036729729729712	0.4218559405389798
0.12756477477477457	0.41568564902661476
0.12476225225225201	0.4094092505057812
0.12195972972972946	0.4029988261133601
0.11915720720720713	0.39642907623577966
0.11635468468468457	0.38968255074412805
0.11355216216216202	0.3827546614404555
0.11074963963963946	0.375657216377212
0.10794711711711691	0.3684190978301446
0.10514459459459435	0.3610830382978133
0.1023420720720718	0.35369828220256655
0.09953954954954947	0.3463101050693203
0.09673702702702691	0.33894836076113016
0.09393450450450436	0.3316180135339386
0.0911319819819818	0.32429461591166775
0.08832945945945925	0.31692675591233904
0.08552693693693669	0.3094457627446371
0.08272441441441436	0.3017808727865691
0.0799218918918918	0.29387624519626815
0.07711936936936925	0.2857052947372127
0.0743168468468467	0.27727816944886396
0.07151432432432414	0.2686398535923167
0.06871180180180159	0.2598589144627633
0.06590927927927903	0.25100961122684956
0.0631067567567567	0.24215212059158303
0.060304234234234144	0.2333163466879952
0.05750171171171159	0.2244938965731562
0.054699189189189035	0.21564053609296746
0.05189666666666648	0.20668845102050076
0.049094144144143925	0.19756482357922206
0.04629162162162137	0.18821145075492637
0.04348909909909904	0.1785999180961303
0.04068657657657648	0.1687382508217591
0.03788405405405393	0.15866753787288052
0.035081531531531374	0.14844995380061846
0.03227900900900882	0.13815198713119503
0.029476486486486264	0.1278278207595289
0.02667396396396371	0.11750741729362882
0.023871441441441377	0.10719215176360974
0.021068918918918822	0.09685842192596789
0.018266396396396267	0.08646735258805854
0.015463873873873712	0.07597720610504993
0.012661351351351158	0.06535480877493077
0.009858828828828603	0.05458316600544655
0.007056306306306048	0.043664046576063764
0.004253783783783716	0.03261603679417585
0.0014512612612611608	0.021469796154371223
-0.001351261261261394	0.010262626915991946
-0.004153783783783949	-0.0009660047088367874
-0.006956306306306503	-0.01217736497304256
-0.009758828828829058	-0.02333517191087131
-0.012561351351351613	-0.03440713708799126
-0.015363873873873946	-0.04536723391610764
-0.0181663963963965	-0.05619888379546539
-0.020968918918919055	-0.06689827881437288
-0.02377144144144161	-0.07747631936123989
-0.026573963963964164	-0.08795755347240264
-0.02937648648648672	-0.09837521945421607
-0.03217900900900905	-0.10876282760508371
-0.03498153153153161	-0.11914419172028706
-0.03778405405405416	-0.12952483860110314
-0.040586576576576716	-0.13988779972788462
-0.04338909909909927	-0.15019575658588352
-0.046191621621621826	-0.16039961443286693
-0.04899414414414438	-0.17045141728294805
-0.05179666666666671	-0.18031784624717
-0.05459918918918927	-0.1899900097569484
-0.05740171171171182	-0.1994861263766436
-0.06020423423423438	-0.20884582028146764
-0.06300675675675693	-0.21811744880631417
-0.06580927927927949	-0.22734226760330528
-0.06861180180180204	-0.23654047447474796
-0.07141432432432437	-0.24570377351609568
-0.07421684684684693	-0.25479712244267033
-0.07701936936936948	-0.26376936930155875
-0.07982189189189204	-0.2725695127962328
-0.0826244144144146	-0.28116333953753075
-0.08542693693693715	-0.2895449075423238
-0.0882294594594597	-0.29773891121664037
-0.09103198198198204	-0.3057929086561499
-0.09383450450450459	-0.31376176513276427
-0.09663702702702714	-0.32168934276340305
-0.0994395495495497	-0.3295935258032103
-0.10224207207207225	-0.3374597149513094
-0.10504459459459481	-0.34524522168226107
-0.10784711711711736	-0.35289340650463324
-0.1106496396396397	-0.3603531104329272
-0.11345216216216225	-0.36759703180792863
-0.1162546846846848	-0.3746328633494594
-0.11905720720720736	-0.38150321871296017
-0.12185972972972992	-0.38827395686958316
-0.12466225225225247	-0.39501430781638797
-0.12746477477477502	-0.4017749766472964
-0.13026729729729736	-0.4085712330337377
-0.1330698198198199	-0.41537657842932013
-0.13587234234234247	-0.42212934656966433
-0.13867486486486502	-0.4287505485885879
-0.14147738738738758	-0.4351677037694202
-0.14427990990991013	-0.441337437612686
-0.14708243243243246	-0.4472599088687114
-0.14988495495495502	-0.4529805665142073
-0.15268747747747757	-0.4585785762335141
-0.15549000000000013	-0.4641452981532826
-0.15829252252252268	-0.4697591925842551
-0.16109504504504524	-0.47546456541672183
-0.1638975675675678	-0.48126034512226584
-0.16670009009009013	-0.4871020144628218
-0.16950261261261268	-0.4929158681189895
-0.17230513513513523	-0.4986211483907855
-0.1751076576576578	-0.5041534097325853
-0.17791018018018034	-0.509482303306503
-0.1807127027027029	-0.5146188410217201
-0.18351522522522545	-0.519610467533284
-0.1863177477477478	-0.5245259104407767
-0.18912027027027034	-0.5294346918311403
-0.1919227927927929	-0.5343875297084777
-0.19472531531531545	-0.5394033024801359
-0.197527837837838	-0.544466043812585
-0.20033036036036056	-0.5495323105045158
-0.20313288288288311	-0.5545461930291145
-0.20593540540540545	-0.5594571241623498
-0.208737927927928	-0.5642350620549041
-0.21154045045045056	-0.5688786721837213
-0.2143429729729731	-0.5734144146949431
-0.21714549549549567	-0.5778872250194735
-0.21994801801801822	-0.582345916094368
-0.22275054054054078	-0.5868278369610409
-0.2255530630630631	-0.5913473423948219
-0.22835558558558566	-0.5958913309143936
-0.23115810810810822	-0.6004229385210038
-0.23396063063063077	-0.6048921003431662
-0.23676315315315333	-0.6092497969151875
-0.23956567567567588	-0.6134618925291644
-0.24236819819819821	-0.6175187472268306
-0.24517072072072077	-0.621438096141463
-0.24797324324324332	-0.6252606173364177
-0.2507757657657659	-0.6290395895059089
-0.25357828828828843	-0.6328275367612981
-0.256380810810811	-0.6366634019223596
-0.25918333333333354	-0.6405634705724039
-0.2619858558558559	-0.6445181383823713
-0.26478837837837843	-0.6484950277536468
-0.267590900900901	-0.6524473601805414
-0.27039342342342354	-0.6563252860512059
-0.2731959459459461	-0.6600873331539621
-0.27599846846846865	-0.6637093327141812
-0.2788009909909912	-0.6671889963142168
-0.28160351351351354	-0.6705454844745093
-0.2844060360360361	-0.673814504632182
-0.28720855855855865	-0.6770404100476186
-0.2900110810810812	-0.680267251301609
-0.29281360360360376	-0.6835307062514095
-0.2956161261261263	-0.6868523634985628
-0.29841864864864887	-0.6902371327288896
-0.3012211711711712	-0.6936738104828439
-0.30402369369369375	-0.6971382231076952
-0.3068262162162163	-0.7005980104214169
-0.30962873873873886	-0.7040180270763494
-0.3124312612612614	-0.7073654705826256
-0.31523378378378397	-0.7106140981271987
-0.3180363063063065	-0.7137471672635045
-0.32083882882882886	-0.7167589565153523
-0.3236413513513514	-0.7196548660394622
-0.32644387387387397	-0.7224501843115898
-0.3292463963963965	-0.7251676763628654
-0.3320489189189191	-0.7278342406446814
-0.33485144144144163	-0.7304770068206814
-0.3376539639639642	-0.7331193816485497
-0.3404564864864865	-0.7357776429787297
-0.3432590090090091	-0.7384586754110758
-0.34606153153153163	-0.74115929902614
-0.3488640540540542	-0.7438673701762122
-0.35166657657657674	-0.7465644829944114
-0.3544690990990993	-0.7492297587598256
-0.3572716216216216	-0.7518439714234926
-0.3600741441441442	-0.7543931907796566
-0.36287666666666674	-0.7568712502241266
-0.3656791891891893	-0.7592806271615757
-0.36848171171171185	-0.7616316795995288
-0.3712842342342344	-0.7639405142164066
-0.37408675675675696	-0.7662259875994104
-0.3768892792792793	-0.7685064242457051
-0.37969180180180184	-0.7707965844418165
-0.3824943243243244	-0.7731052843378847
-0.38529684684684695	-0.7754339248105864
-0.3880993693693695	-0.7777760733942811
-0.39090189189189206	-0.7801181749364803
-0.3937044144144146	-0.7824414119652143
-0.39650693693693695	-0.7847246440527527
-0.3993094594594595	-0.7869481865446672
-0.40211198198198206	-0.7890979448177251
-0.4049145045045046	-0.7911691600298909
-0.40771702702702717	-0.7931688521149438
-0.4105195495495496	-0.7951160817932268
-0.41332207207207217	-0.7970394714250781
-0.4161245945945947	-0.7989720144180821
-0.4189271171171173	-0.8009439481845555
-0.4217296396396397	-0.8029751618544063
-0.4245321621621623	-0.805069020732136
-0.42733468468468483	-0.8072094254744437
-0.4301372072072073	-0.8093623180900973
-0.4329397297297298	-0.8114817978174187
-0.4357422522522524	-0.813519773654148
-0.4385447747747748	-0.8154370060266862
-0.4413472972972974	-0.8172128169986828
-0.44414981981981994	-0.818850894757571
-0.4469523423423425	-0.8203794998166314
-0.44975486486486493	-0.8218457895486935
-0.4525573873873875	-0.8233055326639891
-0.45535990990991004	-0.8248107402675497
-0.4581624324324325	-0.8263983215551924
-0.46096495495495504	-0.8280825977579953
-0.4637674774774776	-0.8298534487988325
-0.46657000000000015	-0.8316803305912139
-0.4693725225225226	-0.8335208373357859
-0.47217504504504515	-0.8353313461773433
-0.4749775675675677	-0.837076886972346
-0.47778009009009015	-0.8387378095286886
-0.4805826126126127	-0.8403119027830861
-0.48338513513513526	-0.8418119923344953
-0.4861876576576578	-0.8432602739297781
-0.48899018018018026	-0.8446813732200935
-0.4917927027027028	-0.8460961827750257
-0.49459522522522537	-0.8475179711245255
-0.4973977477477478	-0.8489513348029312
-0.5002002702702704	-0.8503936176220919
-0.5030027927927929	-0.8518377659180802
-0.5058053153153154	-0.8532754011531976
-0.5086078378378379	-0.8546991608259011
-0.5114103603603605	-0.8561039073150121
-0.514212882882883	-0.8574869698081176
-0.5170154054054055	-0.8588479295823879
-0.519817927927928	-0.8601884649467975
-0.5226204504504506	-0.8615124807696537
-0.525422972972973	-0.8628263352985712
-0.5282254954954956	-0.8641386742109818
-0.5310280180180181	-0.8654593687503955
-0.5338305405405407	-0.8667973780182001
-0.5366330630630631	-0.8681578996612345
-0.5394355855855857	-0.8695397015403723
-0.5422381081081082	-0.8709337767001071
-0.5450406306306307	-0.8723242599052561
-0.5478431531531532	-0.8736918845373911
-0.5506456756756758	-0.8750193367989949
-0.5534481981981982	-0.8762970106655719
-0.5562507207207208	-0.8775272319684804
-0.5590532432432433	-0.8787252356042801
-0.5618557657657659	-0.8799160565837236
-0.5646582882882883	-0.8811277946290925
-0.5674608108108109	-0.8823830106598611
-0.5702633333333335	-0.8836908458107227
-0.5730658558558559	-0.885042478426227
-0.5758683783783785	-0.8864116702663818
-0.578670900900901	-0.8877606275684453
-0.5814734234234236	-0.8890496928063105
-0.584275945945946	-0.890248062144352
-0.5870784684684686	-0.8913422637860342
-0.5898809909909911	-0.8923397328202876
-0.5926835135135136	-0.893266321407139
-0.5954860360360361	-0.8941585141142159
-0.5982885585585587	-0.895052836749719
-0.6010910810810811	-0.8959758648407063
-0.6038936036036037	-0.8969380252082142
-0.6066961261261262	-0.8979330924365454
-0.6094986486486488	-0.8989433369861353
-0.6123011711711712	-0.8999483440259066
-0.6151036936936938	-0.9009342626220234
-0.6179062162162163	-0.9019001103755395
-0.6207087387387388	-0.9028588103680293
-0.6235112612612613	-0.9038325222903019
-0.6263137837837839	-0.9048438962342351
-0.6291163063063064	-0.905906398829653
-0.6319188288288289	-0.9070172890466577
-0.6347213513513514	-0.9081559818284084
-0.637523873873874	-0.9092887013289117
-0.6403263963963964	-0.9103781176633783
-0.643128918918919	-0.9113948504449529
-0.6459314414414415	-0.9123269536044316
-0.6487339639639641	-0.9131840617145535
-0.6515364864864865	-0.9139946107183055
-0.6543390090090091	-0.914796868896385
-0.6571415315315317	-0.9156266357918865
-0.6599440540540541	-0.9165056534809868
-0.6627465765765767	-0.9174346040684036
-0.6655490990990992	-0.9183930791460866
-0.6683516216216216	-0.9193465930722329
-0.6711541441441442	-0.9202583509496658
-0.6739566666666668	-0.92110187407622
-0.6767591891891893	-0.9218702778970167
-0.6795617117117118	-0.9225790975335986
-0.6823642342342343	-0.9232616945077907
-0.6851667567567569	-0.9239587359866095
-0.6879692792792793	-0.9247051911975839
-0.6907718018018019	-0.9255190906624196
-0.6935743243243244	-0.9263956877671446
-0.696376846846847	-0.9273088685018331
-0.6991793693693694	-0.9282192867064307
-0.701981891891892	-0.9290865512962179
-0.7047844144144145	-0.9298815604666906
-0.707586936936937	-0.9305951432224007
-0.7103894594594595	-0.9312404661457703
-0.7131919819819821	-0.9318487222078846
-0.7159945045045045	-0.932459734045695
-0.7187970270270271	-0.9331105844485252
-0.7215995495495496	-0.9338257849529772
-0.7244020720720722	-0.93461174709443
-0.7272045945945946	-0.9354567535271876
-0.7300071171171172	-0.9363358157491908
-0.7328096396396397	-0.9372183707859982
-0.7356121621621622	-0.938076155432517
-0.7384146846846847	-0.938888930385279
-0.7412172072072073	-0.9396467944212792
-0.7440197297297299	-0.9403491770096437
-0.7468222522522523	-0.9410017129904915
-0.7496247747747748	-0.9416127037802096
-0.7524272972972974	-0.9421906384454011
-0.7552298198198198	-0.942743457564756
-0.7580323423423424	-0.9432792711766624
-0.760834864864865	-0.9438075136896771
-0.7636373873873875	-0.9443393337058192
-0.76643990990991	-0.9448864356009548
-0.7692424324324325	-0.9454584148653444
-0.7720449549549551	-0.9460594902412014
-0.7748474774774775	-0.9466860427290325
-0.7776500000000001	-0.9473262761424963
-0.7804525225225226	-0.9479626142456976
-0.7832550450450451	-0.9485763980386364
-0.7860575675675676	-0.9491534562143302
-0.7888600900900902	-0.9496886049612518
-0.7916626126126127	-0.9501873376134267
-0.7944651351351352	-0.9506638663421705
-0.7972676576576577	-0.9511359779682762
-0.8000701801801803	-0.9516183919850538
-0.8028727027027027	-0.952116989041458
-0.8056752252252253	-0.9526261204192692
-0.8084777477477478	-0.953130220290366
-0.8112802702702704	-0.9536094397175368
-0.8140827927927928	-0.9540475275195441
-0.8168853153153154	-0.9544392432099555
-0.8196878378378379	-0.9547945693874529
-0.8224903603603604	-0.9551379459718603
-0.8252928828828829	-0.9555023804664928
-0.8280954054054055	-0.9559200492398927
-0.8308979279279279	-0.956412283524279
-0.8337004504504505	-0.9569821713402258
-0.836502972972973	-0.9576122615445584
-0.8393054954954956	-0.9582682608418518
-0.842108018018018	-0.9589076988745513
-0.8449105405405406	-0.9594909463174668
-0.8477130630630632	-0.9599912436464149
-0.8505155855855856	-0.9604007751439823
-0.8533181081081082	-0.9607311646398073
-0.8561206306306307	-0.9610086066261232
-0.8589231531531533	-0.9612655441835816
-0.8617256756756757	-0.9615317878424583
-0.8645281981981983	-0.9618279217368246
-0.8673307207207208	-0.9621628182470785
-0.8701332432432433	-0.962535477479753
-0.8729357657657658	-0.9629398191745031
-0.8757382882882884	-0.9633700593234287
-0.8785408108108108	-0.9638242524902354
-0.8813433333333334	-0.9643044718852396
-0.8841458558558559	-0.9648135815803118
-0.8869483783783785	-0.9653500580521068
-0.8897509009009009	-0.9659032610591287
-0.8925534234234235	-0.9664515608551143
-0.895355945945946	-0.9669647696387491
-0.8981584684684685	-0.9674107311945883
-0.900960990990991	-0.9677642709597025
-0.9037635135135136	-0.9680156153656176
-0.9065660360360361	-0.9681752853443142
-0.9093685585585587	-0.9682734396175658
-0.9121710810810811	-0.9683533892972078
-0.9149736036036036	-0.9684609404875413
-0.9177761261261261	-0.9686326759634167
-0.9205786486486487	-0.9688867419221168
-0.9233811711711712	-0.9692189794379846
-0.9261836936936938	-0.9696055568987652
-0.9289862162162162	-0.970011177332812
-0.9317887387387388	-0.9704001546385974
-0.9345912612612612	-0.970746778354129
-0.9373937837837838	-0.9710417129146753
-0.9401963063063064	-0.9712925880933203
-0.9429988288288289	-0.9715189439003564
-0.9458013513513515	-0.9717436032491042
-0.9486038738738739	-0.9719837027334661
-0.9514063963963965	-0.9722446229803692
-0.9542089189189189	-0.9725189320227701
-0.9570114414414415	-0.9727905917785034
-0.959813963963964	-0.9730427390046203
-0.9626164864864866	-0.9732660241220856
-0.9654190090090091	-0.9734642468212771
-0.9682215315315316	-0.9736549601594171
-0.9710240540540541	-0.9738645056531299
-0.9738265765765766	-0.9741189676765829
-0.9766290990990991	-0.9744340849153741
-0.9794316216216217	-0.9748076767129015
-0.9822341441441442	-0.9752174313206938
-0.9850366666666668	-0.9756251836518108
-0.9878391891891892	-0.9759866549534786
-0.9906417117117118	-0.9762637648563004
-0.9934442342342342	-0.9764356939666985
-0.9962467567567568	-0.976505198503522
-0.9990492792792793	-0.9764981604166454
-1.0018518018018019	-0.9764565084622188
-1.0046543243243244	-0.9764267526583719
-1.0074568468468468	-0.9764477364406663
-1.0102593693693693	-0.976541379543781
-1.0130618918918919	-0.97670911469392
-1.0158644144144144	-0.9769347837662252
-1.018666936936937	-0.9771926145297061
-1.0214694594594596	-0.9774572719551897
-1.024271981981982	-0.9777124107666466
-1.0270745045045047	-0.9779548255060488
-1.029877027027027	-0.978192953968785
-1.0326795495495495	-0.9784405547446562
-1.035482072072072	-0.9787081284425305
-1.0382845945945947	-0.9789954747426854
-1.0410871171171172	-0.9792883843751397
-1.0438896396396395	-0.9795609884105538
-1.046692162162162	-0.9797832365354444
-1.0494946846846847	-0.9799310654834494
-1.0522972072072072	-0.9799957229275176
-1.0550997297297298	-0.9799888328136825
-1.0579022522522523	-0.9799411130110551
-1.0607047747747749	-0.9798947569638694
-1.0635072972972974	-0.9798916636603257
-1.06630981981982	-0.979961200793767
-1.0691123423423423	-0.9801114837419549
-1.0719148648648649	-0.9803271147446191
-1.0747173873873874	-0.980574269437207
-1.07751990990991	-0.9808116102115423
-1.0803224324324325	-0.9810035487569484
-1.0831249549549549	-0.9811315398359342
-1.0859274774774774	-0.981199669779766
-1.08873	-0.9812326408103651
-1.0915325225225225	-0.9812667568460678
-1.094335045045045	-0.9813368643778693
-1.0971375675675676	-0.9814636065326852
-1.0999400900900902	-0.9816453230319211
-1.1027426126126127	-0.98185745488904
-1.1055451351351353	-0.9820598544282317
-1.1083476576576576	-0.9822097591321679
-1.1111501801801802	-0.9822762383867889
-1.1139527027027027	-0.9822513273220215
-1.1167552252252253	-0.9821540451585302
-1.1195577477477479	-0.9820257599920263
-1.1223602702702702	-0.9819181805179464
-1.1251627927927927	-0.98187770445219
-1.1279653153153153	-0.9819311172380729
-1.1307678378378379	-0.9820772767930463
-1.1335703603603604	-0.982287534747496
-1.136372882882883	-0.9825148331261462
-1.1391754054054055	-0.9827085936910045
-1.141977927927928	-0.9828306160219245
-1.1447804504504504	-0.982866856426118
-1.147582972972973	-0.982831299850083
-1.1503854954954955	-0.9827607299212635
-1.153188018018018	-0.9827021959512583
-1.1559905405405406	-0.9826973768042131
-1.1587930630630632	-0.9827690459534879
-1.1615955855855855	-0.9829141066891758
-1.164398108108108	-0.9831054295026633
-1.1672006306306306	-0.9833017313221415
-1.1700031531531532	-0.9834619971746665
-1.1728056756756757	-0.983559392689159
-1.1756081981981983	-0.9835897921470698
-1.1784107207207208	-0.9835719114383847
-1.1812132432432432	-0.9835389710302149
-1.1840157657657657	-0.9835248266458578
-1.1868182882882883	-0.983549555146578
-1.1896208108108108	-0.9836098382980583
-1.1924233333333334	-0.983677979354517
-1.195225855855856	-0.983710481571044
-1.1980283783783783	-0.9836637685802998
-1.2008309009009008	-0.983511966537592
-1.2036334234234234	-0.9832606285808563
-1.206435945945946	-0.9829512750421636
-1.2092384684684685	-0.9826543887940036
-1.212040990990991	-0.9824521852229242
-1.2148435135135136	-0.9824158848941995
-1.2176460360360362	-0.9825842281636263
-1.2204485585585585	-0.9829498918676969
-1.223251081081081	-0.9834582737419344
-1.2260536036036036	-0.984019460547396
-1.2288561261261262	-0.9845302282889958
-1.2316586486486487	-0.984899885544942
-1.2344611711711713	-0.9850726189011298
-1.2372636936936936	-0.9850400864243491
-1.2400662162162162	-0.9848409718892277
-1.2428687387387387	-0.9845481090725683
-1.2456712612612613	-0.9842473842344637
-1.2484737837837838	-0.984014820421214
-1.2512763063063064	-0.9838984092451761
-1.254078828828829	-0.9839094201308147
-1.2568813513513515	-0.9840247536092672
-1.2596838738738738	-0.9841984789485048
-1.2624863963963964	-0.9843781049080629
-1.265288918918919	-0.9845201454068613
-1.2680914414414415	-0.9846003624705855
-1.270893963963964	-0.9846162936177765
-1.2736964864864866	-0.9845824560415661
-1.276499009009009	-0.9845209895549183
-1.2793015315315315	-0.9844516859575023
-1.282104054054054	-0.984385046559773
-1.2849065765765766	-0.9843204463500084
-1.2877090990990991	-0.9842493264029843
-1.2905116216216217	-0.9841614188892547
-1.2933141441441443	-0.9840510248526793
-1.2961166666666666	-0.9839206208378246
-1.2989191891891891	-0.9837803909479637
-1.3017217117117117	-0.9836440927594203
-1.3045242342342342	-0.9835232280200672
-1.3073267567567568	-0.9834221814847717
-1.3101292792792794	-0.9833365493474604
-1.312931801801802	-0.9832554924983692
-1.3157343243243242	-0.9831671867180676
-1.3185368468468468	-0.9830650251850921
-1.3213393693693694	-0.9829517546376569
-1.324141891891892	-0.982839427715887
-1.3269444144144145	-0.9827446988564208
-1.329746936936937	-0.9826809605573847
-1.3325494594594596	-0.9826503322793185
-1.335351981981982	-0.9826389340544486
-1.3381545045045045	-0.98261795110711
-1.340957027027027	-0.9825509818611169
-1.3437595495495496	-0.9824057528651138
-1.3465620720720721	-0.982166370829803
-1.3493645945945947	-0.9818416285304215
-1.352167117117117	-0.9814658345779381
-1.3549696396396396	-0.9810909746772749
-1.3577721621621621	-0.9807719918378937
-1.3605746846846847	-0.980549573200598
-1.3633772072072072	-0.9804361016160188
-1.3661797297297298	-0.9804098338752658
-1.3689822522522523	-0.9804199899398416
-1.3717847747747747	-0.9804019852161812
-1.3745872972972972	-0.9802986207058797
-1.3773898198198198	-0.9800808118551652
-1.3801923423423423	-0.9797611831216704
-1.382994864864865	-0.9793957473792778
[truncated: 6 more rows]
