# Supplementary material for: Isolation of a planar π-aromatic Bi5− ring in a cobalt-based inverse-sandwich-type complex
Source: Nat Chem. 2025 Jan 20;17(4):547–55. doi: 10.1038/s41557-024-01713-8 (PMC11964920; doi:10.1038/s41557-024-01713-8)
Supplement: Supplementary file 4 — Original magnetic data of compound 1 and origin file of Fig. 3. [file 41557_2024_1713_MOESM4_ESM.zip › sr_and_T/17.json]

{
   "comment": "corrected Loops",
   "temperature": 0.3,
   "measures": [
      {
         "sr": 0.032,
         "angle": 0,
         "trans": 0,
         "cool_t": 1,
         "comment": "to H_stop",
         "data": [
            [
               -1.3999,
               -0.98140060602191
            ],
            [
               -1.3970974874874873,
               -0.980626561235362
            ],
            [
               -1.394294974974975,
               -0.9798556405273924
            ],
            [
               -1.3914924624624623,
               -0.9791878274357573
            ],
            [
               -1.3886899499499499,
               -0.9787018616047294
            ],
            [
               -1.3858874374374373,
               -0.9784403615820203
            ],
            [
               -1.3830849249249249,
               -0.9784040637816789
            ],
            [
               -1.3802824124124122,
               -0.9785559547300267
            ],
            [
               -1.3774798998998998,
               -0.978833517987981
            ],
            [
               -1.3746773873873872,
               -0.979165388564873
            ],
            [
               -1.3718748748748748,
               -0.9794878862319558
            ],
            [
               -1.3690723623623622,
               -0.9797573358325278
            ],
            [
               -1.3662698498498498,
               -0.9799555754015972
            ],
            [
               -1.3634673373373372,
               -0.9800881216593758
            ],
            [
               -1.3606648248248248,
               -0.980176497605223
            ],
            [
               -1.3578623123123121,
               -0.9802476660910857
            ],
            [
               -1.3550597997997997,
               -0.9803239960956525
            ],
            [
               -1.3522572872872871,
               -0.9804166475883294
            ],
            [
               -1.3494547747747747,
               -0.9805239259485581
            ],
            [
               -1.346652262262262,
               -0.980634473905194
            ],
            [
               -1.3438497497497497,
               -0.9807336611147763
            ],
            [
               -1.341047237237237,
               -0.9808106429340242
            ],
            [
               -1.3382447247247247,
               -0.9808635276744728
            ],
            [
               -1.335442212212212,
               -0.9809008822953096
            ],
            [
               -1.3326396996996996,
               -0.9809391350623491
            ],
            [
               -1.329837187187187,
               -0.9809968573057937
            ],
            [
               -1.3270346746746746,
               -0.9810879643951704
            ],
            [
               -1.324232162162162,
               -0.9812162336576231
            ],
            [
               -1.3214296496496496,
               -0.9813730888022885
            ],
            [
               -1.318627137137137,
               -0.9815395018312465
            ],
            [
               -1.3158246246246246,
               -0.9816914797267404
            ],
            [
               -1.313022112112112,
               -0.9818073920115076
            ],
            [
               -1.3102195995995995,
               -0.9818747584832304
            ],
            [
               -1.307417087087087,
               -0.9818942687413541
            ],
            [
               -1.3046145745745745,
               -0.9818797017964147
            ],
            [
               -1.301812062062062,
               -0.9818537623876584
            ],
            [
               -1.2990095495495495,
               -0.9818412034709461
            ],
            [
               -1.2962070370370369,
               -0.9818615066281098
            ],
            [
               -1.2934045245245245,
               -0.9819235334788738
            ],
            [
               -1.2906020120120119,
               -0.9820238835224859
            ],
            [
               -1.2877994994994995,
               -0.9821494170663445
            ],
            [
               -1.2849969869869868,
               -0.9822829558360866
            ],
            [
               -1.2821944744744744,
               -0.9824100568179461
            ],
            [
               -1.2793919619619618,
               -0.9825243642484671
            ],
            [
               -1.2765894494494494,
               -0.9826295363996562
            ],
            [
               -1.2737869369369368,
               -0.9827369700915605
            ],
            [
               -1.2709844244244244,
               -0.9828600953892055
            ],
            [
               -1.2681819119119118,
               -0.9830073440885008
            ],
            [
               -1.2653793993993994,
               -0.9831765204002352
            ],
            [
               -1.2625768868868867,
               -0.9833529596918209
            ],
            [
               -1.2597743743743743,
               -0.9835126193802735
            ],
            [
               -1.2569718618618617,
               -0.9836294948768625
            ],
            [
               -1.2541693493493493,
               -0.9836850846865235
            ],
            [
               -1.2513668368368367,
               -0.9836766406289599
            ],
            [
               -1.2485643243243243,
               -0.9836210287988267
            ],
            [
               -1.2457618118118117,
               -0.9835522417052149
            ],
            [
               -1.2429592992992993,
               -0.9835126039071747
            ],
            [
               -1.2401567867867866,
               -0.9835398733321863
            ],
            [
               -1.2373542742742742,
               -0.9836540368390927
            ],
            [
               -1.2345517617617616,
               -0.98384805701487
            ],
            [
               -1.2317492492492492,
               -0.9840859211659505
            ],
            [
               -1.2289467367367366,
               -0.9843092871970338
            ],
            [
               -1.2261442242242242,
               -0.9844514186157098
            ],
            [
               -1.2233417117117116,
               -0.9844547632569682
            ],
            [
               -1.2205391991991992,
               -0.9842872170598733
            ],
            [
               -1.2177366866866866,
               -0.9839522832905905
            ],
            [
               -1.2149341741741742,
               -0.9834899866207165
            ],
            [
               -1.2121316616616615,
               -0.9829680556332077
            ],
            [
               -1.2093291491491491,
               -0.9824657413947393
            ],
            [
               -1.2065266366366365,
               -0.9820548106239335
            ],
            [
               -1.203724124124124,
               -0.9817830609999685
            ],
            [
               -1.2009216116116115,
               -0.9816648986690706
            ],
            [
               -1.198119099099099,
               -0.9816813479328275
            ],
            [
               -1.1953165865865865,
               -0.9817890132957972
            ],
            [
               -1.192514074074074,
               -0.981934877656057
            ],
            [
               -1.1897115615615614,
               -0.9820722141869274
            ],
            [
               -1.186909049049049,
               -0.982172792622781
            ],
            [
               -1.1841065365365364,
               -0.982231964713892
            ],
            [
               -1.181304024024024,
               -0.9822656315079676
            ],
            [
               -1.1785015115115114,
               -0.9823007258568879
            ],
            [
               -1.175698998998999,
               -0.9823628368740065
            ],
            [
               -1.1728964864864864,
               -0.9824653363626317
            ],
            [
               -1.170093973973974,
               -0.9826036436303005
            ],
            [
               -1.1672914614614613,
               -0.9827563687487075
            ],
            [
               -1.164488948948949,
               -0.9828926668059121
            ],
            [
               -1.1616864364364363,
               -0.9829830303114255
            ],
            [
               -1.158883923923924,
               -0.9830096372774966
            ],
            [
               -1.1560814114114113,
               -0.9829726059788177
            ],
            [
               -1.153278898898899,
               -0.9828899772944635
            ],
            [
               -1.1504763863863863,
               -0.9827914354450182
            ],
            [
               -1.1476738738738739,
               -0.9827079406050181
            ],
            [
               -1.1448713613613613,
               -0.9826608559163685
            ],
            [
               -1.1420688488488488,
               -0.9826543413655031
            ],
            [
               -1.1392663363363362,
               -0.9826737027374861
            ],
            [
               -1.1364638238238238,
               -0.9826903925171406
            ],
            [
               -1.1336613113113112,
               -0.982672123569158
            ],
            [
               -1.1308587987987986,
               -0.9825948124913213
            ],
            [
               -1.1280562862862862,
               -0.9824523881023435
            ],
            [
               -1.1252537737737738,
               -0.9822611035687561
            ],
            [
               -1.1224512612612612,
               -0.9820566857309951
            ],
            [
               -1.1196487487487485,
               -0.9818849034802493
            ],
            [
               -1.1168462362362361,
               -0.9817882300842353
            ],
            [
               -1.1140437237237237,
               -0.9817925596604782
            ],
            [
               -1.111241211211211,
               -0.9818980209797601
            ],
            [
               -1.1084386986986985,
               -0.9820767916435205
            ],
            [
               -1.105636186186186,
               -0.9822788024087983
            ],
            [
               -1.1028336736736737,
               -0.9824439399004947
            ],
            [
               -1.100031161161161,
               -0.9825174774729741
            ],
            [
               -1.0972286486486484,
               -0.9824645258913614
            ],
            [
               -1.094426136136136,
               -0.9822795492889771
            ],
            [
               -1.0916236236236236,
               -0.9819883421175384
            ],
            [
               -1.088821111111111,
               -0.9816419093229456
            ],
            [
               -1.0860185985985984,
               -0.9813038560753593
            ],
            [
               -1.083216086086086,
               -0.9810345867158123
            ],
            [
               -1.0804135735735736,
               -0.9808763978993917
            ],
            [
               -1.077611061061061,
               -0.9808432510718292
            ],
            [
               -1.0748085485485483,
               -0.9809177394293491
            ],
            [
               -1.072006036036036,
               -0.9810558848185462
            ],
            [
               -1.0692035235235235,
               -0.9811984101745104
            ],
            [
               -1.066401011011011,
               -0.9812855382455867
            ],
            [
               -1.0635984984984983,
               -0.9812715531490455
            ],
            [
               -1.060795985985986,
               -0.9811355062077183
            ],
            [
               -1.0579934734734735,
               -0.9808854897746071
            ],
            [
               -1.0551909609609609,
               -0.9805555648687294
            ],
            [
               -1.0523884484484483,
               -0.9801962896796894
            ],
            [
               -1.0495859359359359,
               -0.9798613944887098
            ],
            [
               -1.0467834234234235,
               -0.9795940903302152
            ],
            [
               -1.0439809109109108,
               -0.9794165505555341
            ],
            [
               -1.0411783983983982,
               -0.979325250846065
            ],
            [
               -1.0383758858858858,
               -0.9792933041811731
            ],
            [
               -1.0355733733733734,
               -0.9792790729988361
            ],
            [
               -1.0327708608608608,
               -0.9792386602418366
            ],
            [
               -1.0299683483483482,
               -0.979138822847295
            ],
            [
               -1.0271658358358358,
               -0.9789667148998107
            ],
            [
               -1.0243633233233234,
               -0.9787337152405313
            ],
            [
               -1.0215608108108107,
               -0.9784722205387597
            ],
            [
               -1.0187582982982981,
               -0.9782262588697275
            ],
            [
               -1.0159557857857857,
               -0.9780385531551581
            ],
            [
               -1.0131532732732733,
               -0.9779377246180387
            ],
            [
               -1.0103507607607607,
               -0.9779293449804878
            ],
            [
               -1.007548248248248,
               -0.9779934856513224
            ],
            [
               -1.0047457357357357,
               -0.9780895536175938
            ],
            [
               -1.0019432232232233,
               -0.9781670770101007
            ],
            [
               -0.9991407107107106,
               -0.9781793375642109
            ],
            [
               -0.9963381981981981,
               -0.9780958825694872
            ],
            [
               -0.9935356856856856,
               -0.9779102661083146
            ],
            [
               -0.9907331731731731,
               -0.9776407927971495
            ],
            [
               -0.9879306606606606,
               -0.9773241464031377
            ],
            [
               -0.9851281481481481,
               -0.9770039370289261
            ],
            [
               -0.9823256356356356,
               -0.9767177249846557
            ],
            [
               -0.9795231231231231,
               -0.9764864950634098
            ],
            [
               -0.9767206106106106,
               -0.9763097255776596
            ],
            [
               -0.973918098098098,
               -0.9761673826772155
            ],
            [
               -0.9711155855855855,
               -0.9760279518496826
            ],
            [
               -0.968313073073073,
               -0.9758597101509769
            ],
            [
               -0.9655105605605605,
               -0.9756414627518399
            ],
            [
               -0.962708048048048,
               -0.9753692324652119
            ],
            [
               -0.9599055355355355,
               -0.975056808376807
            ],
            [
               -0.957103023023023,
               -0.974730154645717
            ],
            [
               -0.9543005105105105,
               -0.97441775132976
            ],
            [
               -0.951497997997998,
               -0.9741402909836339
            ],
            [
               -0.9486954854854854,
               -0.9739033339424563
            ],
            [
               -0.9458929729729728,
               -0.9736954736051309
            ],
            [
               -0.9430904604604604,
               -0.9734926404136264
            ],
            [
               -0.9402879479479478,
               -0.9732670369729859
            ],
            [
               -0.9374854354354354,
               -0.9729975790948457
            ],
            [
               -0.9346829229229228,
               -0.9726781753222471
            ],
            [
               -0.9318804104104104,
               -0.9723209002662163
            ],
            [
               -0.9290778978978977,
               -0.9719528601350198
            ],
            [
               -0.9262753853853853,
               -0.9716077153033331
            ],
            [
               -0.9234728728728727,
               -0.9713146697805786
            ],
            [
               -0.9206703603603603,
               -0.9710886245738652
            ],
            [
               -0.9178678478478477,
               -0.9709248135542992
            ],
            [
               -0.9150653353353353,
               -0.9707997252004361
            ],
            [
               -0.9122628228228227,
               -0.9706779832460262
            ],
            [
               -0.9094603103103103,
               -0.9705228487248452
            ],
            [
               -0.9066577977977976,
               -0.9703068086868449
            ],
            [
               -0.9038552852852852,
               -0.9700187440231685
            ],
            [
               -0.9010527727727726,
               -0.9696654056615437
            ],
            [
               -0.8982502602602602,
               -0.9692669390865483
            ],
            [
               -0.8954477477477477,
               -0.9688482765096142
            ],
            [
               -0.8926452352352352,
               -0.9684296355797324
            ],
            [
               -0.8898427227227227,
               -0.9680196262968739
            ],
            [
               -0.8870402102102102,
               -0.9676134826031451
            ],
            [
               -0.8842376976976977,
               -0.9671970493076862
            ],
            [
               -0.8814351851851852,
               -0.9667550335691788
            ],
            [
               -0.8786326726726726,
               -0.9662804235244473
            ],
            [
               -0.8758301601601601,
               -0.9657814579131443
            ],
            [
               -0.8730276476476476,
               -0.9652832942889351
            ],
            [
               -0.8702251351351351,
               -0.9648233164383513
            ],
            [
               -0.8674226226226226,
               -0.9644412299939931
            ],
            [
               -0.8646201101101101,
               -0.9641669570736779
            ],
            [
               -0.8618175975975975,
               -0.9640102106662629
            ],
            [
               -0.859015085085085,
               -0.9639552018907924
            ],
            [
               -0.8562125725725724,
               -0.9639623474338257
            ],
            [
               -0.8534100600600599,
               -0.963976634677316
            ],
            [
               -0.8506075475475474,
               -0.9639402112585831
            ],
            [
               -0.8478050350350349,
               -0.963805488806073
            ],
            [
               -0.8450025225225224,
               -0.9635449962397593
            ],
            [
               -0.8422000100100099,
               -0.9631553735649432
            ],
            [
               -0.8393974974974974,
               -0.9626548404627056
            ],
            [
               -0.8365949849849849,
               -0.9620755279522801
            ],
            [
               -0.8337924724724723,
               -0.9614535335860734
            ],
            [
               -0.8309899599599598,
               -0.9608199839504241
            ],
            [
               -0.8281874474474473,
               -0.960195677192518
            ],
            [
               -0.8253849349349348,
               -0.9595903473811762
            ],
            [
               -0.8225824224224223,
               -0.9590058325593536
            ],
            [
               -0.8197799099099098,
               -0.9584410871057227
            ],
            [
               -0.8169773973973973,
               -0.9578965259916756
            ],
            [
               -0.8141748848848848,
               -0.9573757486856169
            ],
            [
               -0.8113723723723723,
               -0.9568840060351955
            ],
            [
               -0.8085698598598597,
               -0.9564243061624926
            ],
            [
               -0.8057673473473472,
               -0.9559931909337174
            ],
            [
               -0.8029648348348347,
               -0.9555784941727561
            ],
            [
               -0.8001623223223222,
               -0.9551606871625882
            ],
            [
               -0.7973598098098097,
               -0.9547179784916435
            ],
            [
               -0.7945572972972972,
               -0.9542337087647441
            ],
            [
               -0.7917547847847847,
               -0.9537034040133237
            ],
            [
               -0.7889522722722722,
               -0.9531386179924441
            ],
            [
               -0.7861497597597596,
               -0.9525655614857182
            ],
            [
               -0.7833472472472471,
               -0.9520182382479478
            ],
            [
               -0.7805447347347346,
               -0.9515278024617444
            ],
            [
               -0.7777422222222221,
               -0.9511114076261178
            ],
            [
               -0.7749397097097096,
               -0.9507643362799285
            ],
            [
               -0.7721371971971971,
               -0.9504584259302313
            ],
            [
               -0.7693346846846846,
               -0.9501479248189864
            ],
            [
               -0.7665321721721721,
               -0.9497815048938001
            ],
            [
               -0.7637296596596596,
               -0.9493170222822374
            ],
            [
               -0.760927147147147,
               -0.9487344863827225
            ],
            [
               -0.7581246346346345,
               -0.9480430064962577
            ],
            [
               -0.755322122122122,
               -0.9472791934413773
            ],
            [
               -0.7525196096096095,
               -0.946497098972388
            ],
            [
               -0.749717097097097,
               -0.9457524616496322
            ],
            [
               -0.7469145845845845,
               -0.9450859275593517
            ],
            [
               -0.744112072072072,
               -0.9445103948693889
            ],
            [
               -0.7413095595595595,
               -0.9440065037382115
            ],
            [
               -0.738507047047047,
               -0.943527880587395
            ],
            [
               -0.7357045345345344,
               -0.9430147849037922
            ],
            [
               -0.7329020220220219,
               -0.9424122154504035
            ],
            [
               -0.7300995095095094,
               -0.9416871189663643
            ],
            [
               -0.7272969969969969,
               -0.9408395505625347
            ],
            [
               -0.7244944844844844,
               -0.9399043999821084
            ],
            [
               -0.7216919719719719,
               -0.9389430795323559
            ],
            [
               -0.7188894594594594,
               -0.938027518218461
            ],
            [
               -0.7160869469469469,
               -0.9372210327471002
            ],
            [
               -0.7132844344344343,
               -0.9365614946572274
            ],
            [
               -0.7104819219219218,
               -0.9360514594059393
            ],
            [
               -0.7076794094094093,
               -0.9356578313565695
            ],
            [
               -0.7048768968968968,
               -0.9353208654025886
            ],
            [
               -0.7020743843843843,
               -0.9349696899177016
            ],
            [
               -0.6992718718718718,
               -0.9345398368300872
            ],
            [
               -0.6964693593593593,
               -0.9339879387311396
            ],
            [
               -0.6936668468468468,
               -0.9332998283530465
            ],
            [
               -0.6908643343343343,
               -0.9324903651281069
            ],
            [
               -0.6880618218218217,
               -0.9315957507802548
            ],
            [
               -0.6852593093093092,
               -0.9306611499252162
            ],
            [
               -0.6824567967967967,
               -0.9297275278969368
            ],
            [
               -0.6796542842842842,
               -0.9288215000715649
            ],
            [
               -0.6768517717717717,
               -0.9279507732376606
            ],
            [
               -0.6740492592592592,
               -0.9271058843897371
            ],
            [
               -0.6712467467467467,
               -0.9262670066119247
            ],
            [
               -0.6684442342342342,
               -0.9254131738403439
            ],
            [
               -0.6656417217217216,
               -0.9245307622191439
            ],
            [
               -0.6628392092092091,
               -0.9236185475604908
            ],
            [
               -0.6600366966966966,
               -0.9226879262926828
            ],
            [
               -0.6572341841841841,
               -0.921758510933316
            ],
            [
               -0.6544316716716716,
               -0.9208507802623083
            ],
            [
               -0.6516291591591591,
               -0.9199783433500832
            ],
            [
               -0.6488266466466466,
               -0.9191424275452496
            ],
            [
               -0.6460241341341341,
               -0.9183304418016445
            ],
            [
               -0.6432216216216216,
               -0.9175191544567471
            ],
            [
               -0.640419109109109,
               -0.9166815675144742
            ],
            [
               -0.6376165965965965,
               -0.9157954051512529
            ],
            [
               -0.634814084084084,
               -0.9148506028783976
            ],
            [
               -0.6320115715715715,
               -0.9138534353323011
            ],
            [
               -0.629209059059059,
               -0.9128258772811975
            ],
            [
               -0.6264065465465465,
               -0.9118001757493046
            ],
            [
               -0.623604034034034,
               -0.9108100232584893
            ],
            [
               -0.6208015215215215,
               -0.9098807577023509
            ],
            [
               -0.617999009009009,
               -0.9090213730143466
            ],
            [
               -0.6151964964964964,
               -0.9082206946053
            ],
            [
               -0.6123939839839839,
               -0.9074489629357438
            ],
            [
               -0.6095914714714714,
               -0.906664578617826
            ],
            [
               -0.6067889589589589,
               -0.9058243061349034
            ],
            [
               -0.6039864464464464,
               -0.9048942227000505
            ],
            [
               -0.6011839339339339,
               -0.9038584297510872
            ],
            [
               -0.5983814214214214,
               -0.90272311039573
            ],
            [
               -0.5955789089089089,
               -0.9015147753490018
            ],
            [
               -0.5927763963963963,
               -0.9002731494357203
            ],
            [
               -0.5899738838838838,
               -0.8990406576208416
            ],
            [
               -0.5871713713713713,
               -0.8978514381326175
            ],
            [
               -0.5843688588588588,
               -0.8967229495137696
            ],
            [
               -0.5815663463463463,
               -0.8956524921467026
            ],
            [
               -0.5787638338338338,
               -0.8946195360912119
            ],
            [
               -0.5759613213213213,
               -0.8935930466935105
            ],
            [
               -0.5731588088088088,
               -0.8925415294306347
            ],
            [
               -0.5703562962962963,
               -0.8914427205601405
            ],
            [
               -0.5675537837837837,
               -0.8902899806969231
            ],
            [
               -0.5647512712712712,
               -0.8890934778242898
            ],
            [
               -0.5619487587587587,
               -0.8878758708571441
            ],
            [
               -0.5591462462462462,
               -0.8866639302354731
            ],
            [
               -0.5563437337337337,
               -0.8854788216389531
            ],
            [
               -0.5535412212212212,
               -0.8843282213432708
            ],
            [
               -0.5507387087087087,
               -0.8832028736161526
            ],
            [
               -0.5479361961961962,
               -0.8820788018424626
            ],
            [
               -0.5451336836836836,
               -0.8809245761706286
            ],
            [
               -0.5423311711711711,
               -0.8797113915810664
            ],
            [
               -0.5395286586586586,
               -0.8784227522520092
            ],
            [
               -0.5367261461461461,
               -0.8770606111987722
            ],
            [
               -0.5339236336336336,
               -0.8756458803221718
            ],
            [
               -0.5311211211211211,
               -0.8742129813669621
            ],
            [
               -0.5283186086086086,
               -0.8728000010919934
            ],
            [
               -0.5255160960960961,
               -0.8714374384549612
            ],
            [
               -0.5227135835835836,
               -0.8701390231954078
            ],
            [
               -0.519911071071071,
               -0.868897473319979
            ],
            [
               -0.5171085585585585,
               -0.8676865271665009
            ],
            [
               -0.514306046046046,
               -0.8664686170772922
            ],
            [
               -0.5115035335335335,
               -0.8652057759435485
            ],
            [
               -0.508701021021021,
               -0.8638703581477005
            ],
            [
               -0.5058985085085085,
               -0.8624522420675078
            ],
            [
               -0.503095995995996,
               -0.8609603381037978
            ],
            [
               -0.5002934834834833,
               -0.8594180812584569
            ],
            [
               -0.49749097097097084,
               -0.8578545382389613
            ],
            [
               -0.4946884584584583,
               -0.8562941695649036
            ],
            [
               -0.4918859459459458,
               -0.854748695167755
            ],
            [
               -0.4890834334334333,
               -0.8532137823085466
            ],
            [
               -0.4862809209209208,
               -0.8516716450705957
            ],
            [
               -0.4834784084084083,
               -0.850098649795278
            ],
            [
               -0.48067589589589577,
               -0.8484753178078681
            ],
            [
               -0.47787338338338325,
               -0.8467952700436321
            ],
            [
               -0.47507087087087074,
               -0.8450699534864667
            ],
            [
               -0.47226835835835823,
               -0.8433273386488651
            ],
            [
               -0.4694658458458457,
               -0.8416047460811651
            ],
            [
               -0.4666633333333332,
               -0.8399379079472966
            ],
            [
               -0.4638608208208207,
               -0.8383496609723402
            ],
            [
               -0.4610583083083082,
               -0.8368418736012346
            ],
            [
               -0.4582557957957957,
               -0.8353932574735123
            ],
            [
               -0.45545328328328316,
               -0.8339639012535474
            ],
            [
               -0.45265077077077065,
               -0.8325052716638202
            ],
            [
               -0.44984825825825814,
               -0.8309727212510594
            ],
            [
               -0.4470457457457456,
               -0.8293367683871717
            ],
            [
               -0.4442432332332331,
               -0.8275898152921459
            ],
            [
               -0.4414407207207206,
               -0.825746410398952
            ],
            [
               -0.4386382082082081,
               -0.8238371766449561
            ],
            [
               -0.4358356956956956,
               -0.8218984725621361
            ],
            [
               -0.43303318318318307,
               -0.8199611131345985
            ],
            [
               -0.43023067067067056,
               -0.8180416636816557
            ],
            [
               -0.42742815815815804,
               -0.8161388924690705
            ],
            [
               -0.42462564564564553,
               -0.8142362432022008
            ],
            [
               -0.421823133133133,
               -0.8123092340841358
            ],
            [
               -0.4190206206206205,
               -0.8103351371953862
            ],
            [
               -0.416218108108108,
               -0.808301632372002
            ],
            [
               -0.4134155955955955,
               -0.8062115593642278
            ],
            [
               -0.410613083083083,
               -0.8040822518785193
            ],
            [
               -0.40781057057057046,
               -0.801939769615299
            ],
            [
               -0.40500805805805795,
               -0.7998100452328203
            ],
            [
               -0.40220554554554544,
               -0.7977099781595469
            ],
            [
               -0.39940303303303293,
               -0.7956415109959272
            ],
            [
               -0.3966005205205205,
               -0.7935907231652284
            ],
            [
               -0.3937980080080079,
               -0.7915323033795485
            ],
            [
               -0.3909954954954955,
               -0.7894379668253657
            ],
            [
               -0.3881929829829829,
               -0.7872860519916118
            ],
            [
               -0.3853904704704705,
               -0.7850691012410274
            ],
            [
               -0.38258795795795786,
               -0.782796842576003
            ],
            [
               -0.37978544544544546,
               -0.780493454511219
            ],
            [
               -0.37698293293293283,
               -0.7781898437589372
            ],
            [
               -0.37418042042042043,
               -0.7759133038932107
            ],
            [
               -0.3713779079079078,
               -0.7736778239794104
            ],
            [
               -0.3685753953953954,
               -0.7714781838649085
            ],
            [
               -0.3657728828828828,
               -0.7692898392452332
            ],
            [
               -0.3629703703703704,
               -0.767074814644461
            ],
            [
               -0.36016785785785776,
               -0.764791944290425
            ],
            [
               -0.35736534534534536,
               -0.7624084204409087
            ],
            [
               -0.35456283283283274,
               -0.7599091634668298
            ],
            [
               -0.35176032032032034,
               -0.7573011636263896
            ],
            [
               -0.3489578078078077,
               -0.7546114680345994
            ],
            [
               -0.3461552952952953,
               -0.7518794255874308
            ],
            [
               -0.3433527827827827,
               -0.7491455531617996
            ],
            [
               -0.3405502702702703,
               -0.7464404010350201
            ],
            [
               -0.33774775775775767,
               -0.7437767562039226
            ],
            [
               -0.33494524524524527,
               -0.7411474415342278
            ],
            [
               -0.33214273273273265,
               -0.738529186994777
            ],
            [
               -0.32934022022022025,
               -0.7358911298929323
            ],
            [
               -0.3265377077077076,
               -0.7332050535476453
            ],
            [
               -0.323735195195195,
               -0.7304539613617738
            ],
            [
               -0.3209326826826826,
               -0.7276361741986241
            ],
            [
               -0.31813017017017,
               -0.724763650198859
            ],
            [
               -0.3153276576576576,
               -0.7218551768908352
            ],
            [
               -0.31252514514514496,
               -0.7189268463309701
            ],
            [
               -0.30972263263263256,
               -0.7159832160153272
            ],
            [
               -0.30692012012011993,
               -0.7130124390163888
            ],
            [
               -0.30411760760760753,
               -0.7099874250944886
            ],
            [
               -0.3013150950950949,
               -0.7068731357557096
            ],
            [
               -0.2985125825825825,
               -0.7036380339696298
            ],
            [
               -0.2957100700700699,
               -0.7002661755900812
            ],
            [
               -0.2929075575575575,
               -0.696765962013147
            ],
            [
               -0.29010504504504486,
               -0.6931723661553533
            ],
            [
               -0.28730253253253246,
               -0.6895412959088709
            ],
            [
               -0.28450002002001984,
               -0.6859371282547286
            ],
            [
               -0.28169750750750744,
               -0.6824166103766554
            ],
            [
               -0.2788949949949948,
               -0.6790136009226144
            ],
            [
               -0.2760924824824824,
               -0.6757290911909639
            ],
            [
               -0.2732899699699698,
               -0.6725295736983534
            ],
            [
               -0.2704874574574574,
               -0.6693544978522539
            ],
            [
               -0.26768494494494477,
               -0.6661309536808488
            ],
            [
               -0.26488243243243237,
               -0.6627916327397225
            ],
            [
               -0.26207991991991975,
               -0.6592911627358289
            ],
            [
               -0.25927740740740735,
               -0.6556163893126055
            ],
            [
               -0.2564748948948947,
               -0.6517879415431762
            ],
            [
               -0.2536723823823823,
               -0.6478529333752461
            ],
            [
               -0.2508698698698697,
               -0.6438711626096703
            ],
            [
               -0.2480673573573573,
               -0.6398989228952765
            ],
            [
               -0.24526484484484468,
               -0.635975034830311
            ],
            [
               -0.24246233233233228,
               -0.6321128173632216
            ],
            [
               -0.23965981981981965,
               -0.628299772609688
            ],
            [
               -0.23685730730730725,
               -0.6245043777741834
            ],
            [
               -0.23405479479479463,
               -0.6206873139190858
            ],
            [
               -0.23125228228228223,
               -0.6168133370247995
            ],
            [
               -0.2284497697697696,
               -0.6128601192267142
            ],
            [
               -0.2256472572572572,
               -0.6088216581145292
            ],
            [
               -0.22284474474474458,
               -0.6047058072615468
            ],
            [
               -0.22004223223223218,
               -0.6005274558630944
            ],
            [
               -0.21723971971971956,
               -0.5963002321026873
            ],
            [
               -0.21443720720720716,
               -0.5920299056717706
            ],
            [
               -0.21163469469469454,
               -0.5877118622410409
            ],
            [
               -0.20883218218218214,
               -0.5833334289744727
            ],
            [
               -0.2060296696696695,
               -0.5788800144950359
            ],
            [
               -0.2032271571571571,
               -0.5743426189342473
            ],
            [
               -0.2004246446446445,
               -0.5697237481729964
            ],
            [
               -0.1976221321321321,
               -0.5650393001814227
            ],
            [
               -0.19481961961961947,
               -0.5603153887295935
            ],
            [
               -0.19201710710710707,
               -0.5555808480656521
            ],
            [
               -0.18921459459459444,
               -0.5508577141031901
            ],
            [
               -0.18641208208208204,
               -0.5461527762623557
            ],
            [
               -0.18360956956956942,
               -0.5414530678043705
            ],
            [
               -0.18080705705705702,
               -0.5367269822645664
            ],
            [
               -0.1780045445445444,
               -0.5319309549006137
            ],
            [
               -0.175202032032032,
               -0.527019899330962
            ],
            [
               -0.17239951951951937,
               -0.5219584028485067
            ],
            [
               -0.16959700700700697,
               -0.516729432137464
            ],
            [
               -0.16679449449449435,
               -0.5113380514708616
            ],
            [
               -0.16399198198198195,
               -0.5058091557175348
            ],
            [
               -0.16118946946946933,
               -0.5001799893648435
            ],
            [
               -0.15838695695695693,
               -0.4944897109410051
            ],
            [
               -0.1555844444444443,
               -0.4887690287251077
            ],
            [
               -0.1527819319319319,
               -0.4830327795481552
            ],
            [
               -0.14997941941941928,
               -0.4772773406557404
            ],
            [
               -0.14717690690690688,
               -0.47148329376259773
            ],
            [
               -0.14437439439439426,
               -0.46562226436521953
            ],
            [
               -0.14157188188188186,
               -0.45966577506109935
            ],
            [
               -0.13876936936936923,
               -0.45359355762580517
            ],
            [
               -0.13596685685685683,
               -0.4473991146332223
            ],
            [
               -0.1331643443443442,
               -0.4410912363327459
            ],
            [
               -0.1303618318318318,
               -0.4346913466191355
            ],
            [
               -0.1275593193193192,
               -0.42822762549954624
            ],
            [
               -0.12475680680680679,
               -0.4217275625090445
            ],
            [
               -0.12195429429429416,
               -0.41521080821845685
            ],
            [
               -0.11915178178178176,
               -0.40868393749748005
            ],
            [
               -0.11634926926926914,
               -0.4021381630393514
            ],
            [
               -0.11354675675675674,
               -0.3955503329498529
            ],
            [
               -0.11074424424424412,
               -0.3888868838232064
            ],
            [
               -0.10794173173173172,
               -0.3821099099232585
            ],
            [
               -0.1051392192192191,
               -0.37518419019149335
            ],
            [
               -0.10233670670670669,
               -0.3680838826425256
            ],
            [
               -0.09953419419419407,
               -0.3607976341149098
            ],
            [
               -0.09673168168168167,
               -0.353331059308116
            ],
            [
               -0.09392916916916905,
               -0.3457059265125049
            ],
            [
               -0.09112665665665665,
               -0.3379559468895628
            ],
            [
               -0.08832414414414402,
               -0.3301197519959917
            ],
            [
               -0.08552163163163162,
               -0.32223234398520045
            ],
            [
               -0.082719119119119,
               -0.3143168370609039
            ],
            [
               -0.0799166066066066,
               -0.30637848375110016
            ],
            [
               -0.07711409409409398,
               -0.2984026567755456
            ],
            [
               -0.07431158158158158,
               -0.2903576238584146
            ],
            [
               -0.07150906906906895,
               -0.2822017611538254
            ],
            [
               -0.06870655655655655,
               -0.2738936026339856
            ],
            [
               -0.06590404404404393,
               -0.26540219254336256
            ],
            [
               -0.06310153153153153,
               -0.25671492596697326
            ],
            [
               -0.06029901901901891,
               -0.2478405932014937
            ],
            [
               -0.057496506506506506,
               -0.23880660628763867
            ],
            [
               -0.054693993993993884,
               -0.22965105177320416
            ],
            [
               -0.05189148148148148,
               -0.22041178902011477
            ],
            [
               -0.04908896896896886,
               -0.21111579045059597
            ],
            [
               -0.04628645645645646,
               -0.2017719472050507
            ],
            [
               -0.04348394394394384,
               -0.19236957612924083
            ],
            [
               -0.040681431431431436,
               -0.18288312751064245
            ],
            [
               -0.037878918918918814,
               -0.17328163633869514
            ],
            [
               -0.03507640640640641,
               -0.1635399129233484
            ],
            [
               -0.03227389389389379,
               -0.1536478555848782
            ],
            [
               -0.02947138138138139,
               -0.14361482473407866
            ],
            [
               -0.026668868868868767,
               -0.13346759821419946
            ],
            [
               -0.023866356356356366,
               -0.12324253737381147
            ],
            [
               -0.021063843843843744,
               -0.11297454151554709
            ],
            [
               -0.018261331331331343,
               -0.10268649608294977
            ],
            [
               -0.01545881881881872,
               -0.09238282478165843
            ],
            [
               -0.01265630630630632,
               -0.08204943753643457
            ],
            [
               -0.009853793793793697,
               -0.0716602394751667
            ],
            [
               -0.007051281281281296,
               -0.06118813165403675
            ],
            [
               -0.004248768768768674,
               -0.050616847639563256
            ],
            [
               -0.001446256256256273,
               -0.03994958563287271
            ],
            [
               0.0013562562562563496,
               -0.029211372336629293
            ],
            [
               0.00415876876876875,
               -0.018444132045674078
            ],
            [
               0.006961281281281373,
               -0.0076958656729081976
            ],
            [
               0.009763793793793774,
               0.002992643993730615
            ],
            [
               0.012566306306306396,
               0.01359927852946008
            ],
            [
               0.015368818818818797,
               0.02412638165108455
            ],
            [
               0.01817133133133142,
               0.03459890347328859
            ],
            [
               0.02097384384384382,
               0.045055366343056846
            ],
            [
               0.023776356356356443,
               0.055534468880511945
            ],
            [
               0.026578868868868843,
               0.06606156515850758
            ],
            [
               0.029381381381381466,
               0.07663927992750924
            ],
            [
               0.03218389389389387,
               0.08724514356699792
            ],
            [
               0.03498640640640649,
               0.09783681993926024
            ],
            [
               0.03778891891891911,
               0.10836303777699499
            ],
            [
               0.04059143143143151,
               0.11877654899736614
            ],
            [
               0.043393943943944135,
               0.12904491580883554
            ],
            [
               0.046196456456456536,
               0.13915582511312188
            ],
            [
               0.04899896896896916,
               0.1491156087074569
            ],
            [
               0.05180148148148156,
               0.1589420086784564
            ],
            [
               0.05460399399399418,
               0.1686541456862258
            ],
            [
               0.05740650650650658,
               0.17826346682625793
            ],
            [
               0.060209019019019205,
               0.18776890748341712
            ],
            [
               0.0630115315315316,
               0.1971578194954329
            ],
            [
               0.06581404404404423,
               0.20641201895303202
            ],
            [
               0.06861655655655663,
               0.21551639206028542
            ],
            [
               0.07141906906906925,
               0.2244665595688094
            ],
            [
               0.07422158158158165,
               0.23327247661293488
            ],
            [
               0.07702409409409428,
               0.241956395697285
            ],
            [
               0.07982660660660668,
               0.2505457784662056
            ],
            [
               0.0826291191191193,
               0.2590637132886476
            ],
            [
               0.0854316316316317,
               0.2675204461493019
            ],
            [
               0.08823414414414432,
               0.275909352701463
            ],
            [
               0.09103665665665672,
               0.28420913867193404
            ],
            [
               0.09383916916916935,
               0.29239178499165275
            ],
            [
               0.09664168168168175,
               0.3004335637314035
            ],
            [
               0.09944419419419437,
               0.3083251463270095
            ],
            [
               0.10224670670670677,
               0.3160769174594188
            ],
            [
               0.10504921921921939,
               0.3237171224274815
            ],
            [
               0.10785173173173179,
               0.3312829316603579
            ],
            [
               0.11065424424424442,
               0.3388070703789326
            ],
            [
               0.11345675675675682,
               0.3463044329775854
            ],
            [
               0.11625926926926944,
               0.3537634240059179
            ],
            [
               0.11906178178178184,
               0.3611454644944241
            ],
            [
               0.12186429429429446,
               0.36839355210274377
            ],
            [
               0.12466680680680686,
               0.37544778373971605
            ],
            [
               0.12746931931931949,
               0.382263328587251
            ],
            [
               0.13027183183183189,
               0.3888253061645776
            ],
            [
               0.1330743443443445,
               0.3951557634874766
            ],
            [
               0.1358768568568569,
               0.4013102624863011
            ],
            [
               0.13867936936936953,
               0.4073647642285496
            ],
            [
               0.14148188188188193,
               0.4133965181749548
            ],
            [
               0.14428439439439456,
               0.41946455918611114
            ],
            [
               0.14708690690690696,
               0.42559556720571046
            ],
            [
               0.14988941941941958,
               0.4317792000764454
            ],
            [
               0.15269193193193198,
               0.4379740926670859
            ],
            [
               0.1554944444444446,
               0.44412245531266115
            ],
            [
               0.158296956956957,
               0.4501686334361987
            ],
            [
               0.16109946946946962,
               0.4560759076365557
            ],
            [
               0.16390198198198203,
               0.4618365319202815
            ],
            [
               0.16670449449449465,
               0.46747226009433795
            ],
            [
               0.16950700700700705,
               0.47302564758344867
            ],
            [
               0.17230951951951967,
               0.47854525881612575
            ],
            [
               0.17511203203203207,
               0.4840696697701179
            ],
            [
               0.1779145445445447,
               0.48961531522841706
            ],
            [
               0.1807170570570571,
               0.49517180159107566
            ],
            [
               0.18351956956956972,
               0.5007058048627302
            ],
            [
               0.18632208208208212,
               0.5061719367557234
            ],
            [
               0.18912459459459474,
               0.5115268660946278
            ],
            [
               0.19192710710710714,
               0.5167421601914957
            ],
            [
               0.19472961961961976,
               0.5218119572608786
            ],
            [
               0.19753213213213217,
               0.526753412802953
            ],
            [
               0.2003346446446448,
               0.5316002326667166
            ],
            [
               0.2031371571571572,
               0.5363917294894015
            ],
            [
               0.2059396696696698,
               0.5411610582073585
            ],
            [
               0.2087421821821822,
               0.5459262720544523
            ],
            [
               0.21154469469469483,
               0.5506866823783547
            ],
            [
               0.21434720720720724,
               0.5554251560129908
            ],
            [
               0.21714971971971986,
               0.5601150871203495
            ],
            [
               0.21995223223223226,
               0.5647294489597884
            ],
            [
               0.22275474474474488,
               0.5692489468237727
            ],
            [
               0.22555725725725728,
               0.573666897943534
            ],
            [
               0.2283597697697699,
               0.5779897698883363
            ],
            [
               0.2311622822822823,
               0.5822338197178399
            ],
            [
               0.23396479479479493,
               0.58641946984749
            ],
            [
               0.23676730730730733,
               0.5905655639861288
            ],
            [
               0.23956981981981995,
               0.5946853652443506
            ],
            [
               0.24237233233233235,
               0.5987852676584688
            ],
            [
               0.24517484484484497,
               0.6028660685846041
            ],
            [
               0.24797735735735738,
               0.606925719887249
            ],
            [
               0.25077986986987,
               0.6109620631456147
            ],
            [
               0.2535823823823824,
               0.6149742677688445
            ],
            [
               0.256384894894895,
               0.6189624014158459
            ],
            [
               0.2591874074074074,
               0.6229254619950453
            ],
            [
               0.26198991991992004,
               0.626858926559301
            ],
            [
               0.26479243243243245,
               0.6307531423473026
            ],
            [
               0.26759494494494507,
               0.6345935993617238
            ],
            [
               0.27039745745745747,
               0.6383633965367681
            ],
            [
               0.2731999699699701,
               0.6420473255437833
            ],
            [
               0.2760024824824825,
               0.6456362880366293
            ],
            [
               0.2788049949949951,
               0.6491305075274347
            ],
            [
               0.2816075075075075,
               0.6525403036985096
            ],
            [
               0.28441002002002014,
               0.6558839678041295
            ],
            [
               0.28721253253253254,
               0.6591832468487273
            ],
            [
               0.29001504504504516,
               0.6624577717242282
            ],
            [
               0.29281755755755756,
               0.6657201575896845
            ],
            [
               0.2956200700700702,
               0.668973320423138
            ],
            [
               0.2984225825825826,
               0.6722108482435791
            ],
            [
               0.3012250950950952,
               0.6754202746671436
            ],
            [
               0.3040276076076076,
               0.678588159338616
            ],
            [
               0.30683012012012023,
               0.681705300452123
            ],
            [
               0.30963263263263263,
               0.6847703807904206
            ],
            [
               0.31243514514514525,
               0.6877908842123763
            ],
            [
               0.31523765765765766,
               0.6907810309021329
            ],
            [
               0.3180401701701703,
               0.6937574603670987
            ],
            [
               0.3208426826826827,
               0.6967341156639624
            ],
            [
               0.3236451951951953,
               0.6997180151636808
            ],
            [
               0.3264477077077077,
               0.7027072707435439
            ],
            [
               0.3292502202202203,
               0.7056919418188707
            ],
            [
               0.3320527327327327,
               0.7086573655982145
            ],
            [
               0.33485524524524535,
               0.7115887926839586
            ],
            [
               0.33765775775775775,
               0.7144757499428861
            ],
            [
               0.34046027027027037,
               0.7173146777810248
            ],
            [
               0.34326278278278277,
               0.7201089971180776
            ],
            [
               0.3460652952952954,
               0.7228666445038354
            ],
            [
               0.3488678078078078,
               0.7255959762967468
            ],
            [
               0.3516703203203204,
               0.7283014994232955
            ],
            [
               0.3544728328328328,
               0.7309809551432409
            ],
            [
               0.35727534534534544,
               0.7336248427878351
            ],
            [
               0.36007785785785784,
               0.7362186676904967
            ],
            [
               0.36288037037037046,
               0.7387472933887997
            ],
            [
               0.36568288288288286,
               0.7412000656880326
            ],
            [
               0.3684853953953955,
               0.7435750852421736
            ],
            [
               0.3712879079079079,
               0.7458812299944942
            ],
            [
               0.3740904204204205,
               0.748137198923231
            ],
            [
               0.3768929329329329,
               0.7503677535459
            ],
            [
               0.37969544544544553,
               0.7525981905278676
            ],
            [
               0.38249795795795793,
               0.7548486214856356
            ],
            [
               0.38530047047047056,
               0.7571296984010316
            ],
            [
               0.38810298298298296,
               0.7594409888074451
            ],
            [
               0.3909054954954956,
               0.761772410934034
            ],
            [
               0.393708008008008,
               0.7641082306954687
            ],
            [
               0.3965105205205206,
               0.7664323765603326
            ],
            [
               0.3993130330330332,
               0.7687334676930835
            ],
            [
               0.4021155455455456,
               0.7710080770156663
            ],
            [
               0.40491805805805825,
               0.7732613159405871
            ],
            [
               0.40772057057057065,
               0.7755046515662554
            ],
            [
               0.4105230830830833,
               0.7777516960293289
            ],
            [
               0.4133255955955957,
               0.7800132922990077
            ],
            [
               0.4161281081081083,
               0.7822933922986177
            ],
            [
               0.4189306206206207,
               0.7845869427836728
            ],
            [
               0.4217331331331333,
               0.7868803606542141
            ],
            [
               0.4245356456456457,
               0.7891543947948942
            ],
            [
               0.42733815815815834,
               0.7913884774231694
            ],
            [
               0.43014067067067074,
               0.7935652696274269
            ],
            [
               0.43294318318318337,
               0.7956741112432825
            ],
            [
               0.43574569569569577,
               0.7977124754917915
            ],
            [
               0.4385482082082084,
               0.7996851685665667
            ],
            [
               0.4413507207207208,
               0.8016016979668038
            ],
            [
               0.4441532332332334,
               0.8034727509387027
            ],
            [
               0.4469557457457458,
               0.8053069265994555
            ],
            [
               0.44975825825825844,
               0.8071087068542759
            ],
            [
               0.45256077077077084,
               0.8088781999567913
            ],
            [
               0.45536328328328346,
               0.8106126010834305
            ],
            [
               0.45816579579579586,
               0.8123087755028178
            ],
            [
               0.4609683083083085,
               0.8139660445281673
            ],
            [
               0.4637708208208209,
               0.815588229813982
            ],
            [
               0.4665733333333335,
               0.8171842770534814
            ],
            [
               0.4693758458458459,
               0.8187672366971213
            ],
            [
               0.47217835835835853,
               0.8203518764452662
            ],
            [
               0.47498087087087093,
               0.8219515867537981
            ],
            [
               0.47778338338338355,
               0.8235754116542829
            ],
            [
               0.48058589589589595,
               0.8252259629473874
            ],
            [
               0.4833884084084086,
               0.826898703113397
            ],
            [
               0.486190920920921,
               0.8285827114263155
            ],
            [
               0.4889934334334336,
               0.8302626943315194
            ],
            [
               0.491795945945946,
               0.8319217571544357
            ],
            [
               0.4945984584584586,
               0.8335443622402392
            ],
            [
               0.497400970970971,
               0.8351189467906515
            ],
            [
               0.5002034834834836,
               0.8366398108333952
            ],
            [
               0.503005995995996,
               0.8381080490565685
            ],
            [
               0.5058085085085087,
               0.8395314425829767
            ],
            [
               0.5086110210210211,
               0.8409233330701472
            ],
            [
               0.5114135335335337,
               0.8423005875409487
            ],
            [
               0.5142160460460461,
               0.8436808576581886
            ],
            [
               0.5170185585585587,
               0.8450794609051362
            ],
            [
               0.5198210710710711,
               0.8465063523380163
            ],
            [
               0.5226235835835837,
               0.8479637681990561
            ],
            [
               0.5254260960960961,
               0.8494451396341798
            ],
            [
               0.5282286086086088,
               0.8509357367522314
            ],
            [
               0.5310311211211212,
               0.8524151912991667
            ],
            [
               0.5338336336336338,
               0.8538616036852078
            ],
            [
               0.5366361461461462,
               0.8552564729434697
            ],
            [
               0.5394386586586588,
               0.8565893393913486
            ],
            [
               0.5422411711711712,
               0.8578609341646641
            ],
            [
               0.5450436836836838,
               0.8590838639980964
            ],
            [
               0.5478461961961962,
               0.8602804051894026
            ],
            [
               0.5506487087087089,
               0.8614777160398199
            ],
            [
               0.5534512212212213,
               0.8627015044916941
            ],
            [
               0.5562537337337339,
               0.8639696895566644
            ],
            [
               0.5590562462462463,
               0.8652877025719785
            ],
            [
               0.5618587587587589,
               0.8666467257323709
            ],
            [
               0.5646612712712713,
               0.8680254340147882
            ],
            [
               0.5674637837837839,
               0.869394886124222
            ],
            [
               0.5702662962962963,
               0.8707253599076494
            ],
            [
               0.573068808808809,
               0.8719933950959502
            ],
            [
               0.5758713213213213,
               0.8731872494148825
            ],
            [
               0.578673833833834,
               0.8743094115788366
            ],
            [
               0.5814763463463464,
               0.8753756182656254
            ],
            [
               0.584278858858859,
               0.8764107563290697
            ],
            [
               0.5870813713713714,
               0.877442826572528
            ],
            [
               0.589883883883884,
               0.8784965808578855
            ],
            [
               0.5926863963963964,
               0.8795884149443927
            ],
            [
               0.595488908908909,
               0.8807236431567862
            ],
            [
               0.5982914214214214,
               0.8818965601783402
            ],
            [
               0.6010939339339341,
               0.883092939311416
            ],
            [
               0.6038964464464465,
               0.884294045765444
            ],
            [
               0.6066989589589589,
               0.8854810007449614
            ],
            [
               0.6095014714714717,
               0.8866384441769188
            ],
            [
               0.6123039839839841,
               0.8877568244534508
            ],
            [
               0.6151064964964965,
               0.8888331333152275
            ],
            [
               0.6179090090090089,
               0.8898703323266397
            ],
            [
               0.6207115215215218,
               0.8908759618459106
            ],
            [
               0.6235140340340342,
               0.8918604462599136
            ],
            [
               0.6263165465465466,
               0.8928354596381525
            ],
            [
               0.629119059059059,
               0.8938124992733336
            ],
            [
               0.6319215715715718,
               0.894801643453337
            ],
            [
               0.6347240840840842,
               0.8958104167823742
            ],
            [
               0.6375265965965966,
               0.8968427569097237
            ],
            [
               0.640329109109109,
               0.8978982122366217
            ],
            [
               0.6431316216216219,
               0.8989716094622204
            ],
            [
               0.6459341341341343,
               0.9000534323011051
            ],
            [
               0.6487366466466467,
               0.9011310181243057
            ],
            [
               0.651539159159159,
               0.9021904443661546
            ],
            [
               0.6543416716716719,
               0.9032187320843241
            ],
            [
               0.6571441841841843,
               0.9042058471834231
            ],
            [
               0.6599466966966967,
               0.9051460068645691
            ],
            [
               0.6627492092092091,
               0.9060380087919946
            ],
            [
               0.665551721721722,
               0.9068846249179547
            ],
            [
               0.6683542342342343,
               0.9076914178492757
            ],
            [
               0.6711567467467467,
               0.908465515047554
            ],
            [
               0.6739592592592591,
               0.9092148324369407
            ],
            [
               0.676761771771772,
               0.9099479779594237
            ],
            [
               0.6795642842842844,
               0.910674683708957
            ],
            [
               0.6823667967967968,
               0.9114062699506511
            ],
            [
               0.6851693093093092,
               0.9121554944965904
            ],
            [
               0.687971821821822,
               0.9129352812537876
            ],
            [
               0.6907743343343344,
               0.9137562368766905
            ],
            [
               0.6935768468468468,
               0.9146234227379453
            ],
            [
               0.6963793593593592,
               0.9155333425369967
            ],
            [
               0.6991818718718721,
               0.9164723222346749
            ],
            [
               0.7019843843843845,
               0.9174172658086477
            ],
            [
               0.7047868968968969,
               0.918339173171475
            ],
            [
               0.7075894094094093,
               0.9192089624604802
            ],
            [
               0.7103919219219221,
               0.9200043138108085
            ],
            [
               0.7131944344344345,
               0.920715734604518
            ],
            [
               0.7159969469469469,
               0.9213500475732943
            ],
            [
               0.7187994594594593,
               0.9219300743893168
            ],
            [
               0.7216019719719722,
               0.9224902910136064
            ],
            [
               0.7244044844844846,
               0.923069375591564
            ],
            [
               0.727206996996997,
               0.9237015000214792
            ],
            [
               0.7300095095095094,
               0.9244086305087873
            ],
            [
               0.7328120220220222,
               0.9251958547451178
            ],
            [
               0.7356145345345346,
               0.9260509075720329
            ],
            [
               0.738417047047047,
               0.9269478797277333
            ],
            [
               0.7412195595595594,
               0.9278539327793227
            ],
            [
               0.7440220720720723,
               0.928737064894076
            ],
            [
               0.7468245845845847,
               0.9295728062278028
            ],
            [
               0.7496270970970971,
               0.9303481968319571
            ],
            [
               0.7524296096096099,
               0.9310623341842825
            ],
            [
               0.7552321221221223,
               0.9317238498054157
            ],
            [
               0.7580346346346347,
               0.9323465335645527
            ],
            [
               0.7608371471471471,
               0.9329447092595085
            ],
            [
               0.76363965965966,
               0.933529790402776
            ],
            [
               0.7664421721721724,
               0.9341088217587556
            ],
            [
               0.7692446846846848,
               0.9346849982292191
            ],
            [
               0.7720471971971972,
               0.9352594538927654
            ],
            [
               0.77484970970971,
               0.9358332707757366
            ],
            [
               0.7776522222222224,
               0.9364087599869857
            ],
            [
               0.7804547347347348,
               0.9369895327301034
            ],
            [
               0.7832572472472472,
               0.9375794871609078
            ],
            [
               0.7860597597597601,
               0.9381813280591078
            ],
            [
               0.7888622722722725,
               0.9387954108932386
            ],
            [
               0.7916647847847849,
               0.9394195011790776
            ],
            [
               0.7944672972972973,
               0.9400495661005193
            ],
            [
               0.7972698098098101,
               0.9406811870233853
            ],
            [
               0.8000723223223225,
               0.9413108426999957
            ],
            [
               0.8028748348348349,
               0.941936329539711
            ],
            [
               0.8056773473473473,
               0.9425559720788657
            ],
            [
               0.8084798598598602,
               0.9431668844650862
            ],
            [
               0.8112823723723726,
               0.9437631136010813
            ],
            [
               0.814084884884885,
               0.944334760834602
            ],
            [
               0.8168873973973974,
               0.9448689804922001
            ],
            [
               0.8196899099099102,
               0.9453531094359215
            ],
            [
               0.8224924224224226,
               0.9457793002781727
            ],
            [
               0.825294934934935,
               0.9461492419433453
            ],
            [
               0.8280974474474474,
               0.9464771864511947
            ],
            [
               0.8308999599599602,
               0.9467897628159272
            ],
            [
               0.8337024724724726,
               0.9471219311935568
            ],
            [
               0.836504984984985,
               0.9475096636456575
            ],
            [
               0.8393074974974974,
               0.9479811241628875
            ],
            [
               0.8421100100100103,
               0.9485488318415578
            ],
            [
               0.8449125225225227,
               0.9492052345944622
            ],
            [
               0.8477150350350351,
               0.9499232546313781
            ],
            [
               0.8505175475475475,
               0.950661931052545
            ],
            [
               0.8533200600600603,
               0.9513757315078171
            ],
            [
               0.8561225725725727,
               0.9520249493592869
            ],
            [
               0.8589250850850851,
               0.9525842450922475
            ],
            [
               0.8617275975975975,
               0.9530469707154994
            ],
            [
               0.8645301101101104,
               0.9534242559147446
            ],
            [
               0.8673326226226228,
               0.9537394929319511
            ],
            [
               0.8701351351351352,
               0.9540202760166059
            ],
            [
               0.8729376476476476,
               0.9542905508069992
            ],
            [
               0.8757401601601604,
               0.9545654764980791
            ],
            [
               0.8785426726726728,
               0.9548503990369988
            ],
            [
               0.8813451851851852,
               0.9551437774103568
            ],
            [
               0.8841476976976976,
               0.9554424586254455
            ],
            [
               0.8869502102102105,
               0.9557468825113513
            ],
            [
               0.8897527227227229,
               0.9560639095423924
            ],
            [
               0.8925552352352353,
               0.9564059610599787
            ],
            [
               0.8953577477477477,
               0.9567866731389059
            ],
            [
               0.8981602602602605,
               0.9572147283253483
            ],
            [
               0.9009627727727729,
               0.957688386479262
            ],
            [
               0.9037652852852853,
               0.9581931425045593
            ],
            [
               0.9065677977977977,
               0.9587038949668225
            ],
            [
               0.9093703103103106,
               0.9591913694329588
            ],
            [
               0.912172822822823,
               0.9596308918582066
            ],
            [
               0.9149753353353354,
               0.9600105642737016
            ],
            [
               0.9177778478478478,
               0.960335873357931
            ],
            [
               0.9205803603603606,
               0.9606288221680781
            ],
            [
               0.923382872872873,
               0.960921486348137
            ],
            [
               0.9261853853853854,
               0.961245844235729
            ],
            [
               0.9289878978978978,
               0.9616231278608183
            ],
            [
               0.9317904104104107,
               0.9620562711883134
            ],
            [
               0.9345929229229231,
               0.962528134711178
            ],
            [
               0.9373954354354355,
               0.9630063292967725
            ],
            [
               0.9401979479479479,
               0.9634532583592168
            ],
            [
               0.9430004604604607,
               0.9638381955243622
            ],
            [
               0.9458029729729731,
               0.9641474442494993
            ],
            [
               0.9486054854854855,
               0.9643891738942192
            ],
            [
               0.9514079979979979,
               0.9645912332400361
            ],
            [
               0.9542105105105108,
               0.9647925475310111
            ],
            [
               0.9570130230230232,
               0.965030836827703
            ],
            [
               0.9598155355355356,
               0.9653306309553182
            ],
            [
               0.962618048048048,
               0.9656954774379924
            ],
            [
               0.9654205605605608,
               0.9661068662312511
            ],
            [
               0.9682230730730732,
               0.9665301896613228
            ],
            [
               0.9710255855855856,
               0.9669257593165197
            ],
            [
               0.973828098098098,
               0.9672612821301085
            ],
            [
               0.9766306106106108,
               0.9675217886480969
            ],
            [
               0.9794331231231233,
               0.967713925530288
            ],
            [
               0.9822356356356357,
               0.9678634390768017
            ],
            [
               0.985038148148148,
               0.9680069235137956
            ],
            [
               0.9878406606606609,
               0.9681807247123064
            ],
            [
               0.9906431731731733,
               0.9684106788587625
            ],
            [
               0.9934456856856857,
               0.9687058941970215
            ],
            [
               0.9962481981981981,
               0.9690582577181486
            ],
            [
               0.9990507107107109,
               0.9694473290191157
            ],
            [
               1.0018532232232233,
               0.9698484843669759
            ],
            [
               1.0046557357357357,
               0.9702412093150532
            ],
            [
               1.0074582482482481,
               0.9706146104664426
            ],
            [
               1.010260760760761,
               0.9709684194416845
            ],
            [
               1.0130632732732734,
               0.9713095275095553
            ],
            [
               1.0158657857857858,
               0.971645764609401
            ],
            [
               1.0186682982982982,
               0.9719796193043382
            ],
            [
               1.021470810810811,
               0.9723045482875234
            ],
            [
               1.0242733233233234,
               0.9726054860377569
            ],
            [
               1.0270758358358358,
               0.9728635340708873
            ],
            [
               1.0298783483483482,
               0.9730631891207564
            ],
            [
               1.032680860860861,
               0.9731994515694942
            ],
            [
               1.0354833733733735,
               0.973282106011012
            ],
            [
               1.0382858858858859,
               0.9733353994251288
            ],
            [
               1.0410883983983983,
               0.9733929219308926
            ],
            [
               1.0438909109109111,
               0.9734891574694104
            ],
            [
               1.0466934234234235,
               0.9736503318604519
            ],
            [
               1.049495935935936,
               0.9738874436803078
            ],
            [
               1.0522984484484483,
               0.9741936423167197
            ],
            [
               1.0551009609609612,
               0.974546683138032
            ],
            [
               1.0579034734734736,
               0.9749155487160761
            ],
            [
               1.060705985985986,
               0.97526904091273
            ],
            [
               1.0635084984984984,
               0.9755836425224984
            ],
            [
               1.0663110110110112,
               0.9758483554269977
            ],
            [
               1.0691135235235236,
               0.9760653595541002
            ],
            [
               1.071916036036036,
               0.9762467747921086
            ],
            [
               1.0747185485485484,
               0.9764090363834494
            ],
            [
               1.0775210610610613,
               0.9765670059203411
            ],
            [
               1.0803235735735737,
               0.9767297697437516
            ],
            [
               1.083126086086086,
               0.9768992473746576
            ],
            [
               1.0859285985985985,
               0.9770715955059446
            ],
            [
               1.0887311111111113,
               0.9772403863304566
            ],
            [
               1.0915336236236237,
               0.9774000223200139
            ],
            [
               1.0943361361361361,
               0.9775479751839766
            ],
            [
               1.0971386486486485,
               0.9776851035531129
            ],
            [
               1.0999411611611614,
               0.9778142092047986
            ],
            [
               1.1027436736736738,
               0.9779377568593854
            ],
            [
               1.1055461861861862,
               0.9780560035219286
            ],
            [
               1.1083486986986986,
               0.9781665463548752
            ],
            [
               1.1111512112112114,
               0.9782656188565744
            ],
            [
               1.1139537237237238,
               0.978350637091032
            ],
            [
               1.1167562362362362,
               0.9784228716296552
            ],
            [
               1.119558748748749,
               0.9784889637429137
            ],
            [
               1.1223612612612615,
               0.9785603928257485
            ],
            [
               1.1251637737737739,
               0.9786507913366904
            ],
            [
               1.1279662862862863,
               0.9787718841247468
            ],
            [
               1.130768798798799,
               0.9789294481571067
            ],
            [
               1.1335713113113115,
               0.9791207896976979
            ],
            [
               1.136373823823824,
               0.9793347610492344
            ],
            [
               1.1391763363363363,
               0.9795544547669572
            ],
            [
               1.1419788488488491,
               0.9797617494158379
            ],
            [
               1.1447813613613615,
               0.9799422041492465
            ],
            [
               1.147583873873874,
               0.980088671491234
            ],
            [
               1.1503863863863864,
               0.9802024727850531
            ],
            [
               1.1531888988988992,
               0.9802918814583925
            ],
            [
               1.1559914114114116,
               0.9803686425475804
            ],
            [
               1.158793923923924,
               0.9804439452118456
            ],
            [
               1.1615964364364364,
               0.9805253924778141
            ],
            [
               1.1643989489489492,
               0.9806160305238083
            ],
            [
               1.1672014614614616,
               0.9807155994258439
            ],
            [
               1.170003973973974,
               0.9808232084260153
            ],
            [
               1.1728064864864864,
               0.9809400120234884
            ],
            [
               1.1756089989989993,
               0.9810704356863009
            ],
            [
               1.1784115115115117,
               0.9812211053714963
            ],
            [
               1.181214024024024,
               0.9813976513683615
            ],
            [
               1.1840165365365365,
               0.9816005841640123
            ],
            [
               1.1868190490490493,
               0.9818220503409205
            ],
            [
               1.1896215615615617,
               0.9820451826015171
            ],
            [
               1.1924240740740741,
               0.98224693432524
            ],
            [
               1.1952265865865865,
               0.9824039979129287
            ],
            [
               1.1980290990990994,
               0.9825001141434349
            ],
            [
               1.2008316116116118,
               0.9825322911756804
            ],
            [
               1.2036341241241242,
               0.9825135184402303
            ],
            [
               1.2064366366366366,
               0.9824705382204881
            ],
            [
               1.2092391491491494,
               0.982436845346983
            ],
            [
               1.2120416616616618,
               0.9824427880086068
            ],
            [
               1.2148441741741742,
               0.9825058316845388
            ],
            [
               1.2176466866866866,
               0.9826242590511978
            ],
            [
               1.2204491991991995,
               0.982776667089754
            ],
            [
               1.2232517117117119,
               0.9829278337833289
            ],
            [
               1.2260542242242243,
               0.9830394285582549
            ],
            [
               1.2288567367367367,
               0.9830823384358256
            ],
            [
               1.2316592492492495,
               0.983046677560498
            ],
            [
               1.234461761761762,
               0.9829461256089451
            ],
            [
               1.2372642742742743,
               0.9828149569244939
            ],
            [
               1.2400667867867867,
               0.9826984407916026
            ],
            [
               1.2428692992992996,
               0.9826394575927786
            ],
            [
               1.245671811811812,
               0.9826654618576238
            ],
            [
               1.2484743243243244,
               0.9827798874242202
            ],
            [
               1.2512768368368368,
               0.9829607236744147
            ],
            [
               1.2540793493493496,
               0.9831667313283134
            ],
            [
               1.256881861861862,
               0.9833493498262347
            ],
            [
               1.2596843743743744,
               0.983466569159027
            ],
            [
               1.2624868868868868,
               0.9834944782298694
            ],
            [
               1.2652893993993997,
               0.9834330325216063
            ],
            [
               1.268091911911912,
               0.9833045139686198
            ],
            [
               1.2708944244244245,
               0.9831455296944187
            ],
            [
               1.2736969369369369,
               0.9829954189350198
            ],
            [
               1.2764994494494497,
               0.9828849460533724
            ],
            [
               1.279301961961962,
               0.9828288442334978
            ],
            [
               1.2821044744744745,
               0.9828242860290644
            ],
            [
               1.284906986986987,
               0.9828552371394235
            ],
            [
               1.2877094994994998,
               0.9829006455379472
            ],
            [
               1.2905120120120122,
               0.982943218171517
            ],
            [
               1.2933145245245246,
               0.9829755346682432
            ],
            [
               1.296117037037037,
               0.9830014066739929
            ],
            [
               1.2989195495495498,
               0.9830322684038029
            ],
            [
               1.3017220620620622,
               0.9830802873686417
            ],
            [
               1.3045245745745746,
               0.9831511225094214
            ],
            [
               1.307327087087087,
               0.9832393836935989
            ],
            [
               1.3101295995995998,
               0.9833288177763622
            ],
            [
               1.3129321121121122,
               0.9833974356451805
            ],
            [
               1.3157346246246246,
               0.9834258601374326
            ],
            [
               1.318537137137137,
               0.9834058262906478
            ],
            [
               1.32133964964965,
               0.9833455121446464
            ],
            [
               1.3241421621621623,
               0.9832693454879409
            ],
            [
               1.3269446746746747,
               0.983211811130827
            ],
            [
               1.329747187187187,
               0.9832069340294094
            ],
            [
               1.3325496996997,
               0.9832767818227302
            ],
            [
               1.3353522122122123,
               0.9834229090777018
            ],
            [
               1.3381547247247247,
               0.9836239082020966
            ],
            [
               1.3409572372372371,
               0.9838403451062387
            ],
            [
               1.34375974974975,
               0.9840259402330531
            ],
            [
               1.3465622622622624,
               0.9841417043653362
            ],
            [
               1.3493647747747748,
               0.9841685844217878
            ],
            [
               1.3521672872872872,
               0.9841144366080419
            ],
            [
               1.3549697997998,
               0.9840127857323115
            ],
            [
               1.3577723123123124,
               0.9839133606405497
            ],
            [
               1.3605748248248248,
               0.9838670265140084
            ],
            [
               1.3633773373373372,
               0.9839096256543245
            ],
            [
               1.36617984984985,
               0.9840497689910499
            ],
            [
               1.3689823623623625,
               0.9842645895793514
            ],
            [
               1.3717848748748749,
               0.9845051619759078
            ],
            [
               1.3745873873873873,
               0.9847103933960282
            ],
            [
               1.3773898998999001,
               0.9848255794423071
            ],
            [
               1.3801924124124125,
               0.9848202850887382
            ],
            [
               1.382994924924925,
               0.9847002343919447
            ],
            [
               1.3857974374374373,
               0.9845094793802989
            ],
            [
               1.3885999499499502,
               0.9843218145016925
            ],
            [
               1.3914024624624626,
               0.9842234277857964
            ],
            [
               1.394204974974975,
               0.9842912626631073
            ],
            [
               1.3970074874874874,
               0.984572799865721
            ],
            [
               1.39981,
               0.9850726189011298
            ]
         ]
      },
      {
         "data": [
            [
               1.39991,
               0.9846196608187072
            ],
            [
               1.3971074774774772,
               0.9838331735787098
            ],
            [
               1.3943049549549547,
               0.983188561752931
            ],
            [
               1.391502432432432,
               0.982758171599253
            ],
            [
               1.3886999099099095,
               0.9825669747003098
            ],
            [
               1.385897387387387,
               0.9825919871366273
            ],
            [
               1.3830948648648644,
               0.9827730390794678
            ],
            [
               1.3802923423423419,
               0.9830308479256735
            ],
            [
               1.3774898198198193,
               0.983286791370473
            ],
            [
               1.3746872972972968,
               0.9834790315179527
            ],
            [
               1.3718847747747747,
               0.9835714487697103
            ],
            [
               1.369082252252252,
               0.9835544718820683
            ],
            [
               1.3662797297297296,
               0.9834394097349586
            ],
            [
               1.363477207207207,
               0.9832495028802704
            ],
            [
               1.3606746846846844,
               0.983011209542066
            ],
            [
               1.3578721621621619,
               0.9827483065955551
            ],
            [
               1.3550696396396393,
               0.9824797261123523
            ],
            [
               1.3522671171171168,
               0.9822203696399647
            ],
            [
               1.3494645945945942,
               0.9819830812830441
            ],
            [
               1.3466620720720717,
               0.9817798529010981
            ],
            [
               1.3438595495495491,
               0.981621114356108
            ],
            [
               1.3410570270270266,
               0.981513215128442
            ],
            [
               1.338254504504504,
               0.981455352207989
            ],
            [
               1.335451981981982,
               0.9814377359082296
            ],
            [
               1.3326494594594593,
               0.9814424733520188
            ],
            [
               1.3298469369369368,
               0.981447609273884
            ],
            [
               1.3270444144144142,
               0.9814334186903741
            ],
            [
               1.3242418918918917,
               0.9813889505795761
            ],
            [
               1.3214393693693691,
               0.9813164419773488
            ],
            [
               1.3186368468468466,
               0.9812317512462265
            ],
            [
               1.315834324324324,
               0.9811602405518409
            ],
            [
               1.3130318018018015,
               0.9811291195928817
            ],
            [
               1.310229279279279,
               0.9811585684960165
            ],
            [
               1.3074267567567563,
               0.9812545007395848
            ],
            [
               1.3046242342342338,
               0.9814053921269628
            ],
            [
               1.3018217117117112,
               0.9815843262594779
            ],
            [
               1.2990191891891887,
               0.9817557291990366
            ],
            [
               1.2962166666666666,
               0.9818847652746012
            ],
            [
               1.293414144144144,
               0.9819465520089996
            ],
            [
               1.2906116216216215,
               0.9819324839949517
            ],
            [
               1.287809099099099,
               0.981851955577826
            ],
            [
               1.2850065765765764,
               0.9817292646078641
            ],
            [
               1.2822040540540538,
               0.9815969361324182
            ],
            [
               1.2794015315315312,
               0.9814876411617683
            ],
            [
               1.2765990090090087,
               0.9814270325889256
            ],
            [
               1.2737964864864861,
               0.9814292092009249
            ],
            [
               1.2709939639639636,
               0.981495449614689
            ],
            [
               1.268191441441441,
               0.9816157689294145
            ],
            [
               1.2653889189189185,
               0.9817721410085483
            ],
            [
               1.262586396396396,
               0.9819421062646989
            ],
            [
               1.2597838738738734,
               0.9821018956971141
            ],
            [
               1.2569813513513513,
               0.9822288723819934
            ],
            [
               1.2541788288288287,
               0.9823036550781112
            ],
            [
               1.2513763063063061,
               0.9823124513113466
            ],
            [
               1.2485737837837836,
               0.9822498005967797
            ],
            [
               1.245771261261261,
               0.9821212729697302
            ],
            [
               1.2429687387387385,
               0.9819450293711942
            ],
            [
               1.240166216216216,
               0.9817509105103528
            ],
            [
               1.2373636936936934,
               0.9815761235178695
            ],
            [
               1.2345611711711708,
               0.981457619501976
            ],
            [
               1.2317586486486483,
               0.981422588518388
            ],
            [
               1.2289561261261257,
               0.9814796357799009
            ],
            [
               1.2261536036036031,
               0.9816136306036658
            ],
            [
               1.2233510810810806,
               0.9817866251596621
            ],
            [
               1.2205485585585585,
               0.9819456626943717
            ],
            [
               1.217746036036036,
               0.982036153755991
            ],
            [
               1.2149435135135134,
               0.9820174788243221
            ],
            [
               1.2121409909909908,
               0.9818763019005312
            ],
            [
               1.2093384684684683,
               0.9816332578530123
            ],
            [
               1.2065359459459457,
               0.9813402917163607
            ],
            [
               1.2037334234234232,
               0.9810685795159984
            ],
            [
               1.2009309009009006,
               0.9808898623273494
            ],
            [
               1.198128378378378,
               0.9808562520180493
            ],
            [
               1.1953258558558555,
               0.9809843569336665
            ],
            [
               1.192523333333333,
               0.9812485961156845
            ],
            [
               1.1897208108108104,
               0.9815860479876051
            ],
            [
               1.1869182882882878,
               0.9819118459553178
            ],
            [
               1.1841157657657653,
               0.9821410028161537
            ],
            [
               1.1813132432432432,
               0.9822105908960557
            ],
            [
               1.1785107207207206,
               0.9820960422266605
            ],
            [
               1.175708198198198,
               0.9818170224589597
            ],
            [
               1.1729056756756755,
               0.9814313557750152
            ],
            [
               1.170103153153153,
               0.9810189080160794
            ],
            [
               1.1673006306306304,
               0.9806601325760302
            ],
            [
               1.1644981081081078,
               0.9804153281183632
            ],
            [
               1.1616955855855853,
               0.9803101998103847
            ],
            [
               1.1588930630630627,
               0.9803312722404736
            ],
            [
               1.1560905405405402,
               0.9804317619038785
            ],
            [
               1.1532880180180176,
               0.9805456039232001
            ],
            [
               1.150485495495495,
               0.9806052968989505
            ],
            [
               1.1476829729729725,
               0.9805586046207129
            ],
            [
               1.14488045045045,
               0.9803799847799417
            ],
            [
               1.1420779279279278,
               0.9800745043617589
            ],
            [
               1.1392754054054053,
               0.9796742684229824
            ],
            [
               1.1364728828828827,
               0.9792293161322605
            ],
            [
               1.1336703603603602,
               0.978796006135394
            ],
            [
               1.1308678378378376,
               0.978425947061893
            ],
            [
               1.128065315315315,
               0.9781577102516008
            ],
            [
               1.1252627927927925,
               0.9780123192069521
            ],
            [
               1.12246027027027,
               0.9779923350892916
            ],
            [
               1.1196577477477474,
               0.9780836193552462
            ],
            [
               1.1168552252252248,
               0.9782586845742816
            ],
            [
               1.1140527027027023,
               0.9784808233042166
            ],
            [
               1.1112501801801797,
               0.9787086501888933
            ],
            [
               1.1084476576576572,
               0.9789010023182194
            ],
            [
               1.105645135135135,
               0.9790221340740493
            ],
            [
               1.1028426126126125,
               0.9790468265815941
            ],
            [
               1.10004009009009,
               0.9789646003724444
            ],
            [
               1.0972375675675674,
               0.9787819502678716
            ],
            [
               1.0944350450450449,
               0.9785216431949879
            ],
            [
               1.0916325225225223,
               0.978218699858215
            ],
            [
               1.0888299999999997,
               0.9779135789615605
            ],
            [
               1.0860274774774772,
               0.9776439921541014
            ],
            [
               1.0832249549549546,
               0.9774373450068494
            ],
            [
               1.080422432432432,
               0.9773057659828113
            ],
            [
               1.0776199099099095,
               0.9772450024368717
            ],
            [
               1.074817387387387,
               0.9772373250508475
            ],
            [
               1.0720148648648644,
               0.977257368125876
            ],
            [
               1.0692123423423419,
               0.977278969029
            ],
            [
               1.0664098198198197,
               0.9772808696479978
            ],
            [
               1.0636072972972972,
               0.9772496841600551
            ],
            [
               1.0608047747747746,
               0.9771796260952175
            ],
            [
               1.058002252252252,
               0.9770697217150306
            ],
            [
               1.0551997297297295,
               0.976920153541923
            ],
            [
               1.052397207207207,
               0.9767296276732149
            ],
            [
               1.0495946846846844,
               0.9764951395676977
            ],
            [
               1.0467921621621619,
               0.9762144163777533
            ],
            [
               1.0439896396396393,
               0.9758900585631258
            ],
            [
               1.0411871171171168,
               0.9755334835486131
            ],
            [
               1.0383845945945942,
               0.9751665736166117
            ],
            [
               1.0355820720720716,
               0.9748195740489369
            ],
            [
               1.032779549549549,
               0.9745250853109948
            ],
            [
               1.0299770270270265,
               0.9743094981893887
            ],
            [
               1.0271745045045044,
               0.9741843859582588
            ],
            [
               1.0243719819819819,
               0.9741407414723067
            ],
            [
               1.0215694594594593,
               0.9741483407702982
            ],
            [
               1.0187669369369368,
               0.9741610780171204
            ],
            [
               1.0159644144144142,
               0.974127294203535
            ],
            [
               1.0131618918918917,
               0.9740025055193731
            ],
            [
               1.010359369369369,
               0.9737610638566323
            ],
            [
               1.0075568468468465,
               0.9734034510042706
            ],
            [
               1.004754324324324,
               0.9729570805170289
            ],
            [
               1.0019518018018014,
               0.9724702942085062
            ],
            [
               0.9991492792792789,
               0.9720011319061654
            ],
            [
               0.9963467567567563,
               0.971603850897157
            ],
            [
               0.9935442342342338,
               0.9713166775585682
            ],
            [
               0.9907417117117117,
               0.9711537844923521
            ],
            [
               0.9879391891891891,
               0.9711032086535738
            ],
            [
               0.9851366666666665,
               0.9711307885032185
            ],
            [
               0.982334144144144,
               0.9711886981521527
            ],
            [
               0.9795316216216214,
               0.9712261953576224
            ],
            [
               0.9767290990990989,
               0.9711999688306245
            ],
            [
               0.9739265765765763,
               0.9710819167280547
            ],
            [
               0.9711240540540538,
               0.9708630720328035
            ],
            [
               0.9683215315315312,
               0.9705533934973587
            ],
            [
               0.9655190090090087,
               0.9701779864033468
            ],
            [
               0.9627164864864861,
               0.9697708531612079
            ],
            [
               0.9599139639639636,
               0.969367489999615
            ],
            [
               0.957111441441441,
               0.9689976323778697
            ],
            [
               0.9543089189189184,
               0.9686793204228961
            ],
            [
               0.9515063963963963,
               0.9684152707186611
            ],
            [
               0.9487038738738738,
               0.9681922887362857
            ],
            [
               0.9459013513513512,
               0.9679840710730436
            ],
            [
               0.9430988288288287,
               0.9677571753494432
            ],
            [
               0.9402963063063061,
               0.9674792091539286
            ],
            [
               0.9374937837837836,
               0.9671275599220039
            ],
            [
               0.934691261261261,
               0.9666965037059032
            ],
            [
               0.9318887387387385,
               0.9662005516988357
            ],
            [
               0.9290862162162159,
               0.9656725715377501
            ],
            [
               0.9262836936936933,
               0.965156501367076
            ],
            [
               0.9234811711711708,
               0.9646960634810009
            ],
            [
               0.9206786486486482,
               0.9643223058119188
            ],
            [
               0.9178761261261257,
               0.9640435432659469
            ],
            [
               0.9150736036036036,
               0.9638409766996756
            ],
            [
               0.912271081081081,
               0.9636718825674055
            ],
            [
               0.9094685585585585,
               0.963480110518004
            ],
            [
               0.9066660360360359,
               0.9632113261992323
            ],
            [
               0.9038635135135134,
               0.9628287404653608
            ],
            [
               0.9010609909909908,
               0.9623245934516031
            ],
            [
               0.8982584684684682,
               0.9617236735564969
            ],
            [
               0.8954559459459457,
               0.9610774268182765
            ],
            [
               0.8926534234234231,
               0.9604500867592585
            ],
            [
               0.8898509009009006,
               0.9599008161536484
            ],
            [
               0.887048378378378,
               0.959467237900661
            ],
            [
               0.8842458558558555,
               0.9591554290519844
            ],
            [
               0.8814433333333329,
               0.9589394913084139
            ],
            [
               0.8786408108108104,
               0.9587707849308225
            ],
            [
               0.8758382882882882,
               0.9585937958865831
            ],
            [
               0.8730357657657657,
               0.9583634373078067
            ],
            [
               0.8702332432432431,
               0.9580581153987937
            ],
            [
               0.8674307207207206,
               0.9576843098154533
            ],
            [
               0.864628198198198,
               0.9572712829664491
            ],
            [
               0.8618256756756755,
               0.9568578922060067
            ],
            [
               0.8590231531531529,
               0.9564761952979881
            ],
            [
               0.8562206306306304,
               0.956137673832246
            ],
            [
               0.8534181081081078,
               0.9558270396621869
            ],
            [
               0.8506155855855853,
               0.9555060034180003
            ],
            [
               0.8478130630630627,
               0.9551259379464325
            ],
            [
               0.8450105405405401,
               0.9546452382690713
            ],
            [
               0.8422080180180176,
               0.9540454458142447
            ],
            [
               0.839405495495495,
               0.9533404829596466
            ],
            [
               0.8366029729729729,
               0.9525755636781785
            ],
            [
               0.8338004504504504,
               0.9518157690253031
            ],
            [
               0.8309979279279278,
               0.9511277456322034
            ],
            [
               0.8281954054054053,
               0.9505603220216707
            ],
            [
               0.8253928828828827,
               0.9501302453476983
            ],
            [
               0.8225903603603602,
               0.9498175814988503
            ],
            [
               0.8197878378378376,
               0.9495721605094936
            ],
            [
               0.816985315315315,
               0.9493288610446105
            ],
            [
               0.8141827927927925,
               0.9490267228062788
            ],
            [
               0.8113802702702699,
               0.948625783900021
            ],
            [
               0.8085777477477474,
               0.9481164942184184
            ],
            [
               0.8057752252252248,
               0.9475191849072662
            ],
            [
               0.8029727027027023,
               0.9468744426414293
            ],
            [
               0.8001701801801802,
               0.9462281794082763
            ],
            [
               0.7973676576576576,
               0.9456167152680981
            ],
            [
               0.794565135135135,
               0.9450568322156636
            ],
            [
               0.7917626126126125,
               0.9445437106244206
            ],
            [
               0.7889600900900899,
               0.9440567081323932
            ],
            [
               0.7861575675675674,
               0.9435701597433859
            ],
            [
               0.7833550450450448,
               0.9430647480365635
            ],
            [
               0.7805525225225223,
               0.9425350533250643
            ],
            [
               0.7777499999999997,
               0.9419905622747105
            ],
            [
               0.7749474774774772,
               0.9414500289375634
            ],
            [
               0.7721449549549546,
               0.9409316570130395
            ],
            [
               0.769342432432432,
               0.9404431567822265
            ],
            [
               0.7665399099099095,
               0.9399757564773086
            ],
            [
               0.763737387387387,
               0.9395047290991452
            ],
            [
               0.7609348648648648,
               0.9389965122692552
            ],
            [
               0.7581323423423423,
               0.9384199782709102
            ],
            [
               0.7553298198198197,
               0.9377577861095026
            ],
            [
               0.7525272972972972,
               0.9370136139598162
            ],
            [
               0.7497247747747746,
               0.9362124766410951
            ],
            [
               0.7469222522522521,
               0.9353937662530283
            ],
            [
               0.7441197297297295,
               0.9345992338290718
            ],
            [
               0.741317207207207,
               0.9338599292692407
            ],
            [
               0.7385146846846844,
               0.9331864987382985
            ],
            [
               0.7357121621621618,
               0.9325660807762397
            ],
            [
               0.7329096396396393,
               0.9319667728855483
            ],
            [
               0.7301071171171167,
               0.9313480749715737
            ],
            [
               0.7273045945945942,
               0.9306737577842445
            ],
            [
               0.7245020720720716,
               0.9299229188721119
            ],
            [
               0.7216995495495495,
               0.9290957714937358
            ],
            [
               0.718897027027027,
               0.9282126334953706
            ],
            [
               0.7160945045045044,
               0.9273069227410571
            ],
            [
               0.7132919819819818,
               0.9264148848115634
            ],
            [
               0.7104894594594593,
               0.9255656281030762
            ],
            [
               0.7076869369369367,
               0.9247745887422998
            ],
            [
               0.7048844144144142,
               0.9240420440462076
            ],
            [
               0.7020818918918916,
               0.9233563590869451
            ],
            [
               0.6992793693693691,
               0.9227000287743894
            ],
            [
               0.6964768468468465,
               0.9220558482727415
            ],
            [
               0.693674324324324,
               0.9214109135180637
            ],
            [
               0.6908718018018014,
               0.9207573901073207
            ],
            [
               0.6880692792792789,
               0.9200905326855522
            ],
            [
               0.6852667567567567,
               0.9194056314909984
            ],
            [
               0.6824642342342342,
               0.9186959198759879
            ],
            [
               0.6796617117117116,
               0.9179528704767026
            ],
            [
               0.6768591891891891,
               0.9171690210722838
            ],
            [
               0.6740566666666665,
               0.9163420776435216
            ],
            [
               0.671254144144144,
               0.9154781701969774
            ],
            [
               0.6684516216216214,
               0.9145922092269196
            ],
            [
               0.6656490990990989,
               0.9137043421643218
            ],
            [
               0.6628465765765763,
               0.9128331577973601
            ],
            [
               0.6600440540540538,
               0.9119878722282342
            ],
            [
               0.6572415315315312,
               0.9111625702657811
            ],
            [
               0.6544390090090086,
               0.9103352431202429
            ],
            [
               0.6516364864864861,
               0.9094728705990842
            ],
            [
               0.6488339639639635,
               0.9085416218325255
            ],
            [
               0.6460314414414414,
               0.9075191772749942
            ],
            [
               0.6432289189189189,
               0.9064050118496632
            ],
            [
               0.6404263963963963,
               0.9052247433701477
            ],
            [
               0.6376238738738738,
               0.904026359630272
            ],
            [
               0.6348213513513512,
               0.9028687734175205
            ],
            [
               0.6320188288288286,
               0.9018058265371975
            ],
            [
               0.6292163063063061,
               0.9008706184995985
            ],
            [
               0.6264137837837835,
               0.9000652026470253
            ],
            [
               0.623611261261261,
               0.8993591402057004
            ],
            [
               0.6208087387387384,
               0.8986976051486604
            ],
            [
               0.6180062162162159,
               0.8980166201947712
            ],
            [
               0.6152036936936933,
               0.8972606443427624
            ],
            [
               0.6124011711711708,
               0.8963969533525653
            ],
            [
               0.6095986486486482,
               0.8954223464396343
            ],
            [
               0.6067961261261261,
               0.8943603144775516
            ],
            [
               0.6039936036036035,
               0.893250024460496
            ],
            [
               0.601191081081081,
               0.8921311970424244
            ],
            [
               0.5983885585585584,
               0.8910302344523267
            ],
            [
               0.5955860360360359,
               0.8899523567530896
            ],
            [
               0.5927835135135133,
               0.8888822501491269
            ],
            [
               0.5899809909909908,
               0.8877926311525641
            ],
            [
               0.5871784684684682,
               0.8866572909157682
            ],
            [
               0.5843759459459457,
               0.8854636133381879
            ],
            [
               0.5815734234234231,
               0.8842198096834228
            ],
            [
               0.5787709009009008,
               0.8829540791587658
            ],
            [
               0.5759683783783782,
               0.8817058722838369
            ],
            [
               0.5731658558558557,
               0.88051232946622
            ],
            [
               0.5703633333333331,
               0.879394749390672
            ],
            [
               0.5675608108108106,
               0.8783499739418237
            ],
            [
               0.564758288288288,
               0.8773498537485849
            ],
            [
               0.5619557657657654,
               0.8763491068501477
            ],
            [
               0.5591532432432431,
               0.875298929847609
            ],
            [
               0.5563507207207206,
               0.8741617227006346
            ],
            [
               0.553548198198198,
               0.8729219497364613
            ],
            [
               0.5507456756756755,
               0.871589582109271
            ],
            [
               0.5479431531531529,
               0.8701952182715504
            ],
            [
               0.5451406306306303,
               0.8687788909543936
            ],
            [
               0.5423381081081078,
               0.867376693435431
            ],
            [
               0.5395355855855855,
               0.8660099473005534
            ],
            [
               0.5367330630630629,
               0.8646805105276576
            ],
            [
               0.5339305405405403,
               0.863373437711934
            ],
            [
               0.5311280180180178,
               0.8620654576749893
            ],
            [
               0.5283254954954952,
               0.8607356487616458
            ],
            [
               0.5255229729729727,
               0.8593740290338148
            ],
            [
               0.5227204504504503,
               0.8579847574861632
            ],
            [
               0.5199179279279278,
               0.8565828661374482
            ],
            [
               0.5171154054054052,
               0.8551860492035894
            ],
            [
               0.5143128828828827,
               0.8538050224750768
            ],
            [
               0.5115103603603601,
               0.8524365686114834
            ],
            [
               0.5087078378378376,
               0.851062363337749
            ],
            [
               0.505905315315315,
               0.8496544130121493
            ],
            [
               0.5031027927927927,
               0.8481852848946074
            ],
            [
               0.5003002702702701,
               0.8466392964209841
            ],
            [
               0.4974977477477476,
               0.845020243990044
            ],
            [
               0.494695225225225,
               0.8433523626011241
            ],
            [
               0.49189270270270247,
               0.841673644192702
            ],
            [
               0.4890901801801799,
               0.8400235218486618
            ],
            [
               0.48628765765765736,
               0.8384291742042692
            ],
            [
               0.483485135135135,
               0.8368954498591801
            ],
            [
               0.48068261261261247,
               0.8354023204338832
            ],
            [
               0.4778800900900899,
               0.8339111807328756
            ],
            [
               0.47507756756756736,
               0.832378128168037
            ],
            [
               0.4722750450450448,
               0.8307697215042631
            ],
            [
               0.46947252252252225,
               0.8290756235077719
            ],
            [
               0.4666699999999997,
               0.8273134245108896
            ],
            [
               0.46386747747747736,
               0.8255235669462946
            ],
            [
               0.4610649549549548,
               0.8237557544881029
            ],
            [
               0.45826243243243225,
               0.822051316945621
            ],
            [
               0.4554599099099097,
               0.8204276001597934
            ],
            [
               0.45265738738738714,
               0.8188699496276788
            ],
            [
               0.4498548648648646,
               0.8173343798322394
            ],
            [
               0.44705234234234204,
               0.8157603927078122
            ],
            [
               0.4442498198198197,
               0.8140898751874952
            ],
            [
               0.44144729729729715,
               0.8122858035127123
            ],
            [
               0.4386447747747746,
               0.8103444016104364
            ],
            [
               0.43584225225225204,
               0.8082965048649515
            ],
            [
               0.4330397297297295,
               0.8061974736800112
            ],
            [
               0.43023720720720693,
               0.8041088655434756
            ],
            [
               0.4274346846846844,
               0.8020778888113086
            ],
            [
               0.42463216216216204,
               0.8001214586404186
            ],
            [
               0.4218296396396395,
               0.7982201764741391
            ],
            [
               0.41902711711711693,
               0.7963242651356401
            ],
            [
               0.4162245945945944,
               0.7943695273338656
            ],
            [
               0.4134220720720718,
               0.7922980960568804
            ],
            [
               0.41061954954954927,
               0.7900772150404345
            ],
            [
               0.40781702702702693,
               0.7877100194975841
            ],
            [
               0.4050145045045044,
               0.7852350026927375
            ],
            [
               0.4022119819819818,
               0.7827146077305474
            ],
            [
               0.39940945945945927,
               0.7802168980967785
            ],
            [
               0.3966069369369367,
               0.7777963658469583
            ],
            [
               0.39380441441441416,
               0.7754799687022838
            ],
            [
               0.3910018918918916,
               0.7732625021079684
            ],
            [
               0.3881993693693693,
               0.7711121471806521
            ],
            [
               0.3853968468468467,
               0.7689836392659496
            ],
            [
               0.38259432432432416,
               0.7668341290782503
            ],
            [
               0.3797918018018016,
               0.7646362229217641
            ],
            [
               0.37698927927927905,
               0.7623840131961201
            ],
            [
               0.3741867567567565,
               0.7600906061057522
            ],
            [
               0.37138423423423395,
               0.7577787278810998
            ],
            [
               0.3685817117117116,
               0.755468358096226
            ],
            [
               0.36577918918918906,
               0.7531662004759798
            ],
            [
               0.3629766666666665,
               0.7508609155593249
            ],
            [
               0.36017414414414395,
               0.7485257851705192
            ],
            [
               0.3573716216216214,
               0.746127703324772
            ],
            [
               0.35456909909909884,
               0.7436390946131131
            ],
            [
               0.3517665765765763,
               0.7410483496708687
            ],
            [
               0.34896405405405395,
               0.7383649608981161
            ],
            [
               0.3461615315315314,
               0.7356174864542799
            ],
            [
               0.34335900900900884,
               0.7328450429779694
            ],
            [
               0.3405564864864863,
               0.7300853022633599
            ],
            [
               0.33775396396396373,
               0.7273631487235486
            ],
            [
               0.3349514414414412,
               0.724683852817978
            ],
            [
               0.3321489189189186,
               0.7220329714480502
            ],
            [
               0.3293463963963963,
               0.719382806845438
            ],
            [
               0.32654387387387374,
               0.7167029888591749
            ],
            [
               0.3237413513513512,
               0.7139713781407016
            ],
            [
               0.3209388288288286,
               0.7111814721982725
            ],
            [
               0.31813630630630607,
               0.7083438043471224
            ],
            [
               0.3153337837837835,
               0.7054809722383905
            ],
            [
               0.31253126126126096,
               0.7026181576781548
            ],
            [
               0.30972873873873863,
               0.6997725375284539
            ],
            [
               0.3069262162162161,
               0.6969453285510632
            ],
            [
               0.3041236936936935,
               0.6941192708762709
            ],
            [
               0.30132117117117097,
               0.6912624852651366
            ],
            [
               0.2985186486486484,
               0.6883374901079913
            ],
            [
               0.29571612612612586,
               0.6853124577501611
            ],
            [
               0.2929136036036035,
               0.6821710755814825
            ],
            [
               0.29011108108108097,
               0.6789178569151635
            ],
            [
               0.2873085585585584,
               0.6755772239609085
            ],
            [
               0.28450603603603586,
               0.6721866509666085
            ],
            [
               0.2817035135135133,
               0.6687859699102665
            ],
            [
               0.27890099099099075,
               0.665406046714467
            ],
            [
               0.2760984684684682,
               0.6620601301780815
            ],
            [
               0.27329594594594586,
               0.6587402877487898
            ],
            [
               0.2704934234234233,
               0.655419797678686
            ],
            [
               0.26769090090090075,
               0.6520606627319621
            ],
            [
               0.2648883783783782,
               0.6486240469733934
            ],
            [
               0.26208585585585564,
               0.6450807681081929
            ],
            [
               0.2592833333333331,
               0.6414191227785
            ],
            [
               0.25648081081081053,
               0.6376481609473796
            ],
            [
               0.2536782882882882,
               0.633795765695837
            ],
            [
               0.25087576576576565,
               0.6299021797125703
            ],
            [
               0.2480732432432431,
               0.6260106357583419
            ],
            [
               0.24527072072072054,
               0.6221572983752791
            ],
            [
               0.24246819819819798,
               0.6183627519943766
            ],
            [
               0.23966567567567543,
               0.6146268408394973
            ],
            [
               0.23686315315315287,
               0.6109279176874176
            ],
            [
               0.23406063063063054,
               0.6072266570316236
            ],
            [
               0.23125810810810798,
               0.6034736918479451
            ],
            [
               0.22845558558558543,
               0.5996195793955283
            ],
            [
               0.22565306306306288,
               0.595625105569702
            ],
            [
               0.22285054054054032,
               0.5914697909501995
            ],
            [
               0.22004801801801777,
               0.587156721309885
            ],
            [
               0.2172454954954952,
               0.5827124892917219
            ],
            [
               0.21444297297297288,
               0.5781820181382378
            ],
            [
               0.21164045045045032,
               0.5736191667896102
            ],
            [
               0.20883792792792777,
               0.5690750402153343
            ],
            [
               0.20603540540540521,
               0.5645865823229005
            ],
            [
               0.20323288288288266,
               0.5601681008258514
            ],
            [
               0.2004303603603601,
               0.5558077855166114
            ],
            [
               0.19762783783783777,
               0.551470132338017
            ],
            [
               0.19482531531531522,
               0.5471037455682821
            ],
            [
               0.19202279279279266,
               0.5426526368134589
            ],
            [
               0.1892202702702701,
               0.5380682506954879
            ],
            [
               0.18641774774774755,
               0.5333192855303499
            ],
            [
               0.183615225225225,
               0.5283970015048235
            ],
            [
               0.18081270270270244,
               0.5233149468936109
            ],
            [
               0.1780101801801801,
               0.5181035289780431
            ],
            [
               0.17520765765765756,
               0.512801178835042
            ],
            [
               0.172405135135135,
               0.5074446346120832
            ],
            [
               0.16960261261261245,
               0.5020608970280438
            ],
            [
               0.1668000900900899,
               0.4966627270552833
            ],
            [
               0.16399756756756734,
               0.49124840667652964
            ],
            [
               0.16119504504504478,
               0.48580524303058414
            ],
            [
               0.15839252252252245,
               0.48031533791075887
            ],
            [
               0.1555899999999999,
               0.47476172237515185
            ],
            [
               0.15278747747747734,
               0.46913313177090016
            ],
            [
               0.14998495495495479,
               0.463426336756477
            ],
            [
               0.14718243243243223,
               0.4576457879352873
            ],
            [
               0.14437990990990968,
               0.4518010866260717
            ],
            [
               0.14157738738738712,
               0.4459032502800837
            ],
            [
               0.1387748648648648,
               0.43996082698974115
            ],
            [
               0.13597234234234223,
               0.43397670227716667
            ],
            [
               0.13316981981981968,
               0.4279460962959869
            ],
            [
               0.13036729729729712,
               0.4218559405389798
            ],
            [
               0.12756477477477457,
               0.41568564902661476
            ],
            [
               0.12476225225225201,
               0.4094092505057812
            ],
            [
               0.12195972972972946,
               0.4029988261133601
            ],
            [
               0.11915720720720713,
               0.39642907623577966
            ],
            [
               0.11635468468468457,
               0.38968255074412805
            ],
            [
               0.11355216216216202,
               0.3827546614404555
            ],
            [
               0.11074963963963946,
               0.375657216377212
            ],
            [
               0.10794711711711691,
               0.3684190978301446
            ],
            [
               0.10514459459459435,
               0.3610830382978133
            ],
            [
               0.1023420720720718,
               0.35369828220256655
            ],
            [
               0.09953954954954947,
               0.3463101050693203
            ],
            [
               0.09673702702702691,
               0.33894836076113016
            ],
            [
               0.09393450450450436,
               0.3316180135339386
            ],
            [
               0.0911319819819818,
               0.32429461591166775
            ],
            [
               0.08832945945945925,
               0.31692675591233904
            ],
            [
               0.08552693693693669,
               0.3094457627446371
            ],
            [
               0.08272441441441436,
               0.3017808727865691
            ],
            [
               0.0799218918918918,
               0.29387624519626815
            ],
            [
               0.07711936936936925,
               0.2857052947372127
            ],
            [
               0.0743168468468467,
               0.27727816944886396
            ],
            [
               0.07151432432432414,
               0.2686398535923167
            ],
            [
               0.06871180180180159,
               0.2598589144627633
            ],
            [
               0.06590927927927903,
               0.25100961122684956
            ],
            [
               0.0631067567567567,
               0.24215212059158303
            ],
            [
               0.060304234234234144,
               0.2333163466879952
            ],
            [
               0.05750171171171159,
               0.2244938965731562
            ],
            [
               0.054699189189189035,
               0.21564053609296746
            ],
            [
               0.05189666666666648,
               0.20668845102050076
            ],
            [
               0.049094144144143925,
               0.19756482357922206
            ],
            [
               0.04629162162162137,
               0.18821145075492637
            ],
            [
               0.04348909909909904,
               0.1785999180961303
            ],
            [
               0.04068657657657648,
               0.1687382508217591
            ],
            [
               0.03788405405405393,
               0.15866753787288052
            ],
            [
               0.035081531531531374,
               0.14844995380061846
            ],
            [
               0.03227900900900882,
               0.13815198713119503
            ],
            [
               0.029476486486486264,
               0.1278278207595289
            ],
            [
               0.02667396396396371,
               0.11750741729362882
            ],
            [
               0.023871441441441377,
               0.10719215176360974
            ],
            [
               0.021068918918918822,
               0.09685842192596789
            ],
            [
               0.018266396396396267,
               0.08646735258805854
            ],
            [
               0.015463873873873712,
               0.07597720610504993
            ],
            [
               0.012661351351351158,
               0.06535480877493077
            ],
            [
               0.009858828828828603,
               0.05458316600544655
            ],
            [
               0.007056306306306048,
               0.043664046576063764
            ],
            [
               0.004253783783783716,
               0.03261603679417585
            ],
            [
               0.0014512612612611608,
               0.021469796154371223
            ],
            [
               -0.001351261261261394,
               0.010262626915991946
            ],
            [
               -0.004153783783783949,
               -0.0009660047088367874
            ],
            [
               -0.006956306306306503,
               -0.01217736497304256
            ],
            [
               -0.009758828828829058,
               -0.02333517191087131
            ],
            [
               -0.012561351351351613,
               -0.03440713708799126
            ],
            [
               -0.015363873873873946,
               -0.04536723391610764
            ],
            [
               -0.0181663963963965,
               -0.05619888379546539
            ],
            [
               -0.020968918918919055,
               -0.06689827881437288
            ],
            [
               -0.02377144144144161,
               -0.07747631936123989
            ],
            [
               -0.026573963963964164,
               -0.08795755347240264
            ],
            [
               -0.02937648648648672,
               -0.09837521945421607
            ],
            [
               -0.03217900900900905,
               -0.10876282760508371
            ],
            [
               -0.03498153153153161,
               -0.11914419172028706
            ],
            [
               -0.03778405405405416,
               -0.12952483860110314
            ],
            [
               -0.040586576576576716,
               -0.13988779972788462
            ],
            [
               -0.04338909909909927,
               -0.15019575658588352
            ],
            [
               -0.046191621621621826,
               -0.16039961443286693
            ],
            [
               -0.04899414414414438,
               -0.17045141728294805
            ],
            [
               -0.05179666666666671,
               -0.18031784624717
            ],
            [
               -0.05459918918918927,
               -0.1899900097569484
            ],
            [
               -0.05740171171171182,
               -0.1994861263766436
            ],
            [
               -0.06020423423423438,
               -0.20884582028146764
            ],
            [
               -0.06300675675675693,
               -0.21811744880631417
            ],
            [
               -0.06580927927927949,
               -0.22734226760330528
            ],
            [
               -0.06861180180180204,
               -0.23654047447474796
            ],
            [
               -0.07141432432432437,
               -0.24570377351609568
            ],
            [
               -0.07421684684684693,
               -0.25479712244267033
            ],
            [
               -0.07701936936936948,
               -0.26376936930155875
            ],
            [
               -0.07982189189189204,
               -0.2725695127962328
            ],
            [
               -0.0826244144144146,
               -0.28116333953753075
            ],
            [
               -0.08542693693693715,
               -0.2895449075423238
            ],
            [
               -0.0882294594594597,
               -0.29773891121664037
            ],
            [
               -0.09103198198198204,
               -0.3057929086561499
            ],
            [
               -0.09383450450450459,
               -0.31376176513276427
            ],
            [
               -0.09663702702702714,
               -0.32168934276340305
            ],
            [
               -0.0994395495495497,
               -0.3295935258032103
            ],
            [
               -0.10224207207207225,
               -0.3374597149513094
            ],
            [
               -0.10504459459459481,
               -0.34524522168226107
            ],
            [
               -0.10784711711711736,
               -0.35289340650463324
            ],
            [
               -0.1106496396396397,
               -0.3603531104329272
            ],
            [
               -0.11345216216216225,
               -0.36759703180792863
            ],
            [
               -0.1162546846846848,
               -0.3746328633494594
            ],
            [
               -0.11905720720720736,
               -0.38150321871296017
            ],
            [
               -0.12185972972972992,
               -0.38827395686958316
            ],
            [
               -0.12466225225225247,
               -0.39501430781638797
            ],
            [
               -0.12746477477477502,
               -0.4017749766472964
            ],
            [
               -0.13026729729729736,
               -0.4085712330337377
            ],
            [
               -0.1330698198198199,
               -0.41537657842932013
            ],
            [
               -0.13587234234234247,
               -0.42212934656966433
            ],
            [
               -0.13867486486486502,
               -0.4287505485885879
            ],
            [
               -0.14147738738738758,
               -0.4351677037694202
            ],
            [
               -0.14427990990991013,
               -0.441337437612686
            ],
            [
               -0.14708243243243246,
               -0.4472599088687114
            ],
            [
               -0.14988495495495502,
               -0.4529805665142073
            ],
            [
               -0.15268747747747757,
               -0.4585785762335141
            ],
            [
               -0.15549000000000013,
               -0.4641452981532826
            ],
            [
               -0.15829252252252268,
               -0.4697591925842551
            ],
            [
               -0.16109504504504524,
               -0.47546456541672183
            ],
            [
               -0.1638975675675678,
               -0.48126034512226584
            ],
            [
               -0.16670009009009013,
               -0.4871020144628218
            ],
            [
               -0.16950261261261268,
               -0.4929158681189895
            ],
            [
               -0.17230513513513523,
               -0.4986211483907855
            ],
            [
               -0.1751076576576578,
               -0.5041534097325853
            ],
            [
               -0.17791018018018034,
               -0.509482303306503
            ],
            [
               -0.1807127027027029,
               -0.5146188410217201
            ],
            [
               -0.18351522522522545,
               -0.519610467533284
            ],
            [
               -0.1863177477477478,
               -0.5245259104407767
            ],
            [
               -0.18912027027027034,
               -0.5294346918311403
            ],
            [
               -0.1919227927927929,
               -0.5343875297084777
            ],
            [
               -0.19472531531531545,
               -0.5394033024801359
            ],
            [
               -0.197527837837838,
               -0.544466043812585
            ],
            [
               -0.20033036036036056,
               -0.5495323105045158
            ],
            [
               -0.20313288288288311,
               -0.5545461930291145
            ],
            [
               -0.20593540540540545,
               -0.5594571241623498
            ],
            [
               -0.208737927927928,
               -0.5642350620549041
            ],
            [
               -0.21154045045045056,
               -0.5688786721837213
            ],
            [
               -0.2143429729729731,
               -0.5734144146949431
            ],
            [
               -0.21714549549549567,
               -0.5778872250194735
            ],
            [
               -0.21994801801801822,
               -0.582345916094368
            ],
            [
               -0.22275054054054078,
               -0.5868278369610409
            ],
            [
               -0.2255530630630631,
               -0.5913473423948219
            ],
            [
               -0.22835558558558566,
               -0.5958913309143936
            ],
            [
               -0.23115810810810822,
               -0.6004229385210038
            ],
            [
               -0.23396063063063077,
               -0.6048921003431662
            ],
            [
               -0.23676315315315333,
               -0.6092497969151875
            ],
            [
               -0.23956567567567588,
               -0.6134618925291644
            ],
            [
               -0.24236819819819821,
               -0.6175187472268306
            ],
            [
               -0.24517072072072077,
               -0.621438096141463
            ],
            [
               -0.24797324324324332,
               -0.6252606173364177
            ],
            [
               -0.2507757657657659,
               -0.6290395895059089
            ],
            [
               -0.25357828828828843,
               -0.6328275367612981
            ],
            [
               -0.256380810810811,
               -0.6366634019223596
            ],
            [
               -0.25918333333333354,
               -0.6405634705724039
            ],
            [
               -0.2619858558558559,
               -0.6445181383823713
            ],
            [
               -0.26478837837837843,
               -0.6484950277536468
            ],
            [
               -0.267590900900901,
               -0.6524473601805414
            ],
            [
               -0.27039342342342354,
               -0.6563252860512059
            ],
            [
               -0.2731959459459461,
               -0.6600873331539621
            ],
            [
               -0.27599846846846865,
               -0.6637093327141812
            ],
            [
               -0.2788009909909912,
               -0.6671889963142168
            ],
            [
               -0.28160351351351354,
               -0.6705454844745093
            ],
            [
               -0.2844060360360361,
               -0.673814504632182
            ],
            [
               -0.28720855855855865,
               -0.6770404100476186
            ],
            [
               -0.2900110810810812,
               -0.680267251301609
            ],
            [
               -0.29281360360360376,
               -0.6835307062514095
            ],
            [
               -0.2956161261261263,
               -0.6868523634985628
            ],
            [
               -0.29841864864864887,
               -0.6902371327288896
            ],
            [
               -0.3012211711711712,
               -0.6936738104828439
            ],
            [
               -0.30402369369369375,
               -0.6971382231076952
            ],
            [
               -0.3068262162162163,
               -0.7005980104214169
            ],
            [
               -0.30962873873873886,
               -0.7040180270763494
            ],
            [
               -0.3124312612612614,
               -0.7073654705826256
            ],
            [
               -0.31523378378378397,
               -0.7106140981271987
            ],
            [
               -0.3180363063063065,
               -0.7137471672635045
            ],
            [
               -0.32083882882882886,
               -0.7167589565153523
            ],
            [
               -0.3236413513513514,
               -0.7196548660394622
            ],
            [
               -0.32644387387387397,
               -0.7224501843115898
            ],
            [
               -0.3292463963963965,
               -0.7251676763628654
            ],
            [
               -0.3320489189189191,
               -0.7278342406446814
            ],
            [
               -0.33485144144144163,
               -0.7304770068206814
            ],
            [
               -0.3376539639639642,
               -0.7331193816485497
            ],
            [
               -0.3404564864864865,
               -0.7357776429787297
            ],
            [
               -0.3432590090090091,
               -0.7384586754110758
            ],
            [
               -0.34606153153153163,
               -0.74115929902614
            ],
            [
               -0.3488640540540542,
               -0.7438673701762122
            ],
            [
               -0.35166657657657674,
               -0.7465644829944114
            ],
            [
               -0.3544690990990993,
               -0.7492297587598256
            ],
            [
               -0.3572716216216216,
               -0.7518439714234926
            ],
            [
               -0.3600741441441442,
               -0.7543931907796566
            ],
            [
               -0.36287666666666674,
               -0.7568712502241266
            ],
            [
               -0.3656791891891893,
               -0.7592806271615757
            ],
            [
               -0.36848171171171185,
               -0.7616316795995288
            ],
            [
               -0.3712842342342344,
               -0.7639405142164066
            ],
            [
               -0.37408675675675696,
               -0.7662259875994104
            ],
            [
               -0.3768892792792793,
               -0.7685064242457051
            ],
            [
               -0.37969180180180184,
               -0.7707965844418165
            ],
            [
               -0.3824943243243244,
               -0.7731052843378847
            ],
            [
               -0.38529684684684695,
               -0.7754339248105864
            ],
            [
               -0.3880993693693695,
               -0.7777760733942811
            ],
            [
               -0.39090189189189206,
               -0.7801181749364803
            ],
            [
               -0.3937044144144146,
               -0.7824414119652143
            ],
            [
               -0.39650693693693695,
               -0.7847246440527527
            ],
            [
               -0.3993094594594595,
               -0.7869481865446672
            ],
            [
               -0.40211198198198206,
               -0.7890979448177251
            ],
            [
               -0.4049145045045046,
               -0.7911691600298909
            ],
            [
               -0.40771702702702717,
               -0.7931688521149438
            ],
            [
               -0.4105195495495496,
               -0.7951160817932268
            ],
            [
               -0.41332207207207217,
               -0.7970394714250781
            ],
            [
               -0.4161245945945947,
               -0.7989720144180821
            ],
            [
               -0.4189271171171173,
               -0.8009439481845555
            ],
            [
               -0.4217296396396397,
               -0.8029751618544063
            ],
            [
               -0.4245321621621623,
               -0.805069020732136
            ],
            [
               -0.42733468468468483,
               -0.8072094254744437
            ],
            [
               -0.4301372072072073,
               -0.8093623180900973
            ],
            [
               -0.4329397297297298,
               -0.8114817978174187
            ],
            [
               -0.4357422522522524,
               -0.813519773654148
            ],
            [
               -0.4385447747747748,
               -0.8154370060266862
            ],
            [
               -0.4413472972972974,
               -0.8172128169986828
            ],
            [
               -0.44414981981981994,
               -0.818850894757571
            ],
            [
               -0.4469523423423425,
               -0.8203794998166314
            ],
            [
               -0.44975486486486493,
               -0.8218457895486935
            ],
            [
               -0.4525573873873875,
               -0.8233055326639891
            ],
            [
               -0.45535990990991004,
               -0.8248107402675497
            ],
            [
               -0.4581624324324325,
               -0.8263983215551924
            ],
            [
               -0.46096495495495504,
               -0.8280825977579953
            ],
            [
               -0.4637674774774776,
               -0.8298534487988325
            ],
            [
               -0.46657000000000015,
               -0.8316803305912139
            ],
            [
               -0.4693725225225226,
               -0.8335208373357859
            ],
            [
               -0.47217504504504515,
               -0.8353313461773433
            ],
            [
               -0.4749775675675677,
               -0.837076886972346
            ],
            [
               -0.47778009009009015,
               -0.8387378095286886
            ],
            [
               -0.4805826126126127,
               -0.8403119027830861
            ],
            [
               -0.48338513513513526,
               -0.8418119923344953
            ],
            [
               -0.4861876576576578,
               -0.8432602739297781
            ],
            [
               -0.48899018018018026,
               -0.8446813732200935
            ],
            [
               -0.4917927027027028,
               -0.8460961827750257
            ],
            [
               -0.49459522522522537,
               -0.8475179711245255
            ],
            [
               -0.4973977477477478,
               -0.8489513348029312
            ],
            [
               -0.5002002702702704,
               -0.8503936176220919
            ],
            [
               -0.5030027927927929,
               -0.8518377659180802
            ],
            [
               -0.5058053153153154,
               -0.8532754011531976
            ],
            [
               -0.5086078378378379,
               -0.8546991608259011
            ],
            [
               -0.5114103603603605,
               -0.8561039073150121
            ],
            [
               -0.514212882882883,
               -0.8574869698081176
            ],
            [
               -0.5170154054054055,
               -0.8588479295823879
            ],
            [
               -0.519817927927928,
               -0.8601884649467975
            ],
            [
               -0.5226204504504506,
               -0.8615124807696537
            ],
            [
               -0.525422972972973,
               -0.8628263352985712
            ],
            [
               -0.5282254954954956,
               -0.8641386742109818
            ],
            [
               -0.5310280180180181,
               -0.8654593687503955
            ],
            [
               -0.5338305405405407,
               -0.8667973780182001
            ],
            [
               -0.5366330630630631,
               -0.8681578996612345
            ],
            [
               -0.5394355855855857,
               -0.8695397015403723
            ],
            [
               -0.5422381081081082,
               -0.8709337767001071
            ],
            [
               -0.5450406306306307,
               -0.8723242599052561
            ],
            [
               -0.5478431531531532,
               -0.8736918845373911
            ],
            [
               -0.5506456756756758,
               -0.8750193367989949
            ],
            [
               -0.5534481981981982,
               -0.8762970106655719
            ],
            [
               -0.5562507207207208,
               -0.8775272319684804
            ],
            [
               -0.5590532432432433,
               -0.8787252356042801
            ],
            [
               -0.5618557657657659,
               -0.8799160565837236
            ],
            [
               -0.5646582882882883,
               -0.8811277946290925
            ],
            [
               -0.5674608108108109,
               -0.8823830106598611
            ],
            [
               -0.5702633333333335,
               -0.8836908458107227
            ],
            [
               -0.5730658558558559,
               -0.885042478426227
            ],
            [
               -0.5758683783783785,
               -0.8864116702663818
            ],
            [
               -0.578670900900901,
               -0.8877606275684453
            ],
            [
               -0.5814734234234236,
               -0.8890496928063105
            ],
            [
               -0.584275945945946,
               -0.890248062144352
            ],
            [
               -0.5870784684684686,
               -0.8913422637860342
            ],
            [
               -0.5898809909909911,
               -0.8923397328202876
            ],
            [
               -0.5926835135135136,
               -0.893266321407139
            ],
            [
               -0.5954860360360361,
               -0.8941585141142159
            ],
            [
               -0.5982885585585587,
               -0.895052836749719
            ],
            [
               -0.6010910810810811,
               -0.8959758648407063
            ],
            [
               -0.6038936036036037,
               -0.8969380252082142
            ],
            [
               -0.6066961261261262,
               -0.8979330924365454
            ],
            [
               -0.6094986486486488,
               -0.8989433369861353
            ],
            [
               -0.6123011711711712,
               -0.8999483440259066
            ],
            [
               -0.6151036936936938,
               -0.9009342626220234
            ],
            [
               -0.6179062162162163,
               -0.9019001103755395
            ],
            [
               -0.6207087387387388,
               -0.9028588103680293
            ],
            [
               -0.6235112612612613,
               -0.9038325222903019
            ],
            [
               -0.6263137837837839,
               -0.9048438962342351
            ],
            [
               -0.6291163063063064,
               -0.905906398829653
            ],
            [
               -0.6319188288288289,
               -0.9070172890466577
            ],
            [
               -0.6347213513513514,
               -0.9081559818284084
            ],
            [
               -0.637523873873874,
               -0.9092887013289117
            ],
            [
               -0.6403263963963964,
               -0.9103781176633783
            ],
            [
               -0.643128918918919,
               -0.9113948504449529
            ],
            [
               -0.6459314414414415,
               -0.9123269536044316
            ],
            [
               -0.6487339639639641,
               -0.9131840617145535
            ],
            [
               -0.6515364864864865,
               -0.9139946107183055
            ],
            [
               -0.6543390090090091,
               -0.914796868896385
            ],
            [
               -0.6571415315315317,
               -0.9156266357918865
            ],
            [
               -0.6599440540540541,
               -0.9165056534809868
            ],
            [
               -0.6627465765765767,
               -0.9174346040684036
            ],
            [
               -0.6655490990990992,
               -0.9183930791460866
            ],
            [
               -0.6683516216216216,
               -0.9193465930722329
            ],
            [
               -0.6711541441441442,
               -0.9202583509496658
            ],
            [
               -0.6739566666666668,
               -0.92110187407622
            ],
            [
               -0.6767591891891893,
               -0.9218702778970167
            ],
            [
               -0.6795617117117118,
               -0.9225790975335986
            ],
            [
               -0.6823642342342343,
               -0.9232616945077907
            ],
            [
               -0.6851667567567569,
               -0.9239587359866095
            ],
            [
               -0.6879692792792793,
               -0.9247051911975839
            ],
            [
               -0.6907718018018019,
               -0.9255190906624196
            ],
            [
               -0.6935743243243244,
               -0.9263956877671446
            ],
            [
               -0.696376846846847,
               -0.9273088685018331
            ],
            [
               -0.6991793693693694,
               -0.9282192867064307
            ],
            [
               -0.701981891891892,
               -0.9290865512962179
            ],
            [
               -0.7047844144144145,
               -0.9298815604666906
            ],
            [
               -0.707586936936937,
               -0.9305951432224007
            ],
            [
               -0.7103894594594595,
               -0.9312404661457703
            ],
            [
               -0.7131919819819821,
               -0.9318487222078846
            ],
            [
               -0.7159945045045045,
               -0.932459734045695
            ],
            [
               -0.7187970270270271,
               -0.9331105844485252
            ],
            [
               -0.7215995495495496,
               -0.9338257849529772
            ],
            [
               -0.7244020720720722,
               -0.93461174709443
            ],
            [
               -0.7272045945945946,
               -0.9354567535271876
            ],
            [
               -0.7300071171171172,
               -0.9363358157491908
            ],
            [
               -0.7328096396396397,
               -0.9372183707859982
            ],
            [
               -0.7356121621621622,
               -0.938076155432517
            ],
            [
               -0.7384146846846847,
               -0.938888930385279
            ],
            [
               -0.7412172072072073,
               -0.9396467944212792
            ],
            [
               -0.7440197297297299,
               -0.9403491770096437
            ],
            [
               -0.7468222522522523,
               -0.9410017129904915
            ],
            [
               -0.7496247747747748,
               -0.9416127037802096
            ],
            [
               -0.7524272972972974,
               -0.9421906384454011
            ],
            [
               -0.7552298198198198,
               -0.942743457564756
            ],
            [
               -0.7580323423423424,
               -0.9432792711766624
            ],
            [
               -0.760834864864865,
               -0.9438075136896771
            ],
            [
               -0.7636373873873875,
               -0.9443393337058192
            ],
            [
               -0.76643990990991,
               -0.9448864356009548
            ],
            [
               -0.7692424324324325,
               -0.9454584148653444
            ],
            [
               -0.7720449549549551,
               -0.9460594902412014
            ],
            [
               -0.7748474774774775,
               -0.9466860427290325
            ],
            [
               -0.7776500000000001,
               -0.9473262761424963
            ],
            [
               -0.7804525225225226,
               -0.9479626142456976
            ],
            [
               -0.7832550450450451,
               -0.9485763980386364
            ],
            [
               -0.7860575675675676,
               -0.9491534562143302
            ],
            [
               -0.7888600900900902,
               -0.9496886049612518
            ],
            [
               -0.7916626126126127,
               -0.9501873376134267
            ],
            [
               -0.7944651351351352,
               -0.9506638663421705
            ],
            [
               -0.7972676576576577,
               -0.9511359779682762
            ],
            [
               -0.8000701801801803,
               -0.9516183919850538
            ],
            [
               -0.8028727027027027,
               -0.952116989041458
            ],
            [
               -0.8056752252252253,
               -0.9526261204192692
            ],
            [
               -0.8084777477477478,
               -0.953130220290366
            ],
            [
               -0.8112802702702704,
               -0.9536094397175368
            ],
            [
               -0.8140827927927928,
               -0.9540475275195441
            ],
            [
               -0.8168853153153154,
               -0.9544392432099555
            ],
            [
               -0.8196878378378379,
               -0.9547945693874529
            ],
            [
               -0.8224903603603604,
               -0.9551379459718603
            ],
            [
               -0.8252928828828829,
               -0.9555023804664928
            ],
            [
               -0.8280954054054055,
               -0.9559200492398927
            ],
            [
               -0.8308979279279279,
               -0.956412283524279
            ],
            [
               -0.8337004504504505,
               -0.9569821713402258
            ],
            [
               -0.836502972972973,
               -0.9576122615445584
            ],
            [
               -0.8393054954954956,
               -0.9582682608418518
            ],
            [
               -0.842108018018018,
               -0.9589076988745513
            ],
            [
               -0.8449105405405406,
               -0.9594909463174668
            ],
            [
               -0.8477130630630632,
               -0.9599912436464149
            ],
            [
               -0.8505155855855856,
               -0.9604007751439823
            ],
            [
               -0.8533181081081082,
               -0.9607311646398073
            ],
            [
               -0.8561206306306307,
               -0.9610086066261232
            ],
            [
               -0.8589231531531533,
               -0.9612655441835816
            ],
            [
               -0.8617256756756757,
               -0.9615317878424583
            ],
            [
               -0.8645281981981983,
               -0.9618279217368246
            ],
            [
               -0.8673307207207208,
               -0.9621628182470785
            ],
            [
               -0.8701332432432433,
               -0.962535477479753
            ],
            [
               -0.8729357657657658,
               -0.9629398191745031
            ],
            [
               -0.8757382882882884,
               -0.9633700593234287
            ],
            [
               -0.8785408108108108,
               -0.9638242524902354
            ],
            [
               -0.8813433333333334,
               -0.9643044718852396
            ],
            [
               -0.8841458558558559,
               -0.9648135815803118
            ],
            [
               -0.8869483783783785,
               -0.9653500580521068
            ],
            [
               -0.8897509009009009,
               -0.9659032610591287
            ],
            [
               -0.8925534234234235,
               -0.9664515608551143
            ],
            [
               -0.895355945945946,
               -0.9669647696387491
            ],
            [
               -0.8981584684684685,
               -0.9674107311945883
            ],
            [
               -0.900960990990991,
               -0.9677642709597025
            ],
            [
               -0.9037635135135136,
               -0.9680156153656176
            ],
            [
               -0.9065660360360361,
               -0.9681752853443142
            ],
            [
               -0.9093685585585587,
               -0.9682734396175658
            ],
            [
               -0.9121710810810811,
               -0.9683533892972078
            ],
            [
               -0.9149736036036036,
               -0.9684609404875413
            ],
            [
               -0.9177761261261261,
               -0.9686326759634167
            ],
            [
               -0.9205786486486487,
               -0.9688867419221168
            ],
            [
               -0.9233811711711712,
               -0.9692189794379846
            ],
            [
               -0.9261836936936938,
               -0.9696055568987652
            ],
            [
               -0.9289862162162162,
               -0.970011177332812
            ],
            [
               -0.9317887387387388,
               -0.9704001546385974
            ],
            [
               -0.9345912612612612,
               -0.970746778354129
            ],
            [
               -0.9373937837837838,
               -0.9710417129146753
            ],
            [
               -0.9401963063063064,
               -0.9712925880933203
            ],
            [
               -0.9429988288288289,
               -0.9715189439003564
            ],
            [
               -0.9458013513513515,
               -0.9717436032491042
            ],
            [
               -0.9486038738738739,
               -0.9719837027334661
            ],
            [
               -0.9514063963963965,
               -0.9722446229803692
            ],
            [
               -0.9542089189189189,
               -0.9725189320227701
            ],
            [
               -0.9570114414414415,
               -0.9727905917785034
            ],
            [
               -0.959813963963964,
               -0.9730427390046203
            ],
            [
               -0.9626164864864866,
               -0.9732660241220856
            ],
            [
               -0.9654190090090091,
               -0.9734642468212771
            ],
            [
               -0.9682215315315316,
               -0.9736549601594171
            ],
            [
               -0.9710240540540541,
               -0.9738645056531299
            ],
            [
               -0.9738265765765766,
               -0.9741189676765829
            ],
            [
               -0.9766290990990991,
               -0.9744340849153741
            ],
            [
               -0.9794316216216217,
               -0.9748076767129015
            ],
            [
               -0.9822341441441442,
               -0.9752174313206938
            ],
            [
               -0.9850366666666668,
               -0.9756251836518108
            ],
            [
               -0.9878391891891892,
               -0.9759866549534786
            ],
            [
               -0.9906417117117118,
               -0.9762637648563004
            ],
            [
               -0.9934442342342342,
               -0.9764356939666985
            ],
            [
               -0.9962467567567568,
               -0.976505198503522
            ],
            [
               -0.9990492792792793,
               -0.9764981604166454
            ],
            [
               -1.0018518018018019,
               -0.9764565084622188
            ],
            [
               -1.0046543243243244,
               -0.9764267526583719
            ],
            [
               -1.0074568468468468,
               -0.9764477364406663
            ],
            [
               -1.0102593693693693,
               -0.976541379543781
            ],
            [
               -1.0130618918918919,
               -0.97670911469392
            ],
            [
               -1.0158644144144144,
               -0.9769347837662252
            ],
            [
               -1.018666936936937,
               -0.9771926145297061
            ],
            [
               -1.0214694594594596,
               -0.9774572719551897
            ],
            [
               -1.024271981981982,
               -0.9777124107666466
            ],
            [
               -1.0270745045045047,
               -0.9779548255060488
            ],
            [
               -1.029877027027027,
               -0.978192953968785
            ],
            [
               -1.0326795495495495,
               -0.9784405547446562
            ],
            [
               -1.035482072072072,
               -0.9787081284425305
            ],
            [
               -1.0382845945945947,
               -0.9789954747426854
            ],
            [
               -1.0410871171171172,
               -0.9792883843751397
            ],
            [
               -1.0438896396396395,
               -0.9795609884105538
            ],
            [
               -1.046692162162162,
               -0.9797832365354444
            ],
            [
               -1.0494946846846847,
               -0.9799310654834494
            ],
            [
               -1.0522972072072072,
               -0.9799957229275176
            ],
            [
               -1.0550997297297298,
               -0.9799888328136825
            ],
            [
               -1.0579022522522523,
               -0.9799411130110551
            ],
            [
               -1.0607047747747749,
               -0.9798947569638694
            ],
            [
               -1.0635072972972974,
               -0.9798916636603257
            ],
            [
               -1.06630981981982,
               -0.979961200793767
            ],
            [
               -1.0691123423423423,
               -0.9801114837419549
            ],
            [
               -1.0719148648648649,
               -0.9803271147446191
            ],
            [
               -1.0747173873873874,
               -0.980574269437207
            ],
            [
               -1.07751990990991,
               -0.9808116102115423
            ],
            [
               -1.0803224324324325,
               -0.9810035487569484
            ],
            [
               -1.0831249549549549,
               -0.9811315398359342
            ],
            [
               -1.0859274774774774,
               -0.981199669779766
            ],
            [
               -1.08873,
               -0.9812326408103651
            ],
            [
               -1.0915325225225225,
               -0.9812667568460678
            ],
            [
               -1.094335045045045,
               -0.9813368643778693
            ],
            [
               -1.0971375675675676,
               -0.9814636065326852
            ],
            [
               -1.0999400900900902,
               -0.9816453230319211
            ],
            [
               -1.1027426126126127,
               -0.98185745488904
            ],
            [
               -1.1055451351351353,
               -0.9820598544282317
            ],
            [
               -1.1083476576576576,
               -0.9822097591321679
            ],
            [
               -1.1111501801801802,
               -0.9822762383867889
            ],
            [
               -1.1139527027027027,
               -0.9822513273220215
            ],
            [
               -1.1167552252252253,
               -0.9821540451585302
            ],
            [
               -1.1195577477477479,
               -0.9820257599920263
            ],
            [
               -1.1223602702702702,
               -0.9819181805179464
            ],
            [
               -1.1251627927927927,
               -0.98187770445219
            ],
            [
               -1.1279653153153153,
               -0.9819311172380729
            ],
            [
               -1.1307678378378379,
               -0.9820772767930463
            ],
            [
               -1.1335703603603604,
               -0.982287534747496
            ],
            [
               -1.136372882882883,
               -0.9825148331261462
            ],
            [
               -1.1391754054054055,
               -0.9827085936910045
            ],
            [
               -1.141977927927928,
               -0.9828306160219245
            ],
            [
               -1.1447804504504504,
               -0.982866856426118
            ],
            [
               -1.147582972972973,
               -0.982831299850083
            ],
            [
               -1.1503854954954955,
               -0.9827607299212635
            ],
            [
               -1.153188018018018,
               -0.9827021959512583
            ],
            [
               -1.1559905405405406,
               -0.9826973768042131
            ],
            [
               -1.1587930630630632,
               -0.9827690459534879
            ],
            [
               -1.1615955855855855,
               -0.9829141066891758
            ],
            [
               -1.164398108108108,
               -0.9831054295026633
            ],
            [
               -1.1672006306306306,
               -0.9833017313221415
            ],
            [
               -1.1700031531531532,
               -0.9834619971746665
            ],
            [
               -1.1728056756756757,
               -0.983559392689159
            ],
            [
               -1.1756081981981983,
               -0.9835897921470698
            ],
            [
               -1.1784107207207208,
               -0.9835719114383847
            ],
            [
               -1.1812132432432432,
               -0.9835389710302149
            ],
            [
               -1.1840157657657657,
               -0.9835248266458578
            ],
            [
               -1.1868182882882883,
               -0.983549555146578
            ],
            [
               -1.1896208108108108,
               -0.9836098382980583
            ],
            [
               -1.1924233333333334,
               -0.983677979354517
            ],
            [
               -1.195225855855856,
               -0.983710481571044
            ],
            [
               -1.1980283783783783,
               -0.9836637685802998
            ],
            [
               -1.2008309009009008,
               -0.983511966537592
            ],
            [
               -1.2036334234234234,
               -0.9832606285808563
            ],
            [
               -1.206435945945946,
               -0.9829512750421636
            ],
            [
               -1.2092384684684685,
               -0.9826543887940036
            ],
            [
               -1.212040990990991,
               -0.9824521852229242
            ],
            [
               -1.2148435135135136,
               -0.9824158848941995
            ],
            [
               -1.2176460360360362,
               -0.9825842281636263
            ],
            [
               -1.2204485585585585,
               -0.9829498918676969
            ],
            [
               -1.223251081081081,
               -0.9834582737419344
            ],
            [
               -1.2260536036036036,
               -0.984019460547396
            ],
            [
               -1.2288561261261262,
               -0.9845302282889958
            ],
            [
               -1.2316586486486487,
               -0.984899885544942
            ],
            [
               -1.2344611711711713,
               -0.9850726189011298
            ],
            [
               -1.2372636936936936,
               -0.9850400864243491
            ],
            [
               -1.2400662162162162,
               -0.9848409718892277
            ],
            [
               -1.2428687387387387,
               -0.9845481090725683
            ],
            [
               -1.2456712612612613,
               -0.9842473842344637
            ],
            [
               -1.2484737837837838,
               -0.984014820421214
            ],
            [
               -1.2512763063063064,
               -0.9838984092451761
            ],
            [
               -1.254078828828829,
               -0.9839094201308147
            ],
            [
               -1.2568813513513515,
               -0.9840247536092672
            ],
            [
               -1.2596838738738738,
               -0.9841984789485048
            ],
            [
               -1.2624863963963964,
               -0.9843781049080629
            ],
            [
               -1.265288918918919,
               -0.9845201454068613
            ],
            [
               -1.2680914414414415,
               -0.9846003624705855
            ],
            [
               -1.270893963963964,
               -0.9846162936177765
            ],
            [
               -1.2736964864864866,
               -0.9845824560415661
            ],
            [
               -1.276499009009009,
               -0.9845209895549183
            ],
            [
               -1.2793015315315315,
               -0.9844516859575023
            ],
            [
               -1.282104054054054,
               -0.984385046559773
            ],
            [
               -1.2849065765765766,
               -0.9843204463500084
            ],
            [
               -1.2877090990990991,
               -0.9842493264029843
            ],
            [
               -1.2905116216216217,
               -0.9841614188892547
            ],
            [
               -1.2933141441441443,
               -0.9840510248526793
            ],
            [
               -1.2961166666666666,
               -0.9839206208378246
            ],
            [
               -1.2989191891891891,
               -0.9837803909479637
            ],
            [
               -1.3017217117117117,
               -0.9836440927594203
            ],
            [
               -1.3045242342342342,
               -0.9835232280200672
            ],
            [
               -1.3073267567567568,
               -0.9834221814847717
            ],
            [
               -1.3101292792792794,
               -0.9833365493474604
            ],
            [
               -1.312931801801802,
               -0.9832554924983692
            ],
            [
               -1.3157343243243242,
               -0.9831671867180676
            ],
            [
               -1.3185368468468468,
               -0.9830650251850921
            ],
            [
               -1.3213393693693694,
               -0.9829517546376569
            ],
            [
               -1.324141891891892,
               -0.982839427715887
            ],
            [
               -1.3269444144144145,
               -0.9827446988564208
            ],
            [
               -1.329746936936937,
               -0.9826809605573847
            ],
            [
               -1.3325494594594596,
               -0.9826503322793185
            ],
            [
               -1.335351981981982,
               -0.9826389340544486
            ],
            [
               -1.3381545045045045,
               -0.98261795110711
            ],
            [
               -1.340957027027027,
               -0.9825509818611169
            ],
            [
               -1.3437595495495496,
               -0.9824057528651138
            ],
            [
               -1.3465620720720721,
               -0.982166370829803
            ],
            [
               -1.3493645945945947,
               -0.9818416285304215
            ],
            [
               -1.352167117117117,
               -0.9814658345779381
            ],
            [
               -1.3549696396396396,
               -0.9810909746772749
            ],
            [
               -1.3577721621621621,
               -0.9807719918378937
            ],
            [
               -1.3605746846846847,
               -0.980549573200598
            ],
            [
               -1.3633772072072072,
               -0.9804361016160188
            ],
            [
               -1.3661797297297298,
               -0.9804098338752658
            ],
            [
               -1.3689822522522523,
               -0.9804199899398416
            ],
            [
               -1.3717847747747747,
               -0.9804019852161812
            ],
            [
               -1.3745872972972972,
               -0.9802986207058797
            ],
            [
               -1.3773898198198198,
               -0.9800808118551652
            ],
            [
               -1.3801923423423423,
               -0.9797611831216704
            ],
            [
               -1.382994864864865,
               -0.9793957473792778
            ],
            [
               -1.3857973873873874,
               -0.9790723890900965
            ],
            [
               -1.38859990990991,
               -0.9788888988521864
            ],
            [
               -1.3914024324324323,
               -0.9789265920332748
            ],
            [
               -1.394204954954955,
               -0.9792270350635364
            ],
            [
               -1.3970074774774774,
               -0.9797786152349024
            ],
            [
               -1.39981,
               -0.9805168636038268
            ]
         ]
      }
   ]
}
