# Supplementary material for: Isolation of a planar π-aromatic Bi5− ring in a cobalt-based inverse-sandwich-type complex
Source: Nat Chem. 2025 Jan 20;17(4):547–55. doi: 10.1038/s41557-024-01713-8 (PMC11964920; doi:10.1038/s41557-024-01713-8)
Supplement: Supplementary file 4 — Original magnetic data of compound 1 and origin file of Fig. 3. [file 41557_2024_1713_MOESM4_ESM.zip › sr_and_T/18.csv]

comment	corrected Loops
temperature	0.3
sr	0.016
angle	0
trans	0
B	M
-1.3999	-0.9743350800672936
-1.3970974974974975	-0.9738056434550706
-1.394294994994995	-0.9733878024555449
-1.3914924924924925	-0.9731131370145549
-1.3886899899899898	-0.9729865333478769
-1.3858874874874874	-0.9729879132630819
-1.3830849849849849	-0.973079143287255
-1.3802824824824824	-0.9732143645278293
-1.37747997997998	-0.9733511695141002
-1.3746774774774775	-0.9734598765214386
-1.371874974974975	-0.9735286868588824
-1.3690724724724723	-0.973563635846781
-1.3662699699699699	-0.9735836705869985
-1.3634674674674674	-0.9736125149453247
-1.360664964964965	-0.9736698334630696
-1.3578624624624624	-0.9737643268839242
-1.35505995995996	-0.9738907390290552
-1.3522574574574573	-0.9740315180809616
-1.3494549549549548	-0.9741624291215354
-1.3466524524524524	-0.9742602058555625
-1.3438499499499499	-0.9743097373711453
-1.3410474474474474	-0.9743084987316539
-1.338244944944945	-0.9742668828827059
-1.3354424424424425	-0.9742044656117697
-1.3326399399399398	-0.974143581295364
-1.3298374374374373	-0.9741024558504812
-1.3270349349349349	-0.9740902415317378
-1.3242324324324324	-0.9741055912362395
-1.32142992992993	-0.9741391384446654
-1.3186274274274274	-0.9741788517048096
-1.3158249249249248	-0.9742161989532494
-1.3130224224224223	-0.9742507573438974
-1.3102199199199198	-0.9742914574193409
-1.3074174174174173	-0.9743538753365875
-1.3046149149149149	-0.9744544581476842
-1.3018124124124124	-0.9746037589398386
-1.29900990990991	-0.974801228390412
-1.2962074074074073	-0.9750336584945849
-1.2934049049049048	-0.9752781283723528
-1.2906024024024023	-0.9755086784783249
-1.2877998998998998	-0.9757045102617246
-1.2849973973973974	-0.9758568024728527
-1.282194894894895	-0.9759715483646596
-1.2793923923923924	-0.9760670956426949
-1.2765898898898898	-0.9761669113509901
-1.2737873873873873	-0.9762898726745692
-1.2709848848848848	-0.9764414641581913
-1.2681823823823823	-0.9766092142738119
-1.2653798798798799	-0.976764472210983
-1.2625773773773774	-0.9768705613818409
-1.259774874874875	-0.976895110389447
-1.2569723723723722	-0.976822713148616
-1.2541698698698698	-0.9766636081592286
-1.2513673673673673	-0.9764550240856003
-1.2485648648648648	-0.9762539814613378
-1.2457623623623624	-0.9761230276630564
-1.24295985985986	-0.9761127620247723
-1.2401573573573572	-0.9762462901520319
-1.2373548548548547	-0.9765104657647508
-1.2345523523523523	-0.9768569572695429
-1.2317498498498498	-0.9772133329539219
-1.2289473473473473	-0.9775013532458632
-1.2261448448448449	-0.9776574243971521
-1.2233423423423422	-0.9776494150631405
-1.2205398398398397	-0.9774850221508569
-1.2177373373373372	-0.9772093115705265
-1.2149348348348348	-0.9768922150491084
-1.2121323323323323	-0.9766096739531394
-1.2093298298298298	-0.9764239015446072
-1.2065273273273274	-0.9763683578048175
-1.2037248248248247	-0.9764414851218155
-1.2009223223223222	-0.9766105428229088
-1.1981198198198197	-0.9768238571057095
-1.1953173173173173	-0.9770273996655479
-1.1925148148148148	-0.9771805362368113
-1.1897123123123123	-0.9772663245601831
-1.1869098098098099	-0.9772936602923343
-1.1841073073073072	-0.9772912184916802
-1.1813048048048047	-0.9772956645915178
-1.1785023023023022	-0.9773382326180109
-1.1756997997997998	-0.9774340266080066
-1.1728972972972973	-0.977577280584135
-1.1700947947947948	-0.9777437353641436
-1.1672922922922924	-0.9778989618644363
-1.1644897897897897	-0.9780096312320747
-1.1616872872872872	-0.978053957469718
-1.1588847847847847	-0.9780280099173781
-1.1560822822822823	-0.9779460950514371
-1.1532797797797798	-0.9778354047657383
-1.1504772772772773	-0.9777269551680738
-1.1476747747747749	-0.9776459184318358
-1.1448722722722722	-0.9776044730050695
-1.1420697697697697	-0.9775993125184048
-1.1392672672672672	-0.9776143309292784
-1.1364647647647648	-0.9776272969497442
-1.1336622622622623	-0.9776180984165936
-1.1308597597597596	-0.9775757503254792
-1.1280572572572574	-0.9775019010740322
-1.1252547547547547	-0.9774098201872226
-1.1224522522522522	-0.9773193718872872
-1.1196497497497497	-0.9772497718954172
-1.1168472472472473	-0.9772125875759532
-1.1140447447447448	-0.9772072923249733
-1.111242242242242	-0.9772208080825795
-1.1084397397397396	-0.9772311731994814
-1.1056372372372372	-0.977214179176108
-1.1028347347347347	-0.9771509274579977
-1.1000322322322322	-0.9770340191351294
-1.0972297297297298	-0.9768705448844748
-1.0944272272272273	-0.9766810177593086
-1.0916247247247246	-0.976494571790602
-1.0888222222222221	-0.9763417810136497
-1.0860197197197197	-0.9762470524612403
-1.0832172172172172	-0.9762225758770413
-1.0804147147147147	-0.9762653084647168
-1.0776122122122123	-0.9763576164166106
-1.0748097097097098	-0.9764712462197132
-1.072007207207207	-0.9765735144627468
-1.0692047047047046	-0.9766341679831319
-1.0664022022022022	-0.9766313459678913
-1.0635996996996997	-0.9765554254641444
-1.0607971971971972	-0.9764101193739059
-1.0579946946946948	-0.9762108517719816
-1.0551921921921923	-0.9759810016752484
-1.0523896896896896	-0.9757469737761297
-1.0495871871871871	-0.9755331776480447
-1.0467846846846847	-0.9753578899412374
-1.0439821821821822	-0.975230694048077
-1.0411796796796797	-0.9751518162121053
-1.038377177177177	-0.975113285334265
-1.0355746746746748	-0.9751015043416029
-1.032772172172172	-0.9751005857771236
-1.0299696696696696	-0.9750957059996663
-1.0271671671671672	-0.975075782957967
-1.0243646646646647	-0.9750349706611918
-1.0215621621621622	-0.9749727531310317
-1.0187596596596595	-0.9748927528389131
-1.0159571571571573	-0.9748006698348466
-1.0131546546546546	-0.9747019648567485
-1.0103521521521521	-0.9745999392153271
-1.0075496496496497	-0.9744947300241553
-1.0047471471471472	-0.9743834620010114
-1.0019446446446447	-0.9742614502609042
-0.9991421421421421	-0.9741240310108585
-0.9963396396396396	-0.9739684045746033
-0.9935371371371371	-0.9737948703747576
-0.9907346346346346	-0.9736070238985608
-0.9879321321321322	-0.9734108177681435
-0.9851296296296297	-0.9732127619110598
-0.9823271271271271	-0.9730178331363482
-0.9795246246246246	-0.9728277838382371
-0.9767221221221221	-0.9726404376431377
-0.9739196196196196	-0.9724502611926831
-0.9711171171171171	-0.9722500954958275
-0.9683146146146147	-0.9720335453349673
-0.9655121121121122	-0.9717972871278382
-0.9627096096096096	-0.9715425473999988
-0.9599071071071071	-0.9712752369097157
-0.9571046046046046	-0.9710046329419937
-0.9543021021021021	-0.9707409589803775
-0.9514995995995996	-0.9704925714671899
-0.9486970970970972	-0.9702636087441734
-0.9458945945945947	-0.9700528343920025
-0.9430920920920921	-0.9698540478714219
-0.9402895895895895	-0.9696579485703412
-0.9374870870870871	-0.9694548782144121
-0.9346845845845846	-0.9692375802294289
-0.9318820820820821	-0.9690030999088339
-0.9290795795795797	-0.9687532179400626
-0.9262770770770771	-0.9684932824080381
-0.9234745745745746	-0.9682298328189989
-0.920672072072072	-0.9679678232186508
-0.9178695695695696	-0.967708411049244
-0.9150670670670671	-0.9674481226195473
-0.9122645645645646	-0.9671797737929329
-0.9094620620620621	-0.9668949458886182
-0.9066595595595596	-0.9665872747460758
-0.9038570570570571	-0.9662554841760398
-0.9010545545545545	-0.9659051005227912
-0.898252052052052	-0.9655481377884578
-0.8954495495495496	-0.9652006468074674
-0.8926470470470471	-0.9648786965871035
-0.8898445445445445	-0.9645938898140753
-0.8870420420420421	-0.9643497317816345
-0.8842395395395396	-0.9641399894970983
-0.881437037037037	-0.9639496351113679
-0.8786345345345346	-0.9637582195221328
-0.8758320320320321	-0.9635447926501495
-0.8730295295295295	-0.9632930027516595
-0.870227027027027	-0.96299492486346
-0.8674245245245246	-0.9626525236546732
-0.8646220220220221	-0.9622763485195165
-0.8618195195195195	-0.961881881111396
-0.859017017017017	-0.9614846556363592
-0.8562145145145146	-0.9610956322755198
-0.853412012012012	-0.9607182100360934
-0.8506095095095095	-0.9603477446001774
-0.8478070070070071	-0.9599736514354469
-0.8450045045045045	-0.9595833710407551
-0.842202002002002	-0.9591669045318512
-0.8393994994994995	-0.9587204719313771
-0.8365969969969971	-0.9582481483148615
-0.8337944944944945	-0.9577609928777273
-0.830991991991992	-0.9572739872283145
-0.8281894894894896	-0.956801782297515
-0.825386986986987	-0.9563546001766088
-0.8225844844844845	-0.9559355428802236
-0.819781981981982	-0.9555400661726274
-0.8169794794794795	-0.9551576562957158
-0.814176976976977	-0.954775045696574
-0.8113744744744745	-0.9543798539759998
-0.8085719719719721	-0.9539634846903708
-0.8057694694694695	-0.9535224513050058
-0.802966966966967	-0.953057912559939
-0.8001644644644645	-0.9525738454415793
-0.797361961961962	-0.9520747398898908
-0.7945594594594595	-0.9515638036639742
-0.791756956956957	-0.9510423889418664
-0.7889544544544544	-0.9505108051765403
-0.786151951951952	-0.9499700764813632
-0.7833494494494495	-0.9494237704473176
-0.780546946946947	-0.9488789396041493
-0.7777444444444445	-0.9483455197993913
-0.774941941941942	-0.9478341181938006
-0.7721394394394395	-0.9473527823069972
-0.7693369369369369	-0.9469038207303784
-0.7665344344344345	-0.9464818529456787
-0.763731931931932	-0.9460739380508838
-0.7609294294294294	-0.9456619666850048
-0.758126926926927	-0.945226722958397
-0.7553244244244245	-0.9447524111518086
-0.752521921921922	-0.9442302248490801
-0.7497194194194194	-0.9436598100579201
-0.746916916916917	-0.9430481612500672
-0.7441144144144145	-0.9424063605553605
-0.7413119119119119	-0.9417453212806364
-0.7385094094094095	-0.9410720555176908
-0.735706906906907	-0.9403878112496205
-0.7329044044044044	-0.9396887628705282
-0.7301019019019019	-0.9389690123966967
-0.7272993993993995	-0.9382247911779564
-0.724496896896897	-0.93745825730793
-0.7216943943943944	-0.9366793526419284
-0.718891891891892	-0.9359048107009318
-0.7160893893893895	-0.9351543887501643
-0.7132868868868869	-0.9344453974340472
-0.7104843843843844	-0.9337872663366709
-0.707681881881882	-0.9331779687689794
-0.7048793793793794	-0.9326035867501599
-0.7020768768768769	-0.9320412994539029
-0.6992743743743745	-0.9314649604338492
-0.696471871871872	-0.930851574092505
-0.6936693693693694	-0.9301866875173139
-0.6908668668668669	-0.9294670853442479
-0.6880643643643645	-0.9287000864359043
-0.6852618618618619	-0.9278998760134913
-0.6824593593593594	-0.9270822700797063
-0.679656856856857	-0.9262597653554214
-0.6768543543543544	-0.9254385224247812
-0.6740518518518519	-0.9246181439549777
-0.6712493493493494	-0.9237940342876823
-0.6684468468468469	-0.9229611574591767
-0.6656443443443444	-0.9221175064643383
-0.6628418418418419	-0.9212657472529473
-0.6600393393393394	-0.9204122556740355
-0.6572368368368369	-0.9195638472088934
-0.6544343343343344	-0.9187235018086375
-0.6516318318318319	-0.917886921205193
-0.6488293293293294	-0.9170415969537062
-0.6460268268268269	-0.916169237596407
-0.6432243243243244	-0.9152511762850599
-0.6404218218218218	-0.9142751888638694
-0.6376193193193194	-0.9132414377521256
-0.6348168168168169	-0.9121653090876729
-0.6320143143143144	-0.9110757590059424
-0.6292118118118118	-0.9100091783671542
-0.6264093093093094	-0.9090002704667905
-0.6236068068068069	-0.9080725102349037
-0.6208043043043043	-0.9072310367548033
-0.6180018018018019	-0.9064602020152979
-0.6151992992992994	-0.9057266410480873
-0.6123967967967968	-0.9049870728422429
-0.6095942942942943	-0.9041986224793994
-0.6067917917917919	-0.9033287311832949
-0.6039892892892894	-0.9023619194731043
-0.6011867867867868	-0.901301709378256
-0.5983842842842844	-0.9001675375083951
-0.5955817817817819	-0.8989879918778128
-0.5927792792792793	-0.8977926950571142
-0.5899767767767768	-0.8966053360630197
-0.5871742742742744	-0.8954397104755702
-0.5843717717717718	-0.8942994310906858
-0.5815692692692693	-0.8931806674072704
-0.5787667667667669	-0.8920763244952874
-0.5759642642642644	-0.8909797938907607
-0.5731617617617618	-0.8898868572930356
-0.5703592592592593	-0.8887952840663094
-0.5675567567567569	-0.8877027378054787
-0.5647542542542543	-0.8866043656652309
-0.5619517517517518	-0.8854915875929104
-0.5591492492492494	-0.8843530753012023
-0.5563467467467468	-0.8831779218752607
-0.5535442442442443	-0.8819599481582181
-0.5507417417417418	-0.8807014046360386
-0.5479392392392394	-0.8794143119605933
-0.5451367367367368	-0.8781183943763688
-0.5423342342342343	-0.8768357730323426
-0.5395317317317319	-0.8755838689302702
-0.5367292292292293	-0.8743688330329122
-0.5339267267267268	-0.8731819134634371
-0.5311242242242243	-0.8720003901835054
-0.5283217217217218	-0.8707932715385207
-0.5255192192192193	-0.8695303195384279
-0.5227167167167168	-0.8681917116443596
-0.5199142142142144	-0.8667752172405931
-0.5171117117117118	-0.8652983633100115
-0.5143092092092093	-0.8637945391464203
-0.5115067067067068	-0.8623038919255273
-0.5087042042042043	-0.8608615801855497
-0.5059017017017018	-0.8594869090270394
-0.5030991991991993	-0.8581767321565037
-0.5002966966966967	-0.8569052868299241
-0.4974941941941943	-0.8556306963623783
-0.4946916916916918	-0.854306335559418
-0.49188918918918934	-0.8528937521573416
-0.48908668668668676	-0.8513733479677217
-0.4862841841841843	-0.8497496997012719
-0.4834816816816818	-0.8480500236323316
-0.48067917917917924	-0.8463163455784914
-0.47787667667667677	-0.8445937851830998
-0.4750741741741743	-0.8429184374015986
-0.4722716716716717	-0.8413083269271335
-0.46946916916916925	-0.839759862018814
-0.4666666666666668	-0.8382504844893632
-0.4638641641641643	-0.8367463606046139
-0.46106166166166174	-0.8352125538416932
-0.45825915915915927	-0.8336225676106839
-0.4554566566566568	-0.8319645611427966
-0.4526541541541542	-0.8302427350889285
-0.44985165165165175	-0.8284739365553557
-0.4470491491491493	-0.8266809453742485
-0.4442466466466467	-0.8248847539641824
-0.44144414414414423	-0.8230982286965811
-0.43864164164164177	-0.8213228860151871
-0.4358391391391393	-0.8195493997623169
-0.4330366366366367	-0.8177612653027959
-0.43023413413413425	-0.8159401560703625
-0.4274316316316318	-0.8140711637487676
-0.4246291291291292	-0.8121463639137605
-0.42182662662662673	-0.8101658525778759
-0.41902412412412426	-0.8081362866963058
-0.4162216216216217	-0.8060677357656949
-0.4134191191191192	-0.8039700830996477
-0.41061661661661675	-0.8018502080115162
-0.4078141141141143	-0.7997107855038872
-0.4050116116116117	-0.7975509237745122
-0.40220910910910923	-0.7953682364034602
-0.39940660660660665	-0.7931615070096458
-0.3966041041041042	-0.7909329631031865
-0.3938016016016017	-0.7886893452704511
-0.39099909909909925	-0.7864413593720359
-0.3881965965965968	-0.7842015990753428
-0.3853940940940943	-0.7819814787721107
-0.3825915915915916	-0.7797880061994151
-0.37978908908908915	-0.7776212862186656
-0.3769865865865867	-0.7754734782120534
-0.3741840840840842	-0.7733295776598357
-0.37138158158158174	-0.7711699425470122
-0.3685790790790793	-0.76897404054457
-0.3657765765765768	-0.7667245567125534
-0.3629740740740741	-0.7644108591986476
-0.36017157157157165	-0.7620309218735775
-0.3573690690690692	-0.7595911464455616
-0.3545665665665667	-0.7571040499379378
-0.35176406406406424	-0.754584366691361
-0.3489615615615618	-0.752044601013087
-0.3461590590590591	-0.7494913028650934
-0.3433565565565566	-0.7469232200671561
-0.34055405405405414	-0.7443319950589373
-0.3377515515515517	-0.741705325677354
-0.3349490490490492	-0.739031702352317
-0.33214654654654674	-0.7363052234894847
-0.32934404404404427	-0.7335288036457943
-0.3265415415415416	-0.7307144429121084
-0.3237390390390391	-0.7278800720490446
-0.32093653653653664	-0.725043604509944
-0.3181340340340342	-0.7222158709277364
-0.3153315315315317	-0.7193947224052124
-0.31252902902902924	-0.7165625071475137
-0.30972652652652655	-0.7136882952765629
-0.3069240240240241	-0.7107348395265904
-0.3041215215215216	-0.7076687133785988
-0.30131901901901914	-0.7044708562911346
-0.2985165165165167	-0.701144309237175
-0.2957140140140142	-0.697716461531652
-0.29291151151151174	-0.6942345665743199
-0.29010900900900904	-0.6907552335005571
-0.2873065065065066	-0.6873304815614711
-0.2845040040040041	-0.6839941537318794
-0.28170150150150164	-0.6807526023123143
-0.27889899899899917	-0.6775824849956527
-0.2760964964964967	-0.6744365230724758
-0.27329399399399423	-0.6712557552131992
-0.27049149149149154	-0.6679848794547392
-0.2676889889889891	-0.664586325121731
-0.2648864864864866	-0.6610490510815594
-0.26208398398398414	-0.6573896364448568
-0.25928148148148167	-0.6536455385600555
-0.2564789789789792	-0.6498627264655619
-0.2536764764764765	-0.646081530294282
-0.25087397397397404	-0.6423249753720119
-0.24807147147147157	-0.638592975814926
-0.2452689689689691	-0.6348638502497366
-0.24246646646646663	-0.6311023164906606
-0.23966396396396417	-0.6272711617627571
-0.2368614614614617	-0.6233427818618049
-0.234058958958959	-0.6193070231340294
-0.23125645645645654	-0.6151731204178401
-0.22845395395395407	-0.6109655171350437
-0.2256514514514516	-0.6067153059588895
-0.22284894894894913	-0.6024503055620787
-0.22004644644644666	-0.5981870070220778
-0.2172439439439442	-0.5939267688984571
-0.2144414414414415	-0.5896570597097539
-0.21163893893893904	-0.5853568155567983
-0.20883643643643657	-0.5810036958071796
-0.2060339339339341	-0.5765805930427885
-0.20323143143143163	-0.5720792769193037
-0.20042892892892916	-0.5675002790900865
-0.19762642642642647	-0.5628495753116172
-0.194823923923924	-0.5581337542177847
-0.19202142142142153	-0.5533557837735361
-0.18921891891891907	-0.5485130787874541
-0.1864164164164166	-0.5435985304454385
-0.18361391391391413	-0.5386039057329126
-0.18081141141141166	-0.5335240505748662
-0.17800890890890897	-0.5283600063876257
-0.1752064064064065	-0.5231195907616972
-0.17240390390390403	-0.5178150196333637
-0.16960140140140156	-0.5124583576501263
-0.1667988988988991	-0.5070565035965855
-0.16399639639639663	-0.5016076869839223
-0.16119389389389416	-0.49610095567803936
-0.15839139139139147	-0.49051904942071173
-0.155588888888889	-0.4848437829140167
-0.15278638638638653	-0.4790620832055777
-0.14998388388388406	-0.47317051440771957
-0.1471813813813816	-0.46717660827437024
-0.14437887887887912	-0.4610964357466096
-0.14157637637637643	-0.45494919900525244
-0.13877387387387397	-0.4487507030410525
-0.1359713713713715	-0.4425079800242624
-0.13316886886886903	-0.4362169303900406
-0.13036636636636656	-0.42986375580652586
-0.1275638638638641	-0.42342958727265945
-0.12476136136136162	-0.4168965602415957
-0.12195885885885893	-0.4102530836515726
-0.11915635635635646	-0.40349638056117315
-0.116353853853854	-0.39663142559671416
-0.11355135135135153	-0.3896667820417051
-0.11074884884884906	-0.38260903572473304
-0.10794634634634659	-0.375458082857669
-0.10514384384384412	-0.3682052344176232
-0.10234134134134143	-0.36083504638572966
-0.09953883883883896	-0.35333035455123685
-0.09673633633633649	-0.3456787150411656
-0.09393383383383402	-0.3378778126884727
-0.09113133133133156	-0.32993765851887485
-0.08832882882882909	-0.32187848796297386
-0.0855263263263264	-0.31372481617845416
-0.08272382382382393	-0.305497550790832
-0.07992132132132146	-0.2972068706712704
-0.07711881881881899	-0.28884843374726266
-0.07431631631631652	-0.28040439678000395
-0.07151381381381405	-0.27184907433377886
-0.06871131131131158	-0.2631574097832607
-0.0659088088088089	-0.25431337105049573
-0.06310630630630643	-0.2453153145042283
-0.06030380380380396	-0.23617633633051185
-0.05750130130130149	-0.2269193365361703
-0.05469879879879902	-0.21756837573633758
-0.05189629629629655	-0.20813926201438807
-0.04909379379379408	-0.1986326773817042
-0.04629129129129139	-0.18903238691723825
-0.043488788788788924	-0.1793094070692573
-0.040686286286286455	-0.16943099674474468
-0.037883783783783986	-0.15937165765678826
-0.03508128128128152	-0.14912256576382407
-0.03227877877877905	-0.13869627662736303
-0.02947627627627636	-0.12812502829953248
-0.02667377377377389	-0.11745302209020803
-0.02387127127127142	-0.10672501532611649
-0.021068768768768953	-0.09597476570504039
-0.018266266266266484	-0.08521692858173964
-0.015463763763764016	-0.07444491110010236
-0.012661261261261547	-0.06363529640792287
-0.009858758758758857	-0.052757388022789
-0.007056256256256388	-0.0417848551139549
-0.004253753753753919	-0.030705875863142357
-0.0014512512512514508	-0.019528738620788202
0.0013512512512510177	-0.008281355516944538
0.004153753753753486	0.002994935427624547
0.006956256256255955	0.014255178610716984
0.009758758758758646	0.02546112273120788
0.012561261261261114	0.03658896782849653
0.015363763763763583	0.047632403244554714
0.01816626626626605	0.058600348073929116
0.02096876876876852	0.0695104253849897
0.02377127127127099	0.08038039098533058
0.02657377377377368	0.09122016659872956
0.029376276276276148	0.10202673139604236
0.032178778778778616	0.11278310314167748
0.034981281281281085	0.1234613635129978
0.03778378378378355	0.13402856145777964
0.04058628628628602	0.14445367587808078
0.04338878878878849	0.15471376091968692
0.04619129129129118	0.16479785917301085
0.04899379379379365	0.17470802874557234
0.05179629629629612	0.18445761741816283
0.05459879879879859	0.19406750715245522
0.057401301301301055	0.20356133486543154
0.060203803803803524	0.21296068635813337
0.06300630630630621	0.22228106369589612
0.06580880880880868	0.23152916956089406
0.06861131131131115	0.24070182423197797
0.07141381381381362	0.24978665124187432
0.07421631631631609	0.25876449576508365
0.07701881881881856	0.2676133175380253
0.07982132132132103	0.27631300520916185
0.08262382382382372	0.28485023945898985
0.08542632632632619	0.29322230385080683
0.08822882882882865	0.30143874598907616
0.09103133133133112	0.3095201259039432
0.09383383383383359	0.31749374787523515
0.09663633633633606	0.3253871179688355
0.09943883883883853	0.33322065639216064
0.10224134134134122	0.34100164226784996
0.10504384384384369	0.3487212673866079
0.10784634634634616	0.3563559720078327
0.11064884884884862	0.3638730780389247
0.11345135135135109	0.37123944576335594
0.11625385385385356	0.3784308638541396
0.11905635635635625	0.38543949214027834
0.12185885885885872	0.39227708907041553
0.12466136136136119	0.3989728963092924
0.12746386386386366	0.40556660272562917
0.13026636636636613	0.4120982983368451
0.1330688688688686	0.4185982814933569
0.13587137137137106	0.42507967971901184
0.13867387387387375	0.43153603208707086
0.14147637637637622	0.4379444969235148
0.1442788788788787	0.4442736523829322
0.14708138138138116	0.4504934830625518
0.14988388388388363	0.4565845277285274
0.1526863863863861	0.46254349290248203
0.15548888888888857	0.46838379940019953
0.15829139139139126	0.4741311404754189
0.16109389389389372	0.47981566680207965
0.1638963963963962	0.48546338422298585
0.16669889889889866	0.49108945902203166
0.16950140140140113	0.4966953661253277
0.1723039039039036	0.5022704678561307
0.1751064064064063	0.5077971408542903
0.17790890890890876	0.5132574685474143
0.18071141141141123	0.5186391378467246
0.1835139139139137	0.5239386179106147
0.18631641641641616	0.5291607712622326
0.18911891891891863	0.5343153584713214
0.1919214214214211	0.5394119831278059
0.1947239239239238	0.5444555124937331
0.19752642642642626	0.5494437480293064
0.20032892892892873	0.554368222268337
0.2031314314314312	0.559217798665878
0.20593393393393367	0.5639836836583236
0.20873643643643613	0.5686639067373287
0.2115389389389386	0.5732654809067246
0.2143414414414413	0.5778032671108246
0.21714394394394376	0.5822957471381882
0.21994644644644623	0.5867590462007899
0.2227489489489487	0.5912012396339863
0.22555145145145117	0.5956189803017518
0.22835395395395364	0.5999977819471751
0.23115645645645633	0.6043161149276424
0.2339589589589588	0.6085522019206207
0.23676146146146126	0.612691461215696
0.23956396396396373	0.6167322462227787
0.2423664664664662	0.620687976104688
0.24516896896896867	0.6245848090273138
0.24797147147147114	0.6284553486876567
0.25077397397397383	0.6323300830095302
0.2535764764764763	0.6362289630374747
0.25637897897897877	0.6401555301176456
0.25918148148148124	0.6440952982591002
0.2619839839839837	0.6480189121369995
0.2647864864864862	0.6518892812827404
0.26758898898898864	0.6556708154906157
0.27039149149149133	0.6593383480957025
0.2731939939939938	0.6628834606446516
0.27599649649649627	0.6663166515992696
0.27879899899899874	0.6696648991347176
0.2816015015015012	0.6729653420694173
0.2844040040040037	0.6762567352456703
0.28720650650650636	0.6795708034920711
0.29000900900900883	0.6829255352755457
0.2928115115115113	0.6863218829586948
0.29561401401401377	0.6897444476938399
0.29841651651651624	0.6931657612658626
0.3012190190190187	0.6965529698744402
0.3040215215215212	0.6998752529381551
0.30682402402402387	0.7031102571241556
0.30962652652652634	0.7062481724229666
0.3124290290290288	0.7092927145845187
0.3152315315315313	0.7122590405144664
0.31803403403403374	0.71516932732249
0.3208365365365362	0.7180472326432967
0.3236390390390387	0.7209126222217945
0.32644154154154137	0.7237777771529692
0.32924404404404384	0.7266458356699674
0.3320465465465463	0.7295116080813249
0.3348490490490488	0.73236429025762
0.33765155155155124	0.7351911494663723
0.3404540540540537	0.737981080441031
0.3432565565565564	0.7407270677374826
0.34605905905905887	0.7434269933098012
0.34886156156156134	0.7460827709788196
0.3516640640640638	0.7486983067763795
0.3544665665665663	0.7512771191519019
0.35726906906906875	0.7538205057233169
0.3600715715715712	0.756326903034694
0.3628740740740739	0.7587926364800415
0.3656765765765764	0.7612137517579609
0.36847907907907884	0.7635882288636942
0.3712815815815813	0.7659177384070763
0.3740840840840838	0.768208257115258
0.37688658658658625	0.7704692607697281
0.3796890890890887	0.7727117182743724
0.3824915915915914	0.7749455411356088
0.3852940940940939	0.7771773434650995
0.38809659659659634	0.7794092636885286
0.3908990990990988	0.7816392240730545
0.3937016016016013	0.783862490483612
0.39650410410410375	0.7860739279529843
0.39930660660660644	0.7882700996681535
0.4021091091091089	0.7904504227768736
0.4049116116116114	0.7926169549279398
0.40771411411411385	0.7947729115913442
0.4105166166166163	0.7969205117497513
0.4133191191191188	0.7990590296628199
0.41612162162162125	0.8011838803732785
0.41892412412412394	0.8032871946122029
0.4217266266266264	0.8053597749008503
0.4245291291291289	0.80739377652036
0.42733163163163135	0.8093851344984793
0.4301341341341338	0.8113347941317273
0.4329366366366363	0.8132482012859501
0.435739139139139	0.8151331367044881
0.43854164164164144	0.8169966102483397
0.4413441441441439	0.8188419288580921
0.4441466466466464	0.8206670548256387
0.44694914914914885	0.8224649572921132
0.4497516516516513	0.8242259623387418
0.4525541541541538	0.8259413697501228
0.4553566566566565	0.8276070976259673
0.45815915915915895	0.829226036879338
0.4609616616616614	0.8308081950307897
0.4637641641641639	0.8323684585214581
0.46656666666666635	0.8339226466073462
0.4693691691691688	0.8354831643400815
0.4721716716716713	0.8370557480943965
0.474974174174174	0.8386384497778754
0.47777667667667645	0.8402232316983864
0.4805791791791789	0.8417996092001783
0.4833816816816814	0.8433590174352421
0.48618418418418385	0.8448982761427712
0.4889866866866863	0.8464208101841397
0.491789189189189	0.8479350734608888
0.4945916916916915	0.8494506521488645
0.49739419419419395	0.850973424947856
0.5001966966966964	0.8525015991729996
0.5029991991991989	0.8540242404480252
0.5058017017017014	0.8555231125751244
0.5086042042042038	0.8569775018651558
0.5114067067067065	0.8583706082437688
0.514209209209209	0.8596954331076347
0.5170117117117115	0.860958130288731
0.5198142142142139	0.862177527868071
0.5226167167167164	0.8633807453536007
0.5254192192192189	0.8645961206000727
0.5282217217217213	0.8658455845480217
0.531024224224224	0.8671388551129073
0.5338267267267265	0.8684712701326385
0.536629229229229	0.8698259161451847
0.5394317317317314	0.8711793198778219
0.5422342342342339	0.8725088198908411
0.5450367367367364	0.8737992161923918
0.547839239239239	0.875046582373463
0.5506417417417415	0.8762581191253027
0.553444244244244	0.8774482882625507
0.5562467467467465	0.8786327250536381
0.5590492492492489	0.8798221516645031
0.5618517517517514	0.8810184589823085
0.5646542542542539	0.8822143123137451
0.5674567567567566	0.883396355806584
0.570259259259259	0.8845507915539179
0.5730617617617615	0.8856692491682605
0.575864264264264	0.886752743915435
0.5786667667667664	0.8878121903651528
0.5814692692692689	0.8888651622431014
0.5842717717717714	0.8899299403107241
0.587074274274274	0.8910188939695021
0.5898767767767765	0.8921335423160515
0.592679279279279	0.8932631227702512
0.5954817817817815	0.8943873297403584
0.5982842842842839	0.895482467412271
0.6010867867867866	0.8965290749068906
0.6038892892892889	0.8975185369362297
0.6066917917917916	0.8984564795015728
0.6094942942942938	0.899361776147811
0.6122967967967965	0.9002614129303983
0.6150992992992992	0.9011828033701701
0.6179018018018014	0.9021459612042291
0.6207043043043041	0.9031579619808288
0.6235068068068064	0.904211356460686
0.6263093093093091	0.9052869059170339
0.6291118118118113	0.9063596289264755
0.631914314314314	0.907406138449387
0.6347168168168167	0.9084109298121503
0.6375193193193189	0.9093697371760512
0.6403218218218216	0.9102891284984049
0.6431243243243239	0.9111827827661245
0.6459268268268266	0.9120659524458639
0.6487293293293288	0.9129501110730156
0.6515318318318315	0.9138395774980843
0.6543343343343342	0.9147310983373409
0.6571368368368364	0.9156162658185998
0.6599393393393391	0.916485647305425
0.6627418418418414	0.9173329527258041
0.6655443443443441	0.9181576441003274
0.6683468468468463	0.9189650469703603
0.671149349349349	0.9197640025008675
0.6739518518518517	0.9205630379300698
0.6767543543543539	0.9213665903894119
0.6795568568568566	0.922172796423508
0.6823593593593589	0.9229737698778551
0.6851618618618616	0.9237583518187933
0.6879643643643643	0.9245163708242592
0.6907668668668665	0.9252428460491335
0.6935693693693692	0.9259405244698242
0.6963718718718714	0.9266196928996824
0.6991743743743741	0.9272951599264652
0.7019768768768764	0.9279813315573346
0.7047793793793791	0.9286870438816568
0.7075818818818818	0.929411997346566
0.710384384384384	0.9301461792458046
0.7131868868868867	0.9308727009104525
0.7159893893893889	0.931573325313009
0.7187918918918916	0.9322350021532166
0.7215943943943939	0.9328552878372618
0.7243968968968966	0.933444768858614
0.7271993993993993	0.9340254706942814
0.7300019019019015	0.934625459240163
0.7328044044044042	0.935271046827354
0.7356069069069064	0.935978820219765
0.7384094094094091	0.9367498557437159
0.7412119119119114	0.9375679216251032
0.7440144144144141	0.938402353601028
0.7468169169169168	0.9392149577764635
0.749619419419419	0.9399691393602632
0.7524219219219217	0.9406388156088661
0.755224424424424	0.9412147271701068
0.7580269269269266	0.9417064877201708
0.7608294294294289	0.9421398870047439
0.7636319319319316	0.9425502436792257
0.7664344344344343	0.9429736296840847
0.7692369369369365	0.943438282265685
0.7720394394394392	0.9439583702195129
0.7748419419419414	0.9445315606830729
0.7776444444444441	0.9451407699592462
0.7804469469469468	0.9457593854653903
0.7832494494494491	0.9463584135348098
0.7860519519519518	0.9469136427506175
0.788854454454454	0.9474110740643091
0.7916569569569567	0.9478494675648641
0.794459459459459	0.948239690823423
0.7972619619619616	0.9486013797255859
0.8000644644644643	0.9489580219804847
0.8028669669669666	0.9493318141830396
0.8056694694694693	0.9497395068954742
0.8084719719719715	0.9501900258559011
0.8112744744744742	0.9506840966800811
0.8140769769769765	0.9512155764637507
0.8168794794794791	0.9517738441254175
0.8196819819819818	0.9523464877245778
0.8224844844844841	0.9529216375962748
0.8252869869869868	0.9534895517969264
0.828089489489489	0.9540433578500149
0.8308919919919917	0.9545790932627511
0.833694494494494	0.9550953068866115
0.8364969969969966	0.9555924767437098
0.8392994994994993	0.9560724069755471
0.8421020020020016	0.9565376516349291
0.8449045045045043	0.9569909372840291
0.8477070070070065	0.95743455316151
0.8505095095095092	0.9578697410126744
0.8533120120120115	0.9582962059448212
0.8561145145145141	0.9587119286417078
0.8589170170170168	0.9591134415225664
0.8617195195195191	0.9594966223246266
0.8645220220220218	0.9598578849691366
0.867324524524524	0.9601954708149103
0.8701270270270267	0.9605104376136264
0.872929529529529	0.9608069663869547
0.8757320320320316	0.961091773786972
0.8785345345345343	0.9613726911054286
0.8813370370370366	0.9616567664700508
0.8841395395395393	0.9619484591829064
0.8869420420420415	0.9622485362732018
0.8897445445445442	0.962554113762744
0.8925470470470469	0.9628599420490402
0.8953495495495492	0.9631606159745023
0.8981520520520518	0.9634530335756182
0.9009545545545541	0.963738264518089
0.9037570570570568	0.9640220975137934
0.906559559559559	0.9643139071103115
0.9093620620620617	0.9646240141525748
0.9121645645645644	0.9649602454707404
0.9149670670670667	0.965324746981066
0.9177695695695693	0.9657121361643259
0.9205720720720716	0.966109755709041
0.9233745745745743	0.9665001867649334
0.9261770770770765	0.9668654733729709
0.9289795795795792	0.967191922039768
0.9317820820820819	0.9674740711609691
0.9345845845845842	0.9677165819242752
0.9373870870870868	0.967933361122608
0.9401895895895891	0.9681440312250451
0.9429920920920918	0.9683686712076798
0.945794594594594	0.9686223081994745
0.9485970970970967	0.9689107604560414
0.9513995995995994	0.9692290647473065
0.9542021021021017	0.9695629678459416
0.9570046046046043	0.9698930494035956
0.9598071071071066	0.9702002539163928
0.9626096096096093	0.9704711897658735
0.9654121121121115	0.9707016359520915
0.9682146146146142	0.9708972564449847
0.9710171171171169	0.9710713817630143
0.9738196196196192	0.9712406070317194
0.9766221221221218	0.9714195980122946
0.9794246246246241	0.971616696161616
0.9822271271271268	0.9718316191196366
0.985029629629629	0.972055870202077
0.9878321321321317	0.9722756255145175
0.9906346346346344	0.9724761299937164
0.9934371371371367	0.9726462290827738
0.9962396396396394	0.9727817000387518
0.9990421421421416	0.9728864888817041
1.0018446446446443	0.9729716413496616
1.004647147147147	0.9730524079412755
1.0074496496496492	0.9731444865186529
1.010252152152152	0.9732605077982308
1.0130546546546542	0.973407659091392
1.0158571571571569	0.973586886530442
1.018659659659659	0.973793593343935
1.0214621621621618	0.9740193424784731
1.0242646646646645	0.9742538963810032
1.0270671671671667	0.974487007530604
1.0298696696696694	0.974709636290106
1.0326721721721717	0.9749145846314258
1.0354746746746744	0.9750967602017646
1.0382771771771766	0.9752533422759178
1.0410796796796793	0.9753840089739987
1.043882182182182	0.9754911805821838
1.0466846846846842	0.9755800539361783
1.049487187187187	0.9756581515036427
1.0522896896896892	0.9757342294380587
1.0550921921921919	0.9758166428145836
1.057894694694694	0.975911546392827
1.0606971971971968	0.9760214840197456
1.0634996996996995	0.9761448901194496
1.0663022022022017	0.976276772624534
1.0691047047047044	0.9764104434571217
1.0719072072072067	0.976539758032833
1.0747097097097094	0.9766610846264623
1.0775122122122116	0.976774264081423
1.0803147147147143	0.9768821550774198
1.083117217217217	0.9769888875279051
1.0859197197197192	0.9770974767534828
1.088722222222222	0.977207773689799
1.0915247247247242	0.9773156920704131
1.0943272272272269	0.9774142377725785
1.097129729729729	0.97749619008819
1.0999322322322318	0.9775575844019464
1.1027347347347345	0.9776006892199192
1.1055372372372367	0.977635161218505
1.1083397397397394	0.9776765557292091
1.1111422422422417	0.977742240400366
1.1139447447447444	0.9778457282754793
1.116747247247247	0.9779911712743736
1.1195497497497493	0.9781699491134992
1.122352252252252	0.9783608277326594
1.1251547547547542	0.978534140911254
1.127957257257257	0.9786591677493506
1.1307597597597592	0.9787127496473402
1.1335622622622619	0.9786866049489842
1.1363647647647646	0.9785909926283278
1.1391672672672668	0.97845333774746
1.1419697697697695	0.9783118948665128
1.1447722722722717	0.9782060460975408
1.1475747747747744	0.9781659240384759
1.1503772772772767	0.9782043518209518
1.1531797797797794	0.9783134816096806
1.155982282282282	0.9784671575180675
1.1587847847847843	0.9786283390371209
1.161587287287287	0.9787594195518166
1.1643897897897892	0.9788324294207371
1.167192292292292	0.9788361864465094
1.1699947947947942	0.9787784196334939
1.1727972972972969	0.978682435554826
1.1755997997997996	0.9785795319891153
1.1784023023023018	0.9784995821980034
1.1812048048048045	0.9784626501240612
1.1840073073073067	0.9784740440091331
1.1868098098098094	0.9785240504689097
1.1896123123123117	0.9785921087046294
1.1924148148148144	0.9786538642189897
1.195217317317317	0.9786887869079661
1.1980198198198193	0.9786860507691204
1.200822322322322	0.9786470946673897
1.2036248248248242	0.9785844332413554
1.206427327327327	0.9785174626072728
1.2092298298298296	0.9784668270765058
1.2120323323323319	0.9784491479790147
1.2148348348348346	0.9784735469272132
1.2176373373373368	0.9785406125329075
1.2204398398398395	0.9786435762213537
1.2232423423423417	0.9787707995997204
1.2260448448448444	0.978908444141612
1.2288473473473471	0.9790424272473994
1.2316498498498494	0.9791593222872923
1.234452352352352	0.9792464762617057
1.2372548548548543	0.979292030838337
1.240057357357357	0.9792855694350926
1.2428598598598593	0.9792197629230233
1.245662362362362	0.9790927992550817
1.2484648648648646	0.9789108094503804
1.2512673673673669	0.9786891985767909
1.2540698698698696	0.9784519134615057
1.2568723723723718	0.9782282256337869
1.2596748748748745	0.9780474101366887
1.2624773773773768	0.9779324823433151
1.2652798798798794	0.9778946304629323
1.2680823823823821	0.9779299599429523
1.2708848848848844	0.9780196219298494
1.273687387387387	0.9781334846507039
1.2764898898898893	0.9782365065257967
1.279292392392392	0.9782961996863275
1.2820948948948943	0.9782892761909816
1.284897397397397	0.9782058360828816
1.2876998998998996	0.9780501934851888
1.2905024024024019	0.9778384028783373
1.2933049049049046	0.9775934364372196
1.2961074074074068	0.9773395069806778
1.2989099099099095	0.9770970867656175
1.3017124124124118	0.9768797631938617
1.3045149149149144	0.9766933709119674
1.3073174174174171	0.9765371007497035
1.3101199199199194	0.9764057554921979
1.312922422422422	0.9762921541791016
1.3157249249249243	0.976188894701254
1.318527427427427	0.9760891482534051
1.3213299299299297	0.9759866749234027
1.324132432432432	0.9758756091660958
1.3269349349349346	0.9757506310701676
1.3297374374374369	0.9756078975444409
1.3325399399399396	0.9754466619665498
1.3353424424424418	0.975271046575545
1.3381449449449445	0.9750911444281909
1.3409474474474472	0.9749226508716957
1.3437499499499495	0.9747845812057407
1.3465524524524521	0.9746952239144384
1.3493549549549544	0.9746671211730031
1.352157457457457	0.974702346628181
1.3549599599599593	0.9747894936266912
1.357762462462462	0.9749035217234829
1.3605649649649647	0.9750089831809348
1.363367467467467	0.9750663190979556
1.3661699699699696	0.9750400934778598
1.368972472472472	0.974907440472478
1.3717749749749746	0.9746647953310847
1.3745774774774768	0.9743312263176165
1.3773799799799795	0.9739473367610683
1.3801824824824822	0.973569622855647
1.3829849849849845	0.9732611542962062
1.3857874874874871	0.973080278106284
1.3885899899899894	0.9730695486566825
1.391392492492492	0.9732471428878489
1.3941949949949943	0.9736026017631891
1.396997497497497	0.9740979149624858
1.3998	0.9746738899243617
1.3999	0.974336197376164
1.3971003028053077	0.973807241146682
1.3943006056106155	0.9733896200181678
1.3915009084159233	0.9731148530923024
1.3887012112212311	0.9729878820700981
1.385901514026539	0.9729887633372272
1.3831018168318467	0.9730795354000725
1.3803021196371545	0.9732144852205622
1.3775024224424628	0.9733512745299966
1.3747027252477706	0.973460188797177
1.3719030280530784	0.9735293057981933
1.3691033308583862	0.9735644913717332
1.366303633663694	0.9735845412016635
1.3635039364690018	0.9736131068374274
1.3607042392743096	0.9736698951957012
1.3579045420796174	0.9737637594362869
1.3551048448849252	0.9738896597795352
1.352305147690233	0.9740302512118291
1.3495054504955408	0.9741614199009916
1.3467057533008486	0.9742598839563386
1.3439060561061564	0.9743103747836783
1.3411063589114642	0.9743101128202958
1.338306661716772	0.9742692217316584
1.3355069645220798	0.9742070846901192
1.3327072673273876	0.9741459871329321
1.3299075701326954	0.9741042660557935
1.3271078729380033	0.9740913015955892
1.324308175743311	0.9741060018150673
1.3215084785486189	0.9741391787911664
1.3187087813539267	0.9741788247526735
1.3159090841592345	0.9742162565097048
1.3131093869645423	0.9742507765655068
1.31030968976985	0.9742910255736743
1.3075099925751579	0.9743524019145391
1.3047102953804657	0.9744513842754658
1.3019105981857735	0.974598791802769
1.2991109009910813	0.974794510119467
1.296311203796389	0.9750257941816225
1.293511506601697	0.9752700441330497
1.2907118094070047	0.975501343196389
1.2879121122123125	0.975698611487273
1.2851124150176203	0.9758524955281813
1.282312717822928	0.9759683840431665
1.279513020628236	0.9760641764560898
1.2767133234335437	0.9761632452855271
1.2739136262388515	0.9762848142942886
1.2711139290441593	0.9764350852717234
1.2683142318494671	0.976602451410201
1.265514534654775	0.9767589599536683
1.2627148374600827	0.9768681631611711
1.2599151402653905	0.976897269322667
1.2571154430706983	0.9768298263883604
1.2543157458760061	0.9766746472799137
1.251516048681314	0.9764675682392163
1.2487163514866217	0.9762647110823786
1.2459166542919295	0.9761285788610274
1.2431169570972374	0.9761107126271265
1.2403172599025452	0.9762359823533386
1.237517562707853	0.9764933944260179
1.2347178655131608	0.9768365659908718
1.2319181683184686	0.9771942315874851
1.2291184711237764	0.9774881489976119
1.2263187739290842	0.9776534874435943
1.223519076734392	0.9776559352821304
1.2207193795396998	0.9775006407472628
1.2179196823450076	0.9772304488256893
1.2151199851503154	0.9769140111591279
1.2123202879556232	0.9766272766134705
1.209520590760931	0.9764337290910732
1.2067208935662388	0.9763689740737391
1.2039211963715466	0.9764338404758581
1.2011214991768548	0.9765975286672313
1.1983218019821626	0.9768093285953061
1.1955221047874705	0.9770149784355795
1.1927224075927783	0.9771725632066433
1.189922710398086	0.9772632751521297
1.1871230132033939	0.9772941807186231
1.1843233160087017	0.9772927423424305
1.1815236188140095	0.9772953878893904
1.1787239216193173	0.9773341199197305
1.175924224424625	0.9774255224812647
1.1731245272299329	0.9775655065798328
1.1703248300352407	0.9777311257168684
1.1675251328405485	0.9778884740048279
1.1647254356458563	0.9780038004754137
1.161925738451164	0.978054107240182
1.159126041256472	0.9780338686105767
1.1563263440617797	0.9779559307148964
1.1535266468670875	0.977846617084698
1.1507269496723953	0.9777369176679627
1.147927252477703	0.9776527893853217
1.145127555283011	0.9776077133478467
1.1423278580883187	0.9775997537729817
1.1395281608936265	0.9776137888945127
1.1367284636989343	0.9776278763310633
1.1339287665042421	0.9776214308979276
1.13112906930955	0.9775824235523116
1.1283293721148577	0.9775112661206022
1.1255296749201655	0.9774202354871278
1.1227299777254733	0.9773287960736292
1.1199302805307811	0.9772565040840282
1.117130583336089	0.9772159072284794
1.1143308861413967	0.9772077850735972
1.1115311889467046	0.9772202657994276
1.1087314917520124	0.9772320922015818
1.1059317945573202	0.9772190064419108
1.103132097362628	0.977161282384412
1.1003324001679358	0.9770501254319988
1.0975327029732436	0.9768910439426342
1.0947330057785514	0.9767032227187906
1.0919333085838592	0.9765150955346005
1.089133611389167	0.9763573685090428
1.0863339141944748	0.9762553963059173
1.0835342169997826	0.976222905034001
1.0807345198050904	0.976258606813655
1.0779348226103982	0.9763464279020768
1.075135125415706	0.9764591277896111
1.0723354282210138	0.9765642791766636
1.0695357310263216	0.9766311002437724
1.0667360338316294	0.9766365633619991
1.0639363366369372	0.9765695143925739
1.061136639442245	0.9764321005747743
1.0583369422475528	0.9762384563996405
1.0555372450528606	0.9760111761231409
1.0527375478581684	0.9757764934165942
1.0499378506634762	0.9755592403196107
1.047138153468784	0.9753785769751451
1.0443384562740918	0.9752452229773001
1.0415387590793996	0.9751605559804952
1.0387390618847074	0.9751175525776694
1.0359393646900152	0.9751031999860023
1.033139667495323	0.9751017583752206
1.0303399703006308	0.9750981376593955
1.0275402731059387	0.9750806838047026
1.0247405759112465	0.9750428401261333
1.0219408787165543	0.9749834261293062
1.0191411815218625	0.974905604484424
1.0163414843271703	0.9748149140364217
1.0135417871324781	0.9747169598508598
1.010742089937786	0.9746154135092013
1.0079423927430937	0.9745108664205122
1.0051426955484015	0.9744008197152678
1.0023429983537093	0.9742807541800906
0.9995433011590171	0.974145898542476
0.9967436039643249	0.9739931012799043
0.9939439067696327	0.9738221782367387
0.9911442095749405	0.9736362716157365
0.9883445123802483	0.9734410705963463
0.9855448151855561	0.9732431151891976
0.982745117990864	0.9730477160249726
0.9799454207961718	0.9728571710916332
0.9771457236014796	0.9726698918085954
0.9743460264067874	0.9724807791857182
0.9715463292120952	0.9722827965409195
0.968746632017403	0.9720692917061844
0.9659469348227108	0.9718363566786716
0.9631472376280186	0.971584467138048
0.9603475404333264	0.9713188411472977
0.9575478432386342	0.9710483409626283
0.954748146043942	0.9707831969016643
0.9519484488492498	0.9705322137546935
0.9491487516545576	0.9703003034943081
0.9463490544598654	0.9700871083123539
0.9435493572651732	0.9698871532996056
0.940749660070481	0.9696914957465697
0.9379499628757888	0.9694903656984326
0.9351502656810966	0.9692759717739943
0.9323505684864044	0.9690445844294588
0.9295508712917122	0.9687972324359
0.92675117409702	0.9685387925768472
0.9239514769023278	0.9682757794346113
0.9211517797076356	0.968013582571077
0.9183520825129434	0.9677541058664307
0.9155523853182512	0.9674946622087508
0.912752688123559	0.9672285875460971
0.9099529909288668	0.966947477008101
0.9071532937341746	0.9666443882486191
0.9043535965394824	0.9663169853578872
0.9015538993447902	0.9659695405460653
0.898754202150098	0.9656130043451294
0.8959545049554059	0.9652629216537087
0.8931548077607137	0.9649356431255227
0.8903551105660215	0.9646438505907506
0.8875554133713293	0.9643926963133187
0.8847557161766371	0.964177747008464
0.8819560189819449	0.963985441456453
0.8791563217872527	0.9637960499257188
0.8763566245925605	0.9635883788265485
0.8735569273978683	0.9633449243226477
0.8707572302031761	0.9630560165300468
0.8679575330084839	0.9627217711765552
0.8651578358137917	0.9623513032225206
0.8623581386190995	0.9619594674184138
0.8595584414244073	0.9615621269893042
0.8567587442297151	0.9611713855992807
0.8539590470350229	0.9607922129031046
0.8511593498403307	0.9604214498519186
0.8483596526456385	0.9600494340485037
0.8455599554509463	0.9596636712564546
0.8427602582562546	0.95925335234023
0.8399605610615624	0.958813271774293
0.8371608638668702	0.9583459181180312
0.834361166672178	0.9578611056102984
0.8315614694774858	0.9573733033910139
0.8287617722827936	0.9568975398239947
0.8259620750881014	0.9564451833958889
0.8231623778934092	0.9560208980242362
0.820362680698717	0.9556216508571049
0.8175629835040248	0.9552379633251136
0.8147632863093326	0.954856875711992
0.8119635891146404	0.9544655821996204
0.8091638919199482	0.9540545520030492
0.806364194725256	0.9536192168018163
0.8035644975305638	0.9531598684367175
0.8007648003358716	0.9526800652776723
0.7979651031411794	0.9521843549377496
0.7951654059464872	0.9516763057631727
0.792365708751795	0.9511576406432898
0.7895660115571028	0.9506287661208905
0.7867663143624106	0.950090380794461
0.7839666171677184	0.9495453638325984
0.7811669199730262	0.94899997632102
0.778367222778334	0.9484636286194577
0.7755675255836418	0.9479470040207654
0.7727678283889496	0.9474589886669347
0.7699681311942574	0.9470033922719658
0.7671684339995652	0.9465766429135836
0.764368736804873	0.9461674074584778
0.7615690396101809	0.9457584881726508
0.7587693424154887	0.9453305760371165
0.7559696452207965	0.9448667738027101
0.7531699480261043	0.9443564833154829
0.7503702508314121	0.9437974127235225
0.7475705536367199	0.9431950626860177
0.7447708564420277	0.9425598987851291
0.7419711592473355	0.941903216839828
0.7391714620526433	0.9412331724086236
0.7363717648579511	0.9405523991004101
0.7335720676632589	0.9398580831043157
0.7307723704685667	0.9391444770549551
0.7279726732738745	0.9384069314622492
0.7251729760791823	0.9376459203056848
0.7223732788844901	0.936869465056752
0.7195735816897979	0.9360928628702851
0.7167738844951057	0.9353355416018079
0.7139741873004135	0.9346158857287259
0.7111744901057213	0.933945645711014
0.7083747929110291	0.9333257802026529
0.7055750957163369	0.9327451866043142
0.7027753985216447	0.9321828702650241
0.6999757013269525	0.9316129872132923
0.6971760041322603	0.9310112498373369
0.6943763069375681	0.9303607365565929
0.6915766097428759	0.929655353413861
0.6887769125481837	0.928899989006907
0.6859772153534915	0.9281075103840535
0.6831775181587993	0.9272937820701774
0.6803778209641071	0.9264724935780098
0.677578123769415	0.9256515455531475
0.6747784265747228	0.924832091555418
0.6719787293800306	0.9240103035002454
0.6691790321853384	0.9231809021181558
0.6663793349906462	0.9223408478821673
0.663579637795954	0.9214915637377157
0.6607799406012622	0.9206386723294004
0.65798024340657	0.9197892547778179
0.6551805462118778	0.918947693849747
0.6523808490171856	0.9181118476689472
0.6495811518224934	0.917271332820758
0.6467814546278012	0.9164090316651365
0.643981757433109	0.9155057884519393
0.6411820602384168	0.9145470220440461
0.6383823630437246	0.91352911030457
0.6355826658490324	0.9124632333815395
0.6327829686543402	0.9113750049929712
0.629983271459648	0.9102994949020775
0.6271835742649559	0.9092727449193361
0.6243838770702637	0.9083221031101958
0.6215841798755715	0.9074582214829336
0.6187844826808793	0.9066711820162714
0.6159847854861871	0.9059320342828221
0.6131850882914949	0.905199415331581
0.6103853910968027	0.904429397334102
0.6075856939021105	0.9035857632793758
0.6047859967074183	0.9026478461281633
0.6019862995127261	0.9016138899283899
0.5991866023180339	0.9004993169696929
0.5963869051233417	0.8993308345095361
0.5935872079286495	0.8981384813504025
0.5907875107339573	0.896948136565551
0.5879878135392651	0.8957765923251331
0.5851881163445729	0.8946302227025817
0.5823884191498807	0.8935069675572811
0.5795887219551885	0.8924002669936388
0.5767890247604963	0.8913030952150507
0.5739893275658041	0.8902104882535902
0.5711896303711119	0.8891197993474962
0.5683899331764197	0.8880289942149313
0.5655902359817275	0.8869341823730532
0.5627905387870353	0.8858279208992443
0.5599908415923431	0.8846994905465286
0.5571911443976509	0.8835374641418865
0.5543914472029587	0.8823338138159498
0.5515917500082665	0.8810879723085361
0.5487920528135743	0.8798090296252403
0.5459923556188822	0.8785147460218916
0.54319265842419	0.8772271531464
0.5403929612294978	0.8759658184647157
0.5375932640348056	0.8747408809392385
0.5347935668401134	0.8735483164228519
0.5319938696454212	0.8723693741131471
0.529194172450729	0.8711748609644012
0.526394475256037	0.8699333364706339
0.5235947780613448	0.8686208610238002
0.5207950808666526	0.8672292240354389
0.5179953836719604	0.8657698522152861
0.5151956864772682	0.8642718256729498
0.512395989282576	0.8627742453797438
0.5095962920878838	0.8613150225061763
0.5067965948931916	0.8599193967525827
0.5039968976984994	0.8585917129436116
0.5011972005038072	0.8573130915836649
0.49839750330911503	0.8560458807142364
0.49559780611442283	0.8547437156363356
0.49279810891973064	0.8533642889447266
0.48999841172503844	0.8518810910957084
0.48719871453034624	0.8502906862663704
0.48439901733565405	0.8486134398409202
0.48159932014096185	0.8468875832146527
0.47879962294626965	0.8451584713325839
0.47599992575157746	0.8434662527636994
0.47320022855688526	0.8418355290645194
0.47040053136219306	0.8402698530093244
0.46760083416750087	0.838752366626158
0.46480113697280867	0.8372520169184146
0.4620014397781165	0.835733191668727
0.4592017425834243	0.8341657605440225
0.4564020453887321	0.832532605078387
0.4536023481940399	0.8308326842901632
0.4508026509993477	0.8290791584660944
0.4480029538046555	0.8272935951363996
0.4452032566099633	0.8254983486677605
0.4424035594152711	0.8237095478625389
0.4396038622205791	0.8219327020058225
0.4368041650258869	0.820161944086778
0.43400446783119473	0.8183827284675027
0.43120477063650253	0.8165767794678478
0.42840507344181034	0.8147275439652013
0.42560537624711814	0.8128244535801119
0.42280567905242594	0.8108648704314498
0.42000598185773375	0.8088534418714091
0.41720628466304155	0.8067994275779322
0.41440658746834935	0.8047131271552432
0.41160689027365716	0.8026026825874675
0.40880719307896496	0.800472258982786
0.40600749588427276	0.7983220496546808
0.40320779868958057	0.7961499113876307
0.40040810149488837	0.7939539178448964
0.39760840430019617	0.7917348676782123
0.394808707105504	0.7894978472838887
0.3920090099108118	0.7872522777098314
0.3892093127161196	0.785010352981105
0.3864096155214274	0.7827842583649651
0.3836099183267352	0.7805829126664929
0.380810221132043	0.7784091250108385
0.3780105239373508	0.7762579686994358
0.3752108267426586	0.7741168831768477
0.3724111295479664	0.771967592844254
0.3696114323532742	0.7697894761387472
0.366811735158582	0.7675636342895555
0.3640120379638898	0.7652766895677725
0.3612123407691976	0.7629233518935385
0.3584126435745054	0.7605070490042825
0.3556129463798132	0.7580383798163286
0.352813249185121	0.7555317240600707
0.35001355199042883	0.7530008787895559
0.34721385479573685	0.7504549351319003
0.34441415760104466	0.7478956291888865
0.34161446040635246	0.7453170496939561
0.33881476321166026	0.7427079212168757
0.33601506601696807	0.7400558744321106
0.33321536882227587	0.7373524059124876
0.3304156716275837	0.7345968641812304
0.3276159744328915	0.7317979422593859
0.3248162772381993	0.7289718277730182
0.3220165800435071	0.7261372024477528
0.3192168828488149	0.7233083901873412
0.3164171856541227	0.7204887621664897
0.3136174884594305	0.7176667093713764
0.3108177912647383	0.7148159467685615
0.3080180940700461	0.7119007134987059
0.3052183968753539	0.7088849047462933
0.3024186996806617	0.7057427822321927
0.2996190024859695	0.7024681316125743
0.2968193052912773	0.6990788799367094
0.2940196080965851	0.6956152930041644
0.2912199109018929	0.6921316681230145
0.2884202137072007	0.6886834041407439
0.2856205165125085	0.6853128566589026
0.28282081931781633	0.6820379622287118
0.28002112212312413	0.678847005087577
0.27722142492843194	0.6757012335527612
0.27442172773373974	0.6725447825781992
0.27162203053904754	0.6693192010021538
0.26882233334435535	0.6659784879247728
0.26602263614966315	0.6625003619032637
0.26322293895497095	0.6588905961645595
0.260423241760279	0.6551793240029395
0.2576235445655868	0.6514106147884491
0.2548238473708946	0.6476285993839304
0.2520241501762024	0.6438643719743686
0.2492244529815102	0.6401275293172315
0.246424755786818	0.6364046635525138
0.2436250585921258	0.6326649097311321
0.2408253613974336	0.6288704782543213
0.2380256642027414	0.6249886606189505
0.2352259670080492	0.6210015180422033
0.232426269813357	0.6169103927446657
0.22962657261866481	0.6127341734170415
0.22682687542397262	0.6085022836967908
0.22402717822928042	0.6042449725844754
0.22122748103458822	0.5999841645164032
0.21842778383989603	0.5957277012508135
0.21562808664520383	0.5914684815715812
0.21282838945051163	0.587188274776091
0.21002869225581944	0.5828644584506766
0.20722899506112724	0.5784771169214307
0.20442929786643504	0.5740140683582655
0.20162960067174285	0.5694723580289582
0.19882990347705065	0.5648561655444126
0.19603020628235845	0.5601723918302441
0.19323050908766626	0.5554259438401612
0.19043081189297406	0.5506166768128946
0.18763111469828186	0.545739149017906
0.18483141750358967	0.5407851309468854
0.18203172030889747	0.5357476694471306
0.17923202311420527	0.5306248760571415
0.17643232591951308	0.5254217224739068
0.17363262872482088	0.520148930942298
0.17083293153012868	0.5148192255852015
0.1680332343354367	0.5094423029763973
0.1652335371407445	0.5040204603236769
0.16243383994605232	0.4985466554485308
0.15963414275136012	0.49300591451843584
0.15683444555666792	0.48737976584775206
0.15403474836197573	0.48165222327712925
0.15123505116728353	0.4758152080322709
0.14843535397259133	0.4698714319427695
0.14563565677789914	0.463833632226618
0.14283595958320694	0.45772034007974755
0.14003626238851474	0.4515496119483739
0.13723656519382255	0.4453328947715657
0.13443686799913035	0.43907115708646394
0.13163717080443815	0.43275460468932236
0.12883747360974596	0.4263660057091527
0.12603777641505376	0.4198863480100122
0.12323807922036156	0.41330072071480695
0.12043838202566937	0.40660225978216125
0.11763868483097717	0.39979274741198406
0.11483898763628497	0.39287973206044097
0.11203929044159278	0.3858713671089019
0.10923959324690058	0.37877105351259216
0.10643989605220838	0.37157407591738756
0.10364019885751619	0.3642676907762149
0.10084050166282399	0.356834817790464
0.09804080446813179	0.3492600815943508
0.0952411072734396	0.34153597481458287
0.0924414100787474	0.33366674542900265
0.0896417128840552	0.32566833964843006
0.086842015689363	0.31756411587752514
0.08404231849467081	0.30937759634012996
0.08124262129997883	0.3011246757029101
0.07844292410528664	0.29280802432671416
0.07564322691059444	0.2844157622564525
0.07284352971590224	0.27592504425824743
0.07004383252121005	0.26730947714743875
0.06724413532651785	0.2585478952400034
0.06444443813182565	0.24963145610174203
0.06164474093713346	0.24056651240783555
0.05884504374244126	0.231372122990938
0.056045346547749064	0.2220729169685255
0.05324564935305687	0.21268968174559305
0.05044595215836467	0.2032309245610683
0.047646254963672474	0.19368843270755265
0.04484655776898028	0.1840385808080103
0.04204686057428808	0.17424922046319438
0.039247163379595884	0.16429008009706103
0.03644746618490369	0.1541433506955829
0.03364776899021149	0.14381097144150465
0.030848071795519294	0.1333161282563722
0.028048374600827097	0.12269831748429112
0.0252486774061349	0.11200340229043847
0.022448980211442704	0.10127171634478839
0.019649283016750507	0.09052791285404453
0.01684958582205831	0.07977570897016398
0.014049888627366114	0.0689991214996115
0.011250191432673917	0.05816974245243792
0.00845049423798172	0.04725772814274159
0.005650797043289524	0.03624307031448521
0.002851099848597327	0.02512371629261903
5.1402653905130435e-05	0.01391817668897301
-0.0027482945407870663	0.0026620293633239835
-0.005547991735479263	-0.008600387139583004
-0.00834768893017146	-0.01982639525966126
-0.011147386124863434	-0.030984315657757344
-0.013947083319555631	-0.04205902412241682
-0.016746780514247828	-0.05305232853851746
-0.019546477708940024	-0.06397840358877803
-0.02234617490363222	-0.0748559709711895
-0.025145872098324418	-0.08569974552625614
-0.027945569293016614	-0.09651368016257213
-0.03074526648770881	-0.10728780546437379
-0.03354496368240101	-0.11799926972088066
-0.036344660877093204	-0.12861694702993962
-0.0391443580717854	-0.13910806816729399
-0.0419440552664776	-0.149444966786642
-0.044743752461169795	-0.1596102474958885
-0.04754344965586199	-0.16959931768421596
-0.05034314685055419	-0.17942002508789986
-0.053142844045246385	-0.1890898509919064
-0.05594254123993858	-0.19863155253764886
-0.05874223843463078	-0.20806827983675089
-0.061541935629322975	-0.21741907923473752
-0.06434163282401517	-0.226695455816531
-0.06714133001870737	-0.2358994202241594
-0.06994102721339956	-0.24502324358604244
-0.07274072440809176	-0.254050976984129
-0.07554042160278396	-0.2629616035333978
-0.07834011879747615	-0.27173343526719856
-0.08113981599216835	-0.2803490522679299
-0.08393951318686055	-0.2887997901596499
-0.08673921038155274	-0.2970886478730366
-0.08953890757624494	-0.3052306389304438
-0.09233860477093714	-0.3132501015349359
-0.09513830196562933	-0.3211752485436358
-0.09793799916032131	-0.32903108467026826
-0.1007376963550135	-0.33683247455944787
-0.1035373935497057	-0.34457935410721724
-0.1063370907443979	-0.3522556935916486
-0.1091367879390901	-0.3598328837747295
-0.11193648513378229	-0.36727695981630787
-0.11473618232847449	-0.3745578742160906
-0.11753587952316669	-0.3816582729680623
-0.12033557671785888	-0.38857920113549255
-0.12313527391255108	-0.39534093005154636
-0.12593497110724328	-0.4019784671179999
-0.12873466830193547	-0.40853288052486686
-0.13153436549662767	-0.41504085748631037
-0.13433406269131987	-0.4215254983095008
-0.13713375988601206	-0.4279910236047084
-0.13993345708070426	-0.4344229187939793
-0.14273315427539646	-0.4407934079024247
-0.14553285147008865	-0.4470705465772826
-0.14833254866478085	-0.45322815739531064
-0.15113224585947305	-0.4592536342541357
-0.15393194305416524	-0.4651513720542144
-0.15673164024885744	-0.470940989253501
-0.15953133744354964	-0.47665114265353026
-0.16233103463824183	-0.4823110597608945
-0.16513073183293403	-0.4879425173344055
-0.16793042902762623	-0.4935547035349957
-0.17073012622231842	-0.4991433412940082
-0.17352982341701062	-0.5046939975637834
-0.17632952061170282	-0.5101881511296702
-0.179129217806395	-0.5156097850184609
-0.1819289150010872	-0.5209502547253615
-0.1847286121957794	-0.5262099312308661
-0.1875283093904716	-0.53139634066974
-0.19032800658516358	-0.5365197801958699
-0.19312770377985577	-0.5415882438582416
-0.19592740097454797	-0.5466036578803308
-0.19872709816924017	-0.5515608640236433
-0.20152679536393237	-0.5564497201460881
-0.20432649255862456	-0.5612595002123788
-0.20712618975331676	-0.5659838980882159
-0.20992588694800896	-0.5706246823310208
-0.21272558414270115	-0.5751925034528416
-0.21552528133739335	-0.5797043611115118
-0.21832497853208555	-0.5841784441509359
-0.22112467572677774	-0.5886280396075236
-0.22392437292146994	-0.5930566217669289
-0.22672407011616214	-0.5974559266933042
-0.22952376731085433	-0.6018078833333396
-0.23232346450554653	-0.6060900135825749
-0.23512316170023873	-0.6102827444844348
-0.23792285889493092	-0.6143763819051649
-0.24072255608962312	-0.618375508200387
-0.24352225328431532	-0.6222992902037237
-0.2463219504790075	-0.626177395592173
-0.2491216476736997	-0.6300425404057919
-0.2519213448683919	-0.6339217217893376
-0.2547210420630841	-0.6378286169685587
-0.2575207392577763	-0.6417593297258937
-0.2603204364524685	-0.6456927368064453
-0.2631201336471607	-0.6495954092688621
-0.2659198308418529	-0.6534298306729667
-0.2687195280365451	-0.6571637570501061
-0.2715192252312373	-0.6607782930942583
-0.2743189224259295	-0.6642726447751348
-0.27711861962062145	-0.6676644172021711
-0.27991831681531365	-0.6709854908371689
-0.28271801401000585	-0.6742746108689122
-0.28551771120469804	-0.6775685841723671
-0.28831740839939024	-0.6808942255538655
-0.29111710559408244	-0.6842629034879641
-0.29391680278877463	-0.6876688158127411
-0.29671649998346683	-0.6910911842579728
-0.299516197178159	-0.6944996351653083
-0.3023158943728512	-0.6978613480388742
-0.3051155915675434	-0.7011482451482605
-0.3079152887622356	-0.7043426065619622
-0.3107149859569278	-0.707439968890301
-0.31351468315162	-0.7104488683737968
-0.3163143803463122	-0.7133877437833933
-0.3191140775410044	-0.7162799454417339
-0.3219137747356966	-0.7191481649825611
-0.3247134719303888	-0.722009634296001
-0.327513169125081	-0.7248731501071333
-0.3303128663197732	-0.7277384485855956
-0.3331125635144654	-0.7305978244328297
-0.3359122607091576	-0.7334393250138371
-0.3387119579038498	-0.7362504968755483
-0.341511655098542	-0.7390216065183184
-0.3443113522932342	-0.7417475045815505
-0.34711104948792637	-0.7444277725979469
-0.34991074668261857	-0.7470653402784426
-0.35271044387731076	-0.7496642224045407
-0.35551014107200296	-0.7522272586600074
-0.35830983826669516	-0.7547546789384039
-0.36110953546138735	-0.757243986492401
-0.36390923265607955	-0.7596911647158027
-0.36670892985077175	-0.762092735142885
-0.3695086270454637	-0.7644478870177933
-0.3723083242401559	-0.7667598679886067
-0.3751080214348481	-0.7690360822920856
-0.3779077186295403	-0.7712867984482958
-0.3807074158242325	-0.7735228633152964
-0.3835071130189247	-0.7757531776269593
-0.3863068102136169	-0.7779827801085979
-0.3891065074083091	-0.7802121765590908
-0.3919062046030013	-0.782438109044048
-0.3947059017976935	-0.7846554455850077
-0.3975055989923857	-0.7868594692435618
-0.4003052961870779	-0.7890477063041066
-0.4031049933817701	-0.7912206119545084
-0.4059046905764623	-0.7933808677050915
-0.4087043877711545	-0.7955315799954024
-0.4115040849658467	-0.7976741050272662
-0.41430378216053887	-0.7998063935220288
-0.41710347935523107	-0.8019225786901831
-0.41990317654992326	-0.8040140744241417
-0.42270287374461546	-0.8060718715614394
-0.42550257093930766	-0.808089233635956
-0.42830226813399985	-0.8100637891485589
-0.43110196532869205	-0.8119981859206864
-0.43390166252338425	-0.8138989688419984
-0.43670135971807633	-0.8157739943792208
-0.43950105691276853	-0.8176292660497524
-0.4423007541074607	-0.8194663463739167
-0.4451004513021529	-0.8212813557707797
-0.4479001484968451	-0.8230660400549195
-0.4506998456915373	-0.8248106521644489
-0.4534995428862295	-0.8265077119327904
-0.4562992400809217	-0.8281553335371465
-0.4590989372756139	-0.8297588953814392
-0.4618986344703061	-0.8313303614061909
-0.4646983316649983	-0.8328853711093323
-0.4674980288596905	-0.8344390154034698
-0.4702977260543827	-0.836001715908077
-0.4730974232490749	-0.8375766330058336
-0.4758971204437671	-0.8391595215117331
-0.47869681763845917	-0.8407410969759488
-0.48149651483315137	-0.8423110687150261
-0.48429621202784356	-0.843862365803574
-0.48709590922253576	-0.845393969384834
-0.48989560641722796	-0.8469112300176769
-0.49269530361192015	-0.8484234459711417
-0.49549500080661235	-0.849939498494614
-0.49829469800130455	-0.8514631171650837
-0.5010943951959967	-0.8529895892113133
-0.5038940923906889	-0.8545053189718179
-0.5066937895853811	-0.8559907031539775
-0.5094934867800733	-0.8574256253087729
-0.5122931839747655	-0.8587958914916316
-0.5150928811694577	-0.8600984830533145
-0.5178925783641499	-0.8613437715948904
-0.5206922755588421	-0.8625537611509253
-0.5234919727535343	-0.863756700553933
-0.5262916699482264	-0.8649796184701946
-0.5290913671429186	-0.8662410602571744
-0.5318910643376108	-0.8675462908371403
-0.534690761532303	-0.8688864611269929
-0.5374904587269952	-0.8702419639496768
-0.5402901559216874	-0.8715888514699088
-0.5430898531163796	-0.8729062055873842
-0.5458895503110718	-0.8741820774124869
-0.548689247505764	-0.8754161351060026
-0.5514889447004562	-0.8766183015233293
-0.5542886418951484	-0.8778040325375629
-0.5570883390898406	-0.8789880139057165
-0.5598880362845328	-0.8801785534048858
-0.562687733479225	-0.881374647649988
-0.5654874306739172	-0.8825667176372554
-0.5682871278686092	-0.8837406807130992
-0.5710868250633014	-0.8848838249600275
-0.5738865222579936	-0.8859902971121736
-0.5766862194526858	-0.8870641385979376
-0.579485916647378	-0.8881186658352693
-0.5822856138420702	-0.8891722915689566
-0.5850853110367624	-0.8902421696736906
-0.5878850082314546	-0.8913378646440651
-0.5906847054261468	-0.8924573067063415
-0.593484402620839	-0.8935865636279929
-0.5962840998155312	-0.8947036838302376
-0.5990837970102234	-0.8957854758398898
-0.6018834942049156	-0.8968150617349193
-0.6046831913996078	-0.8977877308827138
-0.6074828885943	-0.8987131359875629
-0.6102825857889922	-0.8996130466693693
-0.6130822829836844	-0.9005153146005636
-0.6158819801783765	-0.9014459283996077
-0.6186816773730687	-0.9024216406268786
-0.6214813745677609	-0.9034454391522455
-0.6242810717624531	-0.9045061910389185
-0.6270807689571453	-0.9055824327564574
-0.6298804661518375	-0.9066489706011587
-0.6326801633465297	-0.9076841196394991
-0.6354798605412219	-0.9086753094382032
-0.638279557735914	-0.909621428559217
-0.6410792549306062	-0.9105314262944968
-0.6438789521252984	-0.9114199374530776
-0.6466786493199906	-0.9123016222082707
-0.6494783465146828	-0.9131862201475289
-0.652278043709375	-0.9140759296926544
-0.6550777409040672	-0.9149658058062673
-0.6578774380987593	-0.9158467616788304
-0.6606771352934515	-0.9167098581201185
-0.6634768324881437	-0.9175501762496452
-0.6662765296828359	-0.9183688125986182
-0.6690762268775281	-0.9191723019151656
-0.6718759240722203	-0.9199697701490741
-0.6746756212669125	-0.9207689811304607
-0.6774753184616047	-0.921572854249026
-0.6802750156562969	-0.9223778514243248
-0.6830747128509891	-0.9231749292976006
-0.6858744100456813	-0.9239527844394533
-0.6886741072403735	-0.9247022382182695
-0.6914738044350657	-0.9254201361132217
-0.6942735016297579	-0.9261112512922782
-0.6970731988244501	-0.9267873540255811
-0.6998728960191423	-0.9274636085986732
-0.7026725932138345	-0.9281534398818878
-0.7054722904085265	-0.9288636252679663
-0.7082719876032187	-0.9295913879247133
-0.7110716847979109	-0.9303246681115229
-0.7138713819926031	-0.9310457162524519
-0.7166710791872953	-0.9317370215864551
-0.7194707763819875	-0.9323877406057293
-0.7222704735766797	-0.9329985120016941
-0.7250701707713719	-0.9335829486609015
-0.7278698679660641	-0.9341650713266894
-0.7306695651607563	-0.9347731957573426
-0.7334692623554485	-0.9354319167872684
-0.7362689595501407	-0.9361544916927496
-0.7390686567448329	-0.9369378992976711
-0.7418683539395251	-0.9377621387076607
-0.7446680511342173	-0.9385941410738217
-0.7474677483289094	-0.9393953524590479
-0.7502674455236016	-0.9401309940692422
-0.7530671427182938	-0.9407785236828654
-0.755866839912986	-0.9413330425424036
-0.7586665371076782	-0.9418082408831738
-0.7614662343023704	-0.9422326982659166
-0.7642659314970626	-0.9426425978463031
-0.7670656286917548	-0.9430728294158881
-0.769865325886447	-0.9435488039767113
-0.7726650230811392	-0.9440810129118562
-0.7754647202758314	-0.9446635493347921
-0.7782644174705236	-0.945276719441793
-0.7810641146652157	-0.9458928191861726
-0.7838638118599079	-0.9464834163226359
-0.7866635090546001	-0.9470262321160869
-0.7894632062492923	-0.9475099855398343
-0.7922629034439845	-0.9479362280966506
-0.7950626006386766	-0.9483180448606554
-0.7978622978333688	-0.9486762839393286
-0.800661995028061	-0.9490345012913362
-0.8034616922227532	-0.949413963377735
-0.8062613894174454	-0.9498298425631952
-0.8090610866121376	-0.9502892742795064
-0.8118607838068298	-0.9507913826687229
-0.814660481001522	-0.9513288886032338
-0.8174601781962142	-0.9518906122872361
-0.8202598753909064	-0.9524641202943716
-0.8230595725855986	-0.9530379150354475
-0.8258592697802908	-0.9536028375506502
-0.828658966974983	-0.9541526446916782
-0.8314586641696752	-0.9546839372763893
-0.8342583613643674	-0.9551957076679782
-0.8370580585590595	-0.9556887469282387
-0.8398577557537517	-0.9561650495401743
-0.8426574529484439	-0.956627243218948
-0.845457150143136	-0.9570780091654223
-0.8482568473378282	-0.9575194698885146
-0.8510565445325204	-0.9579525937144249
-0.8538562417272126	-0.9583767522013891
-0.8566559389219048	-0.9587896130916922
-0.859455636116597	-0.9591875159482393
-0.8622553333112892	-0.9595663535339567
-0.8650550305059814	-0.9599228036135603
-0.8678547277006736	-0.9602555884542696
-0.8706544248953658	-0.9605663554160673
-0.873454122090058	-0.9608598225053557
-0.8762538192847502	-0.9611430233684937
-0.8790535164794424	-0.9614237692127849
-0.8818532136741346	-0.9617087306685765
-0.8846529108688267	-0.9620017271088246
-0.8874526080635189	-0.9623028140636813
-0.8902523052582111	-0.9626085562328119
-0.8930520024529033	-0.9629135103142095
-0.8958516996475955	-0.9632125269467198
-0.8986513968422877	-0.9635031535474461
-0.9014510940369799	-0.9637873033372237
-0.9042507912316721	-0.9640715136015297
-0.9070504884263643	-0.9643655230098933
-0.9098501856210565	-0.9646794402422176
-0.9126498828157487	-0.9650202836424173
-0.9154495800104409	-0.9653889696499529
-0.9182492772051329	-0.9657787970780753
-0.9210489743998251	-0.9661760958050498
-0.9238486715945173	-0.9665630774833578
-0.9266483687892095	-0.9669222288887791
-0.9294480659839017	-0.9672410473288271
-0.9322477631785939	-0.9675157180395624
-0.9350474603732861	-0.9677525621184995
-0.9378471575679783	-0.9679666929006387
-0.9406468547626705	-0.9681781359269654
-0.9434465519573627	-0.9684064445996394
-0.9462462491520549	-0.9686653340533091
-0.9490459463467471	-0.9689588953327883
-0.9518456435414393	-0.9692805142035603
-0.9546453407361315	-0.969614828145589
-0.9574450379308237	-0.9699421503920944
-0.9602447351255159	-0.970244050886975
-0.9630444323202081	-0.9705084418805148
-0.9658441295149003	-0.9707326785107167
-0.9686438267095925	-0.9709238012803709
-0.9714435239042847	-0.9710959238557715
-0.9742432210989769	-0.9712656311458474
-0.9770429182936691	-0.9714468317148923
-0.9798426154883613	-0.9716466308507612
-0.9826423126830534	-0.9718634293006334
-0.9854420098777456	-0.9720877344823113
-0.9882417070724377	-0.9723053317026553
-0.9910414042671299	-0.9725017685748398
-0.9938411014618221	-0.9726667658764709
-0.9966407986565143	-0.9727972699243654
-0.9994404958512065	-0.9728983474836723
-1.0022401930458988	-0.9729818173860345
-1.005039890240591	-0.9730631815710384
-1.007839587435283	-0.9731578548707358
-1.0106392846299752	-0.9732777816702833
-1.0134389818246674	-0.9734292762656438
-1.0162386790193596	-0.9736124513347209
-1.0190383762140518	-0.9738220860155977
-1.021838073408744	-0.9740494058913607
-1.0246377706034362	-0.9742841089379768
-1.0274374677981284	-0.9745160823800327
-1.0302371649928206	-0.9747365312893062
-1.0330368621875128	-0.9749385450003423
-1.035836559382205	-0.9751173324118934
-1.0386362565768972	-0.9752703898670454
-1.0414359537715894	-0.9753977363229642
-1.0442356509662816	-0.9755021439054914
-1.0470353481609738	-0.975589124995152
-1.049835045355666	-0.9756664071264827
-1.0526347425503582	-0.9757427672848595
-1.0554344397450504	-0.9758263592855405
-1.0582341369397426	-0.9759229398304647
-1.0610338341344348	-0.9760345511941146
-1.063833531329127	-0.976159160840602
-1.0666332285238191	-0.97629148231405
-1.0694329257185113	-0.9764247927371472
-1.0722326229132033	-0.9765531719895122
-1.0750323201078955	-0.9766733785182102
-1.0778320173025877	-0.9767856521275069
-1.08063171449728	-0.976893095929436
-1.083431411691972	-0.97699982393723
-1.0862311088866643	-0.977108573236259
-1.0890308060813565	-0.9772187650052819
-1.0918305032760487	-0.977325920365149
-1.0946302004707409	-0.977422887112962
-1.097429897665433	-0.9775026475927204
-1.1002295948601253	-0.9775617970118247
-1.1030292920548175	-0.9776033691495889
-1.1058289892495097	-0.9776377315705902
-1.1086286864442019	-0.9776808114509656
-1.111428383638894	-0.9777498020614572
-1.1142280808335863	-0.9778574514982583
-1.1170277780282785	-0.9780067108472734
-1.1198274752229707	-0.9781876468012376
-1.1226271724176629	-0.978378001642505
-1.125426869612355	-0.9785477287204007
-1.1282265668070472	-0.978666556411715
-1.1310262640017394	-0.9787125509540469
-1.1338259611964316	-0.9786791365190242
-1.1366256583911238	-0.978578301248443
-1.139425355585816	-0.9784387347397077
-1.1422250527805082	-0.978299120644939
-1.1450247499752004	-0.9781982966190836
-1.1478244471698926	-0.9781650180880195
-1.1506241443645848	-0.9782102793256864
-1.153423841559277	-0.9783244608293973
-1.1562235387539692	-0.9784801778817585
-1.1590232359486614	-0.978640023692023
-1.1618229331433536	-0.9787669514395116
-1.1646226303380458	-0.978834273826358
-1.167422327532738	-0.978832412902118
-1.1702220247274302	-0.9787705527911701
-1.1730217219221224	-0.9786729070907056
-1.1758214191168146	-0.9785709192410885
-1.1786211163115068	-0.9784938704716533
-1.1814208135061988	-0.9784607320072998
-1.184220510700891	-0.9784755823750679
-1.1870202078955832	-0.9785277130519556
-1.1898199050902754	-0.9785960703219776
-1.1926196022849676	-0.9786564021060571
-1.1954192994796597	-0.978688783866557
-1.198218996674352	-0.9786832679767237
-1.2010186938690441	-0.9786421607661973
-1.2038183910637363	-0.9785785881183364
-1.2066180882584285	-0.9785121631158546
-1.2094177854531207	-0.9784633483589915
-1.212217482647813	-0.9784482946011006
-1.2150171798425051	-0.9784755349974426
-1.2178168770371973	-0.9785451195955892
-1.2206165742318895	-0.9786499035246503
-1.2234162714265817	-0.9787780678058942
-1.226215968621274	-0.9789157528769559
-1.229015665815966	-0.9790489427322946
-1.2318153630106583	-0.9791642989914568
-1.2346150602053505	-0.9792492501327328
-1.2374147574000427	-0.979292030838337
-1.240214454594735	-0.9792823785928437
-1.243014151789427	-0.9792132278919483
-1.2458138489841193	-0.9790831531553272
-1.2486135461788115	-0.9788987518835732
-1.2514132433735037	-0.9786758790088308
-1.2542129405681959	-0.9784387902967524
-1.2570126377628879	-0.9782168144325158
-1.25981233495758	-0.9780389756655903
-1.2626120321522722	-0.9779277551276493
-1.2654117293469644	-0.9778936290710019
-1.2682114265416566	-0.9779319741285675
-1.2710111237363488	-0.978023367059166
-1.273810820931041	-0.9781373890164469
-1.2766105181257332	-0.9782390559544007
-1.2794102153204254	-0.978296249879357
-1.2822099125151176	-0.9782862561731704
-1.2850096097098098	-0.9781998007524335
-1.287809306904502	-0.9780417276644358
-1.2906090040991942	-0.9778284191452189
-1.2934087012938864	-0.9775829325737213
-1.2962083984885786	-0.9773293505044978
-1.2990080956832708	-0.9770878756708266
-1.301807792877963	-0.9768717819035184
-1.3046074900726552	-0.9766866296318444
-1.3074071872673474	-0.9765314248751731
-1.3102068844620396	-0.9764008850412784
-1.3130065816567318	-0.9762878211748078
-1.315806278851424	-0.9761848637193797
-1.3186059760461162	-0.9760852241085802
-1.3214056732408084	-0.9759826943551426
-1.3242053704355006	-0.9758714362488314
-1.3270050676301928	-0.9757461691281584
-1.329804764824885	-0.9756031176829596
-1.3326044620195772	-0.975441635961315
-1.3354041592142694	-0.9752659652890097
-1.3382038564089616	-0.9750863050209706
-1.3410035536036538	-0.9749184061471547
-1.343803250798346	-0.974781258616916
-1.3466029479930381	-0.9746930346503133
-1.3494026451877303	-0.9746660863821694
-1.3522023423824225	-0.974702265543886
-1.3550020395771145	-0.9747899675798632
-1.3578017367718067	-0.9749040321119273
-1.360601433966499	-0.9750090054235274
-1.363401131161191	-0.9750654434446377
-1.3662008283558833	-0.9750381206715644
-1.3690005255505755	-0.9749044264977182
-1.3718002227452677	-0.974661032969157
-1.37459991993996	-0.974327168094764
-1.377399617134652	-0.9739434794077024
-1.3801993143293443	-0.973566383513915
[truncated: 6 more rows]
