# Supplementary material for: Isolation of a planar π-aromatic Bi5− ring in a cobalt-based inverse-sandwich-type complex
Source: Nat Chem. 2025 Jan 20;17(4):547–55. doi: 10.1038/s41557-024-01713-8 (PMC11964920; doi:10.1038/s41557-024-01713-8)
Supplement: Supplementary file 4 — Original magnetic data of compound 1 and origin file of Fig. 3. [file 41557_2024_1713_MOESM4_ESM.zip › sr_and_T/18.json]

{
   "comment": "corrected Loops",
   "temperature": 0.3,
   "measures": [
      {
         "sr": 0.016,
         "angle": 0,
         "trans": 0,
         "cool_t": 1,
         "comment": "to H_stop",
         "data": [
            [
               -1.3999,
               -0.9743350800672936
            ],
            [
               -1.3970974974974975,
               -0.9738056434550706
            ],
            [
               -1.394294994994995,
               -0.9733878024555449
            ],
            [
               -1.3914924924924925,
               -0.9731131370145549
            ],
            [
               -1.3886899899899898,
               -0.9729865333478769
            ],
            [
               -1.3858874874874874,
               -0.9729879132630819
            ],
            [
               -1.3830849849849849,
               -0.973079143287255
            ],
            [
               -1.3802824824824824,
               -0.9732143645278293
            ],
            [
               -1.37747997997998,
               -0.9733511695141002
            ],
            [
               -1.3746774774774775,
               -0.9734598765214386
            ],
            [
               -1.371874974974975,
               -0.9735286868588824
            ],
            [
               -1.3690724724724723,
               -0.973563635846781
            ],
            [
               -1.3662699699699699,
               -0.9735836705869985
            ],
            [
               -1.3634674674674674,
               -0.9736125149453247
            ],
            [
               -1.360664964964965,
               -0.9736698334630696
            ],
            [
               -1.3578624624624624,
               -0.9737643268839242
            ],
            [
               -1.35505995995996,
               -0.9738907390290552
            ],
            [
               -1.3522574574574573,
               -0.9740315180809616
            ],
            [
               -1.3494549549549548,
               -0.9741624291215354
            ],
            [
               -1.3466524524524524,
               -0.9742602058555625
            ],
            [
               -1.3438499499499499,
               -0.9743097373711453
            ],
            [
               -1.3410474474474474,
               -0.9743084987316539
            ],
            [
               -1.338244944944945,
               -0.9742668828827059
            ],
            [
               -1.3354424424424425,
               -0.9742044656117697
            ],
            [
               -1.3326399399399398,
               -0.974143581295364
            ],
            [
               -1.3298374374374373,
               -0.9741024558504812
            ],
            [
               -1.3270349349349349,
               -0.9740902415317378
            ],
            [
               -1.3242324324324324,
               -0.9741055912362395
            ],
            [
               -1.32142992992993,
               -0.9741391384446654
            ],
            [
               -1.3186274274274274,
               -0.9741788517048096
            ],
            [
               -1.3158249249249248,
               -0.9742161989532494
            ],
            [
               -1.3130224224224223,
               -0.9742507573438974
            ],
            [
               -1.3102199199199198,
               -0.9742914574193409
            ],
            [
               -1.3074174174174173,
               -0.9743538753365875
            ],
            [
               -1.3046149149149149,
               -0.9744544581476842
            ],
            [
               -1.3018124124124124,
               -0.9746037589398386
            ],
            [
               -1.29900990990991,
               -0.974801228390412
            ],
            [
               -1.2962074074074073,
               -0.9750336584945849
            ],
            [
               -1.2934049049049048,
               -0.9752781283723528
            ],
            [
               -1.2906024024024023,
               -0.9755086784783249
            ],
            [
               -1.2877998998998998,
               -0.9757045102617246
            ],
            [
               -1.2849973973973974,
               -0.9758568024728527
            ],
            [
               -1.282194894894895,
               -0.9759715483646596
            ],
            [
               -1.2793923923923924,
               -0.9760670956426949
            ],
            [
               -1.2765898898898898,
               -0.9761669113509901
            ],
            [
               -1.2737873873873873,
               -0.9762898726745692
            ],
            [
               -1.2709848848848848,
               -0.9764414641581913
            ],
            [
               -1.2681823823823823,
               -0.9766092142738119
            ],
            [
               -1.2653798798798799,
               -0.976764472210983
            ],
            [
               -1.2625773773773774,
               -0.9768705613818409
            ],
            [
               -1.259774874874875,
               -0.976895110389447
            ],
            [
               -1.2569723723723722,
               -0.976822713148616
            ],
            [
               -1.2541698698698698,
               -0.9766636081592286
            ],
            [
               -1.2513673673673673,
               -0.9764550240856003
            ],
            [
               -1.2485648648648648,
               -0.9762539814613378
            ],
            [
               -1.2457623623623624,
               -0.9761230276630564
            ],
            [
               -1.24295985985986,
               -0.9761127620247723
            ],
            [
               -1.2401573573573572,
               -0.9762462901520319
            ],
            [
               -1.2373548548548547,
               -0.9765104657647508
            ],
            [
               -1.2345523523523523,
               -0.9768569572695429
            ],
            [
               -1.2317498498498498,
               -0.9772133329539219
            ],
            [
               -1.2289473473473473,
               -0.9775013532458632
            ],
            [
               -1.2261448448448449,
               -0.9776574243971521
            ],
            [
               -1.2233423423423422,
               -0.9776494150631405
            ],
            [
               -1.2205398398398397,
               -0.9774850221508569
            ],
            [
               -1.2177373373373372,
               -0.9772093115705265
            ],
            [
               -1.2149348348348348,
               -0.9768922150491084
            ],
            [
               -1.2121323323323323,
               -0.9766096739531394
            ],
            [
               -1.2093298298298298,
               -0.9764239015446072
            ],
            [
               -1.2065273273273274,
               -0.9763683578048175
            ],
            [
               -1.2037248248248247,
               -0.9764414851218155
            ],
            [
               -1.2009223223223222,
               -0.9766105428229088
            ],
            [
               -1.1981198198198197,
               -0.9768238571057095
            ],
            [
               -1.1953173173173173,
               -0.9770273996655479
            ],
            [
               -1.1925148148148148,
               -0.9771805362368113
            ],
            [
               -1.1897123123123123,
               -0.9772663245601831
            ],
            [
               -1.1869098098098099,
               -0.9772936602923343
            ],
            [
               -1.1841073073073072,
               -0.9772912184916802
            ],
            [
               -1.1813048048048047,
               -0.9772956645915178
            ],
            [
               -1.1785023023023022,
               -0.9773382326180109
            ],
            [
               -1.1756997997997998,
               -0.9774340266080066
            ],
            [
               -1.1728972972972973,
               -0.977577280584135
            ],
            [
               -1.1700947947947948,
               -0.9777437353641436
            ],
            [
               -1.1672922922922924,
               -0.9778989618644363
            ],
            [
               -1.1644897897897897,
               -0.9780096312320747
            ],
            [
               -1.1616872872872872,
               -0.978053957469718
            ],
            [
               -1.1588847847847847,
               -0.9780280099173781
            ],
            [
               -1.1560822822822823,
               -0.9779460950514371
            ],
            [
               -1.1532797797797798,
               -0.9778354047657383
            ],
            [
               -1.1504772772772773,
               -0.9777269551680738
            ],
            [
               -1.1476747747747749,
               -0.9776459184318358
            ],
            [
               -1.1448722722722722,
               -0.9776044730050695
            ],
            [
               -1.1420697697697697,
               -0.9775993125184048
            ],
            [
               -1.1392672672672672,
               -0.9776143309292784
            ],
            [
               -1.1364647647647648,
               -0.9776272969497442
            ],
            [
               -1.1336622622622623,
               -0.9776180984165936
            ],
            [
               -1.1308597597597596,
               -0.9775757503254792
            ],
            [
               -1.1280572572572574,
               -0.9775019010740322
            ],
            [
               -1.1252547547547547,
               -0.9774098201872226
            ],
            [
               -1.1224522522522522,
               -0.9773193718872872
            ],
            [
               -1.1196497497497497,
               -0.9772497718954172
            ],
            [
               -1.1168472472472473,
               -0.9772125875759532
            ],
            [
               -1.1140447447447448,
               -0.9772072923249733
            ],
            [
               -1.111242242242242,
               -0.9772208080825795
            ],
            [
               -1.1084397397397396,
               -0.9772311731994814
            ],
            [
               -1.1056372372372372,
               -0.977214179176108
            ],
            [
               -1.1028347347347347,
               -0.9771509274579977
            ],
            [
               -1.1000322322322322,
               -0.9770340191351294
            ],
            [
               -1.0972297297297298,
               -0.9768705448844748
            ],
            [
               -1.0944272272272273,
               -0.9766810177593086
            ],
            [
               -1.0916247247247246,
               -0.976494571790602
            ],
            [
               -1.0888222222222221,
               -0.9763417810136497
            ],
            [
               -1.0860197197197197,
               -0.9762470524612403
            ],
            [
               -1.0832172172172172,
               -0.9762225758770413
            ],
            [
               -1.0804147147147147,
               -0.9762653084647168
            ],
            [
               -1.0776122122122123,
               -0.9763576164166106
            ],
            [
               -1.0748097097097098,
               -0.9764712462197132
            ],
            [
               -1.072007207207207,
               -0.9765735144627468
            ],
            [
               -1.0692047047047046,
               -0.9766341679831319
            ],
            [
               -1.0664022022022022,
               -0.9766313459678913
            ],
            [
               -1.0635996996996997,
               -0.9765554254641444
            ],
            [
               -1.0607971971971972,
               -0.9764101193739059
            ],
            [
               -1.0579946946946948,
               -0.9762108517719816
            ],
            [
               -1.0551921921921923,
               -0.9759810016752484
            ],
            [
               -1.0523896896896896,
               -0.9757469737761297
            ],
            [
               -1.0495871871871871,
               -0.9755331776480447
            ],
            [
               -1.0467846846846847,
               -0.9753578899412374
            ],
            [
               -1.0439821821821822,
               -0.975230694048077
            ],
            [
               -1.0411796796796797,
               -0.9751518162121053
            ],
            [
               -1.038377177177177,
               -0.975113285334265
            ],
            [
               -1.0355746746746748,
               -0.9751015043416029
            ],
            [
               -1.032772172172172,
               -0.9751005857771236
            ],
            [
               -1.0299696696696696,
               -0.9750957059996663
            ],
            [
               -1.0271671671671672,
               -0.975075782957967
            ],
            [
               -1.0243646646646647,
               -0.9750349706611918
            ],
            [
               -1.0215621621621622,
               -0.9749727531310317
            ],
            [
               -1.0187596596596595,
               -0.9748927528389131
            ],
            [
               -1.0159571571571573,
               -0.9748006698348466
            ],
            [
               -1.0131546546546546,
               -0.9747019648567485
            ],
            [
               -1.0103521521521521,
               -0.9745999392153271
            ],
            [
               -1.0075496496496497,
               -0.9744947300241553
            ],
            [
               -1.0047471471471472,
               -0.9743834620010114
            ],
            [
               -1.0019446446446447,
               -0.9742614502609042
            ],
            [
               -0.9991421421421421,
               -0.9741240310108585
            ],
            [
               -0.9963396396396396,
               -0.9739684045746033
            ],
            [
               -0.9935371371371371,
               -0.9737948703747576
            ],
            [
               -0.9907346346346346,
               -0.9736070238985608
            ],
            [
               -0.9879321321321322,
               -0.9734108177681435
            ],
            [
               -0.9851296296296297,
               -0.9732127619110598
            ],
            [
               -0.9823271271271271,
               -0.9730178331363482
            ],
            [
               -0.9795246246246246,
               -0.9728277838382371
            ],
            [
               -0.9767221221221221,
               -0.9726404376431377
            ],
            [
               -0.9739196196196196,
               -0.9724502611926831
            ],
            [
               -0.9711171171171171,
               -0.9722500954958275
            ],
            [
               -0.9683146146146147,
               -0.9720335453349673
            ],
            [
               -0.9655121121121122,
               -0.9717972871278382
            ],
            [
               -0.9627096096096096,
               -0.9715425473999988
            ],
            [
               -0.9599071071071071,
               -0.9712752369097157
            ],
            [
               -0.9571046046046046,
               -0.9710046329419937
            ],
            [
               -0.9543021021021021,
               -0.9707409589803775
            ],
            [
               -0.9514995995995996,
               -0.9704925714671899
            ],
            [
               -0.9486970970970972,
               -0.9702636087441734
            ],
            [
               -0.9458945945945947,
               -0.9700528343920025
            ],
            [
               -0.9430920920920921,
               -0.9698540478714219
            ],
            [
               -0.9402895895895895,
               -0.9696579485703412
            ],
            [
               -0.9374870870870871,
               -0.9694548782144121
            ],
            [
               -0.9346845845845846,
               -0.9692375802294289
            ],
            [
               -0.9318820820820821,
               -0.9690030999088339
            ],
            [
               -0.9290795795795797,
               -0.9687532179400626
            ],
            [
               -0.9262770770770771,
               -0.9684932824080381
            ],
            [
               -0.9234745745745746,
               -0.9682298328189989
            ],
            [
               -0.920672072072072,
               -0.9679678232186508
            ],
            [
               -0.9178695695695696,
               -0.967708411049244
            ],
            [
               -0.9150670670670671,
               -0.9674481226195473
            ],
            [
               -0.9122645645645646,
               -0.9671797737929329
            ],
            [
               -0.9094620620620621,
               -0.9668949458886182
            ],
            [
               -0.9066595595595596,
               -0.9665872747460758
            ],
            [
               -0.9038570570570571,
               -0.9662554841760398
            ],
            [
               -0.9010545545545545,
               -0.9659051005227912
            ],
            [
               -0.898252052052052,
               -0.9655481377884578
            ],
            [
               -0.8954495495495496,
               -0.9652006468074674
            ],
            [
               -0.8926470470470471,
               -0.9648786965871035
            ],
            [
               -0.8898445445445445,
               -0.9645938898140753
            ],
            [
               -0.8870420420420421,
               -0.9643497317816345
            ],
            [
               -0.8842395395395396,
               -0.9641399894970983
            ],
            [
               -0.881437037037037,
               -0.9639496351113679
            ],
            [
               -0.8786345345345346,
               -0.9637582195221328
            ],
            [
               -0.8758320320320321,
               -0.9635447926501495
            ],
            [
               -0.8730295295295295,
               -0.9632930027516595
            ],
            [
               -0.870227027027027,
               -0.96299492486346
            ],
            [
               -0.8674245245245246,
               -0.9626525236546732
            ],
            [
               -0.8646220220220221,
               -0.9622763485195165
            ],
            [
               -0.8618195195195195,
               -0.961881881111396
            ],
            [
               -0.859017017017017,
               -0.9614846556363592
            ],
            [
               -0.8562145145145146,
               -0.9610956322755198
            ],
            [
               -0.853412012012012,
               -0.9607182100360934
            ],
            [
               -0.8506095095095095,
               -0.9603477446001774
            ],
            [
               -0.8478070070070071,
               -0.9599736514354469
            ],
            [
               -0.8450045045045045,
               -0.9595833710407551
            ],
            [
               -0.842202002002002,
               -0.9591669045318512
            ],
            [
               -0.8393994994994995,
               -0.9587204719313771
            ],
            [
               -0.8365969969969971,
               -0.9582481483148615
            ],
            [
               -0.8337944944944945,
               -0.9577609928777273
            ],
            [
               -0.830991991991992,
               -0.9572739872283145
            ],
            [
               -0.8281894894894896,
               -0.956801782297515
            ],
            [
               -0.825386986986987,
               -0.9563546001766088
            ],
            [
               -0.8225844844844845,
               -0.9559355428802236
            ],
            [
               -0.819781981981982,
               -0.9555400661726274
            ],
            [
               -0.8169794794794795,
               -0.9551576562957158
            ],
            [
               -0.814176976976977,
               -0.954775045696574
            ],
            [
               -0.8113744744744745,
               -0.9543798539759998
            ],
            [
               -0.8085719719719721,
               -0.9539634846903708
            ],
            [
               -0.8057694694694695,
               -0.9535224513050058
            ],
            [
               -0.802966966966967,
               -0.953057912559939
            ],
            [
               -0.8001644644644645,
               -0.9525738454415793
            ],
            [
               -0.797361961961962,
               -0.9520747398898908
            ],
            [
               -0.7945594594594595,
               -0.9515638036639742
            ],
            [
               -0.791756956956957,
               -0.9510423889418664
            ],
            [
               -0.7889544544544544,
               -0.9505108051765403
            ],
            [
               -0.786151951951952,
               -0.9499700764813632
            ],
            [
               -0.7833494494494495,
               -0.9494237704473176
            ],
            [
               -0.780546946946947,
               -0.9488789396041493
            ],
            [
               -0.7777444444444445,
               -0.9483455197993913
            ],
            [
               -0.774941941941942,
               -0.9478341181938006
            ],
            [
               -0.7721394394394395,
               -0.9473527823069972
            ],
            [
               -0.7693369369369369,
               -0.9469038207303784
            ],
            [
               -0.7665344344344345,
               -0.9464818529456787
            ],
            [
               -0.763731931931932,
               -0.9460739380508838
            ],
            [
               -0.7609294294294294,
               -0.9456619666850048
            ],
            [
               -0.758126926926927,
               -0.945226722958397
            ],
            [
               -0.7553244244244245,
               -0.9447524111518086
            ],
            [
               -0.752521921921922,
               -0.9442302248490801
            ],
            [
               -0.7497194194194194,
               -0.9436598100579201
            ],
            [
               -0.746916916916917,
               -0.9430481612500672
            ],
            [
               -0.7441144144144145,
               -0.9424063605553605
            ],
            [
               -0.7413119119119119,
               -0.9417453212806364
            ],
            [
               -0.7385094094094095,
               -0.9410720555176908
            ],
            [
               -0.735706906906907,
               -0.9403878112496205
            ],
            [
               -0.7329044044044044,
               -0.9396887628705282
            ],
            [
               -0.7301019019019019,
               -0.9389690123966967
            ],
            [
               -0.7272993993993995,
               -0.9382247911779564
            ],
            [
               -0.724496896896897,
               -0.93745825730793
            ],
            [
               -0.7216943943943944,
               -0.9366793526419284
            ],
            [
               -0.718891891891892,
               -0.9359048107009318
            ],
            [
               -0.7160893893893895,
               -0.9351543887501643
            ],
            [
               -0.7132868868868869,
               -0.9344453974340472
            ],
            [
               -0.7104843843843844,
               -0.9337872663366709
            ],
            [
               -0.707681881881882,
               -0.9331779687689794
            ],
            [
               -0.7048793793793794,
               -0.9326035867501599
            ],
            [
               -0.7020768768768769,
               -0.9320412994539029
            ],
            [
               -0.6992743743743745,
               -0.9314649604338492
            ],
            [
               -0.696471871871872,
               -0.930851574092505
            ],
            [
               -0.6936693693693694,
               -0.9301866875173139
            ],
            [
               -0.6908668668668669,
               -0.9294670853442479
            ],
            [
               -0.6880643643643645,
               -0.9287000864359043
            ],
            [
               -0.6852618618618619,
               -0.9278998760134913
            ],
            [
               -0.6824593593593594,
               -0.9270822700797063
            ],
            [
               -0.679656856856857,
               -0.9262597653554214
            ],
            [
               -0.6768543543543544,
               -0.9254385224247812
            ],
            [
               -0.6740518518518519,
               -0.9246181439549777
            ],
            [
               -0.6712493493493494,
               -0.9237940342876823
            ],
            [
               -0.6684468468468469,
               -0.9229611574591767
            ],
            [
               -0.6656443443443444,
               -0.9221175064643383
            ],
            [
               -0.6628418418418419,
               -0.9212657472529473
            ],
            [
               -0.6600393393393394,
               -0.9204122556740355
            ],
            [
               -0.6572368368368369,
               -0.9195638472088934
            ],
            [
               -0.6544343343343344,
               -0.9187235018086375
            ],
            [
               -0.6516318318318319,
               -0.917886921205193
            ],
            [
               -0.6488293293293294,
               -0.9170415969537062
            ],
            [
               -0.6460268268268269,
               -0.916169237596407
            ],
            [
               -0.6432243243243244,
               -0.9152511762850599
            ],
            [
               -0.6404218218218218,
               -0.9142751888638694
            ],
            [
               -0.6376193193193194,
               -0.9132414377521256
            ],
            [
               -0.6348168168168169,
               -0.9121653090876729
            ],
            [
               -0.6320143143143144,
               -0.9110757590059424
            ],
            [
               -0.6292118118118118,
               -0.9100091783671542
            ],
            [
               -0.6264093093093094,
               -0.9090002704667905
            ],
            [
               -0.6236068068068069,
               -0.9080725102349037
            ],
            [
               -0.6208043043043043,
               -0.9072310367548033
            ],
            [
               -0.6180018018018019,
               -0.9064602020152979
            ],
            [
               -0.6151992992992994,
               -0.9057266410480873
            ],
            [
               -0.6123967967967968,
               -0.9049870728422429
            ],
            [
               -0.6095942942942943,
               -0.9041986224793994
            ],
            [
               -0.6067917917917919,
               -0.9033287311832949
            ],
            [
               -0.6039892892892894,
               -0.9023619194731043
            ],
            [
               -0.6011867867867868,
               -0.901301709378256
            ],
            [
               -0.5983842842842844,
               -0.9001675375083951
            ],
            [
               -0.5955817817817819,
               -0.8989879918778128
            ],
            [
               -0.5927792792792793,
               -0.8977926950571142
            ],
            [
               -0.5899767767767768,
               -0.8966053360630197
            ],
            [
               -0.5871742742742744,
               -0.8954397104755702
            ],
            [
               -0.5843717717717718,
               -0.8942994310906858
            ],
            [
               -0.5815692692692693,
               -0.8931806674072704
            ],
            [
               -0.5787667667667669,
               -0.8920763244952874
            ],
            [
               -0.5759642642642644,
               -0.8909797938907607
            ],
            [
               -0.5731617617617618,
               -0.8898868572930356
            ],
            [
               -0.5703592592592593,
               -0.8887952840663094
            ],
            [
               -0.5675567567567569,
               -0.8877027378054787
            ],
            [
               -0.5647542542542543,
               -0.8866043656652309
            ],
            [
               -0.5619517517517518,
               -0.8854915875929104
            ],
            [
               -0.5591492492492494,
               -0.8843530753012023
            ],
            [
               -0.5563467467467468,
               -0.8831779218752607
            ],
            [
               -0.5535442442442443,
               -0.8819599481582181
            ],
            [
               -0.5507417417417418,
               -0.8807014046360386
            ],
            [
               -0.5479392392392394,
               -0.8794143119605933
            ],
            [
               -0.5451367367367368,
               -0.8781183943763688
            ],
            [
               -0.5423342342342343,
               -0.8768357730323426
            ],
            [
               -0.5395317317317319,
               -0.8755838689302702
            ],
            [
               -0.5367292292292293,
               -0.8743688330329122
            ],
            [
               -0.5339267267267268,
               -0.8731819134634371
            ],
            [
               -0.5311242242242243,
               -0.8720003901835054
            ],
            [
               -0.5283217217217218,
               -0.8707932715385207
            ],
            [
               -0.5255192192192193,
               -0.8695303195384279
            ],
            [
               -0.5227167167167168,
               -0.8681917116443596
            ],
            [
               -0.5199142142142144,
               -0.8667752172405931
            ],
            [
               -0.5171117117117118,
               -0.8652983633100115
            ],
            [
               -0.5143092092092093,
               -0.8637945391464203
            ],
            [
               -0.5115067067067068,
               -0.8623038919255273
            ],
            [
               -0.5087042042042043,
               -0.8608615801855497
            ],
            [
               -0.5059017017017018,
               -0.8594869090270394
            ],
            [
               -0.5030991991991993,
               -0.8581767321565037
            ],
            [
               -0.5002966966966967,
               -0.8569052868299241
            ],
            [
               -0.4974941941941943,
               -0.8556306963623783
            ],
            [
               -0.4946916916916918,
               -0.854306335559418
            ],
            [
               -0.49188918918918934,
               -0.8528937521573416
            ],
            [
               -0.48908668668668676,
               -0.8513733479677217
            ],
            [
               -0.4862841841841843,
               -0.8497496997012719
            ],
            [
               -0.4834816816816818,
               -0.8480500236323316
            ],
            [
               -0.48067917917917924,
               -0.8463163455784914
            ],
            [
               -0.47787667667667677,
               -0.8445937851830998
            ],
            [
               -0.4750741741741743,
               -0.8429184374015986
            ],
            [
               -0.4722716716716717,
               -0.8413083269271335
            ],
            [
               -0.46946916916916925,
               -0.839759862018814
            ],
            [
               -0.4666666666666668,
               -0.8382504844893632
            ],
            [
               -0.4638641641641643,
               -0.8367463606046139
            ],
            [
               -0.46106166166166174,
               -0.8352125538416932
            ],
            [
               -0.45825915915915927,
               -0.8336225676106839
            ],
            [
               -0.4554566566566568,
               -0.8319645611427966
            ],
            [
               -0.4526541541541542,
               -0.8302427350889285
            ],
            [
               -0.44985165165165175,
               -0.8284739365553557
            ],
            [
               -0.4470491491491493,
               -0.8266809453742485
            ],
            [
               -0.4442466466466467,
               -0.8248847539641824
            ],
            [
               -0.44144414414414423,
               -0.8230982286965811
            ],
            [
               -0.43864164164164177,
               -0.8213228860151871
            ],
            [
               -0.4358391391391393,
               -0.8195493997623169
            ],
            [
               -0.4330366366366367,
               -0.8177612653027959
            ],
            [
               -0.43023413413413425,
               -0.8159401560703625
            ],
            [
               -0.4274316316316318,
               -0.8140711637487676
            ],
            [
               -0.4246291291291292,
               -0.8121463639137605
            ],
            [
               -0.42182662662662673,
               -0.8101658525778759
            ],
            [
               -0.41902412412412426,
               -0.8081362866963058
            ],
            [
               -0.4162216216216217,
               -0.8060677357656949
            ],
            [
               -0.4134191191191192,
               -0.8039700830996477
            ],
            [
               -0.41061661661661675,
               -0.8018502080115162
            ],
            [
               -0.4078141141141143,
               -0.7997107855038872
            ],
            [
               -0.4050116116116117,
               -0.7975509237745122
            ],
            [
               -0.40220910910910923,
               -0.7953682364034602
            ],
            [
               -0.39940660660660665,
               -0.7931615070096458
            ],
            [
               -0.3966041041041042,
               -0.7909329631031865
            ],
            [
               -0.3938016016016017,
               -0.7886893452704511
            ],
            [
               -0.39099909909909925,
               -0.7864413593720359
            ],
            [
               -0.3881965965965968,
               -0.7842015990753428
            ],
            [
               -0.3853940940940943,
               -0.7819814787721107
            ],
            [
               -0.3825915915915916,
               -0.7797880061994151
            ],
            [
               -0.37978908908908915,
               -0.7776212862186656
            ],
            [
               -0.3769865865865867,
               -0.7754734782120534
            ],
            [
               -0.3741840840840842,
               -0.7733295776598357
            ],
            [
               -0.37138158158158174,
               -0.7711699425470122
            ],
            [
               -0.3685790790790793,
               -0.76897404054457
            ],
            [
               -0.3657765765765768,
               -0.7667245567125534
            ],
            [
               -0.3629740740740741,
               -0.7644108591986476
            ],
            [
               -0.36017157157157165,
               -0.7620309218735775
            ],
            [
               -0.3573690690690692,
               -0.7595911464455616
            ],
            [
               -0.3545665665665667,
               -0.7571040499379378
            ],
            [
               -0.35176406406406424,
               -0.754584366691361
            ],
            [
               -0.3489615615615618,
               -0.752044601013087
            ],
            [
               -0.3461590590590591,
               -0.7494913028650934
            ],
            [
               -0.3433565565565566,
               -0.7469232200671561
            ],
            [
               -0.34055405405405414,
               -0.7443319950589373
            ],
            [
               -0.3377515515515517,
               -0.741705325677354
            ],
            [
               -0.3349490490490492,
               -0.739031702352317
            ],
            [
               -0.33214654654654674,
               -0.7363052234894847
            ],
            [
               -0.32934404404404427,
               -0.7335288036457943
            ],
            [
               -0.3265415415415416,
               -0.7307144429121084
            ],
            [
               -0.3237390390390391,
               -0.7278800720490446
            ],
            [
               -0.32093653653653664,
               -0.725043604509944
            ],
            [
               -0.3181340340340342,
               -0.7222158709277364
            ],
            [
               -0.3153315315315317,
               -0.7193947224052124
            ],
            [
               -0.31252902902902924,
               -0.7165625071475137
            ],
            [
               -0.30972652652652655,
               -0.7136882952765629
            ],
            [
               -0.3069240240240241,
               -0.7107348395265904
            ],
            [
               -0.3041215215215216,
               -0.7076687133785988
            ],
            [
               -0.30131901901901914,
               -0.7044708562911346
            ],
            [
               -0.2985165165165167,
               -0.701144309237175
            ],
            [
               -0.2957140140140142,
               -0.697716461531652
            ],
            [
               -0.29291151151151174,
               -0.6942345665743199
            ],
            [
               -0.29010900900900904,
               -0.6907552335005571
            ],
            [
               -0.2873065065065066,
               -0.6873304815614711
            ],
            [
               -0.2845040040040041,
               -0.6839941537318794
            ],
            [
               -0.28170150150150164,
               -0.6807526023123143
            ],
            [
               -0.27889899899899917,
               -0.6775824849956527
            ],
            [
               -0.2760964964964967,
               -0.6744365230724758
            ],
            [
               -0.27329399399399423,
               -0.6712557552131992
            ],
            [
               -0.27049149149149154,
               -0.6679848794547392
            ],
            [
               -0.2676889889889891,
               -0.664586325121731
            ],
            [
               -0.2648864864864866,
               -0.6610490510815594
            ],
            [
               -0.26208398398398414,
               -0.6573896364448568
            ],
            [
               -0.25928148148148167,
               -0.6536455385600555
            ],
            [
               -0.2564789789789792,
               -0.6498627264655619
            ],
            [
               -0.2536764764764765,
               -0.646081530294282
            ],
            [
               -0.25087397397397404,
               -0.6423249753720119
            ],
            [
               -0.24807147147147157,
               -0.638592975814926
            ],
            [
               -0.2452689689689691,
               -0.6348638502497366
            ],
            [
               -0.24246646646646663,
               -0.6311023164906606
            ],
            [
               -0.23966396396396417,
               -0.6272711617627571
            ],
            [
               -0.2368614614614617,
               -0.6233427818618049
            ],
            [
               -0.234058958958959,
               -0.6193070231340294
            ],
            [
               -0.23125645645645654,
               -0.6151731204178401
            ],
            [
               -0.22845395395395407,
               -0.6109655171350437
            ],
            [
               -0.2256514514514516,
               -0.6067153059588895
            ],
            [
               -0.22284894894894913,
               -0.6024503055620787
            ],
            [
               -0.22004644644644666,
               -0.5981870070220778
            ],
            [
               -0.2172439439439442,
               -0.5939267688984571
            ],
            [
               -0.2144414414414415,
               -0.5896570597097539
            ],
            [
               -0.21163893893893904,
               -0.5853568155567983
            ],
            [
               -0.20883643643643657,
               -0.5810036958071796
            ],
            [
               -0.2060339339339341,
               -0.5765805930427885
            ],
            [
               -0.20323143143143163,
               -0.5720792769193037
            ],
            [
               -0.20042892892892916,
               -0.5675002790900865
            ],
            [
               -0.19762642642642647,
               -0.5628495753116172
            ],
            [
               -0.194823923923924,
               -0.5581337542177847
            ],
            [
               -0.19202142142142153,
               -0.5533557837735361
            ],
            [
               -0.18921891891891907,
               -0.5485130787874541
            ],
            [
               -0.1864164164164166,
               -0.5435985304454385
            ],
            [
               -0.18361391391391413,
               -0.5386039057329126
            ],
            [
               -0.18081141141141166,
               -0.5335240505748662
            ],
            [
               -0.17800890890890897,
               -0.5283600063876257
            ],
            [
               -0.1752064064064065,
               -0.5231195907616972
            ],
            [
               -0.17240390390390403,
               -0.5178150196333637
            ],
            [
               -0.16960140140140156,
               -0.5124583576501263
            ],
            [
               -0.1667988988988991,
               -0.5070565035965855
            ],
            [
               -0.16399639639639663,
               -0.5016076869839223
            ],
            [
               -0.16119389389389416,
               -0.49610095567803936
            ],
            [
               -0.15839139139139147,
               -0.49051904942071173
            ],
            [
               -0.155588888888889,
               -0.4848437829140167
            ],
            [
               -0.15278638638638653,
               -0.4790620832055777
            ],
            [
               -0.14998388388388406,
               -0.47317051440771957
            ],
            [
               -0.1471813813813816,
               -0.46717660827437024
            ],
            [
               -0.14437887887887912,
               -0.4610964357466096
            ],
            [
               -0.14157637637637643,
               -0.45494919900525244
            ],
            [
               -0.13877387387387397,
               -0.4487507030410525
            ],
            [
               -0.1359713713713715,
               -0.4425079800242624
            ],
            [
               -0.13316886886886903,
               -0.4362169303900406
            ],
            [
               -0.13036636636636656,
               -0.42986375580652586
            ],
            [
               -0.1275638638638641,
               -0.42342958727265945
            ],
            [
               -0.12476136136136162,
               -0.4168965602415957
            ],
            [
               -0.12195885885885893,
               -0.4102530836515726
            ],
            [
               -0.11915635635635646,
               -0.40349638056117315
            ],
            [
               -0.116353853853854,
               -0.39663142559671416
            ],
            [
               -0.11355135135135153,
               -0.3896667820417051
            ],
            [
               -0.11074884884884906,
               -0.38260903572473304
            ],
            [
               -0.10794634634634659,
               -0.375458082857669
            ],
            [
               -0.10514384384384412,
               -0.3682052344176232
            ],
            [
               -0.10234134134134143,
               -0.36083504638572966
            ],
            [
               -0.09953883883883896,
               -0.35333035455123685
            ],
            [
               -0.09673633633633649,
               -0.3456787150411656
            ],
            [
               -0.09393383383383402,
               -0.3378778126884727
            ],
            [
               -0.09113133133133156,
               -0.32993765851887485
            ],
            [
               -0.08832882882882909,
               -0.32187848796297386
            ],
            [
               -0.0855263263263264,
               -0.31372481617845416
            ],
            [
               -0.08272382382382393,
               -0.305497550790832
            ],
            [
               -0.07992132132132146,
               -0.2972068706712704
            ],
            [
               -0.07711881881881899,
               -0.28884843374726266
            ],
            [
               -0.07431631631631652,
               -0.28040439678000395
            ],
            [
               -0.07151381381381405,
               -0.27184907433377886
            ],
            [
               -0.06871131131131158,
               -0.2631574097832607
            ],
            [
               -0.0659088088088089,
               -0.25431337105049573
            ],
            [
               -0.06310630630630643,
               -0.2453153145042283
            ],
            [
               -0.06030380380380396,
               -0.23617633633051185
            ],
            [
               -0.05750130130130149,
               -0.2269193365361703
            ],
            [
               -0.05469879879879902,
               -0.21756837573633758
            ],
            [
               -0.05189629629629655,
               -0.20813926201438807
            ],
            [
               -0.04909379379379408,
               -0.1986326773817042
            ],
            [
               -0.04629129129129139,
               -0.18903238691723825
            ],
            [
               -0.043488788788788924,
               -0.1793094070692573
            ],
            [
               -0.040686286286286455,
               -0.16943099674474468
            ],
            [
               -0.037883783783783986,
               -0.15937165765678826
            ],
            [
               -0.03508128128128152,
               -0.14912256576382407
            ],
            [
               -0.03227877877877905,
               -0.13869627662736303
            ],
            [
               -0.02947627627627636,
               -0.12812502829953248
            ],
            [
               -0.02667377377377389,
               -0.11745302209020803
            ],
            [
               -0.02387127127127142,
               -0.10672501532611649
            ],
            [
               -0.021068768768768953,
               -0.09597476570504039
            ],
            [
               -0.018266266266266484,
               -0.08521692858173964
            ],
            [
               -0.015463763763764016,
               -0.07444491110010236
            ],
            [
               -0.012661261261261547,
               -0.06363529640792287
            ],
            [
               -0.009858758758758857,
               -0.052757388022789
            ],
            [
               -0.007056256256256388,
               -0.0417848551139549
            ],
            [
               -0.004253753753753919,
               -0.030705875863142357
            ],
            [
               -0.0014512512512514508,
               -0.019528738620788202
            ],
            [
               0.0013512512512510177,
               -0.008281355516944538
            ],
            [
               0.004153753753753486,
               0.002994935427624547
            ],
            [
               0.006956256256255955,
               0.014255178610716984
            ],
            [
               0.009758758758758646,
               0.02546112273120788
            ],
            [
               0.012561261261261114,
               0.03658896782849653
            ],
            [
               0.015363763763763583,
               0.047632403244554714
            ],
            [
               0.01816626626626605,
               0.058600348073929116
            ],
            [
               0.02096876876876852,
               0.0695104253849897
            ],
            [
               0.02377127127127099,
               0.08038039098533058
            ],
            [
               0.02657377377377368,
               0.09122016659872956
            ],
            [
               0.029376276276276148,
               0.10202673139604236
            ],
            [
               0.032178778778778616,
               0.11278310314167748
            ],
            [
               0.034981281281281085,
               0.1234613635129978
            ],
            [
               0.03778378378378355,
               0.13402856145777964
            ],
            [
               0.04058628628628602,
               0.14445367587808078
            ],
            [
               0.04338878878878849,
               0.15471376091968692
            ],
            [
               0.04619129129129118,
               0.16479785917301085
            ],
            [
               0.04899379379379365,
               0.17470802874557234
            ],
            [
               0.05179629629629612,
               0.18445761741816283
            ],
            [
               0.05459879879879859,
               0.19406750715245522
            ],
            [
               0.057401301301301055,
               0.20356133486543154
            ],
            [
               0.060203803803803524,
               0.21296068635813337
            ],
            [
               0.06300630630630621,
               0.22228106369589612
            ],
            [
               0.06580880880880868,
               0.23152916956089406
            ],
            [
               0.06861131131131115,
               0.24070182423197797
            ],
            [
               0.07141381381381362,
               0.24978665124187432
            ],
            [
               0.07421631631631609,
               0.25876449576508365
            ],
            [
               0.07701881881881856,
               0.2676133175380253
            ],
            [
               0.07982132132132103,
               0.27631300520916185
            ],
            [
               0.08262382382382372,
               0.28485023945898985
            ],
            [
               0.08542632632632619,
               0.29322230385080683
            ],
            [
               0.08822882882882865,
               0.30143874598907616
            ],
            [
               0.09103133133133112,
               0.3095201259039432
            ],
            [
               0.09383383383383359,
               0.31749374787523515
            ],
            [
               0.09663633633633606,
               0.3253871179688355
            ],
            [
               0.09943883883883853,
               0.33322065639216064
            ],
            [
               0.10224134134134122,
               0.34100164226784996
            ],
            [
               0.10504384384384369,
               0.3487212673866079
            ],
            [
               0.10784634634634616,
               0.3563559720078327
            ],
            [
               0.11064884884884862,
               0.3638730780389247
            ],
            [
               0.11345135135135109,
               0.37123944576335594
            ],
            [
               0.11625385385385356,
               0.3784308638541396
            ],
            [
               0.11905635635635625,
               0.38543949214027834
            ],
            [
               0.12185885885885872,
               0.39227708907041553
            ],
            [
               0.12466136136136119,
               0.3989728963092924
            ],
            [
               0.12746386386386366,
               0.40556660272562917
            ],
            [
               0.13026636636636613,
               0.4120982983368451
            ],
            [
               0.1330688688688686,
               0.4185982814933569
            ],
            [
               0.13587137137137106,
               0.42507967971901184
            ],
            [
               0.13867387387387375,
               0.43153603208707086
            ],
            [
               0.14147637637637622,
               0.4379444969235148
            ],
            [
               0.1442788788788787,
               0.4442736523829322
            ],
            [
               0.14708138138138116,
               0.4504934830625518
            ],
            [
               0.14988388388388363,
               0.4565845277285274
            ],
            [
               0.1526863863863861,
               0.46254349290248203
            ],
            [
               0.15548888888888857,
               0.46838379940019953
            ],
            [
               0.15829139139139126,
               0.4741311404754189
            ],
            [
               0.16109389389389372,
               0.47981566680207965
            ],
            [
               0.1638963963963962,
               0.48546338422298585
            ],
            [
               0.16669889889889866,
               0.49108945902203166
            ],
            [
               0.16950140140140113,
               0.4966953661253277
            ],
            [
               0.1723039039039036,
               0.5022704678561307
            ],
            [
               0.1751064064064063,
               0.5077971408542903
            ],
            [
               0.17790890890890876,
               0.5132574685474143
            ],
            [
               0.18071141141141123,
               0.5186391378467246
            ],
            [
               0.1835139139139137,
               0.5239386179106147
            ],
            [
               0.18631641641641616,
               0.5291607712622326
            ],
            [
               0.18911891891891863,
               0.5343153584713214
            ],
            [
               0.1919214214214211,
               0.5394119831278059
            ],
            [
               0.1947239239239238,
               0.5444555124937331
            ],
            [
               0.19752642642642626,
               0.5494437480293064
            ],
            [
               0.20032892892892873,
               0.554368222268337
            ],
            [
               0.2031314314314312,
               0.559217798665878
            ],
            [
               0.20593393393393367,
               0.5639836836583236
            ],
            [
               0.20873643643643613,
               0.5686639067373287
            ],
            [
               0.2115389389389386,
               0.5732654809067246
            ],
            [
               0.2143414414414413,
               0.5778032671108246
            ],
            [
               0.21714394394394376,
               0.5822957471381882
            ],
            [
               0.21994644644644623,
               0.5867590462007899
            ],
            [
               0.2227489489489487,
               0.5912012396339863
            ],
            [
               0.22555145145145117,
               0.5956189803017518
            ],
            [
               0.22835395395395364,
               0.5999977819471751
            ],
            [
               0.23115645645645633,
               0.6043161149276424
            ],
            [
               0.2339589589589588,
               0.6085522019206207
            ],
            [
               0.23676146146146126,
               0.612691461215696
            ],
            [
               0.23956396396396373,
               0.6167322462227787
            ],
            [
               0.2423664664664662,
               0.620687976104688
            ],
            [
               0.24516896896896867,
               0.6245848090273138
            ],
            [
               0.24797147147147114,
               0.6284553486876567
            ],
            [
               0.25077397397397383,
               0.6323300830095302
            ],
            [
               0.2535764764764763,
               0.6362289630374747
            ],
            [
               0.25637897897897877,
               0.6401555301176456
            ],
            [
               0.25918148148148124,
               0.6440952982591002
            ],
            [
               0.2619839839839837,
               0.6480189121369995
            ],
            [
               0.2647864864864862,
               0.6518892812827404
            ],
            [
               0.26758898898898864,
               0.6556708154906157
            ],
            [
               0.27039149149149133,
               0.6593383480957025
            ],
            [
               0.2731939939939938,
               0.6628834606446516
            ],
            [
               0.27599649649649627,
               0.6663166515992696
            ],
            [
               0.27879899899899874,
               0.6696648991347176
            ],
            [
               0.2816015015015012,
               0.6729653420694173
            ],
            [
               0.2844040040040037,
               0.6762567352456703
            ],
            [
               0.28720650650650636,
               0.6795708034920711
            ],
            [
               0.29000900900900883,
               0.6829255352755457
            ],
            [
               0.2928115115115113,
               0.6863218829586948
            ],
            [
               0.29561401401401377,
               0.6897444476938399
            ],
            [
               0.29841651651651624,
               0.6931657612658626
            ],
            [
               0.3012190190190187,
               0.6965529698744402
            ],
            [
               0.3040215215215212,
               0.6998752529381551
            ],
            [
               0.30682402402402387,
               0.7031102571241556
            ],
            [
               0.30962652652652634,
               0.7062481724229666
            ],
            [
               0.3124290290290288,
               0.7092927145845187
            ],
            [
               0.3152315315315313,
               0.7122590405144664
            ],
            [
               0.31803403403403374,
               0.71516932732249
            ],
            [
               0.3208365365365362,
               0.7180472326432967
            ],
            [
               0.3236390390390387,
               0.7209126222217945
            ],
            [
               0.32644154154154137,
               0.7237777771529692
            ],
            [
               0.32924404404404384,
               0.7266458356699674
            ],
            [
               0.3320465465465463,
               0.7295116080813249
            ],
            [
               0.3348490490490488,
               0.73236429025762
            ],
            [
               0.33765155155155124,
               0.7351911494663723
            ],
            [
               0.3404540540540537,
               0.737981080441031
            ],
            [
               0.3432565565565564,
               0.7407270677374826
            ],
            [
               0.34605905905905887,
               0.7434269933098012
            ],
            [
               0.34886156156156134,
               0.7460827709788196
            ],
            [
               0.3516640640640638,
               0.7486983067763795
            ],
            [
               0.3544665665665663,
               0.7512771191519019
            ],
            [
               0.35726906906906875,
               0.7538205057233169
            ],
            [
               0.3600715715715712,
               0.756326903034694
            ],
            [
               0.3628740740740739,
               0.7587926364800415
            ],
            [
               0.3656765765765764,
               0.7612137517579609
            ],
            [
               0.36847907907907884,
               0.7635882288636942
            ],
            [
               0.3712815815815813,
               0.7659177384070763
            ],
            [
               0.3740840840840838,
               0.768208257115258
            ],
            [
               0.37688658658658625,
               0.7704692607697281
            ],
            [
               0.3796890890890887,
               0.7727117182743724
            ],
            [
               0.3824915915915914,
               0.7749455411356088
            ],
            [
               0.3852940940940939,
               0.7771773434650995
            ],
            [
               0.38809659659659634,
               0.7794092636885286
            ],
            [
               0.3908990990990988,
               0.7816392240730545
            ],
            [
               0.3937016016016013,
               0.783862490483612
            ],
            [
               0.39650410410410375,
               0.7860739279529843
            ],
            [
               0.39930660660660644,
               0.7882700996681535
            ],
            [
               0.4021091091091089,
               0.7904504227768736
            ],
            [
               0.4049116116116114,
               0.7926169549279398
            ],
            [
               0.40771411411411385,
               0.7947729115913442
            ],
            [
               0.4105166166166163,
               0.7969205117497513
            ],
            [
               0.4133191191191188,
               0.7990590296628199
            ],
            [
               0.41612162162162125,
               0.8011838803732785
            ],
            [
               0.41892412412412394,
               0.8032871946122029
            ],
            [
               0.4217266266266264,
               0.8053597749008503
            ],
            [
               0.4245291291291289,
               0.80739377652036
            ],
            [
               0.42733163163163135,
               0.8093851344984793
            ],
            [
               0.4301341341341338,
               0.8113347941317273
            ],
            [
               0.4329366366366363,
               0.8132482012859501
            ],
            [
               0.435739139139139,
               0.8151331367044881
            ],
            [
               0.43854164164164144,
               0.8169966102483397
            ],
            [
               0.4413441441441439,
               0.8188419288580921
            ],
            [
               0.4441466466466464,
               0.8206670548256387
            ],
            [
               0.44694914914914885,
               0.8224649572921132
            ],
            [
               0.4497516516516513,
               0.8242259623387418
            ],
            [
               0.4525541541541538,
               0.8259413697501228
            ],
            [
               0.4553566566566565,
               0.8276070976259673
            ],
            [
               0.45815915915915895,
               0.829226036879338
            ],
            [
               0.4609616616616614,
               0.8308081950307897
            ],
            [
               0.4637641641641639,
               0.8323684585214581
            ],
            [
               0.46656666666666635,
               0.8339226466073462
            ],
            [
               0.4693691691691688,
               0.8354831643400815
            ],
            [
               0.4721716716716713,
               0.8370557480943965
            ],
            [
               0.474974174174174,
               0.8386384497778754
            ],
            [
               0.47777667667667645,
               0.8402232316983864
            ],
            [
               0.4805791791791789,
               0.8417996092001783
            ],
            [
               0.4833816816816814,
               0.8433590174352421
            ],
            [
               0.48618418418418385,
               0.8448982761427712
            ],
            [
               0.4889866866866863,
               0.8464208101841397
            ],
            [
               0.491789189189189,
               0.8479350734608888
            ],
            [
               0.4945916916916915,
               0.8494506521488645
            ],
            [
               0.49739419419419395,
               0.850973424947856
            ],
            [
               0.5001966966966964,
               0.8525015991729996
            ],
            [
               0.5029991991991989,
               0.8540242404480252
            ],
            [
               0.5058017017017014,
               0.8555231125751244
            ],
            [
               0.5086042042042038,
               0.8569775018651558
            ],
            [
               0.5114067067067065,
               0.8583706082437688
            ],
            [
               0.514209209209209,
               0.8596954331076347
            ],
            [
               0.5170117117117115,
               0.860958130288731
            ],
            [
               0.5198142142142139,
               0.862177527868071
            ],
            [
               0.5226167167167164,
               0.8633807453536007
            ],
            [
               0.5254192192192189,
               0.8645961206000727
            ],
            [
               0.5282217217217213,
               0.8658455845480217
            ],
            [
               0.531024224224224,
               0.8671388551129073
            ],
            [
               0.5338267267267265,
               0.8684712701326385
            ],
            [
               0.536629229229229,
               0.8698259161451847
            ],
            [
               0.5394317317317314,
               0.8711793198778219
            ],
            [
               0.5422342342342339,
               0.8725088198908411
            ],
            [
               0.5450367367367364,
               0.8737992161923918
            ],
            [
               0.547839239239239,
               0.875046582373463
            ],
            [
               0.5506417417417415,
               0.8762581191253027
            ],
            [
               0.553444244244244,
               0.8774482882625507
            ],
            [
               0.5562467467467465,
               0.8786327250536381
            ],
            [
               0.5590492492492489,
               0.8798221516645031
            ],
            [
               0.5618517517517514,
               0.8810184589823085
            ],
            [
               0.5646542542542539,
               0.8822143123137451
            ],
            [
               0.5674567567567566,
               0.883396355806584
            ],
            [
               0.570259259259259,
               0.8845507915539179
            ],
            [
               0.5730617617617615,
               0.8856692491682605
            ],
            [
               0.575864264264264,
               0.886752743915435
            ],
            [
               0.5786667667667664,
               0.8878121903651528
            ],
            [
               0.5814692692692689,
               0.8888651622431014
            ],
            [
               0.5842717717717714,
               0.8899299403107241
            ],
            [
               0.587074274274274,
               0.8910188939695021
            ],
            [
               0.5898767767767765,
               0.8921335423160515
            ],
            [
               0.592679279279279,
               0.8932631227702512
            ],
            [
               0.5954817817817815,
               0.8943873297403584
            ],
            [
               0.5982842842842839,
               0.895482467412271
            ],
            [
               0.6010867867867866,
               0.8965290749068906
            ],
            [
               0.6038892892892889,
               0.8975185369362297
            ],
            [
               0.6066917917917916,
               0.8984564795015728
            ],
            [
               0.6094942942942938,
               0.899361776147811
            ],
            [
               0.6122967967967965,
               0.9002614129303983
            ],
            [
               0.6150992992992992,
               0.9011828033701701
            ],
            [
               0.6179018018018014,
               0.9021459612042291
            ],
            [
               0.6207043043043041,
               0.9031579619808288
            ],
            [
               0.6235068068068064,
               0.904211356460686
            ],
            [
               0.6263093093093091,
               0.9052869059170339
            ],
            [
               0.6291118118118113,
               0.9063596289264755
            ],
            [
               0.631914314314314,
               0.907406138449387
            ],
            [
               0.6347168168168167,
               0.9084109298121503
            ],
            [
               0.6375193193193189,
               0.9093697371760512
            ],
            [
               0.6403218218218216,
               0.9102891284984049
            ],
            [
               0.6431243243243239,
               0.9111827827661245
            ],
            [
               0.6459268268268266,
               0.9120659524458639
            ],
            [
               0.6487293293293288,
               0.9129501110730156
            ],
            [
               0.6515318318318315,
               0.9138395774980843
            ],
            [
               0.6543343343343342,
               0.9147310983373409
            ],
            [
               0.6571368368368364,
               0.9156162658185998
            ],
            [
               0.6599393393393391,
               0.916485647305425
            ],
            [
               0.6627418418418414,
               0.9173329527258041
            ],
            [
               0.6655443443443441,
               0.9181576441003274
            ],
            [
               0.6683468468468463,
               0.9189650469703603
            ],
            [
               0.671149349349349,
               0.9197640025008675
            ],
            [
               0.6739518518518517,
               0.9205630379300698
            ],
            [
               0.6767543543543539,
               0.9213665903894119
            ],
            [
               0.6795568568568566,
               0.922172796423508
            ],
            [
               0.6823593593593589,
               0.9229737698778551
            ],
            [
               0.6851618618618616,
               0.9237583518187933
            ],
            [
               0.6879643643643643,
               0.9245163708242592
            ],
            [
               0.6907668668668665,
               0.9252428460491335
            ],
            [
               0.6935693693693692,
               0.9259405244698242
            ],
            [
               0.6963718718718714,
               0.9266196928996824
            ],
            [
               0.6991743743743741,
               0.9272951599264652
            ],
            [
               0.7019768768768764,
               0.9279813315573346
            ],
            [
               0.7047793793793791,
               0.9286870438816568
            ],
            [
               0.7075818818818818,
               0.929411997346566
            ],
            [
               0.710384384384384,
               0.9301461792458046
            ],
            [
               0.7131868868868867,
               0.9308727009104525
            ],
            [
               0.7159893893893889,
               0.931573325313009
            ],
            [
               0.7187918918918916,
               0.9322350021532166
            ],
            [
               0.7215943943943939,
               0.9328552878372618
            ],
            [
               0.7243968968968966,
               0.933444768858614
            ],
            [
               0.7271993993993993,
               0.9340254706942814
            ],
            [
               0.7300019019019015,
               0.934625459240163
            ],
            [
               0.7328044044044042,
               0.935271046827354
            ],
            [
               0.7356069069069064,
               0.935978820219765
            ],
            [
               0.7384094094094091,
               0.9367498557437159
            ],
            [
               0.7412119119119114,
               0.9375679216251032
            ],
            [
               0.7440144144144141,
               0.938402353601028
            ],
            [
               0.7468169169169168,
               0.9392149577764635
            ],
            [
               0.749619419419419,
               0.9399691393602632
            ],
            [
               0.7524219219219217,
               0.9406388156088661
            ],
            [
               0.755224424424424,
               0.9412147271701068
            ],
            [
               0.7580269269269266,
               0.9417064877201708
            ],
            [
               0.7608294294294289,
               0.9421398870047439
            ],
            [
               0.7636319319319316,
               0.9425502436792257
            ],
            [
               0.7664344344344343,
               0.9429736296840847
            ],
            [
               0.7692369369369365,
               0.943438282265685
            ],
            [
               0.7720394394394392,
               0.9439583702195129
            ],
            [
               0.7748419419419414,
               0.9445315606830729
            ],
            [
               0.7776444444444441,
               0.9451407699592462
            ],
            [
               0.7804469469469468,
               0.9457593854653903
            ],
            [
               0.7832494494494491,
               0.9463584135348098
            ],
            [
               0.7860519519519518,
               0.9469136427506175
            ],
            [
               0.788854454454454,
               0.9474110740643091
            ],
            [
               0.7916569569569567,
               0.9478494675648641
            ],
            [
               0.794459459459459,
               0.948239690823423
            ],
            [
               0.7972619619619616,
               0.9486013797255859
            ],
            [
               0.8000644644644643,
               0.9489580219804847
            ],
            [
               0.8028669669669666,
               0.9493318141830396
            ],
            [
               0.8056694694694693,
               0.9497395068954742
            ],
            [
               0.8084719719719715,
               0.9501900258559011
            ],
            [
               0.8112744744744742,
               0.9506840966800811
            ],
            [
               0.8140769769769765,
               0.9512155764637507
            ],
            [
               0.8168794794794791,
               0.9517738441254175
            ],
            [
               0.8196819819819818,
               0.9523464877245778
            ],
            [
               0.8224844844844841,
               0.9529216375962748
            ],
            [
               0.8252869869869868,
               0.9534895517969264
            ],
            [
               0.828089489489489,
               0.9540433578500149
            ],
            [
               0.8308919919919917,
               0.9545790932627511
            ],
            [
               0.833694494494494,
               0.9550953068866115
            ],
            [
               0.8364969969969966,
               0.9555924767437098
            ],
            [
               0.8392994994994993,
               0.9560724069755471
            ],
            [
               0.8421020020020016,
               0.9565376516349291
            ],
            [
               0.8449045045045043,
               0.9569909372840291
            ],
            [
               0.8477070070070065,
               0.95743455316151
            ],
            [
               0.8505095095095092,
               0.9578697410126744
            ],
            [
               0.8533120120120115,
               0.9582962059448212
            ],
            [
               0.8561145145145141,
               0.9587119286417078
            ],
            [
               0.8589170170170168,
               0.9591134415225664
            ],
            [
               0.8617195195195191,
               0.9594966223246266
            ],
            [
               0.8645220220220218,
               0.9598578849691366
            ],
            [
               0.867324524524524,
               0.9601954708149103
            ],
            [
               0.8701270270270267,
               0.9605104376136264
            ],
            [
               0.872929529529529,
               0.9608069663869547
            ],
            [
               0.8757320320320316,
               0.961091773786972
            ],
            [
               0.8785345345345343,
               0.9613726911054286
            ],
            [
               0.8813370370370366,
               0.9616567664700508
            ],
            [
               0.8841395395395393,
               0.9619484591829064
            ],
            [
               0.8869420420420415,
               0.9622485362732018
            ],
            [
               0.8897445445445442,
               0.962554113762744
            ],
            [
               0.8925470470470469,
               0.9628599420490402
            ],
            [
               0.8953495495495492,
               0.9631606159745023
            ],
            [
               0.8981520520520518,
               0.9634530335756182
            ],
            [
               0.9009545545545541,
               0.963738264518089
            ],
            [
               0.9037570570570568,
               0.9640220975137934
            ],
            [
               0.906559559559559,
               0.9643139071103115
            ],
            [
               0.9093620620620617,
               0.9646240141525748
            ],
            [
               0.9121645645645644,
               0.9649602454707404
            ],
            [
               0.9149670670670667,
               0.965324746981066
            ],
            [
               0.9177695695695693,
               0.9657121361643259
            ],
            [
               0.9205720720720716,
               0.966109755709041
            ],
            [
               0.9233745745745743,
               0.9665001867649334
            ],
            [
               0.9261770770770765,
               0.9668654733729709
            ],
            [
               0.9289795795795792,
               0.967191922039768
            ],
            [
               0.9317820820820819,
               0.9674740711609691
            ],
            [
               0.9345845845845842,
               0.9677165819242752
            ],
            [
               0.9373870870870868,
               0.967933361122608
            ],
            [
               0.9401895895895891,
               0.9681440312250451
            ],
            [
               0.9429920920920918,
               0.9683686712076798
            ],
            [
               0.945794594594594,
               0.9686223081994745
            ],
            [
               0.9485970970970967,
               0.9689107604560414
            ],
            [
               0.9513995995995994,
               0.9692290647473065
            ],
            [
               0.9542021021021017,
               0.9695629678459416
            ],
            [
               0.9570046046046043,
               0.9698930494035956
            ],
            [
               0.9598071071071066,
               0.9702002539163928
            ],
            [
               0.9626096096096093,
               0.9704711897658735
            ],
            [
               0.9654121121121115,
               0.9707016359520915
            ],
            [
               0.9682146146146142,
               0.9708972564449847
            ],
            [
               0.9710171171171169,
               0.9710713817630143
            ],
            [
               0.9738196196196192,
               0.9712406070317194
            ],
            [
               0.9766221221221218,
               0.9714195980122946
            ],
            [
               0.9794246246246241,
               0.971616696161616
            ],
            [
               0.9822271271271268,
               0.9718316191196366
            ],
            [
               0.985029629629629,
               0.972055870202077
            ],
            [
               0.9878321321321317,
               0.9722756255145175
            ],
            [
               0.9906346346346344,
               0.9724761299937164
            ],
            [
               0.9934371371371367,
               0.9726462290827738
            ],
            [
               0.9962396396396394,
               0.9727817000387518
            ],
            [
               0.9990421421421416,
               0.9728864888817041
            ],
            [
               1.0018446446446443,
               0.9729716413496616
            ],
            [
               1.004647147147147,
               0.9730524079412755
            ],
            [
               1.0074496496496492,
               0.9731444865186529
            ],
            [
               1.010252152152152,
               0.9732605077982308
            ],
            [
               1.0130546546546542,
               0.973407659091392
            ],
            [
               1.0158571571571569,
               0.973586886530442
            ],
            [
               1.018659659659659,
               0.973793593343935
            ],
            [
               1.0214621621621618,
               0.9740193424784731
            ],
            [
               1.0242646646646645,
               0.9742538963810032
            ],
            [
               1.0270671671671667,
               0.974487007530604
            ],
            [
               1.0298696696696694,
               0.974709636290106
            ],
            [
               1.0326721721721717,
               0.9749145846314258
            ],
            [
               1.0354746746746744,
               0.9750967602017646
            ],
            [
               1.0382771771771766,
               0.9752533422759178
            ],
            [
               1.0410796796796793,
               0.9753840089739987
            ],
            [
               1.043882182182182,
               0.9754911805821838
            ],
            [
               1.0466846846846842,
               0.9755800539361783
            ],
            [
               1.049487187187187,
               0.9756581515036427
            ],
            [
               1.0522896896896892,
               0.9757342294380587
            ],
            [
               1.0550921921921919,
               0.9758166428145836
            ],
            [
               1.057894694694694,
               0.975911546392827
            ],
            [
               1.0606971971971968,
               0.9760214840197456
            ],
            [
               1.0634996996996995,
               0.9761448901194496
            ],
            [
               1.0663022022022017,
               0.976276772624534
            ],
            [
               1.0691047047047044,
               0.9764104434571217
            ],
            [
               1.0719072072072067,
               0.976539758032833
            ],
            [
               1.0747097097097094,
               0.9766610846264623
            ],
            [
               1.0775122122122116,
               0.976774264081423
            ],
            [
               1.0803147147147143,
               0.9768821550774198
            ],
            [
               1.083117217217217,
               0.9769888875279051
            ],
            [
               1.0859197197197192,
               0.9770974767534828
            ],
            [
               1.088722222222222,
               0.977207773689799
            ],
            [
               1.0915247247247242,
               0.9773156920704131
            ],
            [
               1.0943272272272269,
               0.9774142377725785
            ],
            [
               1.097129729729729,
               0.97749619008819
            ],
            [
               1.0999322322322318,
               0.9775575844019464
            ],
            [
               1.1027347347347345,
               0.9776006892199192
            ],
            [
               1.1055372372372367,
               0.977635161218505
            ],
            [
               1.1083397397397394,
               0.9776765557292091
            ],
            [
               1.1111422422422417,
               0.977742240400366
            ],
            [
               1.1139447447447444,
               0.9778457282754793
            ],
            [
               1.116747247247247,
               0.9779911712743736
            ],
            [
               1.1195497497497493,
               0.9781699491134992
            ],
            [
               1.122352252252252,
               0.9783608277326594
            ],
            [
               1.1251547547547542,
               0.978534140911254
            ],
            [
               1.127957257257257,
               0.9786591677493506
            ],
            [
               1.1307597597597592,
               0.9787127496473402
            ],
            [
               1.1335622622622619,
               0.9786866049489842
            ],
            [
               1.1363647647647646,
               0.9785909926283278
            ],
            [
               1.1391672672672668,
               0.97845333774746
            ],
            [
               1.1419697697697695,
               0.9783118948665128
            ],
            [
               1.1447722722722717,
               0.9782060460975408
            ],
            [
               1.1475747747747744,
               0.9781659240384759
            ],
            [
               1.1503772772772767,
               0.9782043518209518
            ],
            [
               1.1531797797797794,
               0.9783134816096806
            ],
            [
               1.155982282282282,
               0.9784671575180675
            ],
            [
               1.1587847847847843,
               0.9786283390371209
            ],
            [
               1.161587287287287,
               0.9787594195518166
            ],
            [
               1.1643897897897892,
               0.9788324294207371
            ],
            [
               1.167192292292292,
               0.9788361864465094
            ],
            [
               1.1699947947947942,
               0.9787784196334939
            ],
            [
               1.1727972972972969,
               0.978682435554826
            ],
            [
               1.1755997997997996,
               0.9785795319891153
            ],
            [
               1.1784023023023018,
               0.9784995821980034
            ],
            [
               1.1812048048048045,
               0.9784626501240612
            ],
            [
               1.1840073073073067,
               0.9784740440091331
            ],
            [
               1.1868098098098094,
               0.9785240504689097
            ],
            [
               1.1896123123123117,
               0.9785921087046294
            ],
            [
               1.1924148148148144,
               0.9786538642189897
            ],
            [
               1.195217317317317,
               0.9786887869079661
            ],
            [
               1.1980198198198193,
               0.9786860507691204
            ],
            [
               1.200822322322322,
               0.9786470946673897
            ],
            [
               1.2036248248248242,
               0.9785844332413554
            ],
            [
               1.206427327327327,
               0.9785174626072728
            ],
            [
               1.2092298298298296,
               0.9784668270765058
            ],
            [
               1.2120323323323319,
               0.9784491479790147
            ],
            [
               1.2148348348348346,
               0.9784735469272132
            ],
            [
               1.2176373373373368,
               0.9785406125329075
            ],
            [
               1.2204398398398395,
               0.9786435762213537
            ],
            [
               1.2232423423423417,
               0.9787707995997204
            ],
            [
               1.2260448448448444,
               0.978908444141612
            ],
            [
               1.2288473473473471,
               0.9790424272473994
            ],
            [
               1.2316498498498494,
               0.9791593222872923
            ],
            [
               1.234452352352352,
               0.9792464762617057
            ],
            [
               1.2372548548548543,
               0.979292030838337
            ],
            [
               1.240057357357357,
               0.9792855694350926
            ],
            [
               1.2428598598598593,
               0.9792197629230233
            ],
            [
               1.245662362362362,
               0.9790927992550817
            ],
            [
               1.2484648648648646,
               0.9789108094503804
            ],
            [
               1.2512673673673669,
               0.9786891985767909
            ],
            [
               1.2540698698698696,
               0.9784519134615057
            ],
            [
               1.2568723723723718,
               0.9782282256337869
            ],
            [
               1.2596748748748745,
               0.9780474101366887
            ],
            [
               1.2624773773773768,
               0.9779324823433151
            ],
            [
               1.2652798798798794,
               0.9778946304629323
            ],
            [
               1.2680823823823821,
               0.9779299599429523
            ],
            [
               1.2708848848848844,
               0.9780196219298494
            ],
            [
               1.273687387387387,
               0.9781334846507039
            ],
            [
               1.2764898898898893,
               0.9782365065257967
            ],
            [
               1.279292392392392,
               0.9782961996863275
            ],
            [
               1.2820948948948943,
               0.9782892761909816
            ],
            [
               1.284897397397397,
               0.9782058360828816
            ],
            [
               1.2876998998998996,
               0.9780501934851888
            ],
            [
               1.2905024024024019,
               0.9778384028783373
            ],
            [
               1.2933049049049046,
               0.9775934364372196
            ],
            [
               1.2961074074074068,
               0.9773395069806778
            ],
            [
               1.2989099099099095,
               0.9770970867656175
            ],
            [
               1.3017124124124118,
               0.9768797631938617
            ],
            [
               1.3045149149149144,
               0.9766933709119674
            ],
            [
               1.3073174174174171,
               0.9765371007497035
            ],
            [
               1.3101199199199194,
               0.9764057554921979
            ],
            [
               1.312922422422422,
               0.9762921541791016
            ],
            [
               1.3157249249249243,
               0.976188894701254
            ],
            [
               1.318527427427427,
               0.9760891482534051
            ],
            [
               1.3213299299299297,
               0.9759866749234027
            ],
            [
               1.324132432432432,
               0.9758756091660958
            ],
            [
               1.3269349349349346,
               0.9757506310701676
            ],
            [
               1.3297374374374369,
               0.9756078975444409
            ],
            [
               1.3325399399399396,
               0.9754466619665498
            ],
            [
               1.3353424424424418,
               0.975271046575545
            ],
            [
               1.3381449449449445,
               0.9750911444281909
            ],
            [
               1.3409474474474472,
               0.9749226508716957
            ],
            [
               1.3437499499499495,
               0.9747845812057407
            ],
            [
               1.3465524524524521,
               0.9746952239144384
            ],
            [
               1.3493549549549544,
               0.9746671211730031
            ],
            [
               1.352157457457457,
               0.974702346628181
            ],
            [
               1.3549599599599593,
               0.9747894936266912
            ],
            [
               1.357762462462462,
               0.9749035217234829
            ],
            [
               1.3605649649649647,
               0.9750089831809348
            ],
            [
               1.363367467467467,
               0.9750663190979556
            ],
            [
               1.3661699699699696,
               0.9750400934778598
            ],
            [
               1.368972472472472,
               0.974907440472478
            ],
            [
               1.3717749749749746,
               0.9746647953310847
            ],
            [
               1.3745774774774768,
               0.9743312263176165
            ],
            [
               1.3773799799799795,
               0.9739473367610683
            ],
            [
               1.3801824824824822,
               0.973569622855647
            ],
            [
               1.3829849849849845,
               0.9732611542962062
            ],
            [
               1.3857874874874871,
               0.973080278106284
            ],
            [
               1.3885899899899894,
               0.9730695486566825
            ],
            [
               1.391392492492492,
               0.9732471428878489
            ],
            [
               1.3941949949949943,
               0.9736026017631891
            ],
            [
               1.396997497497497,
               0.9740979149624858
            ],
            [
               1.3998,
               0.9746738899243617
            ]
         ]
      },
      {
         "data": [
            [
               1.3999,
               0.974336197376164
            ],
            [
               1.3971003028053077,
               0.973807241146682
            ],
            [
               1.3943006056106155,
               0.9733896200181678
            ],
            [
               1.3915009084159233,
               0.9731148530923024
            ],
            [
               1.3887012112212311,
               0.9729878820700981
            ],
            [
               1.385901514026539,
               0.9729887633372272
            ],
            [
               1.3831018168318467,
               0.9730795354000725
            ],
            [
               1.3803021196371545,
               0.9732144852205622
            ],
            [
               1.3775024224424628,
               0.9733512745299966
            ],
            [
               1.3747027252477706,
               0.973460188797177
            ],
            [
               1.3719030280530784,
               0.9735293057981933
            ],
            [
               1.3691033308583862,
               0.9735644913717332
            ],
            [
               1.366303633663694,
               0.9735845412016635
            ],
            [
               1.3635039364690018,
               0.9736131068374274
            ],
            [
               1.3607042392743096,
               0.9736698951957012
            ],
            [
               1.3579045420796174,
               0.9737637594362869
            ],
            [
               1.3551048448849252,
               0.9738896597795352
            ],
            [
               1.352305147690233,
               0.9740302512118291
            ],
            [
               1.3495054504955408,
               0.9741614199009916
            ],
            [
               1.3467057533008486,
               0.9742598839563386
            ],
            [
               1.3439060561061564,
               0.9743103747836783
            ],
            [
               1.3411063589114642,
               0.9743101128202958
            ],
            [
               1.338306661716772,
               0.9742692217316584
            ],
            [
               1.3355069645220798,
               0.9742070846901192
            ],
            [
               1.3327072673273876,
               0.9741459871329321
            ],
            [
               1.3299075701326954,
               0.9741042660557935
            ],
            [
               1.3271078729380033,
               0.9740913015955892
            ],
            [
               1.324308175743311,
               0.9741060018150673
            ],
            [
               1.3215084785486189,
               0.9741391787911664
            ],
            [
               1.3187087813539267,
               0.9741788247526735
            ],
            [
               1.3159090841592345,
               0.9742162565097048
            ],
            [
               1.3131093869645423,
               0.9742507765655068
            ],
            [
               1.31030968976985,
               0.9742910255736743
            ],
            [
               1.3075099925751579,
               0.9743524019145391
            ],
            [
               1.3047102953804657,
               0.9744513842754658
            ],
            [
               1.3019105981857735,
               0.974598791802769
            ],
            [
               1.2991109009910813,
               0.974794510119467
            ],
            [
               1.296311203796389,
               0.9750257941816225
            ],
            [
               1.293511506601697,
               0.9752700441330497
            ],
            [
               1.2907118094070047,
               0.975501343196389
            ],
            [
               1.2879121122123125,
               0.975698611487273
            ],
            [
               1.2851124150176203,
               0.9758524955281813
            ],
            [
               1.282312717822928,
               0.9759683840431665
            ],
            [
               1.279513020628236,
               0.9760641764560898
            ],
            [
               1.2767133234335437,
               0.9761632452855271
            ],
            [
               1.2739136262388515,
               0.9762848142942886
            ],
            [
               1.2711139290441593,
               0.9764350852717234
            ],
            [
               1.2683142318494671,
               0.976602451410201
            ],
            [
               1.265514534654775,
               0.9767589599536683
            ],
            [
               1.2627148374600827,
               0.9768681631611711
            ],
            [
               1.2599151402653905,
               0.976897269322667
            ],
            [
               1.2571154430706983,
               0.9768298263883604
            ],
            [
               1.2543157458760061,
               0.9766746472799137
            ],
            [
               1.251516048681314,
               0.9764675682392163
            ],
            [
               1.2487163514866217,
               0.9762647110823786
            ],
            [
               1.2459166542919295,
               0.9761285788610274
            ],
            [
               1.2431169570972374,
               0.9761107126271265
            ],
            [
               1.2403172599025452,
               0.9762359823533386
            ],
            [
               1.237517562707853,
               0.9764933944260179
            ],
            [
               1.2347178655131608,
               0.9768365659908718
            ],
            [
               1.2319181683184686,
               0.9771942315874851
            ],
            [
               1.2291184711237764,
               0.9774881489976119
            ],
            [
               1.2263187739290842,
               0.9776534874435943
            ],
            [
               1.223519076734392,
               0.9776559352821304
            ],
            [
               1.2207193795396998,
               0.9775006407472628
            ],
            [
               1.2179196823450076,
               0.9772304488256893
            ],
            [
               1.2151199851503154,
               0.9769140111591279
            ],
            [
               1.2123202879556232,
               0.9766272766134705
            ],
            [
               1.209520590760931,
               0.9764337290910732
            ],
            [
               1.2067208935662388,
               0.9763689740737391
            ],
            [
               1.2039211963715466,
               0.9764338404758581
            ],
            [
               1.2011214991768548,
               0.9765975286672313
            ],
            [
               1.1983218019821626,
               0.9768093285953061
            ],
            [
               1.1955221047874705,
               0.9770149784355795
            ],
            [
               1.1927224075927783,
               0.9771725632066433
            ],
            [
               1.189922710398086,
               0.9772632751521297
            ],
            [
               1.1871230132033939,
               0.9772941807186231
            ],
            [
               1.1843233160087017,
               0.9772927423424305
            ],
            [
               1.1815236188140095,
               0.9772953878893904
            ],
            [
               1.1787239216193173,
               0.9773341199197305
            ],
            [
               1.175924224424625,
               0.9774255224812647
            ],
            [
               1.1731245272299329,
               0.9775655065798328
            ],
            [
               1.1703248300352407,
               0.9777311257168684
            ],
            [
               1.1675251328405485,
               0.9778884740048279
            ],
            [
               1.1647254356458563,
               0.9780038004754137
            ],
            [
               1.161925738451164,
               0.978054107240182
            ],
            [
               1.159126041256472,
               0.9780338686105767
            ],
            [
               1.1563263440617797,
               0.9779559307148964
            ],
            [
               1.1535266468670875,
               0.977846617084698
            ],
            [
               1.1507269496723953,
               0.9777369176679627
            ],
            [
               1.147927252477703,
               0.9776527893853217
            ],
            [
               1.145127555283011,
               0.9776077133478467
            ],
            [
               1.1423278580883187,
               0.9775997537729817
            ],
            [
               1.1395281608936265,
               0.9776137888945127
            ],
            [
               1.1367284636989343,
               0.9776278763310633
            ],
            [
               1.1339287665042421,
               0.9776214308979276
            ],
            [
               1.13112906930955,
               0.9775824235523116
            ],
            [
               1.1283293721148577,
               0.9775112661206022
            ],
            [
               1.1255296749201655,
               0.9774202354871278
            ],
            [
               1.1227299777254733,
               0.9773287960736292
            ],
            [
               1.1199302805307811,
               0.9772565040840282
            ],
            [
               1.117130583336089,
               0.9772159072284794
            ],
            [
               1.1143308861413967,
               0.9772077850735972
            ],
            [
               1.1115311889467046,
               0.9772202657994276
            ],
            [
               1.1087314917520124,
               0.9772320922015818
            ],
            [
               1.1059317945573202,
               0.9772190064419108
            ],
            [
               1.103132097362628,
               0.977161282384412
            ],
            [
               1.1003324001679358,
               0.9770501254319988
            ],
            [
               1.0975327029732436,
               0.9768910439426342
            ],
            [
               1.0947330057785514,
               0.9767032227187906
            ],
            [
               1.0919333085838592,
               0.9765150955346005
            ],
            [
               1.089133611389167,
               0.9763573685090428
            ],
            [
               1.0863339141944748,
               0.9762553963059173
            ],
            [
               1.0835342169997826,
               0.976222905034001
            ],
            [
               1.0807345198050904,
               0.976258606813655
            ],
            [
               1.0779348226103982,
               0.9763464279020768
            ],
            [
               1.075135125415706,
               0.9764591277896111
            ],
            [
               1.0723354282210138,
               0.9765642791766636
            ],
            [
               1.0695357310263216,
               0.9766311002437724
            ],
            [
               1.0667360338316294,
               0.9766365633619991
            ],
            [
               1.0639363366369372,
               0.9765695143925739
            ],
            [
               1.061136639442245,
               0.9764321005747743
            ],
            [
               1.0583369422475528,
               0.9762384563996405
            ],
            [
               1.0555372450528606,
               0.9760111761231409
            ],
            [
               1.0527375478581684,
               0.9757764934165942
            ],
            [
               1.0499378506634762,
               0.9755592403196107
            ],
            [
               1.047138153468784,
               0.9753785769751451
            ],
            [
               1.0443384562740918,
               0.9752452229773001
            ],
            [
               1.0415387590793996,
               0.9751605559804952
            ],
            [
               1.0387390618847074,
               0.9751175525776694
            ],
            [
               1.0359393646900152,
               0.9751031999860023
            ],
            [
               1.033139667495323,
               0.9751017583752206
            ],
            [
               1.0303399703006308,
               0.9750981376593955
            ],
            [
               1.0275402731059387,
               0.9750806838047026
            ],
            [
               1.0247405759112465,
               0.9750428401261333
            ],
            [
               1.0219408787165543,
               0.9749834261293062
            ],
            [
               1.0191411815218625,
               0.974905604484424
            ],
            [
               1.0163414843271703,
               0.9748149140364217
            ],
            [
               1.0135417871324781,
               0.9747169598508598
            ],
            [
               1.010742089937786,
               0.9746154135092013
            ],
            [
               1.0079423927430937,
               0.9745108664205122
            ],
            [
               1.0051426955484015,
               0.9744008197152678
            ],
            [
               1.0023429983537093,
               0.9742807541800906
            ],
            [
               0.9995433011590171,
               0.974145898542476
            ],
            [
               0.9967436039643249,
               0.9739931012799043
            ],
            [
               0.9939439067696327,
               0.9738221782367387
            ],
            [
               0.9911442095749405,
               0.9736362716157365
            ],
            [
               0.9883445123802483,
               0.9734410705963463
            ],
            [
               0.9855448151855561,
               0.9732431151891976
            ],
            [
               0.982745117990864,
               0.9730477160249726
            ],
            [
               0.9799454207961718,
               0.9728571710916332
            ],
            [
               0.9771457236014796,
               0.9726698918085954
            ],
            [
               0.9743460264067874,
               0.9724807791857182
            ],
            [
               0.9715463292120952,
               0.9722827965409195
            ],
            [
               0.968746632017403,
               0.9720692917061844
            ],
            [
               0.9659469348227108,
               0.9718363566786716
            ],
            [
               0.9631472376280186,
               0.971584467138048
            ],
            [
               0.9603475404333264,
               0.9713188411472977
            ],
            [
               0.9575478432386342,
               0.9710483409626283
            ],
            [
               0.954748146043942,
               0.9707831969016643
            ],
            [
               0.9519484488492498,
               0.9705322137546935
            ],
            [
               0.9491487516545576,
               0.9703003034943081
            ],
            [
               0.9463490544598654,
               0.9700871083123539
            ],
            [
               0.9435493572651732,
               0.9698871532996056
            ],
            [
               0.940749660070481,
               0.9696914957465697
            ],
            [
               0.9379499628757888,
               0.9694903656984326
            ],
            [
               0.9351502656810966,
               0.9692759717739943
            ],
            [
               0.9323505684864044,
               0.9690445844294588
            ],
            [
               0.9295508712917122,
               0.9687972324359
            ],
            [
               0.92675117409702,
               0.9685387925768472
            ],
            [
               0.9239514769023278,
               0.9682757794346113
            ],
            [
               0.9211517797076356,
               0.968013582571077
            ],
            [
               0.9183520825129434,
               0.9677541058664307
            ],
            [
               0.9155523853182512,
               0.9674946622087508
            ],
            [
               0.912752688123559,
               0.9672285875460971
            ],
            [
               0.9099529909288668,
               0.966947477008101
            ],
            [
               0.9071532937341746,
               0.9666443882486191
            ],
            [
               0.9043535965394824,
               0.9663169853578872
            ],
            [
               0.9015538993447902,
               0.9659695405460653
            ],
            [
               0.898754202150098,
               0.9656130043451294
            ],
            [
               0.8959545049554059,
               0.9652629216537087
            ],
            [
               0.8931548077607137,
               0.9649356431255227
            ],
            [
               0.8903551105660215,
               0.9646438505907506
            ],
            [
               0.8875554133713293,
               0.9643926963133187
            ],
            [
               0.8847557161766371,
               0.964177747008464
            ],
            [
               0.8819560189819449,
               0.963985441456453
            ],
            [
               0.8791563217872527,
               0.9637960499257188
            ],
            [
               0.8763566245925605,
               0.9635883788265485
            ],
            [
               0.8735569273978683,
               0.9633449243226477
            ],
            [
               0.8707572302031761,
               0.9630560165300468
            ],
            [
               0.8679575330084839,
               0.9627217711765552
            ],
            [
               0.8651578358137917,
               0.9623513032225206
            ],
            [
               0.8623581386190995,
               0.9619594674184138
            ],
            [
               0.8595584414244073,
               0.9615621269893042
            ],
            [
               0.8567587442297151,
               0.9611713855992807
            ],
            [
               0.8539590470350229,
               0.9607922129031046
            ],
            [
               0.8511593498403307,
               0.9604214498519186
            ],
            [
               0.8483596526456385,
               0.9600494340485037
            ],
            [
               0.8455599554509463,
               0.9596636712564546
            ],
            [
               0.8427602582562546,
               0.95925335234023
            ],
            [
               0.8399605610615624,
               0.958813271774293
            ],
            [
               0.8371608638668702,
               0.9583459181180312
            ],
            [
               0.834361166672178,
               0.9578611056102984
            ],
            [
               0.8315614694774858,
               0.9573733033910139
            ],
            [
               0.8287617722827936,
               0.9568975398239947
            ],
            [
               0.8259620750881014,
               0.9564451833958889
            ],
            [
               0.8231623778934092,
               0.9560208980242362
            ],
            [
               0.820362680698717,
               0.9556216508571049
            ],
            [
               0.8175629835040248,
               0.9552379633251136
            ],
            [
               0.8147632863093326,
               0.954856875711992
            ],
            [
               0.8119635891146404,
               0.9544655821996204
            ],
            [
               0.8091638919199482,
               0.9540545520030492
            ],
            [
               0.806364194725256,
               0.9536192168018163
            ],
            [
               0.8035644975305638,
               0.9531598684367175
            ],
            [
               0.8007648003358716,
               0.9526800652776723
            ],
            [
               0.7979651031411794,
               0.9521843549377496
            ],
            [
               0.7951654059464872,
               0.9516763057631727
            ],
            [
               0.792365708751795,
               0.9511576406432898
            ],
            [
               0.7895660115571028,
               0.9506287661208905
            ],
            [
               0.7867663143624106,
               0.950090380794461
            ],
            [
               0.7839666171677184,
               0.9495453638325984
            ],
            [
               0.7811669199730262,
               0.94899997632102
            ],
            [
               0.778367222778334,
               0.9484636286194577
            ],
            [
               0.7755675255836418,
               0.9479470040207654
            ],
            [
               0.7727678283889496,
               0.9474589886669347
            ],
            [
               0.7699681311942574,
               0.9470033922719658
            ],
            [
               0.7671684339995652,
               0.9465766429135836
            ],
            [
               0.764368736804873,
               0.9461674074584778
            ],
            [
               0.7615690396101809,
               0.9457584881726508
            ],
            [
               0.7587693424154887,
               0.9453305760371165
            ],
            [
               0.7559696452207965,
               0.9448667738027101
            ],
            [
               0.7531699480261043,
               0.9443564833154829
            ],
            [
               0.7503702508314121,
               0.9437974127235225
            ],
            [
               0.7475705536367199,
               0.9431950626860177
            ],
            [
               0.7447708564420277,
               0.9425598987851291
            ],
            [
               0.7419711592473355,
               0.941903216839828
            ],
            [
               0.7391714620526433,
               0.9412331724086236
            ],
            [
               0.7363717648579511,
               0.9405523991004101
            ],
            [
               0.7335720676632589,
               0.9398580831043157
            ],
            [
               0.7307723704685667,
               0.9391444770549551
            ],
            [
               0.7279726732738745,
               0.9384069314622492
            ],
            [
               0.7251729760791823,
               0.9376459203056848
            ],
            [
               0.7223732788844901,
               0.936869465056752
            ],
            [
               0.7195735816897979,
               0.9360928628702851
            ],
            [
               0.7167738844951057,
               0.9353355416018079
            ],
            [
               0.7139741873004135,
               0.9346158857287259
            ],
            [
               0.7111744901057213,
               0.933945645711014
            ],
            [
               0.7083747929110291,
               0.9333257802026529
            ],
            [
               0.7055750957163369,
               0.9327451866043142
            ],
            [
               0.7027753985216447,
               0.9321828702650241
            ],
            [
               0.6999757013269525,
               0.9316129872132923
            ],
            [
               0.6971760041322603,
               0.9310112498373369
            ],
            [
               0.6943763069375681,
               0.9303607365565929
            ],
            [
               0.6915766097428759,
               0.929655353413861
            ],
            [
               0.6887769125481837,
               0.928899989006907
            ],
            [
               0.6859772153534915,
               0.9281075103840535
            ],
            [
               0.6831775181587993,
               0.9272937820701774
            ],
            [
               0.6803778209641071,
               0.9264724935780098
            ],
            [
               0.677578123769415,
               0.9256515455531475
            ],
            [
               0.6747784265747228,
               0.924832091555418
            ],
            [
               0.6719787293800306,
               0.9240103035002454
            ],
            [
               0.6691790321853384,
               0.9231809021181558
            ],
            [
               0.6663793349906462,
               0.9223408478821673
            ],
            [
               0.663579637795954,
               0.9214915637377157
            ],
            [
               0.6607799406012622,
               0.9206386723294004
            ],
            [
               0.65798024340657,
               0.9197892547778179
            ],
            [
               0.6551805462118778,
               0.918947693849747
            ],
            [
               0.6523808490171856,
               0.9181118476689472
            ],
            [
               0.6495811518224934,
               0.917271332820758
            ],
            [
               0.6467814546278012,
               0.9164090316651365
            ],
            [
               0.643981757433109,
               0.9155057884519393
            ],
            [
               0.6411820602384168,
               0.9145470220440461
            ],
            [
               0.6383823630437246,
               0.91352911030457
            ],
            [
               0.6355826658490324,
               0.9124632333815395
            ],
            [
               0.6327829686543402,
               0.9113750049929712
            ],
            [
               0.629983271459648,
               0.9102994949020775
            ],
            [
               0.6271835742649559,
               0.9092727449193361
            ],
            [
               0.6243838770702637,
               0.9083221031101958
            ],
            [
               0.6215841798755715,
               0.9074582214829336
            ],
            [
               0.6187844826808793,
               0.9066711820162714
            ],
            [
               0.6159847854861871,
               0.9059320342828221
            ],
            [
               0.6131850882914949,
               0.905199415331581
            ],
            [
               0.6103853910968027,
               0.904429397334102
            ],
            [
               0.6075856939021105,
               0.9035857632793758
            ],
            [
               0.6047859967074183,
               0.9026478461281633
            ],
            [
               0.6019862995127261,
               0.9016138899283899
            ],
            [
               0.5991866023180339,
               0.9004993169696929
            ],
            [
               0.5963869051233417,
               0.8993308345095361
            ],
            [
               0.5935872079286495,
               0.8981384813504025
            ],
            [
               0.5907875107339573,
               0.896948136565551
            ],
            [
               0.5879878135392651,
               0.8957765923251331
            ],
            [
               0.5851881163445729,
               0.8946302227025817
            ],
            [
               0.5823884191498807,
               0.8935069675572811
            ],
            [
               0.5795887219551885,
               0.8924002669936388
            ],
            [
               0.5767890247604963,
               0.8913030952150507
            ],
            [
               0.5739893275658041,
               0.8902104882535902
            ],
            [
               0.5711896303711119,
               0.8891197993474962
            ],
            [
               0.5683899331764197,
               0.8880289942149313
            ],
            [
               0.5655902359817275,
               0.8869341823730532
            ],
            [
               0.5627905387870353,
               0.8858279208992443
            ],
            [
               0.5599908415923431,
               0.8846994905465286
            ],
            [
               0.5571911443976509,
               0.8835374641418865
            ],
            [
               0.5543914472029587,
               0.8823338138159498
            ],
            [
               0.5515917500082665,
               0.8810879723085361
            ],
            [
               0.5487920528135743,
               0.8798090296252403
            ],
            [
               0.5459923556188822,
               0.8785147460218916
            ],
            [
               0.54319265842419,
               0.8772271531464
            ],
            [
               0.5403929612294978,
               0.8759658184647157
            ],
            [
               0.5375932640348056,
               0.8747408809392385
            ],
            [
               0.5347935668401134,
               0.8735483164228519
            ],
            [
               0.5319938696454212,
               0.8723693741131471
            ],
            [
               0.529194172450729,
               0.8711748609644012
            ],
            [
               0.526394475256037,
               0.8699333364706339
            ],
            [
               0.5235947780613448,
               0.8686208610238002
            ],
            [
               0.5207950808666526,
               0.8672292240354389
            ],
            [
               0.5179953836719604,
               0.8657698522152861
            ],
            [
               0.5151956864772682,
               0.8642718256729498
            ],
            [
               0.512395989282576,
               0.8627742453797438
            ],
            [
               0.5095962920878838,
               0.8613150225061763
            ],
            [
               0.5067965948931916,
               0.8599193967525827
            ],
            [
               0.5039968976984994,
               0.8585917129436116
            ],
            [
               0.5011972005038072,
               0.8573130915836649
            ],
            [
               0.49839750330911503,
               0.8560458807142364
            ],
            [
               0.49559780611442283,
               0.8547437156363356
            ],
            [
               0.49279810891973064,
               0.8533642889447266
            ],
            [
               0.48999841172503844,
               0.8518810910957084
            ],
            [
               0.48719871453034624,
               0.8502906862663704
            ],
            [
               0.48439901733565405,
               0.8486134398409202
            ],
            [
               0.48159932014096185,
               0.8468875832146527
            ],
            [
               0.47879962294626965,
               0.8451584713325839
            ],
            [
               0.47599992575157746,
               0.8434662527636994
            ],
            [
               0.47320022855688526,
               0.8418355290645194
            ],
            [
               0.47040053136219306,
               0.8402698530093244
            ],
            [
               0.46760083416750087,
               0.838752366626158
            ],
            [
               0.46480113697280867,
               0.8372520169184146
            ],
            [
               0.4620014397781165,
               0.835733191668727
            ],
            [
               0.4592017425834243,
               0.8341657605440225
            ],
            [
               0.4564020453887321,
               0.832532605078387
            ],
            [
               0.4536023481940399,
               0.8308326842901632
            ],
            [
               0.4508026509993477,
               0.8290791584660944
            ],
            [
               0.4480029538046555,
               0.8272935951363996
            ],
            [
               0.4452032566099633,
               0.8254983486677605
            ],
            [
               0.4424035594152711,
               0.8237095478625389
            ],
            [
               0.4396038622205791,
               0.8219327020058225
            ],
            [
               0.4368041650258869,
               0.820161944086778
            ],
            [
               0.43400446783119473,
               0.8183827284675027
            ],
            [
               0.43120477063650253,
               0.8165767794678478
            ],
            [
               0.42840507344181034,
               0.8147275439652013
            ],
            [
               0.42560537624711814,
               0.8128244535801119
            ],
            [
               0.42280567905242594,
               0.8108648704314498
            ],
            [
               0.42000598185773375,
               0.8088534418714091
            ],
            [
               0.41720628466304155,
               0.8067994275779322
            ],
            [
               0.41440658746834935,
               0.8047131271552432
            ],
            [
               0.41160689027365716,
               0.8026026825874675
            ],
            [
               0.40880719307896496,
               0.800472258982786
            ],
            [
               0.40600749588427276,
               0.7983220496546808
            ],
            [
               0.40320779868958057,
               0.7961499113876307
            ],
            [
               0.40040810149488837,
               0.7939539178448964
            ],
            [
               0.39760840430019617,
               0.7917348676782123
            ],
            [
               0.394808707105504,
               0.7894978472838887
            ],
            [
               0.3920090099108118,
               0.7872522777098314
            ],
            [
               0.3892093127161196,
               0.785010352981105
            ],
            [
               0.3864096155214274,
               0.7827842583649651
            ],
            [
               0.3836099183267352,
               0.7805829126664929
            ],
            [
               0.380810221132043,
               0.7784091250108385
            ],
            [
               0.3780105239373508,
               0.7762579686994358
            ],
            [
               0.3752108267426586,
               0.7741168831768477
            ],
            [
               0.3724111295479664,
               0.771967592844254
            ],
            [
               0.3696114323532742,
               0.7697894761387472
            ],
            [
               0.366811735158582,
               0.7675636342895555
            ],
            [
               0.3640120379638898,
               0.7652766895677725
            ],
            [
               0.3612123407691976,
               0.7629233518935385
            ],
            [
               0.3584126435745054,
               0.7605070490042825
            ],
            [
               0.3556129463798132,
               0.7580383798163286
            ],
            [
               0.352813249185121,
               0.7555317240600707
            ],
            [
               0.35001355199042883,
               0.7530008787895559
            ],
            [
               0.34721385479573685,
               0.7504549351319003
            ],
            [
               0.34441415760104466,
               0.7478956291888865
            ],
            [
               0.34161446040635246,
               0.7453170496939561
            ],
            [
               0.33881476321166026,
               0.7427079212168757
            ],
            [
               0.33601506601696807,
               0.7400558744321106
            ],
            [
               0.33321536882227587,
               0.7373524059124876
            ],
            [
               0.3304156716275837,
               0.7345968641812304
            ],
            [
               0.3276159744328915,
               0.7317979422593859
            ],
            [
               0.3248162772381993,
               0.7289718277730182
            ],
            [
               0.3220165800435071,
               0.7261372024477528
            ],
            [
               0.3192168828488149,
               0.7233083901873412
            ],
            [
               0.3164171856541227,
               0.7204887621664897
            ],
            [
               0.3136174884594305,
               0.7176667093713764
            ],
            [
               0.3108177912647383,
               0.7148159467685615
            ],
            [
               0.3080180940700461,
               0.7119007134987059
            ],
            [
               0.3052183968753539,
               0.7088849047462933
            ],
            [
               0.3024186996806617,
               0.7057427822321927
            ],
            [
               0.2996190024859695,
               0.7024681316125743
            ],
            [
               0.2968193052912773,
               0.6990788799367094
            ],
            [
               0.2940196080965851,
               0.6956152930041644
            ],
            [
               0.2912199109018929,
               0.6921316681230145
            ],
            [
               0.2884202137072007,
               0.6886834041407439
            ],
            [
               0.2856205165125085,
               0.6853128566589026
            ],
            [
               0.28282081931781633,
               0.6820379622287118
            ],
            [
               0.28002112212312413,
               0.678847005087577
            ],
            [
               0.27722142492843194,
               0.6757012335527612
            ],
            [
               0.27442172773373974,
               0.6725447825781992
            ],
            [
               0.27162203053904754,
               0.6693192010021538
            ],
            [
               0.26882233334435535,
               0.6659784879247728
            ],
            [
               0.26602263614966315,
               0.6625003619032637
            ],
            [
               0.26322293895497095,
               0.6588905961645595
            ],
            [
               0.260423241760279,
               0.6551793240029395
            ],
            [
               0.2576235445655868,
               0.6514106147884491
            ],
            [
               0.2548238473708946,
               0.6476285993839304
            ],
            [
               0.2520241501762024,
               0.6438643719743686
            ],
            [
               0.2492244529815102,
               0.6401275293172315
            ],
            [
               0.246424755786818,
               0.6364046635525138
            ],
            [
               0.2436250585921258,
               0.6326649097311321
            ],
            [
               0.2408253613974336,
               0.6288704782543213
            ],
            [
               0.2380256642027414,
               0.6249886606189505
            ],
            [
               0.2352259670080492,
               0.6210015180422033
            ],
            [
               0.232426269813357,
               0.6169103927446657
            ],
            [
               0.22962657261866481,
               0.6127341734170415
            ],
            [
               0.22682687542397262,
               0.6085022836967908
            ],
            [
               0.22402717822928042,
               0.6042449725844754
            ],
            [
               0.22122748103458822,
               0.5999841645164032
            ],
            [
               0.21842778383989603,
               0.5957277012508135
            ],
            [
               0.21562808664520383,
               0.5914684815715812
            ],
            [
               0.21282838945051163,
               0.587188274776091
            ],
            [
               0.21002869225581944,
               0.5828644584506766
            ],
            [
               0.20722899506112724,
               0.5784771169214307
            ],
            [
               0.20442929786643504,
               0.5740140683582655
            ],
            [
               0.20162960067174285,
               0.5694723580289582
            ],
            [
               0.19882990347705065,
               0.5648561655444126
            ],
            [
               0.19603020628235845,
               0.5601723918302441
            ],
            [
               0.19323050908766626,
               0.5554259438401612
            ],
            [
               0.19043081189297406,
               0.5506166768128946
            ],
            [
               0.18763111469828186,
               0.545739149017906
            ],
            [
               0.18483141750358967,
               0.5407851309468854
            ],
            [
               0.18203172030889747,
               0.5357476694471306
            ],
            [
               0.17923202311420527,
               0.5306248760571415
            ],
            [
               0.17643232591951308,
               0.5254217224739068
            ],
            [
               0.17363262872482088,
               0.520148930942298
            ],
            [
               0.17083293153012868,
               0.5148192255852015
            ],
            [
               0.1680332343354367,
               0.5094423029763973
            ],
            [
               0.1652335371407445,
               0.5040204603236769
            ],
            [
               0.16243383994605232,
               0.4985466554485308
            ],
            [
               0.15963414275136012,
               0.49300591451843584
            ],
            [
               0.15683444555666792,
               0.48737976584775206
            ],
            [
               0.15403474836197573,
               0.48165222327712925
            ],
            [
               0.15123505116728353,
               0.4758152080322709
            ],
            [
               0.14843535397259133,
               0.4698714319427695
            ],
            [
               0.14563565677789914,
               0.463833632226618
            ],
            [
               0.14283595958320694,
               0.45772034007974755
            ],
            [
               0.14003626238851474,
               0.4515496119483739
            ],
            [
               0.13723656519382255,
               0.4453328947715657
            ],
            [
               0.13443686799913035,
               0.43907115708646394
            ],
            [
               0.13163717080443815,
               0.43275460468932236
            ],
            [
               0.12883747360974596,
               0.4263660057091527
            ],
            [
               0.12603777641505376,
               0.4198863480100122
            ],
            [
               0.12323807922036156,
               0.41330072071480695
            ],
            [
               0.12043838202566937,
               0.40660225978216125
            ],
            [
               0.11763868483097717,
               0.39979274741198406
            ],
            [
               0.11483898763628497,
               0.39287973206044097
            ],
            [
               0.11203929044159278,
               0.3858713671089019
            ],
            [
               0.10923959324690058,
               0.37877105351259216
            ],
            [
               0.10643989605220838,
               0.37157407591738756
            ],
            [
               0.10364019885751619,
               0.3642676907762149
            ],
            [
               0.10084050166282399,
               0.356834817790464
            ],
            [
               0.09804080446813179,
               0.3492600815943508
            ],
            [
               0.0952411072734396,
               0.34153597481458287
            ],
            [
               0.0924414100787474,
               0.33366674542900265
            ],
            [
               0.0896417128840552,
               0.32566833964843006
            ],
            [
               0.086842015689363,
               0.31756411587752514
            ],
            [
               0.08404231849467081,
               0.30937759634012996
            ],
            [
               0.08124262129997883,
               0.3011246757029101
            ],
            [
               0.07844292410528664,
               0.29280802432671416
            ],
            [
               0.07564322691059444,
               0.2844157622564525
            ],
            [
               0.07284352971590224,
               0.27592504425824743
            ],
            [
               0.07004383252121005,
               0.26730947714743875
            ],
            [
               0.06724413532651785,
               0.2585478952400034
            ],
            [
               0.06444443813182565,
               0.24963145610174203
            ],
            [
               0.06164474093713346,
               0.24056651240783555
            ],
            [
               0.05884504374244126,
               0.231372122990938
            ],
            [
               0.056045346547749064,
               0.2220729169685255
            ],
            [
               0.05324564935305687,
               0.21268968174559305
            ],
            [
               0.05044595215836467,
               0.2032309245610683
            ],
            [
               0.047646254963672474,
               0.19368843270755265
            ],
            [
               0.04484655776898028,
               0.1840385808080103
            ],
            [
               0.04204686057428808,
               0.17424922046319438
            ],
            [
               0.039247163379595884,
               0.16429008009706103
            ],
            [
               0.03644746618490369,
               0.1541433506955829
            ],
            [
               0.03364776899021149,
               0.14381097144150465
            ],
            [
               0.030848071795519294,
               0.1333161282563722
            ],
            [
               0.028048374600827097,
               0.12269831748429112
            ],
            [
               0.0252486774061349,
               0.11200340229043847
            ],
            [
               0.022448980211442704,
               0.10127171634478839
            ],
            [
               0.019649283016750507,
               0.09052791285404453
            ],
            [
               0.01684958582205831,
               0.07977570897016398
            ],
            [
               0.014049888627366114,
               0.0689991214996115
            ],
            [
               0.011250191432673917,
               0.05816974245243792
            ],
            [
               0.00845049423798172,
               0.04725772814274159
            ],
            [
               0.005650797043289524,
               0.03624307031448521
            ],
            [
               0.002851099848597327,
               0.02512371629261903
            ],
            [
               5.1402653905130435e-05,
               0.01391817668897301
            ],
            [
               -0.0027482945407870663,
               0.0026620293633239835
            ],
            [
               -0.005547991735479263,
               -0.008600387139583004
            ],
            [
               -0.00834768893017146,
               -0.01982639525966126
            ],
            [
               -0.011147386124863434,
               -0.030984315657757344
            ],
            [
               -0.013947083319555631,
               -0.04205902412241682
            ],
            [
               -0.016746780514247828,
               -0.05305232853851746
            ],
            [
               -0.019546477708940024,
               -0.06397840358877803
            ],
            [
               -0.02234617490363222,
               -0.0748559709711895
            ],
            [
               -0.025145872098324418,
               -0.08569974552625614
            ],
            [
               -0.027945569293016614,
               -0.09651368016257213
            ],
            [
               -0.03074526648770881,
               -0.10728780546437379
            ],
            [
               -0.03354496368240101,
               -0.11799926972088066
            ],
            [
               -0.036344660877093204,
               -0.12861694702993962
            ],
            [
               -0.0391443580717854,
               -0.13910806816729399
            ],
            [
               -0.0419440552664776,
               -0.149444966786642
            ],
            [
               -0.044743752461169795,
               -0.1596102474958885
            ],
            [
               -0.04754344965586199,
               -0.16959931768421596
            ],
            [
               -0.05034314685055419,
               -0.17942002508789986
            ],
            [
               -0.053142844045246385,
               -0.1890898509919064
            ],
            [
               -0.05594254123993858,
               -0.19863155253764886
            ],
            [
               -0.05874223843463078,
               -0.20806827983675089
            ],
            [
               -0.061541935629322975,
               -0.21741907923473752
            ],
            [
               -0.06434163282401517,
               -0.226695455816531
            ],
            [
               -0.06714133001870737,
               -0.2358994202241594
            ],
            [
               -0.06994102721339956,
               -0.24502324358604244
            ],
            [
               -0.07274072440809176,
               -0.254050976984129
            ],
            [
               -0.07554042160278396,
               -0.2629616035333978
            ],
            [
               -0.07834011879747615,
               -0.27173343526719856
            ],
            [
               -0.08113981599216835,
               -0.2803490522679299
            ],
            [
               -0.08393951318686055,
               -0.2887997901596499
            ],
            [
               -0.08673921038155274,
               -0.2970886478730366
            ],
            [
               -0.08953890757624494,
               -0.3052306389304438
            ],
            [
               -0.09233860477093714,
               -0.3132501015349359
            ],
            [
               -0.09513830196562933,
               -0.3211752485436358
            ],
            [
               -0.09793799916032131,
               -0.32903108467026826
            ],
            [
               -0.1007376963550135,
               -0.33683247455944787
            ],
            [
               -0.1035373935497057,
               -0.34457935410721724
            ],
            [
               -0.1063370907443979,
               -0.3522556935916486
            ],
            [
               -0.1091367879390901,
               -0.3598328837747295
            ],
            [
               -0.11193648513378229,
               -0.36727695981630787
            ],
            [
               -0.11473618232847449,
               -0.3745578742160906
            ],
            [
               -0.11753587952316669,
               -0.3816582729680623
            ],
            [
               -0.12033557671785888,
               -0.38857920113549255
            ],
            [
               -0.12313527391255108,
               -0.39534093005154636
            ],
            [
               -0.12593497110724328,
               -0.4019784671179999
            ],
            [
               -0.12873466830193547,
               -0.40853288052486686
            ],
            [
               -0.13153436549662767,
               -0.41504085748631037
            ],
            [
               -0.13433406269131987,
               -0.4215254983095008
            ],
            [
               -0.13713375988601206,
               -0.4279910236047084
            ],
            [
               -0.13993345708070426,
               -0.4344229187939793
            ],
            [
               -0.14273315427539646,
               -0.4407934079024247
            ],
            [
               -0.14553285147008865,
               -0.4470705465772826
            ],
            [
               -0.14833254866478085,
               -0.45322815739531064
            ],
            [
               -0.15113224585947305,
               -0.4592536342541357
            ],
            [
               -0.15393194305416524,
               -0.4651513720542144
            ],
            [
               -0.15673164024885744,
               -0.470940989253501
            ],
            [
               -0.15953133744354964,
               -0.47665114265353026
            ],
            [
               -0.16233103463824183,
               -0.4823110597608945
            ],
            [
               -0.16513073183293403,
               -0.4879425173344055
            ],
            [
               -0.16793042902762623,
               -0.4935547035349957
            ],
            [
               -0.17073012622231842,
               -0.4991433412940082
            ],
            [
               -0.17352982341701062,
               -0.5046939975637834
            ],
            [
               -0.17632952061170282,
               -0.5101881511296702
            ],
            [
               -0.179129217806395,
               -0.5156097850184609
            ],
            [
               -0.1819289150010872,
               -0.5209502547253615
            ],
            [
               -0.1847286121957794,
               -0.5262099312308661
            ],
            [
               -0.1875283093904716,
               -0.53139634066974
            ],
            [
               -0.19032800658516358,
               -0.5365197801958699
            ],
            [
               -0.19312770377985577,
               -0.5415882438582416
            ],
            [
               -0.19592740097454797,
               -0.5466036578803308
            ],
            [
               -0.19872709816924017,
               -0.5515608640236433
            ],
            [
               -0.20152679536393237,
               -0.5564497201460881
            ],
            [
               -0.20432649255862456,
               -0.5612595002123788
            ],
            [
               -0.20712618975331676,
               -0.5659838980882159
            ],
            [
               -0.20992588694800896,
               -0.5706246823310208
            ],
            [
               -0.21272558414270115,
               -0.5751925034528416
            ],
            [
               -0.21552528133739335,
               -0.5797043611115118
            ],
            [
               -0.21832497853208555,
               -0.5841784441509359
            ],
            [
               -0.22112467572677774,
               -0.5886280396075236
            ],
            [
               -0.22392437292146994,
               -0.5930566217669289
            ],
            [
               -0.22672407011616214,
               -0.5974559266933042
            ],
            [
               -0.22952376731085433,
               -0.6018078833333396
            ],
            [
               -0.23232346450554653,
               -0.6060900135825749
            ],
            [
               -0.23512316170023873,
               -0.6102827444844348
            ],
            [
               -0.23792285889493092,
               -0.6143763819051649
            ],
            [
               -0.24072255608962312,
               -0.618375508200387
            ],
            [
               -0.24352225328431532,
               -0.6222992902037237
            ],
            [
               -0.2463219504790075,
               -0.626177395592173
            ],
            [
               -0.2491216476736997,
               -0.6300425404057919
            ],
            [
               -0.2519213448683919,
               -0.6339217217893376
            ],
            [
               -0.2547210420630841,
               -0.6378286169685587
            ],
            [
               -0.2575207392577763,
               -0.6417593297258937
            ],
            [
               -0.2603204364524685,
               -0.6456927368064453
            ],
            [
               -0.2631201336471607,
               -0.6495954092688621
            ],
            [
               -0.2659198308418529,
               -0.6534298306729667
            ],
            [
               -0.2687195280365451,
               -0.6571637570501061
            ],
            [
               -0.2715192252312373,
               -0.6607782930942583
            ],
            [
               -0.2743189224259295,
               -0.6642726447751348
            ],
            [
               -0.27711861962062145,
               -0.6676644172021711
            ],
            [
               -0.27991831681531365,
               -0.6709854908371689
            ],
            [
               -0.28271801401000585,
               -0.6742746108689122
            ],
            [
               -0.28551771120469804,
               -0.6775685841723671
            ],
            [
               -0.28831740839939024,
               -0.6808942255538655
            ],
            [
               -0.29111710559408244,
               -0.6842629034879641
            ],
            [
               -0.29391680278877463,
               -0.6876688158127411
            ],
            [
               -0.29671649998346683,
               -0.6910911842579728
            ],
            [
               -0.299516197178159,
               -0.6944996351653083
            ],
            [
               -0.3023158943728512,
               -0.6978613480388742
            ],
            [
               -0.3051155915675434,
               -0.7011482451482605
            ],
            [
               -0.3079152887622356,
               -0.7043426065619622
            ],
            [
               -0.3107149859569278,
               -0.707439968890301
            ],
            [
               -0.31351468315162,
               -0.7104488683737968
            ],
            [
               -0.3163143803463122,
               -0.7133877437833933
            ],
            [
               -0.3191140775410044,
               -0.7162799454417339
            ],
            [
               -0.3219137747356966,
               -0.7191481649825611
            ],
            [
               -0.3247134719303888,
               -0.722009634296001
            ],
            [
               -0.327513169125081,
               -0.7248731501071333
            ],
            [
               -0.3303128663197732,
               -0.7277384485855956
            ],
            [
               -0.3331125635144654,
               -0.7305978244328297
            ],
            [
               -0.3359122607091576,
               -0.7334393250138371
            ],
            [
               -0.3387119579038498,
               -0.7362504968755483
            ],
            [
               -0.341511655098542,
               -0.7390216065183184
            ],
            [
               -0.3443113522932342,
               -0.7417475045815505
            ],
            [
               -0.34711104948792637,
               -0.7444277725979469
            ],
            [
               -0.34991074668261857,
               -0.7470653402784426
            ],
            [
               -0.35271044387731076,
               -0.7496642224045407
            ],
            [
               -0.35551014107200296,
               -0.7522272586600074
            ],
            [
               -0.35830983826669516,
               -0.7547546789384039
            ],
            [
               -0.36110953546138735,
               -0.757243986492401
            ],
            [
               -0.36390923265607955,
               -0.7596911647158027
            ],
            [
               -0.36670892985077175,
               -0.762092735142885
            ],
            [
               -0.3695086270454637,
               -0.7644478870177933
            ],
            [
               -0.3723083242401559,
               -0.7667598679886067
            ],
            [
               -0.3751080214348481,
               -0.7690360822920856
            ],
            [
               -0.3779077186295403,
               -0.7712867984482958
            ],
            [
               -0.3807074158242325,
               -0.7735228633152964
            ],
            [
               -0.3835071130189247,
               -0.7757531776269593
            ],
            [
               -0.3863068102136169,
               -0.7779827801085979
            ],
            [
               -0.3891065074083091,
               -0.7802121765590908
            ],
            [
               -0.3919062046030013,
               -0.782438109044048
            ],
            [
               -0.3947059017976935,
               -0.7846554455850077
            ],
            [
               -0.3975055989923857,
               -0.7868594692435618
            ],
            [
               -0.4003052961870779,
               -0.7890477063041066
            ],
            [
               -0.4031049933817701,
               -0.7912206119545084
            ],
            [
               -0.4059046905764623,
               -0.7933808677050915
            ],
            [
               -0.4087043877711545,
               -0.7955315799954024
            ],
            [
               -0.4115040849658467,
               -0.7976741050272662
            ],
            [
               -0.41430378216053887,
               -0.7998063935220288
            ],
            [
               -0.41710347935523107,
               -0.8019225786901831
            ],
            [
               -0.41990317654992326,
               -0.8040140744241417
            ],
            [
               -0.42270287374461546,
               -0.8060718715614394
            ],
            [
               -0.42550257093930766,
               -0.808089233635956
            ],
            [
               -0.42830226813399985,
               -0.8100637891485589
            ],
            [
               -0.43110196532869205,
               -0.8119981859206864
            ],
            [
               -0.43390166252338425,
               -0.8138989688419984
            ],
            [
               -0.43670135971807633,
               -0.8157739943792208
            ],
            [
               -0.43950105691276853,
               -0.8176292660497524
            ],
            [
               -0.4423007541074607,
               -0.8194663463739167
            ],
            [
               -0.4451004513021529,
               -0.8212813557707797
            ],
            [
               -0.4479001484968451,
               -0.8230660400549195
            ],
            [
               -0.4506998456915373,
               -0.8248106521644489
            ],
            [
               -0.4534995428862295,
               -0.8265077119327904
            ],
            [
               -0.4562992400809217,
               -0.8281553335371465
            ],
            [
               -0.4590989372756139,
               -0.8297588953814392
            ],
            [
               -0.4618986344703061,
               -0.8313303614061909
            ],
            [
               -0.4646983316649983,
               -0.8328853711093323
            ],
            [
               -0.4674980288596905,
               -0.8344390154034698
            ],
            [
               -0.4702977260543827,
               -0.836001715908077
            ],
            [
               -0.4730974232490749,
               -0.8375766330058336
            ],
            [
               -0.4758971204437671,
               -0.8391595215117331
            ],
            [
               -0.47869681763845917,
               -0.8407410969759488
            ],
            [
               -0.48149651483315137,
               -0.8423110687150261
            ],
            [
               -0.48429621202784356,
               -0.843862365803574
            ],
            [
               -0.48709590922253576,
               -0.845393969384834
            ],
            [
               -0.48989560641722796,
               -0.8469112300176769
            ],
            [
               -0.49269530361192015,
               -0.8484234459711417
            ],
            [
               -0.49549500080661235,
               -0.849939498494614
            ],
            [
               -0.49829469800130455,
               -0.8514631171650837
            ],
            [
               -0.5010943951959967,
               -0.8529895892113133
            ],
            [
               -0.5038940923906889,
               -0.8545053189718179
            ],
            [
               -0.5066937895853811,
               -0.8559907031539775
            ],
            [
               -0.5094934867800733,
               -0.8574256253087729
            ],
            [
               -0.5122931839747655,
               -0.8587958914916316
            ],
            [
               -0.5150928811694577,
               -0.8600984830533145
            ],
            [
               -0.5178925783641499,
               -0.8613437715948904
            ],
            [
               -0.5206922755588421,
               -0.8625537611509253
            ],
            [
               -0.5234919727535343,
               -0.863756700553933
            ],
            [
               -0.5262916699482264,
               -0.8649796184701946
            ],
            [
               -0.5290913671429186,
               -0.8662410602571744
            ],
            [
               -0.5318910643376108,
               -0.8675462908371403
            ],
            [
               -0.534690761532303,
               -0.8688864611269929
            ],
            [
               -0.5374904587269952,
               -0.8702419639496768
            ],
            [
               -0.5402901559216874,
               -0.8715888514699088
            ],
            [
               -0.5430898531163796,
               -0.8729062055873842
            ],
            [
               -0.5458895503110718,
               -0.8741820774124869
            ],
            [
               -0.548689247505764,
               -0.8754161351060026
            ],
            [
               -0.5514889447004562,
               -0.8766183015233293
            ],
            [
               -0.5542886418951484,
               -0.8778040325375629
            ],
            [
               -0.5570883390898406,
               -0.8789880139057165
            ],
            [
               -0.5598880362845328,
               -0.8801785534048858
            ],
            [
               -0.562687733479225,
               -0.881374647649988
            ],
            [
               -0.5654874306739172,
               -0.8825667176372554
            ],
            [
               -0.5682871278686092,
               -0.8837406807130992
            ],
            [
               -0.5710868250633014,
               -0.8848838249600275
            ],
            [
               -0.5738865222579936,
               -0.8859902971121736
            ],
            [
               -0.5766862194526858,
               -0.8870641385979376
            ],
            [
               -0.579485916647378,
               -0.8881186658352693
            ],
            [
               -0.5822856138420702,
               -0.8891722915689566
            ],
            [
               -0.5850853110367624,
               -0.8902421696736906
            ],
            [
               -0.5878850082314546,
               -0.8913378646440651
            ],
            [
               -0.5906847054261468,
               -0.8924573067063415
            ],
            [
               -0.593484402620839,
               -0.8935865636279929
            ],
            [
               -0.5962840998155312,
               -0.8947036838302376
            ],
            [
               -0.5990837970102234,
               -0.8957854758398898
            ],
            [
               -0.6018834942049156,
               -0.8968150617349193
            ],
            [
               -0.6046831913996078,
               -0.8977877308827138
            ],
            [
               -0.6074828885943,
               -0.8987131359875629
            ],
            [
               -0.6102825857889922,
               -0.8996130466693693
            ],
            [
               -0.6130822829836844,
               -0.9005153146005636
            ],
            [
               -0.6158819801783765,
               -0.9014459283996077
            ],
            [
               -0.6186816773730687,
               -0.9024216406268786
            ],
            [
               -0.6214813745677609,
               -0.9034454391522455
            ],
            [
               -0.6242810717624531,
               -0.9045061910389185
            ],
            [
               -0.6270807689571453,
               -0.9055824327564574
            ],
            [
               -0.6298804661518375,
               -0.9066489706011587
            ],
            [
               -0.6326801633465297,
               -0.9076841196394991
            ],
            [
               -0.6354798605412219,
               -0.9086753094382032
            ],
            [
               -0.638279557735914,
               -0.909621428559217
            ],
            [
               -0.6410792549306062,
               -0.9105314262944968
            ],
            [
               -0.6438789521252984,
               -0.9114199374530776
            ],
            [
               -0.6466786493199906,
               -0.9123016222082707
            ],
            [
               -0.6494783465146828,
               -0.9131862201475289
            ],
            [
               -0.652278043709375,
               -0.9140759296926544
            ],
            [
               -0.6550777409040672,
               -0.9149658058062673
            ],
            [
               -0.6578774380987593,
               -0.9158467616788304
            ],
            [
               -0.6606771352934515,
               -0.9167098581201185
            ],
            [
               -0.6634768324881437,
               -0.9175501762496452
            ],
            [
               -0.6662765296828359,
               -0.9183688125986182
            ],
            [
               -0.6690762268775281,
               -0.9191723019151656
            ],
            [
               -0.6718759240722203,
               -0.9199697701490741
            ],
            [
               -0.6746756212669125,
               -0.9207689811304607
            ],
            [
               -0.6774753184616047,
               -0.921572854249026
            ],
            [
               -0.6802750156562969,
               -0.9223778514243248
            ],
            [
               -0.6830747128509891,
               -0.9231749292976006
            ],
            [
               -0.6858744100456813,
               -0.9239527844394533
            ],
            [
               -0.6886741072403735,
               -0.9247022382182695
            ],
            [
               -0.6914738044350657,
               -0.9254201361132217
            ],
            [
               -0.6942735016297579,
               -0.9261112512922782
            ],
            [
               -0.6970731988244501,
               -0.9267873540255811
            ],
            [
               -0.6998728960191423,
               -0.9274636085986732
            ],
            [
               -0.7026725932138345,
               -0.9281534398818878
            ],
            [
               -0.7054722904085265,
               -0.9288636252679663
            ],
            [
               -0.7082719876032187,
               -0.9295913879247133
            ],
            [
               -0.7110716847979109,
               -0.9303246681115229
            ],
            [
               -0.7138713819926031,
               -0.9310457162524519
            ],
            [
               -0.7166710791872953,
               -0.9317370215864551
            ],
            [
               -0.7194707763819875,
               -0.9323877406057293
            ],
            [
               -0.7222704735766797,
               -0.9329985120016941
            ],
            [
               -0.7250701707713719,
               -0.9335829486609015
            ],
            [
               -0.7278698679660641,
               -0.9341650713266894
            ],
            [
               -0.7306695651607563,
               -0.9347731957573426
            ],
            [
               -0.7334692623554485,
               -0.9354319167872684
            ],
            [
               -0.7362689595501407,
               -0.9361544916927496
            ],
            [
               -0.7390686567448329,
               -0.9369378992976711
            ],
            [
               -0.7418683539395251,
               -0.9377621387076607
            ],
            [
               -0.7446680511342173,
               -0.9385941410738217
            ],
            [
               -0.7474677483289094,
               -0.9393953524590479
            ],
            [
               -0.7502674455236016,
               -0.9401309940692422
            ],
            [
               -0.7530671427182938,
               -0.9407785236828654
            ],
            [
               -0.755866839912986,
               -0.9413330425424036
            ],
            [
               -0.7586665371076782,
               -0.9418082408831738
            ],
            [
               -0.7614662343023704,
               -0.9422326982659166
            ],
            [
               -0.7642659314970626,
               -0.9426425978463031
            ],
            [
               -0.7670656286917548,
               -0.9430728294158881
            ],
            [
               -0.769865325886447,
               -0.9435488039767113
            ],
            [
               -0.7726650230811392,
               -0.9440810129118562
            ],
            [
               -0.7754647202758314,
               -0.9446635493347921
            ],
            [
               -0.7782644174705236,
               -0.945276719441793
            ],
            [
               -0.7810641146652157,
               -0.9458928191861726
            ],
            [
               -0.7838638118599079,
               -0.9464834163226359
            ],
            [
               -0.7866635090546001,
               -0.9470262321160869
            ],
            [
               -0.7894632062492923,
               -0.9475099855398343
            ],
            [
               -0.7922629034439845,
               -0.9479362280966506
            ],
            [
               -0.7950626006386766,
               -0.9483180448606554
            ],
            [
               -0.7978622978333688,
               -0.9486762839393286
            ],
            [
               -0.800661995028061,
               -0.9490345012913362
            ],
            [
               -0.8034616922227532,
               -0.949413963377735
            ],
            [
               -0.8062613894174454,
               -0.9498298425631952
            ],
            [
               -0.8090610866121376,
               -0.9502892742795064
            ],
            [
               -0.8118607838068298,
               -0.9507913826687229
            ],
            [
               -0.814660481001522,
               -0.9513288886032338
            ],
            [
               -0.8174601781962142,
               -0.9518906122872361
            ],
            [
               -0.8202598753909064,
               -0.9524641202943716
            ],
            [
               -0.8230595725855986,
               -0.9530379150354475
            ],
            [
               -0.8258592697802908,
               -0.9536028375506502
            ],
            [
               -0.828658966974983,
               -0.9541526446916782
            ],
            [
               -0.8314586641696752,
               -0.9546839372763893
            ],
            [
               -0.8342583613643674,
               -0.9551957076679782
            ],
            [
               -0.8370580585590595,
               -0.9556887469282387
            ],
            [
               -0.8398577557537517,
               -0.9561650495401743
            ],
            [
               -0.8426574529484439,
               -0.956627243218948
            ],
            [
               -0.845457150143136,
               -0.9570780091654223
            ],
            [
               -0.8482568473378282,
               -0.9575194698885146
            ],
            [
               -0.8510565445325204,
               -0.9579525937144249
            ],
            [
               -0.8538562417272126,
               -0.9583767522013891
            ],
            [
               -0.8566559389219048,
               -0.9587896130916922
            ],
            [
               -0.859455636116597,
               -0.9591875159482393
            ],
            [
               -0.8622553333112892,
               -0.9595663535339567
            ],
            [
               -0.8650550305059814,
               -0.9599228036135603
            ],
            [
               -0.8678547277006736,
               -0.9602555884542696
            ],
            [
               -0.8706544248953658,
               -0.9605663554160673
            ],
            [
               -0.873454122090058,
               -0.9608598225053557
            ],
            [
               -0.8762538192847502,
               -0.9611430233684937
            ],
            [
               -0.8790535164794424,
               -0.9614237692127849
            ],
            [
               -0.8818532136741346,
               -0.9617087306685765
            ],
            [
               -0.8846529108688267,
               -0.9620017271088246
            ],
            [
               -0.8874526080635189,
               -0.9623028140636813
            ],
            [
               -0.8902523052582111,
               -0.9626085562328119
            ],
            [
               -0.8930520024529033,
               -0.9629135103142095
            ],
            [
               -0.8958516996475955,
               -0.9632125269467198
            ],
            [
               -0.8986513968422877,
               -0.9635031535474461
            ],
            [
               -0.9014510940369799,
               -0.9637873033372237
            ],
            [
               -0.9042507912316721,
               -0.9640715136015297
            ],
            [
               -0.9070504884263643,
               -0.9643655230098933
            ],
            [
               -0.9098501856210565,
               -0.9646794402422176
            ],
            [
               -0.9126498828157487,
               -0.9650202836424173
            ],
            [
               -0.9154495800104409,
               -0.9653889696499529
            ],
            [
               -0.9182492772051329,
               -0.9657787970780753
            ],
            [
               -0.9210489743998251,
               -0.9661760958050498
            ],
            [
               -0.9238486715945173,
               -0.9665630774833578
            ],
            [
               -0.9266483687892095,
               -0.9669222288887791
            ],
            [
               -0.9294480659839017,
               -0.9672410473288271
            ],
            [
               -0.9322477631785939,
               -0.9675157180395624
            ],
            [
               -0.9350474603732861,
               -0.9677525621184995
            ],
            [
               -0.9378471575679783,
               -0.9679666929006387
            ],
            [
               -0.9406468547626705,
               -0.9681781359269654
            ],
            [
               -0.9434465519573627,
               -0.9684064445996394
            ],
            [
               -0.9462462491520549,
               -0.9686653340533091
            ],
            [
               -0.9490459463467471,
               -0.9689588953327883
            ],
            [
               -0.9518456435414393,
               -0.9692805142035603
            ],
            [
               -0.9546453407361315,
               -0.969614828145589
            ],
            [
               -0.9574450379308237,
               -0.9699421503920944
            ],
            [
               -0.9602447351255159,
               -0.970244050886975
            ],
            [
               -0.9630444323202081,
               -0.9705084418805148
            ],
            [
               -0.9658441295149003,
               -0.9707326785107167
            ],
            [
               -0.9686438267095925,
               -0.9709238012803709
            ],
            [
               -0.9714435239042847,
               -0.9710959238557715
            ],
            [
               -0.9742432210989769,
               -0.9712656311458474
            ],
            [
               -0.9770429182936691,
               -0.9714468317148923
            ],
            [
               -0.9798426154883613,
               -0.9716466308507612
            ],
            [
               -0.9826423126830534,
               -0.9718634293006334
            ],
            [
               -0.9854420098777456,
               -0.9720877344823113
            ],
            [
               -0.9882417070724377,
               -0.9723053317026553
            ],
            [
               -0.9910414042671299,
               -0.9725017685748398
            ],
            [
               -0.9938411014618221,
               -0.9726667658764709
            ],
            [
               -0.9966407986565143,
               -0.9727972699243654
            ],
            [
               -0.9994404958512065,
               -0.9728983474836723
            ],
            [
               -1.0022401930458988,
               -0.9729818173860345
            ],
            [
               -1.005039890240591,
               -0.9730631815710384
            ],
            [
               -1.007839587435283,
               -0.9731578548707358
            ],
            [
               -1.0106392846299752,
               -0.9732777816702833
            ],
            [
               -1.0134389818246674,
               -0.9734292762656438
            ],
            [
               -1.0162386790193596,
               -0.9736124513347209
            ],
            [
               -1.0190383762140518,
               -0.9738220860155977
            ],
            [
               -1.021838073408744,
               -0.9740494058913607
            ],
            [
               -1.0246377706034362,
               -0.9742841089379768
            ],
            [
               -1.0274374677981284,
               -0.9745160823800327
            ],
            [
               -1.0302371649928206,
               -0.9747365312893062
            ],
            [
               -1.0330368621875128,
               -0.9749385450003423
            ],
            [
               -1.035836559382205,
               -0.9751173324118934
            ],
            [
               -1.0386362565768972,
               -0.9752703898670454
            ],
            [
               -1.0414359537715894,
               -0.9753977363229642
            ],
            [
               -1.0442356509662816,
               -0.9755021439054914
            ],
            [
               -1.0470353481609738,
               -0.975589124995152
            ],
            [
               -1.049835045355666,
               -0.9756664071264827
            ],
            [
               -1.0526347425503582,
               -0.9757427672848595
            ],
            [
               -1.0554344397450504,
               -0.9758263592855405
            ],
            [
               -1.0582341369397426,
               -0.9759229398304647
            ],
            [
               -1.0610338341344348,
               -0.9760345511941146
            ],
            [
               -1.063833531329127,
               -0.976159160840602
            ],
            [
               -1.0666332285238191,
               -0.97629148231405
            ],
            [
               -1.0694329257185113,
               -0.9764247927371472
            ],
            [
               -1.0722326229132033,
               -0.9765531719895122
            ],
            [
               -1.0750323201078955,
               -0.9766733785182102
            ],
            [
               -1.0778320173025877,
               -0.9767856521275069
            ],
            [
               -1.08063171449728,
               -0.976893095929436
            ],
            [
               -1.083431411691972,
               -0.97699982393723
            ],
            [
               -1.0862311088866643,
               -0.977108573236259
            ],
            [
               -1.0890308060813565,
               -0.9772187650052819
            ],
            [
               -1.0918305032760487,
               -0.977325920365149
            ],
            [
               -1.0946302004707409,
               -0.977422887112962
            ],
            [
               -1.097429897665433,
               -0.9775026475927204
            ],
            [
               -1.1002295948601253,
               -0.9775617970118247
            ],
            [
               -1.1030292920548175,
               -0.9776033691495889
            ],
            [
               -1.1058289892495097,
               -0.9776377315705902
            ],
            [
               -1.1086286864442019,
               -0.9776808114509656
            ],
            [
               -1.111428383638894,
               -0.9777498020614572
            ],
            [
               -1.1142280808335863,
               -0.9778574514982583
            ],
            [
               -1.1170277780282785,
               -0.9780067108472734
            ],
            [
               -1.1198274752229707,
               -0.9781876468012376
            ],
            [
               -1.1226271724176629,
               -0.978378001642505
            ],
            [
               -1.125426869612355,
               -0.9785477287204007
            ],
            [
               -1.1282265668070472,
               -0.978666556411715
            ],
            [
               -1.1310262640017394,
               -0.9787125509540469
            ],
            [
               -1.1338259611964316,
               -0.9786791365190242
            ],
            [
               -1.1366256583911238,
               -0.978578301248443
            ],
            [
               -1.139425355585816,
               -0.9784387347397077
            ],
            [
               -1.1422250527805082,
               -0.978299120644939
            ],
            [
               -1.1450247499752004,
               -0.9781982966190836
            ],
            [
               -1.1478244471698926,
               -0.9781650180880195
            ],
            [
               -1.1506241443645848,
               -0.9782102793256864
            ],
            [
               -1.153423841559277,
               -0.9783244608293973
            ],
            [
               -1.1562235387539692,
               -0.9784801778817585
            ],
            [
               -1.1590232359486614,
               -0.978640023692023
            ],
            [
               -1.1618229331433536,
               -0.9787669514395116
            ],
            [
               -1.1646226303380458,
               -0.978834273826358
            ],
            [
               -1.167422327532738,
               -0.978832412902118
            ],
            [
               -1.1702220247274302,
               -0.9787705527911701
            ],
            [
               -1.1730217219221224,
               -0.9786729070907056
            ],
            [
               -1.1758214191168146,
               -0.9785709192410885
            ],
            [
               -1.1786211163115068,
               -0.9784938704716533
            ],
            [
               -1.1814208135061988,
               -0.9784607320072998
            ],
            [
               -1.184220510700891,
               -0.9784755823750679
            ],
            [
               -1.1870202078955832,
               -0.9785277130519556
            ],
            [
               -1.1898199050902754,
               -0.9785960703219776
            ],
            [
               -1.1926196022849676,
               -0.9786564021060571
            ],
            [
               -1.1954192994796597,
               -0.978688783866557
            ],
            [
               -1.198218996674352,
               -0.9786832679767237
            ],
            [
               -1.2010186938690441,
               -0.9786421607661973
            ],
            [
               -1.2038183910637363,
               -0.9785785881183364
            ],
            [
               -1.2066180882584285,
               -0.9785121631158546
            ],
            [
               -1.2094177854531207,
               -0.9784633483589915
            ],
            [
               -1.212217482647813,
               -0.9784482946011006
            ],
            [
               -1.2150171798425051,
               -0.9784755349974426
            ],
            [
               -1.2178168770371973,
               -0.9785451195955892
            ],
            [
               -1.2206165742318895,
               -0.9786499035246503
            ],
            [
               -1.2234162714265817,
               -0.9787780678058942
            ],
            [
               -1.226215968621274,
               -0.9789157528769559
            ],
            [
               -1.229015665815966,
               -0.9790489427322946
            ],
            [
               -1.2318153630106583,
               -0.9791642989914568
            ],
            [
               -1.2346150602053505,
               -0.9792492501327328
            ],
            [
               -1.2374147574000427,
               -0.979292030838337
            ],
            [
               -1.240214454594735,
               -0.9792823785928437
            ],
            [
               -1.243014151789427,
               -0.9792132278919483
            ],
            [
               -1.2458138489841193,
               -0.9790831531553272
            ],
            [
               -1.2486135461788115,
               -0.9788987518835732
            ],
            [
               -1.2514132433735037,
               -0.9786758790088308
            ],
            [
               -1.2542129405681959,
               -0.9784387902967524
            ],
            [
               -1.2570126377628879,
               -0.9782168144325158
            ],
            [
               -1.25981233495758,
               -0.9780389756655903
            ],
            [
               -1.2626120321522722,
               -0.9779277551276493
            ],
            [
               -1.2654117293469644,
               -0.9778936290710019
            ],
            [
               -1.2682114265416566,
               -0.9779319741285675
            ],
            [
               -1.2710111237363488,
               -0.978023367059166
            ],
            [
               -1.273810820931041,
               -0.9781373890164469
            ],
            [
               -1.2766105181257332,
               -0.9782390559544007
            ],
            [
               -1.2794102153204254,
               -0.978296249879357
            ],
            [
               -1.2822099125151176,
               -0.9782862561731704
            ],
            [
               -1.2850096097098098,
               -0.9781998007524335
            ],
            [
               -1.287809306904502,
               -0.9780417276644358
            ],
            [
               -1.2906090040991942,
               -0.9778284191452189
            ],
            [
               -1.2934087012938864,
               -0.9775829325737213
            ],
            [
               -1.2962083984885786,
               -0.9773293505044978
            ],
            [
               -1.2990080956832708,
               -0.9770878756708266
            ],
            [
               -1.301807792877963,
               -0.9768717819035184
            ],
            [
               -1.3046074900726552,
               -0.9766866296318444
            ],
            [
               -1.3074071872673474,
               -0.9765314248751731
            ],
            [
               -1.3102068844620396,
               -0.9764008850412784
            ],
            [
               -1.3130065816567318,
               -0.9762878211748078
            ],
            [
               -1.315806278851424,
               -0.9761848637193797
            ],
            [
               -1.3186059760461162,
               -0.9760852241085802
            ],
            [
               -1.3214056732408084,
               -0.9759826943551426
            ],
            [
               -1.3242053704355006,
               -0.9758714362488314
            ],
            [
               -1.3270050676301928,
               -0.9757461691281584
            ],
            [
               -1.329804764824885,
               -0.9756031176829596
            ],
            [
               -1.3326044620195772,
               -0.975441635961315
            ],
            [
               -1.3354041592142694,
               -0.9752659652890097
            ],
            [
               -1.3382038564089616,
               -0.9750863050209706
            ],
            [
               -1.3410035536036538,
               -0.9749184061471547
            ],
            [
               -1.343803250798346,
               -0.974781258616916
            ],
            [
               -1.3466029479930381,
               -0.9746930346503133
            ],
            [
               -1.3494026451877303,
               -0.9746660863821694
            ],
            [
               -1.3522023423824225,
               -0.974702265543886
            ],
            [
               -1.3550020395771145,
               -0.9747899675798632
            ],
            [
               -1.3578017367718067,
               -0.9749040321119273
            ],
            [
               -1.360601433966499,
               -0.9750090054235274
            ],
            [
               -1.363401131161191,
               -0.9750654434446377
            ],
            [
               -1.3662008283558833,
               -0.9750381206715644
            ],
            [
               -1.3690005255505755,
               -0.9749044264977182
            ],
            [
               -1.3718002227452677,
               -0.974661032969157
            ],
            [
               -1.37459991993996,
               -0.974327168094764
            ],
            [
               -1.377399617134652,
               -0.9739434794077024
            ],
            [
               -1.3801993143293443,
               -0.973566383513915
            ],
            [
               -1.3829990115240365,
               -0.9732587705064686
            ],
            [
               -1.3857987087187287,
               -0.9730787576760931
            ],
            [
               -1.3885984059134209,
               -0.9730686804677651
            ],
            [
               -1.391398103108113,
               -0.973246568397987
            ],
            [
               -1.3941978003028053,
               -0.9736019176322033
            ],
            [
               -1.3969974974974975,
               -0.9740967976536155
            ]
         ]
      }
   ]
}
