# Supplementary material for: Isolation of a planar π-aromatic Bi5− ring in a cobalt-based inverse-sandwich-type complex
Source: Nat Chem. 2025 Jan 20;17(4):547–55. doi: 10.1038/s41557-024-01713-8 (PMC11964920; doi:10.1038/s41557-024-01713-8)
Supplement: Supplementary file 4 — Original magnetic data of compound 1 and origin file of Fig. 3. [file 41557_2024_1713_MOESM4_ESM.zip › sr_and_T/19.csv]

comment	corrected Loops
temperature	0.5
sr	0.128
angle	0
trans	0
B	M
-1.3999	-0.9528621032270232
-1.3970974874874873	-0.9523084119667591
-1.394294974974975	-0.9520163673917399
-1.3914924624624623	-0.9519808683862476
-1.3886899499499499	-0.952140198587808
-1.3858874374374373	-0.9523970341436523
-1.3830849249249249	-0.9526473785777789
-1.3802824124124122	-0.9528086571565897
-1.3774798998998998	-0.9528390060976597
-1.3746773873873872	-0.9527429916232855
-1.3718748748748748	-0.952563463762353
-1.3690723623623622	-0.9523634988080305
-1.3662698498498498	-0.9522050610927351
-1.3634673373373372	-0.9521313509747698
-1.3606648248248248	-0.9521578496255223
-1.3578623123123121	-0.9522736355584127
-1.3550597997997997	-0.952450901152992
-1.3522572872872871	-0.9526580079087745
-1.3494547747747747	-0.9528707162418382
-1.346652262262262	-0.9530775298065552
-1.3438497497497497	-0.9532778050262594
-1.341047237237237	-0.953474314914672
-1.3382447247247247	-0.9536641701046111
-1.335442212212212	-0.9538325825620284
-1.3326396996996996	-0.9539527310230136
-1.329837187187187	-0.9539924526273715
-1.3270346746746746	-0.9539256249600678
-1.324232162162162	-0.9537440125332484
-1.3214296496496496	-0.9534648369821204
-1.318627137137137	-0.9531306124588494
-1.3158246246246246	-0.952800426026061
-1.313022112112112	-0.9525348958151265
-1.3102195995995995	-0.9523794067042664
-1.307417087087087	-0.9523510411476219
-1.3046145745745745	-0.952433575095996
-1.301812062062062	-0.9525823380698197
-1.2990095495495495	-0.9527375207065494
-1.2962070370370369	-0.9528417551403956
-1.2934045245245245	-0.9528564325991882
-1.2906020120120119	-0.9527717087022078
-1.2877994994994995	-0.9526072912485306
-1.2849969869869868	-0.9524041558329399
-1.2821944744744744	-0.952210246973703
-1.2793919619619618	-0.9520650260914707
-1.2765894494494494	-0.9519878577753516
-1.2737869369369368	-0.9519737048000199
-1.2709844244244244	-0.9519970125319044
-1.2681819119119118	-0.9520219256217948
-1.2653793993993994	-0.9520150231823716
-1.2625768868868867	-0.9519561993029684
-1.2597743743743743	-0.9518442590208349
-1.2569718618618617	-0.9516958288516515
-1.2541693493493493	-0.9515385290635601
-1.2513668368368367	-0.951401192845432
-1.2485643243243243	-0.9513046483625607
-1.2457618118118117	-0.9512560356626105
-1.2429592992992993	-0.9512481063688256
-1.2401567867867866	-0.9512630730887053
-1.2373542742742742	-0.9512790430296991
-1.2345517617617616	-0.9512764125528341
-1.2317492492492492	-0.9512419811848944
-1.2289467367367366	-0.9511697300800925
-1.2261442242242242	-0.9510586787488862
-1.2233417117117116	-0.9509093896641745
-1.2205391991991992	-0.9507210962891381
-1.2177366866866866	-0.950490968643039
-1.2149341741741742	-0.9502159351253299
-1.2121316616616615	-0.9498962291386013
-1.2093291491491491	-0.9495389519070707
-1.2065266366366365	-0.9491598045151259
-1.203724124124124	-0.9487818036737725
-1.2009216116116115	-0.948430992886556
-1.198119099099099	-0.9481304114050373
-1.1953165865865865	-0.9478943794637043
-1.192514074074074	-0.9477251667416271
-1.1897115615615614	-0.9476133063516445
-1.186909049049049	-0.9475414936425584
-1.1841065365365364	-0.9474906708345163
-1.181304024024024	-0.9474460633271862
-1.1785015115115114	-0.9474009345967473
-1.175698998998999	-0.9473566811688254
-1.1728964864864864	-0.94731928763068
-1.170093973973974	-0.9472935813131353
-1.1672914614614613	-0.9472776270454297
-1.164488948948949	-0.9472596309518244
-1.1616864364364363	-0.9472188476527903
-1.158883923923924	-0.9471305145447897
-1.1560814114114113	-0.946973304627371
-1.153278898898899	-0.9467367616208839
-1.1504763863863863	-0.9464260464696257
-1.1476738738738739	-0.9460621497286414
-1.1448713613613613	-0.945677228807394
-1.1420688488488488	-0.9453063847227983
-1.1392663363363362	-0.9449784160738197
-1.1364638238238238	-0.944708449022291
-1.1336613113113112	-0.9444947191644308
-1.1308587987987986	-0.944320400028692
-1.1280562862862862	-0.9441597214843556
-1.1252537737737738	-0.9439862714568044
-1.1224512612612612	-0.9437807770663775
-1.1196487487487485	-0.9435359904967053
-1.1168462362362361	-0.9432574047687561
-1.1140437237237237	-0.9429599774027317
-1.111241211211211	-0.9426623256098092
-1.1084386986986985	-0.9423805431287513
-1.105636186186186	-0.9421236825380634
-1.1028336736736737	-0.9418921494780437
-1.100031161161161	-0.9416791093915666
-1.0972286486486484	-0.9414739564168235
-1.094426136136136	-0.9412663112122539
-1.0916236236236236	-0.9410490677488053
-1.088821111111111	-0.9408196109957863
-1.0860185985985984	-0.9405791855554868
-1.083216086086086	-0.9403311399326166
-1.0804135735735736	-0.9400791070939221
-1.077611061061061	-0.9398260042258224
-1.0748085485485483	-0.9395741625280121
-1.072006036036036	-0.9393262168092515
-1.0692035235235235	-0.9390859200040749
-1.066401011011011	-0.9388580241709326
-1.0635984984984983	-0.9386468130023415
-1.060795985985986	-0.9384535940211483
-1.0579934734734735	-0.9382741364408833
-1.0551909609609609	-0.93809734648501
-1.0523884484484483	-0.9379062190655003
-1.0495859359359359	-0.9376813351508095
-1.0467834234234235	-0.9374061564405842
-1.0439809109109108	-0.9370725020781288
-1.0411783983983982	-0.936684250549052
-1.0383758858858858	-0.9362576895791235
-1.0355733733733734	-0.9358179636505144
-1.0327708608608608	-0.935392408862411
-1.0299683483483482	-0.9350027376504251
-1.0271658358358358	-0.9346585902766027
-1.0243633233233234	-0.9343546587289757
-1.0215608108108107	-0.934072473224405
-1.0187582982982981	-0.9337863847676577
-1.0159557857857857	-0.933471821908203
-1.0131532732732733	-0.9331130744604961
-1.0103507607607607	-0.9327079796562499
-1.007548248248248	-0.9322679400295286
-1.0047457357357357	-0.9318133308308159
-1.0019432232232233	-0.9313659830402725
-0.9991407107107106	-0.9309414679096883
-0.9963381981981981	-0.9305439741522579
-0.9935356856856856	-0.9301656210885549
-0.9907331731731731	-0.9297904210737311
-0.9879306606606606	-0.9294013783811257
-0.9851281481481481	-0.9289880207065531
-0.9823256356356356	-0.9285514498522356
-0.9795231231231231	-0.9281048646661507
-0.9767206106106106	-0.9276691545834752
-0.973918098098098	-0.9272649989068453
-0.9711155855855855	-0.9269042677383355
-0.968313073073073	-0.9265838991190123
-0.9655105605605605	-0.9262846647434666
-0.962708048048048	-0.9259755842445208
-0.9599055355355355	-0.9256227796477572
-0.957103023023023	-0.9251999713089507
-0.9543005105105105	-0.9246971704558662
-0.951497997997998	-0.9241246562043981
-0.9486954854854854	-0.9235108560045915
-0.9458929729729728	-0.9228947467411555
-0.9430904604604604	-0.9223151678480881
-0.9402879479479478	-0.9218003829158727
-0.9374854354354354	-0.9213610372843992
-0.9346829229229228	-0.9209884339712291
-0.9318804104104104	-0.9206582468528439
-0.9290778978978977	-0.9203380540963282
-0.9262753853853853	-0.9199960036944368
-0.9234728728728727	-0.9196078517087023
-0.9206703603603603	-0.9191605026020173
-0.9178678478478477	-0.9186516426610818
-0.9150653353353353	-0.918086512920449
-0.9122628228228227	-0.9174737693916963
-0.9094603103103103	-0.9168224153035618
-0.9066577977977976	-0.9161410010769262
-0.9038552852852852	-0.9154390368372924
-0.9010527727727726	-0.9147293899465272
-0.8982502602602602	-0.914029847580176
-0.8954477477477477	-0.9133622740998733
-0.8926452352352352	-0.9127488018861114
-0.8898427227227227	-0.9122058627193621
-0.8870402102102102	-0.911738031975734
-0.8842376976976977	-0.9113341146640341
-0.8814351851851852	-0.9109674062870612
-0.8786326726726726	-0.9106007358435744
-0.8758301601601601	-0.9101952007400376
-0.8730276476476476	-0.9097200627099675
-0.8702251351351351	-0.9091606549725073
-0.8674226226226226	-0.9085216363820421
-0.8646201101101101	-0.9078243996798685
-0.8618175975975975	-0.9070994071093075
-0.859015085085085	-0.9063759933981235
-0.8562125725725724	-0.9056730965629824
-0.8534100600600599	-0.9049940919005939
-0.8506075475475474	-0.9043274829454073
-0.8478050350350349	-0.9036531289930911
-0.8450025225225224	-0.9029516946629594
-0.8422000100100099	-0.9022138133364477
-0.8393974974974974	-0.9014455093171394
-0.8365949849849849	-0.9006677277402788
-0.8337924724724723	-0.8999099296151389
-0.8309899599599598	-0.8991998770845764
-0.8281874474474473	-0.8985531823079438
-0.8253849349349348	-0.8979663896673167
-0.8225824224224223	-0.8974162135754986
-0.8197799099099098	-0.8968654507325
-0.8169773973973973	-0.8962737598776209
-0.8141748848848848	-0.8956097747083103
-0.8113723723723723	-0.8948605026038319
-0.8085698598598597	-0.8940348535145766
-0.8057673473473472	-0.893160134939949
-0.8029648348348347	-0.8922727465631932
-0.8001623223223222	-0.8914062743310205
-0.7973598098098097	-0.8905810335469
-0.7945572972972972	-0.8897985530807115
-0.7917547847847847	-0.8890427326505217
-0.7889522722722722	-0.8882870673988867
-0.7861497597597596	-0.8875052409744377
-0.7833472472472471	-0.886681268154492
-0.7805447347347346	-0.8858155991984509
-0.7777422222222221	-0.8849250803533233
-0.7749397097097096	-0.8840368608349689
-0.7721371971971971	-0.8831784670003116
-0.7693346846846846	-0.8823675860711777
-0.7665321721721721	-0.8816051677214092
-0.7637296596596596	-0.8808742624805632
-0.760927147147147	-0.8801450093177847
-0.7581246346346345	-0.8793840731822311
-0.755322122122122	-0.8785653470676935
-0.7525196096096095	-0.8776783653003246
-0.749717097097097	-0.8767317161383328
-0.7469145845845845	-0.8757504632498161
-0.744112072072072	-0.8747685682369752
-0.7413095595595595	-0.8738188687130206
-0.738507047047047	-0.8729238047892682
-0.7357045345345344	-0.8720896419737054
-0.7329020220220219	-0.871305632780967
-0.7300995095095094	-0.8705478965402569
-0.7272969969969969	-0.8697863670169355
-0.7244944844844844	-0.86899242216818
-0.7216919719719719	-0.868144947477584
-0.7188894594594594	-0.86723344565403
-0.7160869469469469	-0.8662579970971165
-0.7132844344344343	-0.8652269240105073
-0.7104819219219218	-0.8641535484711929
-0.7076794094094093	-0.8630533310691915
-0.7048768968968968	-0.8619420712231205
-0.7020743843843843	-0.8608350749433082
-0.6992718718718718	-0.8597466254329353
-0.6964693593593593	-0.858688983552379
-0.6936668468468468	-0.8576705321733418
-0.6908643343343343	-0.8566933609076279
-0.6880618218218217	-0.8557512219068149
-0.6852593093093092	-0.8548290369331304
-0.6824567967967967	-0.8539048217383152
-0.6796542842842842	-0.852954081592534
-0.6768517717717717	-0.8519557182596094
-0.6740492592592592	-0.8508976899855396
-0.6712467467467467	-0.8497804505729665
-0.6684442342342342	-0.8486167250266881
-0.6656417217217216	-0.8474273336349336
-0.6628392092092091	-0.8462341700050555
-0.6600366966966966	-0.8450525607817052
-0.6572341841841841	-0.8438856381628663
-0.6544316716716716	-0.842722833386286
-0.6516291591591591	-0.8415432763236792
-0.6488266466466466	-0.8403231948038015
-0.6460241341341341	-0.8390449393006671
-0.6432216216216216	-0.8377045550881801
-0.640419109109109	-0.83631517348733
-0.6376165965965965	-0.8349048171100266
-0.634814084084084	-0.833509079364176
-0.6320115715715715	-0.832160906670218
-0.629209059059059	-0.8308807602359747
-0.6264065465465465	-0.8296703804250785
-0.623604034034034	-0.8285122199274662
-0.6208015215215215	-0.8273747393892679
-0.617999009009009	-0.8262218135026205
-0.6151964964964964	-0.8250231490561073
-0.6123939839839839	-0.8237623330037893
-0.6095914714714714	-0.8224399991300337
-0.6067889589589589	-0.82107131259248
-0.6039864464464464	-0.8196789169324412
-0.6011839339339339	-0.8182839873665966
-0.5983814214214214	-0.8168985737748713
-0.5955789089089089	-0.815521830800567
-0.5927763963963963	-0.8141412564774264
-0.5899738838838838	-0.8127382411847519
-0.5871713713713713	-0.8112957214291967
-0.5843688588588588	-0.8098050658381466
-0.5815663463463463	-0.8082697063949154
-0.5787638338338338	-0.8067042939953077
-0.5759613213213213	-0.8051298181432778
-0.5731588088088088	-0.8035665712594695
-0.5703562962962963	-0.8020275424470888
-0.5675537837837837	-0.8005145625837526
-0.5647512712712712	-0.7990184238798261
-0.5619487587587587	-0.7975226985772752
-0.5591462462462462	-0.7960096537509478
-0.5563437337337337	-0.7944659907829916
-0.5535412212212212	-0.7928863544431801
-0.5507387087087087	-0.791273541301649
-0.5479361961961962	-0.7896356843463401
-0.5451336836836836	-0.7879818654687836
-0.5423311711711711	-0.7863181543687985
-0.5395286586586586	-0.784645789858001
-0.5367261461461461	-0.7829622353459875
-0.5339236336336336	-0.7812645593499981
-0.5311211211211211	-0.7795535365951196
-0.5283186086086086	-0.7778364704418594
-0.5255160960960961	-0.7761271782887378
-0.5227135835835836	-0.7744427020384226
-0.519911071071071	-0.7727976742558245
-0.5171085585585585	-0.7711983447589932
-0.514306046046046	-0.7696386084203424
-0.5115035335335335	-0.7680998037795319
-0.508701021021021	-0.7665547523293608
-0.5058985085085085	-0.764974947545406
-0.503095995995996	-0.7633385662530792
-0.5002934834834833	-0.7616365459062082
-0.49749097097097084	-0.7598745442187111
-0.4946884584584583	-0.7580699964058344
-0.4918859459459458	-0.7562452197853538
-0.4890834334334333	-0.7544189563586143
-0.4862809209209208	-0.7525993539411895
-0.4834784084084083	-0.750780921591157
-0.48067589589589577	-0.748946601339719
-0.47787338338338325	-0.7470742647598287
-0.47507087087087074	-0.7451453283666123
-0.47226835835835823	-0.7431523755045828
-0.4694658458458457	-0.7411029777000151
-0.4666633333333332	-0.7390182289938172
-0.4638608208208207	-0.7369263773351702
-0.4610583083083082	-0.7348536899400397
-0.4582557957957957	-0.7328156953641578
-0.45545328328328316	-0.7308118413736031
-0.45265077077077065	-0.7288254304046853
-0.44984825825825814	-0.7268288647174084
-0.4470457457457456	-0.7247924046744314
-0.4442432332332331	-0.7226934643822445
-0.4414407207207206	-0.7205233484896025
-0.4386382082082081	-0.7182892966205552
-0.4358356956956956	-0.7160113828230232
-0.43303318318318307	-0.7137156000051839
-0.43023067067067056	-0.7114257034919746
-0.42742815815815804	-0.7091566636992832
-0.42462564564564553	-0.7069118193392467
-0.421823133133133	-0.7046843443229784
-0.4190206206206205	-0.7024620154226122
-0.416218108108108	-0.700233105077188
-0.4134155955955955	-0.697990946107858
-0.410613083083083	-0.6957353995541564
-0.40781057057057046	-0.6934708123318851
-0.40500805805805795	-0.6912015347410816
-0.40220554554554544	-0.6889270940113605
-0.39940303303303293	-0.6866392869850124
-0.3966005205205205	-0.6843226973267347
-0.3937980080080079	-0.6819587561368434
-0.3909954954954955	-0.6795319925764813
-0.3881929829829829	-0.6770361442552497
-0.3853904704704705	-0.6744777103995236
-0.38258795795795786	-0.6718753882411419
-0.37978544544544546	-0.6692553235012104
-0.37698293293293283	-0.6666436685735477
-0.37418042042042043	-0.6640589793494711
-0.3713779079079078	-0.6615070881099763
-0.3685753953953954	-0.6589802105491709
-0.3657728828828828	-0.6564605011484155
-0.3629703703703704	-0.6539266424800851
-0.36016785785785776	-0.6513609598574388
-0.35736534534534536	-0.6487544147756446
-0.35456283283283274	-0.6461077079268287
-0.35176032032032034	-0.643428283244623
-0.3489578078078077	-0.6407246667588793
-0.3461552952952953	-0.6380006542143519
-0.3433527827827827	-0.6352519421690719
-0.3405502702702703	-0.6324668227231289
-0.33774775775775767	-0.629630889643108
-0.33494524524524527	-0.6267339777386651
-0.33214273273273265	-0.623776467831092
-0.32934022022022025	-0.6207721053625788
-0.3265377077077076	-0.6177456583952985
-0.323735195195195	-0.6147256853200178
-0.3209326826826826	-0.6117346787958113
-0.31813017017017	-0.6087801244009405
-0.3153276576576576	-0.605850017331643
-0.31252514514514496	-0.6029150266634167
-0.30972263263263256	-0.5999372017500095
-0.30692012012011993	-0.5968826754626317
-0.30411760760760753	-0.5937341313489877
-0.3013150950950949	-0.5904985371939637
-0.2985125825825825	-0.5872069921505931
-0.2957100700700699	-0.5839060990931582
-0.2929075575575575	-0.5806432080888839
-0.29010504504504486	-0.5774501572898854
-0.28730253253253246	-0.574330927404969
-0.28450002002001984	-0.5712575814381904
-0.28169750750750744	-0.5681762714672582
-0.2788949949949948	-0.5650217989753836
-0.2760924824824824	-0.561736326431131
-0.2732899699699698	-0.5582863560168108
-0.2704874574574574	-0.5546725534377379
-0.26768494494494477	-0.5509292769262362
-0.26488243243243237	-0.5471140213725285
-0.26207991991991975	-0.5432902761832357
-0.25927740740740735	-0.5395094055960321
-0.2564748948948947	-0.5357973737725719
-0.2536723823823823	-0.5321503873362121
-0.2508698698698697	-0.5285404256882593
-0.2480673573573573	-0.524928251615193
-0.24526484484484468	-0.5212790104555496
-0.24246233233233228	-0.5175747884645403
-0.23965981981981965	-0.5138197491639473
-0.23685730730730725	-0.5100362429137855
-0.23405479479479463	-0.5062535973432067
-0.23125228228228223	-0.5024939671260302
-0.2284497697697696	-0.49876070291936075
-0.2256472572572572	-0.49503380644930844
-0.22284474474474458	-0.49127448577880534
-0.22004223223223218	-0.48743751398986906
-0.21723971971971956	-0.48348719900666975
-0.21443720720720716	-0.4794113237390671
-0.21163469469469454	-0.4752279418073832
-0.20883218218218214	-0.4709822528588538
-0.2060296696696695	-0.46673413705832784
-0.2032271571571571	-0.4625401477650905
-0.2004246446446445	-0.4584357348322205
-0.1976221321321321	-0.45442351522928454
-0.19481961961961947	-0.4504715001237735
-0.19201710710710707	-0.4465219701138437
-0.18921459459459444	-0.4425082449415288
-0.18641208208208204	-0.43837406964926035
-0.18360956956956942	-0.43408956087732836
-0.18080705705705702	-0.429658852408285
-0.1780045445445444	-0.42511731341924347
-0.175202032032032	-0.4205195511891326
-0.17239951951951937	-0.4159222447815489
-0.16959700700700697	-0.4113672845757684
-0.16679449449449435	-0.4068703115272689
-0.16399198198198195	-0.4024177720487952
-0.16118946946946933	-0.3979727588645126
-0.15838695695695693	-0.3934871718404231
-0.1555844444444443	-0.38891598799897137
-0.1527819319319319	-0.38422917216893865
-0.14997941941941928	-0.3794179532205471
-0.14717690690690688	-0.3744943152463153
-0.14437439439439426	-0.36948481523616933
-0.14157188188188186	-0.36442146661468283
-0.13876936936936923	-0.3593329378753974
-0.13596685685685683	-0.35423866014192856
-0.1331643443443442	-0.3491469874778504
-0.1303618318318318	-0.34405692965712525
-0.1275593193193192	-0.3389618010079651
-0.12475680680680679	-0.33385279215705527
-0.12195429429429416	-0.328721003479386
-0.11915178178178176	-0.32355756184828116
-0.11634926926926914	-0.31835255814821556
-0.11354675675675674	-0.31309419306649194
-0.11074424424424412	-0.3077694253473097
-0.10794173173173172	-0.30236663164921734
-0.1051392192192191	-0.296879664570106
-0.10233670670670669	-0.291311743282682
-0.09953419419419407	-0.2856772806279106
-0.09673168168168167	-0.2800002463500331
-0.09392916916916905	-0.2743088543534518
-0.09112665665665665	-0.26862781059944146
-0.08832414414414402	-0.26297049907800846
-0.08552163163163162	-0.25733383139141247
-0.082719119119119	-0.2516978349461935
-0.0799166066066066	-0.24603057261590883
-0.07711409409409398	-0.2402971672558773
-0.07431158158158158	-0.23447019704478295
-0.07150906906906895	-0.22853810014369375
-0.06870655655655655	-0.22250875150398525
-0.06590404404404393	-0.21640691526638206
-0.06310153153153153	-0.21026632527039618
-0.06029901901901891	-0.20411899611641432
-0.057496506506506506	-0.19798536010074846
-0.054693993993993884	-0.1918685903699135
-0.05189148148148148	-0.18575506302909522
-0.04908896896896886	-0.17962080073493708
-0.04628645645645646	-0.1734416529390544
-0.04348394394394384	-0.16720363182222336
-0.040681431431431436	-0.16090971308633245
-0.037878918918918814	-0.15458057962062116
-0.03507640640640641	-0.1482488420215335
-0.03227389389389379	-0.1419485116116534
-0.02947138138138139	-0.13570316077564393
-0.026668868868868767	-0.12951671337701853
-0.023866356356356366	-0.12336999149565642
-0.021063843843843744	-0.11722428351456404
-0.018261331331331343	-0.11103092547259008
-0.01545881881881872	-0.10474396726327273
-0.01265630630630632	-0.09833206060853139
-0.009853793793793697	-0.09178604415653363
-0.007051281281281296	-0.08512016407880318
-0.004248768768768674	-0.07836693393354655
-0.001446256256256273	-0.0715675987965716
0.0013562562562563496	-0.06476138265588754
0.00415876876876875	-0.057976803140889654
0.006961281281281373	-0.05122736639442599
0.009763793793793774	-0.044512305605144964
0.012566306306306396	-0.03782130815069912
0.015368818818818797	-0.031140984722065945
0.01817133133133142	-0.024460543732815032
0.02097384384384382	-0.017774776954093463
0.023776356356356443	-0.011083731855427048
0.026578868868868843	-0.004389827201153607
0.029381381381381466	0.002305865696003162
0.03218389389389387	0.00900624656729021
0.03498640640640649	0.015718377035631725
0.03778891891891911	0.02245102515980474
0.04059143143143151	0.029210542811117735
0.043393943943944135	0.0359968374101125
0.046196456456456536	0.042801259996259444
0.04899896896896916	0.049607542320783404
0.05180148148148156	0.05639574065891395
0.05460399399399418	0.06314793703981281
0.05740650650650658	0.06985368013369064
0.060209019019019205	0.07651312693761386
0.0630115315315316	0.08313660201181994
0.06581404404404423	0.08974055977289702
0.06861655655655663	0.09634125637845417
0.07141906906906925	0.10294832205654608
0.07422158158158165	0.10956053568685914
0.07702409409409428	0.11616538215342512
0.07982660660660668	0.12274266289617272
0.0826291191191193	0.12927099153591917
0.0854316316316317	0.1357349522977101
0.08823414414414432	0.14213041065917356
0.09103665665665672	0.14846605602827237
0.09383916916916935	0.15476052816623226
0.09664168168168175	0.16103599440552427
0.09944419419419437	0.16731027864050996
0.10224670670670677	0.17359016825670778
0.10504921921921939	0.17986816053382276
0.10785173173173179	0.1861237819654185
0.11065424424424442	0.1923291093331438
0.11345675675675682	0.19845675090550519
0.11625926926926944	0.20448776663534396
0.11906178178178184	0.21041706536582783
0.12186429429429446	0.21625467377951704
0.12466680680680686	0.22202261851863714
0.12746931931931949	0.2277485386443613
0.13027183183183189	0.23345809841861748
0.1330743443443445	0.23916851042432102
0.1358768568568569	0.24488496961190426
0.13867936936936953	0.25060075614604965
0.14148188188188193	0.2563005701803262
0.14428439439439456	0.2619657207037875
0.14708690690690696	0.26757939234804606
0.14988941941941958	0.2731304384510085
0.15269193193193198	0.27861485384332396
0.1554944444444446	0.28403496996464384
0.158296956956957	0.28939715459644444
0.16109946946946962	0.29470914242904683
0.16390198198198203	0.29997799537128794
0.16670449449449465	0.30520920297584525
0.16950700700700705	0.3104068229458782
0.17230951951951967	0.31557409575552364
0.17511203203203207	0.3207138319263254
0.1779145445445447	0.32582810027974796
0.1807170570570571	0.33091721636064253
0.18351956956956972	0.3359785154231645
0.18632208208208212	0.3410056615207062
0.18912459459459474	0.3459891538703537
0.19192710710710714	0.3509182577839496
0.19472961961961976	0.3557839758887813
0.19753213213213217	0.3605821397762551
0.2003346446446448	0.36531548244231693
0.2031371571571572	0.36999377409875817
0.2059396696696698	0.374631722475725
0.2087421821821822	0.3792451438747171
0.21154469469469483	0.3838466023310835
0.21434720720720724	0.38844201237468484
0.21714971971971986	0.39302945893575947
0.21995223223223226	0.3976007558238348
0.22275474474474488	0.4021452820952531
0.22555725725725728	0.4066547546796657
0.2283597697697699	0.4111271526026725
0.2311622822822823	0.41556819868134587
0.23396479479479493	0.4199896023466392
0.23676730730730733	0.4244044207557979
0.23956981981981995	0.4288210071537947
0.24237233233233235	0.43323767851999395
0.24517484484484497	0.43764017886217277
0.24797735735735738	0.4420032112930946
0.25077986986987	0.44629599649857626
0.2535823823823824	0.4504904166485798
0.256384894894895	0.454569303817717
0.2591874074074074	0.4585321985044426
0.26198991991992004	0.4623965582343287
0.26479243243243245	0.4661937610811044
0.26759494494494507	0.46996089730754
0.27039745745745747	0.47373073461136017
0.2731999699699701	0.4775229061368269
0.2760024824824825	0.48133906213776456
0.2788049949949951	0.48516352031043813
0.2816075075075075	0.48896922145499144
0.28441002002002014	0.49272710318970714
0.28721253253253254	0.49641590110631495
0.29001504504504516	0.5000292438540683
0.29281755755755756	0.5035777836145079
0.2956200700700702	0.5070857180639134
0.2984225825825826	0.5105828889968466
0.3012250950950952	0.514095086108477
0.3040276076076076	0.5176357654151525
0.30683012012012023	0.5212019163507804
0.30963263263263263	0.5247754340144208
0.31243514514514525	0.5283295263991866
0.31523765765765766	0.5318380133589025
0.3180401701701703	0.5352844076156028
0.3208426826826827	0.5386677285898953
0.3236451951951953	0.5420030687016921
0.3264477077077077	0.5453166577926577
0.3292502202202203	0.5486369868036075
0.3320527327327327	0.5519848603729586
0.33485524524524535	0.5553656210155054
0.33765775775775775	0.5587661046517935
0.34046027027027037	0.5621573744153843
0.34326278278278277	0.5655024327269728
0.3460652952952954	0.5687665317038402
0.3488678078078078	0.5719268975386794
0.3516703203203204	0.5749789058893009
0.3544728328328328	0.5779369060722075
0.35727534534534544	0.5808296015856156
0.36007785785785784	0.5836915914026617
0.36288037037037046	0.5865538141286757
0.36568288288288286	0.5894358630674376
0.3684853953953955	0.5923424076504002
0.3712879079079079	0.5952645330616193
0.3740904204204205	0.5981851819289457
0.3768929329329329	0.601086589882833
0.37969544544544553	0.6039570646159662
0.38249795795795793	0.6067948197013973
0.38530047047047056	0.6096076892188097
0.38810298298298296	0.6124090200547512
0.3909054954954956	0.6152113607536898
0.393708008008008	0.6180202979646691
0.3965105205205206	0.6208307025921533
0.3993130330330332	0.6236267883569719
0.4021155455455456	0.6263860638847232
0.40491805805805825	0.6290859313702304
0.40772057057057065	0.6317107964347457
0.4105230830830833	0.634257391806219
0.4133255955955957	0.6367366173724895
0.4161281081081083	0.6391713404046947
0.4189306206206207	0.6415908876809735
0.4217331331331333	0.6440239656414973
0.4245356456456457	0.6464921461174498
0.42733815815815834	0.649005748946649
0.43014067067067074	0.65156307645862
0.43294318318318337	0.6541528317099001
0.43574569569569577	0.6567585733233573
0.4385482082082084	0.6593635458451471
0.4413507207207208	0.6619543187080226
0.4441532332332334	0.6645222921570171
0.4469557457457458	0.6670630245972843
0.44975825825825844	0.6695741597187723
0.45256077077077084	0.6720531842718702
0.45536328328328346	0.6744961802140961
0.45816579579579586	0.6768982000399618
0.4609683083083085	0.679255118672391
0.4637708208208209	0.6815661130818971
0.4665733333333335	0.6838355727344106
0.4693758458458459	0.6860733923165492
0.47217835835835853	0.6882931930197835
0.47498087087087093	0.6905088361487969
0.47778338338338355	0.6927303185592267
0.48058589589589595	0.6949604862784166
0.4833884084084086	0.697193819675533
0.486190920920921	0.6994178757559057
0.4889934334334336	0.7016170495132273
0.491795945945946	0.7037774692046035
0.4945984584584586	0.705891385432547
0.497400970970971	0.707959532792948
0.5002034834834836	0.7099906131133942
0.503005995995996	0.7119980467667526
0.5058085085085087	0.7139951133382336
0.5086110210210211	0.7159902030511875
0.5114135335335337	0.7179838989406001
0.5142160460460461	0.7199689901465216
0.5170185585585587	0.7219334838350122
0.5198210710710711	0.7238655957581144
0.5226235835835837	0.7257589450754207
0.5254260960960961	0.7276160369209952
0.5282286086086088	0.7294486548722932
0.5310311211211212	0.7312748337028045
0.5338336336336338	0.7331132847468063
0.5366361461461462	0.7349770831242044
0.5394386586586588	0.7368687624340151
0.5422411711711712	0.738778565416448
0.5450436836836838	0.740686588411986
0.5478461961961962	0.7425682682990122
0.5506487087087089	0.744401529868987
0.5534512212212213	0.746173327765494
0.5562537337337339	0.7478834852658096
0.5590562462462463	0.7495446016735698
0.5618587587587589	0.7511780803953743
0.5646612712712713	0.7528075895403792
0.5674637837837839	0.754452081987462
0.5702662962962963	0.7561206010890567
0.573068808808809	0.7578104558430937
0.5758713213213213	0.7595091927832351
0.578673833833834	0.7611995212516731
0.5814763463463464	0.7628653978816404
0.584278858858859	0.764497162398474
0.5870813713713714	0.7660940331069455
0.589883883883884	0.7676632559982803
0.5926863963963964	0.769216401569796
0.595488908908909	0.7707642957576363
0.5982914214214214	0.7723125138891358
0.6010939339339341	0.7738591158128553
0.6038964464464465	0.7753954582113954
0.6066989589589589	0.7769097938521567
0.6095014714714717	0.7783923586806354
0.6123039839839841	0.7798401093972345
0.6151064964964965	0.7812593882823988
0.6179090090090089	0.7826655083508323
0.6207115215215218	0.784079310400686
0.6235140340340342	0.7855217699551014
0.6263165465465466	0.7870083719478986
0.629119059059059	0.7885450134803076
0.6319215715715718	0.7901266433832168
0.6347240840840842	0.7917389120220395
0.6375265965965966	0.793362122937407
0.640329109109109	0.7949760903592527
0.6431316216216219	0.7965643369272162
0.6459341341341343	0.7981164448976317
0.6487366466466467	0.7996281357046391
0.651539159159159	0.8010995011587987
0.6543416716716719	0.8025324311896096
0.6571441841841843	0.8039284615543016
0.6599466966966967	0.8052879574951681
0.6627492092092091	0.8066108967763035
0.665551721721722	0.8078987844460148
0.6683542342342343	0.809156711071112
0.6711567467467467	0.8103944580635221
0.6739592592592591	0.8116258981737647
0.676761771771772	0.81286660156551
0.6795642842842844	0.8141302815856211
0.6823667967967968	0.8154252192885315
0.6851693093093092	0.8167518945186554
0.687971821821822	0.8181026835493674
0.6907743343343344	0.8194637906091315
0.6935768468468468	0.8208188170804158
0.6963793593593592	0.8221528185920417
0.6991818718718721	0.8234555592157053
0.7019843843843845	0.8247229923536914
0.7047868968968969	0.825956657121341
0.7075894094094093	0.8271614297556287
0.7103919219219221	0.8283426328687635
0.7131944344344345	0.8295036753157135
0.7159969469469469	0.8306451161110597
0.7187994594594593	0.8317654315065229
0.7216019719719722	0.832863055657298
0.7244044844844846	0.8339387376611171
0.727206996996997	0.8349971165157843
0.7300095095095094	0.8360467175159834
0.7328120220220222	0.8370982045370339
0.7356145345345346	0.8381614395255668
0.738417047047047	0.8392424232115425
0.7412195595595594	0.8403413090800474
0.7440220720720723	0.841452336846185
0.7468245845845847	0.8425658398076636
0.7496270970970971	0.8436716961586929
0.7524296096096099	0.8447630141120106
0.7552321221221223	0.8458386927486932
0.7580346346346347	0.846903857213233
0.7608371471471471	0.8479679133496276
0.76363965965966	0.8490408390443036
0.7664421721721724	0.8501290082944377
0.7692446846846848	0.8512320719052542
0.7720471971971972	0.8523420964418646
0.77484970970971	0.8534453899544403
0.7776522222222224	0.8545264856721304
0.7804547347347348	0.8555729542663124
0.7832572472472472	0.8565793649683349
0.7860597597597601	0.8575489551011928
0.7888622722722725	0.8584923283224839
0.7916647847847849	0.859423528780203
0.7944672972972973	0.8603547762916479
0.7972698098098101	0.8612916654141967
0.8000723223223225	0.8622305384736588
0.8028748348348349	0.8631590578540447
0.8056773473473473	0.8640599493198506
0.8084798598598602	0.8649168179293616
0.8112823723723726	0.8657202117787688
0.814084884884885	0.8664719723588385
0.8168873973973974	0.8671864119753547
0.8196899099099102	0.8678878342207843
0.8224924224224226	0.8686050436923294
0.825294934934935	0.869364410910537
0.8280974474474474	0.8701834787465281
0.8308999599599602	0.8710668980788343
0.8337024724724726	0.8720057463757345
0.836504984984985	0.8729802646354754
0.8393074974974974	0.8739650748943082
0.8421100100100103	0.8749353085039469
0.8449125225225227	0.8758719535284163
0.8477150350350351	0.8767651134273893
0.8505175475475475	0.8776145952124523
0.8533200600600603	0.8784280572468679
0.8561225725725727	0.879217587571127
0.8589250850850851	0.8799958789156226
0.8617275975975975	0.8807730735514017
0.8645301101101104	0.8815549572180696
0.8673326226226228	0.8823426588587431
0.8701351351351352	0.8831335496897876
0.8729376476476476	0.8839227684629711
0.8757401601601604	0.8847047763123133
0.8785426726726728	0.8854745183888795
0.8813451851851852	0.8862280340652382
0.8841476976976976	0.8869625956555838
0.8869502102102105	0.8876765859616547
0.8897527227227229	0.888369327216969
0.8925552352352353	0.8890409855842842
0.8953577477477477	0.889692564328975
0.8981602602602605	0.8903259273738244
0.9009627727727729	0.8909437906962059
0.9037652852852853	0.8915496659953805
0.9065677977977977	0.8921477934737667
0.9093703103103106	0.8927431112762452
0.912172822822823	0.8933412581305191
0.9149753353353354	0.8939485145731727
0.9177778478478478	0.8945715122696727
0.9205803603603606	0.8952165426510119
0.923382872872873	0.8958884102135498
0.9261853853853854	0.896588984391474
0.9289878978978978	0.897315833393201
0.9317904104104107	0.8980614687301198
0.9345929229229231	0.8988136968962943
0.9373954354354355	0.8995573281225135
0.9401979479479479	0.9002770788551651
0.9430004604604607	0.900961051552839
0.9458029729729731	0.901603849868956
0.9486054854854855	0.9022083356497865
0.9514079979979979	0.902785320722103
0.9542105105105108	0.9033510572516374
0.9570130230230232	0.9039230791994408
0.9598155355355356	0.9045155251301304
0.962618048048048	0.9051353263476167
0.9654205605605608	0.9057804569250438
0.9682230730730732	0.9064408433698972
0.9710255855855856	0.9071016986720783
0.973828098098098	0.9077482497312808
0.9766306106106108	0.9083703430593291
0.9794331231231233	0.9089654210299496
0.9822356356356357	0.9095388764774004
0.985038148148148	0.9101016575472773
0.9878406606606609	0.9106659211184802
0.9906431731731733	0.9112402056382687
0.9934456856856857	0.9118257772172733
0.9962481981981981	0.9124154260904205
0.9990507107107109	0.9129951770552784
1.0018532232232233	0.9135484029801237
1.0046557357357357	0.9140610279225581
1.0074582482482481	0.9145261492061507
1.010260760760761	0.914946613416262
1.0130632732732734	0.9153347703612478
1.0158657857857858	0.9157095551865349
1.0186682982982982	0.9160918881333515
1.021470810810811	0.9164998493497036
1.0242733233233234	0.9169450387219551
1.0270758358358358	0.9174310130864254
1.0298783483483482	0.9179539180622003
1.032680860860861	0.9185046959512442
1.0354833733733735	0.9190718224342556
1.0382858858858859	0.9196435415392346
1.0410883983983983	0.9202089902400827
1.0438909109109111	0.9207582321560432
1.0466934234234235	0.9212817783851466
1.049495935935936	0.9217704213258247
1.0522984484484483	0.9222160356417404
1.0551009609609612	0.9226134785180278
1.0579034734734736	0.9229630709009959
1.060705985985986	0.9232726495195325
1.0635084984984984	0.9235580820211309
1.0663110110110112	0.9238415195852678
1.0691135235235236	0.9241474142869235
1.071916036036036	0.9244971828882975
1.0747185485485484	0.924904023078448
1.0775210610610613	0.9253695168190841
1.0803235735735737	0.9258831972180839
1.083126086086086	0.9264253392578163
1.0859285985985985	0.9269721723078259
1.0887311111111113	0.9275018876673928
1.0915336236236237	0.9279995407639592
1.0943361361361361	0.9284593452670598
1.0971386486486485	0.9288837983179643
1.0999411611611614	0.9292802263096025
1.1027436736736738	0.9296562734260703
1.1055461861861862	0.9300162132981895
1.1083486986986986	0.9303595975930568
1.1111512112112114	0.9306827863314908
1.1139537237237238	0.9309826916835655
1.1167562362362362	0.9312610770981584
1.119558748748749	0.9315273883332702
1.1223612612612615	0.9317985310191297
1.1251637737737739	0.9320951275792508
1.1279662862862863	0.9324351913111539
1.130768798798799	0.9328273195839734
1.1335713113113115	0.9332659628687139
1.136373823823824	0.9337308427614981
1.1391763363363363	0.9341912807125541
1.1419788488488491	0.934614487397115
1.1447813613613615	0.93497535393484
1.147583873873874	0.9352645462823006
1.1503863863863864	0.9354920515038059
1.1531888988988992	0.9356847013955036
1.1559914114114116	0.9358781735297115
1.158793923923924	0.936105875379275
1.1615964364364364	0.9363882808893111
1.1643989489489492	0.9367262720010254
1.1672014614614616	0.9371008007126962
1.170003973973974	0.9374791178887238
1.1728064864864864	0.9378256044558686
1.1756089989989993	0.9381136488510573
1.1784115115115117	0.9383346048485941
1.181214024024024	0.9385008004442215
1.1840165365365365	0.9386415508722756
1.1868190490490493	0.9387934888538645
1.1896215615615617	0.938988454835348
1.1924240740740741	0.9392430220315959
1.1952265865865865	0.9395531734797538
1.1980290990990994	0.9398958891522269
1.2008316116116118	0.9402370459145306
1.2036341241241242	0.9405428946935532
1.2064366366366366	0.9407911945078034
1.2092391491491494	0.9409782552526607
1.2120416616616618	0.9411195995607629
1.2148441741741742	0.9412441803633713
1.2176466866866866	0.9413843030790869
1.2204491991991995	0.9415648302743493
1.2232517117117119	0.941795405480433
1.2260542242242243	0.9420682861649607
1.2288567367367367	0.9423623471890081
1.2316592492492495	0.942651633261391
1.234461761761762	0.942915273124983
1.2372642742742743	0.9431451606840702
1.2400667867867867	0.9433486818702257
1.2428692992992996	0.9435455880721393
1.245671811811812	0.9437602245878975
1.2484743243243244	0.9440119638105251
1.2512768368368368	0.9443072954119502
1.2540793493493496	0.9446363970128622
1.256881861861862	0.9449753964907648
1.2596843743743744	0.9452935315530864
1.2624868868868868	0.9455627282923991
1.2652893993993997	0.9457663398449598
1.268091911911912	0.9459041542655919
1.2708944244244245	0.945992129110532
1.2736969369369369	0.9460571311315644
1.2764994494494497	0.9461285992077235
1.279301961961962	0.9462299473666713
1.2821044744744745	0.9463724134308042
1.284906986986987	0.9465530423541442
1.2877094994994998	0.9467569932781552
1.2905120120120122	0.9469629425642543
1.2933145245245246	0.9471495162040398
1.296117037037037	0.947300666621542
1.2989195495495498	0.9474086260181374
1.3017220620620622	0.947474162831474
1.3045245745745746	0.9475048663532943
1.307327087087087	0.9475126957170803
1.3101295995995998	0.9475118998214604
1.3129321121121122	0.9475177817180309
1.3157346246246246	0.9475460028643892
1.318537137137137	0.9476116151803797
1.32133964964965	0.9477270564335518
1.3241421621621623	0.9478989652615863
1.3269446746746747	0.9481245958949882
1.329747187187187	0.948389385305838
1.3325496996997	0.9486674021878332
1.3353522122122123	0.9489257570181284
1.3381547247247247	0.9491326894934058
1.3409572372372371	0.9492674288050731
1.34375974974975	0.9493286906696063
1.3465622622622624	0.9493384267548617
1.3493647747747748	0.9493384664572158
1.3521672872872872	0.9493798149335311
1.3549697997998	0.9495069671464462
1.3577723123123124	0.9497417681304374
1.3605748248248248	0.950072235942127
1.3633773373373372	0.9504508706542765
1.36617984984985	0.9508043903663674
1.3689823623623625	0.9510532661664115
1.3717848748748749	0.9511359948999734
1.3745873873873873	0.9510309347979031
1.3773898998999001	0.9507685696939017
1.3801924124124125	0.9504294337715657
1.382994924924925	0.9501270215560966
1.3857974374374373	0.9499796119693962
1.3885999499499502	0.950078592924217
1.3914024624624626	0.9504623591812358
1.394204974974975	0.9511035970239023
1.3970074874874874	0.9519140574692646
1.39981	0.9527658477899952
1.39991	0.9539543408559665
1.3971074774774772	0.9533103023667719
1.3943049549549547	0.9528580023400317
1.391502432432432	0.9526362007961509
1.3886999099099095	0.9526310455768554
1.385897387387387	0.9527842199466292
1.3830948648648644	0.9530129300742369
1.3802923423423419	0.9532353204383957
1.3774898198198193	0.9533934192722029
1.3746872972972968	0.9534667304104374
1.3718847747747747	0.9534727447483715
1.369082252252252	0.9534549011900866
1.3662797297297296	0.9534625021514764
1.363477207207207	0.9535295164038367
1.3606746846846844	0.9536593412915091
1.3578721621621619	0.9538204617141863
1.3550696396396393	0.9539542832909651
1.3522671171171168	0.9539924526273715
1.3494645945945942	0.9538779916333504
1.3466620720720717	0.953583491528267
1.3438595495495491	0.9531207152092278
1.3410570270270266	0.9525388091347242
1.338254504504504	0.9519119467877897
1.335451981981982	0.9513204292034703
1.3326494594594593	0.950831057513865
1.3298469369369368	0.9504824759242361
1.3270444144144142	0.9502793079108829
1.3242418918918917	0.9501959774926048
1.3214393693693691	0.950188120725957
1.3186368468468466	0.9502074014662019
1.315834324324324	0.9502149452369897
1.3130318018018015	0.9501895640492761
1.310229279279279	0.9501290194071865
1.3074267567567563	0.9500449889799691
1.3046242342342338	0.9499543459083963
1.3018217117117112	0.9498702386639271
1.2990191891891887	0.9497960906625187
1.2962166666666666	0.9497242724141193
1.293414144144144	0.9496393952026028
1.2906116216216215	0.9495245866138156
1.287809099099099	0.9493682483663461
1.2850065765765764	0.9491688783271304
1.2822040540540538	0.9489364294664742
1.2794015315315312	0.9486899837586646
1.2765990090090087	0.9484527460237375
1.2737964864864861	0.9482461047458595
1.2709939639639636	0.948084577095015
1.268191441441441	0.9479729269207884
1.2653889189189185	0.9479058916965464
1.262586396396396	0.9478701260040416
1.2597838738738734	0.9478474482207775
1.2569813513513513	0.9478183823538109
1.2541788288288287	0.9477652500858509
1.2513763063063061	0.9476744885667778
1.2485737837837836	0.9475382183389702
1.245771261261261	0.9473552111405206
1.2429687387387385	0.9471312969943173
1.240166216216216	0.9468790265479556
1.2373636936936934	0.9466162578317592
1.2345611711711708	0.9463634245712165
1.2317586486486483	0.9461396069662575
1.2289561261261257	0.9459580561000958
1.2261536036036031	0.9458222958119036
1.2233510810810806	0.9457240942635532
1.2205485585585585	0.9456443035402307
1.217746036036036	0.9455568237007697
1.2149435135135134	0.9454349623501206
1.2121409909909908	0.9452585670227449
1.2093384684684683	0.9450198513679415
1.2065359459459457	0.9447260391576546
1.2037334234234232	0.9443978122078909
1.2009309009009006	0.9440638269601576
1.198128378378378	0.9437528458916007
1.1953258558558555	0.9434858690638541
1.192523333333333	0.9432707320720191
1.1897208108108104	0.9431008942318526
1.1869182882882878	0.9429587963992958
1.1841157657657653	0.9428226624474849
1.1813132432432432	0.9426744641561229
1.1785107207207206	0.9425063697357594
1.175708198198198	0.9423235010767599
1.1729056756756755	0.9421420714556032
1.170103153153153	0.9419835409024153
1.1673006306306304	0.941866773063577
1.1644981081081078	0.9418008411513104
1.1616955855855853	0.9417808850837175
1.1588930630630627	0.9417883590183336
1.1560905405405402	0.9417955057565155
1.1532880180180176	0.9417724808613483
1.150485495495495	0.9416947165939005
1.1476829729729725	0.941548143846386
1.14488045045045	0.9413307489843437
1.1420779279279278	0.9410503054494717
1.1392754054054053	0.9407194848837193
1.1364728828828827	0.9403504247688468
1.1336703603603602	0.9399509016083925
1.1308678378378376	0.9395235205429597
1.128065315315315	0.9390680729013252
1.1252627927927925	0.9385859123539912
1.12246027027027	0.9380843511079691
1.1196577477477474	0.9375790040720846
1.1168552252252248	0.9370927462723038
1.1140527027027023	0.9366512293215523
1.1112501801801797	0.9362762534291167
1.1084476576576572	0.9359792072184989
1.105645135135135	0.9357569172306972
1.1028426126126125	0.9355915252716456
1.10004009009009	0.9354546787910443
1.0972375675675674	0.9353148461958216
1.0944350450450449	0.9351454805688668
1.0916325225225223	0.934931443311803
1.0888299999999997	0.9346716799010075
1.0860274774774772	0.9343774113097085
1.0832249549549546	0.9340666189633697
1.080422432432432	0.9337568256768902
1.0776199099099095	0.9334586833950462
1.074817387387387	0.9331725026789619
1.0720148648648644	0.9328887475198144
1.0692123423423419	0.9325920816031505
1.0664098198198197	0.9322673087172557
1.0636072972972972	0.9319049426696973
1.0608047747747746	0.931504375831441
1.058002252252252	0.9310735864205668
1.0551997297297295	0.9306256613007164
1.052397207207207	0.9301736124877855
1.0495946846846844	0.9297255861755027
1.0467921621621619	0.9292823761547346
1.0439896396396393	0.9288382336361161
1.0411871171171168	0.9283846604306676
1.0383845945945942	0.9279156745013508
1.0355820720720716	0.9274324011878141
1.032779549549549	0.9269450193738524
1.0299770270270265	0.926471029675288
1.0271745045045044	0.9260301778818276
1.0243719819819819	0.9256376637622241
1.0215694594594593	0.9252980114828198
1.0187669369369368	0.9250018838610459
1.0159644144144142	0.9247271986896783
1.0131618918918917	0.9244444614482643
1.010359369369369	0.9241247668508104
1.0075568468468465	0.9237479582642756
1.004754324324324	0.9233083160336981
1.0019518018018014	0.9228159262291722
0.9991492792792789	0.9222932988467456
0.9963467567567563	0.9217683737684361
0.9935442342342338	0.9212662344369018
0.9907417117117117	0.9208022384148113
0.9879391891891891	0.9203787415032341
0.9851366666666665	0.919986328027731
0.982334144144144	0.919608905772745
0.9795316216216214	0.9192307174615708
0.9767290990990989	0.9188427079968349
0.9739265765765763	0.9184459693803635
0.9711240540540538	0.9180510532494697
0.9683215315315312	0.9176734149817032
0.9655190090090087	0.9173266197278775
0.9627164864864861	0.9170157308292577
0.9599139639639636	0.9167332515053965
0.957111441441441	0.9164591299622433
0.9543089189189184	0.9161649707319091
0.9515063963963963	0.9158211915107954
0.9487038738738738	0.9154048969381028
0.9459013513513512	0.9149060218050038
0.9430988288288287	0.9143298791818022
0.9402963063063061	0.9136954175090002
0.9374937837837836	0.9130298415717042
0.934691261261261	0.912361338250137
0.9318887387387385	0.9117121296817474
0.9290862162162159	0.9110938309854133
0.9262836936936933	0.9105062402149908
0.9234811711711708	0.90993954909686
0.9206786486486482	0.9093789230707525
0.9178761261261257	0.9088097861836042
0.9150736036036036	0.9082221219243689
0.912271081081081	0.9076126181006676
0.9094685585585585	0.9069843191879272
0.9066660360360359	0.9063442943478424
0.9038635135135134	0.9057004018009087
0.9010609909909908	0.9050583701232142
0.8982584684684682	0.904420129212621
0.8954559459459457	0.9037837601108292
0.8926534234234231	0.9031448240280959
0.8898509009009006	0.9024983954865033
0.887048378378378	0.9018409920911266
0.8842458558558555	0.9011717674091579
0.8814433333333329	0.9004927040927053
0.8786408108108104	0.8998079432747088
0.8758382882882882	0.8991226574274738
0.8730357657657657	0.8984419331596718
0.8702332432432431	0.897769990856603
0.8674307207207206	0.8971098237721826
0.864628198198198	0.8964631175085214
0.8618256756756755	0.8958302142803454
0.8590231531531529	0.8952099490774958
0.8562206306306304	0.8945993610763643
0.8534181081081078	0.8939934720744849
0.8506155855855853	0.8933854159634609
0.8478130630630627	0.892767135394605
0.8450105405405401	0.8921306463139975
0.8422080180180176	0.8914695951064124
0.839405495495495	0.8907806231014335
0.8366029729729729	0.8900640199984406
0.8338004504504504	0.8893233352487764
0.8309979279279278	0.8885639757681869
0.8281954054054053	0.8877912201774849
0.8253928828828827	0.8870083614284354
0.8225903603603602	0.8862157200960612
0.8197878378378376	0.8854110073348698
0.816985315315315	0.8845910311125309
0.8141827927927925	0.8837541992119888
0.8113802702702699	0.8829028830491485
0.8085777477477474	0.8820446341531463
0.8057752252252248	0.8811915505122765
0.8029727027027023	0.8803576956001917
0.8001701801801802	0.8795551825900412
0.7973676576576576	0.8787900995404363
0.794565135135135	0.8780596519743751
0.7917626126126125	0.8773516362714953
0.7889600900900899	0.8766466880049335
0.7861575675675674	0.8759228774108048
0.7833550450450448	0.8751614344854188
0.7805525225225223	0.8743519485665119
0.7777499999999997	0.8734954621900846
0.7749474774774772	0.872604459336358
0.7721449549549546	0.8716996577558154
0.769342432432432	0.8708044661304526
0.7665399099099095	0.8699386563461184
0.763737387387387	0.8691130127798581
0.7609348648648648	0.8683263964627321
0.7581323423423423	0.8675659199167232
0.7553298198198197	0.8668100179093776
0.7525272972972972	0.8660334138094021
0.7497247747747746	0.8652125574956826
0.7469222522522521	0.8643301514516859
0.7441197297297295	0.8633778273756243
0.741317207207207	0.8623566955659792
0.7385146846846844	0.8612761173217476
0.7357121621621618	0.8601514373536543
0.7329096396396393	0.8590014604911334
0.7301071171171167	0.857846206522717
0.7273045945945942	0.8567050847440374
0.7245020720720716	0.855595296536086
0.7216995495495495	0.854530160702702
0.718897027027027	0.8535172154560002
0.7160945045045044	0.8525563053724918
0.7132919819819818	0.8516382341143898
0.7104894594594593	0.8507447504670533
0.7076869369369367	0.8498504934523605
0.7048844144144142	0.8489270371676094
0.7020818918918916	0.8479484800500205
0.6992793693693691	0.8468973574105949
0.6964768468468465	0.845769284858159
0.693674324324324	0.8445748510104075
0.6908718018018014	0.843337901679359
0.6880692792792789	0.8420903427823707
0.6852667567567567	0.8408646403571092
0.6824642342342342	0.8396859687985108
0.6796617117117116	0.8385661769120517
0.6768591891891891	0.8375012984767167
0.6740566666666665	0.8364733374522736
0.671254144144144	0.8354558037822363
0.6684516216216214	0.8344213558369099
0.6656490990990989	0.8333492793827489
0.6628465765765763	0.8322306068554227
0.6600440540540538	0.8310694362936899
0.6572415315315312	0.8298802066574973
0.6544390090090086	0.8286819416102776
0.6516364864864861	0.8274913859037303
0.6488339639639635	0.8263172409340177
0.6460314414414414	0.8251572810546925
0.6432289189189189	0.8239991537231905
0.6404263963963963	0.8228244654339301
0.6376238738738738	0.8216147264798466
0.6348213513513512	0.8203571972541204
0.6320188288288286	0.8190487985811703
0.6292163063063061	0.8176969503887241
0.6264137837837835	0.8163172299444243
0.623611261261261	0.8149287406869764
0.6208087387387384	0.8135487306306068
0.6180062162162159	0.8121881066466075
0.6152036936936933	0.8108490621747915
0.6124011711711708	0.8095252569168105
0.6095986486486482	0.8082041502597631
0.6067961261261261	0.8068704860081319
0.6039936036036035	0.8055097401254767
0.601191081081081	0.8041105961556403
0.5983885585585584	0.8026660625881188
0.5955860360360359	0.8011734496875791
0.5927835135135133	0.7996338335595592
0.5899809909909908	0.7980516972641442
0.5871784684684682	0.7964351466193931
0.5843759459459457	0.7947965944625512
0.5815734234234231	0.793153324338405
0.5787709009009008	0.79152711257428
0.5759683783783782	0.7899422401655652
0.5731658558558557	0.7884217432899947
0.5703633333333331	0.7869824615769512
0.5675608108108106	0.7856300814615103
0.564758288288288	0.7843556771194669
0.5619557657657654	0.7831350661157589
0.5591532432432431	0.7819316317912929
0.5563507207207206	0.7807023041896859
0.553548198198198	0.7794054371210888
0.5507456756756755	0.7780086872948165
0.5479431531531529	0.7764949144965623
0.5451406306306303	0.7748646278125526
0.5423381081081078	0.7731344555021558
0.5395355855855855	0.7713322202821881
0.5367330630630629	0.7694901114839494
0.5339305405405403	0.7676378793062839
0.5311280180180178	0.7657978109615424
0.5283254954954952	0.7639825583559731
0.5255229729729727	0.7621959162261625
0.5227204504504503	0.7604357269136828
0.5199179279279278	0.7586975134828409
0.5171154054054052	0.7569773878927601
0.5143128828828827	0.7552732331963445
0.5115103603603601	0.7535839325335063
0.5087078378378376	0.7519072233740071
0.505905315315315	0.7502373032706375
0.5031027927927927	0.748563414527285
0.5003002702702701	0.7468702651642183
0.4974977477477476	0.7451404463343413
0.494695225225225	0.7433582393564511
0.49189270270270247	0.7415136462526485
0.4890901801801799	0.7396053253631782
0.48628765765765736	0.737641420920379
0.483485135135135	0.7356379331915827
0.48068261261261247	0.7336150547514632
0.4778800900900899	0.7315925321925818
0.47507756756756736	0.7295853909405932
0.4722750450450448	0.7276012008885029
0.46947252252252225	0.7256395310122925
0.4666699999999997	0.7236935330010057
0.46386747747747736	0.7217529497779744
0.4610649549549548	0.7198074729040591
0.45826243243243225	0.7178493773508664
0.4554599099099097	0.7158747128786562
0.45265738738738714	0.7138828825145787
0.4498548648648646	0.7118749874162785
0.44705234234234204	0.709851678639554
0.4442498198198197	0.7078113268086045
0.44144729729729715	0.7057491093052504
0.4386447747747746	0.7036572296007998
0.43584225225225204	0.7015260838756934
0.4330397297297295	0.6993459220756888
0.43023720720720693	0.697108492449953
0.4274346846846844	0.6948082969034175
0.42463216216216204	0.6924433274433173
0.4218296396396395	0.6900153762212944
0.41902711711711693	0.6875301104139235
0.4162245945945944	0.6849970429121808
0.4134220720720718	0.682429356726412
0.41061954954954927	0.6798433616313155
0.40781702702702693	0.6772572938485292
0.4050145045045044	0.6746892871374133
0.4022119819819818	0.6721546365482702
0.39940945945945927	0.6696628454608358
0.3966069369369367	0.6672152379098957
0.39380441441441416	0.6648039818187934
0.3910018918918916	0.6624131241656189
0.3881993693693693	0.6600217180037413
0.3853968468468467	0.65760846958105
0.38259432432432416	0.6551567687975115
0.3797918018018016	0.6526587016568939
0.37698927927927905	0.6501168089882632
0.3741867567567565	0.6475429413348854
0.37138423423423395	0.6449544065445109
0.3685817117117116	0.6423684513565904
0.36577918918918906	0.6397966798945129
0.3629766666666665	0.637241088213641
0.36017414414414395	0.634692936609528
0.3573716216216214	0.632134820152084
0.35456909909909884	0.629545303841269
0.3517665765765763	0.6269046859751934
0.34896405405405395	0.6242001095430942
0.3461615315315314	0.6214284749794552
0.34335900900900884	0.6185963436104898
0.3405564864864863	0.6157170140936942
0.33775396396396373	0.6128058699983241
0.3349514414414412	0.6098756267467677
0.3321489189189186	0.6069330738029153
0.3293463963963963	0.6039783303052122
0.32654387387387374	0.6010067146546809
0.3237413513513512	0.5980123933943098
0.3209388288288286	0.5949923493110119
0.31813630630630607	0.5919491106545594
0.3153337837837835	0.5888911445157552
0.31253126126126096	0.5858306728526275
0.30972873873873863	0.5827796160731679
0.3069262162162161	0.5797450716416229
0.3041236936936935	0.5767259453402815
0.30132117117117097	0.5737119954054494
0.2985186486486484	0.5706857485322937
0.29571612612612586	0.567626779819026
0.2929136036036035	0.5645170499467651
0.29011108108108097	0.5613456345977352
0.2873085585585584	0.5581113799225157
0.28450603603603586	0.5548226966957086
0.2817035135135133	0.5514946247620505
0.27890099099099075	0.5481441434347073
0.2760984684684682	0.5447851945533903
0.27329594594594586	0.5414248776327322
0.2704934234234233	0.5380618040407135
0.26769090090090075	0.5346868511677277
0.2648883783783782	0.5312858122206218
0.26208585585585564	0.52784294612378
0.2592833333333331	0.524344336912888
0.25648081081081053	0.5207802577682181
0.2536782882882882	0.5171462450562787
0.25087576576576565	0.5134430942212559
0.2480732432432431	0.5096762867627167
0.24527072072072054	0.5058553457759871
0.24246819819819798	0.5019933393116207
0.23966567567567543	0.4981063695258232
0.23686315315315287	0.4942126125828013
0.23406063063063054	0.49033047470130237
0.23125810810810798	0.4864757456400234
0.22845558558558543	0.48265815393729605
0.22565306306306288	0.4788782356392752
0.22285054054054032	0.4751256706614032
0.22004801801801777	0.4713800484784278
0.2172454954954952	0.46761438958941914
0.21444297297297288	0.463800848194265
0.21164045045045032	0.4599171665262279
0.20883792792792777	0.45595197942024296
0.20603540540540521	0.45190721122791494
0.20323288288288266	0.44779659188191
0.2004303603603601	0.44364053261364145
0.19762783783783777	0.43945885104844723
0.19482531531531522	0.43526367529921806
0.19202279279279266	0.43105495107079606
0.1892202702702701	0.42682022955725657
0.18641774774774755	0.42253902665794063
0.183615225225225	0.41819045973799235
0.18081270270270244	0.4137616324817411
0.1780101801801801	0.40925380982116766
0.17520765765765756	0.4046840055259773
0.172405135135135	0.40008105311323
0.16960261261261245	0.3954770913536129
0.1668000900900899	0.3908970443511598
0.16399756756756734	0.3863495300357099
0.16119504504504478	0.38182235506863765
0.15839252252252245	0.37728439014200005
0.1555899999999999	0.3726935867131802
0.15278747747747734	0.36800886022723694
0.14998495495495479	0.3632022160121087
0.14718243243243223	0.3582673085007288
0.14437990990990968	0.35322169360094485
0.14157738738738712	0.3481020230184921
0.1387748648648648	0.3429536832452028
0.13597234234234223	0.3378181460823119
0.13316981981981968	0.33272197696598793
0.13036729729729712	0.3276708148053177
0.12756477477477457	0.32264991568654855
0.12476225225225201	0.3176306416910893
0.12195972972972946	0.3125803424938788
0.11915720720720713	0.307472087579085
0.11635468468468457	0.3022909899980238
0.11355216216216202	0.29703529262967604
0.11074963963963946	0.291712427558999
0.10794711711711691	0.28633215200764717
0.10514459459459435	0.28089990828309813
0.1023420720720718	0.27541336037854325
0.09953954954954947	0.2698636954149882
0.09673702702702691	0.2642412544603535
0.09393450450450436	0.2585431452215502
0.0911319819819818	0.25277943907032324
0.08832945945945925	0.24697481593488824
0.08552693693693669	0.24116406261466683
0.08272441441441436	0.23538213668604752
0.0799218918918918	0.22965174867746946
0.07711936936936925	0.22397273840350965
0.0743168468468467	0.21831736827988119
0.07151432432432414	0.2126339789122418
0.06871180180180159	0.20685875467179768
0.06590927927927903	0.20093252987605745
0.0631067567567567	0.19481762076510178
0.060304234234234144	0.18850932642325752
0.05750171171171159	0.18203820440861604
0.054699189189189035	0.1754620724096313
0.05189666666666648	0.16884999581906374
0.049094144144143925	0.162263179255641
0.04629162162162137	0.1557387632106315
0.04348909909909904	0.14928162693273664
0.04068657657657648	0.14286667928560723
0.03788405405405393	0.13645064153552836
0.035081531531531374	0.12998916257916715
0.03227900900900882	0.12345334235565239
0.029476486486486264	0.11683999158902716
0.02667396396396371	0.11017215594650942
0.023871441441441377	0.10348983610748388
0.021068918918918822	0.09683427262701949
0.018266396396396267	0.09023144213524575
0.015463873873873712	0.08368072686755684
0.012661351351351158	0.07715294608400353
0.009858828828828603	0.07059867684460286
0.007056306306306048	0.06396417024655027
0.004253783783783716	0.05720945272836109
0.0014512612612611608	0.050322351920095265
-0.001351261261261394	0.04332352043564963
-0.004153783783783949	0.03626060427190414
-0.006956306306306503	0.029193455574561877
-0.009758828828829058	0.022175413105663344
-0.012561351351351613	0.015237065616144296
-0.015363873873873946	0.008378068033767061
-0.0181663963963965	0.0015697737194809713
-0.020968918918919055	-0.00523235276272227
-0.02377144144144161	-0.012071038907069842
-0.026573963963964164	-0.01897061620236351
-0.02937648648648672	-0.025927573858411435
-0.03217900900900905	-0.03291176851774269
-0.03498153153153161	-0.03987798655532587
-0.03778405405405416	-0.04678377315644333
-0.040586576576576716	-0.05360704043290193
-0.04338909909909927	-0.06035682946957838
-0.046191621621621826	-0.0670728327545686
-0.04899414414414438	-0.07381315767606922
-0.05179666666666671	-0.08063400991804254
-0.05459918918918927	-0.08756803473469099
-0.05740171171171182	-0.09460887279037361
-0.06020423423423438	-0.10170771406248946
-0.06300675675675693	-0.10878380228174805
-0.06580927927927949	-0.1157462058018055
-0.06861180180180204	-0.12252028302548479
-0.07141432432432437	-0.12907046316767917
-0.07421684684684693	-0.13541188980946017
-0.07701936936936948	-0.14160688122363546
-0.07982189189189204	-0.1477469612291174
-0.0826244144144146	-0.15392584492170097
-0.08542693693693715	-0.16021170513687782
-0.0882294594594597	-0.16662732635004612
-0.09103198198198204	-0.1731442728071056
-0.09383450450450459	-0.17969276089309133
-0.09663702702702714	-0.18618397212823573
-0.0994395495495497	-0.19253767193143617
-0.10224207207207225	-0.1987064432178664
-0.10504459459459481	-0.20468907047112278
-0.10784711711711736	-0.21052917966443002
-0.1106496396396397	-0.21629996452178452
-0.11345216216216225	-0.22208017519983664
-0.1162546846846848	-0.22792913578509272
-0.11905720720720736	-0.23386861749461269
-0.12185972972972992	-0.23987698558772158
-0.12466225225225247	-0.24589700953694865
-0.12746477477477502	-0.2518544155628311
-0.13026729729729736	-0.25768104373186657
-0.1330698198198199	-0.2633353168235169
-0.13587234234234247	-0.26881390202391514
-0.13867486486486502	-0.27415146157061204
-0.14147738738738758	-0.2794091973394904
-0.14427990990991013	-0.2846562567750555
-0.14708243243243246	-0.28994996023576364
-0.14988495495495502	-0.29532074204670816
-0.15268747747747757	-0.30076583401743057
-0.15549000000000013	-0.30625278216877033
-0.15829252252252268	-0.31173087905109026
-0.16109504504504524	-0.31714645605035247
-0.1638975675675678	-0.32245729106684
-0.16670009009009013	-0.32764220819432593
-0.16950261261261268	-0.33270385054802926
-0.17230513513513523	-0.3376648684902131
-0.1751076576576578	-0.34255962750394237
-0.17791018018018034	-0.3474244717837985
-0.1807127027027029	-0.35228942584214257
-0.18351522522522545	-0.35717320344104725
-0.1863177477477478	-0.36208200224731396
-0.18912027027027034	-0.3670113282783474
-0.1919227927927929	-0.3719494073508393
-0.19472531531531545	-0.3768807275523334
-0.197527837837838	-0.38178877018004514
-0.20033036036036056	-0.38665770212582345
-0.20313288288288311	-0.3914733716493845
-0.20593540540540545	-0.39622414486189544
-0.208737927927928	-0.4009019180739642
-0.21154045045045056	-0.40550320982262694
-0.2143429729729731	-0.41002984464744957
-0.21714549549549567	-0.4144886274872996
-0.21994801801801822	-0.4188896701722385
-0.22275054054054078	-0.4232435788829277
-0.2255530630630631	-0.42755830188375415
-0.22835558558558566	-0.4318367829761483
-0.23115810810810822	-0.43607646353357415
-0.23396063063063077	-0.4402711007413886
-0.23676315315315333	-0.4444145031223225
-0.23956567567567588	-0.44850495236721216
-0.24236819819819821	-0.452548628509487
-0.24517072072072077	-0.4565605087855313
-0.24797324324324332	-0.4605619739853563
-0.2507757657657659	-0.46457549618837984
-0.25357828828828843	-0.4686179010535005
-0.256380810810811	-0.47269437693437805
-0.25918333333333354	-0.47679535831312886
-0.2619858558558559	-0.4808976079600234
-0.26478837837837843	-0.4849695008537747
-0.267590900900901	-0.48897911205713124
-0.27039342342342354	-0.4929027166694387
-0.2731959459459461	-0.4967310830023071
-0.27599846846846865	-0.5004715823978265
-0.2788009909909912	-0.5041454523095168
-0.28160351351351354	-0.5077810990174847
-0.2844060360360361	-0.511405591436759
-0.28720855855855865	-0.51503705107824
-0.2900110810810812	-0.5186803015787911
-0.29281360360360376	-0.5223270268399125
-0.2956161261261263	-0.5259601840476555
-0.29841864864864887	-0.5295610372836148
-0.3012211711711712	-0.5331163780504995
-0.30402369369369375	-0.536623531375702
-0.3068262162162163	-0.5400915714872481
-0.30962873873873886	-0.5435384832514276
-0.3124312612612614	-0.5469853454092362
-0.31523378378378397	-0.5504495305950696
-0.3180363063063065	-0.5539391310655801
-0.32083882882882886	-0.5574502982558749
-0.3236413513513514	-0.5609681500475507
-0.32644387387387397	-0.564470733218492
-0.3292463963963965	-0.5679346286324438
-0.3320489189189191	-0.5713404292648117
-0.33485144144144163	-0.5746765717500448
-0.3376539639639642	-0.5779407096934819
-0.3404564864864865	-0.5811386861485266
-0.3432590090090091	-0.5842818733871173
-0.34606153153153163	-0.5873839751223682
-0.3488640540540542	-0.5904582736046415
-0.35166657657657674	-0.593515868716527
-0.3544690990990993	-0.5965649255495458
-0.3572716216216216	-0.599610556447181
-0.3600741441441442	-0.6026548593668035
-0.36287666666666674	-0.6056968192846048
-0.3656791891891893	-0.6087321213845152
-0.36848171171171185	-0.6117532238364831
-0.3712842342342344	-0.614750119663058
-0.37408675675675696	-0.6177120139657843
-0.3768892792792793	-0.6206297277358692
-0.37969180180180184	-0.6234981979661238
-0.3824943243243244	-0.6263181940924591
-0.38529684684684695	-0.6290964666506982
-0.3880993693693695	-0.6318440001616823
-0.39090189189189206	-0.6345727156439476
-0.3937044144144146	-0.6372916056408324
-0.39650693693693695	-0.6400036203466588
-0.3993094594594595	-0.6427044882203665
-0.40211198198198206	-0.6453840533299438
-0.4049145045045046	-0.6480298352689553
-0.40771702702702717	-0.6506316799857108
-0.4105195495495496	-0.6531858934893269
-0.41332207207207217	-0.6556973399216435
-0.4161245945945947	-0.6581786416426836
-0.4189271171171173	-0.6606466267194153
-0.4217296396396397	-0.6631171690183117
-0.4245321621621623	-0.6656001845238846
-0.42733468468468483	-0.668096538968955
-0.4301372072072073	-0.6705979675845342
-0.4329397297297298	-0.6730900318932949
-0.4357422522522524	-0.6755570319288651
-0.4385447747747748	-0.6779870701239246
-0.4413472972972974	-0.6803754074281829
-0.44414981981981994	-0.6827249001150351
-0.4469523423423425	-0.6850434271095822
-0.44975486486486493	-0.6873393942499715
-0.4525573873873875	-0.6896171810232914
-0.45535990990991004	-0.691874462337261
-0.4581624324324325	-0.6941026418967016
-0.46096495495495504	-0.6962904169952517
-0.4637674774774776	-0.6984292106488275
-0.46657000000000015	-0.7005183551641949
-0.4693725225225226	-0.702567846258688
-0.47217504504504515	-0.7045972766403861
-0.4749775675675677	-0.7066309445388486
-0.47778009009009015	-0.7086906156592392
-0.4805826126126127	-0.7107884329537719
-0.48338513513513526	-0.7129226021304373
-0.4861876576576578	-0.7150776293615413
-0.48899018018018026	-0.7172293153767837
-0.4917927027027028	-0.7193529663735496
-0.49459522522522537	-0.7214320092247528
-0.4973977477477478	-0.7234638958543782
-0.5002002702702704	-0.7254610132513077
-0.5030027927927929	-0.7274460329491252
-0.5058053153153154	-0.7294431490067312
-0.5086078378378379	-0.7314682407108499
-0.5114103603603605	-0.7335215524315801
-0.514212882882883	-0.7355857548307936
-0.5170154054054055	-0.7376304427324105
-0.519817927927928	-0.7396218414270272
-0.5226204504504506	-0.7415345395212878
-0.525422972972973	-0.7433611620845422
-0.5282254954954956	-0.7451164138886055
-0.5310280180180181	-0.7468337349506309
-0.5338305405405407	-0.7485553267818106
-0.5366330630630631	-0.7503186624288563
-0.5394355855855857	-0.7521439484801142
-0.5422381081081082	-0.7540268511143702
-0.5450406306306307	-0.7559391374316906
-0.5478431531531532	-0.7578372545020338
-0.5506456756756758	-0.7596761631188835
-0.5534481981981982	-0.7614239011422639
-0.5562507207207208	-0.7630720310874806
-0.5590532432432433	-0.7646384676410429
-0.5618557657657659	-0.7661617441960984
-0.5646582882882883	-0.7676886899989832
-0.5674608108108109	-0.7692597428043175
-0.5702633333333335	-0.7708969246043293
-0.5730658558558559	-0.7725985662006425
-0.5758683783783785	-0.7743424935582628
-0.578670900900901	-0.7760964032793323
-0.5814734234234236	-0.777831598136731
-0.584275945945946	-0.779535029200535
-0.5870784684684686	-0.7812151442672872
-0.5898809909909911	-0.7828992005317386
-0.5926835135135136	-0.7846227261023695
-0.5954860360360361	-0.7864146611774434
-0.5982885585585587	-0.7882833772588562
-0.6010910810810811	-0.7902086620179398
-0.6038936036036037	-0.7921428785452769
-0.6066961261261262	-0.7940214814025748
-0.6094986486486488	-0.7957799184064474
-0.6123011711711712	-0.7973717367512645
-0.6151036936936938	-0.7987821984352601
-0.6179062162162163	-0.8000330723310747
-0.6207087387387388	-0.8011770544973726
-0.6235112612612613	-0.8022835448948198
-0.6263137837837839	-0.8034201918448352
-0.6291163063063064	-0.8046358325887912
-0.6319188288288289	-0.8059498407291863
-0.6347213513513514	-0.8073506897707166
-0.637523873873874	-0.8088035277118326
-0.6403263963963964	-0.8102637490299351
-0.643128918918919	-0.8116918618659026
-0.6459314414414415	-0.8130648843139858
-0.6487339639639641	-0.814381002630709
-0.6515364864864865	-0.8156567002809907
-0.6543390090090091	-0.8169181317634406
-0.6571415315315317	-0.8181902954837199
-0.6599440540540541	-0.8194879966855486
-0.6627465765765767	-0.8208116192268609
-0.6655490990990992	-0.8221487712519979
-0.6683516216216216	-0.823480681517236
-0.6711541441441442	-0.8247905883749891
-0.6739566666666668	-0.826070830547883
-0.6767591891891893	-0.8273260428938143
-0.6795617117117118	-0.8285714588197219
-0.6823642342342343	-0.8298271911064357
-0.6851667567567569	-0.8311108053616889
-0.6879692792792793	-0.8324310069987091
-0.6907718018018019	-0.8337846942925518
-0.6935743243243244	-0.8351582519740293
-0.696376846846847	-0.8365323271734959
-0.6991793693693694	-0.837888069607168
-0.701981891891892	-0.8392123927132127
-0.7047844144144145	-0.8405003504057753
-0.707586936936937	-0.8417539815699413
-0.7103894594594595	-0.8429784382024761
-0.7131919819819821	-0.8441773025675248
-0.7159945045045045	-0.8453492894639436
-0.7187970270270271	-0.8464879143102144
-0.7215995495495496	-0.8475844340924426
-0.7244020720720722	-0.8486329419277374
-0.7272045945945946	-0.8496354853923074
-0.7300071171171172	-0.8506048963450852
-0.7328096396396397	-0.851563762987896
-0.7356121621621622	-0.852539384954953
-0.7384146846846847	-0.853556109154401
-0.7412172072072073	-0.8546275590706931
-0.7440197297297299	-0.8557515062385639
-0.7468222522522523	-0.8569093700456176
-0.7496247747747748	-0.8580708179648102
-0.7524272972972974	-0.8592022003994935
-0.7552298198198198	-0.8602762107724311
-0.7580323423423424	-0.861279696722518
-0.760834864864865	-0.8622171362582163
-0.7636373873873875	-0.8631087327390083
-0.76643990990991	-0.863983870793896
-0.7692424324324325	-0.8648721859954549
-0.7720449549549551	-0.8657952113226239
-0.7748474774774775	-0.8667612395186981
-0.7776500000000001	-0.8677648190385121
-0.7804525225225226	-0.8687906360952946
-0.7832550450450451	-0.8698200299444905
-0.7860575675675676	-0.8708375768010819
-0.7888600900900902	-0.8718353317815151
-0.7916626126126127	-0.8728133534986526
-0.7944651351351352	-0.8737766471224866
-0.7972676576576577	-0.8747300750295741
-0.8000701801801803	-0.8756735695958422
-0.8028727027027027	-0.8765998486297144
-0.8056752252252253	-0.8774958331966314
-0.8084777477477478	-0.8783474767245354
-0.8112802702702704	-0.8791462945339548
-0.8140827927927928	-0.8798950737815998
-0.8168853153153154	-0.880610364561188
-0.8196878378378379	-0.8813203843673745
-0.8224903603603604	-0.8820585569741501
-0.8252928828828829	-0.8828544909239475
-0.8280954054054055	-0.8837252123823738
-0.8308979279279279	-0.8846695286463009
-0.8337004504504505	-0.8856674695389035
-0.836502972972973	-0.8866851394922648
-0.8393054954954956	-0.8876835600964867
-0.842108018018018	-0.8886287886078303
-0.8449105405405406	-0.8895002022283369
-0.8477130630630632	-0.8902944715955436
-0.8505155855855856	-0.8910241884818051
-0.8533181081081082	-0.8917118683419025
-0.8561206306306307	-0.8923815244035389
-0.8589231531531533	-0.8930507173936324
-0.8617256756756757	-0.8937257040837174
-0.8645281981981983	-0.8944011576117792
-0.8673307207207208	-0.8950643225488306
-0.8701332432432433	-0.8957019520431002
-0.8729357657657658	-0.8963074604650809
-0.8757382882882884	-0.8968857034684317
-0.8785408108108108	-0.8974536509140072
-0.8813433333333334	-0.8980366369848389
-0.8841458558558559	-0.8986613676347492
-0.8869483783783785	-0.8993479405013294
-0.8897509009009009	-0.9001034452420331
-0.8925534234234235	-0.9009191846335058
-0.895355945945946	-0.9017723879469981
-0.8981584684684685	-0.9026318768740083
-0.900960990990991	-0.9034659493449824
-0.9037635135135136	-0.9042501349874537
-0.9065660360360361	-0.9049726101760049
-0.9093685585585587	-0.9056358590109121
-0.9121710810810811	-0.9062543451441389
-0.9149736036036036	-0.9068491353306902
-0.9177761261261261	-0.9074412342744862
-0.9205786486486487	-0.9080456329904838
-0.9233811711711712	-0.9086677123049649
-0.9261836936936938	-0.9093028345495264
-0.9289862162162162	-0.9099389734354626
-0.9317887387387388	-0.9105613727480668
-0.9345912612612612	-0.9111577216962359
-0.9373937837837838	-0.9117222961950653
-0.9401963063063064	-0.9122579082418771
-0.9429988288288289	-0.9127751834943703
-0.9458013513513515	-0.9132894448251836
-0.9486038738738739	-0.9138161145219403
-0.9514063963963965	-0.9143659108600417
-0.9542089189189189	-0.9149411385256392
-0.9570114414414415	-0.9155340747038068
-0.959813963963964	-0.9161279213953888
-0.9626164864864866	-0.9167001611845358
-0.9654190090090091	-0.9172275640417289
-0.9682215315315316	-0.9176916792061767
-0.9710240540540541	-0.9180835038432342
-0.9738265765765766	-0.9184061879590177
-0.9766290990990991	-0.9186750842078251
-0.9794316216216217	-0.9189150848940784
-0.9822341441441442	-0.9191558565625138
-0.9850366666666668	-0.9194261132013335
-0.9878391891891892	-0.9197483124415726
-0.9906417117117118	-0.9201350332943496
-0.9934442342342342	-0.9205878178623177
-0.9962467567567568	-0.9210985589510248
-0.9990492792792793	-0.921652795115788
-1.0018518018018019	-0.9222337589602794
-1.0046543243243244	-0.9228258850600337
-1.0074568468468468	-0.9234167762332146
-1.0102593693693693	-0.9239972612970033
-1.0130618918918919	-0.9245599386382934
-1.0158644144144144	-0.9250972139741422
-1.018666936936937	-0.9256000697621776
-1.0214694594594596	-0.9260585364741794
-1.024271981981982	-0.9264641394051192
-1.0270745045045047	-0.9268137047403269
-1.029877027027027	-0.9271131565765174
-1.0326795495495495	-0.9273796334586326
-1.035482072072072	-0.9276405705192163
-1.0382845945945947	-0.9279292862781587
-1.0410871171171172	-0.9282778153664737
-1.0438896396396395	-0.9287088303891564
-1.046692162162162	-0.929229082778479
-1.0494946846846847	-0.9298265950394315
-1.0522972072072072	-0.9304728440274306
-1.0550997297297298	-0.9311296597083778
-1.0579022522522523	-0.9317590087798588
-1.0607047747747749	-0.932332773794784
-1.0635072972972974	-0.932839478964685
-1.06630981981982	-0.9332857707397189
-1.0691123423423423	-0.9336921048923132
-1.0719148648648649	-0.934084004128658
-1.0747173873873874	-0.9344817890845973
-1.07751990990991	-0.9348923025455886
-1.0803224324324325	-0.9353055842075537
-1.0831249549549549	-0.9356978494961241
-1.0859274774774774	-0.9360399864447777
-1.08873	-0.936308823590724
-1.0915325225225225	-0.9364973231618421
-1.094335045045045	-0.9366200323556961
-1.0971375675675676	-0.9367115723847252
-1.0999400900900902	-0.9368182143774386
-1.1027426126126127	-0.9369849385766253
-1.1055451351351353	-0.9372420016543854
-1.1083476576576576	-0.9375953696489281
-1.1111501801801802	-0.9380242589260799
-1.1139527027027027	-0.9384868006798537
-1.1167552252252253	-0.9389322267681528
-1.1195577477477479	-0.9393158341628454
-1.1223602702702702	-0.9396120439693341
-1.1251627927927927	-0.939821456770878
-1.1279653153153153	-0.9399697363505517
-1.1307678378378379	-0.9400987925377218
-1.1335703603603604	-0.9402532044222183
-1.136372882882883	-0.9404663072235142
-1.1391754054054055	-0.9407503746040735
-1.141977927927928	-0.9410938777028572
-1.1447804504504504	-0.9414663997095778
-1.147582972972973	-0.9418292537095823
-1.1503854954954955	-0.942148046985456
-1.153188018018018	-0.9424029504783487
-1.1559905405405406	-0.9425933987656117
-1.1587930630630632	-0.9427359936542061
-1.1615955855855855	-0.9428567779116235
-1.164398108108108	-0.9429809453890725
-1.1672006306306306	-0.9431238109510711
-1.1700031531531532	-0.9432862436984093
-1.1728056756756757	-0.9434560251639537
-1.1756081981981983	-0.94361437723983
-1.1784107207207208	-0.9437450157693263
-1.1812132432432432	-0.9438421972688751
-1.1840157657657657	-0.9439146422196389
-1.1868182882882883	-0.9439837712834249
-1.1896208108108108	-0.9440768072674395
-1.1924233333333334	-0.9442172059997851
-1.195225855855856	-0.944415894747686
-1.1980283783783783	-0.9446665549918052
-1.2008309009009008	-0.9449467774755493
-1.2036334234234234	-0.9452248478633634
-1.206435945945946	-0.9454699292223958
-1.2092384684684685	-0.9456621979577935
-1.212040990990991	-0.9457994848563345
-1.2148435135135136	-0.9458981654825467
-1.2176460360360362	-0.9459880064243549
-1.2204485585585585	-0.9461027144099059
-1.223251081081081	-0.9462693472691768
-1.2260536036036036	-0.9465000556450893
-1.2288561261261262	-0.9467887533237802
-1.2316586486486487	-0.9471135954809906
-1.2344611711711713	-0.9474441953581187
-1.2372636936936936	-0.9477510066671495
-1.2400662162162162	-0.9480137362021352
-1.2428687387387387	-0.948226175174111
-1.2456712612612613	-0.948396209208531
-1.2484737837837838	-0.9485414619055368
-1.2512763063063064	-0.9486824366102635
-1.254078828828829	-0.9488356736287322
-1.2568813513513515	-0.9490091629884689
-1.2596838738738738	-0.9492012190279737
-1.2624863963963964	-0.9494026686215653
-1.265288918918919	-0.9496010527231915
-1.2680914414414415	-0.9497850010230353
-1.270893963963964	-0.9499471603378891
-1.2736964864864866	-0.9500848838298099
-1.276499009009009	-0.9501989379916256
-1.2793015315315315	-0.9502913097321228
-1.282104054054054	-0.95036346521683
-1.2849065765765766	-0.950416040104533
-1.2877090990990991	-0.950450116762547
-1.2905116216216217	-0.9504693483350335
-1.2933141441441443	-0.9504816328754939
-1.2961166666666666	-0.9504990909278186
-1.2989191891891891	-0.9505357661309872
-1.3017217117117117	-0.9506034905003597
-1.3045242342342342	-0.9507073049740351
-1.3073267567567568	-0.9508422769914053
-1.3101292792792794	-0.9509932681185345
-1.312931801801802	-0.951138227206551
-1.3157343243243242	-0.9512542592683375
-1.3185368468468468	-0.9513245568643887
-1.3213393693693694	-0.9513437620324245
-1.324141891891892	-0.9513197127732076
-1.3269444144144145	-0.9512707380484728
-1.329746936936937	-0.9512192872865519
-1.3325494594594596	-0.9511841121327402
-1.335351981981982	-0.9511738901401663
-1.3381545045045045	-0.9511847796254944
-1.340957027027027	-0.9512030040270203
-1.3437595495495496	-0.9512116533758557
-1.3465620720720721	-0.9511991633568571
-1.3493645945945947	-0.9511660709105478
-1.352167117117117	-0.9511270482050882
-1.3549696396396396	-0.951106828918221
-1.3577721621621621	-0.9511309427645545
-1.3605746846846847	-0.95121434587577
-1.3633772072072072	-0.9513522408238113
-1.3661797297297298	-0.9515170801215078
-1.3689822522522523	-0.9516639151078512
-1.3717847747747747	-0.9517434225904857
-1.3745872972972972	-0.9517190533425346
-1.3773898198198198	-0.9515828316741439
-1.3801923423423423	-0.9513641563178186
-1.382994864864865	-0.9511277152141273
[truncated: 6 more rows]
