# Supplementary material for: Isolation of a planar π-aromatic Bi5− ring in a cobalt-based inverse-sandwich-type complex
Source: Nat Chem. 2025 Jan 20;17(4):547–55. doi: 10.1038/s41557-024-01713-8 (PMC11964920; doi:10.1038/s41557-024-01713-8)
Supplement: Supplementary file 4 — Original magnetic data of compound 1 and origin file of Fig. 3. [file 41557_2024_1713_MOESM4_ESM.zip › sr_and_T/19.json]

{
   "comment": "corrected Loops",
   "temperature": 0.5,
   "measures": [
      {
         "sr": 0.128,
         "angle": 0,
         "trans": 0,
         "cool_t": 1,
         "comment": "to H_stop",
         "data": [
            [
               -1.3999,
               -0.9528621032270232
            ],
            [
               -1.3970974874874873,
               -0.9523084119667591
            ],
            [
               -1.394294974974975,
               -0.9520163673917399
            ],
            [
               -1.3914924624624623,
               -0.9519808683862476
            ],
            [
               -1.3886899499499499,
               -0.952140198587808
            ],
            [
               -1.3858874374374373,
               -0.9523970341436523
            ],
            [
               -1.3830849249249249,
               -0.9526473785777789
            ],
            [
               -1.3802824124124122,
               -0.9528086571565897
            ],
            [
               -1.3774798998998998,
               -0.9528390060976597
            ],
            [
               -1.3746773873873872,
               -0.9527429916232855
            ],
            [
               -1.3718748748748748,
               -0.952563463762353
            ],
            [
               -1.3690723623623622,
               -0.9523634988080305
            ],
            [
               -1.3662698498498498,
               -0.9522050610927351
            ],
            [
               -1.3634673373373372,
               -0.9521313509747698
            ],
            [
               -1.3606648248248248,
               -0.9521578496255223
            ],
            [
               -1.3578623123123121,
               -0.9522736355584127
            ],
            [
               -1.3550597997997997,
               -0.952450901152992
            ],
            [
               -1.3522572872872871,
               -0.9526580079087745
            ],
            [
               -1.3494547747747747,
               -0.9528707162418382
            ],
            [
               -1.346652262262262,
               -0.9530775298065552
            ],
            [
               -1.3438497497497497,
               -0.9532778050262594
            ],
            [
               -1.341047237237237,
               -0.953474314914672
            ],
            [
               -1.3382447247247247,
               -0.9536641701046111
            ],
            [
               -1.335442212212212,
               -0.9538325825620284
            ],
            [
               -1.3326396996996996,
               -0.9539527310230136
            ],
            [
               -1.329837187187187,
               -0.9539924526273715
            ],
            [
               -1.3270346746746746,
               -0.9539256249600678
            ],
            [
               -1.324232162162162,
               -0.9537440125332484
            ],
            [
               -1.3214296496496496,
               -0.9534648369821204
            ],
            [
               -1.318627137137137,
               -0.9531306124588494
            ],
            [
               -1.3158246246246246,
               -0.952800426026061
            ],
            [
               -1.313022112112112,
               -0.9525348958151265
            ],
            [
               -1.3102195995995995,
               -0.9523794067042664
            ],
            [
               -1.307417087087087,
               -0.9523510411476219
            ],
            [
               -1.3046145745745745,
               -0.952433575095996
            ],
            [
               -1.301812062062062,
               -0.9525823380698197
            ],
            [
               -1.2990095495495495,
               -0.9527375207065494
            ],
            [
               -1.2962070370370369,
               -0.9528417551403956
            ],
            [
               -1.2934045245245245,
               -0.9528564325991882
            ],
            [
               -1.2906020120120119,
               -0.9527717087022078
            ],
            [
               -1.2877994994994995,
               -0.9526072912485306
            ],
            [
               -1.2849969869869868,
               -0.9524041558329399
            ],
            [
               -1.2821944744744744,
               -0.952210246973703
            ],
            [
               -1.2793919619619618,
               -0.9520650260914707
            ],
            [
               -1.2765894494494494,
               -0.9519878577753516
            ],
            [
               -1.2737869369369368,
               -0.9519737048000199
            ],
            [
               -1.2709844244244244,
               -0.9519970125319044
            ],
            [
               -1.2681819119119118,
               -0.9520219256217948
            ],
            [
               -1.2653793993993994,
               -0.9520150231823716
            ],
            [
               -1.2625768868868867,
               -0.9519561993029684
            ],
            [
               -1.2597743743743743,
               -0.9518442590208349
            ],
            [
               -1.2569718618618617,
               -0.9516958288516515
            ],
            [
               -1.2541693493493493,
               -0.9515385290635601
            ],
            [
               -1.2513668368368367,
               -0.951401192845432
            ],
            [
               -1.2485643243243243,
               -0.9513046483625607
            ],
            [
               -1.2457618118118117,
               -0.9512560356626105
            ],
            [
               -1.2429592992992993,
               -0.9512481063688256
            ],
            [
               -1.2401567867867866,
               -0.9512630730887053
            ],
            [
               -1.2373542742742742,
               -0.9512790430296991
            ],
            [
               -1.2345517617617616,
               -0.9512764125528341
            ],
            [
               -1.2317492492492492,
               -0.9512419811848944
            ],
            [
               -1.2289467367367366,
               -0.9511697300800925
            ],
            [
               -1.2261442242242242,
               -0.9510586787488862
            ],
            [
               -1.2233417117117116,
               -0.9509093896641745
            ],
            [
               -1.2205391991991992,
               -0.9507210962891381
            ],
            [
               -1.2177366866866866,
               -0.950490968643039
            ],
            [
               -1.2149341741741742,
               -0.9502159351253299
            ],
            [
               -1.2121316616616615,
               -0.9498962291386013
            ],
            [
               -1.2093291491491491,
               -0.9495389519070707
            ],
            [
               -1.2065266366366365,
               -0.9491598045151259
            ],
            [
               -1.203724124124124,
               -0.9487818036737725
            ],
            [
               -1.2009216116116115,
               -0.948430992886556
            ],
            [
               -1.198119099099099,
               -0.9481304114050373
            ],
            [
               -1.1953165865865865,
               -0.9478943794637043
            ],
            [
               -1.192514074074074,
               -0.9477251667416271
            ],
            [
               -1.1897115615615614,
               -0.9476133063516445
            ],
            [
               -1.186909049049049,
               -0.9475414936425584
            ],
            [
               -1.1841065365365364,
               -0.9474906708345163
            ],
            [
               -1.181304024024024,
               -0.9474460633271862
            ],
            [
               -1.1785015115115114,
               -0.9474009345967473
            ],
            [
               -1.175698998998999,
               -0.9473566811688254
            ],
            [
               -1.1728964864864864,
               -0.94731928763068
            ],
            [
               -1.170093973973974,
               -0.9472935813131353
            ],
            [
               -1.1672914614614613,
               -0.9472776270454297
            ],
            [
               -1.164488948948949,
               -0.9472596309518244
            ],
            [
               -1.1616864364364363,
               -0.9472188476527903
            ],
            [
               -1.158883923923924,
               -0.9471305145447897
            ],
            [
               -1.1560814114114113,
               -0.946973304627371
            ],
            [
               -1.153278898898899,
               -0.9467367616208839
            ],
            [
               -1.1504763863863863,
               -0.9464260464696257
            ],
            [
               -1.1476738738738739,
               -0.9460621497286414
            ],
            [
               -1.1448713613613613,
               -0.945677228807394
            ],
            [
               -1.1420688488488488,
               -0.9453063847227983
            ],
            [
               -1.1392663363363362,
               -0.9449784160738197
            ],
            [
               -1.1364638238238238,
               -0.944708449022291
            ],
            [
               -1.1336613113113112,
               -0.9444947191644308
            ],
            [
               -1.1308587987987986,
               -0.944320400028692
            ],
            [
               -1.1280562862862862,
               -0.9441597214843556
            ],
            [
               -1.1252537737737738,
               -0.9439862714568044
            ],
            [
               -1.1224512612612612,
               -0.9437807770663775
            ],
            [
               -1.1196487487487485,
               -0.9435359904967053
            ],
            [
               -1.1168462362362361,
               -0.9432574047687561
            ],
            [
               -1.1140437237237237,
               -0.9429599774027317
            ],
            [
               -1.111241211211211,
               -0.9426623256098092
            ],
            [
               -1.1084386986986985,
               -0.9423805431287513
            ],
            [
               -1.105636186186186,
               -0.9421236825380634
            ],
            [
               -1.1028336736736737,
               -0.9418921494780437
            ],
            [
               -1.100031161161161,
               -0.9416791093915666
            ],
            [
               -1.0972286486486484,
               -0.9414739564168235
            ],
            [
               -1.094426136136136,
               -0.9412663112122539
            ],
            [
               -1.0916236236236236,
               -0.9410490677488053
            ],
            [
               -1.088821111111111,
               -0.9408196109957863
            ],
            [
               -1.0860185985985984,
               -0.9405791855554868
            ],
            [
               -1.083216086086086,
               -0.9403311399326166
            ],
            [
               -1.0804135735735736,
               -0.9400791070939221
            ],
            [
               -1.077611061061061,
               -0.9398260042258224
            ],
            [
               -1.0748085485485483,
               -0.9395741625280121
            ],
            [
               -1.072006036036036,
               -0.9393262168092515
            ],
            [
               -1.0692035235235235,
               -0.9390859200040749
            ],
            [
               -1.066401011011011,
               -0.9388580241709326
            ],
            [
               -1.0635984984984983,
               -0.9386468130023415
            ],
            [
               -1.060795985985986,
               -0.9384535940211483
            ],
            [
               -1.0579934734734735,
               -0.9382741364408833
            ],
            [
               -1.0551909609609609,
               -0.93809734648501
            ],
            [
               -1.0523884484484483,
               -0.9379062190655003
            ],
            [
               -1.0495859359359359,
               -0.9376813351508095
            ],
            [
               -1.0467834234234235,
               -0.9374061564405842
            ],
            [
               -1.0439809109109108,
               -0.9370725020781288
            ],
            [
               -1.0411783983983982,
               -0.936684250549052
            ],
            [
               -1.0383758858858858,
               -0.9362576895791235
            ],
            [
               -1.0355733733733734,
               -0.9358179636505144
            ],
            [
               -1.0327708608608608,
               -0.935392408862411
            ],
            [
               -1.0299683483483482,
               -0.9350027376504251
            ],
            [
               -1.0271658358358358,
               -0.9346585902766027
            ],
            [
               -1.0243633233233234,
               -0.9343546587289757
            ],
            [
               -1.0215608108108107,
               -0.934072473224405
            ],
            [
               -1.0187582982982981,
               -0.9337863847676577
            ],
            [
               -1.0159557857857857,
               -0.933471821908203
            ],
            [
               -1.0131532732732733,
               -0.9331130744604961
            ],
            [
               -1.0103507607607607,
               -0.9327079796562499
            ],
            [
               -1.007548248248248,
               -0.9322679400295286
            ],
            [
               -1.0047457357357357,
               -0.9318133308308159
            ],
            [
               -1.0019432232232233,
               -0.9313659830402725
            ],
            [
               -0.9991407107107106,
               -0.9309414679096883
            ],
            [
               -0.9963381981981981,
               -0.9305439741522579
            ],
            [
               -0.9935356856856856,
               -0.9301656210885549
            ],
            [
               -0.9907331731731731,
               -0.9297904210737311
            ],
            [
               -0.9879306606606606,
               -0.9294013783811257
            ],
            [
               -0.9851281481481481,
               -0.9289880207065531
            ],
            [
               -0.9823256356356356,
               -0.9285514498522356
            ],
            [
               -0.9795231231231231,
               -0.9281048646661507
            ],
            [
               -0.9767206106106106,
               -0.9276691545834752
            ],
            [
               -0.973918098098098,
               -0.9272649989068453
            ],
            [
               -0.9711155855855855,
               -0.9269042677383355
            ],
            [
               -0.968313073073073,
               -0.9265838991190123
            ],
            [
               -0.9655105605605605,
               -0.9262846647434666
            ],
            [
               -0.962708048048048,
               -0.9259755842445208
            ],
            [
               -0.9599055355355355,
               -0.9256227796477572
            ],
            [
               -0.957103023023023,
               -0.9251999713089507
            ],
            [
               -0.9543005105105105,
               -0.9246971704558662
            ],
            [
               -0.951497997997998,
               -0.9241246562043981
            ],
            [
               -0.9486954854854854,
               -0.9235108560045915
            ],
            [
               -0.9458929729729728,
               -0.9228947467411555
            ],
            [
               -0.9430904604604604,
               -0.9223151678480881
            ],
            [
               -0.9402879479479478,
               -0.9218003829158727
            ],
            [
               -0.9374854354354354,
               -0.9213610372843992
            ],
            [
               -0.9346829229229228,
               -0.9209884339712291
            ],
            [
               -0.9318804104104104,
               -0.9206582468528439
            ],
            [
               -0.9290778978978977,
               -0.9203380540963282
            ],
            [
               -0.9262753853853853,
               -0.9199960036944368
            ],
            [
               -0.9234728728728727,
               -0.9196078517087023
            ],
            [
               -0.9206703603603603,
               -0.9191605026020173
            ],
            [
               -0.9178678478478477,
               -0.9186516426610818
            ],
            [
               -0.9150653353353353,
               -0.918086512920449
            ],
            [
               -0.9122628228228227,
               -0.9174737693916963
            ],
            [
               -0.9094603103103103,
               -0.9168224153035618
            ],
            [
               -0.9066577977977976,
               -0.9161410010769262
            ],
            [
               -0.9038552852852852,
               -0.9154390368372924
            ],
            [
               -0.9010527727727726,
               -0.9147293899465272
            ],
            [
               -0.8982502602602602,
               -0.914029847580176
            ],
            [
               -0.8954477477477477,
               -0.9133622740998733
            ],
            [
               -0.8926452352352352,
               -0.9127488018861114
            ],
            [
               -0.8898427227227227,
               -0.9122058627193621
            ],
            [
               -0.8870402102102102,
               -0.911738031975734
            ],
            [
               -0.8842376976976977,
               -0.9113341146640341
            ],
            [
               -0.8814351851851852,
               -0.9109674062870612
            ],
            [
               -0.8786326726726726,
               -0.9106007358435744
            ],
            [
               -0.8758301601601601,
               -0.9101952007400376
            ],
            [
               -0.8730276476476476,
               -0.9097200627099675
            ],
            [
               -0.8702251351351351,
               -0.9091606549725073
            ],
            [
               -0.8674226226226226,
               -0.9085216363820421
            ],
            [
               -0.8646201101101101,
               -0.9078243996798685
            ],
            [
               -0.8618175975975975,
               -0.9070994071093075
            ],
            [
               -0.859015085085085,
               -0.9063759933981235
            ],
            [
               -0.8562125725725724,
               -0.9056730965629824
            ],
            [
               -0.8534100600600599,
               -0.9049940919005939
            ],
            [
               -0.8506075475475474,
               -0.9043274829454073
            ],
            [
               -0.8478050350350349,
               -0.9036531289930911
            ],
            [
               -0.8450025225225224,
               -0.9029516946629594
            ],
            [
               -0.8422000100100099,
               -0.9022138133364477
            ],
            [
               -0.8393974974974974,
               -0.9014455093171394
            ],
            [
               -0.8365949849849849,
               -0.9006677277402788
            ],
            [
               -0.8337924724724723,
               -0.8999099296151389
            ],
            [
               -0.8309899599599598,
               -0.8991998770845764
            ],
            [
               -0.8281874474474473,
               -0.8985531823079438
            ],
            [
               -0.8253849349349348,
               -0.8979663896673167
            ],
            [
               -0.8225824224224223,
               -0.8974162135754986
            ],
            [
               -0.8197799099099098,
               -0.8968654507325
            ],
            [
               -0.8169773973973973,
               -0.8962737598776209
            ],
            [
               -0.8141748848848848,
               -0.8956097747083103
            ],
            [
               -0.8113723723723723,
               -0.8948605026038319
            ],
            [
               -0.8085698598598597,
               -0.8940348535145766
            ],
            [
               -0.8057673473473472,
               -0.893160134939949
            ],
            [
               -0.8029648348348347,
               -0.8922727465631932
            ],
            [
               -0.8001623223223222,
               -0.8914062743310205
            ],
            [
               -0.7973598098098097,
               -0.8905810335469
            ],
            [
               -0.7945572972972972,
               -0.8897985530807115
            ],
            [
               -0.7917547847847847,
               -0.8890427326505217
            ],
            [
               -0.7889522722722722,
               -0.8882870673988867
            ],
            [
               -0.7861497597597596,
               -0.8875052409744377
            ],
            [
               -0.7833472472472471,
               -0.886681268154492
            ],
            [
               -0.7805447347347346,
               -0.8858155991984509
            ],
            [
               -0.7777422222222221,
               -0.8849250803533233
            ],
            [
               -0.7749397097097096,
               -0.8840368608349689
            ],
            [
               -0.7721371971971971,
               -0.8831784670003116
            ],
            [
               -0.7693346846846846,
               -0.8823675860711777
            ],
            [
               -0.7665321721721721,
               -0.8816051677214092
            ],
            [
               -0.7637296596596596,
               -0.8808742624805632
            ],
            [
               -0.760927147147147,
               -0.8801450093177847
            ],
            [
               -0.7581246346346345,
               -0.8793840731822311
            ],
            [
               -0.755322122122122,
               -0.8785653470676935
            ],
            [
               -0.7525196096096095,
               -0.8776783653003246
            ],
            [
               -0.749717097097097,
               -0.8767317161383328
            ],
            [
               -0.7469145845845845,
               -0.8757504632498161
            ],
            [
               -0.744112072072072,
               -0.8747685682369752
            ],
            [
               -0.7413095595595595,
               -0.8738188687130206
            ],
            [
               -0.738507047047047,
               -0.8729238047892682
            ],
            [
               -0.7357045345345344,
               -0.8720896419737054
            ],
            [
               -0.7329020220220219,
               -0.871305632780967
            ],
            [
               -0.7300995095095094,
               -0.8705478965402569
            ],
            [
               -0.7272969969969969,
               -0.8697863670169355
            ],
            [
               -0.7244944844844844,
               -0.86899242216818
            ],
            [
               -0.7216919719719719,
               -0.868144947477584
            ],
            [
               -0.7188894594594594,
               -0.86723344565403
            ],
            [
               -0.7160869469469469,
               -0.8662579970971165
            ],
            [
               -0.7132844344344343,
               -0.8652269240105073
            ],
            [
               -0.7104819219219218,
               -0.8641535484711929
            ],
            [
               -0.7076794094094093,
               -0.8630533310691915
            ],
            [
               -0.7048768968968968,
               -0.8619420712231205
            ],
            [
               -0.7020743843843843,
               -0.8608350749433082
            ],
            [
               -0.6992718718718718,
               -0.8597466254329353
            ],
            [
               -0.6964693593593593,
               -0.858688983552379
            ],
            [
               -0.6936668468468468,
               -0.8576705321733418
            ],
            [
               -0.6908643343343343,
               -0.8566933609076279
            ],
            [
               -0.6880618218218217,
               -0.8557512219068149
            ],
            [
               -0.6852593093093092,
               -0.8548290369331304
            ],
            [
               -0.6824567967967967,
               -0.8539048217383152
            ],
            [
               -0.6796542842842842,
               -0.852954081592534
            ],
            [
               -0.6768517717717717,
               -0.8519557182596094
            ],
            [
               -0.6740492592592592,
               -0.8508976899855396
            ],
            [
               -0.6712467467467467,
               -0.8497804505729665
            ],
            [
               -0.6684442342342342,
               -0.8486167250266881
            ],
            [
               -0.6656417217217216,
               -0.8474273336349336
            ],
            [
               -0.6628392092092091,
               -0.8462341700050555
            ],
            [
               -0.6600366966966966,
               -0.8450525607817052
            ],
            [
               -0.6572341841841841,
               -0.8438856381628663
            ],
            [
               -0.6544316716716716,
               -0.842722833386286
            ],
            [
               -0.6516291591591591,
               -0.8415432763236792
            ],
            [
               -0.6488266466466466,
               -0.8403231948038015
            ],
            [
               -0.6460241341341341,
               -0.8390449393006671
            ],
            [
               -0.6432216216216216,
               -0.8377045550881801
            ],
            [
               -0.640419109109109,
               -0.83631517348733
            ],
            [
               -0.6376165965965965,
               -0.8349048171100266
            ],
            [
               -0.634814084084084,
               -0.833509079364176
            ],
            [
               -0.6320115715715715,
               -0.832160906670218
            ],
            [
               -0.629209059059059,
               -0.8308807602359747
            ],
            [
               -0.6264065465465465,
               -0.8296703804250785
            ],
            [
               -0.623604034034034,
               -0.8285122199274662
            ],
            [
               -0.6208015215215215,
               -0.8273747393892679
            ],
            [
               -0.617999009009009,
               -0.8262218135026205
            ],
            [
               -0.6151964964964964,
               -0.8250231490561073
            ],
            [
               -0.6123939839839839,
               -0.8237623330037893
            ],
            [
               -0.6095914714714714,
               -0.8224399991300337
            ],
            [
               -0.6067889589589589,
               -0.82107131259248
            ],
            [
               -0.6039864464464464,
               -0.8196789169324412
            ],
            [
               -0.6011839339339339,
               -0.8182839873665966
            ],
            [
               -0.5983814214214214,
               -0.8168985737748713
            ],
            [
               -0.5955789089089089,
               -0.815521830800567
            ],
            [
               -0.5927763963963963,
               -0.8141412564774264
            ],
            [
               -0.5899738838838838,
               -0.8127382411847519
            ],
            [
               -0.5871713713713713,
               -0.8112957214291967
            ],
            [
               -0.5843688588588588,
               -0.8098050658381466
            ],
            [
               -0.5815663463463463,
               -0.8082697063949154
            ],
            [
               -0.5787638338338338,
               -0.8067042939953077
            ],
            [
               -0.5759613213213213,
               -0.8051298181432778
            ],
            [
               -0.5731588088088088,
               -0.8035665712594695
            ],
            [
               -0.5703562962962963,
               -0.8020275424470888
            ],
            [
               -0.5675537837837837,
               -0.8005145625837526
            ],
            [
               -0.5647512712712712,
               -0.7990184238798261
            ],
            [
               -0.5619487587587587,
               -0.7975226985772752
            ],
            [
               -0.5591462462462462,
               -0.7960096537509478
            ],
            [
               -0.5563437337337337,
               -0.7944659907829916
            ],
            [
               -0.5535412212212212,
               -0.7928863544431801
            ],
            [
               -0.5507387087087087,
               -0.791273541301649
            ],
            [
               -0.5479361961961962,
               -0.7896356843463401
            ],
            [
               -0.5451336836836836,
               -0.7879818654687836
            ],
            [
               -0.5423311711711711,
               -0.7863181543687985
            ],
            [
               -0.5395286586586586,
               -0.784645789858001
            ],
            [
               -0.5367261461461461,
               -0.7829622353459875
            ],
            [
               -0.5339236336336336,
               -0.7812645593499981
            ],
            [
               -0.5311211211211211,
               -0.7795535365951196
            ],
            [
               -0.5283186086086086,
               -0.7778364704418594
            ],
            [
               -0.5255160960960961,
               -0.7761271782887378
            ],
            [
               -0.5227135835835836,
               -0.7744427020384226
            ],
            [
               -0.519911071071071,
               -0.7727976742558245
            ],
            [
               -0.5171085585585585,
               -0.7711983447589932
            ],
            [
               -0.514306046046046,
               -0.7696386084203424
            ],
            [
               -0.5115035335335335,
               -0.7680998037795319
            ],
            [
               -0.508701021021021,
               -0.7665547523293608
            ],
            [
               -0.5058985085085085,
               -0.764974947545406
            ],
            [
               -0.503095995995996,
               -0.7633385662530792
            ],
            [
               -0.5002934834834833,
               -0.7616365459062082
            ],
            [
               -0.49749097097097084,
               -0.7598745442187111
            ],
            [
               -0.4946884584584583,
               -0.7580699964058344
            ],
            [
               -0.4918859459459458,
               -0.7562452197853538
            ],
            [
               -0.4890834334334333,
               -0.7544189563586143
            ],
            [
               -0.4862809209209208,
               -0.7525993539411895
            ],
            [
               -0.4834784084084083,
               -0.750780921591157
            ],
            [
               -0.48067589589589577,
               -0.748946601339719
            ],
            [
               -0.47787338338338325,
               -0.7470742647598287
            ],
            [
               -0.47507087087087074,
               -0.7451453283666123
            ],
            [
               -0.47226835835835823,
               -0.7431523755045828
            ],
            [
               -0.4694658458458457,
               -0.7411029777000151
            ],
            [
               -0.4666633333333332,
               -0.7390182289938172
            ],
            [
               -0.4638608208208207,
               -0.7369263773351702
            ],
            [
               -0.4610583083083082,
               -0.7348536899400397
            ],
            [
               -0.4582557957957957,
               -0.7328156953641578
            ],
            [
               -0.45545328328328316,
               -0.7308118413736031
            ],
            [
               -0.45265077077077065,
               -0.7288254304046853
            ],
            [
               -0.44984825825825814,
               -0.7268288647174084
            ],
            [
               -0.4470457457457456,
               -0.7247924046744314
            ],
            [
               -0.4442432332332331,
               -0.7226934643822445
            ],
            [
               -0.4414407207207206,
               -0.7205233484896025
            ],
            [
               -0.4386382082082081,
               -0.7182892966205552
            ],
            [
               -0.4358356956956956,
               -0.7160113828230232
            ],
            [
               -0.43303318318318307,
               -0.7137156000051839
            ],
            [
               -0.43023067067067056,
               -0.7114257034919746
            ],
            [
               -0.42742815815815804,
               -0.7091566636992832
            ],
            [
               -0.42462564564564553,
               -0.7069118193392467
            ],
            [
               -0.421823133133133,
               -0.7046843443229784
            ],
            [
               -0.4190206206206205,
               -0.7024620154226122
            ],
            [
               -0.416218108108108,
               -0.700233105077188
            ],
            [
               -0.4134155955955955,
               -0.697990946107858
            ],
            [
               -0.410613083083083,
               -0.6957353995541564
            ],
            [
               -0.40781057057057046,
               -0.6934708123318851
            ],
            [
               -0.40500805805805795,
               -0.6912015347410816
            ],
            [
               -0.40220554554554544,
               -0.6889270940113605
            ],
            [
               -0.39940303303303293,
               -0.6866392869850124
            ],
            [
               -0.3966005205205205,
               -0.6843226973267347
            ],
            [
               -0.3937980080080079,
               -0.6819587561368434
            ],
            [
               -0.3909954954954955,
               -0.6795319925764813
            ],
            [
               -0.3881929829829829,
               -0.6770361442552497
            ],
            [
               -0.3853904704704705,
               -0.6744777103995236
            ],
            [
               -0.38258795795795786,
               -0.6718753882411419
            ],
            [
               -0.37978544544544546,
               -0.6692553235012104
            ],
            [
               -0.37698293293293283,
               -0.6666436685735477
            ],
            [
               -0.37418042042042043,
               -0.6640589793494711
            ],
            [
               -0.3713779079079078,
               -0.6615070881099763
            ],
            [
               -0.3685753953953954,
               -0.6589802105491709
            ],
            [
               -0.3657728828828828,
               -0.6564605011484155
            ],
            [
               -0.3629703703703704,
               -0.6539266424800851
            ],
            [
               -0.36016785785785776,
               -0.6513609598574388
            ],
            [
               -0.35736534534534536,
               -0.6487544147756446
            ],
            [
               -0.35456283283283274,
               -0.6461077079268287
            ],
            [
               -0.35176032032032034,
               -0.643428283244623
            ],
            [
               -0.3489578078078077,
               -0.6407246667588793
            ],
            [
               -0.3461552952952953,
               -0.6380006542143519
            ],
            [
               -0.3433527827827827,
               -0.6352519421690719
            ],
            [
               -0.3405502702702703,
               -0.6324668227231289
            ],
            [
               -0.33774775775775767,
               -0.629630889643108
            ],
            [
               -0.33494524524524527,
               -0.6267339777386651
            ],
            [
               -0.33214273273273265,
               -0.623776467831092
            ],
            [
               -0.32934022022022025,
               -0.6207721053625788
            ],
            [
               -0.3265377077077076,
               -0.6177456583952985
            ],
            [
               -0.323735195195195,
               -0.6147256853200178
            ],
            [
               -0.3209326826826826,
               -0.6117346787958113
            ],
            [
               -0.31813017017017,
               -0.6087801244009405
            ],
            [
               -0.3153276576576576,
               -0.605850017331643
            ],
            [
               -0.31252514514514496,
               -0.6029150266634167
            ],
            [
               -0.30972263263263256,
               -0.5999372017500095
            ],
            [
               -0.30692012012011993,
               -0.5968826754626317
            ],
            [
               -0.30411760760760753,
               -0.5937341313489877
            ],
            [
               -0.3013150950950949,
               -0.5904985371939637
            ],
            [
               -0.2985125825825825,
               -0.5872069921505931
            ],
            [
               -0.2957100700700699,
               -0.5839060990931582
            ],
            [
               -0.2929075575575575,
               -0.5806432080888839
            ],
            [
               -0.29010504504504486,
               -0.5774501572898854
            ],
            [
               -0.28730253253253246,
               -0.574330927404969
            ],
            [
               -0.28450002002001984,
               -0.5712575814381904
            ],
            [
               -0.28169750750750744,
               -0.5681762714672582
            ],
            [
               -0.2788949949949948,
               -0.5650217989753836
            ],
            [
               -0.2760924824824824,
               -0.561736326431131
            ],
            [
               -0.2732899699699698,
               -0.5582863560168108
            ],
            [
               -0.2704874574574574,
               -0.5546725534377379
            ],
            [
               -0.26768494494494477,
               -0.5509292769262362
            ],
            [
               -0.26488243243243237,
               -0.5471140213725285
            ],
            [
               -0.26207991991991975,
               -0.5432902761832357
            ],
            [
               -0.25927740740740735,
               -0.5395094055960321
            ],
            [
               -0.2564748948948947,
               -0.5357973737725719
            ],
            [
               -0.2536723823823823,
               -0.5321503873362121
            ],
            [
               -0.2508698698698697,
               -0.5285404256882593
            ],
            [
               -0.2480673573573573,
               -0.524928251615193
            ],
            [
               -0.24526484484484468,
               -0.5212790104555496
            ],
            [
               -0.24246233233233228,
               -0.5175747884645403
            ],
            [
               -0.23965981981981965,
               -0.5138197491639473
            ],
            [
               -0.23685730730730725,
               -0.5100362429137855
            ],
            [
               -0.23405479479479463,
               -0.5062535973432067
            ],
            [
               -0.23125228228228223,
               -0.5024939671260302
            ],
            [
               -0.2284497697697696,
               -0.49876070291936075
            ],
            [
               -0.2256472572572572,
               -0.49503380644930844
            ],
            [
               -0.22284474474474458,
               -0.49127448577880534
            ],
            [
               -0.22004223223223218,
               -0.48743751398986906
            ],
            [
               -0.21723971971971956,
               -0.48348719900666975
            ],
            [
               -0.21443720720720716,
               -0.4794113237390671
            ],
            [
               -0.21163469469469454,
               -0.4752279418073832
            ],
            [
               -0.20883218218218214,
               -0.4709822528588538
            ],
            [
               -0.2060296696696695,
               -0.46673413705832784
            ],
            [
               -0.2032271571571571,
               -0.4625401477650905
            ],
            [
               -0.2004246446446445,
               -0.4584357348322205
            ],
            [
               -0.1976221321321321,
               -0.45442351522928454
            ],
            [
               -0.19481961961961947,
               -0.4504715001237735
            ],
            [
               -0.19201710710710707,
               -0.4465219701138437
            ],
            [
               -0.18921459459459444,
               -0.4425082449415288
            ],
            [
               -0.18641208208208204,
               -0.43837406964926035
            ],
            [
               -0.18360956956956942,
               -0.43408956087732836
            ],
            [
               -0.18080705705705702,
               -0.429658852408285
            ],
            [
               -0.1780045445445444,
               -0.42511731341924347
            ],
            [
               -0.175202032032032,
               -0.4205195511891326
            ],
            [
               -0.17239951951951937,
               -0.4159222447815489
            ],
            [
               -0.16959700700700697,
               -0.4113672845757684
            ],
            [
               -0.16679449449449435,
               -0.4068703115272689
            ],
            [
               -0.16399198198198195,
               -0.4024177720487952
            ],
            [
               -0.16118946946946933,
               -0.3979727588645126
            ],
            [
               -0.15838695695695693,
               -0.3934871718404231
            ],
            [
               -0.1555844444444443,
               -0.38891598799897137
            ],
            [
               -0.1527819319319319,
               -0.38422917216893865
            ],
            [
               -0.14997941941941928,
               -0.3794179532205471
            ],
            [
               -0.14717690690690688,
               -0.3744943152463153
            ],
            [
               -0.14437439439439426,
               -0.36948481523616933
            ],
            [
               -0.14157188188188186,
               -0.36442146661468283
            ],
            [
               -0.13876936936936923,
               -0.3593329378753974
            ],
            [
               -0.13596685685685683,
               -0.35423866014192856
            ],
            [
               -0.1331643443443442,
               -0.3491469874778504
            ],
            [
               -0.1303618318318318,
               -0.34405692965712525
            ],
            [
               -0.1275593193193192,
               -0.3389618010079651
            ],
            [
               -0.12475680680680679,
               -0.33385279215705527
            ],
            [
               -0.12195429429429416,
               -0.328721003479386
            ],
            [
               -0.11915178178178176,
               -0.32355756184828116
            ],
            [
               -0.11634926926926914,
               -0.31835255814821556
            ],
            [
               -0.11354675675675674,
               -0.31309419306649194
            ],
            [
               -0.11074424424424412,
               -0.3077694253473097
            ],
            [
               -0.10794173173173172,
               -0.30236663164921734
            ],
            [
               -0.1051392192192191,
               -0.296879664570106
            ],
            [
               -0.10233670670670669,
               -0.291311743282682
            ],
            [
               -0.09953419419419407,
               -0.2856772806279106
            ],
            [
               -0.09673168168168167,
               -0.2800002463500331
            ],
            [
               -0.09392916916916905,
               -0.2743088543534518
            ],
            [
               -0.09112665665665665,
               -0.26862781059944146
            ],
            [
               -0.08832414414414402,
               -0.26297049907800846
            ],
            [
               -0.08552163163163162,
               -0.25733383139141247
            ],
            [
               -0.082719119119119,
               -0.2516978349461935
            ],
            [
               -0.0799166066066066,
               -0.24603057261590883
            ],
            [
               -0.07711409409409398,
               -0.2402971672558773
            ],
            [
               -0.07431158158158158,
               -0.23447019704478295
            ],
            [
               -0.07150906906906895,
               -0.22853810014369375
            ],
            [
               -0.06870655655655655,
               -0.22250875150398525
            ],
            [
               -0.06590404404404393,
               -0.21640691526638206
            ],
            [
               -0.06310153153153153,
               -0.21026632527039618
            ],
            [
               -0.06029901901901891,
               -0.20411899611641432
            ],
            [
               -0.057496506506506506,
               -0.19798536010074846
            ],
            [
               -0.054693993993993884,
               -0.1918685903699135
            ],
            [
               -0.05189148148148148,
               -0.18575506302909522
            ],
            [
               -0.04908896896896886,
               -0.17962080073493708
            ],
            [
               -0.04628645645645646,
               -0.1734416529390544
            ],
            [
               -0.04348394394394384,
               -0.16720363182222336
            ],
            [
               -0.040681431431431436,
               -0.16090971308633245
            ],
            [
               -0.037878918918918814,
               -0.15458057962062116
            ],
            [
               -0.03507640640640641,
               -0.1482488420215335
            ],
            [
               -0.03227389389389379,
               -0.1419485116116534
            ],
            [
               -0.02947138138138139,
               -0.13570316077564393
            ],
            [
               -0.026668868868868767,
               -0.12951671337701853
            ],
            [
               -0.023866356356356366,
               -0.12336999149565642
            ],
            [
               -0.021063843843843744,
               -0.11722428351456404
            ],
            [
               -0.018261331331331343,
               -0.11103092547259008
            ],
            [
               -0.01545881881881872,
               -0.10474396726327273
            ],
            [
               -0.01265630630630632,
               -0.09833206060853139
            ],
            [
               -0.009853793793793697,
               -0.09178604415653363
            ],
            [
               -0.007051281281281296,
               -0.08512016407880318
            ],
            [
               -0.004248768768768674,
               -0.07836693393354655
            ],
            [
               -0.001446256256256273,
               -0.0715675987965716
            ],
            [
               0.0013562562562563496,
               -0.06476138265588754
            ],
            [
               0.00415876876876875,
               -0.057976803140889654
            ],
            [
               0.006961281281281373,
               -0.05122736639442599
            ],
            [
               0.009763793793793774,
               -0.044512305605144964
            ],
            [
               0.012566306306306396,
               -0.03782130815069912
            ],
            [
               0.015368818818818797,
               -0.031140984722065945
            ],
            [
               0.01817133133133142,
               -0.024460543732815032
            ],
            [
               0.02097384384384382,
               -0.017774776954093463
            ],
            [
               0.023776356356356443,
               -0.011083731855427048
            ],
            [
               0.026578868868868843,
               -0.004389827201153607
            ],
            [
               0.029381381381381466,
               0.002305865696003162
            ],
            [
               0.03218389389389387,
               0.00900624656729021
            ],
            [
               0.03498640640640649,
               0.015718377035631725
            ],
            [
               0.03778891891891911,
               0.02245102515980474
            ],
            [
               0.04059143143143151,
               0.029210542811117735
            ],
            [
               0.043393943943944135,
               0.0359968374101125
            ],
            [
               0.046196456456456536,
               0.042801259996259444
            ],
            [
               0.04899896896896916,
               0.049607542320783404
            ],
            [
               0.05180148148148156,
               0.05639574065891395
            ],
            [
               0.05460399399399418,
               0.06314793703981281
            ],
            [
               0.05740650650650658,
               0.06985368013369064
            ],
            [
               0.060209019019019205,
               0.07651312693761386
            ],
            [
               0.0630115315315316,
               0.08313660201181994
            ],
            [
               0.06581404404404423,
               0.08974055977289702
            ],
            [
               0.06861655655655663,
               0.09634125637845417
            ],
            [
               0.07141906906906925,
               0.10294832205654608
            ],
            [
               0.07422158158158165,
               0.10956053568685914
            ],
            [
               0.07702409409409428,
               0.11616538215342512
            ],
            [
               0.07982660660660668,
               0.12274266289617272
            ],
            [
               0.0826291191191193,
               0.12927099153591917
            ],
            [
               0.0854316316316317,
               0.1357349522977101
            ],
            [
               0.08823414414414432,
               0.14213041065917356
            ],
            [
               0.09103665665665672,
               0.14846605602827237
            ],
            [
               0.09383916916916935,
               0.15476052816623226
            ],
            [
               0.09664168168168175,
               0.16103599440552427
            ],
            [
               0.09944419419419437,
               0.16731027864050996
            ],
            [
               0.10224670670670677,
               0.17359016825670778
            ],
            [
               0.10504921921921939,
               0.17986816053382276
            ],
            [
               0.10785173173173179,
               0.1861237819654185
            ],
            [
               0.11065424424424442,
               0.1923291093331438
            ],
            [
               0.11345675675675682,
               0.19845675090550519
            ],
            [
               0.11625926926926944,
               0.20448776663534396
            ],
            [
               0.11906178178178184,
               0.21041706536582783
            ],
            [
               0.12186429429429446,
               0.21625467377951704
            ],
            [
               0.12466680680680686,
               0.22202261851863714
            ],
            [
               0.12746931931931949,
               0.2277485386443613
            ],
            [
               0.13027183183183189,
               0.23345809841861748
            ],
            [
               0.1330743443443445,
               0.23916851042432102
            ],
            [
               0.1358768568568569,
               0.24488496961190426
            ],
            [
               0.13867936936936953,
               0.25060075614604965
            ],
            [
               0.14148188188188193,
               0.2563005701803262
            ],
            [
               0.14428439439439456,
               0.2619657207037875
            ],
            [
               0.14708690690690696,
               0.26757939234804606
            ],
            [
               0.14988941941941958,
               0.2731304384510085
            ],
            [
               0.15269193193193198,
               0.27861485384332396
            ],
            [
               0.1554944444444446,
               0.28403496996464384
            ],
            [
               0.158296956956957,
               0.28939715459644444
            ],
            [
               0.16109946946946962,
               0.29470914242904683
            ],
            [
               0.16390198198198203,
               0.29997799537128794
            ],
            [
               0.16670449449449465,
               0.30520920297584525
            ],
            [
               0.16950700700700705,
               0.3104068229458782
            ],
            [
               0.17230951951951967,
               0.31557409575552364
            ],
            [
               0.17511203203203207,
               0.3207138319263254
            ],
            [
               0.1779145445445447,
               0.32582810027974796
            ],
            [
               0.1807170570570571,
               0.33091721636064253
            ],
            [
               0.18351956956956972,
               0.3359785154231645
            ],
            [
               0.18632208208208212,
               0.3410056615207062
            ],
            [
               0.18912459459459474,
               0.3459891538703537
            ],
            [
               0.19192710710710714,
               0.3509182577839496
            ],
            [
               0.19472961961961976,
               0.3557839758887813
            ],
            [
               0.19753213213213217,
               0.3605821397762551
            ],
            [
               0.2003346446446448,
               0.36531548244231693
            ],
            [
               0.2031371571571572,
               0.36999377409875817
            ],
            [
               0.2059396696696698,
               0.374631722475725
            ],
            [
               0.2087421821821822,
               0.3792451438747171
            ],
            [
               0.21154469469469483,
               0.3838466023310835
            ],
            [
               0.21434720720720724,
               0.38844201237468484
            ],
            [
               0.21714971971971986,
               0.39302945893575947
            ],
            [
               0.21995223223223226,
               0.3976007558238348
            ],
            [
               0.22275474474474488,
               0.4021452820952531
            ],
            [
               0.22555725725725728,
               0.4066547546796657
            ],
            [
               0.2283597697697699,
               0.4111271526026725
            ],
            [
               0.2311622822822823,
               0.41556819868134587
            ],
            [
               0.23396479479479493,
               0.4199896023466392
            ],
            [
               0.23676730730730733,
               0.4244044207557979
            ],
            [
               0.23956981981981995,
               0.4288210071537947
            ],
            [
               0.24237233233233235,
               0.43323767851999395
            ],
            [
               0.24517484484484497,
               0.43764017886217277
            ],
            [
               0.24797735735735738,
               0.4420032112930946
            ],
            [
               0.25077986986987,
               0.44629599649857626
            ],
            [
               0.2535823823823824,
               0.4504904166485798
            ],
            [
               0.256384894894895,
               0.454569303817717
            ],
            [
               0.2591874074074074,
               0.4585321985044426
            ],
            [
               0.26198991991992004,
               0.4623965582343287
            ],
            [
               0.26479243243243245,
               0.4661937610811044
            ],
            [
               0.26759494494494507,
               0.46996089730754
            ],
            [
               0.27039745745745747,
               0.47373073461136017
            ],
            [
               0.2731999699699701,
               0.4775229061368269
            ],
            [
               0.2760024824824825,
               0.48133906213776456
            ],
            [
               0.2788049949949951,
               0.48516352031043813
            ],
            [
               0.2816075075075075,
               0.48896922145499144
            ],
            [
               0.28441002002002014,
               0.49272710318970714
            ],
            [
               0.28721253253253254,
               0.49641590110631495
            ],
            [
               0.29001504504504516,
               0.5000292438540683
            ],
            [
               0.29281755755755756,
               0.5035777836145079
            ],
            [
               0.2956200700700702,
               0.5070857180639134
            ],
            [
               0.2984225825825826,
               0.5105828889968466
            ],
            [
               0.3012250950950952,
               0.514095086108477
            ],
            [
               0.3040276076076076,
               0.5176357654151525
            ],
            [
               0.30683012012012023,
               0.5212019163507804
            ],
            [
               0.30963263263263263,
               0.5247754340144208
            ],
            [
               0.31243514514514525,
               0.5283295263991866
            ],
            [
               0.31523765765765766,
               0.5318380133589025
            ],
            [
               0.3180401701701703,
               0.5352844076156028
            ],
            [
               0.3208426826826827,
               0.5386677285898953
            ],
            [
               0.3236451951951953,
               0.5420030687016921
            ],
            [
               0.3264477077077077,
               0.5453166577926577
            ],
            [
               0.3292502202202203,
               0.5486369868036075
            ],
            [
               0.3320527327327327,
               0.5519848603729586
            ],
            [
               0.33485524524524535,
               0.5553656210155054
            ],
            [
               0.33765775775775775,
               0.5587661046517935
            ],
            [
               0.34046027027027037,
               0.5621573744153843
            ],
            [
               0.34326278278278277,
               0.5655024327269728
            ],
            [
               0.3460652952952954,
               0.5687665317038402
            ],
            [
               0.3488678078078078,
               0.5719268975386794
            ],
            [
               0.3516703203203204,
               0.5749789058893009
            ],
            [
               0.3544728328328328,
               0.5779369060722075
            ],
            [
               0.35727534534534544,
               0.5808296015856156
            ],
            [
               0.36007785785785784,
               0.5836915914026617
            ],
            [
               0.36288037037037046,
               0.5865538141286757
            ],
            [
               0.36568288288288286,
               0.5894358630674376
            ],
            [
               0.3684853953953955,
               0.5923424076504002
            ],
            [
               0.3712879079079079,
               0.5952645330616193
            ],
            [
               0.3740904204204205,
               0.5981851819289457
            ],
            [
               0.3768929329329329,
               0.601086589882833
            ],
            [
               0.37969544544544553,
               0.6039570646159662
            ],
            [
               0.38249795795795793,
               0.6067948197013973
            ],
            [
               0.38530047047047056,
               0.6096076892188097
            ],
            [
               0.38810298298298296,
               0.6124090200547512
            ],
            [
               0.3909054954954956,
               0.6152113607536898
            ],
            [
               0.393708008008008,
               0.6180202979646691
            ],
            [
               0.3965105205205206,
               0.6208307025921533
            ],
            [
               0.3993130330330332,
               0.6236267883569719
            ],
            [
               0.4021155455455456,
               0.6263860638847232
            ],
            [
               0.40491805805805825,
               0.6290859313702304
            ],
            [
               0.40772057057057065,
               0.6317107964347457
            ],
            [
               0.4105230830830833,
               0.634257391806219
            ],
            [
               0.4133255955955957,
               0.6367366173724895
            ],
            [
               0.4161281081081083,
               0.6391713404046947
            ],
            [
               0.4189306206206207,
               0.6415908876809735
            ],
            [
               0.4217331331331333,
               0.6440239656414973
            ],
            [
               0.4245356456456457,
               0.6464921461174498
            ],
            [
               0.42733815815815834,
               0.649005748946649
            ],
            [
               0.43014067067067074,
               0.65156307645862
            ],
            [
               0.43294318318318337,
               0.6541528317099001
            ],
            [
               0.43574569569569577,
               0.6567585733233573
            ],
            [
               0.4385482082082084,
               0.6593635458451471
            ],
            [
               0.4413507207207208,
               0.6619543187080226
            ],
            [
               0.4441532332332334,
               0.6645222921570171
            ],
            [
               0.4469557457457458,
               0.6670630245972843
            ],
            [
               0.44975825825825844,
               0.6695741597187723
            ],
            [
               0.45256077077077084,
               0.6720531842718702
            ],
            [
               0.45536328328328346,
               0.6744961802140961
            ],
            [
               0.45816579579579586,
               0.6768982000399618
            ],
            [
               0.4609683083083085,
               0.679255118672391
            ],
            [
               0.4637708208208209,
               0.6815661130818971
            ],
            [
               0.4665733333333335,
               0.6838355727344106
            ],
            [
               0.4693758458458459,
               0.6860733923165492
            ],
            [
               0.47217835835835853,
               0.6882931930197835
            ],
            [
               0.47498087087087093,
               0.6905088361487969
            ],
            [
               0.47778338338338355,
               0.6927303185592267
            ],
            [
               0.48058589589589595,
               0.6949604862784166
            ],
            [
               0.4833884084084086,
               0.697193819675533
            ],
            [
               0.486190920920921,
               0.6994178757559057
            ],
            [
               0.4889934334334336,
               0.7016170495132273
            ],
            [
               0.491795945945946,
               0.7037774692046035
            ],
            [
               0.4945984584584586,
               0.705891385432547
            ],
            [
               0.497400970970971,
               0.707959532792948
            ],
            [
               0.5002034834834836,
               0.7099906131133942
            ],
            [
               0.503005995995996,
               0.7119980467667526
            ],
            [
               0.5058085085085087,
               0.7139951133382336
            ],
            [
               0.5086110210210211,
               0.7159902030511875
            ],
            [
               0.5114135335335337,
               0.7179838989406001
            ],
            [
               0.5142160460460461,
               0.7199689901465216
            ],
            [
               0.5170185585585587,
               0.7219334838350122
            ],
            [
               0.5198210710710711,
               0.7238655957581144
            ],
            [
               0.5226235835835837,
               0.7257589450754207
            ],
            [
               0.5254260960960961,
               0.7276160369209952
            ],
            [
               0.5282286086086088,
               0.7294486548722932
            ],
            [
               0.5310311211211212,
               0.7312748337028045
            ],
            [
               0.5338336336336338,
               0.7331132847468063
            ],
            [
               0.5366361461461462,
               0.7349770831242044
            ],
            [
               0.5394386586586588,
               0.7368687624340151
            ],
            [
               0.5422411711711712,
               0.738778565416448
            ],
            [
               0.5450436836836838,
               0.740686588411986
            ],
            [
               0.5478461961961962,
               0.7425682682990122
            ],
            [
               0.5506487087087089,
               0.744401529868987
            ],
            [
               0.5534512212212213,
               0.746173327765494
            ],
            [
               0.5562537337337339,
               0.7478834852658096
            ],
            [
               0.5590562462462463,
               0.7495446016735698
            ],
            [
               0.5618587587587589,
               0.7511780803953743
            ],
            [
               0.5646612712712713,
               0.7528075895403792
            ],
            [
               0.5674637837837839,
               0.754452081987462
            ],
            [
               0.5702662962962963,
               0.7561206010890567
            ],
            [
               0.573068808808809,
               0.7578104558430937
            ],
            [
               0.5758713213213213,
               0.7595091927832351
            ],
            [
               0.578673833833834,
               0.7611995212516731
            ],
            [
               0.5814763463463464,
               0.7628653978816404
            ],
            [
               0.584278858858859,
               0.764497162398474
            ],
            [
               0.5870813713713714,
               0.7660940331069455
            ],
            [
               0.589883883883884,
               0.7676632559982803
            ],
            [
               0.5926863963963964,
               0.769216401569796
            ],
            [
               0.595488908908909,
               0.7707642957576363
            ],
            [
               0.5982914214214214,
               0.7723125138891358
            ],
            [
               0.6010939339339341,
               0.7738591158128553
            ],
            [
               0.6038964464464465,
               0.7753954582113954
            ],
            [
               0.6066989589589589,
               0.7769097938521567
            ],
            [
               0.6095014714714717,
               0.7783923586806354
            ],
            [
               0.6123039839839841,
               0.7798401093972345
            ],
            [
               0.6151064964964965,
               0.7812593882823988
            ],
            [
               0.6179090090090089,
               0.7826655083508323
            ],
            [
               0.6207115215215218,
               0.784079310400686
            ],
            [
               0.6235140340340342,
               0.7855217699551014
            ],
            [
               0.6263165465465466,
               0.7870083719478986
            ],
            [
               0.629119059059059,
               0.7885450134803076
            ],
            [
               0.6319215715715718,
               0.7901266433832168
            ],
            [
               0.6347240840840842,
               0.7917389120220395
            ],
            [
               0.6375265965965966,
               0.793362122937407
            ],
            [
               0.640329109109109,
               0.7949760903592527
            ],
            [
               0.6431316216216219,
               0.7965643369272162
            ],
            [
               0.6459341341341343,
               0.7981164448976317
            ],
            [
               0.6487366466466467,
               0.7996281357046391
            ],
            [
               0.651539159159159,
               0.8010995011587987
            ],
            [
               0.6543416716716719,
               0.8025324311896096
            ],
            [
               0.6571441841841843,
               0.8039284615543016
            ],
            [
               0.6599466966966967,
               0.8052879574951681
            ],
            [
               0.6627492092092091,
               0.8066108967763035
            ],
            [
               0.665551721721722,
               0.8078987844460148
            ],
            [
               0.6683542342342343,
               0.809156711071112
            ],
            [
               0.6711567467467467,
               0.8103944580635221
            ],
            [
               0.6739592592592591,
               0.8116258981737647
            ],
            [
               0.676761771771772,
               0.81286660156551
            ],
            [
               0.6795642842842844,
               0.8141302815856211
            ],
            [
               0.6823667967967968,
               0.8154252192885315
            ],
            [
               0.6851693093093092,
               0.8167518945186554
            ],
            [
               0.687971821821822,
               0.8181026835493674
            ],
            [
               0.6907743343343344,
               0.8194637906091315
            ],
            [
               0.6935768468468468,
               0.8208188170804158
            ],
            [
               0.6963793593593592,
               0.8221528185920417
            ],
            [
               0.6991818718718721,
               0.8234555592157053
            ],
            [
               0.7019843843843845,
               0.8247229923536914
            ],
            [
               0.7047868968968969,
               0.825956657121341
            ],
            [
               0.7075894094094093,
               0.8271614297556287
            ],
            [
               0.7103919219219221,
               0.8283426328687635
            ],
            [
               0.7131944344344345,
               0.8295036753157135
            ],
            [
               0.7159969469469469,
               0.8306451161110597
            ],
            [
               0.7187994594594593,
               0.8317654315065229
            ],
            [
               0.7216019719719722,
               0.832863055657298
            ],
            [
               0.7244044844844846,
               0.8339387376611171
            ],
            [
               0.727206996996997,
               0.8349971165157843
            ],
            [
               0.7300095095095094,
               0.8360467175159834
            ],
            [
               0.7328120220220222,
               0.8370982045370339
            ],
            [
               0.7356145345345346,
               0.8381614395255668
            ],
            [
               0.738417047047047,
               0.8392424232115425
            ],
            [
               0.7412195595595594,
               0.8403413090800474
            ],
            [
               0.7440220720720723,
               0.841452336846185
            ],
            [
               0.7468245845845847,
               0.8425658398076636
            ],
            [
               0.7496270970970971,
               0.8436716961586929
            ],
            [
               0.7524296096096099,
               0.8447630141120106
            ],
            [
               0.7552321221221223,
               0.8458386927486932
            ],
            [
               0.7580346346346347,
               0.846903857213233
            ],
            [
               0.7608371471471471,
               0.8479679133496276
            ],
            [
               0.76363965965966,
               0.8490408390443036
            ],
            [
               0.7664421721721724,
               0.8501290082944377
            ],
            [
               0.7692446846846848,
               0.8512320719052542
            ],
            [
               0.7720471971971972,
               0.8523420964418646
            ],
            [
               0.77484970970971,
               0.8534453899544403
            ],
            [
               0.7776522222222224,
               0.8545264856721304
            ],
            [
               0.7804547347347348,
               0.8555729542663124
            ],
            [
               0.7832572472472472,
               0.8565793649683349
            ],
            [
               0.7860597597597601,
               0.8575489551011928
            ],
            [
               0.7888622722722725,
               0.8584923283224839
            ],
            [
               0.7916647847847849,
               0.859423528780203
            ],
            [
               0.7944672972972973,
               0.8603547762916479
            ],
            [
               0.7972698098098101,
               0.8612916654141967
            ],
            [
               0.8000723223223225,
               0.8622305384736588
            ],
            [
               0.8028748348348349,
               0.8631590578540447
            ],
            [
               0.8056773473473473,
               0.8640599493198506
            ],
            [
               0.8084798598598602,
               0.8649168179293616
            ],
            [
               0.8112823723723726,
               0.8657202117787688
            ],
            [
               0.814084884884885,
               0.8664719723588385
            ],
            [
               0.8168873973973974,
               0.8671864119753547
            ],
            [
               0.8196899099099102,
               0.8678878342207843
            ],
            [
               0.8224924224224226,
               0.8686050436923294
            ],
            [
               0.825294934934935,
               0.869364410910537
            ],
            [
               0.8280974474474474,
               0.8701834787465281
            ],
            [
               0.8308999599599602,
               0.8710668980788343
            ],
            [
               0.8337024724724726,
               0.8720057463757345
            ],
            [
               0.836504984984985,
               0.8729802646354754
            ],
            [
               0.8393074974974974,
               0.8739650748943082
            ],
            [
               0.8421100100100103,
               0.8749353085039469
            ],
            [
               0.8449125225225227,
               0.8758719535284163
            ],
            [
               0.8477150350350351,
               0.8767651134273893
            ],
            [
               0.8505175475475475,
               0.8776145952124523
            ],
            [
               0.8533200600600603,
               0.8784280572468679
            ],
            [
               0.8561225725725727,
               0.879217587571127
            ],
            [
               0.8589250850850851,
               0.8799958789156226
            ],
            [
               0.8617275975975975,
               0.8807730735514017
            ],
            [
               0.8645301101101104,
               0.8815549572180696
            ],
            [
               0.8673326226226228,
               0.8823426588587431
            ],
            [
               0.8701351351351352,
               0.8831335496897876
            ],
            [
               0.8729376476476476,
               0.8839227684629711
            ],
            [
               0.8757401601601604,
               0.8847047763123133
            ],
            [
               0.8785426726726728,
               0.8854745183888795
            ],
            [
               0.8813451851851852,
               0.8862280340652382
            ],
            [
               0.8841476976976976,
               0.8869625956555838
            ],
            [
               0.8869502102102105,
               0.8876765859616547
            ],
            [
               0.8897527227227229,
               0.888369327216969
            ],
            [
               0.8925552352352353,
               0.8890409855842842
            ],
            [
               0.8953577477477477,
               0.889692564328975
            ],
            [
               0.8981602602602605,
               0.8903259273738244
            ],
            [
               0.9009627727727729,
               0.8909437906962059
            ],
            [
               0.9037652852852853,
               0.8915496659953805
            ],
            [
               0.9065677977977977,
               0.8921477934737667
            ],
            [
               0.9093703103103106,
               0.8927431112762452
            ],
            [
               0.912172822822823,
               0.8933412581305191
            ],
            [
               0.9149753353353354,
               0.8939485145731727
            ],
            [
               0.9177778478478478,
               0.8945715122696727
            ],
            [
               0.9205803603603606,
               0.8952165426510119
            ],
            [
               0.923382872872873,
               0.8958884102135498
            ],
            [
               0.9261853853853854,
               0.896588984391474
            ],
            [
               0.9289878978978978,
               0.897315833393201
            ],
            [
               0.9317904104104107,
               0.8980614687301198
            ],
            [
               0.9345929229229231,
               0.8988136968962943
            ],
            [
               0.9373954354354355,
               0.8995573281225135
            ],
            [
               0.9401979479479479,
               0.9002770788551651
            ],
            [
               0.9430004604604607,
               0.900961051552839
            ],
            [
               0.9458029729729731,
               0.901603849868956
            ],
            [
               0.9486054854854855,
               0.9022083356497865
            ],
            [
               0.9514079979979979,
               0.902785320722103
            ],
            [
               0.9542105105105108,
               0.9033510572516374
            ],
            [
               0.9570130230230232,
               0.9039230791994408
            ],
            [
               0.9598155355355356,
               0.9045155251301304
            ],
            [
               0.962618048048048,
               0.9051353263476167
            ],
            [
               0.9654205605605608,
               0.9057804569250438
            ],
            [
               0.9682230730730732,
               0.9064408433698972
            ],
            [
               0.9710255855855856,
               0.9071016986720783
            ],
            [
               0.973828098098098,
               0.9077482497312808
            ],
            [
               0.9766306106106108,
               0.9083703430593291
            ],
            [
               0.9794331231231233,
               0.9089654210299496
            ],
            [
               0.9822356356356357,
               0.9095388764774004
            ],
            [
               0.985038148148148,
               0.9101016575472773
            ],
            [
               0.9878406606606609,
               0.9106659211184802
            ],
            [
               0.9906431731731733,
               0.9112402056382687
            ],
            [
               0.9934456856856857,
               0.9118257772172733
            ],
            [
               0.9962481981981981,
               0.9124154260904205
            ],
            [
               0.9990507107107109,
               0.9129951770552784
            ],
            [
               1.0018532232232233,
               0.9135484029801237
            ],
            [
               1.0046557357357357,
               0.9140610279225581
            ],
            [
               1.0074582482482481,
               0.9145261492061507
            ],
            [
               1.010260760760761,
               0.914946613416262
            ],
            [
               1.0130632732732734,
               0.9153347703612478
            ],
            [
               1.0158657857857858,
               0.9157095551865349
            ],
            [
               1.0186682982982982,
               0.9160918881333515
            ],
            [
               1.021470810810811,
               0.9164998493497036
            ],
            [
               1.0242733233233234,
               0.9169450387219551
            ],
            [
               1.0270758358358358,
               0.9174310130864254
            ],
            [
               1.0298783483483482,
               0.9179539180622003
            ],
            [
               1.032680860860861,
               0.9185046959512442
            ],
            [
               1.0354833733733735,
               0.9190718224342556
            ],
            [
               1.0382858858858859,
               0.9196435415392346
            ],
            [
               1.0410883983983983,
               0.9202089902400827
            ],
            [
               1.0438909109109111,
               0.9207582321560432
            ],
            [
               1.0466934234234235,
               0.9212817783851466
            ],
            [
               1.049495935935936,
               0.9217704213258247
            ],
            [
               1.0522984484484483,
               0.9222160356417404
            ],
            [
               1.0551009609609612,
               0.9226134785180278
            ],
            [
               1.0579034734734736,
               0.9229630709009959
            ],
            [
               1.060705985985986,
               0.9232726495195325
            ],
            [
               1.0635084984984984,
               0.9235580820211309
            ],
            [
               1.0663110110110112,
               0.9238415195852678
            ],
            [
               1.0691135235235236,
               0.9241474142869235
            ],
            [
               1.071916036036036,
               0.9244971828882975
            ],
            [
               1.0747185485485484,
               0.924904023078448
            ],
            [
               1.0775210610610613,
               0.9253695168190841
            ],
            [
               1.0803235735735737,
               0.9258831972180839
            ],
            [
               1.083126086086086,
               0.9264253392578163
            ],
            [
               1.0859285985985985,
               0.9269721723078259
            ],
            [
               1.0887311111111113,
               0.9275018876673928
            ],
            [
               1.0915336236236237,
               0.9279995407639592
            ],
            [
               1.0943361361361361,
               0.9284593452670598
            ],
            [
               1.0971386486486485,
               0.9288837983179643
            ],
            [
               1.0999411611611614,
               0.9292802263096025
            ],
            [
               1.1027436736736738,
               0.9296562734260703
            ],
            [
               1.1055461861861862,
               0.9300162132981895
            ],
            [
               1.1083486986986986,
               0.9303595975930568
            ],
            [
               1.1111512112112114,
               0.9306827863314908
            ],
            [
               1.1139537237237238,
               0.9309826916835655
            ],
            [
               1.1167562362362362,
               0.9312610770981584
            ],
            [
               1.119558748748749,
               0.9315273883332702
            ],
            [
               1.1223612612612615,
               0.9317985310191297
            ],
            [
               1.1251637737737739,
               0.9320951275792508
            ],
            [
               1.1279662862862863,
               0.9324351913111539
            ],
            [
               1.130768798798799,
               0.9328273195839734
            ],
            [
               1.1335713113113115,
               0.9332659628687139
            ],
            [
               1.136373823823824,
               0.9337308427614981
            ],
            [
               1.1391763363363363,
               0.9341912807125541
            ],
            [
               1.1419788488488491,
               0.934614487397115
            ],
            [
               1.1447813613613615,
               0.93497535393484
            ],
            [
               1.147583873873874,
               0.9352645462823006
            ],
            [
               1.1503863863863864,
               0.9354920515038059
            ],
            [
               1.1531888988988992,
               0.9356847013955036
            ],
            [
               1.1559914114114116,
               0.9358781735297115
            ],
            [
               1.158793923923924,
               0.936105875379275
            ],
            [
               1.1615964364364364,
               0.9363882808893111
            ],
            [
               1.1643989489489492,
               0.9367262720010254
            ],
            [
               1.1672014614614616,
               0.9371008007126962
            ],
            [
               1.170003973973974,
               0.9374791178887238
            ],
            [
               1.1728064864864864,
               0.9378256044558686
            ],
            [
               1.1756089989989993,
               0.9381136488510573
            ],
            [
               1.1784115115115117,
               0.9383346048485941
            ],
            [
               1.181214024024024,
               0.9385008004442215
            ],
            [
               1.1840165365365365,
               0.9386415508722756
            ],
            [
               1.1868190490490493,
               0.9387934888538645
            ],
            [
               1.1896215615615617,
               0.938988454835348
            ],
            [
               1.1924240740740741,
               0.9392430220315959
            ],
            [
               1.1952265865865865,
               0.9395531734797538
            ],
            [
               1.1980290990990994,
               0.9398958891522269
            ],
            [
               1.2008316116116118,
               0.9402370459145306
            ],
            [
               1.2036341241241242,
               0.9405428946935532
            ],
            [
               1.2064366366366366,
               0.9407911945078034
            ],
            [
               1.2092391491491494,
               0.9409782552526607
            ],
            [
               1.2120416616616618,
               0.9411195995607629
            ],
            [
               1.2148441741741742,
               0.9412441803633713
            ],
            [
               1.2176466866866866,
               0.9413843030790869
            ],
            [
               1.2204491991991995,
               0.9415648302743493
            ],
            [
               1.2232517117117119,
               0.941795405480433
            ],
            [
               1.2260542242242243,
               0.9420682861649607
            ],
            [
               1.2288567367367367,
               0.9423623471890081
            ],
            [
               1.2316592492492495,
               0.942651633261391
            ],
            [
               1.234461761761762,
               0.942915273124983
            ],
            [
               1.2372642742742743,
               0.9431451606840702
            ],
            [
               1.2400667867867867,
               0.9433486818702257
            ],
            [
               1.2428692992992996,
               0.9435455880721393
            ],
            [
               1.245671811811812,
               0.9437602245878975
            ],
            [
               1.2484743243243244,
               0.9440119638105251
            ],
            [
               1.2512768368368368,
               0.9443072954119502
            ],
            [
               1.2540793493493496,
               0.9446363970128622
            ],
            [
               1.256881861861862,
               0.9449753964907648
            ],
            [
               1.2596843743743744,
               0.9452935315530864
            ],
            [
               1.2624868868868868,
               0.9455627282923991
            ],
            [
               1.2652893993993997,
               0.9457663398449598
            ],
            [
               1.268091911911912,
               0.9459041542655919
            ],
            [
               1.2708944244244245,
               0.945992129110532
            ],
            [
               1.2736969369369369,
               0.9460571311315644
            ],
            [
               1.2764994494494497,
               0.9461285992077235
            ],
            [
               1.279301961961962,
               0.9462299473666713
            ],
            [
               1.2821044744744745,
               0.9463724134308042
            ],
            [
               1.284906986986987,
               0.9465530423541442
            ],
            [
               1.2877094994994998,
               0.9467569932781552
            ],
            [
               1.2905120120120122,
               0.9469629425642543
            ],
            [
               1.2933145245245246,
               0.9471495162040398
            ],
            [
               1.296117037037037,
               0.947300666621542
            ],
            [
               1.2989195495495498,
               0.9474086260181374
            ],
            [
               1.3017220620620622,
               0.947474162831474
            ],
            [
               1.3045245745745746,
               0.9475048663532943
            ],
            [
               1.307327087087087,
               0.9475126957170803
            ],
            [
               1.3101295995995998,
               0.9475118998214604
            ],
            [
               1.3129321121121122,
               0.9475177817180309
            ],
            [
               1.3157346246246246,
               0.9475460028643892
            ],
            [
               1.318537137137137,
               0.9476116151803797
            ],
            [
               1.32133964964965,
               0.9477270564335518
            ],
            [
               1.3241421621621623,
               0.9478989652615863
            ],
            [
               1.3269446746746747,
               0.9481245958949882
            ],
            [
               1.329747187187187,
               0.948389385305838
            ],
            [
               1.3325496996997,
               0.9486674021878332
            ],
            [
               1.3353522122122123,
               0.9489257570181284
            ],
            [
               1.3381547247247247,
               0.9491326894934058
            ],
            [
               1.3409572372372371,
               0.9492674288050731
            ],
            [
               1.34375974974975,
               0.9493286906696063
            ],
            [
               1.3465622622622624,
               0.9493384267548617
            ],
            [
               1.3493647747747748,
               0.9493384664572158
            ],
            [
               1.3521672872872872,
               0.9493798149335311
            ],
            [
               1.3549697997998,
               0.9495069671464462
            ],
            [
               1.3577723123123124,
               0.9497417681304374
            ],
            [
               1.3605748248248248,
               0.950072235942127
            ],
            [
               1.3633773373373372,
               0.9504508706542765
            ],
            [
               1.36617984984985,
               0.9508043903663674
            ],
            [
               1.3689823623623625,
               0.9510532661664115
            ],
            [
               1.3717848748748749,
               0.9511359948999734
            ],
            [
               1.3745873873873873,
               0.9510309347979031
            ],
            [
               1.3773898998999001,
               0.9507685696939017
            ],
            [
               1.3801924124124125,
               0.9504294337715657
            ],
            [
               1.382994924924925,
               0.9501270215560966
            ],
            [
               1.3857974374374373,
               0.9499796119693962
            ],
            [
               1.3885999499499502,
               0.950078592924217
            ],
            [
               1.3914024624624626,
               0.9504623591812358
            ],
            [
               1.394204974974975,
               0.9511035970239023
            ],
            [
               1.3970074874874874,
               0.9519140574692646
            ],
            [
               1.39981,
               0.9527658477899952
            ]
         ]
      },
      {
         "data": [
            [
               1.39991,
               0.9539543408559665
            ],
            [
               1.3971074774774772,
               0.9533103023667719
            ],
            [
               1.3943049549549547,
               0.9528580023400317
            ],
            [
               1.391502432432432,
               0.9526362007961509
            ],
            [
               1.3886999099099095,
               0.9526310455768554
            ],
            [
               1.385897387387387,
               0.9527842199466292
            ],
            [
               1.3830948648648644,
               0.9530129300742369
            ],
            [
               1.3802923423423419,
               0.9532353204383957
            ],
            [
               1.3774898198198193,
               0.9533934192722029
            ],
            [
               1.3746872972972968,
               0.9534667304104374
            ],
            [
               1.3718847747747747,
               0.9534727447483715
            ],
            [
               1.369082252252252,
               0.9534549011900866
            ],
            [
               1.3662797297297296,
               0.9534625021514764
            ],
            [
               1.363477207207207,
               0.9535295164038367
            ],
            [
               1.3606746846846844,
               0.9536593412915091
            ],
            [
               1.3578721621621619,
               0.9538204617141863
            ],
            [
               1.3550696396396393,
               0.9539542832909651
            ],
            [
               1.3522671171171168,
               0.9539924526273715
            ],
            [
               1.3494645945945942,
               0.9538779916333504
            ],
            [
               1.3466620720720717,
               0.953583491528267
            ],
            [
               1.3438595495495491,
               0.9531207152092278
            ],
            [
               1.3410570270270266,
               0.9525388091347242
            ],
            [
               1.338254504504504,
               0.9519119467877897
            ],
            [
               1.335451981981982,
               0.9513204292034703
            ],
            [
               1.3326494594594593,
               0.950831057513865
            ],
            [
               1.3298469369369368,
               0.9504824759242361
            ],
            [
               1.3270444144144142,
               0.9502793079108829
            ],
            [
               1.3242418918918917,
               0.9501959774926048
            ],
            [
               1.3214393693693691,
               0.950188120725957
            ],
            [
               1.3186368468468466,
               0.9502074014662019
            ],
            [
               1.315834324324324,
               0.9502149452369897
            ],
            [
               1.3130318018018015,
               0.9501895640492761
            ],
            [
               1.310229279279279,
               0.9501290194071865
            ],
            [
               1.3074267567567563,
               0.9500449889799691
            ],
            [
               1.3046242342342338,
               0.9499543459083963
            ],
            [
               1.3018217117117112,
               0.9498702386639271
            ],
            [
               1.2990191891891887,
               0.9497960906625187
            ],
            [
               1.2962166666666666,
               0.9497242724141193
            ],
            [
               1.293414144144144,
               0.9496393952026028
            ],
            [
               1.2906116216216215,
               0.9495245866138156
            ],
            [
               1.287809099099099,
               0.9493682483663461
            ],
            [
               1.2850065765765764,
               0.9491688783271304
            ],
            [
               1.2822040540540538,
               0.9489364294664742
            ],
            [
               1.2794015315315312,
               0.9486899837586646
            ],
            [
               1.2765990090090087,
               0.9484527460237375
            ],
            [
               1.2737964864864861,
               0.9482461047458595
            ],
            [
               1.2709939639639636,
               0.948084577095015
            ],
            [
               1.268191441441441,
               0.9479729269207884
            ],
            [
               1.2653889189189185,
               0.9479058916965464
            ],
            [
               1.262586396396396,
               0.9478701260040416
            ],
            [
               1.2597838738738734,
               0.9478474482207775
            ],
            [
               1.2569813513513513,
               0.9478183823538109
            ],
            [
               1.2541788288288287,
               0.9477652500858509
            ],
            [
               1.2513763063063061,
               0.9476744885667778
            ],
            [
               1.2485737837837836,
               0.9475382183389702
            ],
            [
               1.245771261261261,
               0.9473552111405206
            ],
            [
               1.2429687387387385,
               0.9471312969943173
            ],
            [
               1.240166216216216,
               0.9468790265479556
            ],
            [
               1.2373636936936934,
               0.9466162578317592
            ],
            [
               1.2345611711711708,
               0.9463634245712165
            ],
            [
               1.2317586486486483,
               0.9461396069662575
            ],
            [
               1.2289561261261257,
               0.9459580561000958
            ],
            [
               1.2261536036036031,
               0.9458222958119036
            ],
            [
               1.2233510810810806,
               0.9457240942635532
            ],
            [
               1.2205485585585585,
               0.9456443035402307
            ],
            [
               1.217746036036036,
               0.9455568237007697
            ],
            [
               1.2149435135135134,
               0.9454349623501206
            ],
            [
               1.2121409909909908,
               0.9452585670227449
            ],
            [
               1.2093384684684683,
               0.9450198513679415
            ],
            [
               1.2065359459459457,
               0.9447260391576546
            ],
            [
               1.2037334234234232,
               0.9443978122078909
            ],
            [
               1.2009309009009006,
               0.9440638269601576
            ],
            [
               1.198128378378378,
               0.9437528458916007
            ],
            [
               1.1953258558558555,
               0.9434858690638541
            ],
            [
               1.192523333333333,
               0.9432707320720191
            ],
            [
               1.1897208108108104,
               0.9431008942318526
            ],
            [
               1.1869182882882878,
               0.9429587963992958
            ],
            [
               1.1841157657657653,
               0.9428226624474849
            ],
            [
               1.1813132432432432,
               0.9426744641561229
            ],
            [
               1.1785107207207206,
               0.9425063697357594
            ],
            [
               1.175708198198198,
               0.9423235010767599
            ],
            [
               1.1729056756756755,
               0.9421420714556032
            ],
            [
               1.170103153153153,
               0.9419835409024153
            ],
            [
               1.1673006306306304,
               0.941866773063577
            ],
            [
               1.1644981081081078,
               0.9418008411513104
            ],
            [
               1.1616955855855853,
               0.9417808850837175
            ],
            [
               1.1588930630630627,
               0.9417883590183336
            ],
            [
               1.1560905405405402,
               0.9417955057565155
            ],
            [
               1.1532880180180176,
               0.9417724808613483
            ],
            [
               1.150485495495495,
               0.9416947165939005
            ],
            [
               1.1476829729729725,
               0.941548143846386
            ],
            [
               1.14488045045045,
               0.9413307489843437
            ],
            [
               1.1420779279279278,
               0.9410503054494717
            ],
            [
               1.1392754054054053,
               0.9407194848837193
            ],
            [
               1.1364728828828827,
               0.9403504247688468
            ],
            [
               1.1336703603603602,
               0.9399509016083925
            ],
            [
               1.1308678378378376,
               0.9395235205429597
            ],
            [
               1.128065315315315,
               0.9390680729013252
            ],
            [
               1.1252627927927925,
               0.9385859123539912
            ],
            [
               1.12246027027027,
               0.9380843511079691
            ],
            [
               1.1196577477477474,
               0.9375790040720846
            ],
            [
               1.1168552252252248,
               0.9370927462723038
            ],
            [
               1.1140527027027023,
               0.9366512293215523
            ],
            [
               1.1112501801801797,
               0.9362762534291167
            ],
            [
               1.1084476576576572,
               0.9359792072184989
            ],
            [
               1.105645135135135,
               0.9357569172306972
            ],
            [
               1.1028426126126125,
               0.9355915252716456
            ],
            [
               1.10004009009009,
               0.9354546787910443
            ],
            [
               1.0972375675675674,
               0.9353148461958216
            ],
            [
               1.0944350450450449,
               0.9351454805688668
            ],
            [
               1.0916325225225223,
               0.934931443311803
            ],
            [
               1.0888299999999997,
               0.9346716799010075
            ],
            [
               1.0860274774774772,
               0.9343774113097085
            ],
            [
               1.0832249549549546,
               0.9340666189633697
            ],
            [
               1.080422432432432,
               0.9337568256768902
            ],
            [
               1.0776199099099095,
               0.9334586833950462
            ],
            [
               1.074817387387387,
               0.9331725026789619
            ],
            [
               1.0720148648648644,
               0.9328887475198144
            ],
            [
               1.0692123423423419,
               0.9325920816031505
            ],
            [
               1.0664098198198197,
               0.9322673087172557
            ],
            [
               1.0636072972972972,
               0.9319049426696973
            ],
            [
               1.0608047747747746,
               0.931504375831441
            ],
            [
               1.058002252252252,
               0.9310735864205668
            ],
            [
               1.0551997297297295,
               0.9306256613007164
            ],
            [
               1.052397207207207,
               0.9301736124877855
            ],
            [
               1.0495946846846844,
               0.9297255861755027
            ],
            [
               1.0467921621621619,
               0.9292823761547346
            ],
            [
               1.0439896396396393,
               0.9288382336361161
            ],
            [
               1.0411871171171168,
               0.9283846604306676
            ],
            [
               1.0383845945945942,
               0.9279156745013508
            ],
            [
               1.0355820720720716,
               0.9274324011878141
            ],
            [
               1.032779549549549,
               0.9269450193738524
            ],
            [
               1.0299770270270265,
               0.926471029675288
            ],
            [
               1.0271745045045044,
               0.9260301778818276
            ],
            [
               1.0243719819819819,
               0.9256376637622241
            ],
            [
               1.0215694594594593,
               0.9252980114828198
            ],
            [
               1.0187669369369368,
               0.9250018838610459
            ],
            [
               1.0159644144144142,
               0.9247271986896783
            ],
            [
               1.0131618918918917,
               0.9244444614482643
            ],
            [
               1.010359369369369,
               0.9241247668508104
            ],
            [
               1.0075568468468465,
               0.9237479582642756
            ],
            [
               1.004754324324324,
               0.9233083160336981
            ],
            [
               1.0019518018018014,
               0.9228159262291722
            ],
            [
               0.9991492792792789,
               0.9222932988467456
            ],
            [
               0.9963467567567563,
               0.9217683737684361
            ],
            [
               0.9935442342342338,
               0.9212662344369018
            ],
            [
               0.9907417117117117,
               0.9208022384148113
            ],
            [
               0.9879391891891891,
               0.9203787415032341
            ],
            [
               0.9851366666666665,
               0.919986328027731
            ],
            [
               0.982334144144144,
               0.919608905772745
            ],
            [
               0.9795316216216214,
               0.9192307174615708
            ],
            [
               0.9767290990990989,
               0.9188427079968349
            ],
            [
               0.9739265765765763,
               0.9184459693803635
            ],
            [
               0.9711240540540538,
               0.9180510532494697
            ],
            [
               0.9683215315315312,
               0.9176734149817032
            ],
            [
               0.9655190090090087,
               0.9173266197278775
            ],
            [
               0.9627164864864861,
               0.9170157308292577
            ],
            [
               0.9599139639639636,
               0.9167332515053965
            ],
            [
               0.957111441441441,
               0.9164591299622433
            ],
            [
               0.9543089189189184,
               0.9161649707319091
            ],
            [
               0.9515063963963963,
               0.9158211915107954
            ],
            [
               0.9487038738738738,
               0.9154048969381028
            ],
            [
               0.9459013513513512,
               0.9149060218050038
            ],
            [
               0.9430988288288287,
               0.9143298791818022
            ],
            [
               0.9402963063063061,
               0.9136954175090002
            ],
            [
               0.9374937837837836,
               0.9130298415717042
            ],
            [
               0.934691261261261,
               0.912361338250137
            ],
            [
               0.9318887387387385,
               0.9117121296817474
            ],
            [
               0.9290862162162159,
               0.9110938309854133
            ],
            [
               0.9262836936936933,
               0.9105062402149908
            ],
            [
               0.9234811711711708,
               0.90993954909686
            ],
            [
               0.9206786486486482,
               0.9093789230707525
            ],
            [
               0.9178761261261257,
               0.9088097861836042
            ],
            [
               0.9150736036036036,
               0.9082221219243689
            ],
            [
               0.912271081081081,
               0.9076126181006676
            ],
            [
               0.9094685585585585,
               0.9069843191879272
            ],
            [
               0.9066660360360359,
               0.9063442943478424
            ],
            [
               0.9038635135135134,
               0.9057004018009087
            ],
            [
               0.9010609909909908,
               0.9050583701232142
            ],
            [
               0.8982584684684682,
               0.904420129212621
            ],
            [
               0.8954559459459457,
               0.9037837601108292
            ],
            [
               0.8926534234234231,
               0.9031448240280959
            ],
            [
               0.8898509009009006,
               0.9024983954865033
            ],
            [
               0.887048378378378,
               0.9018409920911266
            ],
            [
               0.8842458558558555,
               0.9011717674091579
            ],
            [
               0.8814433333333329,
               0.9004927040927053
            ],
            [
               0.8786408108108104,
               0.8998079432747088
            ],
            [
               0.8758382882882882,
               0.8991226574274738
            ],
            [
               0.8730357657657657,
               0.8984419331596718
            ],
            [
               0.8702332432432431,
               0.897769990856603
            ],
            [
               0.8674307207207206,
               0.8971098237721826
            ],
            [
               0.864628198198198,
               0.8964631175085214
            ],
            [
               0.8618256756756755,
               0.8958302142803454
            ],
            [
               0.8590231531531529,
               0.8952099490774958
            ],
            [
               0.8562206306306304,
               0.8945993610763643
            ],
            [
               0.8534181081081078,
               0.8939934720744849
            ],
            [
               0.8506155855855853,
               0.8933854159634609
            ],
            [
               0.8478130630630627,
               0.892767135394605
            ],
            [
               0.8450105405405401,
               0.8921306463139975
            ],
            [
               0.8422080180180176,
               0.8914695951064124
            ],
            [
               0.839405495495495,
               0.8907806231014335
            ],
            [
               0.8366029729729729,
               0.8900640199984406
            ],
            [
               0.8338004504504504,
               0.8893233352487764
            ],
            [
               0.8309979279279278,
               0.8885639757681869
            ],
            [
               0.8281954054054053,
               0.8877912201774849
            ],
            [
               0.8253928828828827,
               0.8870083614284354
            ],
            [
               0.8225903603603602,
               0.8862157200960612
            ],
            [
               0.8197878378378376,
               0.8854110073348698
            ],
            [
               0.816985315315315,
               0.8845910311125309
            ],
            [
               0.8141827927927925,
               0.8837541992119888
            ],
            [
               0.8113802702702699,
               0.8829028830491485
            ],
            [
               0.8085777477477474,
               0.8820446341531463
            ],
            [
               0.8057752252252248,
               0.8811915505122765
            ],
            [
               0.8029727027027023,
               0.8803576956001917
            ],
            [
               0.8001701801801802,
               0.8795551825900412
            ],
            [
               0.7973676576576576,
               0.8787900995404363
            ],
            [
               0.794565135135135,
               0.8780596519743751
            ],
            [
               0.7917626126126125,
               0.8773516362714953
            ],
            [
               0.7889600900900899,
               0.8766466880049335
            ],
            [
               0.7861575675675674,
               0.8759228774108048
            ],
            [
               0.7833550450450448,
               0.8751614344854188
            ],
            [
               0.7805525225225223,
               0.8743519485665119
            ],
            [
               0.7777499999999997,
               0.8734954621900846
            ],
            [
               0.7749474774774772,
               0.872604459336358
            ],
            [
               0.7721449549549546,
               0.8716996577558154
            ],
            [
               0.769342432432432,
               0.8708044661304526
            ],
            [
               0.7665399099099095,
               0.8699386563461184
            ],
            [
               0.763737387387387,
               0.8691130127798581
            ],
            [
               0.7609348648648648,
               0.8683263964627321
            ],
            [
               0.7581323423423423,
               0.8675659199167232
            ],
            [
               0.7553298198198197,
               0.8668100179093776
            ],
            [
               0.7525272972972972,
               0.8660334138094021
            ],
            [
               0.7497247747747746,
               0.8652125574956826
            ],
            [
               0.7469222522522521,
               0.8643301514516859
            ],
            [
               0.7441197297297295,
               0.8633778273756243
            ],
            [
               0.741317207207207,
               0.8623566955659792
            ],
            [
               0.7385146846846844,
               0.8612761173217476
            ],
            [
               0.7357121621621618,
               0.8601514373536543
            ],
            [
               0.7329096396396393,
               0.8590014604911334
            ],
            [
               0.7301071171171167,
               0.857846206522717
            ],
            [
               0.7273045945945942,
               0.8567050847440374
            ],
            [
               0.7245020720720716,
               0.855595296536086
            ],
            [
               0.7216995495495495,
               0.854530160702702
            ],
            [
               0.718897027027027,
               0.8535172154560002
            ],
            [
               0.7160945045045044,
               0.8525563053724918
            ],
            [
               0.7132919819819818,
               0.8516382341143898
            ],
            [
               0.7104894594594593,
               0.8507447504670533
            ],
            [
               0.7076869369369367,
               0.8498504934523605
            ],
            [
               0.7048844144144142,
               0.8489270371676094
            ],
            [
               0.7020818918918916,
               0.8479484800500205
            ],
            [
               0.6992793693693691,
               0.8468973574105949
            ],
            [
               0.6964768468468465,
               0.845769284858159
            ],
            [
               0.693674324324324,
               0.8445748510104075
            ],
            [
               0.6908718018018014,
               0.843337901679359
            ],
            [
               0.6880692792792789,
               0.8420903427823707
            ],
            [
               0.6852667567567567,
               0.8408646403571092
            ],
            [
               0.6824642342342342,
               0.8396859687985108
            ],
            [
               0.6796617117117116,
               0.8385661769120517
            ],
            [
               0.6768591891891891,
               0.8375012984767167
            ],
            [
               0.6740566666666665,
               0.8364733374522736
            ],
            [
               0.671254144144144,
               0.8354558037822363
            ],
            [
               0.6684516216216214,
               0.8344213558369099
            ],
            [
               0.6656490990990989,
               0.8333492793827489
            ],
            [
               0.6628465765765763,
               0.8322306068554227
            ],
            [
               0.6600440540540538,
               0.8310694362936899
            ],
            [
               0.6572415315315312,
               0.8298802066574973
            ],
            [
               0.6544390090090086,
               0.8286819416102776
            ],
            [
               0.6516364864864861,
               0.8274913859037303
            ],
            [
               0.6488339639639635,
               0.8263172409340177
            ],
            [
               0.6460314414414414,
               0.8251572810546925
            ],
            [
               0.6432289189189189,
               0.8239991537231905
            ],
            [
               0.6404263963963963,
               0.8228244654339301
            ],
            [
               0.6376238738738738,
               0.8216147264798466
            ],
            [
               0.6348213513513512,
               0.8203571972541204
            ],
            [
               0.6320188288288286,
               0.8190487985811703
            ],
            [
               0.6292163063063061,
               0.8176969503887241
            ],
            [
               0.6264137837837835,
               0.8163172299444243
            ],
            [
               0.623611261261261,
               0.8149287406869764
            ],
            [
               0.6208087387387384,
               0.8135487306306068
            ],
            [
               0.6180062162162159,
               0.8121881066466075
            ],
            [
               0.6152036936936933,
               0.8108490621747915
            ],
            [
               0.6124011711711708,
               0.8095252569168105
            ],
            [
               0.6095986486486482,
               0.8082041502597631
            ],
            [
               0.6067961261261261,
               0.8068704860081319
            ],
            [
               0.6039936036036035,
               0.8055097401254767
            ],
            [
               0.601191081081081,
               0.8041105961556403
            ],
            [
               0.5983885585585584,
               0.8026660625881188
            ],
            [
               0.5955860360360359,
               0.8011734496875791
            ],
            [
               0.5927835135135133,
               0.7996338335595592
            ],
            [
               0.5899809909909908,
               0.7980516972641442
            ],
            [
               0.5871784684684682,
               0.7964351466193931
            ],
            [
               0.5843759459459457,
               0.7947965944625512
            ],
            [
               0.5815734234234231,
               0.793153324338405
            ],
            [
               0.5787709009009008,
               0.79152711257428
            ],
            [
               0.5759683783783782,
               0.7899422401655652
            ],
            [
               0.5731658558558557,
               0.7884217432899947
            ],
            [
               0.5703633333333331,
               0.7869824615769512
            ],
            [
               0.5675608108108106,
               0.7856300814615103
            ],
            [
               0.564758288288288,
               0.7843556771194669
            ],
            [
               0.5619557657657654,
               0.7831350661157589
            ],
            [
               0.5591532432432431,
               0.7819316317912929
            ],
            [
               0.5563507207207206,
               0.7807023041896859
            ],
            [
               0.553548198198198,
               0.7794054371210888
            ],
            [
               0.5507456756756755,
               0.7780086872948165
            ],
            [
               0.5479431531531529,
               0.7764949144965623
            ],
            [
               0.5451406306306303,
               0.7748646278125526
            ],
            [
               0.5423381081081078,
               0.7731344555021558
            ],
            [
               0.5395355855855855,
               0.7713322202821881
            ],
            [
               0.5367330630630629,
               0.7694901114839494
            ],
            [
               0.5339305405405403,
               0.7676378793062839
            ],
            [
               0.5311280180180178,
               0.7657978109615424
            ],
            [
               0.5283254954954952,
               0.7639825583559731
            ],
            [
               0.5255229729729727,
               0.7621959162261625
            ],
            [
               0.5227204504504503,
               0.7604357269136828
            ],
            [
               0.5199179279279278,
               0.7586975134828409
            ],
            [
               0.5171154054054052,
               0.7569773878927601
            ],
            [
               0.5143128828828827,
               0.7552732331963445
            ],
            [
               0.5115103603603601,
               0.7535839325335063
            ],
            [
               0.5087078378378376,
               0.7519072233740071
            ],
            [
               0.505905315315315,
               0.7502373032706375
            ],
            [
               0.5031027927927927,
               0.748563414527285
            ],
            [
               0.5003002702702701,
               0.7468702651642183
            ],
            [
               0.4974977477477476,
               0.7451404463343413
            ],
            [
               0.494695225225225,
               0.7433582393564511
            ],
            [
               0.49189270270270247,
               0.7415136462526485
            ],
            [
               0.4890901801801799,
               0.7396053253631782
            ],
            [
               0.48628765765765736,
               0.737641420920379
            ],
            [
               0.483485135135135,
               0.7356379331915827
            ],
            [
               0.48068261261261247,
               0.7336150547514632
            ],
            [
               0.4778800900900899,
               0.7315925321925818
            ],
            [
               0.47507756756756736,
               0.7295853909405932
            ],
            [
               0.4722750450450448,
               0.7276012008885029
            ],
            [
               0.46947252252252225,
               0.7256395310122925
            ],
            [
               0.4666699999999997,
               0.7236935330010057
            ],
            [
               0.46386747747747736,
               0.7217529497779744
            ],
            [
               0.4610649549549548,
               0.7198074729040591
            ],
            [
               0.45826243243243225,
               0.7178493773508664
            ],
            [
               0.4554599099099097,
               0.7158747128786562
            ],
            [
               0.45265738738738714,
               0.7138828825145787
            ],
            [
               0.4498548648648646,
               0.7118749874162785
            ],
            [
               0.44705234234234204,
               0.709851678639554
            ],
            [
               0.4442498198198197,
               0.7078113268086045
            ],
            [
               0.44144729729729715,
               0.7057491093052504
            ],
            [
               0.4386447747747746,
               0.7036572296007998
            ],
            [
               0.43584225225225204,
               0.7015260838756934
            ],
            [
               0.4330397297297295,
               0.6993459220756888
            ],
            [
               0.43023720720720693,
               0.697108492449953
            ],
            [
               0.4274346846846844,
               0.6948082969034175
            ],
            [
               0.42463216216216204,
               0.6924433274433173
            ],
            [
               0.4218296396396395,
               0.6900153762212944
            ],
            [
               0.41902711711711693,
               0.6875301104139235
            ],
            [
               0.4162245945945944,
               0.6849970429121808
            ],
            [
               0.4134220720720718,
               0.682429356726412
            ],
            [
               0.41061954954954927,
               0.6798433616313155
            ],
            [
               0.40781702702702693,
               0.6772572938485292
            ],
            [
               0.4050145045045044,
               0.6746892871374133
            ],
            [
               0.4022119819819818,
               0.6721546365482702
            ],
            [
               0.39940945945945927,
               0.6696628454608358
            ],
            [
               0.3966069369369367,
               0.6672152379098957
            ],
            [
               0.39380441441441416,
               0.6648039818187934
            ],
            [
               0.3910018918918916,
               0.6624131241656189
            ],
            [
               0.3881993693693693,
               0.6600217180037413
            ],
            [
               0.3853968468468467,
               0.65760846958105
            ],
            [
               0.38259432432432416,
               0.6551567687975115
            ],
            [
               0.3797918018018016,
               0.6526587016568939
            ],
            [
               0.37698927927927905,
               0.6501168089882632
            ],
            [
               0.3741867567567565,
               0.6475429413348854
            ],
            [
               0.37138423423423395,
               0.6449544065445109
            ],
            [
               0.3685817117117116,
               0.6423684513565904
            ],
            [
               0.36577918918918906,
               0.6397966798945129
            ],
            [
               0.3629766666666665,
               0.637241088213641
            ],
            [
               0.36017414414414395,
               0.634692936609528
            ],
            [
               0.3573716216216214,
               0.632134820152084
            ],
            [
               0.35456909909909884,
               0.629545303841269
            ],
            [
               0.3517665765765763,
               0.6269046859751934
            ],
            [
               0.34896405405405395,
               0.6242001095430942
            ],
            [
               0.3461615315315314,
               0.6214284749794552
            ],
            [
               0.34335900900900884,
               0.6185963436104898
            ],
            [
               0.3405564864864863,
               0.6157170140936942
            ],
            [
               0.33775396396396373,
               0.6128058699983241
            ],
            [
               0.3349514414414412,
               0.6098756267467677
            ],
            [
               0.3321489189189186,
               0.6069330738029153
            ],
            [
               0.3293463963963963,
               0.6039783303052122
            ],
            [
               0.32654387387387374,
               0.6010067146546809
            ],
            [
               0.3237413513513512,
               0.5980123933943098
            ],
            [
               0.3209388288288286,
               0.5949923493110119
            ],
            [
               0.31813630630630607,
               0.5919491106545594
            ],
            [
               0.3153337837837835,
               0.5888911445157552
            ],
            [
               0.31253126126126096,
               0.5858306728526275
            ],
            [
               0.30972873873873863,
               0.5827796160731679
            ],
            [
               0.3069262162162161,
               0.5797450716416229
            ],
            [
               0.3041236936936935,
               0.5767259453402815
            ],
            [
               0.30132117117117097,
               0.5737119954054494
            ],
            [
               0.2985186486486484,
               0.5706857485322937
            ],
            [
               0.29571612612612586,
               0.567626779819026
            ],
            [
               0.2929136036036035,
               0.5645170499467651
            ],
            [
               0.29011108108108097,
               0.5613456345977352
            ],
            [
               0.2873085585585584,
               0.5581113799225157
            ],
            [
               0.28450603603603586,
               0.5548226966957086
            ],
            [
               0.2817035135135133,
               0.5514946247620505
            ],
            [
               0.27890099099099075,
               0.5481441434347073
            ],
            [
               0.2760984684684682,
               0.5447851945533903
            ],
            [
               0.27329594594594586,
               0.5414248776327322
            ],
            [
               0.2704934234234233,
               0.5380618040407135
            ],
            [
               0.26769090090090075,
               0.5346868511677277
            ],
            [
               0.2648883783783782,
               0.5312858122206218
            ],
            [
               0.26208585585585564,
               0.52784294612378
            ],
            [
               0.2592833333333331,
               0.524344336912888
            ],
            [
               0.25648081081081053,
               0.5207802577682181
            ],
            [
               0.2536782882882882,
               0.5171462450562787
            ],
            [
               0.25087576576576565,
               0.5134430942212559
            ],
            [
               0.2480732432432431,
               0.5096762867627167
            ],
            [
               0.24527072072072054,
               0.5058553457759871
            ],
            [
               0.24246819819819798,
               0.5019933393116207
            ],
            [
               0.23966567567567543,
               0.4981063695258232
            ],
            [
               0.23686315315315287,
               0.4942126125828013
            ],
            [
               0.23406063063063054,
               0.49033047470130237
            ],
            [
               0.23125810810810798,
               0.4864757456400234
            ],
            [
               0.22845558558558543,
               0.48265815393729605
            ],
            [
               0.22565306306306288,
               0.4788782356392752
            ],
            [
               0.22285054054054032,
               0.4751256706614032
            ],
            [
               0.22004801801801777,
               0.4713800484784278
            ],
            [
               0.2172454954954952,
               0.46761438958941914
            ],
            [
               0.21444297297297288,
               0.463800848194265
            ],
            [
               0.21164045045045032,
               0.4599171665262279
            ],
            [
               0.20883792792792777,
               0.45595197942024296
            ],
            [
               0.20603540540540521,
               0.45190721122791494
            ],
            [
               0.20323288288288266,
               0.44779659188191
            ],
            [
               0.2004303603603601,
               0.44364053261364145
            ],
            [
               0.19762783783783777,
               0.43945885104844723
            ],
            [
               0.19482531531531522,
               0.43526367529921806
            ],
            [
               0.19202279279279266,
               0.43105495107079606
            ],
            [
               0.1892202702702701,
               0.42682022955725657
            ],
            [
               0.18641774774774755,
               0.42253902665794063
            ],
            [
               0.183615225225225,
               0.41819045973799235
            ],
            [
               0.18081270270270244,
               0.4137616324817411
            ],
            [
               0.1780101801801801,
               0.40925380982116766
            ],
            [
               0.17520765765765756,
               0.4046840055259773
            ],
            [
               0.172405135135135,
               0.40008105311323
            ],
            [
               0.16960261261261245,
               0.3954770913536129
            ],
            [
               0.1668000900900899,
               0.3908970443511598
            ],
            [
               0.16399756756756734,
               0.3863495300357099
            ],
            [
               0.16119504504504478,
               0.38182235506863765
            ],
            [
               0.15839252252252245,
               0.37728439014200005
            ],
            [
               0.1555899999999999,
               0.3726935867131802
            ],
            [
               0.15278747747747734,
               0.36800886022723694
            ],
            [
               0.14998495495495479,
               0.3632022160121087
            ],
            [
               0.14718243243243223,
               0.3582673085007288
            ],
            [
               0.14437990990990968,
               0.35322169360094485
            ],
            [
               0.14157738738738712,
               0.3481020230184921
            ],
            [
               0.1387748648648648,
               0.3429536832452028
            ],
            [
               0.13597234234234223,
               0.3378181460823119
            ],
            [
               0.13316981981981968,
               0.33272197696598793
            ],
            [
               0.13036729729729712,
               0.3276708148053177
            ],
            [
               0.12756477477477457,
               0.32264991568654855
            ],
            [
               0.12476225225225201,
               0.3176306416910893
            ],
            [
               0.12195972972972946,
               0.3125803424938788
            ],
            [
               0.11915720720720713,
               0.307472087579085
            ],
            [
               0.11635468468468457,
               0.3022909899980238
            ],
            [
               0.11355216216216202,
               0.29703529262967604
            ],
            [
               0.11074963963963946,
               0.291712427558999
            ],
            [
               0.10794711711711691,
               0.28633215200764717
            ],
            [
               0.10514459459459435,
               0.28089990828309813
            ],
            [
               0.1023420720720718,
               0.27541336037854325
            ],
            [
               0.09953954954954947,
               0.2698636954149882
            ],
            [
               0.09673702702702691,
               0.2642412544603535
            ],
            [
               0.09393450450450436,
               0.2585431452215502
            ],
            [
               0.0911319819819818,
               0.25277943907032324
            ],
            [
               0.08832945945945925,
               0.24697481593488824
            ],
            [
               0.08552693693693669,
               0.24116406261466683
            ],
            [
               0.08272441441441436,
               0.23538213668604752
            ],
            [
               0.0799218918918918,
               0.22965174867746946
            ],
            [
               0.07711936936936925,
               0.22397273840350965
            ],
            [
               0.0743168468468467,
               0.21831736827988119
            ],
            [
               0.07151432432432414,
               0.2126339789122418
            ],
            [
               0.06871180180180159,
               0.20685875467179768
            ],
            [
               0.06590927927927903,
               0.20093252987605745
            ],
            [
               0.0631067567567567,
               0.19481762076510178
            ],
            [
               0.060304234234234144,
               0.18850932642325752
            ],
            [
               0.05750171171171159,
               0.18203820440861604
            ],
            [
               0.054699189189189035,
               0.1754620724096313
            ],
            [
               0.05189666666666648,
               0.16884999581906374
            ],
            [
               0.049094144144143925,
               0.162263179255641
            ],
            [
               0.04629162162162137,
               0.1557387632106315
            ],
            [
               0.04348909909909904,
               0.14928162693273664
            ],
            [
               0.04068657657657648,
               0.14286667928560723
            ],
            [
               0.03788405405405393,
               0.13645064153552836
            ],
            [
               0.035081531531531374,
               0.12998916257916715
            ],
            [
               0.03227900900900882,
               0.12345334235565239
            ],
            [
               0.029476486486486264,
               0.11683999158902716
            ],
            [
               0.02667396396396371,
               0.11017215594650942
            ],
            [
               0.023871441441441377,
               0.10348983610748388
            ],
            [
               0.021068918918918822,
               0.09683427262701949
            ],
            [
               0.018266396396396267,
               0.09023144213524575
            ],
            [
               0.015463873873873712,
               0.08368072686755684
            ],
            [
               0.012661351351351158,
               0.07715294608400353
            ],
            [
               0.009858828828828603,
               0.07059867684460286
            ],
            [
               0.007056306306306048,
               0.06396417024655027
            ],
            [
               0.004253783783783716,
               0.05720945272836109
            ],
            [
               0.0014512612612611608,
               0.050322351920095265
            ],
            [
               -0.001351261261261394,
               0.04332352043564963
            ],
            [
               -0.004153783783783949,
               0.03626060427190414
            ],
            [
               -0.006956306306306503,
               0.029193455574561877
            ],
            [
               -0.009758828828829058,
               0.022175413105663344
            ],
            [
               -0.012561351351351613,
               0.015237065616144296
            ],
            [
               -0.015363873873873946,
               0.008378068033767061
            ],
            [
               -0.0181663963963965,
               0.0015697737194809713
            ],
            [
               -0.020968918918919055,
               -0.00523235276272227
            ],
            [
               -0.02377144144144161,
               -0.012071038907069842
            ],
            [
               -0.026573963963964164,
               -0.01897061620236351
            ],
            [
               -0.02937648648648672,
               -0.025927573858411435
            ],
            [
               -0.03217900900900905,
               -0.03291176851774269
            ],
            [
               -0.03498153153153161,
               -0.03987798655532587
            ],
            [
               -0.03778405405405416,
               -0.04678377315644333
            ],
            [
               -0.040586576576576716,
               -0.05360704043290193
            ],
            [
               -0.04338909909909927,
               -0.06035682946957838
            ],
            [
               -0.046191621621621826,
               -0.0670728327545686
            ],
            [
               -0.04899414414414438,
               -0.07381315767606922
            ],
            [
               -0.05179666666666671,
               -0.08063400991804254
            ],
            [
               -0.05459918918918927,
               -0.08756803473469099
            ],
            [
               -0.05740171171171182,
               -0.09460887279037361
            ],
            [
               -0.06020423423423438,
               -0.10170771406248946
            ],
            [
               -0.06300675675675693,
               -0.10878380228174805
            ],
            [
               -0.06580927927927949,
               -0.1157462058018055
            ],
            [
               -0.06861180180180204,
               -0.12252028302548479
            ],
            [
               -0.07141432432432437,
               -0.12907046316767917
            ],
            [
               -0.07421684684684693,
               -0.13541188980946017
            ],
            [
               -0.07701936936936948,
               -0.14160688122363546
            ],
            [
               -0.07982189189189204,
               -0.1477469612291174
            ],
            [
               -0.0826244144144146,
               -0.15392584492170097
            ],
            [
               -0.08542693693693715,
               -0.16021170513687782
            ],
            [
               -0.0882294594594597,
               -0.16662732635004612
            ],
            [
               -0.09103198198198204,
               -0.1731442728071056
            ],
            [
               -0.09383450450450459,
               -0.17969276089309133
            ],
            [
               -0.09663702702702714,
               -0.18618397212823573
            ],
            [
               -0.0994395495495497,
               -0.19253767193143617
            ],
            [
               -0.10224207207207225,
               -0.1987064432178664
            ],
            [
               -0.10504459459459481,
               -0.20468907047112278
            ],
            [
               -0.10784711711711736,
               -0.21052917966443002
            ],
            [
               -0.1106496396396397,
               -0.21629996452178452
            ],
            [
               -0.11345216216216225,
               -0.22208017519983664
            ],
            [
               -0.1162546846846848,
               -0.22792913578509272
            ],
            [
               -0.11905720720720736,
               -0.23386861749461269
            ],
            [
               -0.12185972972972992,
               -0.23987698558772158
            ],
            [
               -0.12466225225225247,
               -0.24589700953694865
            ],
            [
               -0.12746477477477502,
               -0.2518544155628311
            ],
            [
               -0.13026729729729736,
               -0.25768104373186657
            ],
            [
               -0.1330698198198199,
               -0.2633353168235169
            ],
            [
               -0.13587234234234247,
               -0.26881390202391514
            ],
            [
               -0.13867486486486502,
               -0.27415146157061204
            ],
            [
               -0.14147738738738758,
               -0.2794091973394904
            ],
            [
               -0.14427990990991013,
               -0.2846562567750555
            ],
            [
               -0.14708243243243246,
               -0.28994996023576364
            ],
            [
               -0.14988495495495502,
               -0.29532074204670816
            ],
            [
               -0.15268747747747757,
               -0.30076583401743057
            ],
            [
               -0.15549000000000013,
               -0.30625278216877033
            ],
            [
               -0.15829252252252268,
               -0.31173087905109026
            ],
            [
               -0.16109504504504524,
               -0.31714645605035247
            ],
            [
               -0.1638975675675678,
               -0.32245729106684
            ],
            [
               -0.16670009009009013,
               -0.32764220819432593
            ],
            [
               -0.16950261261261268,
               -0.33270385054802926
            ],
            [
               -0.17230513513513523,
               -0.3376648684902131
            ],
            [
               -0.1751076576576578,
               -0.34255962750394237
            ],
            [
               -0.17791018018018034,
               -0.3474244717837985
            ],
            [
               -0.1807127027027029,
               -0.35228942584214257
            ],
            [
               -0.18351522522522545,
               -0.35717320344104725
            ],
            [
               -0.1863177477477478,
               -0.36208200224731396
            ],
            [
               -0.18912027027027034,
               -0.3670113282783474
            ],
            [
               -0.1919227927927929,
               -0.3719494073508393
            ],
            [
               -0.19472531531531545,
               -0.3768807275523334
            ],
            [
               -0.197527837837838,
               -0.38178877018004514
            ],
            [
               -0.20033036036036056,
               -0.38665770212582345
            ],
            [
               -0.20313288288288311,
               -0.3914733716493845
            ],
            [
               -0.20593540540540545,
               -0.39622414486189544
            ],
            [
               -0.208737927927928,
               -0.4009019180739642
            ],
            [
               -0.21154045045045056,
               -0.40550320982262694
            ],
            [
               -0.2143429729729731,
               -0.41002984464744957
            ],
            [
               -0.21714549549549567,
               -0.4144886274872996
            ],
            [
               -0.21994801801801822,
               -0.4188896701722385
            ],
            [
               -0.22275054054054078,
               -0.4232435788829277
            ],
            [
               -0.2255530630630631,
               -0.42755830188375415
            ],
            [
               -0.22835558558558566,
               -0.4318367829761483
            ],
            [
               -0.23115810810810822,
               -0.43607646353357415
            ],
            [
               -0.23396063063063077,
               -0.4402711007413886
            ],
            [
               -0.23676315315315333,
               -0.4444145031223225
            ],
            [
               -0.23956567567567588,
               -0.44850495236721216
            ],
            [
               -0.24236819819819821,
               -0.452548628509487
            ],
            [
               -0.24517072072072077,
               -0.4565605087855313
            ],
            [
               -0.24797324324324332,
               -0.4605619739853563
            ],
            [
               -0.2507757657657659,
               -0.46457549618837984
            ],
            [
               -0.25357828828828843,
               -0.4686179010535005
            ],
            [
               -0.256380810810811,
               -0.47269437693437805
            ],
            [
               -0.25918333333333354,
               -0.47679535831312886
            ],
            [
               -0.2619858558558559,
               -0.4808976079600234
            ],
            [
               -0.26478837837837843,
               -0.4849695008537747
            ],
            [
               -0.267590900900901,
               -0.48897911205713124
            ],
            [
               -0.27039342342342354,
               -0.4929027166694387
            ],
            [
               -0.2731959459459461,
               -0.4967310830023071
            ],
            [
               -0.27599846846846865,
               -0.5004715823978265
            ],
            [
               -0.2788009909909912,
               -0.5041454523095168
            ],
            [
               -0.28160351351351354,
               -0.5077810990174847
            ],
            [
               -0.2844060360360361,
               -0.511405591436759
            ],
            [
               -0.28720855855855865,
               -0.51503705107824
            ],
            [
               -0.2900110810810812,
               -0.5186803015787911
            ],
            [
               -0.29281360360360376,
               -0.5223270268399125
            ],
            [
               -0.2956161261261263,
               -0.5259601840476555
            ],
            [
               -0.29841864864864887,
               -0.5295610372836148
            ],
            [
               -0.3012211711711712,
               -0.5331163780504995
            ],
            [
               -0.30402369369369375,
               -0.536623531375702
            ],
            [
               -0.3068262162162163,
               -0.5400915714872481
            ],
            [
               -0.30962873873873886,
               -0.5435384832514276
            ],
            [
               -0.3124312612612614,
               -0.5469853454092362
            ],
            [
               -0.31523378378378397,
               -0.5504495305950696
            ],
            [
               -0.3180363063063065,
               -0.5539391310655801
            ],
            [
               -0.32083882882882886,
               -0.5574502982558749
            ],
            [
               -0.3236413513513514,
               -0.5609681500475507
            ],
            [
               -0.32644387387387397,
               -0.564470733218492
            ],
            [
               -0.3292463963963965,
               -0.5679346286324438
            ],
            [
               -0.3320489189189191,
               -0.5713404292648117
            ],
            [
               -0.33485144144144163,
               -0.5746765717500448
            ],
            [
               -0.3376539639639642,
               -0.5779407096934819
            ],
            [
               -0.3404564864864865,
               -0.5811386861485266
            ],
            [
               -0.3432590090090091,
               -0.5842818733871173
            ],
            [
               -0.34606153153153163,
               -0.5873839751223682
            ],
            [
               -0.3488640540540542,
               -0.5904582736046415
            ],
            [
               -0.35166657657657674,
               -0.593515868716527
            ],
            [
               -0.3544690990990993,
               -0.5965649255495458
            ],
            [
               -0.3572716216216216,
               -0.599610556447181
            ],
            [
               -0.3600741441441442,
               -0.6026548593668035
            ],
            [
               -0.36287666666666674,
               -0.6056968192846048
            ],
            [
               -0.3656791891891893,
               -0.6087321213845152
            ],
            [
               -0.36848171171171185,
               -0.6117532238364831
            ],
            [
               -0.3712842342342344,
               -0.614750119663058
            ],
            [
               -0.37408675675675696,
               -0.6177120139657843
            ],
            [
               -0.3768892792792793,
               -0.6206297277358692
            ],
            [
               -0.37969180180180184,
               -0.6234981979661238
            ],
            [
               -0.3824943243243244,
               -0.6263181940924591
            ],
            [
               -0.38529684684684695,
               -0.6290964666506982
            ],
            [
               -0.3880993693693695,
               -0.6318440001616823
            ],
            [
               -0.39090189189189206,
               -0.6345727156439476
            ],
            [
               -0.3937044144144146,
               -0.6372916056408324
            ],
            [
               -0.39650693693693695,
               -0.6400036203466588
            ],
            [
               -0.3993094594594595,
               -0.6427044882203665
            ],
            [
               -0.40211198198198206,
               -0.6453840533299438
            ],
            [
               -0.4049145045045046,
               -0.6480298352689553
            ],
            [
               -0.40771702702702717,
               -0.6506316799857108
            ],
            [
               -0.4105195495495496,
               -0.6531858934893269
            ],
            [
               -0.41332207207207217,
               -0.6556973399216435
            ],
            [
               -0.4161245945945947,
               -0.6581786416426836
            ],
            [
               -0.4189271171171173,
               -0.6606466267194153
            ],
            [
               -0.4217296396396397,
               -0.6631171690183117
            ],
            [
               -0.4245321621621623,
               -0.6656001845238846
            ],
            [
               -0.42733468468468483,
               -0.668096538968955
            ],
            [
               -0.4301372072072073,
               -0.6705979675845342
            ],
            [
               -0.4329397297297298,
               -0.6730900318932949
            ],
            [
               -0.4357422522522524,
               -0.6755570319288651
            ],
            [
               -0.4385447747747748,
               -0.6779870701239246
            ],
            [
               -0.4413472972972974,
               -0.6803754074281829
            ],
            [
               -0.44414981981981994,
               -0.6827249001150351
            ],
            [
               -0.4469523423423425,
               -0.6850434271095822
            ],
            [
               -0.44975486486486493,
               -0.6873393942499715
            ],
            [
               -0.4525573873873875,
               -0.6896171810232914
            ],
            [
               -0.45535990990991004,
               -0.691874462337261
            ],
            [
               -0.4581624324324325,
               -0.6941026418967016
            ],
            [
               -0.46096495495495504,
               -0.6962904169952517
            ],
            [
               -0.4637674774774776,
               -0.6984292106488275
            ],
            [
               -0.46657000000000015,
               -0.7005183551641949
            ],
            [
               -0.4693725225225226,
               -0.702567846258688
            ],
            [
               -0.47217504504504515,
               -0.7045972766403861
            ],
            [
               -0.4749775675675677,
               -0.7066309445388486
            ],
            [
               -0.47778009009009015,
               -0.7086906156592392
            ],
            [
               -0.4805826126126127,
               -0.7107884329537719
            ],
            [
               -0.48338513513513526,
               -0.7129226021304373
            ],
            [
               -0.4861876576576578,
               -0.7150776293615413
            ],
            [
               -0.48899018018018026,
               -0.7172293153767837
            ],
            [
               -0.4917927027027028,
               -0.7193529663735496
            ],
            [
               -0.49459522522522537,
               -0.7214320092247528
            ],
            [
               -0.4973977477477478,
               -0.7234638958543782
            ],
            [
               -0.5002002702702704,
               -0.7254610132513077
            ],
            [
               -0.5030027927927929,
               -0.7274460329491252
            ],
            [
               -0.5058053153153154,
               -0.7294431490067312
            ],
            [
               -0.5086078378378379,
               -0.7314682407108499
            ],
            [
               -0.5114103603603605,
               -0.7335215524315801
            ],
            [
               -0.514212882882883,
               -0.7355857548307936
            ],
            [
               -0.5170154054054055,
               -0.7376304427324105
            ],
            [
               -0.519817927927928,
               -0.7396218414270272
            ],
            [
               -0.5226204504504506,
               -0.7415345395212878
            ],
            [
               -0.525422972972973,
               -0.7433611620845422
            ],
            [
               -0.5282254954954956,
               -0.7451164138886055
            ],
            [
               -0.5310280180180181,
               -0.7468337349506309
            ],
            [
               -0.5338305405405407,
               -0.7485553267818106
            ],
            [
               -0.5366330630630631,
               -0.7503186624288563
            ],
            [
               -0.5394355855855857,
               -0.7521439484801142
            ],
            [
               -0.5422381081081082,
               -0.7540268511143702
            ],
            [
               -0.5450406306306307,
               -0.7559391374316906
            ],
            [
               -0.5478431531531532,
               -0.7578372545020338
            ],
            [
               -0.5506456756756758,
               -0.7596761631188835
            ],
            [
               -0.5534481981981982,
               -0.7614239011422639
            ],
            [
               -0.5562507207207208,
               -0.7630720310874806
            ],
            [
               -0.5590532432432433,
               -0.7646384676410429
            ],
            [
               -0.5618557657657659,
               -0.7661617441960984
            ],
            [
               -0.5646582882882883,
               -0.7676886899989832
            ],
            [
               -0.5674608108108109,
               -0.7692597428043175
            ],
            [
               -0.5702633333333335,
               -0.7708969246043293
            ],
            [
               -0.5730658558558559,
               -0.7725985662006425
            ],
            [
               -0.5758683783783785,
               -0.7743424935582628
            ],
            [
               -0.578670900900901,
               -0.7760964032793323
            ],
            [
               -0.5814734234234236,
               -0.777831598136731
            ],
            [
               -0.584275945945946,
               -0.779535029200535
            ],
            [
               -0.5870784684684686,
               -0.7812151442672872
            ],
            [
               -0.5898809909909911,
               -0.7828992005317386
            ],
            [
               -0.5926835135135136,
               -0.7846227261023695
            ],
            [
               -0.5954860360360361,
               -0.7864146611774434
            ],
            [
               -0.5982885585585587,
               -0.7882833772588562
            ],
            [
               -0.6010910810810811,
               -0.7902086620179398
            ],
            [
               -0.6038936036036037,
               -0.7921428785452769
            ],
            [
               -0.6066961261261262,
               -0.7940214814025748
            ],
            [
               -0.6094986486486488,
               -0.7957799184064474
            ],
            [
               -0.6123011711711712,
               -0.7973717367512645
            ],
            [
               -0.6151036936936938,
               -0.7987821984352601
            ],
            [
               -0.6179062162162163,
               -0.8000330723310747
            ],
            [
               -0.6207087387387388,
               -0.8011770544973726
            ],
            [
               -0.6235112612612613,
               -0.8022835448948198
            ],
            [
               -0.6263137837837839,
               -0.8034201918448352
            ],
            [
               -0.6291163063063064,
               -0.8046358325887912
            ],
            [
               -0.6319188288288289,
               -0.8059498407291863
            ],
            [
               -0.6347213513513514,
               -0.8073506897707166
            ],
            [
               -0.637523873873874,
               -0.8088035277118326
            ],
            [
               -0.6403263963963964,
               -0.8102637490299351
            ],
            [
               -0.643128918918919,
               -0.8116918618659026
            ],
            [
               -0.6459314414414415,
               -0.8130648843139858
            ],
            [
               -0.6487339639639641,
               -0.814381002630709
            ],
            [
               -0.6515364864864865,
               -0.8156567002809907
            ],
            [
               -0.6543390090090091,
               -0.8169181317634406
            ],
            [
               -0.6571415315315317,
               -0.8181902954837199
            ],
            [
               -0.6599440540540541,
               -0.8194879966855486
            ],
            [
               -0.6627465765765767,
               -0.8208116192268609
            ],
            [
               -0.6655490990990992,
               -0.8221487712519979
            ],
            [
               -0.6683516216216216,
               -0.823480681517236
            ],
            [
               -0.6711541441441442,
               -0.8247905883749891
            ],
            [
               -0.6739566666666668,
               -0.826070830547883
            ],
            [
               -0.6767591891891893,
               -0.8273260428938143
            ],
            [
               -0.6795617117117118,
               -0.8285714588197219
            ],
            [
               -0.6823642342342343,
               -0.8298271911064357
            ],
            [
               -0.6851667567567569,
               -0.8311108053616889
            ],
            [
               -0.6879692792792793,
               -0.8324310069987091
            ],
            [
               -0.6907718018018019,
               -0.8337846942925518
            ],
            [
               -0.6935743243243244,
               -0.8351582519740293
            ],
            [
               -0.696376846846847,
               -0.8365323271734959
            ],
            [
               -0.6991793693693694,
               -0.837888069607168
            ],
            [
               -0.701981891891892,
               -0.8392123927132127
            ],
            [
               -0.7047844144144145,
               -0.8405003504057753
            ],
            [
               -0.707586936936937,
               -0.8417539815699413
            ],
            [
               -0.7103894594594595,
               -0.8429784382024761
            ],
            [
               -0.7131919819819821,
               -0.8441773025675248
            ],
            [
               -0.7159945045045045,
               -0.8453492894639436
            ],
            [
               -0.7187970270270271,
               -0.8464879143102144
            ],
            [
               -0.7215995495495496,
               -0.8475844340924426
            ],
            [
               -0.7244020720720722,
               -0.8486329419277374
            ],
            [
               -0.7272045945945946,
               -0.8496354853923074
            ],
            [
               -0.7300071171171172,
               -0.8506048963450852
            ],
            [
               -0.7328096396396397,
               -0.851563762987896
            ],
            [
               -0.7356121621621622,
               -0.852539384954953
            ],
            [
               -0.7384146846846847,
               -0.853556109154401
            ],
            [
               -0.7412172072072073,
               -0.8546275590706931
            ],
            [
               -0.7440197297297299,
               -0.8557515062385639
            ],
            [
               -0.7468222522522523,
               -0.8569093700456176
            ],
            [
               -0.7496247747747748,
               -0.8580708179648102
            ],
            [
               -0.7524272972972974,
               -0.8592022003994935
            ],
            [
               -0.7552298198198198,
               -0.8602762107724311
            ],
            [
               -0.7580323423423424,
               -0.861279696722518
            ],
            [
               -0.760834864864865,
               -0.8622171362582163
            ],
            [
               -0.7636373873873875,
               -0.8631087327390083
            ],
            [
               -0.76643990990991,
               -0.863983870793896
            ],
            [
               -0.7692424324324325,
               -0.8648721859954549
            ],
            [
               -0.7720449549549551,
               -0.8657952113226239
            ],
            [
               -0.7748474774774775,
               -0.8667612395186981
            ],
            [
               -0.7776500000000001,
               -0.8677648190385121
            ],
            [
               -0.7804525225225226,
               -0.8687906360952946
            ],
            [
               -0.7832550450450451,
               -0.8698200299444905
            ],
            [
               -0.7860575675675676,
               -0.8708375768010819
            ],
            [
               -0.7888600900900902,
               -0.8718353317815151
            ],
            [
               -0.7916626126126127,
               -0.8728133534986526
            ],
            [
               -0.7944651351351352,
               -0.8737766471224866
            ],
            [
               -0.7972676576576577,
               -0.8747300750295741
            ],
            [
               -0.8000701801801803,
               -0.8756735695958422
            ],
            [
               -0.8028727027027027,
               -0.8765998486297144
            ],
            [
               -0.8056752252252253,
               -0.8774958331966314
            ],
            [
               -0.8084777477477478,
               -0.8783474767245354
            ],
            [
               -0.8112802702702704,
               -0.8791462945339548
            ],
            [
               -0.8140827927927928,
               -0.8798950737815998
            ],
            [
               -0.8168853153153154,
               -0.880610364561188
            ],
            [
               -0.8196878378378379,
               -0.8813203843673745
            ],
            [
               -0.8224903603603604,
               -0.8820585569741501
            ],
            [
               -0.8252928828828829,
               -0.8828544909239475
            ],
            [
               -0.8280954054054055,
               -0.8837252123823738
            ],
            [
               -0.8308979279279279,
               -0.8846695286463009
            ],
            [
               -0.8337004504504505,
               -0.8856674695389035
            ],
            [
               -0.836502972972973,
               -0.8866851394922648
            ],
            [
               -0.8393054954954956,
               -0.8876835600964867
            ],
            [
               -0.842108018018018,
               -0.8886287886078303
            ],
            [
               -0.8449105405405406,
               -0.8895002022283369
            ],
            [
               -0.8477130630630632,
               -0.8902944715955436
            ],
            [
               -0.8505155855855856,
               -0.8910241884818051
            ],
            [
               -0.8533181081081082,
               -0.8917118683419025
            ],
            [
               -0.8561206306306307,
               -0.8923815244035389
            ],
            [
               -0.8589231531531533,
               -0.8930507173936324
            ],
            [
               -0.8617256756756757,
               -0.8937257040837174
            ],
            [
               -0.8645281981981983,
               -0.8944011576117792
            ],
            [
               -0.8673307207207208,
               -0.8950643225488306
            ],
            [
               -0.8701332432432433,
               -0.8957019520431002
            ],
            [
               -0.8729357657657658,
               -0.8963074604650809
            ],
            [
               -0.8757382882882884,
               -0.8968857034684317
            ],
            [
               -0.8785408108108108,
               -0.8974536509140072
            ],
            [
               -0.8813433333333334,
               -0.8980366369848389
            ],
            [
               -0.8841458558558559,
               -0.8986613676347492
            ],
            [
               -0.8869483783783785,
               -0.8993479405013294
            ],
            [
               -0.8897509009009009,
               -0.9001034452420331
            ],
            [
               -0.8925534234234235,
               -0.9009191846335058
            ],
            [
               -0.895355945945946,
               -0.9017723879469981
            ],
            [
               -0.8981584684684685,
               -0.9026318768740083
            ],
            [
               -0.900960990990991,
               -0.9034659493449824
            ],
            [
               -0.9037635135135136,
               -0.9042501349874537
            ],
            [
               -0.9065660360360361,
               -0.9049726101760049
            ],
            [
               -0.9093685585585587,
               -0.9056358590109121
            ],
            [
               -0.9121710810810811,
               -0.9062543451441389
            ],
            [
               -0.9149736036036036,
               -0.9068491353306902
            ],
            [
               -0.9177761261261261,
               -0.9074412342744862
            ],
            [
               -0.9205786486486487,
               -0.9080456329904838
            ],
            [
               -0.9233811711711712,
               -0.9086677123049649
            ],
            [
               -0.9261836936936938,
               -0.9093028345495264
            ],
            [
               -0.9289862162162162,
               -0.9099389734354626
            ],
            [
               -0.9317887387387388,
               -0.9105613727480668
            ],
            [
               -0.9345912612612612,
               -0.9111577216962359
            ],
            [
               -0.9373937837837838,
               -0.9117222961950653
            ],
            [
               -0.9401963063063064,
               -0.9122579082418771
            ],
            [
               -0.9429988288288289,
               -0.9127751834943703
            ],
            [
               -0.9458013513513515,
               -0.9132894448251836
            ],
            [
               -0.9486038738738739,
               -0.9138161145219403
            ],
            [
               -0.9514063963963965,
               -0.9143659108600417
            ],
            [
               -0.9542089189189189,
               -0.9149411385256392
            ],
            [
               -0.9570114414414415,
               -0.9155340747038068
            ],
            [
               -0.959813963963964,
               -0.9161279213953888
            ],
            [
               -0.9626164864864866,
               -0.9167001611845358
            ],
            [
               -0.9654190090090091,
               -0.9172275640417289
            ],
            [
               -0.9682215315315316,
               -0.9176916792061767
            ],
            [
               -0.9710240540540541,
               -0.9180835038432342
            ],
            [
               -0.9738265765765766,
               -0.9184061879590177
            ],
            [
               -0.9766290990990991,
               -0.9186750842078251
            ],
            [
               -0.9794316216216217,
               -0.9189150848940784
            ],
            [
               -0.9822341441441442,
               -0.9191558565625138
            ],
            [
               -0.9850366666666668,
               -0.9194261132013335
            ],
            [
               -0.9878391891891892,
               -0.9197483124415726
            ],
            [
               -0.9906417117117118,
               -0.9201350332943496
            ],
            [
               -0.9934442342342342,
               -0.9205878178623177
            ],
            [
               -0.9962467567567568,
               -0.9210985589510248
            ],
            [
               -0.9990492792792793,
               -0.921652795115788
            ],
            [
               -1.0018518018018019,
               -0.9222337589602794
            ],
            [
               -1.0046543243243244,
               -0.9228258850600337
            ],
            [
               -1.0074568468468468,
               -0.9234167762332146
            ],
            [
               -1.0102593693693693,
               -0.9239972612970033
            ],
            [
               -1.0130618918918919,
               -0.9245599386382934
            ],
            [
               -1.0158644144144144,
               -0.9250972139741422
            ],
            [
               -1.018666936936937,
               -0.9256000697621776
            ],
            [
               -1.0214694594594596,
               -0.9260585364741794
            ],
            [
               -1.024271981981982,
               -0.9264641394051192
            ],
            [
               -1.0270745045045047,
               -0.9268137047403269
            ],
            [
               -1.029877027027027,
               -0.9271131565765174
            ],
            [
               -1.0326795495495495,
               -0.9273796334586326
            ],
            [
               -1.035482072072072,
               -0.9276405705192163
            ],
            [
               -1.0382845945945947,
               -0.9279292862781587
            ],
            [
               -1.0410871171171172,
               -0.9282778153664737
            ],
            [
               -1.0438896396396395,
               -0.9287088303891564
            ],
            [
               -1.046692162162162,
               -0.929229082778479
            ],
            [
               -1.0494946846846847,
               -0.9298265950394315
            ],
            [
               -1.0522972072072072,
               -0.9304728440274306
            ],
            [
               -1.0550997297297298,
               -0.9311296597083778
            ],
            [
               -1.0579022522522523,
               -0.9317590087798588
            ],
            [
               -1.0607047747747749,
               -0.932332773794784
            ],
            [
               -1.0635072972972974,
               -0.932839478964685
            ],
            [
               -1.06630981981982,
               -0.9332857707397189
            ],
            [
               -1.0691123423423423,
               -0.9336921048923132
            ],
            [
               -1.0719148648648649,
               -0.934084004128658
            ],
            [
               -1.0747173873873874,
               -0.9344817890845973
            ],
            [
               -1.07751990990991,
               -0.9348923025455886
            ],
            [
               -1.0803224324324325,
               -0.9353055842075537
            ],
            [
               -1.0831249549549549,
               -0.9356978494961241
            ],
            [
               -1.0859274774774774,
               -0.9360399864447777
            ],
            [
               -1.08873,
               -0.936308823590724
            ],
            [
               -1.0915325225225225,
               -0.9364973231618421
            ],
            [
               -1.094335045045045,
               -0.9366200323556961
            ],
            [
               -1.0971375675675676,
               -0.9367115723847252
            ],
            [
               -1.0999400900900902,
               -0.9368182143774386
            ],
            [
               -1.1027426126126127,
               -0.9369849385766253
            ],
            [
               -1.1055451351351353,
               -0.9372420016543854
            ],
            [
               -1.1083476576576576,
               -0.9375953696489281
            ],
            [
               -1.1111501801801802,
               -0.9380242589260799
            ],
            [
               -1.1139527027027027,
               -0.9384868006798537
            ],
            [
               -1.1167552252252253,
               -0.9389322267681528
            ],
            [
               -1.1195577477477479,
               -0.9393158341628454
            ],
            [
               -1.1223602702702702,
               -0.9396120439693341
            ],
            [
               -1.1251627927927927,
               -0.939821456770878
            ],
            [
               -1.1279653153153153,
               -0.9399697363505517
            ],
            [
               -1.1307678378378379,
               -0.9400987925377218
            ],
            [
               -1.1335703603603604,
               -0.9402532044222183
            ],
            [
               -1.136372882882883,
               -0.9404663072235142
            ],
            [
               -1.1391754054054055,
               -0.9407503746040735
            ],
            [
               -1.141977927927928,
               -0.9410938777028572
            ],
            [
               -1.1447804504504504,
               -0.9414663997095778
            ],
            [
               -1.147582972972973,
               -0.9418292537095823
            ],
            [
               -1.1503854954954955,
               -0.942148046985456
            ],
            [
               -1.153188018018018,
               -0.9424029504783487
            ],
            [
               -1.1559905405405406,
               -0.9425933987656117
            ],
            [
               -1.1587930630630632,
               -0.9427359936542061
            ],
            [
               -1.1615955855855855,
               -0.9428567779116235
            ],
            [
               -1.164398108108108,
               -0.9429809453890725
            ],
            [
               -1.1672006306306306,
               -0.9431238109510711
            ],
            [
               -1.1700031531531532,
               -0.9432862436984093
            ],
            [
               -1.1728056756756757,
               -0.9434560251639537
            ],
            [
               -1.1756081981981983,
               -0.94361437723983
            ],
            [
               -1.1784107207207208,
               -0.9437450157693263
            ],
            [
               -1.1812132432432432,
               -0.9438421972688751
            ],
            [
               -1.1840157657657657,
               -0.9439146422196389
            ],
            [
               -1.1868182882882883,
               -0.9439837712834249
            ],
            [
               -1.1896208108108108,
               -0.9440768072674395
            ],
            [
               -1.1924233333333334,
               -0.9442172059997851
            ],
            [
               -1.195225855855856,
               -0.944415894747686
            ],
            [
               -1.1980283783783783,
               -0.9446665549918052
            ],
            [
               -1.2008309009009008,
               -0.9449467774755493
            ],
            [
               -1.2036334234234234,
               -0.9452248478633634
            ],
            [
               -1.206435945945946,
               -0.9454699292223958
            ],
            [
               -1.2092384684684685,
               -0.9456621979577935
            ],
            [
               -1.212040990990991,
               -0.9457994848563345
            ],
            [
               -1.2148435135135136,
               -0.9458981654825467
            ],
            [
               -1.2176460360360362,
               -0.9459880064243549
            ],
            [
               -1.2204485585585585,
               -0.9461027144099059
            ],
            [
               -1.223251081081081,
               -0.9462693472691768
            ],
            [
               -1.2260536036036036,
               -0.9465000556450893
            ],
            [
               -1.2288561261261262,
               -0.9467887533237802
            ],
            [
               -1.2316586486486487,
               -0.9471135954809906
            ],
            [
               -1.2344611711711713,
               -0.9474441953581187
            ],
            [
               -1.2372636936936936,
               -0.9477510066671495
            ],
            [
               -1.2400662162162162,
               -0.9480137362021352
            ],
            [
               -1.2428687387387387,
               -0.948226175174111
            ],
            [
               -1.2456712612612613,
               -0.948396209208531
            ],
            [
               -1.2484737837837838,
               -0.9485414619055368
            ],
            [
               -1.2512763063063064,
               -0.9486824366102635
            ],
            [
               -1.254078828828829,
               -0.9488356736287322
            ],
            [
               -1.2568813513513515,
               -0.9490091629884689
            ],
            [
               -1.2596838738738738,
               -0.9492012190279737
            ],
            [
               -1.2624863963963964,
               -0.9494026686215653
            ],
            [
               -1.265288918918919,
               -0.9496010527231915
            ],
            [
               -1.2680914414414415,
               -0.9497850010230353
            ],
            [
               -1.270893963963964,
               -0.9499471603378891
            ],
            [
               -1.2736964864864866,
               -0.9500848838298099
            ],
            [
               -1.276499009009009,
               -0.9501989379916256
            ],
            [
               -1.2793015315315315,
               -0.9502913097321228
            ],
            [
               -1.282104054054054,
               -0.95036346521683
            ],
            [
               -1.2849065765765766,
               -0.950416040104533
            ],
            [
               -1.2877090990990991,
               -0.950450116762547
            ],
            [
               -1.2905116216216217,
               -0.9504693483350335
            ],
            [
               -1.2933141441441443,
               -0.9504816328754939
            ],
            [
               -1.2961166666666666,
               -0.9504990909278186
            ],
            [
               -1.2989191891891891,
               -0.9505357661309872
            ],
            [
               -1.3017217117117117,
               -0.9506034905003597
            ],
            [
               -1.3045242342342342,
               -0.9507073049740351
            ],
            [
               -1.3073267567567568,
               -0.9508422769914053
            ],
            [
               -1.3101292792792794,
               -0.9509932681185345
            ],
            [
               -1.312931801801802,
               -0.951138227206551
            ],
            [
               -1.3157343243243242,
               -0.9512542592683375
            ],
            [
               -1.3185368468468468,
               -0.9513245568643887
            ],
            [
               -1.3213393693693694,
               -0.9513437620324245
            ],
            [
               -1.324141891891892,
               -0.9513197127732076
            ],
            [
               -1.3269444144144145,
               -0.9512707380484728
            ],
            [
               -1.329746936936937,
               -0.9512192872865519
            ],
            [
               -1.3325494594594596,
               -0.9511841121327402
            ],
            [
               -1.335351981981982,
               -0.9511738901401663
            ],
            [
               -1.3381545045045045,
               -0.9511847796254944
            ],
            [
               -1.340957027027027,
               -0.9512030040270203
            ],
            [
               -1.3437595495495496,
               -0.9512116533758557
            ],
            [
               -1.3465620720720721,
               -0.9511991633568571
            ],
            [
               -1.3493645945945947,
               -0.9511660709105478
            ],
            [
               -1.352167117117117,
               -0.9511270482050882
            ],
            [
               -1.3549696396396396,
               -0.951106828918221
            ],
            [
               -1.3577721621621621,
               -0.9511309427645545
            ],
            [
               -1.3605746846846847,
               -0.95121434587577
            ],
            [
               -1.3633772072072072,
               -0.9513522408238113
            ],
            [
               -1.3661797297297298,
               -0.9515170801215078
            ],
            [
               -1.3689822522522523,
               -0.9516639151078512
            ],
            [
               -1.3717847747747747,
               -0.9517434225904857
            ],
            [
               -1.3745872972972972,
               -0.9517190533425346
            ],
            [
               -1.3773898198198198,
               -0.9515828316741439
            ],
            [
               -1.3801923423423423,
               -0.9513641563178186
            ],
            [
               -1.382994864864865,
               -0.9511277152141273
            ],
            [
               -1.3857973873873874,
               -0.9509598727727104
            ],
            [
               -1.38859990990991,
               -0.9509466182719761
            ],
            [
               -1.3914024324324323,
               -0.9511491529812961
            ],
            [
               -1.394204954954955,
               -0.9515843991468553
            ],
            [
               -1.3970074774774774,
               -0.9522166402797299
            ],
            [
               -1.39981,
               -0.9529633902569916
            ]
         ]
      }
   ]
}
