# Supplementary material for: Isolation of a planar π-aromatic Bi5− ring in a cobalt-based inverse-sandwich-type complex
Source: Nat Chem. 2025 Jan 20;17(4):547–55. doi: 10.1038/s41557-024-01713-8 (PMC11964920; doi:10.1038/s41557-024-01713-8)
Supplement: Supplementary file 4 — Original magnetic data of compound 1 and origin file of Fig. 3. [file 41557_2024_1713_MOESM4_ESM.zip › sr_and_T/2.csv]

comment	corrected Loops
temperature	0.03
sr	0.032
angle	0
trans	0
B	M
-1.3999	-0.99214726785245
-1.3970974874874873	-0.9912969486417447
-1.394294974974975	-0.9905214806691944
-1.3914924624624623	-0.9899204709821094
-1.3886899499499499	-0.9895424221249508
-1.3858874374374373	-0.9893776914784869
-1.3830849249249249	-0.9893678654632947
-1.3802824124124122	-0.9894276662381194
-1.3774798998998998	-0.9894720071295899
-1.3746773873873872	-0.9894398188895634
-1.3718748748748748	-0.9893079591673637
-1.3690723623623622	-0.989092181541165
-1.3662698498498498	-0.9888364579433844
-1.3634673373373372	-0.9885954634204448
-1.3606648248248248	-0.9884166515749563
-1.3578623123123121	-0.9883276922660384
-1.3550597997997997	-0.9883325295508307
-1.3522572872872871	-0.9884159718986009
-1.3494547747747747	-0.9885537827156887
-1.346652262262262	-0.9887236943790059
-1.3438497497497497	-0.9889130456187165
-1.341047237237237	-0.9891205744115671
-1.3382447247247247	-0.9893524736035315
-1.335442212212212	-0.9896151062239644
-1.3326396996996996	-0.9899079317682119
-1.329837187187187	-0.9902198484232234
-1.3270346746746746	-0.9905305402525209
-1.324232162162162	-0.9908162420329139
-1.3214296496496496	-0.9910574915209358
-1.318627137137137	-0.9912456548575445
-1.3158246246246246	-0.9913855665182194
-1.313022112112112	-0.9914932605615363
-1.3102195995995995	-0.9915897992944989
-1.307417087087087	-0.991693796445402
-1.3046145745745745	-0.9918157370006702
-1.301812062062062	-0.9919564081752879
-1.2990095495495495	-0.9921099908747066
-1.2962070370370369	-0.9922703324557762
-1.2934045245245245	-0.992437461790896
-1.2906020120120119	-0.9926211378243922
-1.2877994994994995	-0.9928393025955076
-1.2849969869869868	-0.9931113625309488
-1.2821944744744744	-0.9934484675853883
-1.2793919619619618	-0.9938445049681219
-1.2765894494494494	-0.994271712257633
-1.2737869369369368	-0.9946834777195206
-1.2709844244244244	-0.9950244449106662
-1.2681819119119118	-0.9952453295366956
-1.2653793993993994	-0.9953178844394499
-1.2625768868868867	-0.9952449837272768
-1.2597743743743743	-0.9950620920574023
-1.2569718618618617	-0.9948290649161337
-1.2541693493493493	-0.9946144039817723
-1.2513668368368367	-0.9944766748608999
-1.2485643243243243	-0.9944488676202139
-1.2457618118118117	-0.9945306354720875
-1.2429592992992993	-0.9946908354667487
-1.2401567867867866	-0.9948794495911772
-1.2373542742742742	-0.9950449135918964
-1.2345517617617616	-0.9951511575080754
-1.2317492492492492	-0.9951888460212066
-1.2289467367367366	-0.9951773240650184
-1.2261442242242242	-0.9951569238549162
-1.2233417117117116	-0.995174494019746
-1.2205391991991992	-0.9952671862803611
-1.2177366866866866	-0.9954499654810258
-1.2149341741741742	-0.9957108889423313
-1.2121316616616615	-0.996015459196638
-1.2093291491491491	-0.9963182573367511
-1.2065266366366365	-0.9965776757682805
-1.203724124124124	-0.996768680292405
-1.2009216116116115	-0.9968893963142329
-1.198119099099099	-0.9969595778261513
-1.1953165865865865	-0.9970118580015721
-1.192514074074074	-0.9970791048476688
-1.1897115615615614	-0.9971824007783916
-1.186909049049049	-0.997323769675801
-1.1841065365365364	-0.9974859870192057
-1.181304024024024	-0.9976392951494815
-1.1785015115115114	-0.9977524940036785
-1.175698998998999	-0.9978044805627997
-1.1728964864864864	-0.997792298391357
-1.170093973973974	-0.9977330703266055
-1.1672914614614613	-0.9976593151047959
-1.164488948948949	-0.9976093369971057
-1.1616864364364363	-0.9976158950382273
-1.158883923923924	-0.9976967454892915
-1.1560814114114113	-0.997849857791135
-1.153278898898899	-0.9980544775217732
-1.1504763863863863	-0.9982773453433615
-1.1476738738738739	-0.9984818999445432
-1.1448713613613613	-0.9986376297756379
-1.1420688488488488	-0.9987270113190363
-1.1392663363363362	-0.9987484770973787
-1.1364638238238238	-0.9987151762886909
-1.1336613113113112	-0.9986504629382869
-1.1308587987987986	-0.9985817323993487
-1.1280562862862862	-0.998534310196371
-1.1252537737737738	-0.9985266911403372
-1.1224512612612612	-0.9985677878478065
-1.1196487487487485	-0.9986562532892519
-1.1168462362362361	-0.9987815721288679
-1.1140437237237237	-0.9989264983838446
-1.111241211211211	-0.9990704475634721
-1.1084386986986985	-0.9991934728252945
-1.105636186186186	-0.9992803566149947
-1.1028336736736737	-0.9993241381851798
-1.100031161161161	-0.9993282024873836
-1.0972286486486484	-0.9993060669407203
-1.094426136136136	-0.9992783665305902
-1.0916236236236236	-0.9992672621003645
-1.088821111111111	-0.99928940696412
-1.0860185985985984	-0.9993493847511863
-1.083216086086086	-0.999435826916888
-1.0804135735735736	-0.9995219963507869
-1.077611061061061	-0.9995714840846248
-1.0748085485485483	-0.9995480864461298
-1.072006036036036	-0.9994274003270167
-1.0692035235235235	-0.9992067414380695
-1.066401011011011	-0.9989100611097068
-1.0635984984984983	-0.9985857118427838
-1.060795985985986	-0.9982969158784104
-1.0579934734734735	-0.9981070368651364
-1.0551909609609609	-0.998063521362727
-1.0523884484484483	-0.9981850508889893
-1.0495859359359359	-0.9984557385893403
-1.0467834234234235	-0.9988282719662198
-1.0439809109109108	-0.999235310577143
-1.0411783983983982	-0.9996059988704142
-1.0383758858858858	-0.9998829292138356
-1.0355733733733734	-1.000034784181854
-1.0327708608608608	-1.0000612419320376
-1.0299683483483482	-0.9999891132094549
-1.0271658358358358	-0.9998613304267437
-1.0243633233233234	-0.999722486205191
-1.0215608108108107	-0.9996054774257953
-1.0187582982982981	-0.9995232158591618
-1.0159557857857857	-0.9994675596077656
-1.0131532732732733	-0.9994152276793167
-1.0103507607607607	-0.9993382757269764
-1.007548248248248	-0.9992154247800392
-1.0047457357357357	-0.9990405103884173
-1.0019432232232233	-0.9988254886644534
-0.9991407107107106	-0.9985973430168712
-0.9963381981981981	-0.9983902128303572
-0.9935356856856856	-0.9982354687067873
-0.9907331731731731	-0.9981528822380741
-0.9879306606606606	-0.998145432974151
-0.9851281481481481	-0.9981989574707871
-0.9823256356356356	-0.9982862851079752
-0.9795231231231231	-0.9983742516549321
-0.9767206106106106	-0.9984313972817289
-0.973918098098098	-0.9984343293244944
-0.9711155855855855	-0.9983714767889397
-0.968313073073073	-0.9982439269026555
-0.9655105605605605	-0.9980638413200844
-0.962708048048048	-0.9978513568133214
-0.9599055355355355	-0.9976308455235781
-0.957103023023023	-0.9974270989510536
-0.9543005105105105	-0.9972616617445729
-0.951497997997998	-0.9971493977004299
-0.9486954854854854	-0.9970955026491659
-0.9458929729729728	-0.997093489659528
-0.9430904604604604	-0.9971249322939675
-0.9402879479479478	-0.9971617142026343
-0.9374854354354354	-0.9971710620267626
-0.9346829229229228	-0.9971227966391962
-0.9318804104104104	-0.9969972921164929
-0.9290778978978977	-0.9967919649846402
-0.9262753853853853	-0.9965240756828577
-0.9234728728728727	-0.9962283677702417
-0.9206703603603603	-0.995949472115054
-0.9178678478478477	-0.9957306631573762
-0.9150653353353353	-0.9956019183210874
-0.9122628228228227	-0.995570783990585
-0.9094603103103103	-0.995619010557226
-0.9066577977977976	-0.9957063626210878
-0.9038552852852852	-0.9957808777988998
-0.9010527727727726	-0.9957928099864196
-0.8982502602602602	-0.9957082320397189
-0.8954477477477477	-0.9955182432280504
-0.8926452352352352	-0.9952409873839934
-0.8898427227227227	-0.9949158655920749
-0.8870402102102102	-0.9945917317852231
-0.8842376976976977	-0.9943127100825615
-0.8814351851851852	-0.994105962758548
-0.8786326726726726	-0.9939750436361041
-0.8758301601601601	-0.9939006305983669
-0.8730276476476476	-0.9938480605154164
-0.8702251351351351	-0.9937789767648745
-0.8674226226226226	-0.9936632301529675
-0.8646201101101101	-0.9934873027635931
-0.8618175975975975	-0.9932568592521102
-0.859015085085085	-0.9929930758784985
-0.8562125725725724	-0.9927244368151622
-0.8534100600600599	-0.9924770353293475
-0.8506075475475474	-0.9922666582028346
-0.8478050350350349	-0.9920950516091224
-0.8450025225225224	-0.9919511417920375
-0.8422000100100099	-0.9918162295413775
-0.8393974974974974	-0.9916709177766856
-0.8365949849849849	-0.9915011755374026
-0.8337924724724723	-0.9913015466210207
-0.8309899599599598	-0.9910747803269881
-0.8281874474474473	-0.990828572853484
-0.8253849349349348	-0.990571119387325
-0.8225824224224223	-0.990307433419491
-0.8197799099099098	-0.9900378483644717
-0.8169773973973973	-0.9897590487595366
-0.8141748848848848	-0.9894668508081921
-0.8113723723723723	-0.9891592345431492
-0.8085698598598597	-0.9888381069938248
-0.8057673473473472	-0.9885089359016889
-0.8029648348348347	-0.98817843811035
-0.8001623223223222	-0.9878514747176729
-0.7973598098098097	-0.9875287634661302
-0.7945572972972972	-0.9872067435221221
-0.7917547847847847	-0.9868800020018127
-0.7889522722722722	-0.9865454617255768
-0.7861497597597596	-0.9862065452332638
-0.7833472472472471	-0.9858752206614796
-0.7805447347347346	-0.9855704029576622
-0.7777422222222221	-0.9853124868735039
-0.7749397097097096	-0.9851153740812454
-0.7721371971971971	-0.984978621491736
-0.7693346846846846	-0.9848827507638723
-0.7665321721721721	-0.9847900718922731
-0.7637296596596596	-0.9846517334004536
-0.760927147147147	-0.9844196293828897
-0.7581246346346345	-0.984059978000991
-0.755322122122122	-0.9835644956273046
-0.7525196096096095	-0.9829554953294352
-0.749717097097097	-0.9822828752800168
-0.7469145845845845	-0.9816133438837438
-0.744112072072072	-0.9810145976080366
-0.7413095595595595	-0.9805387546187317
-0.738507047047047	-0.9802096310410728
-0.7357045345345344	-0.9800173323928276
-0.7329020220220219	-0.9799214833642294
-0.7300995095095094	-0.9798619284550605
-0.7272969969969969	-0.9797736906012852
-0.7244944844844844	-0.9796019893413734
-0.7216919719719719	-0.9793134382090972
-0.7188894594594594	-0.9789009716674608
-0.7160869469469469	-0.9783820563551473
-0.7132844344344343	-0.9777916370489432
-0.7104819219219218	-0.9771724701949092
-0.7076794094094093	-0.9765657140107913
-0.7048768968968968	-0.9760039488324949
-0.7020743843843843	-0.975507576109795
-0.6992718718718718	-0.9750843085823842
-0.6964693593593593	-0.97473066729446
-0.6936668468468468	-0.9744342578315046
-0.6908643343343343	-0.9741760264470443
-0.6880618218218217	-0.9739323789848429
-0.6852593093093092	-0.9736775826319956
-0.6824567967967967	-0.9733869634461361
-0.6796542842842842	-0.9730409954693882
-0.6768517717717717	-0.9726296479107961
-0.6740492592592592	-0.9721556914912522
-0.6712467467467467	-0.9716354516826695
-0.6684442342342342	-0.971095956366791
-0.6656417217217216	-0.9705684963171278
-0.6628392092092091	-0.9700799516579908
-0.6600366966966966	-0.9696443228724001
-0.6572341841841841	-0.9692572598545857
-0.6544316716716716	-0.9688957587540821
-0.6516291591591591	-0.9685237017478128
-0.6488266466466466	-0.9681020043528159
-0.6460241341341341	-0.9676004650879884
-0.6432216216216216	-0.9670076078117498
-0.640419109109109	-0.9663352234181126
-0.6376165965965965	-0.9656158910788488
-0.634814084084084	-0.9648940051537572
-0.6320115715715715	-0.9642130008461083
-0.629209059059059	-0.9636028015346709
-0.6264065465465465	-0.9630715121746849
-0.623604034034034	-0.9626040183960667
-0.6208015215215215	-0.9621678636493536
-0.617999009009009	-0.9617243464758922
-0.6151964964964964	-0.9612410508453603
-0.6123939839839839	-0.9607016024151243
-0.6095914714714714	-0.9601094826714673
-0.6067889589589589	-0.9594848637315108
-0.6039864464464464	-0.9588558905427946
-0.6011839339339339	-0.9582477545617006
-0.5983814214214214	-0.9576735898147917
-0.5955789089089089	-0.9571304395856354
-0.5927763963963963	-0.9566015851222696
-0.5899738838838838	-0.9560641212554086
-0.5871713713713713	-0.9554986982888425
-0.5843688588588588	-0.9548975552512587
-0.5815663463463463	-0.954267645938341
-0.5787638338338338	-0.9536275600575143
-0.5759613213213213	-0.9529993613395973
-0.5731588088088088	-0.9523984937053913
-0.5703562962962963	-0.9518257686927638
-0.5675537837837837	-0.9512647891472009
-0.5647512712712712	-0.9506861951815341
-0.5619487587587587	-0.9500575441497485
-0.5591462462462462	-0.9493554069621387
-0.5563437337337337	-0.9485752264831735
-0.5535412212212212	-0.9477350697387457
-0.5507387087087087	-0.946871456773886
-0.5479361961961962	-0.9460282635175565
-0.5451336836836836	-0.9452422708976536
-0.5423311711711711	-0.944530321532743
-0.5395286586586586	-0.9438827044381295
-0.5367261461461461	-0.9432653818506258
-0.5339236336336336	-0.9426306647932572
-0.5311211211211211	-0.9419329745305871
-0.5283186086086086	-0.9411444462770444
-0.5255160960960961	-0.9402650280354179
-0.5227135835835836	-0.9393234774757236
-0.519911071071071	-0.9383686906555111
-0.5171085585585585	-0.9374540791751997
-0.514306046046046	-0.9366201171640738
-0.5115035335335335	-0.9358808691310766
-0.508701021021021	-0.9352190330956045
-0.5058985085085085	-0.9345912151124138
-0.503095995995996	-0.933941745755742
-0.5002934834834833	-0.9332205107514958
-0.49749097097097084	-0.9323989531226857
-0.4946884584584583	-0.9314790443334648
-0.4918859459459458	-0.9304923807991782
-0.4890834334334333	-0.9294898254187369
-0.4862809209209208	-0.9285251762127578
-0.4834784084084083	-0.9276381918087786
-0.48067589589589577	-0.9268423567707034
-0.47787338338338325	-0.9261210687191386
-0.47507087087087074	-0.9254331010955049
-0.47226835835835823	-0.9247252212762263
-0.4694658458458457	-0.9239477109773546
-0.4666633333333332	-0.9230679017571419
-0.4638608208208207	-0.9220778210123883
-0.4610583083083082	-0.9209942089908993
-0.4582557957957957	-0.9198517080491925
-0.45545328328328316	-0.918692062664699
-0.45265077077077065	-0.9175530617104766
-0.44984825825825814	-0.9164605094783052
-0.4470457457457456	-0.9154250201141895
-0.4442432332332331	-0.9144435291787933
-0.4414407207207206	-0.9135038341945785
-0.4386382082082081	-0.9125897581957665
-0.4358356956956956	-0.9116848480424441
-0.43303318318318307	-0.9107736315035004
-0.43023067067067056	-0.9098408293733824
-0.42742815815815804	-0.9088699494085584
-0.42462564564564553	-0.9078429511019752
-0.421823133133133	-0.9067420778152278
-0.4190206206206205	-0.9055537847369377
-0.416218108108108	-0.9042734715989256
-0.4134155955955955	-0.9029090097262706
-0.410613083083083	-0.9014811856444123
-0.40781057057057046	-0.9000201720656438
-0.40500805805805795	-0.8985586274726719
-0.40220554554554544	-0.8971234379128495
-0.39940303303303293	-0.8957288684006504
-0.3966005205205205	-0.8943736358786838
-0.3937980080080079	-0.8930431776922124
-0.3909954954954955	-0.8917165782919279
-0.3881929829829829	-0.8903758826279162
-0.3853904704704705	-0.8890145207154301
-0.38258795795795786	-0.8876417043781827
-0.37978544544544546	-0.8862809395225981
-0.37698293293293283	-0.8849628104591816
-0.37418042042042043	-0.8837142410951131
-0.3713779079079078	-0.8825477908570181
-0.3685753953953954	-0.88145469934095
-0.3657728828828828	-0.8804042652075241
-0.3629703703703704	-0.8793500963458882
-0.36016785785785776	-0.8782414931702549
-0.35736534534534536	-0.8770365050382424
-0.35456283283283274	-0.875712623502054
-0.35176032032032034	-0.8742718419067295
-0.3489578078078077	-0.8727386515488489
-0.3461552952952953	-0.8711518254969121
-0.3433527827827827	-0.8695527849215864
-0.3405502702702703	-0.8679743020512902
-0.33774775775775767	-0.8664329743480317
-0.33494524524524527	-0.8649274599720245
-0.33214273273273265	-0.8634424324040181
-0.32934022022022025	-0.8619563148251307
-0.3265377077077076	-0.8604497415197807
-0.323735195195195	-0.8589117134851758
-0.3209326826826826	-0.8573415046269759
-0.31813017017017	-0.8557460926978417
-0.3153276576576576	-0.8541345878335671
-0.31252514514514496	-0.8525121951809843
-0.30972263263263256	-0.8508763125182337
-0.30692012012011993	-0.8492164397139363
-0.30411760760760753	-0.8475180347497466
-0.3013150950950949	-0.845768876529845
-0.2985125825825825	-0.8439654711279674
-0.2957100700700699	-0.8421169358131204
-0.2929075575575575	-0.840244643523403
-0.29010504504504486	-0.8383773959153819
-0.28730253253253246	-0.8365434802014744
-0.28450002002001984	-0.8347620925913688
-0.28169750750750744	-0.8330368916564002
-0.2788949949949948	-0.8313537948865355
-0.2760924824824824	-0.82968379023665
-0.2732899699699698	-0.8279899675866366
-0.2704874574574574	-0.8262367050174427
-0.26768494494494477	-0.8243983685659374
-0.26488243243243237	-0.8224651456572813
-0.26207991991991975	-0.8204445910091853
-0.25927740740740735	-0.8183587632181548
-0.2564748948948947	-0.8162380372527045
-0.2536723823823823	-0.8141134358380813
-0.2508698698698697	-0.812009462816881
-0.2480673573573573	-0.8099389981366001
-0.24526484484484468	-0.807901054872705
-0.24246233233233228	-0.8058813994310381
-0.23965981981981965	-0.8038554440728456
-0.23685730730730725	-0.8017925531902479
-0.23405479479479463	-0.7996609292811225
-0.23125228228228223	-0.7974324249236568
-0.2284497697697696	-0.7950868052131208
-0.2256472572572572	-0.7926150627398906
-0.22284474474474458	-0.7900213690573377
-0.22004223223223218	-0.7873232285253419
-0.21723971971971956	-0.7845495091858488
-0.21443720720720716	-0.7817363400924373
-0.21163469469469454	-0.7789213578770713
-0.20883218218218214	-0.7761373139496867
-0.2060296696696695	-0.773406406863421
-0.2032271571571571	-0.7707366927638505
-0.2004246446446445	-0.7681214746262781
-0.1976221321321321	-0.7655417694814995
-0.19481961961961947	-0.762971048007899
-0.19201710710710707	-0.7603807529307824
-0.18921459459459444	-0.7577449048392417
-0.18641208208208204	-0.7550425071727311
-0.18360956956956942	-0.7522573534395689
-0.18080705705705702	-0.7493759055626126
-0.1780045445445444	-0.7463847435068744
-0.175202032032032	-0.7432693315235641
-0.17239951951951937	-0.7400153555503843
-0.16959700700700697	-0.7366127887455391
-0.16679449449449435	-0.7330615212604477
-0.16399198198198195	-0.7293763580424742
-0.16118946946946933	-0.7255888986291212
-0.15838695695695693	-0.7217444812616347
-0.1555844444444443	-0.7178938725088303
-0.1527819319319319	-0.7140812570655576
-0.14997941941941928	-0.7103316852833179
-0.14717690690690688	-0.7066418537469041
-0.14437439439439426	-0.7029775687108188
-0.14157188188188186	-0.6992795215745213
-0.13876936936936923	-0.6954765590898246
-0.13596685685685683	-0.6915032157663284
-0.1331643443443442	-0.6873166943997034
-0.1303618318318318	-0.6829083086385085
-0.1275593193193192	-0.6783057806238426
-0.12475680680680679	-0.6735653556721626
-0.12195429429429416	-0.6687556897853365
-0.11915178178178176	-0.663937954675087
-0.11634926926926914	-0.6591477952904421
-0.11354675675675674	-0.6543842716058437
-0.11074424424424412	-0.6496088586445439
-0.10794173173173172	-0.6447545998116422
-0.1051392192192191	-0.6397425340640517
-0.10233670670670669	-0.634500466166353
-0.09953419419419407	-0.6289786381570628
-0.09673168168168167	-0.6231580096259889
-0.09392916916916905	-0.6170492585024713
-0.09112665665665665	-0.610683482400003
-0.08832414414414402	-0.6040980023749634
-0.08552163163163162	-0.5973219112004808
-0.082719119119119	-0.5903657374699629
-0.0799166066066066	-0.5832179809506942
-0.07711409409409398	-0.5758488999274823
-0.07431158158158158	-0.5682195957465832
-0.07150906906906895	-0.5602928847427422
-0.06870655655655655	-0.5520421214196403
-0.06590404404404393	-0.5434550657035228
-0.06310153153153153	-0.5345316923382237
-0.06029901901901891	-0.5252768849494596
-0.057496506506506506	-0.5156905680393977
-0.054693993993993884	-0.5057585177602332
-0.05189148148148148	-0.4954466955989547
-0.04908896896896886	-0.4847006633840462
-0.04628645645645646	-0.4734499265714969
-0.04348394394394384	-0.46161548010245856
-0.040681431431431436	-0.44911787890018817
-0.037878918918918814	-0.4358830813099745
-0.03507640640640641	-0.42184409563371905
-0.03227389389389379	-0.40693782819916097
-0.02947138138138139	-0.3910980742679837
-0.026668868868868767	-0.3742468867249207
-0.023866356356356366	-0.356287279906709
-0.021063843843843744	-0.3371002229363461
-0.018261331331331343	-0.3165481714688563
-0.01545881881881872	-0.29448614337452483
-0.01265630630630632	-0.27077981194109124
-0.009853793793793697	-0.24532854904537188
-0.007051281281281296	-0.21809007013835552
-0.004248768768768674	-0.18910254784715375
-0.001446256256256273	-0.15849995160566005
0.0013562562562563496	-0.12651703585999674
0.00415876876876875	-0.09348182214145345
0.006961281281281373	-0.05979543536630055
0.009763793793793774	-0.02590143800792183
0.012566306306306396	0.007751093278098864
0.015368818818818797	0.04074507823465656
0.01817133133133142	0.07272752013064265
0.02097384384384382	0.10343109892437097
0.023776356356356443	0.1326823052522803
0.026578868868868843	0.1603959795322779
0.029381381381381466	0.1865589932384284
0.03218389389389387	0.21120797914510947
0.03498640640640649	0.23440688991748415
0.03778891891891911	0.256229490395131
0.04059143143143151	0.2767498634978385
0.043393943943944135	0.296041237508727
0.046196456456456536	0.31418076729952915
0.04899896896896916	0.33125614834747996
0.05180148148148156	0.3473696500510125
0.05460399399399418	0.362636395913039
0.05740650650650658	0.3771760618131734
0.060209019019019205	0.39109980820640766
0.0630115315315316	0.4044962962242218
0.06581404404404423	0.417421345714556
0.06861655655655663	0.4298949025997695
0.07141906906906925	0.4419067657499123
0.07422158158158165	0.4534297142867567
0.07702409409409428	0.4644362280913734
0.07982660660660668	0.4749137553800695
0.0826291191191193	0.4848739003986312
0.0854316316316317	0.4943528695906947
0.08823414414414432	0.5034033827890194
0.09103665665665672	0.5120810663998847
0.09383916916916935	0.5204301468297141
0.09664168168168175	0.5284734400128055
0.09944419419419437	0.5362101235545975
0.10224670670670677	0.543622094970797
0.10504921921921939	0.5506867781966172
0.10785173173173179	0.5573920436875135
0.11065424424424442	0.5637481988101212
0.11345675675675682	0.5697930128828128
0.11625926926926944	0.5755881004083641
0.11906178178178184	0.5812078692029259
0.12186429429429446	0.5867246486497222
0.12466680680680686	0.5921947282169571
0.12746931931931949	0.5976495042363619
0.13027183183183189	0.6030939857693647
0.1330743443443445	0.6085122772367846
0.1358768568568569	0.6138772972063669
0.13867936936936953	0.6191607547303484
0.14148188188188193	0.6243397118858185
0.14428439439439456	0.6293977651483422
0.14708690690690696	0.6343213113032176
0.14988941941941958	0.6390935825752251
0.15269193193193198	0.6436902677736405
0.1554944444444446	0.6480801035762571
0.158296956956957	0.6522319247835919
0.16109946946946962	0.6561269639675311
0.16390198198198203	0.6597726803205346
0.16670449449449465	0.6632130454752085
0.16950700700700705	0.6665306177274837
0.17230951951951967	0.6698378893419898
0.17511203203203207	0.6732586635371447
0.1779145445445447	0.6769035509305066
0.1807170570570571	0.6808459386664805
0.18351956956956972	0.6851051619022297
0.18632208208208212	0.6896418814990175
0.18912459459459474	0.6943673186604922
0.19192710710710714	0.699164038002557
0.19472961961961976	0.7039126425371323
0.19753213213213217	0.7085170959379201
0.2003346446446448	0.7129219350047953
0.2031371571571572	0.7171171935758895
0.2059396696696698	0.7211306065348329
0.2087421821821822	0.7250104128619714
0.21154469469469483	0.7288046674690012
0.21434720720720724	0.7325436378787145
0.21714971971971986	0.7362304721241342
0.21995223223223226	0.7398424037871543
0.22275474474474488	0.7433412994264899
0.22555725725725728	0.7466894716836041
0.2283597697697699	0.749865258860787
0.2311622822822823	0.752873277226239
0.23396479479479493	0.7557462473223044
0.23676730730730733	0.7585381436700382
0.23956981981981995	0.761311151206935
0.24237233233233235	0.7641206630749673
0.24517484484484497	0.7670028323529494
0.24797735735735738	0.769968020067826
0.25077986986987	0.7730013619327751
0.2535823823823824	0.7760693806411869
0.256384894894895	0.779129869689138
0.2591874074074074	0.7821416757289794
0.26198991991992004	0.7850715994874007
0.26479243243243245	0.7878970926915863
0.26759494494494507	0.7906051485983139
0.27039745745745747	0.7931891211943416
0.2731999699699701	0.7956457055414239
0.2760024824824825	0.7979738518723181
0.2788049949949951	0.8001762149592653
0.2816075075075075	0.8022623593477418
0.28441002002002014	0.8042519121455798
0.28721253253253254	0.8061755915650133
0.29001504504504516	0.8080726578114468
0.29281755755755756	0.8099846154484038
0.2956200700700702	0.8119464745389233
0.2984225825825826	0.8139780037479818
0.3012250950950952	0.8160777515441968
0.3040276076076076	0.8182220110062748
0.30683012012012023	0.8203695255737431
0.30963263263263263	0.8224710134496209
0.31243514514514525	0.8244810850972801
0.31523765765765766	0.8263693334671578
0.3180401701701703	0.8281275537672796
0.3208426826826827	0.8297711492275075
0.3236451951951953	0.8313344585479481
0.3264477077077077	0.8328614779575241
0.3292502202202203	0.8343947150100024
0.3320527327327327	0.8359653297155825
0.33485524524524535	0.8375871895346205
0.33765775775775775	0.8392561808245493
0.34046027027027037	0.8409544983098403
0.34326278278278277	0.8426581819680874
0.3460652952952954	0.844345322372106
0.3488678078078078	0.8460023439119155
0.3516703203203204	0.8476265672869068
0.3544728328328328	0.8492245688098758
0.35727534534534544	0.8508072628939982
0.36007785785785784	0.8523836889852947
0.36288037037037046	0.8539558605023956
0.36568288288288286	0.8555166245673784
0.3684853953953955	0.8570514272552028
0.3712879079079079	0.8585435195208462
0.3740904204204205	0.8599809082845464
0.3768929329329329	0.8613626519960598
0.37969544544544553	0.8627021586672408
0.38249795795795793	0.8640259730760178
0.38530047047047056	0.8653679070824885
0.38810298298298296	0.8667598680313775
0.3909054954954956	0.8682219140875995
0.393708008008008	0.8697545315009181
0.3965105205205206	0.8713357042506862
0.3993130330330332	0.8729241089859596
0.4021155455455456	0.8744680445398787
0.40491805805805825	0.8759179857328054
0.40772057057057065	0.877239450589713
0.4105230830830833	0.8784225752455768
0.4133255955955957	0.8794855378516928
0.4161281081081083	0.880470593541298
0.4189306206206207	0.8814335395008432
0.4217331331331333	0.8824293339671327
0.4245356456456457	0.8834977763109089
0.42733815815815834	0.8846532402807317
0.43014067067067074	0.885881376890618
0.43294318318318337	0.887143751990688
0.43574569569569577	0.8883891140680475
0.4385482082082084	0.8895680701531234
0.4413507207207208	0.8906469616532113
0.4441532332332334	0.891616985934246
0.4469557457457458	0.8924960382911538
0.44975825825825844	0.8933229257792288
0.45256077077077084	0.8941458673434488
0.45536328328328346	0.8950088507428751
0.45816579579579586	0.8959399596268289
0.4609683083083085	0.8969450560788259
0.4637708208208209	0.8980084480267152
0.4665733333333335	0.8990999542601084
0.4693758458458459	0.9001858113524912
0.47217835835835853	0.9012397678753619
0.47498087087087093	0.9022508142386392
0.47778338338338355	0.9032252383104362
0.48058589589589595	0.9041826440043061
0.4833884084084086	0.9051475656659294
0.486190920920921	0.906139697013135
0.4889934334334336	0.9071660894339517
0.491795945945946	0.9082178825928195
0.4945984584584586	0.909272513849146
0.497400970970971	0.9103004853862404
0.5002034834834836	0.911274290455254
0.503005995995996	0.9121764995573924
0.5058085085085087	0.9130044514428568
0.5086110210210211	0.9137702813637849
0.5114135335335337	0.9144966613269796
0.5142160460460461	0.9152100295400221
0.5170185585585587	0.9159337643623673
0.5198210710710711	0.9166835094938124
0.5226235835835837	0.9174658275480732
0.5254260960960961	0.9182799791586116
0.5282286086086088	0.9191214418303548
0.5310311211211212	0.9199852513613682
0.5338336336336338	0.9208675571091778
0.5366361461461462	0.9217647816232075
0.5394386586586588	0.9226710372187965
0.5422411711711712	0.9235754369967388
0.5450436836836838	0.9244612070318587
0.5478461961961962	0.9253079013121233
0.5506487087087089	0.9260967370543352
0.5534512212212213	0.926817593246601
0.5562537337337339	0.9274751514309223
0.5590562462462463	0.9280914889275766
0.5618587587587589	0.9287033295784997
0.5646612712712713	0.9293538817896991
0.5674637837837839	0.9300811736363319
0.5702662962962963	0.9309063094732417
0.573068808808809	0.9318255161841149
0.5758713213213213	0.9328089622653284
0.578673833833834	0.9338073272930663
0.5814763463463464	0.9347645993844294
0.584278858858859	0.935633426801644
0.5870813713713714	0.9363883152825976
0.589883883883884	0.9370324613258885
0.5926863963963964	0.9375959436303105
0.595488908908909	0.9381257571135599
0.5982914214214214	0.938670852259472
0.6010939339339341	0.9392670207981728
0.6038964464464465	0.9399265488041155
0.6066989589589589	0.9406359781835854
0.6095014714714717	0.9413625872335023
0.6123039839839841	0.9420672388630866
0.6151064964964965	0.9427190672875982
0.6179090090090089	0.9433068426565516
0.6207115215215218	0.9438430061938048
0.6235140340340342	0.9443589278269406
0.6263165465465466	0.9448930311081567
0.629119059059059	0.9454759852010528
0.6319215715715718	0.9461182812691293
0.6347240840840842	0.9468047786019183
0.6375265965965966	0.947498449719008
0.640329109109109	0.9481523667808867
0.6431316216216219	0.9487260469424537
0.6459341341341343	0.9492006294846964
0.6487366466466467	0.9495875821836703
0.651539159159159	0.9499276819951541
0.6543416716716719	0.9502802135474391
0.6571441841841843	0.9507056060659078
0.6599466966966967	0.9512469777232884
0.6627492092092091	0.9519165108823129
0.665551721721722	0.9526910804709448
0.6683542342342343	0.95351859699939
0.6711567467467467	0.9543330898502465
0.6739592592592591	0.9550737829180151
0.676761771771772	0.9557022095573602
0.6795642842842844	0.9562121498656455
0.6823667967967968	0.956629572584138
0.6851693093093092	0.957003002447061
0.687971821821822	0.957387729500252
0.6907743343343344	0.9578290584338345
0.6935768468468468	0.958349825620058
0.6963793593593592	0.9589457525840956
0.6991818718718721	0.9595894799216951
0.7019843843843845	0.9602412873989661
0.7047868968968969	0.9608625009607585
0.7075894094094093	0.9614270362685982
0.7103919219219221	0.9619275286401916
0.7131944344344345	0.9623746157762265
0.7159969469469469	0.9627903795430512
0.7187994594594593	0.9631988569294183
0.7216019719719722	0.9636172739966355
0.7244044844844846	0.9640510576014076
0.727206996996997	0.9644940387648269
0.7300095095095094	0.9649332324913158
0.7328120220220222	0.9653559180321882
0.7356145345345346	0.9657560343129405
0.738417047047047	0.9661373555456123
0.7412195595595594	0.9665122961382902
0.7440220720720723	0.9668969529134186
0.7468245845845847	0.9673044519766199
0.7496270970970971	0.9677392894807353
0.7524296096096099	0.9681949319881851
0.7552321221221223	0.9686556610976518
0.7580346346346347	0.9691020110422988
0.7608371471471471	0.9695177795301486
0.76363965965966	0.9698959998539778
0.7664421721721724	0.9702416553811128
0.7692446846846848	0.9705701346867275
0.7720471971971972	0.9709020025322763
0.77484970970971	0.9712560089497515
0.7776522222222224	0.9716428810313036
0.7804547347347348	0.9720621205041344
0.7832572472472472	0.9725028972195076
0.7860597597597601	0.9729486133413858
0.7888622722722725	0.9733833779086123
0.7916647847847849	0.9737979636296903
0.7944672972972973	0.9741930511772328
0.7972698098098101	0.9745786002621319
0.8000723223223225	0.974969629087131
0.8028748348348349	0.9753799995271875
0.8056773473473473	0.9758165157567231
0.8084798598598602	0.9762755007092214
0.8112823723723726	0.9767430864356994
0.814084884884885	0.97719909553012
0.8168873973973974	0.977623105786515
0.8196899099099102	0.9780005456034417
0.8224924224224226	0.9783267213582116
0.825294934934935	0.9786074891631595
0.8280974474474474	0.9788565337792101
0.8308999599599602	0.9790904346279465
0.8337024724724726	0.9793234343634929
0.836504984984985	0.9795638206808424
0.8393074974974974	0.9798131106239132
0.8421100100100103	0.9800680806471729
0.8449125225225227	0.980324561648618
0.8477150350350351	0.9805812471605848
0.8505175475475475	0.9808417979669994
0.8533200600600603	0.9811142485569322
0.8561225725725727	0.9814078473553305
0.8589250850850851	0.9817285548948407
0.8617275975975975	0.982075053422323
0.8645301101101104	0.9824370320423343
0.8673326226226228	0.9827967188510323
0.8701351351351352	0.983133419934314
0.8729376476476476	0.9834296448257038
0.8757401601601604	0.9836766992015051
0.8785426726726728	0.9838776901582318
0.8813451851851852	0.9840467226513798
0.8841476976976976	0.9842043879880689
0.8869502102102105	0.9843709883398453
0.8897527227227229	0.9845598148035635
0.8925552352352353	0.9847728662189326
0.8953577477477477	0.9850006081533587
0.8981602602602605	0.9852259796290417
0.9009627727727729	0.9854313366634888
0.9037652852852853	0.9856059133771784
0.9065677977977977	0.9857510909484457
0.9093703103103106	0.9858814237422446
0.912172822822823	0.9860207833151544
0.9149753353353354	0.9861946793177554
0.9177778478478478	0.9864212226338531
0.9205803603603606	0.9867038143670899
0.923382872872873	0.9870282328165509
0.9261853853853854	0.9873654498632127
0.9289878978978978	0.9876796545663888
0.9317904104104107	0.9879391948320282
0.9345929229229231	0.9881270551609311
0.9373954354354355	0.9882474511101356
0.9401979479479479	0.9883261862732191
0.9430004604604607	0.9884042774450983
0.9458029729729731	0.988526439446823
0.9486054854854855	0.9887276816457362
0.9514079979979979	0.9890219753488274
0.9542105105105108	0.9893964669122708
0.9570130230230232	0.9898131636321277
0.9598155355355356	0.9902178639734855
0.962618048048048	0.9905539839311235
0.9654205605605608	0.9907774814852557
0.9682230730730732	0.9908687333832511
0.9710255855855856	0.990838073591352
0.973828098098098	0.9907235026190029
0.9766306106106108	0.9905812858443757
0.9794331231231233	0.9904721273083306
0.9822356356356357	0.9904467647631487
0.985038148148148	0.9905348624461503
0.9878406606606609	0.9907399995879005
0.9906431731731733	0.991041711099383
0.9934456856856857	0.9914034950727992
0.9962481981981981	0.9917840670145055
0.9990507107107109	0.9921483825563309
1.0018532232232233	0.992475262648604
1.0046557357357357	0.992759703826869
1.0074582482482481	0.9930097263966831
1.010260760760761	0.9932393418206324
1.0130632732732734	0.9934603703334046
1.0158657857857858	0.9936760659295869
1.0186682982982982	0.9938787602282417
1.021470810810811	0.9940522801364411
1.0242733233233234	0.9941782121242722
1.0270758358358358	0.9942437332616736
1.0298783483483482	0.9942481528266964
1.032680860860861	0.9942057025245268
1.0354833733733735	0.9941433546969578
1.0382858858858859	0.9940941316334768
1.0410883983983983	0.9940879374931855
1.0438909109109111	0.9941428673510018
1.0466934234234235	0.9942598987908713
1.049495935935936	0.9944228401578687
1.0522984484484483	0.9946037142619635
1.0551009609609612	0.9947719468223308
1.0579034734734736	0.9949044099476434
1.060705985985986	0.9949930012919621
1.0635084984984984	0.9950471735417685
1.0663110110110112	0.9950904545170298
1.0691135235235236	0.9951519961041866
1.071916036036036	0.9952558987117215
1.0747185485485484	0.9954118914232339
1.0775210610610613	0.9956105978601473
1.0803235735735737	0.9958251659553305
1.083126086086086	0.9960189440799359
1.0859285985985985	0.9961568363397888
1.0887311111111113	0.9962166614541794
1.0915336236236237	0.9961967359401998
1.0943361361361361	0.9961170702004738
1.0971386486486485	0.996013641405394
1.0999411611611614	0.9959275071200848
1.1027436736736738	0.995892272584725
1.1055461861861862	0.995924017152036
1.1083486986986986	0.9960169991763339
1.1111512112112114	0.9961465395296938
1.1139537237237238	0.9962780716131356
1.1167562362362362	0.9963792607670892
1.119558748748749	0.9964310588088705
1.1223612612612615	0.9964339380582246
1.1251637737737739	0.99640722464246
1.1279662862862863	0.9963818503142992
1.130768798798799	0.9963891323347689
1.1335713113113115	0.9964495677317522
1.136373823823824	0.9965656002549532
1.1391763363363363	0.9967208866710855
1.1419788488488491	0.9968862543652557
1.1447813613613615	0.9970301341049566
1.147583873873874	0.9971296368957716
1.1503863863863864	0.9971782146955082
1.1531888988988992	0.9971871009558964
1.1559914114114116	0.997180029405194
1.158793923923924	0.9971832485715626
1.1615964364364364	0.9972146587101383
1.1643989489489492	0.9972763096955533
1.1672014614614616	0.9973533229308349
1.170003973973974	0.9974199282168992
1.1728064864864864	0.9974505835870031
1.1756089989989993	0.9974320768230662
1.1784115115115117	0.9973718911216523
1.181214024024024	0.9972992474348263
1.1840165365365365	0.9972577730527028
1.1868190490490493	0.9972918181348702
1.1896215615615617	0.997430942634415
1.1924240740740741	0.9976780787780528
1.1952265865865865	0.9980059035324758
1.1980290990990994	0.9983632862398906
1.2008316116116118	0.9986901902638412
1.2036341241241242	0.9989363193325915
1.2064366366366366	0.9990772344524521
1.2092391491491494	0.9991222533342357
1.2120416616616618	0.9991110671001995
1.2148441741741742	0.9990998251842116
1.2176466866866866	0.9991411491110469
1.2204491991991995	0.9992648281435828
1.2232517117117119	0.9994659659074372
1.2260542242242243	0.9997049992426523
1.2288567367367367	0.9999200377520023
1.2316592492492495	1.0000477066902562
1.234461761761762	1.000045592211213
1.2372642742742743	0.9999085930322502
1.2400667867867867	0.9996733177851909
1.2428692992992996	0.9994085708966167
1.245671811811812	0.9991946505960905
1.2484743243243244	0.9990980519066812
1.2512768368368368	0.9991498830563379
1.2540793493493496	0.999335238308497
1.256881861861862	0.9995972393785617
1.2596843743743744	0.9998546250175449
1.2624868868868868	1.0000272562460457
1.2652893993993997	1.0000612419320374
1.268091911911912	0.9999454865684172
1.2708944244244245	0.9997142962793053
1.2736969369369369	0.9994352982069186
1.2764994494494497	0.9991867754903199
1.279301961961962	0.9990319655429094
1.2821044744744745	0.998998767921252
1.284906986986987	0.9990713867405787
1.2877094994994998	0.9991963765572032
1.2905120120120122	0.9993007688070723
1.2933145245245246	0.9993160528916294
1.296117037037037	0.999200062312859
1.2989195495495498	0.998949791696877
1.3017220620620622	0.998601431568406
1.3045245745745746	0.9982182715049057
1.307327087087087	0.9978710651128877
1.3101295995995998	0.9976176457781794
1.3129321121121122	0.9974883580132552
1.3157346246246246	0.9974814225978847
1.318537137137137	0.9975686537470669
1.32133964964965	0.997708364955592
1.3241421621621623	0.9978601072599662
1.3269446746746747	0.9979957935983002
1.329747187187187	0.9981036916537582
1.3325496996997	0.9981848873123649
1.3353522122122123	0.9982448869269012
1.3381547247247247	0.9982848522199443
1.3409572372372371	0.9982968646131447
1.34375974974975	0.9982656710951554
1.3465622622622624	0.9981763701220223
1.3493647747747748	0.9980246687085801
1.3521672872872872	0.9978248465294841
1.3549697997998	0.9976110643686
1.3577723123123124	0.9974300492779768
1.3605748248248248	0.9973266247351522
1.3633773373373372	0.9973267317861851
1.36617984984985	0.997424239716558
1.3689823623623625	0.9975772180328422
1.3717848748748749	0.9977164985261218
1.3745873873873873	0.9977651892909498
1.3773898998999001	0.9976637414596303
1.3801924124124125	0.997392683716227
1.382994924924925	0.9969852112787325
1.3857974374374373	0.9965245701832315
1.3885999499499502	0.9961258081058555
1.3914024624624626	0.9959064839599827
1.394204974974975	0.9959546710056515
1.3970074874874874	0.9963037692348835
1.39981	0.9969218107607287
1.39991	0.997099796893729
1.3971074774774772	0.9964989726483757
1.3943049549549547	0.9960265453467874
1.391502432432432	0.9957248740571527
1.3886999099099095	0.9955992272818901
1.385897387387387	0.9956206491516963
1.3830948648648644	0.9957372797702793
1.3802923423423419	0.9958901531624107
1.3774898198198193	0.9960285770961403
1.3746872972972968	0.9961208604778338
1.3718847747747747	0.9961580486186741
1.369082252252252	0.9961507327600911
1.3662797297297296	0.9961210898926229
1.363477207207207	0.9960934350076747
1.3606746846846844	0.9960864700244183
1.3578721621621619	0.9961092753756104
1.3550696396396393	0.9961614370274217
1.3522671171171168	0.996236184568601
1.3494645945945942	0.9963245660525317
1.3466620720720717	0.9964187297496656
1.3438595495495491	0.9965131866744907
1.3410570270270266	0.9966040745097655
1.338254504504504	0.9966874193607587
1.335451981981982	0.9967577948249613
1.3326494594594593	0.9968084733090807
1.3298469369369368	0.9968333260372648
1.3270444144144142	0.9968297539458362
1.3242418918918917	0.9968012715994128
1.3214393693693691	0.996758331587587
1.3186368468468466	0.9967166085216912
1.315834324324324	0.9966930106949539
1.3130318018018015	0.9967007146496474
1.310229279279279	0.9967450743242168
1.3074267567567563	0.9968220713134841
1.3046242342342338	0.9969200734934658
1.3018217117117112	0.9970243833486649
1.2990191891891887	0.9971228918722808
1.2962166666666666	0.9972105971665737
1.293414144144144	0.9972910687753218
1.2906116216216215	0.9973740697106948
1.287809099099099	0.9974700874331943
1.2850065765765764	0.9975838814428295
1.2822040540540538	0.9977097698240689
1.2794015315315312	0.9978309459027515
1.2765990090090087	0.9979237245375778
1.2737964864864861	0.9979657317205508
1.2709939639639636	0.9979453622504604
1.268191441441441	0.9978690038645897
1.2653889189189185	0.997762948112962
1.262586396396396	0.9976685221409416
1.2597838738738734	0.9976312780824483
1.2569813513513513	0.9976872786169675
1.2541788288288287	0.9978508173634182
1.2513763063063061	0.9981077893849792
1.2485737837837836	0.9984173391317142
1.245771261261261	0.9987218357171628
1.2429687387387385	0.9989625005884408
1.240166216216216	0.9990960644100626
1.2373636936936934	0.9991073421606436
1.2345611711711708	0.9990137871406359
1.2317586486486483	0.9988605520775997
1.2289561261261257	0.9987075409860051
1.2261536036036031	0.9986124027873882
1.2233510810810806	0.9986145887346995
1.2205485585585585	0.9987251077877612
1.217746036036036	0.9989246707158472
1.2149435135135134	0.9991702053855462
1.2121409909909908	0.9994071807384193
1.2093384684684683	0.9995836323739906
1.2065359459459457	0.9996616939860075
1.2037334234234232	0.9996237329230437
1.2009309009009006	0.9994723093276774
1.198128378378378	0.9992253089023779
1.1953258558558555	0.9989089692968343
1.192523333333333	0.9985516906781222
1.1897208108108104	0.9981805369171424
1.1869182882882878	0.9978206884016199
1.1841157657657653	0.9974965367246467
1.1813132432432432	0.9972322964820672
1.1785107207207206	0.9970503025401591
1.175708198198198	0.9969664421663729
1.1729056756756755	0.996983890514674
1.170103153153153	0.9970877114645396
1.1673006306306304	0.997243283534522
1.1644981081081078	0.9974006163458007
1.1616955855855853	0.9975046577175455
1.1588930630630627	0.9975093373167132
1.1560905405405402	0.997391253550679
1.1532880180180176	0.9971583710052381
1.150485495495495	0.9968502087136535
1.1476829729729725	0.9965285188623869
1.14488045045045	0.9962605879684743
1.1420779279279278	0.9960999575414444
1.1392754054054053	0.9960705719047982
1.1364728828828827	0.9961595904088796
1.1336703603603602	0.9963214991299059
1.1308678378378376	0.9964925294294416
1.128065315315315	0.9966109429123813
1.1252627927927925	0.996636668302032
1.12246027027027	0.996563836111098
1.1196577477477474	0.9964219969453074
1.1168552252252248	0.9962655212870704
1.1140527027027023	0.996154629272513
1.1112501801801797	0.9961343461509857
1.1084476576576572	0.9962184358165398
1.105645135135135	0.9963837472328576
1.1028426126126125	0.9965769440016516
1.10004009009009	0.9967314406485961
1.0972375675675674	0.9967889459333636
1.0944350450450449	0.9967184762346917
1.0916325225225223	0.9965265691013265
1.0888299999999997	0.9962553937453147
1.0860274774774772	0.9959695010332845
1.0832249549549546	0.995735699172579
1.080422432432432	0.9956027196105817
1.0776199099099095	0.9955872399168266
1.074817387387387	0.9956705366779097
1.0720148648648644	0.9958063831657138
1.0692123423423419	0.9959370658325566
1.0664098198198197	0.9960118497287918
1.0636072972972972	0.9960017070622453
1.0608047747747746	0.995905739013996
1.058002252252252	0.9957478261918338
1.0551997297297295	0.9955654943761558
1.052397207207207	0.9953955523491296
1.0495946846846844	0.9952618744414319
1.0467921621621619	0.9951695445867732
1.0439896396396393	0.9951069497647029
1.0411871171171168	0.9950543248789705
1.0383845945945942	0.9949948608874783
1.0355820720720716	0.9949236593583546
1.032779549549549	0.9948508182569054
1.0299770270270265	0.9947973496128151
1.0271745045045044	0.9947855235269136
1.0243719819819819	0.9948275014785672
1.0215694594594593	0.994916905213614
1.0187669369369368	0.9950269659429964
1.0159644144144142	0.9951164805537684
1.0131618918918917	0.9951418645410206
1.010359369369369	0.9950712288845265
1.0075568468468465	0.9948955054813935
1.004754324324324	0.9946325537983145
1.0019518018018014	0.9943225868102012
0.9991492792792789	0.9940162937623547
0.9963467567567563	0.9937596128697199
0.9935442342342338	0.9935802867483579
0.9907417117117117	0.993480690587943
0.9879391891891891	0.9934391913204073
0.9851366666666665	0.993419282894795
0.982334144144144	0.993383035295119
0.9795316216216214	0.9933039643886963
0.9767290990990989	0.9931747796249435
0.9739265765765763	0.9930074521927368
0.9711240540540538	0.9928259298278126
0.9683215315315312	0.9926545462728125
0.9655190090090087	0.9925067383210335
0.9627164864864861	0.9923785228859372
0.9599139639639636	0.9922493644378974
0.957111441441441	0.992090251042028
0.9543089189189184	0.9918760292965749
0.9515063963963963	0.9915973450981004
0.9487038738738738	0.9912675340906147
0.9459013513513512	0.9909215227925261
0.9430988288288287	0.990606634412645
0.9402963063063061	0.9903681305600973
0.9374937837837836	0.9902343056682767
0.934691261261261	0.9902062639059224
0.9318887387387385	0.9902560203919208
0.9290862162162159	0.9903337899402795
0.9262836936936933	0.9903822241033204
0.9234811711711708	0.9903530107633929
0.9206786486486482	0.9902204713482161
0.9178761261261257	0.9899878383142675
0.9150736036036036	0.989684391189694
0.912271081081081	0.9893546962460917
0.9094685585585585	0.9890437709633502
0.9066660360360359	0.9887832070800695
0.9038635135135134	0.9885827528709374
0.9010609909909908	0.9884298083214844
0.8982584684684682	0.9882964779726617
0.8954559459459457	0.9881512521752402
0.8926534234234231	0.9879709349776404
0.8898509009009006	0.9877485743101408
0.887048378378378	0.9874947743444304
0.8842458558558555	0.9872322579436206
0.8814433333333329	0.9869859901073379
0.8786408108108104	0.9867727052424085
0.8758382882882882	0.9865937837924887
0.8730357657657657	0.9864341008865778
0.8702332432432431	0.9862672313852439
0.8674307207207206	0.9860650645420928
0.864628198198198	0.9858082927446403
0.8618256756756755	0.9854939442841912
0.8590231531531529	0.9851372100230606
0.8562206306306304	0.9847668601341024
0.8534181081081078	0.9844158195573263
0.8506155855855853	0.9841101658573257
0.8478130630630627	0.9838603474681344
0.8450105405405401	0.9836576292400128
0.8422080180180176	0.9834769559161707
0.839405495495495	0.9832852302180735
0.8366029729729729	0.9830521910200489
0.8338004504504504	0.9827602560448274
0.8309979279279278	0.9824101133042185
0.8281954054054053	0.982020326881379
0.8253928828828827	0.9816212336710377
0.8225903603603602	0.9812452585678404
0.8197878378378376	0.9809168587607933
0.816985315315315	0.9806452988442129
0.8141827927927925	0.9804224111368625
0.8113802702702699	0.9802258041261933
0.8085777477477474	0.9800262309143599
0.8057752252252248	0.9797965889665714
0.8029727027027023	0.9795196607514915
0.8001701801801802	0.9791922813798213
0.7973676576576576	0.9788248870055587
0.794565135135135	0.9784369063700973
0.7917626126126125	0.9780497156580616
0.7889600900900899	0.977679511453035
0.7861575675675674	0.977332322577023
0.7833550450450448	0.9770025842765142
0.7805525225225223	0.976675535066196
0.7777499999999997	0.9763325447017794
0.7749474774774772	0.975957674563324
0.7721449549549546	0.9755435052882768
0.769342432432432	0.9750945614085897
0.7665399099099095	0.9746273840709869
0.763737387387387	0.9741672215938211
0.7609348648648648	0.9737421763433438
0.7581323423423423	0.973376264046591
0.7553298198198197	0.9730830903573493
0.7525272972972972	0.9728617025252804
0.7497247747747746	0.9726956827635509
0.7469222522522521	0.972555822499864
0.7441197297297295	0.972405897536232
0.741317207207207	0.9722103163531726
0.7385146846846844	0.9719419003113683
0.7357121621621618	0.9715879121779614
0.7329096396396393	0.9711527550154813
0.7301071171171167	0.9706564989475026
0.7273045945945942	0.9701294247679175
0.7245020720720716	0.9696038599725616
0.7216995495495495	0.969105424556215
0.718897027027027	0.9686461230790682
0.7160945045045044	0.9682213544664253
0.7132919819819818	0.967811890517565
0.7104894594594593	0.9673904397785513
0.7076869369369367	0.9669309720544219
0.7048844144144142	0.966417989356458
0.7020818918918916	0.9658527548313269
0.6992793693693691	0.9652542654002514
0.6964768468468465	0.9646543082772165
0.693674324324324	0.9640878319015294
0.6908718018018014	0.9635814912651723
0.6880692792792789	0.9631440354988545
0.6852667567567567	0.9627618611235156
0.6824642342342342	0.9624015877393974
0.6796617117117116	0.9620193326195583
0.6768591891891891	0.9615741423277004
0.6740566666666665	0.9610415153061149
0.671254144144144	0.9604226645703753
0.6684516216216214	0.9597462877730902
0.6656490990990989	0.9590618391837868
0.6628465765765763	0.9584259589736057
0.6600440540540538	0.9578859604962837
0.6572415315315312	0.9574653593851092
0.6544390090090086	0.9571559573759829
0.6516364864864861	0.9569190737601361
0.6488339639639635	0.9566957299446603
0.6460314414414414	0.9564228160492987
0.6432289189189189	0.9560503942670207
0.6404263963963963	0.9555549330443593
0.6376238738738738	0.9549445449571683
0.6348213513513512	0.9542548140089469
0.6320188288288286	0.9535367379288289
0.6292163063063061	0.9528407331013544
0.6264137837837835	0.9522017815765005
0.623611261261261	0.9516302938410288
0.6208087387387384	0.9511113064090921
0.6180062162162159	0.9506118873382723
0.6152036936936933	0.9500939900253589
0.6124011711711708	0.9495283268304113
0.6095986486486482	0.9489046477279472
0.6067961261261261	0.9482351279280812
0.6039936036036035	0.9475499226685056
0.601191081081081	0.946886541663083
0.5983885585585584	0.9462766784753425
0.5955860360360359	0.9457348748012038
0.5927835135135133	0.9452527031187612
0.5899809909909908	0.9448002860684583
0.5871784684684682	0.9443345797341449
0.5843759459459457	0.943811719246699
0.5815734234234231	0.9431995306822889
0.5787709009009008	0.9424863949664759
0.5759683783783782	0.9416839237893686
0.5731658558558557	0.9408229133145518
0.5703633333333331	0.9399441088301503
0.5675608108108106	0.9390867909267229
0.564758288288288	0.9382786560142986
0.5619557657657654	0.9375298335767732
0.5591532432432431	0.9368324311114373
0.5563507207207206	0.9361652345313884
0.553548198198198	0.9355016845540631
0.5507456756756755	0.9348184402813378
0.5479431531531529	0.934101917686559
0.5451406306306303	0.9333510504331421
0.5423381081081078	0.9325758292163933
0.5395355855855855	0.9317924942077895
0.5367330630630629	0.9310171846768567
0.5339305405405403	0.9302601504853254
0.5311280180180178	0.9295222756129626
0.5283254954954952	0.9287948247599054
0.5255229729729727	0.9280622935872156
0.5227204504504503	0.92730733635996
0.5199179279279278	0.9265162056456373
0.5171154054054052	0.9256830815760497
0.5143128828828827	0.9248120642510627
0.5115103603603601	0.9239163076949037
0.5087078378378376	0.9230145795862841
0.505905315315315	0.9221262251691222
0.5031027927927927	0.9212659281684594
0.5003002702702701	0.9204397043072163
0.4974977477477476	0.9196432314184273
0.494695225225225	0.9188629970076656
0.49189270270270247	0.9180799806931592
0.4890901801801799	0.9172748760124783
0.48628765765765736	0.9164333847726698
0.483485135135135	0.9155500332358639
0.48068261261261247	0.9146293194504747
0.4778800900900899	0.9136837425295194
0.47507756756756736	0.9127292048548417
0.4722750450450448	0.9117791493792007
0.46947252252252225	0.9108393141302802
0.4666699999999997	0.9099049468937175
0.46386747747747736	0.9089616720789162
0.4610649549549548	0.9079900825548657
0.45826243243243225	0.9069728616662114
0.4554599099099097	0.905902235726491
0.45265738738738714	0.9047851872589769
0.4498548648648646	0.9036443230902582
0.44705234234234204	0.9025135239960493
0.4442498198198197	0.901429166346883
0.44144729729729715	0.9004192784023328
0.4386447747747746	0.8994939297648856
0.43584225225225204	0.8986400733351763
0.4330397297297295	0.89782290049334
0.43023720720720693	0.8969938328983713
0.4274346846846844	0.8961031503148178
0.42463216216216204	0.8951136436680105
0.4218296396396395	0.8940111592804354
0.41902711711711693	0.8928087019360578
0.4162245945945944	0.8915426899249026
0.4134220720720718	0.8902624087154021
0.41061954954954927	0.8890158872809302
0.40781702702702693	0.8878365802407349
0.4050145045045044	0.8867349618212921
0.4022119819819818	0.8856974898305472
0.39940945945945927	0.8846929233167034
0.3966069369369367	0.883683522479517
0.39380441441441416	0.8826370808927326
0.3910018918918916	0.8815356006055186
0.3881993693693693	0.880377777612843
0.3853968468468467	0.8791748363759426
0.38259432432432416	0.8779417765459272
0.3797918018018016	0.8766878375970657
0.37698927927927905	0.87541028063164
0.3741867567567565	0.8740942877341438
0.37138423423423395	0.8727193391784056
0.3685817117117116	0.8712697464470784
0.36577918918918906	0.869745121520211
0.3629766666666665	0.8681662249595663
0.36017414414414395	0.8665730764062007
0.3573716216216214	0.8650149861437655
0.35456909909909884	0.8635352994890928
0.3517665765765763	0.8621559684793996
0.34896405405405395	0.8608676432337758
0.3461615315315314	0.8596294693795474
0.34335900900900884	0.8583796032357887
0.3405564864864863	0.8570536708109497
0.33775396396396373	0.8556053462507778
0.3349514414414412	0.854022066548322
0.3321489189189186	0.8523301660542419
0.3293463963963963	0.8505870913092155
0.32654387387387374	0.8488627506563255
0.3237413513513512	0.8472159495140101
0.3209388288288286	0.845673851041272
0.31813630630630607	0.8442216888127414
0.3153337837837835	0.8428066759509301
0.31253126126126096	0.8413552556967958
0.30972873873873863	0.8397981541395365
0.3069262162162161	0.8380947811299351
0.3041236936936935	0.8362484691015748
0.30132117117117097	0.8343069583496541
0.2985186486486484	0.8323475016712873
0.29571612612612586	0.8304512908224357
0.2929136036036035	0.8286757426127838
0.29011108108108097	0.8270341376795294
0.2873085585585584	0.8254897708263988
0.28450603603603586	0.823966886669498
0.2817035135135133	0.822374892859338
0.27890099099099075	0.8206376744345156
0.2760984684684682	0.8187179392566861
0.27329594594594586	0.8166281266278534
0.2704934234234233	0.8144240128427573
0.26769090090090075	0.8121831847653587
0.2648883783783782	0.8099759243484643
0.26208585585585564	0.8078388459305952
0.2592833333333331	0.8057608177800339
0.25648081081081053	0.8036864969812916
0.2536782882882882	0.8015366302849816
0.25087576576576565	0.7992382637680759
0.2480732432432431	0.7967542836069041
0.24527072072072054	0.7941016358583317
0.24246819819819798	0.7913512461050656
0.23966567567567543	0.7886088695120892
0.23686315315315287	0.7859827294283812
0.23406063063063054	0.7835485488628786
0.23125810810810798	0.7813237644636031
0.22845558558558543	0.7792598701581246
0.22565306306306288	0.7772558887704266
0.22285054054054032	0.7751889177211924
0.22004801801801777	0.7729519386294228
0.2172454954954952	0.770486588901518
0.21444297297297288	0.7678002235579522
0.21164045045045032	0.764961796894988
0.20883792792792777	0.7620780982290896
0.20603540540540521	0.7592583105435833
0.20323288288288266	0.7565785649297463
0.2004303603603601	0.75405792932111
0.19762783783783777	0.7516532452872255
0.19482531531531522	0.7492738458198753
0.19202279279279266	0.7468106560918808
0.1892202702702701	0.7441697019135054
0.18641774774774755	0.7412990693165695
0.183615225225225	0.7382010748403354
0.18081270270270244	0.7349267446252787
0.1780101801801801	0.7315557217283142
0.17520765765765756	0.7281693261996827
0.172405135135135	0.72482616547405
0.16960261261261245	0.7215480152279496
0.1668000900900899	0.7183194505722859
0.16399756756756734	0.7150995700136851
0.16119504504504478	0.7118400289099842
0.15839252252252245	0.7085019322565942
0.1555899999999999	0.7050653980311088
0.15278747747747734	0.7015291426783095
0.14998495495495479	0.697901770254453
0.14718243243243223	0.6941898248014002
0.14437990990990968	0.6903887711832533
0.14157738738738712	0.6864815073548605
0.1387748648648648	0.6824454557761259
0.13597234234234223	0.6782652115151604
0.13316981981981968	0.6739448417983007
0.13036729729729712	0.6695134918114702
0.12756477477477457	0.6650202558532623
0.12476225225225201	0.6605185225119052
0.12195972972972946	0.6560445755305508
0.11915720720720713	0.6515982886973826
0.11635468468468457	0.6471339459456129
0.11355216216216202	0.642566239464498
0.11074963963963946	0.637791253979431
0.10794711711711691	0.6327165702452042
0.10514459459459435	0.6272906356514643
0.1023420720720718	0.6215208770496736
0.09953954954954947	0.6154731617740758
0.09673702702702691	0.6092512645974173
0.09393450450450436	0.6029619662787409
0.0911319819819818	0.5966768407561756
0.08832945945945925	0.5904036491336602
0.08552693693693669	0.5840776870619433
0.08272441441441436	0.5775770995845937
0.0799218918918918	0.5707581181077712
0.07711936936936925	0.5634991213966509
0.0743168468468467	0.5557388742961602
0.07151432432432414	0.5474956316160404
0.06871180180180159	0.5388597460144859
0.06590927927927903	0.5299611177035499
0.0631067567567567	0.5209213902818102
0.060304234234234144	0.5118063032622
0.05750171171171159	0.5025940866730214
0.054699189189189035	0.4931709114320709
0.05189666666666648	0.4833556804461068
0.049094144144143925	0.4729466891984153
0.04629162162162137	0.4617751425490868
0.04348909909909904	0.4497477571895646
0.04068657657657648	0.4368637340351864
0.03788405405405393	0.4231993713218062
0.035081531531531374	0.40886398867533846
0.03227900900900882	0.39394030509588196
0.029476486486486264	0.3784278909628356
0.02667396396396371	0.3622080021884678
0.023871441441441377	0.3450420671390625
0.021068918918918822	0.32660622512768367
0.018266396396396267	0.306553701965915
0.015463873873873712	0.28458873885969194
0.012661351351351158	0.2605326902681939
0.009858828828828603	0.2343655846516144
0.007056306306306048	0.20623388365825912
0.004253783783783716	0.17642492197660897
0.0014512612612611608	0.14531749659033144
-0.001351261261261394	0.11332362779423943
-0.004153783783783949	0.08083718515481642
-0.006956306306306503	0.048201029064463
-0.009758828828829058	0.01569720341978098
-0.012561351351351613	-0.0164429786096833
-0.015363873873873946	-0.04801789899956749
-0.0181663963963965	-0.07883479663768367
-0.020968918918919055	-0.10869852474329617
-0.02377144144144161	-0.1374145568487143
-0.026573963963964164	-0.16480501949383247
-0.02937648648648672	-0.1907316120269087
-0.03217900900900905	-0.21511690251500482
-0.03498153153153161	-0.23795625937012205
-0.03778405405405416	-0.2593160695492565
-0.040586576576576716	-0.27931853451956457
-0.04338909909909927	-0.29811754078934444
-0.046191621621621826	-0.31587248117299066
-0.04899414414414438	-0.3327268135777105
-0.05179666666666671	-0.34879585291091714
-0.05459918918918927	-0.3641648045676491
-0.05740171171171182	-0.378894692446069
-0.06020423423423438	-0.39303176193736733
-0.06300675675675693	-0.4066157288293774
-0.06580927927927949	-0.4196837489071745
-0.06861180180180204	-0.4322694395574908
-0.07141432432432437	-0.44439865455063365
-0.07421684684684693	-0.45608508769896733
-0.07701936936936948	-0.46732871235418316
-0.07982189189189204	-0.4781186983966586
-0.0826244144144146	-0.48844042831212686
-0.08542693693693715	-0.498284415457
-0.0882294594594597	-0.5076540367310725
-0.09103198198198204	-0.5165693501943103
-0.09383450450450459	-0.5250656899372473
-0.09663702702702714	-0.5331876215117787
-0.0994395495495497	-0.5409804511345722
-0.10224207207207225	-0.548482205312758
-0.10504459459459481	-0.5557186045965938
-0.10784711711711736	-0.5627022643991736
-0.1106496396396397	-0.5694357273115263
-0.11345216216216225	-0.5759166283144466
-0.1162546846846848	-0.5821428120413377
-0.11905720720720736	-0.5881156921588278
-0.12185972972972992	-0.5938412938591442
-0.12466225225225247	-0.5993296968457972
-0.12746477477477502	-0.6045944006685972
-0.13026729729729736	-0.6096530821794334
-0.1330698198198199	-0.6145303028095335
-0.13587234234234247	-0.6192613411135585
-0.13867486486486502	-0.6238951047613392
-0.14147738738738758	-0.6284936306706069
-0.14427990990991013	-0.633126348151757
-0.14708243243243246	-0.6378589528332901
-0.14988495495495502	-0.6427388800624224
-0.15268747747747757	-0.6477811834000662
-0.15549000000000013	-0.6529593622594305
-0.15829252252252268	-0.6582049196613853
-0.16109504504504524	-0.6634172599636035
-0.1638975675675678	-0.6684825688933473
-0.16670009009009013	-0.6732974945373351
-0.16950261261261268	-0.6777917191869143
-0.17230513513513523	-0.6819435056877138
-0.1751076576576578	-0.6857840919435512
-0.17791018018018034	-0.6893898719930776
-0.1807127027027029	-0.6928646907250924
-0.18351522522522545	-0.6963172286632427
-0.1863177477477478	-0.6998395459645338
-0.18912027027027034	-0.7034920927921025
-0.1919227927927929	-0.7072981912145655
-0.19472531531531545	-0.7112479608481621
-0.197527837837838	-0.7153089136108929
-0.20033036036036056	-0.7194388549890209
-0.20313288288288311	-0.723596735430118
-0.20593540540540545	-0.7277485611912212
-0.208737927927928	-0.7318677658930024
-0.21154045045045056	-0.7359316753237476
-0.2143429729729731	-0.7399170555179623
-0.21714549549549567	-0.7437977685141572
-0.21994801801801822	-0.747546335960899
-0.22275054054054078	-0.7511392649195395
-0.2255530630630631	-0.7545641192962947
-0.22835558558558566	-0.7578252764709537
-0.23115810810810822	-0.7609455177713678
-0.23396063063063077	-0.7639620059460392
-0.23676315315315333	-0.7669172852280841
-0.23956567567567588	-0.76984791603148
-0.24236819819819821	-0.7727744675999513
-0.24517072072072077	-0.7756963854378318
-0.24797324324324332	-0.7785937498683866
-0.2507757657657659	-0.7814356444221308
-0.25357828828828843	-0.7841925533235806
-0.256380810810811	-0.7868487178347348
-0.25918333333333354	-0.7894102413978632
-0.2619858558558559	-0.7919060195481731
-0.26478837837837843	-0.7943808670886552
-0.267590900900901	-0.7968827593634427
-0.27039342342342354	-0.7994480502488615
-0.2731959459459461	-0.8020892358871864
-0.27599846846846865	-0.8047890789650279
-0.2788009909909912	-0.8075029580937862
-0.28160351351351354	-0.8101688105157119
-0.2844060360360361	-0.812721801241913
-0.28720855855855865	-0.8151095695260546
-0.2900110810810812	-0.8173039274539975
-0.29281360360360376	-0.8193061311968423
-0.2956161261261263	-0.8211448447714303
-0.29841864864864887	-0.8228679955098366
-0.3012211711711712	-0.824531237697727
-0.30402369369369375	-0.8261862940978723
-0.3068262162162163	-0.8278719838434585
-0.30962873873873886	-0.8296095521179201
-0.3124312612612614	-0.8314024763892522
-0.31523378378378397	-0.8332397323029184
-0.3180363063063065	-0.835100893959451
-0.32083882882882886	-0.8369614924539623
-0.3236413513513514	-0.8387975858694714
-0.32644387387387397	-0.8405891769286005
-0.3292463963963965	-0.8423226253102076
-0.3320489189189191	-0.8439923496785438
-0.33485144144144163	-0.8456019118998438
-0.3376539639639642	-0.8471642141840335
-0.3404564864864865	-0.8487002896129705
-0.3432590090090091	-0.8502362452094145
-0.34606153153153163	-0.8517983809588341
-0.3488640540540542	-0.8534072163525467
-0.35166657657657674	-0.855071818136907
-0.3544690990990993	-0.8567861192378359
-0.3572716216216216	-0.8585286390954394
-0.3600741441441442	-0.8602661625126187
-0.36287666666666674	-0.8619607454450269
-0.3656791891891893	-0.8635782928575353
-0.36848171171171185	-0.8650963164120219
-0.3712842342342344	-0.866508606376558
-0.37408675675675696	-0.8678254597023515
-0.3768892792792793	-0.8690695240615917
-0.37969180180180184	-0.8702687686790302
-0.3824943243243244	-0.8714490575607744
-0.38529684684684695	-0.8726289073039549
-0.3880993693693695	-0.8738181818406554
-0.39090189189189206	-0.8750209715532572
-0.3937044144144146	-0.8762412484494112
-0.39650693693693695	-0.8774886924304812
-0.3993094594594595	-0.8787818234150631
-0.40211198198198206	-0.8801464126706569
-0.4049145045045046	-0.8816088534750188
-0.40771702702702717	-0.8831861811924022
-0.4105195495495496	-0.8848760287702362
-0.41332207207207217	-0.8866503628158062
-0.4161245945945947	-0.8884560672190163
-0.4189271171171173	-0.8902234749176627
-0.4217296396396397	-0.8918813708417013
-0.4245321621621623	-0.8933746337813061
-0.42733468468468483	-0.894679372678346
-0.4301372072072073	-0.895810671981387
-0.4329397297297298	-0.8968199311343714
-0.4357422522522524	-0.8977817740530527
-0.4385447747747748	-0.8987737259731812
-0.4413472972972974	-0.8998542893374317
-0.44414981981981994	-0.901045875922905
-0.4469523423423425	-0.902327919272194
-0.44975486486486493	-0.9036426551292249
-0.4525573873873875	-0.9049123230170402
-0.45535990990991004	-0.9060630301922266
-0.4581624324324325	-0.9070483244020642
-0.46096495495495504	-0.9078653673611297
-0.4637674774774776	-0.9085586007649531
-0.46657000000000015	-0.9092094030032747
-0.4693725225225226	-0.9099143904262098
-0.47217504504504515	-0.9107584711251626
-0.4749775675675677	-0.9117904491288027
-0.47778009009009015	-0.9130083593550149
-0.4805826126126127	-0.9143589402634926
-0.48338513513513526	-0.9157515321397994
-0.4861876576576578	-0.9170824529254263
-0.48899018018018026	-0.9182628255667056
-0.4917927027027028	-0.9192418425604743
-0.49459522522522537	-0.9200188552898136
-0.4973977477477478	-0.9206410421845173
-0.5002002702702704	-0.9211877166784249
-0.5030027927927929	-0.9217462738922941
-0.5058053153153154	-0.9223871510607821
-0.5086078378378379	-0.9231452816678234
-0.5114103603603605	-0.924013349379005
-0.514212882882883	-0.9249483898191043
-0.5170154054054055	-0.9258891256417566
-0.519817927927928	-0.926778149444405
-0.5226204504504506	-0.9275816983573741
-0.525422972972973	-0.9283007001178918
-0.5282254954954956	-0.928969692672073
-0.5310280180180181	-0.9296441839950909
-0.5338305405405407	-0.9303807586575035
-0.5366330630630631	-0.9312165639666622
-0.5394355855855857	-0.9321549877167168
-0.5422381081081082	-0.9331623251576848
-0.5450406306306307	-0.9341766783200521
-0.5478431531531532	-0.9351263798134561
-0.5506456756756758	-0.9359521525254154
-0.5534481981981982	-0.9366259907465346
-0.5562507207207208	-0.9371607644063105
-0.5590532432432433	-0.9376074738090373
-0.5618557657657659	-0.9380409744317362
-0.5646582882882883	-0.9385386020246146
-0.5674608108108109	-0.9391583077787712
-0.5702633333333335	-0.9399229802308796
-0.5730658558558559	-0.9408155881673755
-0.5758683783783785	-0.9417863083711762
-0.578670900900901	-0.9427690358108414
-0.5814734234234236	-0.9437018226805407
-0.584275945945946	-0.9445447515573677
-0.5870784684684686	-0.9452898087874135
-0.5898809909909911	-0.9459600899018956
-0.5926835135135136	-0.9465991950575716
-0.5954860360360361	-0.9472547883008431
-0.5982885585585587	-0.947961993462377
-0.6010910810810811	-0.9487320699950872
-0.6038936036036037	-0.9495497966913149
-0.6066961261261262	-0.9503799244038436
-0.6094986486486488	-0.9511800062937834
-0.6123011711711712	-0.9519149047077107
-0.6151036936936938	-0.9525679512894163
-0.6179062162162163	-0.9531451493547838
-0.6207087387387388	-0.9536714049171415
-0.6235112612612613	-0.9541806109994986
-0.6263137837837839	-0.9547034876427045
-0.6291163063063064	-0.9552576894739118
-0.6319188288288289	-0.9558436619282702
-0.6347213513513514	-0.9564474706047843
-0.637523873873874	-0.9570491892181312
-0.6403263963963964	-0.9576333754177372
-0.643128918918919	-0.9581974303927907
-0.6459314414414415	-0.958754479309426
-0.6487339639639641	-0.9593295025151269
-0.6515364864864865	-0.9599500159233678
-0.6543390090090091	-0.9606346969775648
-0.6571415315315317	-0.9613842078458723
-0.6599440540540541	-0.9621777616376407
-0.6627465765765767	-0.9629769612610674
-0.6655490990990992	-0.9637358429874182
-0.6683516216216216	-0.9644138202550756
-0.6711541441441442	-0.9649871610350292
-0.6739566666666668	-0.965455132047407
-0.6767591891891893	-0.9658388254894769
-0.6795617117117118	-0.9661732656011575
-0.6823642342342343	-0.9664957352098147
-0.6851667567567569	-0.966834515753997
-0.6879692792792793	-0.9672019472228992
-0.6907718018018019	-0.9675940027296306
-0.6935743243243244	-0.9679960781682359
-0.696376846846847	-0.9683923542220044
-0.6991793693693694	-0.9687747763965808
-0.701981891891892	-0.9691479175695858
-0.7047844144144145	-0.9695276631508432
-0.707586936936937	-0.9699341648555204
-0.7103894594594595	-0.9703818920679428
-0.7131919819819821	-0.9708709422007507
-0.7159945045045045	-0.9713835016870367
-0.7187970270270271	-0.971887519784222
-0.7215995495495496	-0.9723469067815791
-0.7244020720720722	-0.9727349106050774
-0.7272045945945946	-0.9730457836781754
-0.7300071171171172	-0.9733000738650777
-0.7328096396396397	-0.9735408776559262
-0.7356121621621622	-0.9738215357534068
-0.7384146846846847	-0.974188433571264
-0.7412172072072073	-0.9746646258874873
-0.7440197297297299	-0.9752401243982015
-0.7468222522522523	-0.975872721409105
-0.7496247747747748	-0.9764997686098784
-0.7524272972972974	-0.9770575418807488
-0.7552298198198198	-0.9775020233665539
-0.7580323423423424	-0.9778241452553986
-0.760834864864865	-0.978054120312215
-0.7636373873873875	-0.97825297045603
-0.76643990990991	-0.9784936165420381
-0.7692424324324325	-0.978837471998347
-0.7720449549549551	-0.9793141475361634
-0.7748474774774775	-0.9799110122904322
-0.7776500000000001	-0.9805762117150385
-0.7804525225225226	-0.9812343426065835
-0.7832550450450451	-0.9818098009497491
-0.7860575675675676	-0.9822502609435149
-0.7888600900900902	-0.9825426829988779
-0.7916626126126127	-0.9827167108933366
-0.7944651351351352	-0.9828344753744213
-0.7972676576576577	-0.9829702735745398
-0.8000701801801803	-0.9831868487701585
-0.8028727027027027	-0.9835159788263805
-0.8056752252252253	-0.9839495000531744
-0.8084777477477478	-0.9844433239795332
-0.8112802702702704	-0.9849326876648306
-0.8140827927927928	-0.98535328034216
-0.8168853153153154	-0.9856611969255548
-0.8196878378378379	-0.9858453872290638
-0.8224903603603604	-0.9859290650823309
-0.8252928828828829	-0.985960379692248
-0.8280954054054055	-0.9859961770456751
-0.8308979279279279	-0.9860846975004085
-0.8337004504504505	-0.9862529470829262
-0.836502972972973	-0.9865023980367285
-0.8393054954954956	-0.9868134645011011
-0.842108018018018	-0.9871560727047944
-0.8449105405405406	-0.9875017283777354
-0.8477130630630632	-0.9878324125832618
-0.8505155855855856	-0.9881433372799163
-0.8533181081081082	-0.9884393289486412
-0.8561206306306307	-0.9887272782661795
-0.8589231531531533	-0.9890086464412526
-0.8617256756756757	-0.989275857863938
-0.8645281981981983	-0.9895146149302319
-0.8673307207207208	-0.989711469679441
-0.8701332432432433	-0.9898634707344599
-0.8729357657657658	-0.9899854137128907
-0.8757382882882884	-0.9901107437718164
-0.8785408108108108	-0.99028438223726
-0.8813433333333334	-0.9905488950967437
-0.8841458558558559	-0.9909283124471082
-0.8869483783783785	-0.991415403235888
-0.8897509009009009	-0.9919676346319679
-0.8925534234234235	-0.9925144649101978
-0.895355945945946	-0.9929748440194923
-0.8981584684684685	-0.9932801184693216
-0.900960990990991	-0.9933952789448146
-0.9037635135135136	-0.993331528224608
-0.9065660360360361	-0.9931455880025732
-0.9093685585585587	-0.9929252738812017
-0.9121710810810811	-0.9927653106393071
-0.9149736036036036	-0.9927406418605008
-0.9177761261261261	-0.992885473823273
-0.9205786486486487	-0.9931846033533227
-0.9233811711711712	-0.9935797307594816
-0.9261836936936938	-0.9939887015059132
-0.9289862162162162	-0.9943315171944054
-0.9317887387387388	-0.9945548575508953
-0.9345912612612612	-0.9946474416402877
-0.9373937837837838	-0.9946416142369269
-0.9401963063063064	-0.9946010406375698
-0.9429988288288289	-0.9945988356909831
-0.9458013513513515	-0.9946933895478789
-0.9486038738738739	-0.9949096606589001
-0.9514063963963965	-0.9952316881178875
-0.9542089189189189	-0.9956082704557098
-0.9570114414414415	-0.9959694734161186
-0.959813963963964	-0.996248284556425
-0.9626164864864866	-0.996400380876931
-0.9654190090090091	-0.9964159650264084
-0.9682215315315316	-0.9963205109013761
-0.9710240540540541	-0.9961649874127456
-0.9738265765765766	-0.996009422348151
-0.9766290990990991	-0.9959054681695104
-0.9794316216216217	-0.9958834461874317
-0.9822341441441442	-0.995947384540739
-0.9850366666666668	-0.9960786262797635
-0.9878391891891892	-0.9962457401586788
-0.9906417117117118	-0.9964166775145489
-0.9934442342342342	-0.9965689006447551
-0.9962467567567568	-0.9966944842159853
-0.9990492792792793	-0.9967993597350281
-1.0018518018018019	-0.9968980620035213
-1.0046543243243244	-0.9970067410056836
-1.0074568468468468	-0.9971373784412337
-1.0102593693693693	-0.9972951538436876
-1.0130618918918919	-0.9974792488295955
-1.0158644144144144	-0.9976857944296521
-1.018666936936937	-0.9979108176304796
-1.0214694594594596	-0.998151257471113
-1.024271981981982	-0.9984032703965902
-1.0270745045045047	-0.9986586052492683
-1.029877027027027	-0.9989010973393423
-1.0326795495495495	-0.9991057141129169
-1.035482072072072	-0.9992418424954225
-1.0382845945945947	-0.9992808639915278
-1.0410871171171172	-0.9992061328802935
-1.0438896396396395	-0.9990220323737615
-1.046692162162162	-0.9987584730178973
-1.0494946846846847	-0.99846826162364
-1.0522972072072072	-0.9982169411051982
-1.0550997297297298	-0.9980672766166455
-1.0579022522522523	-0.9980626372735012
-1.0607047747747749	-0.9982143153392391
-1.0635072972972974	-0.9984969690944203
-1.06630981981982	-0.9988540675857951
-1.0691123423423423	-0.9992121661528545
-1.0719148648648649	-0.9995000450644389
-1.0747173873873874	-0.9996671390084344
-1.07751990990991	-0.9996958316011841
-1.0803224324324325	-0.9996040668580582
-1.0831249549549549	-0.9994377395647923
-1.0859274774774774	-0.9992554888116767
-1.08873	-0.999110803011839
-1.0915325225225225	-0.9990370167714305
-1.094335045045045	-0.9990396482826327
-1.0971375675675676	-0.9990979998265322
-1.0999400900900902	-0.9991748881271291
-1.1027426126126127	-0.9992308070614022
-1.1055451351351353	-0.9992375837645976
-1.1083476576576576	-0.9991870355719243
-1.1111501801801802	-0.999092056953694
-1.1139527027027027	-0.9989802600587312
-1.1167552252252253	-0.9988828196140072
-1.1195577477477479	-0.9988226821715063
-1.1223602702702702	-0.9988063173714785
-1.1251627927927927	-0.9988217682409096
-1.1279653153153153	-0.9988434433850831
-1.1307678378378379	-0.9988417192111045
-1.1335703603603604	-0.9987938094602199
-1.136372882882883	-0.9986920434624822
-1.1391754054054055	-0.99854673693892
-1.141977927927928	-0.9983828282029876
-1.1447804504504504	-0.9982316598238113
-1.147582972972973	-0.998120929820602
-1.1503854954954955	-0.9980663576888096
-1.153188018018018	-0.998067861003131
-1.1559905405405406	-0.9981113223469611
-1.1587930630630632	-0.998174981962384
-1.1615955855855855	-0.998237857823197
-1.164398108108108	-0.9982869487164263
-1.1672006306306306	-0.9983205313560681
-1.1700031531531532	-0.9983464008742698
-1.1728056756756757	-0.998375857191642
-1.1756081981981983	-0.9984158950256284
-1.1784107207207208	-0.998462808288141
-1.1812132432432432	-0.9984999872530727
-1.1840157657657657	-0.9985012067672425
-1.1868182882882883	-0.998438687061442
-1.1896208108108108	-0.9982933635575342
-1.1924233333333334	-0.9980637892986552
-1.195225855855856	-0.9977702981911665
-1.1980283783783783	-0.9974524529209395
-1.2008309009009008	-0.9971599542268075
-1.2036334234234234	-0.996939397086395
-1.206435945945946	-0.9968207867841105
-1.2092384684684685	-0.9968080441143273
-1.212040990990991	-0.996876689668202
-1.2148435135135136	-0.996979795591781
-1.2176460360360362	-0.9970607713167896
-1.2204485585585585	-0.9970693960839698
-1.223251081081081	-0.996976410851856
-1.2260536036036036	-0.9967822993293123
-1.2288561261261262	-0.996517547754219
-1.2316586486486487	-0.9962341827732664
-1.2344611711711713	-0.9959909862998617
-1.2372636936936936	-0.9958366827082846
-1.2400662162162162	-0.9957960062528389
-1.2428687387387387	-0.9958626954755299
-1.2456712612612613	-0.9960013868740134
-1.2484737837837838	-0.9961577230408079
-1.2512763063063064	-0.9962735590349941
-1.254078828828829	-0.9963026829797933
-1.2568813513513515	-0.9962224046271264
-1.2596838738738738	-0.996037718894256
-1.2624863963963964	-0.9957770949238438
-1.265288918918919	-0.9954815448778604
-1.2680914414414415	-0.9951906800941801
-1.270893963963964	-0.9949303257225479
-1.2736964864864866	-0.9947056694675471
-1.276499009009009	-0.9945020540515301
-1.2793015315315315	-0.9942929777940284
-1.282104054054054	-0.9940524561752698
-1.2849065765765766	-0.9937674001278952
-1.2877090990990991	-0.9934455843303416
-1.2905116216216217	-0.993116165859594
-1.2933141441441443	-0.9928221521936769
-1.2961166666666666	-0.9926069388588221
-1.2989191891891891	-0.9924991584287417
-1.3017217117117117	-0.9925008882724737
-1.3045242342342342	-0.9925834410174088
-1.3073267567567568	-0.9926927124640184
-1.3101292792792794	-0.992763058889832
-1.312931801801802	-0.9927358603047298
-1.3157343243243242	-0.9925772144493112
-1.3185368468468468	-0.9922891936501373
-1.3213393693693694	-0.9919108548568359
-1.324141891891892	-0.9915082290010975
-1.3269444144144145	-0.991155910066247
-1.329746936936937	-0.9909155528820267
-1.3325494594594596	-0.9908176994212377
-1.335351981981982	-0.9908524911465826
-1.3381545045045045	-0.9909722116974934
-1.340957027027027	-0.9911050239766956
-1.3437595495495496	-0.9911758270498503
-1.3465620720720721	-0.9911279462611058
-1.3493645945945947	-0.9909390979458191
-1.352167117117117	-0.9906268444258856
-1.3549696396396396	-0.9902420313580157
-1.3577721621621621	-0.9898524491995977
-1.3605746846846847	-0.9895219955212087
-1.3633772072072072	-0.9892919687545173
-1.3661797297297298	-0.9891703651205919
-1.3689822522522523	-0.9891324243964001
-1.3717847747747747	-0.9891320226750999
-1.3745872972972972	-0.9891200152916942
-1.3773898198198198	-0.9890634128269538
-1.3801923423423423	-0.9889590346931445
-1.382994864864865	-0.9888370925611729
[truncated: 6 more rows]
