# Supplementary material for: Isolation of a planar π-aromatic Bi5− ring in a cobalt-based inverse-sandwich-type complex
Source: Nat Chem. 2025 Jan 20;17(4):547–55. doi: 10.1038/s41557-024-01713-8 (PMC11964920; doi:10.1038/s41557-024-01713-8)
Supplement: Supplementary file 4 — Original magnetic data of compound 1 and origin file of Fig. 3. [file 41557_2024_1713_MOESM4_ESM.zip › sr_and_T/2.json]

{
   "comment": "corrected Loops",
   "temperature": 0.03,
   "measures": [
      {
         "sr": 0.032,
         "angle": 0,
         "trans": 0,
         "cool_t": 1,
         "comment": "to H_stop",
         "data": [
            [
               -1.3999,
               -0.99214726785245
            ],
            [
               -1.3970974874874873,
               -0.9912969486417447
            ],
            [
               -1.394294974974975,
               -0.9905214806691944
            ],
            [
               -1.3914924624624623,
               -0.9899204709821094
            ],
            [
               -1.3886899499499499,
               -0.9895424221249508
            ],
            [
               -1.3858874374374373,
               -0.9893776914784869
            ],
            [
               -1.3830849249249249,
               -0.9893678654632947
            ],
            [
               -1.3802824124124122,
               -0.9894276662381194
            ],
            [
               -1.3774798998998998,
               -0.9894720071295899
            ],
            [
               -1.3746773873873872,
               -0.9894398188895634
            ],
            [
               -1.3718748748748748,
               -0.9893079591673637
            ],
            [
               -1.3690723623623622,
               -0.989092181541165
            ],
            [
               -1.3662698498498498,
               -0.9888364579433844
            ],
            [
               -1.3634673373373372,
               -0.9885954634204448
            ],
            [
               -1.3606648248248248,
               -0.9884166515749563
            ],
            [
               -1.3578623123123121,
               -0.9883276922660384
            ],
            [
               -1.3550597997997997,
               -0.9883325295508307
            ],
            [
               -1.3522572872872871,
               -0.9884159718986009
            ],
            [
               -1.3494547747747747,
               -0.9885537827156887
            ],
            [
               -1.346652262262262,
               -0.9887236943790059
            ],
            [
               -1.3438497497497497,
               -0.9889130456187165
            ],
            [
               -1.341047237237237,
               -0.9891205744115671
            ],
            [
               -1.3382447247247247,
               -0.9893524736035315
            ],
            [
               -1.335442212212212,
               -0.9896151062239644
            ],
            [
               -1.3326396996996996,
               -0.9899079317682119
            ],
            [
               -1.329837187187187,
               -0.9902198484232234
            ],
            [
               -1.3270346746746746,
               -0.9905305402525209
            ],
            [
               -1.324232162162162,
               -0.9908162420329139
            ],
            [
               -1.3214296496496496,
               -0.9910574915209358
            ],
            [
               -1.318627137137137,
               -0.9912456548575445
            ],
            [
               -1.3158246246246246,
               -0.9913855665182194
            ],
            [
               -1.313022112112112,
               -0.9914932605615363
            ],
            [
               -1.3102195995995995,
               -0.9915897992944989
            ],
            [
               -1.307417087087087,
               -0.991693796445402
            ],
            [
               -1.3046145745745745,
               -0.9918157370006702
            ],
            [
               -1.301812062062062,
               -0.9919564081752879
            ],
            [
               -1.2990095495495495,
               -0.9921099908747066
            ],
            [
               -1.2962070370370369,
               -0.9922703324557762
            ],
            [
               -1.2934045245245245,
               -0.992437461790896
            ],
            [
               -1.2906020120120119,
               -0.9926211378243922
            ],
            [
               -1.2877994994994995,
               -0.9928393025955076
            ],
            [
               -1.2849969869869868,
               -0.9931113625309488
            ],
            [
               -1.2821944744744744,
               -0.9934484675853883
            ],
            [
               -1.2793919619619618,
               -0.9938445049681219
            ],
            [
               -1.2765894494494494,
               -0.994271712257633
            ],
            [
               -1.2737869369369368,
               -0.9946834777195206
            ],
            [
               -1.2709844244244244,
               -0.9950244449106662
            ],
            [
               -1.2681819119119118,
               -0.9952453295366956
            ],
            [
               -1.2653793993993994,
               -0.9953178844394499
            ],
            [
               -1.2625768868868867,
               -0.9952449837272768
            ],
            [
               -1.2597743743743743,
               -0.9950620920574023
            ],
            [
               -1.2569718618618617,
               -0.9948290649161337
            ],
            [
               -1.2541693493493493,
               -0.9946144039817723
            ],
            [
               -1.2513668368368367,
               -0.9944766748608999
            ],
            [
               -1.2485643243243243,
               -0.9944488676202139
            ],
            [
               -1.2457618118118117,
               -0.9945306354720875
            ],
            [
               -1.2429592992992993,
               -0.9946908354667487
            ],
            [
               -1.2401567867867866,
               -0.9948794495911772
            ],
            [
               -1.2373542742742742,
               -0.9950449135918964
            ],
            [
               -1.2345517617617616,
               -0.9951511575080754
            ],
            [
               -1.2317492492492492,
               -0.9951888460212066
            ],
            [
               -1.2289467367367366,
               -0.9951773240650184
            ],
            [
               -1.2261442242242242,
               -0.9951569238549162
            ],
            [
               -1.2233417117117116,
               -0.995174494019746
            ],
            [
               -1.2205391991991992,
               -0.9952671862803611
            ],
            [
               -1.2177366866866866,
               -0.9954499654810258
            ],
            [
               -1.2149341741741742,
               -0.9957108889423313
            ],
            [
               -1.2121316616616615,
               -0.996015459196638
            ],
            [
               -1.2093291491491491,
               -0.9963182573367511
            ],
            [
               -1.2065266366366365,
               -0.9965776757682805
            ],
            [
               -1.203724124124124,
               -0.996768680292405
            ],
            [
               -1.2009216116116115,
               -0.9968893963142329
            ],
            [
               -1.198119099099099,
               -0.9969595778261513
            ],
            [
               -1.1953165865865865,
               -0.9970118580015721
            ],
            [
               -1.192514074074074,
               -0.9970791048476688
            ],
            [
               -1.1897115615615614,
               -0.9971824007783916
            ],
            [
               -1.186909049049049,
               -0.997323769675801
            ],
            [
               -1.1841065365365364,
               -0.9974859870192057
            ],
            [
               -1.181304024024024,
               -0.9976392951494815
            ],
            [
               -1.1785015115115114,
               -0.9977524940036785
            ],
            [
               -1.175698998998999,
               -0.9978044805627997
            ],
            [
               -1.1728964864864864,
               -0.997792298391357
            ],
            [
               -1.170093973973974,
               -0.9977330703266055
            ],
            [
               -1.1672914614614613,
               -0.9976593151047959
            ],
            [
               -1.164488948948949,
               -0.9976093369971057
            ],
            [
               -1.1616864364364363,
               -0.9976158950382273
            ],
            [
               -1.158883923923924,
               -0.9976967454892915
            ],
            [
               -1.1560814114114113,
               -0.997849857791135
            ],
            [
               -1.153278898898899,
               -0.9980544775217732
            ],
            [
               -1.1504763863863863,
               -0.9982773453433615
            ],
            [
               -1.1476738738738739,
               -0.9984818999445432
            ],
            [
               -1.1448713613613613,
               -0.9986376297756379
            ],
            [
               -1.1420688488488488,
               -0.9987270113190363
            ],
            [
               -1.1392663363363362,
               -0.9987484770973787
            ],
            [
               -1.1364638238238238,
               -0.9987151762886909
            ],
            [
               -1.1336613113113112,
               -0.9986504629382869
            ],
            [
               -1.1308587987987986,
               -0.9985817323993487
            ],
            [
               -1.1280562862862862,
               -0.998534310196371
            ],
            [
               -1.1252537737737738,
               -0.9985266911403372
            ],
            [
               -1.1224512612612612,
               -0.9985677878478065
            ],
            [
               -1.1196487487487485,
               -0.9986562532892519
            ],
            [
               -1.1168462362362361,
               -0.9987815721288679
            ],
            [
               -1.1140437237237237,
               -0.9989264983838446
            ],
            [
               -1.111241211211211,
               -0.9990704475634721
            ],
            [
               -1.1084386986986985,
               -0.9991934728252945
            ],
            [
               -1.105636186186186,
               -0.9992803566149947
            ],
            [
               -1.1028336736736737,
               -0.9993241381851798
            ],
            [
               -1.100031161161161,
               -0.9993282024873836
            ],
            [
               -1.0972286486486484,
               -0.9993060669407203
            ],
            [
               -1.094426136136136,
               -0.9992783665305902
            ],
            [
               -1.0916236236236236,
               -0.9992672621003645
            ],
            [
               -1.088821111111111,
               -0.99928940696412
            ],
            [
               -1.0860185985985984,
               -0.9993493847511863
            ],
            [
               -1.083216086086086,
               -0.999435826916888
            ],
            [
               -1.0804135735735736,
               -0.9995219963507869
            ],
            [
               -1.077611061061061,
               -0.9995714840846248
            ],
            [
               -1.0748085485485483,
               -0.9995480864461298
            ],
            [
               -1.072006036036036,
               -0.9994274003270167
            ],
            [
               -1.0692035235235235,
               -0.9992067414380695
            ],
            [
               -1.066401011011011,
               -0.9989100611097068
            ],
            [
               -1.0635984984984983,
               -0.9985857118427838
            ],
            [
               -1.060795985985986,
               -0.9982969158784104
            ],
            [
               -1.0579934734734735,
               -0.9981070368651364
            ],
            [
               -1.0551909609609609,
               -0.998063521362727
            ],
            [
               -1.0523884484484483,
               -0.9981850508889893
            ],
            [
               -1.0495859359359359,
               -0.9984557385893403
            ],
            [
               -1.0467834234234235,
               -0.9988282719662198
            ],
            [
               -1.0439809109109108,
               -0.999235310577143
            ],
            [
               -1.0411783983983982,
               -0.9996059988704142
            ],
            [
               -1.0383758858858858,
               -0.9998829292138356
            ],
            [
               -1.0355733733733734,
               -1.000034784181854
            ],
            [
               -1.0327708608608608,
               -1.0000612419320376
            ],
            [
               -1.0299683483483482,
               -0.9999891132094549
            ],
            [
               -1.0271658358358358,
               -0.9998613304267437
            ],
            [
               -1.0243633233233234,
               -0.999722486205191
            ],
            [
               -1.0215608108108107,
               -0.9996054774257953
            ],
            [
               -1.0187582982982981,
               -0.9995232158591618
            ],
            [
               -1.0159557857857857,
               -0.9994675596077656
            ],
            [
               -1.0131532732732733,
               -0.9994152276793167
            ],
            [
               -1.0103507607607607,
               -0.9993382757269764
            ],
            [
               -1.007548248248248,
               -0.9992154247800392
            ],
            [
               -1.0047457357357357,
               -0.9990405103884173
            ],
            [
               -1.0019432232232233,
               -0.9988254886644534
            ],
            [
               -0.9991407107107106,
               -0.9985973430168712
            ],
            [
               -0.9963381981981981,
               -0.9983902128303572
            ],
            [
               -0.9935356856856856,
               -0.9982354687067873
            ],
            [
               -0.9907331731731731,
               -0.9981528822380741
            ],
            [
               -0.9879306606606606,
               -0.998145432974151
            ],
            [
               -0.9851281481481481,
               -0.9981989574707871
            ],
            [
               -0.9823256356356356,
               -0.9982862851079752
            ],
            [
               -0.9795231231231231,
               -0.9983742516549321
            ],
            [
               -0.9767206106106106,
               -0.9984313972817289
            ],
            [
               -0.973918098098098,
               -0.9984343293244944
            ],
            [
               -0.9711155855855855,
               -0.9983714767889397
            ],
            [
               -0.968313073073073,
               -0.9982439269026555
            ],
            [
               -0.9655105605605605,
               -0.9980638413200844
            ],
            [
               -0.962708048048048,
               -0.9978513568133214
            ],
            [
               -0.9599055355355355,
               -0.9976308455235781
            ],
            [
               -0.957103023023023,
               -0.9974270989510536
            ],
            [
               -0.9543005105105105,
               -0.9972616617445729
            ],
            [
               -0.951497997997998,
               -0.9971493977004299
            ],
            [
               -0.9486954854854854,
               -0.9970955026491659
            ],
            [
               -0.9458929729729728,
               -0.997093489659528
            ],
            [
               -0.9430904604604604,
               -0.9971249322939675
            ],
            [
               -0.9402879479479478,
               -0.9971617142026343
            ],
            [
               -0.9374854354354354,
               -0.9971710620267626
            ],
            [
               -0.9346829229229228,
               -0.9971227966391962
            ],
            [
               -0.9318804104104104,
               -0.9969972921164929
            ],
            [
               -0.9290778978978977,
               -0.9967919649846402
            ],
            [
               -0.9262753853853853,
               -0.9965240756828577
            ],
            [
               -0.9234728728728727,
               -0.9962283677702417
            ],
            [
               -0.9206703603603603,
               -0.995949472115054
            ],
            [
               -0.9178678478478477,
               -0.9957306631573762
            ],
            [
               -0.9150653353353353,
               -0.9956019183210874
            ],
            [
               -0.9122628228228227,
               -0.995570783990585
            ],
            [
               -0.9094603103103103,
               -0.995619010557226
            ],
            [
               -0.9066577977977976,
               -0.9957063626210878
            ],
            [
               -0.9038552852852852,
               -0.9957808777988998
            ],
            [
               -0.9010527727727726,
               -0.9957928099864196
            ],
            [
               -0.8982502602602602,
               -0.9957082320397189
            ],
            [
               -0.8954477477477477,
               -0.9955182432280504
            ],
            [
               -0.8926452352352352,
               -0.9952409873839934
            ],
            [
               -0.8898427227227227,
               -0.9949158655920749
            ],
            [
               -0.8870402102102102,
               -0.9945917317852231
            ],
            [
               -0.8842376976976977,
               -0.9943127100825615
            ],
            [
               -0.8814351851851852,
               -0.994105962758548
            ],
            [
               -0.8786326726726726,
               -0.9939750436361041
            ],
            [
               -0.8758301601601601,
               -0.9939006305983669
            ],
            [
               -0.8730276476476476,
               -0.9938480605154164
            ],
            [
               -0.8702251351351351,
               -0.9937789767648745
            ],
            [
               -0.8674226226226226,
               -0.9936632301529675
            ],
            [
               -0.8646201101101101,
               -0.9934873027635931
            ],
            [
               -0.8618175975975975,
               -0.9932568592521102
            ],
            [
               -0.859015085085085,
               -0.9929930758784985
            ],
            [
               -0.8562125725725724,
               -0.9927244368151622
            ],
            [
               -0.8534100600600599,
               -0.9924770353293475
            ],
            [
               -0.8506075475475474,
               -0.9922666582028346
            ],
            [
               -0.8478050350350349,
               -0.9920950516091224
            ],
            [
               -0.8450025225225224,
               -0.9919511417920375
            ],
            [
               -0.8422000100100099,
               -0.9918162295413775
            ],
            [
               -0.8393974974974974,
               -0.9916709177766856
            ],
            [
               -0.8365949849849849,
               -0.9915011755374026
            ],
            [
               -0.8337924724724723,
               -0.9913015466210207
            ],
            [
               -0.8309899599599598,
               -0.9910747803269881
            ],
            [
               -0.8281874474474473,
               -0.990828572853484
            ],
            [
               -0.8253849349349348,
               -0.990571119387325
            ],
            [
               -0.8225824224224223,
               -0.990307433419491
            ],
            [
               -0.8197799099099098,
               -0.9900378483644717
            ],
            [
               -0.8169773973973973,
               -0.9897590487595366
            ],
            [
               -0.8141748848848848,
               -0.9894668508081921
            ],
            [
               -0.8113723723723723,
               -0.9891592345431492
            ],
            [
               -0.8085698598598597,
               -0.9888381069938248
            ],
            [
               -0.8057673473473472,
               -0.9885089359016889
            ],
            [
               -0.8029648348348347,
               -0.98817843811035
            ],
            [
               -0.8001623223223222,
               -0.9878514747176729
            ],
            [
               -0.7973598098098097,
               -0.9875287634661302
            ],
            [
               -0.7945572972972972,
               -0.9872067435221221
            ],
            [
               -0.7917547847847847,
               -0.9868800020018127
            ],
            [
               -0.7889522722722722,
               -0.9865454617255768
            ],
            [
               -0.7861497597597596,
               -0.9862065452332638
            ],
            [
               -0.7833472472472471,
               -0.9858752206614796
            ],
            [
               -0.7805447347347346,
               -0.9855704029576622
            ],
            [
               -0.7777422222222221,
               -0.9853124868735039
            ],
            [
               -0.7749397097097096,
               -0.9851153740812454
            ],
            [
               -0.7721371971971971,
               -0.984978621491736
            ],
            [
               -0.7693346846846846,
               -0.9848827507638723
            ],
            [
               -0.7665321721721721,
               -0.9847900718922731
            ],
            [
               -0.7637296596596596,
               -0.9846517334004536
            ],
            [
               -0.760927147147147,
               -0.9844196293828897
            ],
            [
               -0.7581246346346345,
               -0.984059978000991
            ],
            [
               -0.755322122122122,
               -0.9835644956273046
            ],
            [
               -0.7525196096096095,
               -0.9829554953294352
            ],
            [
               -0.749717097097097,
               -0.9822828752800168
            ],
            [
               -0.7469145845845845,
               -0.9816133438837438
            ],
            [
               -0.744112072072072,
               -0.9810145976080366
            ],
            [
               -0.7413095595595595,
               -0.9805387546187317
            ],
            [
               -0.738507047047047,
               -0.9802096310410728
            ],
            [
               -0.7357045345345344,
               -0.9800173323928276
            ],
            [
               -0.7329020220220219,
               -0.9799214833642294
            ],
            [
               -0.7300995095095094,
               -0.9798619284550605
            ],
            [
               -0.7272969969969969,
               -0.9797736906012852
            ],
            [
               -0.7244944844844844,
               -0.9796019893413734
            ],
            [
               -0.7216919719719719,
               -0.9793134382090972
            ],
            [
               -0.7188894594594594,
               -0.9789009716674608
            ],
            [
               -0.7160869469469469,
               -0.9783820563551473
            ],
            [
               -0.7132844344344343,
               -0.9777916370489432
            ],
            [
               -0.7104819219219218,
               -0.9771724701949092
            ],
            [
               -0.7076794094094093,
               -0.9765657140107913
            ],
            [
               -0.7048768968968968,
               -0.9760039488324949
            ],
            [
               -0.7020743843843843,
               -0.975507576109795
            ],
            [
               -0.6992718718718718,
               -0.9750843085823842
            ],
            [
               -0.6964693593593593,
               -0.97473066729446
            ],
            [
               -0.6936668468468468,
               -0.9744342578315046
            ],
            [
               -0.6908643343343343,
               -0.9741760264470443
            ],
            [
               -0.6880618218218217,
               -0.9739323789848429
            ],
            [
               -0.6852593093093092,
               -0.9736775826319956
            ],
            [
               -0.6824567967967967,
               -0.9733869634461361
            ],
            [
               -0.6796542842842842,
               -0.9730409954693882
            ],
            [
               -0.6768517717717717,
               -0.9726296479107961
            ],
            [
               -0.6740492592592592,
               -0.9721556914912522
            ],
            [
               -0.6712467467467467,
               -0.9716354516826695
            ],
            [
               -0.6684442342342342,
               -0.971095956366791
            ],
            [
               -0.6656417217217216,
               -0.9705684963171278
            ],
            [
               -0.6628392092092091,
               -0.9700799516579908
            ],
            [
               -0.6600366966966966,
               -0.9696443228724001
            ],
            [
               -0.6572341841841841,
               -0.9692572598545857
            ],
            [
               -0.6544316716716716,
               -0.9688957587540821
            ],
            [
               -0.6516291591591591,
               -0.9685237017478128
            ],
            [
               -0.6488266466466466,
               -0.9681020043528159
            ],
            [
               -0.6460241341341341,
               -0.9676004650879884
            ],
            [
               -0.6432216216216216,
               -0.9670076078117498
            ],
            [
               -0.640419109109109,
               -0.9663352234181126
            ],
            [
               -0.6376165965965965,
               -0.9656158910788488
            ],
            [
               -0.634814084084084,
               -0.9648940051537572
            ],
            [
               -0.6320115715715715,
               -0.9642130008461083
            ],
            [
               -0.629209059059059,
               -0.9636028015346709
            ],
            [
               -0.6264065465465465,
               -0.9630715121746849
            ],
            [
               -0.623604034034034,
               -0.9626040183960667
            ],
            [
               -0.6208015215215215,
               -0.9621678636493536
            ],
            [
               -0.617999009009009,
               -0.9617243464758922
            ],
            [
               -0.6151964964964964,
               -0.9612410508453603
            ],
            [
               -0.6123939839839839,
               -0.9607016024151243
            ],
            [
               -0.6095914714714714,
               -0.9601094826714673
            ],
            [
               -0.6067889589589589,
               -0.9594848637315108
            ],
            [
               -0.6039864464464464,
               -0.9588558905427946
            ],
            [
               -0.6011839339339339,
               -0.9582477545617006
            ],
            [
               -0.5983814214214214,
               -0.9576735898147917
            ],
            [
               -0.5955789089089089,
               -0.9571304395856354
            ],
            [
               -0.5927763963963963,
               -0.9566015851222696
            ],
            [
               -0.5899738838838838,
               -0.9560641212554086
            ],
            [
               -0.5871713713713713,
               -0.9554986982888425
            ],
            [
               -0.5843688588588588,
               -0.9548975552512587
            ],
            [
               -0.5815663463463463,
               -0.954267645938341
            ],
            [
               -0.5787638338338338,
               -0.9536275600575143
            ],
            [
               -0.5759613213213213,
               -0.9529993613395973
            ],
            [
               -0.5731588088088088,
               -0.9523984937053913
            ],
            [
               -0.5703562962962963,
               -0.9518257686927638
            ],
            [
               -0.5675537837837837,
               -0.9512647891472009
            ],
            [
               -0.5647512712712712,
               -0.9506861951815341
            ],
            [
               -0.5619487587587587,
               -0.9500575441497485
            ],
            [
               -0.5591462462462462,
               -0.9493554069621387
            ],
            [
               -0.5563437337337337,
               -0.9485752264831735
            ],
            [
               -0.5535412212212212,
               -0.9477350697387457
            ],
            [
               -0.5507387087087087,
               -0.946871456773886
            ],
            [
               -0.5479361961961962,
               -0.9460282635175565
            ],
            [
               -0.5451336836836836,
               -0.9452422708976536
            ],
            [
               -0.5423311711711711,
               -0.944530321532743
            ],
            [
               -0.5395286586586586,
               -0.9438827044381295
            ],
            [
               -0.5367261461461461,
               -0.9432653818506258
            ],
            [
               -0.5339236336336336,
               -0.9426306647932572
            ],
            [
               -0.5311211211211211,
               -0.9419329745305871
            ],
            [
               -0.5283186086086086,
               -0.9411444462770444
            ],
            [
               -0.5255160960960961,
               -0.9402650280354179
            ],
            [
               -0.5227135835835836,
               -0.9393234774757236
            ],
            [
               -0.519911071071071,
               -0.9383686906555111
            ],
            [
               -0.5171085585585585,
               -0.9374540791751997
            ],
            [
               -0.514306046046046,
               -0.9366201171640738
            ],
            [
               -0.5115035335335335,
               -0.9358808691310766
            ],
            [
               -0.508701021021021,
               -0.9352190330956045
            ],
            [
               -0.5058985085085085,
               -0.9345912151124138
            ],
            [
               -0.503095995995996,
               -0.933941745755742
            ],
            [
               -0.5002934834834833,
               -0.9332205107514958
            ],
            [
               -0.49749097097097084,
               -0.9323989531226857
            ],
            [
               -0.4946884584584583,
               -0.9314790443334648
            ],
            [
               -0.4918859459459458,
               -0.9304923807991782
            ],
            [
               -0.4890834334334333,
               -0.9294898254187369
            ],
            [
               -0.4862809209209208,
               -0.9285251762127578
            ],
            [
               -0.4834784084084083,
               -0.9276381918087786
            ],
            [
               -0.48067589589589577,
               -0.9268423567707034
            ],
            [
               -0.47787338338338325,
               -0.9261210687191386
            ],
            [
               -0.47507087087087074,
               -0.9254331010955049
            ],
            [
               -0.47226835835835823,
               -0.9247252212762263
            ],
            [
               -0.4694658458458457,
               -0.9239477109773546
            ],
            [
               -0.4666633333333332,
               -0.9230679017571419
            ],
            [
               -0.4638608208208207,
               -0.9220778210123883
            ],
            [
               -0.4610583083083082,
               -0.9209942089908993
            ],
            [
               -0.4582557957957957,
               -0.9198517080491925
            ],
            [
               -0.45545328328328316,
               -0.918692062664699
            ],
            [
               -0.45265077077077065,
               -0.9175530617104766
            ],
            [
               -0.44984825825825814,
               -0.9164605094783052
            ],
            [
               -0.4470457457457456,
               -0.9154250201141895
            ],
            [
               -0.4442432332332331,
               -0.9144435291787933
            ],
            [
               -0.4414407207207206,
               -0.9135038341945785
            ],
            [
               -0.4386382082082081,
               -0.9125897581957665
            ],
            [
               -0.4358356956956956,
               -0.9116848480424441
            ],
            [
               -0.43303318318318307,
               -0.9107736315035004
            ],
            [
               -0.43023067067067056,
               -0.9098408293733824
            ],
            [
               -0.42742815815815804,
               -0.9088699494085584
            ],
            [
               -0.42462564564564553,
               -0.9078429511019752
            ],
            [
               -0.421823133133133,
               -0.9067420778152278
            ],
            [
               -0.4190206206206205,
               -0.9055537847369377
            ],
            [
               -0.416218108108108,
               -0.9042734715989256
            ],
            [
               -0.4134155955955955,
               -0.9029090097262706
            ],
            [
               -0.410613083083083,
               -0.9014811856444123
            ],
            [
               -0.40781057057057046,
               -0.9000201720656438
            ],
            [
               -0.40500805805805795,
               -0.8985586274726719
            ],
            [
               -0.40220554554554544,
               -0.8971234379128495
            ],
            [
               -0.39940303303303293,
               -0.8957288684006504
            ],
            [
               -0.3966005205205205,
               -0.8943736358786838
            ],
            [
               -0.3937980080080079,
               -0.8930431776922124
            ],
            [
               -0.3909954954954955,
               -0.8917165782919279
            ],
            [
               -0.3881929829829829,
               -0.8903758826279162
            ],
            [
               -0.3853904704704705,
               -0.8890145207154301
            ],
            [
               -0.38258795795795786,
               -0.8876417043781827
            ],
            [
               -0.37978544544544546,
               -0.8862809395225981
            ],
            [
               -0.37698293293293283,
               -0.8849628104591816
            ],
            [
               -0.37418042042042043,
               -0.8837142410951131
            ],
            [
               -0.3713779079079078,
               -0.8825477908570181
            ],
            [
               -0.3685753953953954,
               -0.88145469934095
            ],
            [
               -0.3657728828828828,
               -0.8804042652075241
            ],
            [
               -0.3629703703703704,
               -0.8793500963458882
            ],
            [
               -0.36016785785785776,
               -0.8782414931702549
            ],
            [
               -0.35736534534534536,
               -0.8770365050382424
            ],
            [
               -0.35456283283283274,
               -0.875712623502054
            ],
            [
               -0.35176032032032034,
               -0.8742718419067295
            ],
            [
               -0.3489578078078077,
               -0.8727386515488489
            ],
            [
               -0.3461552952952953,
               -0.8711518254969121
            ],
            [
               -0.3433527827827827,
               -0.8695527849215864
            ],
            [
               -0.3405502702702703,
               -0.8679743020512902
            ],
            [
               -0.33774775775775767,
               -0.8664329743480317
            ],
            [
               -0.33494524524524527,
               -0.8649274599720245
            ],
            [
               -0.33214273273273265,
               -0.8634424324040181
            ],
            [
               -0.32934022022022025,
               -0.8619563148251307
            ],
            [
               -0.3265377077077076,
               -0.8604497415197807
            ],
            [
               -0.323735195195195,
               -0.8589117134851758
            ],
            [
               -0.3209326826826826,
               -0.8573415046269759
            ],
            [
               -0.31813017017017,
               -0.8557460926978417
            ],
            [
               -0.3153276576576576,
               -0.8541345878335671
            ],
            [
               -0.31252514514514496,
               -0.8525121951809843
            ],
            [
               -0.30972263263263256,
               -0.8508763125182337
            ],
            [
               -0.30692012012011993,
               -0.8492164397139363
            ],
            [
               -0.30411760760760753,
               -0.8475180347497466
            ],
            [
               -0.3013150950950949,
               -0.845768876529845
            ],
            [
               -0.2985125825825825,
               -0.8439654711279674
            ],
            [
               -0.2957100700700699,
               -0.8421169358131204
            ],
            [
               -0.2929075575575575,
               -0.840244643523403
            ],
            [
               -0.29010504504504486,
               -0.8383773959153819
            ],
            [
               -0.28730253253253246,
               -0.8365434802014744
            ],
            [
               -0.28450002002001984,
               -0.8347620925913688
            ],
            [
               -0.28169750750750744,
               -0.8330368916564002
            ],
            [
               -0.2788949949949948,
               -0.8313537948865355
            ],
            [
               -0.2760924824824824,
               -0.82968379023665
            ],
            [
               -0.2732899699699698,
               -0.8279899675866366
            ],
            [
               -0.2704874574574574,
               -0.8262367050174427
            ],
            [
               -0.26768494494494477,
               -0.8243983685659374
            ],
            [
               -0.26488243243243237,
               -0.8224651456572813
            ],
            [
               -0.26207991991991975,
               -0.8204445910091853
            ],
            [
               -0.25927740740740735,
               -0.8183587632181548
            ],
            [
               -0.2564748948948947,
               -0.8162380372527045
            ],
            [
               -0.2536723823823823,
               -0.8141134358380813
            ],
            [
               -0.2508698698698697,
               -0.812009462816881
            ],
            [
               -0.2480673573573573,
               -0.8099389981366001
            ],
            [
               -0.24526484484484468,
               -0.807901054872705
            ],
            [
               -0.24246233233233228,
               -0.8058813994310381
            ],
            [
               -0.23965981981981965,
               -0.8038554440728456
            ],
            [
               -0.23685730730730725,
               -0.8017925531902479
            ],
            [
               -0.23405479479479463,
               -0.7996609292811225
            ],
            [
               -0.23125228228228223,
               -0.7974324249236568
            ],
            [
               -0.2284497697697696,
               -0.7950868052131208
            ],
            [
               -0.2256472572572572,
               -0.7926150627398906
            ],
            [
               -0.22284474474474458,
               -0.7900213690573377
            ],
            [
               -0.22004223223223218,
               -0.7873232285253419
            ],
            [
               -0.21723971971971956,
               -0.7845495091858488
            ],
            [
               -0.21443720720720716,
               -0.7817363400924373
            ],
            [
               -0.21163469469469454,
               -0.7789213578770713
            ],
            [
               -0.20883218218218214,
               -0.7761373139496867
            ],
            [
               -0.2060296696696695,
               -0.773406406863421
            ],
            [
               -0.2032271571571571,
               -0.7707366927638505
            ],
            [
               -0.2004246446446445,
               -0.7681214746262781
            ],
            [
               -0.1976221321321321,
               -0.7655417694814995
            ],
            [
               -0.19481961961961947,
               -0.762971048007899
            ],
            [
               -0.19201710710710707,
               -0.7603807529307824
            ],
            [
               -0.18921459459459444,
               -0.7577449048392417
            ],
            [
               -0.18641208208208204,
               -0.7550425071727311
            ],
            [
               -0.18360956956956942,
               -0.7522573534395689
            ],
            [
               -0.18080705705705702,
               -0.7493759055626126
            ],
            [
               -0.1780045445445444,
               -0.7463847435068744
            ],
            [
               -0.175202032032032,
               -0.7432693315235641
            ],
            [
               -0.17239951951951937,
               -0.7400153555503843
            ],
            [
               -0.16959700700700697,
               -0.7366127887455391
            ],
            [
               -0.16679449449449435,
               -0.7330615212604477
            ],
            [
               -0.16399198198198195,
               -0.7293763580424742
            ],
            [
               -0.16118946946946933,
               -0.7255888986291212
            ],
            [
               -0.15838695695695693,
               -0.7217444812616347
            ],
            [
               -0.1555844444444443,
               -0.7178938725088303
            ],
            [
               -0.1527819319319319,
               -0.7140812570655576
            ],
            [
               -0.14997941941941928,
               -0.7103316852833179
            ],
            [
               -0.14717690690690688,
               -0.7066418537469041
            ],
            [
               -0.14437439439439426,
               -0.7029775687108188
            ],
            [
               -0.14157188188188186,
               -0.6992795215745213
            ],
            [
               -0.13876936936936923,
               -0.6954765590898246
            ],
            [
               -0.13596685685685683,
               -0.6915032157663284
            ],
            [
               -0.1331643443443442,
               -0.6873166943997034
            ],
            [
               -0.1303618318318318,
               -0.6829083086385085
            ],
            [
               -0.1275593193193192,
               -0.6783057806238426
            ],
            [
               -0.12475680680680679,
               -0.6735653556721626
            ],
            [
               -0.12195429429429416,
               -0.6687556897853365
            ],
            [
               -0.11915178178178176,
               -0.663937954675087
            ],
            [
               -0.11634926926926914,
               -0.6591477952904421
            ],
            [
               -0.11354675675675674,
               -0.6543842716058437
            ],
            [
               -0.11074424424424412,
               -0.6496088586445439
            ],
            [
               -0.10794173173173172,
               -0.6447545998116422
            ],
            [
               -0.1051392192192191,
               -0.6397425340640517
            ],
            [
               -0.10233670670670669,
               -0.634500466166353
            ],
            [
               -0.09953419419419407,
               -0.6289786381570628
            ],
            [
               -0.09673168168168167,
               -0.6231580096259889
            ],
            [
               -0.09392916916916905,
               -0.6170492585024713
            ],
            [
               -0.09112665665665665,
               -0.610683482400003
            ],
            [
               -0.08832414414414402,
               -0.6040980023749634
            ],
            [
               -0.08552163163163162,
               -0.5973219112004808
            ],
            [
               -0.082719119119119,
               -0.5903657374699629
            ],
            [
               -0.0799166066066066,
               -0.5832179809506942
            ],
            [
               -0.07711409409409398,
               -0.5758488999274823
            ],
            [
               -0.07431158158158158,
               -0.5682195957465832
            ],
            [
               -0.07150906906906895,
               -0.5602928847427422
            ],
            [
               -0.06870655655655655,
               -0.5520421214196403
            ],
            [
               -0.06590404404404393,
               -0.5434550657035228
            ],
            [
               -0.06310153153153153,
               -0.5345316923382237
            ],
            [
               -0.06029901901901891,
               -0.5252768849494596
            ],
            [
               -0.057496506506506506,
               -0.5156905680393977
            ],
            [
               -0.054693993993993884,
               -0.5057585177602332
            ],
            [
               -0.05189148148148148,
               -0.4954466955989547
            ],
            [
               -0.04908896896896886,
               -0.4847006633840462
            ],
            [
               -0.04628645645645646,
               -0.4734499265714969
            ],
            [
               -0.04348394394394384,
               -0.46161548010245856
            ],
            [
               -0.040681431431431436,
               -0.44911787890018817
            ],
            [
               -0.037878918918918814,
               -0.4358830813099745
            ],
            [
               -0.03507640640640641,
               -0.42184409563371905
            ],
            [
               -0.03227389389389379,
               -0.40693782819916097
            ],
            [
               -0.02947138138138139,
               -0.3910980742679837
            ],
            [
               -0.026668868868868767,
               -0.3742468867249207
            ],
            [
               -0.023866356356356366,
               -0.356287279906709
            ],
            [
               -0.021063843843843744,
               -0.3371002229363461
            ],
            [
               -0.018261331331331343,
               -0.3165481714688563
            ],
            [
               -0.01545881881881872,
               -0.29448614337452483
            ],
            [
               -0.01265630630630632,
               -0.27077981194109124
            ],
            [
               -0.009853793793793697,
               -0.24532854904537188
            ],
            [
               -0.007051281281281296,
               -0.21809007013835552
            ],
            [
               -0.004248768768768674,
               -0.18910254784715375
            ],
            [
               -0.001446256256256273,
               -0.15849995160566005
            ],
            [
               0.0013562562562563496,
               -0.12651703585999674
            ],
            [
               0.00415876876876875,
               -0.09348182214145345
            ],
            [
               0.006961281281281373,
               -0.05979543536630055
            ],
            [
               0.009763793793793774,
               -0.02590143800792183
            ],
            [
               0.012566306306306396,
               0.007751093278098864
            ],
            [
               0.015368818818818797,
               0.04074507823465656
            ],
            [
               0.01817133133133142,
               0.07272752013064265
            ],
            [
               0.02097384384384382,
               0.10343109892437097
            ],
            [
               0.023776356356356443,
               0.1326823052522803
            ],
            [
               0.026578868868868843,
               0.1603959795322779
            ],
            [
               0.029381381381381466,
               0.1865589932384284
            ],
            [
               0.03218389389389387,
               0.21120797914510947
            ],
            [
               0.03498640640640649,
               0.23440688991748415
            ],
            [
               0.03778891891891911,
               0.256229490395131
            ],
            [
               0.04059143143143151,
               0.2767498634978385
            ],
            [
               0.043393943943944135,
               0.296041237508727
            ],
            [
               0.046196456456456536,
               0.31418076729952915
            ],
            [
               0.04899896896896916,
               0.33125614834747996
            ],
            [
               0.05180148148148156,
               0.3473696500510125
            ],
            [
               0.05460399399399418,
               0.362636395913039
            ],
            [
               0.05740650650650658,
               0.3771760618131734
            ],
            [
               0.060209019019019205,
               0.39109980820640766
            ],
            [
               0.0630115315315316,
               0.4044962962242218
            ],
            [
               0.06581404404404423,
               0.417421345714556
            ],
            [
               0.06861655655655663,
               0.4298949025997695
            ],
            [
               0.07141906906906925,
               0.4419067657499123
            ],
            [
               0.07422158158158165,
               0.4534297142867567
            ],
            [
               0.07702409409409428,
               0.4644362280913734
            ],
            [
               0.07982660660660668,
               0.4749137553800695
            ],
            [
               0.0826291191191193,
               0.4848739003986312
            ],
            [
               0.0854316316316317,
               0.4943528695906947
            ],
            [
               0.08823414414414432,
               0.5034033827890194
            ],
            [
               0.09103665665665672,
               0.5120810663998847
            ],
            [
               0.09383916916916935,
               0.5204301468297141
            ],
            [
               0.09664168168168175,
               0.5284734400128055
            ],
            [
               0.09944419419419437,
               0.5362101235545975
            ],
            [
               0.10224670670670677,
               0.543622094970797
            ],
            [
               0.10504921921921939,
               0.5506867781966172
            ],
            [
               0.10785173173173179,
               0.5573920436875135
            ],
            [
               0.11065424424424442,
               0.5637481988101212
            ],
            [
               0.11345675675675682,
               0.5697930128828128
            ],
            [
               0.11625926926926944,
               0.5755881004083641
            ],
            [
               0.11906178178178184,
               0.5812078692029259
            ],
            [
               0.12186429429429446,
               0.5867246486497222
            ],
            [
               0.12466680680680686,
               0.5921947282169571
            ],
            [
               0.12746931931931949,
               0.5976495042363619
            ],
            [
               0.13027183183183189,
               0.6030939857693647
            ],
            [
               0.1330743443443445,
               0.6085122772367846
            ],
            [
               0.1358768568568569,
               0.6138772972063669
            ],
            [
               0.13867936936936953,
               0.6191607547303484
            ],
            [
               0.14148188188188193,
               0.6243397118858185
            ],
            [
               0.14428439439439456,
               0.6293977651483422
            ],
            [
               0.14708690690690696,
               0.6343213113032176
            ],
            [
               0.14988941941941958,
               0.6390935825752251
            ],
            [
               0.15269193193193198,
               0.6436902677736405
            ],
            [
               0.1554944444444446,
               0.6480801035762571
            ],
            [
               0.158296956956957,
               0.6522319247835919
            ],
            [
               0.16109946946946962,
               0.6561269639675311
            ],
            [
               0.16390198198198203,
               0.6597726803205346
            ],
            [
               0.16670449449449465,
               0.6632130454752085
            ],
            [
               0.16950700700700705,
               0.6665306177274837
            ],
            [
               0.17230951951951967,
               0.6698378893419898
            ],
            [
               0.17511203203203207,
               0.6732586635371447
            ],
            [
               0.1779145445445447,
               0.6769035509305066
            ],
            [
               0.1807170570570571,
               0.6808459386664805
            ],
            [
               0.18351956956956972,
               0.6851051619022297
            ],
            [
               0.18632208208208212,
               0.6896418814990175
            ],
            [
               0.18912459459459474,
               0.6943673186604922
            ],
            [
               0.19192710710710714,
               0.699164038002557
            ],
            [
               0.19472961961961976,
               0.7039126425371323
            ],
            [
               0.19753213213213217,
               0.7085170959379201
            ],
            [
               0.2003346446446448,
               0.7129219350047953
            ],
            [
               0.2031371571571572,
               0.7171171935758895
            ],
            [
               0.2059396696696698,
               0.7211306065348329
            ],
            [
               0.2087421821821822,
               0.7250104128619714
            ],
            [
               0.21154469469469483,
               0.7288046674690012
            ],
            [
               0.21434720720720724,
               0.7325436378787145
            ],
            [
               0.21714971971971986,
               0.7362304721241342
            ],
            [
               0.21995223223223226,
               0.7398424037871543
            ],
            [
               0.22275474474474488,
               0.7433412994264899
            ],
            [
               0.22555725725725728,
               0.7466894716836041
            ],
            [
               0.2283597697697699,
               0.749865258860787
            ],
            [
               0.2311622822822823,
               0.752873277226239
            ],
            [
               0.23396479479479493,
               0.7557462473223044
            ],
            [
               0.23676730730730733,
               0.7585381436700382
            ],
            [
               0.23956981981981995,
               0.761311151206935
            ],
            [
               0.24237233233233235,
               0.7641206630749673
            ],
            [
               0.24517484484484497,
               0.7670028323529494
            ],
            [
               0.24797735735735738,
               0.769968020067826
            ],
            [
               0.25077986986987,
               0.7730013619327751
            ],
            [
               0.2535823823823824,
               0.7760693806411869
            ],
            [
               0.256384894894895,
               0.779129869689138
            ],
            [
               0.2591874074074074,
               0.7821416757289794
            ],
            [
               0.26198991991992004,
               0.7850715994874007
            ],
            [
               0.26479243243243245,
               0.7878970926915863
            ],
            [
               0.26759494494494507,
               0.7906051485983139
            ],
            [
               0.27039745745745747,
               0.7931891211943416
            ],
            [
               0.2731999699699701,
               0.7956457055414239
            ],
            [
               0.2760024824824825,
               0.7979738518723181
            ],
            [
               0.2788049949949951,
               0.8001762149592653
            ],
            [
               0.2816075075075075,
               0.8022623593477418
            ],
            [
               0.28441002002002014,
               0.8042519121455798
            ],
            [
               0.28721253253253254,
               0.8061755915650133
            ],
            [
               0.29001504504504516,
               0.8080726578114468
            ],
            [
               0.29281755755755756,
               0.8099846154484038
            ],
            [
               0.2956200700700702,
               0.8119464745389233
            ],
            [
               0.2984225825825826,
               0.8139780037479818
            ],
            [
               0.3012250950950952,
               0.8160777515441968
            ],
            [
               0.3040276076076076,
               0.8182220110062748
            ],
            [
               0.30683012012012023,
               0.8203695255737431
            ],
            [
               0.30963263263263263,
               0.8224710134496209
            ],
            [
               0.31243514514514525,
               0.8244810850972801
            ],
            [
               0.31523765765765766,
               0.8263693334671578
            ],
            [
               0.3180401701701703,
               0.8281275537672796
            ],
            [
               0.3208426826826827,
               0.8297711492275075
            ],
            [
               0.3236451951951953,
               0.8313344585479481
            ],
            [
               0.3264477077077077,
               0.8328614779575241
            ],
            [
               0.3292502202202203,
               0.8343947150100024
            ],
            [
               0.3320527327327327,
               0.8359653297155825
            ],
            [
               0.33485524524524535,
               0.8375871895346205
            ],
            [
               0.33765775775775775,
               0.8392561808245493
            ],
            [
               0.34046027027027037,
               0.8409544983098403
            ],
            [
               0.34326278278278277,
               0.8426581819680874
            ],
            [
               0.3460652952952954,
               0.844345322372106
            ],
            [
               0.3488678078078078,
               0.8460023439119155
            ],
            [
               0.3516703203203204,
               0.8476265672869068
            ],
            [
               0.3544728328328328,
               0.8492245688098758
            ],
            [
               0.35727534534534544,
               0.8508072628939982
            ],
            [
               0.36007785785785784,
               0.8523836889852947
            ],
            [
               0.36288037037037046,
               0.8539558605023956
            ],
            [
               0.36568288288288286,
               0.8555166245673784
            ],
            [
               0.3684853953953955,
               0.8570514272552028
            ],
            [
               0.3712879079079079,
               0.8585435195208462
            ],
            [
               0.3740904204204205,
               0.8599809082845464
            ],
            [
               0.3768929329329329,
               0.8613626519960598
            ],
            [
               0.37969544544544553,
               0.8627021586672408
            ],
            [
               0.38249795795795793,
               0.8640259730760178
            ],
            [
               0.38530047047047056,
               0.8653679070824885
            ],
            [
               0.38810298298298296,
               0.8667598680313775
            ],
            [
               0.3909054954954956,
               0.8682219140875995
            ],
            [
               0.393708008008008,
               0.8697545315009181
            ],
            [
               0.3965105205205206,
               0.8713357042506862
            ],
            [
               0.3993130330330332,
               0.8729241089859596
            ],
            [
               0.4021155455455456,
               0.8744680445398787
            ],
            [
               0.40491805805805825,
               0.8759179857328054
            ],
            [
               0.40772057057057065,
               0.877239450589713
            ],
            [
               0.4105230830830833,
               0.8784225752455768
            ],
            [
               0.4133255955955957,
               0.8794855378516928
            ],
            [
               0.4161281081081083,
               0.880470593541298
            ],
            [
               0.4189306206206207,
               0.8814335395008432
            ],
            [
               0.4217331331331333,
               0.8824293339671327
            ],
            [
               0.4245356456456457,
               0.8834977763109089
            ],
            [
               0.42733815815815834,
               0.8846532402807317
            ],
            [
               0.43014067067067074,
               0.885881376890618
            ],
            [
               0.43294318318318337,
               0.887143751990688
            ],
            [
               0.43574569569569577,
               0.8883891140680475
            ],
            [
               0.4385482082082084,
               0.8895680701531234
            ],
            [
               0.4413507207207208,
               0.8906469616532113
            ],
            [
               0.4441532332332334,
               0.891616985934246
            ],
            [
               0.4469557457457458,
               0.8924960382911538
            ],
            [
               0.44975825825825844,
               0.8933229257792288
            ],
            [
               0.45256077077077084,
               0.8941458673434488
            ],
            [
               0.45536328328328346,
               0.8950088507428751
            ],
            [
               0.45816579579579586,
               0.8959399596268289
            ],
            [
               0.4609683083083085,
               0.8969450560788259
            ],
            [
               0.4637708208208209,
               0.8980084480267152
            ],
            [
               0.4665733333333335,
               0.8990999542601084
            ],
            [
               0.4693758458458459,
               0.9001858113524912
            ],
            [
               0.47217835835835853,
               0.9012397678753619
            ],
            [
               0.47498087087087093,
               0.9022508142386392
            ],
            [
               0.47778338338338355,
               0.9032252383104362
            ],
            [
               0.48058589589589595,
               0.9041826440043061
            ],
            [
               0.4833884084084086,
               0.9051475656659294
            ],
            [
               0.486190920920921,
               0.906139697013135
            ],
            [
               0.4889934334334336,
               0.9071660894339517
            ],
            [
               0.491795945945946,
               0.9082178825928195
            ],
            [
               0.4945984584584586,
               0.909272513849146
            ],
            [
               0.497400970970971,
               0.9103004853862404
            ],
            [
               0.5002034834834836,
               0.911274290455254
            ],
            [
               0.503005995995996,
               0.9121764995573924
            ],
            [
               0.5058085085085087,
               0.9130044514428568
            ],
            [
               0.5086110210210211,
               0.9137702813637849
            ],
            [
               0.5114135335335337,
               0.9144966613269796
            ],
            [
               0.5142160460460461,
               0.9152100295400221
            ],
            [
               0.5170185585585587,
               0.9159337643623673
            ],
            [
               0.5198210710710711,
               0.9166835094938124
            ],
            [
               0.5226235835835837,
               0.9174658275480732
            ],
            [
               0.5254260960960961,
               0.9182799791586116
            ],
            [
               0.5282286086086088,
               0.9191214418303548
            ],
            [
               0.5310311211211212,
               0.9199852513613682
            ],
            [
               0.5338336336336338,
               0.9208675571091778
            ],
            [
               0.5366361461461462,
               0.9217647816232075
            ],
            [
               0.5394386586586588,
               0.9226710372187965
            ],
            [
               0.5422411711711712,
               0.9235754369967388
            ],
            [
               0.5450436836836838,
               0.9244612070318587
            ],
            [
               0.5478461961961962,
               0.9253079013121233
            ],
            [
               0.5506487087087089,
               0.9260967370543352
            ],
            [
               0.5534512212212213,
               0.926817593246601
            ],
            [
               0.5562537337337339,
               0.9274751514309223
            ],
            [
               0.5590562462462463,
               0.9280914889275766
            ],
            [
               0.5618587587587589,
               0.9287033295784997
            ],
            [
               0.5646612712712713,
               0.9293538817896991
            ],
            [
               0.5674637837837839,
               0.9300811736363319
            ],
            [
               0.5702662962962963,
               0.9309063094732417
            ],
            [
               0.573068808808809,
               0.9318255161841149
            ],
            [
               0.5758713213213213,
               0.9328089622653284
            ],
            [
               0.578673833833834,
               0.9338073272930663
            ],
            [
               0.5814763463463464,
               0.9347645993844294
            ],
            [
               0.584278858858859,
               0.935633426801644
            ],
            [
               0.5870813713713714,
               0.9363883152825976
            ],
            [
               0.589883883883884,
               0.9370324613258885
            ],
            [
               0.5926863963963964,
               0.9375959436303105
            ],
            [
               0.595488908908909,
               0.9381257571135599
            ],
            [
               0.5982914214214214,
               0.938670852259472
            ],
            [
               0.6010939339339341,
               0.9392670207981728
            ],
            [
               0.6038964464464465,
               0.9399265488041155
            ],
            [
               0.6066989589589589,
               0.9406359781835854
            ],
            [
               0.6095014714714717,
               0.9413625872335023
            ],
            [
               0.6123039839839841,
               0.9420672388630866
            ],
            [
               0.6151064964964965,
               0.9427190672875982
            ],
            [
               0.6179090090090089,
               0.9433068426565516
            ],
            [
               0.6207115215215218,
               0.9438430061938048
            ],
            [
               0.6235140340340342,
               0.9443589278269406
            ],
            [
               0.6263165465465466,
               0.9448930311081567
            ],
            [
               0.629119059059059,
               0.9454759852010528
            ],
            [
               0.6319215715715718,
               0.9461182812691293
            ],
            [
               0.6347240840840842,
               0.9468047786019183
            ],
            [
               0.6375265965965966,
               0.947498449719008
            ],
            [
               0.640329109109109,
               0.9481523667808867
            ],
            [
               0.6431316216216219,
               0.9487260469424537
            ],
            [
               0.6459341341341343,
               0.9492006294846964
            ],
            [
               0.6487366466466467,
               0.9495875821836703
            ],
            [
               0.651539159159159,
               0.9499276819951541
            ],
            [
               0.6543416716716719,
               0.9502802135474391
            ],
            [
               0.6571441841841843,
               0.9507056060659078
            ],
            [
               0.6599466966966967,
               0.9512469777232884
            ],
            [
               0.6627492092092091,
               0.9519165108823129
            ],
            [
               0.665551721721722,
               0.9526910804709448
            ],
            [
               0.6683542342342343,
               0.95351859699939
            ],
            [
               0.6711567467467467,
               0.9543330898502465
            ],
            [
               0.6739592592592591,
               0.9550737829180151
            ],
            [
               0.676761771771772,
               0.9557022095573602
            ],
            [
               0.6795642842842844,
               0.9562121498656455
            ],
            [
               0.6823667967967968,
               0.956629572584138
            ],
            [
               0.6851693093093092,
               0.957003002447061
            ],
            [
               0.687971821821822,
               0.957387729500252
            ],
            [
               0.6907743343343344,
               0.9578290584338345
            ],
            [
               0.6935768468468468,
               0.958349825620058
            ],
            [
               0.6963793593593592,
               0.9589457525840956
            ],
            [
               0.6991818718718721,
               0.9595894799216951
            ],
            [
               0.7019843843843845,
               0.9602412873989661
            ],
            [
               0.7047868968968969,
               0.9608625009607585
            ],
            [
               0.7075894094094093,
               0.9614270362685982
            ],
            [
               0.7103919219219221,
               0.9619275286401916
            ],
            [
               0.7131944344344345,
               0.9623746157762265
            ],
            [
               0.7159969469469469,
               0.9627903795430512
            ],
            [
               0.7187994594594593,
               0.9631988569294183
            ],
            [
               0.7216019719719722,
               0.9636172739966355
            ],
            [
               0.7244044844844846,
               0.9640510576014076
            ],
            [
               0.727206996996997,
               0.9644940387648269
            ],
            [
               0.7300095095095094,
               0.9649332324913158
            ],
            [
               0.7328120220220222,
               0.9653559180321882
            ],
            [
               0.7356145345345346,
               0.9657560343129405
            ],
            [
               0.738417047047047,
               0.9661373555456123
            ],
            [
               0.7412195595595594,
               0.9665122961382902
            ],
            [
               0.7440220720720723,
               0.9668969529134186
            ],
            [
               0.7468245845845847,
               0.9673044519766199
            ],
            [
               0.7496270970970971,
               0.9677392894807353
            ],
            [
               0.7524296096096099,
               0.9681949319881851
            ],
            [
               0.7552321221221223,
               0.9686556610976518
            ],
            [
               0.7580346346346347,
               0.9691020110422988
            ],
            [
               0.7608371471471471,
               0.9695177795301486
            ],
            [
               0.76363965965966,
               0.9698959998539778
            ],
            [
               0.7664421721721724,
               0.9702416553811128
            ],
            [
               0.7692446846846848,
               0.9705701346867275
            ],
            [
               0.7720471971971972,
               0.9709020025322763
            ],
            [
               0.77484970970971,
               0.9712560089497515
            ],
            [
               0.7776522222222224,
               0.9716428810313036
            ],
            [
               0.7804547347347348,
               0.9720621205041344
            ],
            [
               0.7832572472472472,
               0.9725028972195076
            ],
            [
               0.7860597597597601,
               0.9729486133413858
            ],
            [
               0.7888622722722725,
               0.9733833779086123
            ],
            [
               0.7916647847847849,
               0.9737979636296903
            ],
            [
               0.7944672972972973,
               0.9741930511772328
            ],
            [
               0.7972698098098101,
               0.9745786002621319
            ],
            [
               0.8000723223223225,
               0.974969629087131
            ],
            [
               0.8028748348348349,
               0.9753799995271875
            ],
            [
               0.8056773473473473,
               0.9758165157567231
            ],
            [
               0.8084798598598602,
               0.9762755007092214
            ],
            [
               0.8112823723723726,
               0.9767430864356994
            ],
            [
               0.814084884884885,
               0.97719909553012
            ],
            [
               0.8168873973973974,
               0.977623105786515
            ],
            [
               0.8196899099099102,
               0.9780005456034417
            ],
            [
               0.8224924224224226,
               0.9783267213582116
            ],
            [
               0.825294934934935,
               0.9786074891631595
            ],
            [
               0.8280974474474474,
               0.9788565337792101
            ],
            [
               0.8308999599599602,
               0.9790904346279465
            ],
            [
               0.8337024724724726,
               0.9793234343634929
            ],
            [
               0.836504984984985,
               0.9795638206808424
            ],
            [
               0.8393074974974974,
               0.9798131106239132
            ],
            [
               0.8421100100100103,
               0.9800680806471729
            ],
            [
               0.8449125225225227,
               0.980324561648618
            ],
            [
               0.8477150350350351,
               0.9805812471605848
            ],
            [
               0.8505175475475475,
               0.9808417979669994
            ],
            [
               0.8533200600600603,
               0.9811142485569322
            ],
            [
               0.8561225725725727,
               0.9814078473553305
            ],
            [
               0.8589250850850851,
               0.9817285548948407
            ],
            [
               0.8617275975975975,
               0.982075053422323
            ],
            [
               0.8645301101101104,
               0.9824370320423343
            ],
            [
               0.8673326226226228,
               0.9827967188510323
            ],
            [
               0.8701351351351352,
               0.983133419934314
            ],
            [
               0.8729376476476476,
               0.9834296448257038
            ],
            [
               0.8757401601601604,
               0.9836766992015051
            ],
            [
               0.8785426726726728,
               0.9838776901582318
            ],
            [
               0.8813451851851852,
               0.9840467226513798
            ],
            [
               0.8841476976976976,
               0.9842043879880689
            ],
            [
               0.8869502102102105,
               0.9843709883398453
            ],
            [
               0.8897527227227229,
               0.9845598148035635
            ],
            [
               0.8925552352352353,
               0.9847728662189326
            ],
            [
               0.8953577477477477,
               0.9850006081533587
            ],
            [
               0.8981602602602605,
               0.9852259796290417
            ],
            [
               0.9009627727727729,
               0.9854313366634888
            ],
            [
               0.9037652852852853,
               0.9856059133771784
            ],
            [
               0.9065677977977977,
               0.9857510909484457
            ],
            [
               0.9093703103103106,
               0.9858814237422446
            ],
            [
               0.912172822822823,
               0.9860207833151544
            ],
            [
               0.9149753353353354,
               0.9861946793177554
            ],
            [
               0.9177778478478478,
               0.9864212226338531
            ],
            [
               0.9205803603603606,
               0.9867038143670899
            ],
            [
               0.923382872872873,
               0.9870282328165509
            ],
            [
               0.9261853853853854,
               0.9873654498632127
            ],
            [
               0.9289878978978978,
               0.9876796545663888
            ],
            [
               0.9317904104104107,
               0.9879391948320282
            ],
            [
               0.9345929229229231,
               0.9881270551609311
            ],
            [
               0.9373954354354355,
               0.9882474511101356
            ],
            [
               0.9401979479479479,
               0.9883261862732191
            ],
            [
               0.9430004604604607,
               0.9884042774450983
            ],
            [
               0.9458029729729731,
               0.988526439446823
            ],
            [
               0.9486054854854855,
               0.9887276816457362
            ],
            [
               0.9514079979979979,
               0.9890219753488274
            ],
            [
               0.9542105105105108,
               0.9893964669122708
            ],
            [
               0.9570130230230232,
               0.9898131636321277
            ],
            [
               0.9598155355355356,
               0.9902178639734855
            ],
            [
               0.962618048048048,
               0.9905539839311235
            ],
            [
               0.9654205605605608,
               0.9907774814852557
            ],
            [
               0.9682230730730732,
               0.9908687333832511
            ],
            [
               0.9710255855855856,
               0.990838073591352
            ],
            [
               0.973828098098098,
               0.9907235026190029
            ],
            [
               0.9766306106106108,
               0.9905812858443757
            ],
            [
               0.9794331231231233,
               0.9904721273083306
            ],
            [
               0.9822356356356357,
               0.9904467647631487
            ],
            [
               0.985038148148148,
               0.9905348624461503
            ],
            [
               0.9878406606606609,
               0.9907399995879005
            ],
            [
               0.9906431731731733,
               0.991041711099383
            ],
            [
               0.9934456856856857,
               0.9914034950727992
            ],
            [
               0.9962481981981981,
               0.9917840670145055
            ],
            [
               0.9990507107107109,
               0.9921483825563309
            ],
            [
               1.0018532232232233,
               0.992475262648604
            ],
            [
               1.0046557357357357,
               0.992759703826869
            ],
            [
               1.0074582482482481,
               0.9930097263966831
            ],
            [
               1.010260760760761,
               0.9932393418206324
            ],
            [
               1.0130632732732734,
               0.9934603703334046
            ],
            [
               1.0158657857857858,
               0.9936760659295869
            ],
            [
               1.0186682982982982,
               0.9938787602282417
            ],
            [
               1.021470810810811,
               0.9940522801364411
            ],
            [
               1.0242733233233234,
               0.9941782121242722
            ],
            [
               1.0270758358358358,
               0.9942437332616736
            ],
            [
               1.0298783483483482,
               0.9942481528266964
            ],
            [
               1.032680860860861,
               0.9942057025245268
            ],
            [
               1.0354833733733735,
               0.9941433546969578
            ],
            [
               1.0382858858858859,
               0.9940941316334768
            ],
            [
               1.0410883983983983,
               0.9940879374931855
            ],
            [
               1.0438909109109111,
               0.9941428673510018
            ],
            [
               1.0466934234234235,
               0.9942598987908713
            ],
            [
               1.049495935935936,
               0.9944228401578687
            ],
            [
               1.0522984484484483,
               0.9946037142619635
            ],
            [
               1.0551009609609612,
               0.9947719468223308
            ],
            [
               1.0579034734734736,
               0.9949044099476434
            ],
            [
               1.060705985985986,
               0.9949930012919621
            ],
            [
               1.0635084984984984,
               0.9950471735417685
            ],
            [
               1.0663110110110112,
               0.9950904545170298
            ],
            [
               1.0691135235235236,
               0.9951519961041866
            ],
            [
               1.071916036036036,
               0.9952558987117215
            ],
            [
               1.0747185485485484,
               0.9954118914232339
            ],
            [
               1.0775210610610613,
               0.9956105978601473
            ],
            [
               1.0803235735735737,
               0.9958251659553305
            ],
            [
               1.083126086086086,
               0.9960189440799359
            ],
            [
               1.0859285985985985,
               0.9961568363397888
            ],
            [
               1.0887311111111113,
               0.9962166614541794
            ],
            [
               1.0915336236236237,
               0.9961967359401998
            ],
            [
               1.0943361361361361,
               0.9961170702004738
            ],
            [
               1.0971386486486485,
               0.996013641405394
            ],
            [
               1.0999411611611614,
               0.9959275071200848
            ],
            [
               1.1027436736736738,
               0.995892272584725
            ],
            [
               1.1055461861861862,
               0.995924017152036
            ],
            [
               1.1083486986986986,
               0.9960169991763339
            ],
            [
               1.1111512112112114,
               0.9961465395296938
            ],
            [
               1.1139537237237238,
               0.9962780716131356
            ],
            [
               1.1167562362362362,
               0.9963792607670892
            ],
            [
               1.119558748748749,
               0.9964310588088705
            ],
            [
               1.1223612612612615,
               0.9964339380582246
            ],
            [
               1.1251637737737739,
               0.99640722464246
            ],
            [
               1.1279662862862863,
               0.9963818503142992
            ],
            [
               1.130768798798799,
               0.9963891323347689
            ],
            [
               1.1335713113113115,
               0.9964495677317522
            ],
            [
               1.136373823823824,
               0.9965656002549532
            ],
            [
               1.1391763363363363,
               0.9967208866710855
            ],
            [
               1.1419788488488491,
               0.9968862543652557
            ],
            [
               1.1447813613613615,
               0.9970301341049566
            ],
            [
               1.147583873873874,
               0.9971296368957716
            ],
            [
               1.1503863863863864,
               0.9971782146955082
            ],
            [
               1.1531888988988992,
               0.9971871009558964
            ],
            [
               1.1559914114114116,
               0.997180029405194
            ],
            [
               1.158793923923924,
               0.9971832485715626
            ],
            [
               1.1615964364364364,
               0.9972146587101383
            ],
            [
               1.1643989489489492,
               0.9972763096955533
            ],
            [
               1.1672014614614616,
               0.9973533229308349
            ],
            [
               1.170003973973974,
               0.9974199282168992
            ],
            [
               1.1728064864864864,
               0.9974505835870031
            ],
            [
               1.1756089989989993,
               0.9974320768230662
            ],
            [
               1.1784115115115117,
               0.9973718911216523
            ],
            [
               1.181214024024024,
               0.9972992474348263
            ],
            [
               1.1840165365365365,
               0.9972577730527028
            ],
            [
               1.1868190490490493,
               0.9972918181348702
            ],
            [
               1.1896215615615617,
               0.997430942634415
            ],
            [
               1.1924240740740741,
               0.9976780787780528
            ],
            [
               1.1952265865865865,
               0.9980059035324758
            ],
            [
               1.1980290990990994,
               0.9983632862398906
            ],
            [
               1.2008316116116118,
               0.9986901902638412
            ],
            [
               1.2036341241241242,
               0.9989363193325915
            ],
            [
               1.2064366366366366,
               0.9990772344524521
            ],
            [
               1.2092391491491494,
               0.9991222533342357
            ],
            [
               1.2120416616616618,
               0.9991110671001995
            ],
            [
               1.2148441741741742,
               0.9990998251842116
            ],
            [
               1.2176466866866866,
               0.9991411491110469
            ],
            [
               1.2204491991991995,
               0.9992648281435828
            ],
            [
               1.2232517117117119,
               0.9994659659074372
            ],
            [
               1.2260542242242243,
               0.9997049992426523
            ],
            [
               1.2288567367367367,
               0.9999200377520023
            ],
            [
               1.2316592492492495,
               1.0000477066902562
            ],
            [
               1.234461761761762,
               1.000045592211213
            ],
            [
               1.2372642742742743,
               0.9999085930322502
            ],
            [
               1.2400667867867867,
               0.9996733177851909
            ],
            [
               1.2428692992992996,
               0.9994085708966167
            ],
            [
               1.245671811811812,
               0.9991946505960905
            ],
            [
               1.2484743243243244,
               0.9990980519066812
            ],
            [
               1.2512768368368368,
               0.9991498830563379
            ],
            [
               1.2540793493493496,
               0.999335238308497
            ],
            [
               1.256881861861862,
               0.9995972393785617
            ],
            [
               1.2596843743743744,
               0.9998546250175449
            ],
            [
               1.2624868868868868,
               1.0000272562460457
            ],
            [
               1.2652893993993997,
               1.0000612419320374
            ],
            [
               1.268091911911912,
               0.9999454865684172
            ],
            [
               1.2708944244244245,
               0.9997142962793053
            ],
            [
               1.2736969369369369,
               0.9994352982069186
            ],
            [
               1.2764994494494497,
               0.9991867754903199
            ],
            [
               1.279301961961962,
               0.9990319655429094
            ],
            [
               1.2821044744744745,
               0.998998767921252
            ],
            [
               1.284906986986987,
               0.9990713867405787
            ],
            [
               1.2877094994994998,
               0.9991963765572032
            ],
            [
               1.2905120120120122,
               0.9993007688070723
            ],
            [
               1.2933145245245246,
               0.9993160528916294
            ],
            [
               1.296117037037037,
               0.999200062312859
            ],
            [
               1.2989195495495498,
               0.998949791696877
            ],
            [
               1.3017220620620622,
               0.998601431568406
            ],
            [
               1.3045245745745746,
               0.9982182715049057
            ],
            [
               1.307327087087087,
               0.9978710651128877
            ],
            [
               1.3101295995995998,
               0.9976176457781794
            ],
            [
               1.3129321121121122,
               0.9974883580132552
            ],
            [
               1.3157346246246246,
               0.9974814225978847
            ],
            [
               1.318537137137137,
               0.9975686537470669
            ],
            [
               1.32133964964965,
               0.997708364955592
            ],
            [
               1.3241421621621623,
               0.9978601072599662
            ],
            [
               1.3269446746746747,
               0.9979957935983002
            ],
            [
               1.329747187187187,
               0.9981036916537582
            ],
            [
               1.3325496996997,
               0.9981848873123649
            ],
            [
               1.3353522122122123,
               0.9982448869269012
            ],
            [
               1.3381547247247247,
               0.9982848522199443
            ],
            [
               1.3409572372372371,
               0.9982968646131447
            ],
            [
               1.34375974974975,
               0.9982656710951554
            ],
            [
               1.3465622622622624,
               0.9981763701220223
            ],
            [
               1.3493647747747748,
               0.9980246687085801
            ],
            [
               1.3521672872872872,
               0.9978248465294841
            ],
            [
               1.3549697997998,
               0.9976110643686
            ],
            [
               1.3577723123123124,
               0.9974300492779768
            ],
            [
               1.3605748248248248,
               0.9973266247351522
            ],
            [
               1.3633773373373372,
               0.9973267317861851
            ],
            [
               1.36617984984985,
               0.997424239716558
            ],
            [
               1.3689823623623625,
               0.9975772180328422
            ],
            [
               1.3717848748748749,
               0.9977164985261218
            ],
            [
               1.3745873873873873,
               0.9977651892909498
            ],
            [
               1.3773898998999001,
               0.9976637414596303
            ],
            [
               1.3801924124124125,
               0.997392683716227
            ],
            [
               1.382994924924925,
               0.9969852112787325
            ],
            [
               1.3857974374374373,
               0.9965245701832315
            ],
            [
               1.3885999499499502,
               0.9961258081058555
            ],
            [
               1.3914024624624626,
               0.9959064839599827
            ],
            [
               1.394204974974975,
               0.9959546710056515
            ],
            [
               1.3970074874874874,
               0.9963037692348835
            ],
            [
               1.39981,
               0.9969218107607287
            ]
         ]
      },
      {
         "data": [
            [
               1.39991,
               0.997099796893729
            ],
            [
               1.3971074774774772,
               0.9964989726483757
            ],
            [
               1.3943049549549547,
               0.9960265453467874
            ],
            [
               1.391502432432432,
               0.9957248740571527
            ],
            [
               1.3886999099099095,
               0.9955992272818901
            ],
            [
               1.385897387387387,
               0.9956206491516963
            ],
            [
               1.3830948648648644,
               0.9957372797702793
            ],
            [
               1.3802923423423419,
               0.9958901531624107
            ],
            [
               1.3774898198198193,
               0.9960285770961403
            ],
            [
               1.3746872972972968,
               0.9961208604778338
            ],
            [
               1.3718847747747747,
               0.9961580486186741
            ],
            [
               1.369082252252252,
               0.9961507327600911
            ],
            [
               1.3662797297297296,
               0.9961210898926229
            ],
            [
               1.363477207207207,
               0.9960934350076747
            ],
            [
               1.3606746846846844,
               0.9960864700244183
            ],
            [
               1.3578721621621619,
               0.9961092753756104
            ],
            [
               1.3550696396396393,
               0.9961614370274217
            ],
            [
               1.3522671171171168,
               0.996236184568601
            ],
            [
               1.3494645945945942,
               0.9963245660525317
            ],
            [
               1.3466620720720717,
               0.9964187297496656
            ],
            [
               1.3438595495495491,
               0.9965131866744907
            ],
            [
               1.3410570270270266,
               0.9966040745097655
            ],
            [
               1.338254504504504,
               0.9966874193607587
            ],
            [
               1.335451981981982,
               0.9967577948249613
            ],
            [
               1.3326494594594593,
               0.9968084733090807
            ],
            [
               1.3298469369369368,
               0.9968333260372648
            ],
            [
               1.3270444144144142,
               0.9968297539458362
            ],
            [
               1.3242418918918917,
               0.9968012715994128
            ],
            [
               1.3214393693693691,
               0.996758331587587
            ],
            [
               1.3186368468468466,
               0.9967166085216912
            ],
            [
               1.315834324324324,
               0.9966930106949539
            ],
            [
               1.3130318018018015,
               0.9967007146496474
            ],
            [
               1.310229279279279,
               0.9967450743242168
            ],
            [
               1.3074267567567563,
               0.9968220713134841
            ],
            [
               1.3046242342342338,
               0.9969200734934658
            ],
            [
               1.3018217117117112,
               0.9970243833486649
            ],
            [
               1.2990191891891887,
               0.9971228918722808
            ],
            [
               1.2962166666666666,
               0.9972105971665737
            ],
            [
               1.293414144144144,
               0.9972910687753218
            ],
            [
               1.2906116216216215,
               0.9973740697106948
            ],
            [
               1.287809099099099,
               0.9974700874331943
            ],
            [
               1.2850065765765764,
               0.9975838814428295
            ],
            [
               1.2822040540540538,
               0.9977097698240689
            ],
            [
               1.2794015315315312,
               0.9978309459027515
            ],
            [
               1.2765990090090087,
               0.9979237245375778
            ],
            [
               1.2737964864864861,
               0.9979657317205508
            ],
            [
               1.2709939639639636,
               0.9979453622504604
            ],
            [
               1.268191441441441,
               0.9978690038645897
            ],
            [
               1.2653889189189185,
               0.997762948112962
            ],
            [
               1.262586396396396,
               0.9976685221409416
            ],
            [
               1.2597838738738734,
               0.9976312780824483
            ],
            [
               1.2569813513513513,
               0.9976872786169675
            ],
            [
               1.2541788288288287,
               0.9978508173634182
            ],
            [
               1.2513763063063061,
               0.9981077893849792
            ],
            [
               1.2485737837837836,
               0.9984173391317142
            ],
            [
               1.245771261261261,
               0.9987218357171628
            ],
            [
               1.2429687387387385,
               0.9989625005884408
            ],
            [
               1.240166216216216,
               0.9990960644100626
            ],
            [
               1.2373636936936934,
               0.9991073421606436
            ],
            [
               1.2345611711711708,
               0.9990137871406359
            ],
            [
               1.2317586486486483,
               0.9988605520775997
            ],
            [
               1.2289561261261257,
               0.9987075409860051
            ],
            [
               1.2261536036036031,
               0.9986124027873882
            ],
            [
               1.2233510810810806,
               0.9986145887346995
            ],
            [
               1.2205485585585585,
               0.9987251077877612
            ],
            [
               1.217746036036036,
               0.9989246707158472
            ],
            [
               1.2149435135135134,
               0.9991702053855462
            ],
            [
               1.2121409909909908,
               0.9994071807384193
            ],
            [
               1.2093384684684683,
               0.9995836323739906
            ],
            [
               1.2065359459459457,
               0.9996616939860075
            ],
            [
               1.2037334234234232,
               0.9996237329230437
            ],
            [
               1.2009309009009006,
               0.9994723093276774
            ],
            [
               1.198128378378378,
               0.9992253089023779
            ],
            [
               1.1953258558558555,
               0.9989089692968343
            ],
            [
               1.192523333333333,
               0.9985516906781222
            ],
            [
               1.1897208108108104,
               0.9981805369171424
            ],
            [
               1.1869182882882878,
               0.9978206884016199
            ],
            [
               1.1841157657657653,
               0.9974965367246467
            ],
            [
               1.1813132432432432,
               0.9972322964820672
            ],
            [
               1.1785107207207206,
               0.9970503025401591
            ],
            [
               1.175708198198198,
               0.9969664421663729
            ],
            [
               1.1729056756756755,
               0.996983890514674
            ],
            [
               1.170103153153153,
               0.9970877114645396
            ],
            [
               1.1673006306306304,
               0.997243283534522
            ],
            [
               1.1644981081081078,
               0.9974006163458007
            ],
            [
               1.1616955855855853,
               0.9975046577175455
            ],
            [
               1.1588930630630627,
               0.9975093373167132
            ],
            [
               1.1560905405405402,
               0.997391253550679
            ],
            [
               1.1532880180180176,
               0.9971583710052381
            ],
            [
               1.150485495495495,
               0.9968502087136535
            ],
            [
               1.1476829729729725,
               0.9965285188623869
            ],
            [
               1.14488045045045,
               0.9962605879684743
            ],
            [
               1.1420779279279278,
               0.9960999575414444
            ],
            [
               1.1392754054054053,
               0.9960705719047982
            ],
            [
               1.1364728828828827,
               0.9961595904088796
            ],
            [
               1.1336703603603602,
               0.9963214991299059
            ],
            [
               1.1308678378378376,
               0.9964925294294416
            ],
            [
               1.128065315315315,
               0.9966109429123813
            ],
            [
               1.1252627927927925,
               0.996636668302032
            ],
            [
               1.12246027027027,
               0.996563836111098
            ],
            [
               1.1196577477477474,
               0.9964219969453074
            ],
            [
               1.1168552252252248,
               0.9962655212870704
            ],
            [
               1.1140527027027023,
               0.996154629272513
            ],
            [
               1.1112501801801797,
               0.9961343461509857
            ],
            [
               1.1084476576576572,
               0.9962184358165398
            ],
            [
               1.105645135135135,
               0.9963837472328576
            ],
            [
               1.1028426126126125,
               0.9965769440016516
            ],
            [
               1.10004009009009,
               0.9967314406485961
            ],
            [
               1.0972375675675674,
               0.9967889459333636
            ],
            [
               1.0944350450450449,
               0.9967184762346917
            ],
            [
               1.0916325225225223,
               0.9965265691013265
            ],
            [
               1.0888299999999997,
               0.9962553937453147
            ],
            [
               1.0860274774774772,
               0.9959695010332845
            ],
            [
               1.0832249549549546,
               0.995735699172579
            ],
            [
               1.080422432432432,
               0.9956027196105817
            ],
            [
               1.0776199099099095,
               0.9955872399168266
            ],
            [
               1.074817387387387,
               0.9956705366779097
            ],
            [
               1.0720148648648644,
               0.9958063831657138
            ],
            [
               1.0692123423423419,
               0.9959370658325566
            ],
            [
               1.0664098198198197,
               0.9960118497287918
            ],
            [
               1.0636072972972972,
               0.9960017070622453
            ],
            [
               1.0608047747747746,
               0.995905739013996
            ],
            [
               1.058002252252252,
               0.9957478261918338
            ],
            [
               1.0551997297297295,
               0.9955654943761558
            ],
            [
               1.052397207207207,
               0.9953955523491296
            ],
            [
               1.0495946846846844,
               0.9952618744414319
            ],
            [
               1.0467921621621619,
               0.9951695445867732
            ],
            [
               1.0439896396396393,
               0.9951069497647029
            ],
            [
               1.0411871171171168,
               0.9950543248789705
            ],
            [
               1.0383845945945942,
               0.9949948608874783
            ],
            [
               1.0355820720720716,
               0.9949236593583546
            ],
            [
               1.032779549549549,
               0.9948508182569054
            ],
            [
               1.0299770270270265,
               0.9947973496128151
            ],
            [
               1.0271745045045044,
               0.9947855235269136
            ],
            [
               1.0243719819819819,
               0.9948275014785672
            ],
            [
               1.0215694594594593,
               0.994916905213614
            ],
            [
               1.0187669369369368,
               0.9950269659429964
            ],
            [
               1.0159644144144142,
               0.9951164805537684
            ],
            [
               1.0131618918918917,
               0.9951418645410206
            ],
            [
               1.010359369369369,
               0.9950712288845265
            ],
            [
               1.0075568468468465,
               0.9948955054813935
            ],
            [
               1.004754324324324,
               0.9946325537983145
            ],
            [
               1.0019518018018014,
               0.9943225868102012
            ],
            [
               0.9991492792792789,
               0.9940162937623547
            ],
            [
               0.9963467567567563,
               0.9937596128697199
            ],
            [
               0.9935442342342338,
               0.9935802867483579
            ],
            [
               0.9907417117117117,
               0.993480690587943
            ],
            [
               0.9879391891891891,
               0.9934391913204073
            ],
            [
               0.9851366666666665,
               0.993419282894795
            ],
            [
               0.982334144144144,
               0.993383035295119
            ],
            [
               0.9795316216216214,
               0.9933039643886963
            ],
            [
               0.9767290990990989,
               0.9931747796249435
            ],
            [
               0.9739265765765763,
               0.9930074521927368
            ],
            [
               0.9711240540540538,
               0.9928259298278126
            ],
            [
               0.9683215315315312,
               0.9926545462728125
            ],
            [
               0.9655190090090087,
               0.9925067383210335
            ],
            [
               0.9627164864864861,
               0.9923785228859372
            ],
            [
               0.9599139639639636,
               0.9922493644378974
            ],
            [
               0.957111441441441,
               0.992090251042028
            ],
            [
               0.9543089189189184,
               0.9918760292965749
            ],
            [
               0.9515063963963963,
               0.9915973450981004
            ],
            [
               0.9487038738738738,
               0.9912675340906147
            ],
            [
               0.9459013513513512,
               0.9909215227925261
            ],
            [
               0.9430988288288287,
               0.990606634412645
            ],
            [
               0.9402963063063061,
               0.9903681305600973
            ],
            [
               0.9374937837837836,
               0.9902343056682767
            ],
            [
               0.934691261261261,
               0.9902062639059224
            ],
            [
               0.9318887387387385,
               0.9902560203919208
            ],
            [
               0.9290862162162159,
               0.9903337899402795
            ],
            [
               0.9262836936936933,
               0.9903822241033204
            ],
            [
               0.9234811711711708,
               0.9903530107633929
            ],
            [
               0.9206786486486482,
               0.9902204713482161
            ],
            [
               0.9178761261261257,
               0.9899878383142675
            ],
            [
               0.9150736036036036,
               0.989684391189694
            ],
            [
               0.912271081081081,
               0.9893546962460917
            ],
            [
               0.9094685585585585,
               0.9890437709633502
            ],
            [
               0.9066660360360359,
               0.9887832070800695
            ],
            [
               0.9038635135135134,
               0.9885827528709374
            ],
            [
               0.9010609909909908,
               0.9884298083214844
            ],
            [
               0.8982584684684682,
               0.9882964779726617
            ],
            [
               0.8954559459459457,
               0.9881512521752402
            ],
            [
               0.8926534234234231,
               0.9879709349776404
            ],
            [
               0.8898509009009006,
               0.9877485743101408
            ],
            [
               0.887048378378378,
               0.9874947743444304
            ],
            [
               0.8842458558558555,
               0.9872322579436206
            ],
            [
               0.8814433333333329,
               0.9869859901073379
            ],
            [
               0.8786408108108104,
               0.9867727052424085
            ],
            [
               0.8758382882882882,
               0.9865937837924887
            ],
            [
               0.8730357657657657,
               0.9864341008865778
            ],
            [
               0.8702332432432431,
               0.9862672313852439
            ],
            [
               0.8674307207207206,
               0.9860650645420928
            ],
            [
               0.864628198198198,
               0.9858082927446403
            ],
            [
               0.8618256756756755,
               0.9854939442841912
            ],
            [
               0.8590231531531529,
               0.9851372100230606
            ],
            [
               0.8562206306306304,
               0.9847668601341024
            ],
            [
               0.8534181081081078,
               0.9844158195573263
            ],
            [
               0.8506155855855853,
               0.9841101658573257
            ],
            [
               0.8478130630630627,
               0.9838603474681344
            ],
            [
               0.8450105405405401,
               0.9836576292400128
            ],
            [
               0.8422080180180176,
               0.9834769559161707
            ],
            [
               0.839405495495495,
               0.9832852302180735
            ],
            [
               0.8366029729729729,
               0.9830521910200489
            ],
            [
               0.8338004504504504,
               0.9827602560448274
            ],
            [
               0.8309979279279278,
               0.9824101133042185
            ],
            [
               0.8281954054054053,
               0.982020326881379
            ],
            [
               0.8253928828828827,
               0.9816212336710377
            ],
            [
               0.8225903603603602,
               0.9812452585678404
            ],
            [
               0.8197878378378376,
               0.9809168587607933
            ],
            [
               0.816985315315315,
               0.9806452988442129
            ],
            [
               0.8141827927927925,
               0.9804224111368625
            ],
            [
               0.8113802702702699,
               0.9802258041261933
            ],
            [
               0.8085777477477474,
               0.9800262309143599
            ],
            [
               0.8057752252252248,
               0.9797965889665714
            ],
            [
               0.8029727027027023,
               0.9795196607514915
            ],
            [
               0.8001701801801802,
               0.9791922813798213
            ],
            [
               0.7973676576576576,
               0.9788248870055587
            ],
            [
               0.794565135135135,
               0.9784369063700973
            ],
            [
               0.7917626126126125,
               0.9780497156580616
            ],
            [
               0.7889600900900899,
               0.977679511453035
            ],
            [
               0.7861575675675674,
               0.977332322577023
            ],
            [
               0.7833550450450448,
               0.9770025842765142
            ],
            [
               0.7805525225225223,
               0.976675535066196
            ],
            [
               0.7777499999999997,
               0.9763325447017794
            ],
            [
               0.7749474774774772,
               0.975957674563324
            ],
            [
               0.7721449549549546,
               0.9755435052882768
            ],
            [
               0.769342432432432,
               0.9750945614085897
            ],
            [
               0.7665399099099095,
               0.9746273840709869
            ],
            [
               0.763737387387387,
               0.9741672215938211
            ],
            [
               0.7609348648648648,
               0.9737421763433438
            ],
            [
               0.7581323423423423,
               0.973376264046591
            ],
            [
               0.7553298198198197,
               0.9730830903573493
            ],
            [
               0.7525272972972972,
               0.9728617025252804
            ],
            [
               0.7497247747747746,
               0.9726956827635509
            ],
            [
               0.7469222522522521,
               0.972555822499864
            ],
            [
               0.7441197297297295,
               0.972405897536232
            ],
            [
               0.741317207207207,
               0.9722103163531726
            ],
            [
               0.7385146846846844,
               0.9719419003113683
            ],
            [
               0.7357121621621618,
               0.9715879121779614
            ],
            [
               0.7329096396396393,
               0.9711527550154813
            ],
            [
               0.7301071171171167,
               0.9706564989475026
            ],
            [
               0.7273045945945942,
               0.9701294247679175
            ],
            [
               0.7245020720720716,
               0.9696038599725616
            ],
            [
               0.7216995495495495,
               0.969105424556215
            ],
            [
               0.718897027027027,
               0.9686461230790682
            ],
            [
               0.7160945045045044,
               0.9682213544664253
            ],
            [
               0.7132919819819818,
               0.967811890517565
            ],
            [
               0.7104894594594593,
               0.9673904397785513
            ],
            [
               0.7076869369369367,
               0.9669309720544219
            ],
            [
               0.7048844144144142,
               0.966417989356458
            ],
            [
               0.7020818918918916,
               0.9658527548313269
            ],
            [
               0.6992793693693691,
               0.9652542654002514
            ],
            [
               0.6964768468468465,
               0.9646543082772165
            ],
            [
               0.693674324324324,
               0.9640878319015294
            ],
            [
               0.6908718018018014,
               0.9635814912651723
            ],
            [
               0.6880692792792789,
               0.9631440354988545
            ],
            [
               0.6852667567567567,
               0.9627618611235156
            ],
            [
               0.6824642342342342,
               0.9624015877393974
            ],
            [
               0.6796617117117116,
               0.9620193326195583
            ],
            [
               0.6768591891891891,
               0.9615741423277004
            ],
            [
               0.6740566666666665,
               0.9610415153061149
            ],
            [
               0.671254144144144,
               0.9604226645703753
            ],
            [
               0.6684516216216214,
               0.9597462877730902
            ],
            [
               0.6656490990990989,
               0.9590618391837868
            ],
            [
               0.6628465765765763,
               0.9584259589736057
            ],
            [
               0.6600440540540538,
               0.9578859604962837
            ],
            [
               0.6572415315315312,
               0.9574653593851092
            ],
            [
               0.6544390090090086,
               0.9571559573759829
            ],
            [
               0.6516364864864861,
               0.9569190737601361
            ],
            [
               0.6488339639639635,
               0.9566957299446603
            ],
            [
               0.6460314414414414,
               0.9564228160492987
            ],
            [
               0.6432289189189189,
               0.9560503942670207
            ],
            [
               0.6404263963963963,
               0.9555549330443593
            ],
            [
               0.6376238738738738,
               0.9549445449571683
            ],
            [
               0.6348213513513512,
               0.9542548140089469
            ],
            [
               0.6320188288288286,
               0.9535367379288289
            ],
            [
               0.6292163063063061,
               0.9528407331013544
            ],
            [
               0.6264137837837835,
               0.9522017815765005
            ],
            [
               0.623611261261261,
               0.9516302938410288
            ],
            [
               0.6208087387387384,
               0.9511113064090921
            ],
            [
               0.6180062162162159,
               0.9506118873382723
            ],
            [
               0.6152036936936933,
               0.9500939900253589
            ],
            [
               0.6124011711711708,
               0.9495283268304113
            ],
            [
               0.6095986486486482,
               0.9489046477279472
            ],
            [
               0.6067961261261261,
               0.9482351279280812
            ],
            [
               0.6039936036036035,
               0.9475499226685056
            ],
            [
               0.601191081081081,
               0.946886541663083
            ],
            [
               0.5983885585585584,
               0.9462766784753425
            ],
            [
               0.5955860360360359,
               0.9457348748012038
            ],
            [
               0.5927835135135133,
               0.9452527031187612
            ],
            [
               0.5899809909909908,
               0.9448002860684583
            ],
            [
               0.5871784684684682,
               0.9443345797341449
            ],
            [
               0.5843759459459457,
               0.943811719246699
            ],
            [
               0.5815734234234231,
               0.9431995306822889
            ],
            [
               0.5787709009009008,
               0.9424863949664759
            ],
            [
               0.5759683783783782,
               0.9416839237893686
            ],
            [
               0.5731658558558557,
               0.9408229133145518
            ],
            [
               0.5703633333333331,
               0.9399441088301503
            ],
            [
               0.5675608108108106,
               0.9390867909267229
            ],
            [
               0.564758288288288,
               0.9382786560142986
            ],
            [
               0.5619557657657654,
               0.9375298335767732
            ],
            [
               0.5591532432432431,
               0.9368324311114373
            ],
            [
               0.5563507207207206,
               0.9361652345313884
            ],
            [
               0.553548198198198,
               0.9355016845540631
            ],
            [
               0.5507456756756755,
               0.9348184402813378
            ],
            [
               0.5479431531531529,
               0.934101917686559
            ],
            [
               0.5451406306306303,
               0.9333510504331421
            ],
            [
               0.5423381081081078,
               0.9325758292163933
            ],
            [
               0.5395355855855855,
               0.9317924942077895
            ],
            [
               0.5367330630630629,
               0.9310171846768567
            ],
            [
               0.5339305405405403,
               0.9302601504853254
            ],
            [
               0.5311280180180178,
               0.9295222756129626
            ],
            [
               0.5283254954954952,
               0.9287948247599054
            ],
            [
               0.5255229729729727,
               0.9280622935872156
            ],
            [
               0.5227204504504503,
               0.92730733635996
            ],
            [
               0.5199179279279278,
               0.9265162056456373
            ],
            [
               0.5171154054054052,
               0.9256830815760497
            ],
            [
               0.5143128828828827,
               0.9248120642510627
            ],
            [
               0.5115103603603601,
               0.9239163076949037
            ],
            [
               0.5087078378378376,
               0.9230145795862841
            ],
            [
               0.505905315315315,
               0.9221262251691222
            ],
            [
               0.5031027927927927,
               0.9212659281684594
            ],
            [
               0.5003002702702701,
               0.9204397043072163
            ],
            [
               0.4974977477477476,
               0.9196432314184273
            ],
            [
               0.494695225225225,
               0.9188629970076656
            ],
            [
               0.49189270270270247,
               0.9180799806931592
            ],
            [
               0.4890901801801799,
               0.9172748760124783
            ],
            [
               0.48628765765765736,
               0.9164333847726698
            ],
            [
               0.483485135135135,
               0.9155500332358639
            ],
            [
               0.48068261261261247,
               0.9146293194504747
            ],
            [
               0.4778800900900899,
               0.9136837425295194
            ],
            [
               0.47507756756756736,
               0.9127292048548417
            ],
            [
               0.4722750450450448,
               0.9117791493792007
            ],
            [
               0.46947252252252225,
               0.9108393141302802
            ],
            [
               0.4666699999999997,
               0.9099049468937175
            ],
            [
               0.46386747747747736,
               0.9089616720789162
            ],
            [
               0.4610649549549548,
               0.9079900825548657
            ],
            [
               0.45826243243243225,
               0.9069728616662114
            ],
            [
               0.4554599099099097,
               0.905902235726491
            ],
            [
               0.45265738738738714,
               0.9047851872589769
            ],
            [
               0.4498548648648646,
               0.9036443230902582
            ],
            [
               0.44705234234234204,
               0.9025135239960493
            ],
            [
               0.4442498198198197,
               0.901429166346883
            ],
            [
               0.44144729729729715,
               0.9004192784023328
            ],
            [
               0.4386447747747746,
               0.8994939297648856
            ],
            [
               0.43584225225225204,
               0.8986400733351763
            ],
            [
               0.4330397297297295,
               0.89782290049334
            ],
            [
               0.43023720720720693,
               0.8969938328983713
            ],
            [
               0.4274346846846844,
               0.8961031503148178
            ],
            [
               0.42463216216216204,
               0.8951136436680105
            ],
            [
               0.4218296396396395,
               0.8940111592804354
            ],
            [
               0.41902711711711693,
               0.8928087019360578
            ],
            [
               0.4162245945945944,
               0.8915426899249026
            ],
            [
               0.4134220720720718,
               0.8902624087154021
            ],
            [
               0.41061954954954927,
               0.8890158872809302
            ],
            [
               0.40781702702702693,
               0.8878365802407349
            ],
            [
               0.4050145045045044,
               0.8867349618212921
            ],
            [
               0.4022119819819818,
               0.8856974898305472
            ],
            [
               0.39940945945945927,
               0.8846929233167034
            ],
            [
               0.3966069369369367,
               0.883683522479517
            ],
            [
               0.39380441441441416,
               0.8826370808927326
            ],
            [
               0.3910018918918916,
               0.8815356006055186
            ],
            [
               0.3881993693693693,
               0.880377777612843
            ],
            [
               0.3853968468468467,
               0.8791748363759426
            ],
            [
               0.38259432432432416,
               0.8779417765459272
            ],
            [
               0.3797918018018016,
               0.8766878375970657
            ],
            [
               0.37698927927927905,
               0.87541028063164
            ],
            [
               0.3741867567567565,
               0.8740942877341438
            ],
            [
               0.37138423423423395,
               0.8727193391784056
            ],
            [
               0.3685817117117116,
               0.8712697464470784
            ],
            [
               0.36577918918918906,
               0.869745121520211
            ],
            [
               0.3629766666666665,
               0.8681662249595663
            ],
            [
               0.36017414414414395,
               0.8665730764062007
            ],
            [
               0.3573716216216214,
               0.8650149861437655
            ],
            [
               0.35456909909909884,
               0.8635352994890928
            ],
            [
               0.3517665765765763,
               0.8621559684793996
            ],
            [
               0.34896405405405395,
               0.8608676432337758
            ],
            [
               0.3461615315315314,
               0.8596294693795474
            ],
            [
               0.34335900900900884,
               0.8583796032357887
            ],
            [
               0.3405564864864863,
               0.8570536708109497
            ],
            [
               0.33775396396396373,
               0.8556053462507778
            ],
            [
               0.3349514414414412,
               0.854022066548322
            ],
            [
               0.3321489189189186,
               0.8523301660542419
            ],
            [
               0.3293463963963963,
               0.8505870913092155
            ],
            [
               0.32654387387387374,
               0.8488627506563255
            ],
            [
               0.3237413513513512,
               0.8472159495140101
            ],
            [
               0.3209388288288286,
               0.845673851041272
            ],
            [
               0.31813630630630607,
               0.8442216888127414
            ],
            [
               0.3153337837837835,
               0.8428066759509301
            ],
            [
               0.31253126126126096,
               0.8413552556967958
            ],
            [
               0.30972873873873863,
               0.8397981541395365
            ],
            [
               0.3069262162162161,
               0.8380947811299351
            ],
            [
               0.3041236936936935,
               0.8362484691015748
            ],
            [
               0.30132117117117097,
               0.8343069583496541
            ],
            [
               0.2985186486486484,
               0.8323475016712873
            ],
            [
               0.29571612612612586,
               0.8304512908224357
            ],
            [
               0.2929136036036035,
               0.8286757426127838
            ],
            [
               0.29011108108108097,
               0.8270341376795294
            ],
            [
               0.2873085585585584,
               0.8254897708263988
            ],
            [
               0.28450603603603586,
               0.823966886669498
            ],
            [
               0.2817035135135133,
               0.822374892859338
            ],
            [
               0.27890099099099075,
               0.8206376744345156
            ],
            [
               0.2760984684684682,
               0.8187179392566861
            ],
            [
               0.27329594594594586,
               0.8166281266278534
            ],
            [
               0.2704934234234233,
               0.8144240128427573
            ],
            [
               0.26769090090090075,
               0.8121831847653587
            ],
            [
               0.2648883783783782,
               0.8099759243484643
            ],
            [
               0.26208585585585564,
               0.8078388459305952
            ],
            [
               0.2592833333333331,
               0.8057608177800339
            ],
            [
               0.25648081081081053,
               0.8036864969812916
            ],
            [
               0.2536782882882882,
               0.8015366302849816
            ],
            [
               0.25087576576576565,
               0.7992382637680759
            ],
            [
               0.2480732432432431,
               0.7967542836069041
            ],
            [
               0.24527072072072054,
               0.7941016358583317
            ],
            [
               0.24246819819819798,
               0.7913512461050656
            ],
            [
               0.23966567567567543,
               0.7886088695120892
            ],
            [
               0.23686315315315287,
               0.7859827294283812
            ],
            [
               0.23406063063063054,
               0.7835485488628786
            ],
            [
               0.23125810810810798,
               0.7813237644636031
            ],
            [
               0.22845558558558543,
               0.7792598701581246
            ],
            [
               0.22565306306306288,
               0.7772558887704266
            ],
            [
               0.22285054054054032,
               0.7751889177211924
            ],
            [
               0.22004801801801777,
               0.7729519386294228
            ],
            [
               0.2172454954954952,
               0.770486588901518
            ],
            [
               0.21444297297297288,
               0.7678002235579522
            ],
            [
               0.21164045045045032,
               0.764961796894988
            ],
            [
               0.20883792792792777,
               0.7620780982290896
            ],
            [
               0.20603540540540521,
               0.7592583105435833
            ],
            [
               0.20323288288288266,
               0.7565785649297463
            ],
            [
               0.2004303603603601,
               0.75405792932111
            ],
            [
               0.19762783783783777,
               0.7516532452872255
            ],
            [
               0.19482531531531522,
               0.7492738458198753
            ],
            [
               0.19202279279279266,
               0.7468106560918808
            ],
            [
               0.1892202702702701,
               0.7441697019135054
            ],
            [
               0.18641774774774755,
               0.7412990693165695
            ],
            [
               0.183615225225225,
               0.7382010748403354
            ],
            [
               0.18081270270270244,
               0.7349267446252787
            ],
            [
               0.1780101801801801,
               0.7315557217283142
            ],
            [
               0.17520765765765756,
               0.7281693261996827
            ],
            [
               0.172405135135135,
               0.72482616547405
            ],
            [
               0.16960261261261245,
               0.7215480152279496
            ],
            [
               0.1668000900900899,
               0.7183194505722859
            ],
            [
               0.16399756756756734,
               0.7150995700136851
            ],
            [
               0.16119504504504478,
               0.7118400289099842
            ],
            [
               0.15839252252252245,
               0.7085019322565942
            ],
            [
               0.1555899999999999,
               0.7050653980311088
            ],
            [
               0.15278747747747734,
               0.7015291426783095
            ],
            [
               0.14998495495495479,
               0.697901770254453
            ],
            [
               0.14718243243243223,
               0.6941898248014002
            ],
            [
               0.14437990990990968,
               0.6903887711832533
            ],
            [
               0.14157738738738712,
               0.6864815073548605
            ],
            [
               0.1387748648648648,
               0.6824454557761259
            ],
            [
               0.13597234234234223,
               0.6782652115151604
            ],
            [
               0.13316981981981968,
               0.6739448417983007
            ],
            [
               0.13036729729729712,
               0.6695134918114702
            ],
            [
               0.12756477477477457,
               0.6650202558532623
            ],
            [
               0.12476225225225201,
               0.6605185225119052
            ],
            [
               0.12195972972972946,
               0.6560445755305508
            ],
            [
               0.11915720720720713,
               0.6515982886973826
            ],
            [
               0.11635468468468457,
               0.6471339459456129
            ],
            [
               0.11355216216216202,
               0.642566239464498
            ],
            [
               0.11074963963963946,
               0.637791253979431
            ],
            [
               0.10794711711711691,
               0.6327165702452042
            ],
            [
               0.10514459459459435,
               0.6272906356514643
            ],
            [
               0.1023420720720718,
               0.6215208770496736
            ],
            [
               0.09953954954954947,
               0.6154731617740758
            ],
            [
               0.09673702702702691,
               0.6092512645974173
            ],
            [
               0.09393450450450436,
               0.6029619662787409
            ],
            [
               0.0911319819819818,
               0.5966768407561756
            ],
            [
               0.08832945945945925,
               0.5904036491336602
            ],
            [
               0.08552693693693669,
               0.5840776870619433
            ],
            [
               0.08272441441441436,
               0.5775770995845937
            ],
            [
               0.0799218918918918,
               0.5707581181077712
            ],
            [
               0.07711936936936925,
               0.5634991213966509
            ],
            [
               0.0743168468468467,
               0.5557388742961602
            ],
            [
               0.07151432432432414,
               0.5474956316160404
            ],
            [
               0.06871180180180159,
               0.5388597460144859
            ],
            [
               0.06590927927927903,
               0.5299611177035499
            ],
            [
               0.0631067567567567,
               0.5209213902818102
            ],
            [
               0.060304234234234144,
               0.5118063032622
            ],
            [
               0.05750171171171159,
               0.5025940866730214
            ],
            [
               0.054699189189189035,
               0.4931709114320709
            ],
            [
               0.05189666666666648,
               0.4833556804461068
            ],
            [
               0.049094144144143925,
               0.4729466891984153
            ],
            [
               0.04629162162162137,
               0.4617751425490868
            ],
            [
               0.04348909909909904,
               0.4497477571895646
            ],
            [
               0.04068657657657648,
               0.4368637340351864
            ],
            [
               0.03788405405405393,
               0.4231993713218062
            ],
            [
               0.035081531531531374,
               0.40886398867533846
            ],
            [
               0.03227900900900882,
               0.39394030509588196
            ],
            [
               0.029476486486486264,
               0.3784278909628356
            ],
            [
               0.02667396396396371,
               0.3622080021884678
            ],
            [
               0.023871441441441377,
               0.3450420671390625
            ],
            [
               0.021068918918918822,
               0.32660622512768367
            ],
            [
               0.018266396396396267,
               0.306553701965915
            ],
            [
               0.015463873873873712,
               0.28458873885969194
            ],
            [
               0.012661351351351158,
               0.2605326902681939
            ],
            [
               0.009858828828828603,
               0.2343655846516144
            ],
            [
               0.007056306306306048,
               0.20623388365825912
            ],
            [
               0.004253783783783716,
               0.17642492197660897
            ],
            [
               0.0014512612612611608,
               0.14531749659033144
            ],
            [
               -0.001351261261261394,
               0.11332362779423943
            ],
            [
               -0.004153783783783949,
               0.08083718515481642
            ],
            [
               -0.006956306306306503,
               0.048201029064463
            ],
            [
               -0.009758828828829058,
               0.01569720341978098
            ],
            [
               -0.012561351351351613,
               -0.0164429786096833
            ],
            [
               -0.015363873873873946,
               -0.04801789899956749
            ],
            [
               -0.0181663963963965,
               -0.07883479663768367
            ],
            [
               -0.020968918918919055,
               -0.10869852474329617
            ],
            [
               -0.02377144144144161,
               -0.1374145568487143
            ],
            [
               -0.026573963963964164,
               -0.16480501949383247
            ],
            [
               -0.02937648648648672,
               -0.1907316120269087
            ],
            [
               -0.03217900900900905,
               -0.21511690251500482
            ],
            [
               -0.03498153153153161,
               -0.23795625937012205
            ],
            [
               -0.03778405405405416,
               -0.2593160695492565
            ],
            [
               -0.040586576576576716,
               -0.27931853451956457
            ],
            [
               -0.04338909909909927,
               -0.29811754078934444
            ],
            [
               -0.046191621621621826,
               -0.31587248117299066
            ],
            [
               -0.04899414414414438,
               -0.3327268135777105
            ],
            [
               -0.05179666666666671,
               -0.34879585291091714
            ],
            [
               -0.05459918918918927,
               -0.3641648045676491
            ],
            [
               -0.05740171171171182,
               -0.378894692446069
            ],
            [
               -0.06020423423423438,
               -0.39303176193736733
            ],
            [
               -0.06300675675675693,
               -0.4066157288293774
            ],
            [
               -0.06580927927927949,
               -0.4196837489071745
            ],
            [
               -0.06861180180180204,
               -0.4322694395574908
            ],
            [
               -0.07141432432432437,
               -0.44439865455063365
            ],
            [
               -0.07421684684684693,
               -0.45608508769896733
            ],
            [
               -0.07701936936936948,
               -0.46732871235418316
            ],
            [
               -0.07982189189189204,
               -0.4781186983966586
            ],
            [
               -0.0826244144144146,
               -0.48844042831212686
            ],
            [
               -0.08542693693693715,
               -0.498284415457
            ],
            [
               -0.0882294594594597,
               -0.5076540367310725
            ],
            [
               -0.09103198198198204,
               -0.5165693501943103
            ],
            [
               -0.09383450450450459,
               -0.5250656899372473
            ],
            [
               -0.09663702702702714,
               -0.5331876215117787
            ],
            [
               -0.0994395495495497,
               -0.5409804511345722
            ],
            [
               -0.10224207207207225,
               -0.548482205312758
            ],
            [
               -0.10504459459459481,
               -0.5557186045965938
            ],
            [
               -0.10784711711711736,
               -0.5627022643991736
            ],
            [
               -0.1106496396396397,
               -0.5694357273115263
            ],
            [
               -0.11345216216216225,
               -0.5759166283144466
            ],
            [
               -0.1162546846846848,
               -0.5821428120413377
            ],
            [
               -0.11905720720720736,
               -0.5881156921588278
            ],
            [
               -0.12185972972972992,
               -0.5938412938591442
            ],
            [
               -0.12466225225225247,
               -0.5993296968457972
            ],
            [
               -0.12746477477477502,
               -0.6045944006685972
            ],
            [
               -0.13026729729729736,
               -0.6096530821794334
            ],
            [
               -0.1330698198198199,
               -0.6145303028095335
            ],
            [
               -0.13587234234234247,
               -0.6192613411135585
            ],
            [
               -0.13867486486486502,
               -0.6238951047613392
            ],
            [
               -0.14147738738738758,
               -0.6284936306706069
            ],
            [
               -0.14427990990991013,
               -0.633126348151757
            ],
            [
               -0.14708243243243246,
               -0.6378589528332901
            ],
            [
               -0.14988495495495502,
               -0.6427388800624224
            ],
            [
               -0.15268747747747757,
               -0.6477811834000662
            ],
            [
               -0.15549000000000013,
               -0.6529593622594305
            ],
            [
               -0.15829252252252268,
               -0.6582049196613853
            ],
            [
               -0.16109504504504524,
               -0.6634172599636035
            ],
            [
               -0.1638975675675678,
               -0.6684825688933473
            ],
            [
               -0.16670009009009013,
               -0.6732974945373351
            ],
            [
               -0.16950261261261268,
               -0.6777917191869143
            ],
            [
               -0.17230513513513523,
               -0.6819435056877138
            ],
            [
               -0.1751076576576578,
               -0.6857840919435512
            ],
            [
               -0.17791018018018034,
               -0.6893898719930776
            ],
            [
               -0.1807127027027029,
               -0.6928646907250924
            ],
            [
               -0.18351522522522545,
               -0.6963172286632427
            ],
            [
               -0.1863177477477478,
               -0.6998395459645338
            ],
            [
               -0.18912027027027034,
               -0.7034920927921025
            ],
            [
               -0.1919227927927929,
               -0.7072981912145655
            ],
            [
               -0.19472531531531545,
               -0.7112479608481621
            ],
            [
               -0.197527837837838,
               -0.7153089136108929
            ],
            [
               -0.20033036036036056,
               -0.7194388549890209
            ],
            [
               -0.20313288288288311,
               -0.723596735430118
            ],
            [
               -0.20593540540540545,
               -0.7277485611912212
            ],
            [
               -0.208737927927928,
               -0.7318677658930024
            ],
            [
               -0.21154045045045056,
               -0.7359316753237476
            ],
            [
               -0.2143429729729731,
               -0.7399170555179623
            ],
            [
               -0.21714549549549567,
               -0.7437977685141572
            ],
            [
               -0.21994801801801822,
               -0.747546335960899
            ],
            [
               -0.22275054054054078,
               -0.7511392649195395
            ],
            [
               -0.2255530630630631,
               -0.7545641192962947
            ],
            [
               -0.22835558558558566,
               -0.7578252764709537
            ],
            [
               -0.23115810810810822,
               -0.7609455177713678
            ],
            [
               -0.23396063063063077,
               -0.7639620059460392
            ],
            [
               -0.23676315315315333,
               -0.7669172852280841
            ],
            [
               -0.23956567567567588,
               -0.76984791603148
            ],
            [
               -0.24236819819819821,
               -0.7727744675999513
            ],
            [
               -0.24517072072072077,
               -0.7756963854378318
            ],
            [
               -0.24797324324324332,
               -0.7785937498683866
            ],
            [
               -0.2507757657657659,
               -0.7814356444221308
            ],
            [
               -0.25357828828828843,
               -0.7841925533235806
            ],
            [
               -0.256380810810811,
               -0.7868487178347348
            ],
            [
               -0.25918333333333354,
               -0.7894102413978632
            ],
            [
               -0.2619858558558559,
               -0.7919060195481731
            ],
            [
               -0.26478837837837843,
               -0.7943808670886552
            ],
            [
               -0.267590900900901,
               -0.7968827593634427
            ],
            [
               -0.27039342342342354,
               -0.7994480502488615
            ],
            [
               -0.2731959459459461,
               -0.8020892358871864
            ],
            [
               -0.27599846846846865,
               -0.8047890789650279
            ],
            [
               -0.2788009909909912,
               -0.8075029580937862
            ],
            [
               -0.28160351351351354,
               -0.8101688105157119
            ],
            [
               -0.2844060360360361,
               -0.812721801241913
            ],
            [
               -0.28720855855855865,
               -0.8151095695260546
            ],
            [
               -0.2900110810810812,
               -0.8173039274539975
            ],
            [
               -0.29281360360360376,
               -0.8193061311968423
            ],
            [
               -0.2956161261261263,
               -0.8211448447714303
            ],
            [
               -0.29841864864864887,
               -0.8228679955098366
            ],
            [
               -0.3012211711711712,
               -0.824531237697727
            ],
            [
               -0.30402369369369375,
               -0.8261862940978723
            ],
            [
               -0.3068262162162163,
               -0.8278719838434585
            ],
            [
               -0.30962873873873886,
               -0.8296095521179201
            ],
            [
               -0.3124312612612614,
               -0.8314024763892522
            ],
            [
               -0.31523378378378397,
               -0.8332397323029184
            ],
            [
               -0.3180363063063065,
               -0.835100893959451
            ],
            [
               -0.32083882882882886,
               -0.8369614924539623
            ],
            [
               -0.3236413513513514,
               -0.8387975858694714
            ],
            [
               -0.32644387387387397,
               -0.8405891769286005
            ],
            [
               -0.3292463963963965,
               -0.8423226253102076
            ],
            [
               -0.3320489189189191,
               -0.8439923496785438
            ],
            [
               -0.33485144144144163,
               -0.8456019118998438
            ],
            [
               -0.3376539639639642,
               -0.8471642141840335
            ],
            [
               -0.3404564864864865,
               -0.8487002896129705
            ],
            [
               -0.3432590090090091,
               -0.8502362452094145
            ],
            [
               -0.34606153153153163,
               -0.8517983809588341
            ],
            [
               -0.3488640540540542,
               -0.8534072163525467
            ],
            [
               -0.35166657657657674,
               -0.855071818136907
            ],
            [
               -0.3544690990990993,
               -0.8567861192378359
            ],
            [
               -0.3572716216216216,
               -0.8585286390954394
            ],
            [
               -0.3600741441441442,
               -0.8602661625126187
            ],
            [
               -0.36287666666666674,
               -0.8619607454450269
            ],
            [
               -0.3656791891891893,
               -0.8635782928575353
            ],
            [
               -0.36848171171171185,
               -0.8650963164120219
            ],
            [
               -0.3712842342342344,
               -0.866508606376558
            ],
            [
               -0.37408675675675696,
               -0.8678254597023515
            ],
            [
               -0.3768892792792793,
               -0.8690695240615917
            ],
            [
               -0.37969180180180184,
               -0.8702687686790302
            ],
            [
               -0.3824943243243244,
               -0.8714490575607744
            ],
            [
               -0.38529684684684695,
               -0.8726289073039549
            ],
            [
               -0.3880993693693695,
               -0.8738181818406554
            ],
            [
               -0.39090189189189206,
               -0.8750209715532572
            ],
            [
               -0.3937044144144146,
               -0.8762412484494112
            ],
            [
               -0.39650693693693695,
               -0.8774886924304812
            ],
            [
               -0.3993094594594595,
               -0.8787818234150631
            ],
            [
               -0.40211198198198206,
               -0.8801464126706569
            ],
            [
               -0.4049145045045046,
               -0.8816088534750188
            ],
            [
               -0.40771702702702717,
               -0.8831861811924022
            ],
            [
               -0.4105195495495496,
               -0.8848760287702362
            ],
            [
               -0.41332207207207217,
               -0.8866503628158062
            ],
            [
               -0.4161245945945947,
               -0.8884560672190163
            ],
            [
               -0.4189271171171173,
               -0.8902234749176627
            ],
            [
               -0.4217296396396397,
               -0.8918813708417013
            ],
            [
               -0.4245321621621623,
               -0.8933746337813061
            ],
            [
               -0.42733468468468483,
               -0.894679372678346
            ],
            [
               -0.4301372072072073,
               -0.895810671981387
            ],
            [
               -0.4329397297297298,
               -0.8968199311343714
            ],
            [
               -0.4357422522522524,
               -0.8977817740530527
            ],
            [
               -0.4385447747747748,
               -0.8987737259731812
            ],
            [
               -0.4413472972972974,
               -0.8998542893374317
            ],
            [
               -0.44414981981981994,
               -0.901045875922905
            ],
            [
               -0.4469523423423425,
               -0.902327919272194
            ],
            [
               -0.44975486486486493,
               -0.9036426551292249
            ],
            [
               -0.4525573873873875,
               -0.9049123230170402
            ],
            [
               -0.45535990990991004,
               -0.9060630301922266
            ],
            [
               -0.4581624324324325,
               -0.9070483244020642
            ],
            [
               -0.46096495495495504,
               -0.9078653673611297
            ],
            [
               -0.4637674774774776,
               -0.9085586007649531
            ],
            [
               -0.46657000000000015,
               -0.9092094030032747
            ],
            [
               -0.4693725225225226,
               -0.9099143904262098
            ],
            [
               -0.47217504504504515,
               -0.9107584711251626
            ],
            [
               -0.4749775675675677,
               -0.9117904491288027
            ],
            [
               -0.47778009009009015,
               -0.9130083593550149
            ],
            [
               -0.4805826126126127,
               -0.9143589402634926
            ],
            [
               -0.48338513513513526,
               -0.9157515321397994
            ],
            [
               -0.4861876576576578,
               -0.9170824529254263
            ],
            [
               -0.48899018018018026,
               -0.9182628255667056
            ],
            [
               -0.4917927027027028,
               -0.9192418425604743
            ],
            [
               -0.49459522522522537,
               -0.9200188552898136
            ],
            [
               -0.4973977477477478,
               -0.9206410421845173
            ],
            [
               -0.5002002702702704,
               -0.9211877166784249
            ],
            [
               -0.5030027927927929,
               -0.9217462738922941
            ],
            [
               -0.5058053153153154,
               -0.9223871510607821
            ],
            [
               -0.5086078378378379,
               -0.9231452816678234
            ],
            [
               -0.5114103603603605,
               -0.924013349379005
            ],
            [
               -0.514212882882883,
               -0.9249483898191043
            ],
            [
               -0.5170154054054055,
               -0.9258891256417566
            ],
            [
               -0.519817927927928,
               -0.926778149444405
            ],
            [
               -0.5226204504504506,
               -0.9275816983573741
            ],
            [
               -0.525422972972973,
               -0.9283007001178918
            ],
            [
               -0.5282254954954956,
               -0.928969692672073
            ],
            [
               -0.5310280180180181,
               -0.9296441839950909
            ],
            [
               -0.5338305405405407,
               -0.9303807586575035
            ],
            [
               -0.5366330630630631,
               -0.9312165639666622
            ],
            [
               -0.5394355855855857,
               -0.9321549877167168
            ],
            [
               -0.5422381081081082,
               -0.9331623251576848
            ],
            [
               -0.5450406306306307,
               -0.9341766783200521
            ],
            [
               -0.5478431531531532,
               -0.9351263798134561
            ],
            [
               -0.5506456756756758,
               -0.9359521525254154
            ],
            [
               -0.5534481981981982,
               -0.9366259907465346
            ],
            [
               -0.5562507207207208,
               -0.9371607644063105
            ],
            [
               -0.5590532432432433,
               -0.9376074738090373
            ],
            [
               -0.5618557657657659,
               -0.9380409744317362
            ],
            [
               -0.5646582882882883,
               -0.9385386020246146
            ],
            [
               -0.5674608108108109,
               -0.9391583077787712
            ],
            [
               -0.5702633333333335,
               -0.9399229802308796
            ],
            [
               -0.5730658558558559,
               -0.9408155881673755
            ],
            [
               -0.5758683783783785,
               -0.9417863083711762
            ],
            [
               -0.578670900900901,
               -0.9427690358108414
            ],
            [
               -0.5814734234234236,
               -0.9437018226805407
            ],
            [
               -0.584275945945946,
               -0.9445447515573677
            ],
            [
               -0.5870784684684686,
               -0.9452898087874135
            ],
            [
               -0.5898809909909911,
               -0.9459600899018956
            ],
            [
               -0.5926835135135136,
               -0.9465991950575716
            ],
            [
               -0.5954860360360361,
               -0.9472547883008431
            ],
            [
               -0.5982885585585587,
               -0.947961993462377
            ],
            [
               -0.6010910810810811,
               -0.9487320699950872
            ],
            [
               -0.6038936036036037,
               -0.9495497966913149
            ],
            [
               -0.6066961261261262,
               -0.9503799244038436
            ],
            [
               -0.6094986486486488,
               -0.9511800062937834
            ],
            [
               -0.6123011711711712,
               -0.9519149047077107
            ],
            [
               -0.6151036936936938,
               -0.9525679512894163
            ],
            [
               -0.6179062162162163,
               -0.9531451493547838
            ],
            [
               -0.6207087387387388,
               -0.9536714049171415
            ],
            [
               -0.6235112612612613,
               -0.9541806109994986
            ],
            [
               -0.6263137837837839,
               -0.9547034876427045
            ],
            [
               -0.6291163063063064,
               -0.9552576894739118
            ],
            [
               -0.6319188288288289,
               -0.9558436619282702
            ],
            [
               -0.6347213513513514,
               -0.9564474706047843
            ],
            [
               -0.637523873873874,
               -0.9570491892181312
            ],
            [
               -0.6403263963963964,
               -0.9576333754177372
            ],
            [
               -0.643128918918919,
               -0.9581974303927907
            ],
            [
               -0.6459314414414415,
               -0.958754479309426
            ],
            [
               -0.6487339639639641,
               -0.9593295025151269
            ],
            [
               -0.6515364864864865,
               -0.9599500159233678
            ],
            [
               -0.6543390090090091,
               -0.9606346969775648
            ],
            [
               -0.6571415315315317,
               -0.9613842078458723
            ],
            [
               -0.6599440540540541,
               -0.9621777616376407
            ],
            [
               -0.6627465765765767,
               -0.9629769612610674
            ],
            [
               -0.6655490990990992,
               -0.9637358429874182
            ],
            [
               -0.6683516216216216,
               -0.9644138202550756
            ],
            [
               -0.6711541441441442,
               -0.9649871610350292
            ],
            [
               -0.6739566666666668,
               -0.965455132047407
            ],
            [
               -0.6767591891891893,
               -0.9658388254894769
            ],
            [
               -0.6795617117117118,
               -0.9661732656011575
            ],
            [
               -0.6823642342342343,
               -0.9664957352098147
            ],
            [
               -0.6851667567567569,
               -0.966834515753997
            ],
            [
               -0.6879692792792793,
               -0.9672019472228992
            ],
            [
               -0.6907718018018019,
               -0.9675940027296306
            ],
            [
               -0.6935743243243244,
               -0.9679960781682359
            ],
            [
               -0.696376846846847,
               -0.9683923542220044
            ],
            [
               -0.6991793693693694,
               -0.9687747763965808
            ],
            [
               -0.701981891891892,
               -0.9691479175695858
            ],
            [
               -0.7047844144144145,
               -0.9695276631508432
            ],
            [
               -0.707586936936937,
               -0.9699341648555204
            ],
            [
               -0.7103894594594595,
               -0.9703818920679428
            ],
            [
               -0.7131919819819821,
               -0.9708709422007507
            ],
            [
               -0.7159945045045045,
               -0.9713835016870367
            ],
            [
               -0.7187970270270271,
               -0.971887519784222
            ],
            [
               -0.7215995495495496,
               -0.9723469067815791
            ],
            [
               -0.7244020720720722,
               -0.9727349106050774
            ],
            [
               -0.7272045945945946,
               -0.9730457836781754
            ],
            [
               -0.7300071171171172,
               -0.9733000738650777
            ],
            [
               -0.7328096396396397,
               -0.9735408776559262
            ],
            [
               -0.7356121621621622,
               -0.9738215357534068
            ],
            [
               -0.7384146846846847,
               -0.974188433571264
            ],
            [
               -0.7412172072072073,
               -0.9746646258874873
            ],
            [
               -0.7440197297297299,
               -0.9752401243982015
            ],
            [
               -0.7468222522522523,
               -0.975872721409105
            ],
            [
               -0.7496247747747748,
               -0.9764997686098784
            ],
            [
               -0.7524272972972974,
               -0.9770575418807488
            ],
            [
               -0.7552298198198198,
               -0.9775020233665539
            ],
            [
               -0.7580323423423424,
               -0.9778241452553986
            ],
            [
               -0.760834864864865,
               -0.978054120312215
            ],
            [
               -0.7636373873873875,
               -0.97825297045603
            ],
            [
               -0.76643990990991,
               -0.9784936165420381
            ],
            [
               -0.7692424324324325,
               -0.978837471998347
            ],
            [
               -0.7720449549549551,
               -0.9793141475361634
            ],
            [
               -0.7748474774774775,
               -0.9799110122904322
            ],
            [
               -0.7776500000000001,
               -0.9805762117150385
            ],
            [
               -0.7804525225225226,
               -0.9812343426065835
            ],
            [
               -0.7832550450450451,
               -0.9818098009497491
            ],
            [
               -0.7860575675675676,
               -0.9822502609435149
            ],
            [
               -0.7888600900900902,
               -0.9825426829988779
            ],
            [
               -0.7916626126126127,
               -0.9827167108933366
            ],
            [
               -0.7944651351351352,
               -0.9828344753744213
            ],
            [
               -0.7972676576576577,
               -0.9829702735745398
            ],
            [
               -0.8000701801801803,
               -0.9831868487701585
            ],
            [
               -0.8028727027027027,
               -0.9835159788263805
            ],
            [
               -0.8056752252252253,
               -0.9839495000531744
            ],
            [
               -0.8084777477477478,
               -0.9844433239795332
            ],
            [
               -0.8112802702702704,
               -0.9849326876648306
            ],
            [
               -0.8140827927927928,
               -0.98535328034216
            ],
            [
               -0.8168853153153154,
               -0.9856611969255548
            ],
            [
               -0.8196878378378379,
               -0.9858453872290638
            ],
            [
               -0.8224903603603604,
               -0.9859290650823309
            ],
            [
               -0.8252928828828829,
               -0.985960379692248
            ],
            [
               -0.8280954054054055,
               -0.9859961770456751
            ],
            [
               -0.8308979279279279,
               -0.9860846975004085
            ],
            [
               -0.8337004504504505,
               -0.9862529470829262
            ],
            [
               -0.836502972972973,
               -0.9865023980367285
            ],
            [
               -0.8393054954954956,
               -0.9868134645011011
            ],
            [
               -0.842108018018018,
               -0.9871560727047944
            ],
            [
               -0.8449105405405406,
               -0.9875017283777354
            ],
            [
               -0.8477130630630632,
               -0.9878324125832618
            ],
            [
               -0.8505155855855856,
               -0.9881433372799163
            ],
            [
               -0.8533181081081082,
               -0.9884393289486412
            ],
            [
               -0.8561206306306307,
               -0.9887272782661795
            ],
            [
               -0.8589231531531533,
               -0.9890086464412526
            ],
            [
               -0.8617256756756757,
               -0.989275857863938
            ],
            [
               -0.8645281981981983,
               -0.9895146149302319
            ],
            [
               -0.8673307207207208,
               -0.989711469679441
            ],
            [
               -0.8701332432432433,
               -0.9898634707344599
            ],
            [
               -0.8729357657657658,
               -0.9899854137128907
            ],
            [
               -0.8757382882882884,
               -0.9901107437718164
            ],
            [
               -0.8785408108108108,
               -0.99028438223726
            ],
            [
               -0.8813433333333334,
               -0.9905488950967437
            ],
            [
               -0.8841458558558559,
               -0.9909283124471082
            ],
            [
               -0.8869483783783785,
               -0.991415403235888
            ],
            [
               -0.8897509009009009,
               -0.9919676346319679
            ],
            [
               -0.8925534234234235,
               -0.9925144649101978
            ],
            [
               -0.895355945945946,
               -0.9929748440194923
            ],
            [
               -0.8981584684684685,
               -0.9932801184693216
            ],
            [
               -0.900960990990991,
               -0.9933952789448146
            ],
            [
               -0.9037635135135136,
               -0.993331528224608
            ],
            [
               -0.9065660360360361,
               -0.9931455880025732
            ],
            [
               -0.9093685585585587,
               -0.9929252738812017
            ],
            [
               -0.9121710810810811,
               -0.9927653106393071
            ],
            [
               -0.9149736036036036,
               -0.9927406418605008
            ],
            [
               -0.9177761261261261,
               -0.992885473823273
            ],
            [
               -0.9205786486486487,
               -0.9931846033533227
            ],
            [
               -0.9233811711711712,
               -0.9935797307594816
            ],
            [
               -0.9261836936936938,
               -0.9939887015059132
            ],
            [
               -0.9289862162162162,
               -0.9943315171944054
            ],
            [
               -0.9317887387387388,
               -0.9945548575508953
            ],
            [
               -0.9345912612612612,
               -0.9946474416402877
            ],
            [
               -0.9373937837837838,
               -0.9946416142369269
            ],
            [
               -0.9401963063063064,
               -0.9946010406375698
            ],
            [
               -0.9429988288288289,
               -0.9945988356909831
            ],
            [
               -0.9458013513513515,
               -0.9946933895478789
            ],
            [
               -0.9486038738738739,
               -0.9949096606589001
            ],
            [
               -0.9514063963963965,
               -0.9952316881178875
            ],
            [
               -0.9542089189189189,
               -0.9956082704557098
            ],
            [
               -0.9570114414414415,
               -0.9959694734161186
            ],
            [
               -0.959813963963964,
               -0.996248284556425
            ],
            [
               -0.9626164864864866,
               -0.996400380876931
            ],
            [
               -0.9654190090090091,
               -0.9964159650264084
            ],
            [
               -0.9682215315315316,
               -0.9963205109013761
            ],
            [
               -0.9710240540540541,
               -0.9961649874127456
            ],
            [
               -0.9738265765765766,
               -0.996009422348151
            ],
            [
               -0.9766290990990991,
               -0.9959054681695104
            ],
            [
               -0.9794316216216217,
               -0.9958834461874317
            ],
            [
               -0.9822341441441442,
               -0.995947384540739
            ],
            [
               -0.9850366666666668,
               -0.9960786262797635
            ],
            [
               -0.9878391891891892,
               -0.9962457401586788
            ],
            [
               -0.9906417117117118,
               -0.9964166775145489
            ],
            [
               -0.9934442342342342,
               -0.9965689006447551
            ],
            [
               -0.9962467567567568,
               -0.9966944842159853
            ],
            [
               -0.9990492792792793,
               -0.9967993597350281
            ],
            [
               -1.0018518018018019,
               -0.9968980620035213
            ],
            [
               -1.0046543243243244,
               -0.9970067410056836
            ],
            [
               -1.0074568468468468,
               -0.9971373784412337
            ],
            [
               -1.0102593693693693,
               -0.9972951538436876
            ],
            [
               -1.0130618918918919,
               -0.9974792488295955
            ],
            [
               -1.0158644144144144,
               -0.9976857944296521
            ],
            [
               -1.018666936936937,
               -0.9979108176304796
            ],
            [
               -1.0214694594594596,
               -0.998151257471113
            ],
            [
               -1.024271981981982,
               -0.9984032703965902
            ],
            [
               -1.0270745045045047,
               -0.9986586052492683
            ],
            [
               -1.029877027027027,
               -0.9989010973393423
            ],
            [
               -1.0326795495495495,
               -0.9991057141129169
            ],
            [
               -1.035482072072072,
               -0.9992418424954225
            ],
            [
               -1.0382845945945947,
               -0.9992808639915278
            ],
            [
               -1.0410871171171172,
               -0.9992061328802935
            ],
            [
               -1.0438896396396395,
               -0.9990220323737615
            ],
            [
               -1.046692162162162,
               -0.9987584730178973
            ],
            [
               -1.0494946846846847,
               -0.99846826162364
            ],
            [
               -1.0522972072072072,
               -0.9982169411051982
            ],
            [
               -1.0550997297297298,
               -0.9980672766166455
            ],
            [
               -1.0579022522522523,
               -0.9980626372735012
            ],
            [
               -1.0607047747747749,
               -0.9982143153392391
            ],
            [
               -1.0635072972972974,
               -0.9984969690944203
            ],
            [
               -1.06630981981982,
               -0.9988540675857951
            ],
            [
               -1.0691123423423423,
               -0.9992121661528545
            ],
            [
               -1.0719148648648649,
               -0.9995000450644389
            ],
            [
               -1.0747173873873874,
               -0.9996671390084344
            ],
            [
               -1.07751990990991,
               -0.9996958316011841
            ],
            [
               -1.0803224324324325,
               -0.9996040668580582
            ],
            [
               -1.0831249549549549,
               -0.9994377395647923
            ],
            [
               -1.0859274774774774,
               -0.9992554888116767
            ],
            [
               -1.08873,
               -0.999110803011839
            ],
            [
               -1.0915325225225225,
               -0.9990370167714305
            ],
            [
               -1.094335045045045,
               -0.9990396482826327
            ],
            [
               -1.0971375675675676,
               -0.9990979998265322
            ],
            [
               -1.0999400900900902,
               -0.9991748881271291
            ],
            [
               -1.1027426126126127,
               -0.9992308070614022
            ],
            [
               -1.1055451351351353,
               -0.9992375837645976
            ],
            [
               -1.1083476576576576,
               -0.9991870355719243
            ],
            [
               -1.1111501801801802,
               -0.999092056953694
            ],
            [
               -1.1139527027027027,
               -0.9989802600587312
            ],
            [
               -1.1167552252252253,
               -0.9988828196140072
            ],
            [
               -1.1195577477477479,
               -0.9988226821715063
            ],
            [
               -1.1223602702702702,
               -0.9988063173714785
            ],
            [
               -1.1251627927927927,
               -0.9988217682409096
            ],
            [
               -1.1279653153153153,
               -0.9988434433850831
            ],
            [
               -1.1307678378378379,
               -0.9988417192111045
            ],
            [
               -1.1335703603603604,
               -0.9987938094602199
            ],
            [
               -1.136372882882883,
               -0.9986920434624822
            ],
            [
               -1.1391754054054055,
               -0.99854673693892
            ],
            [
               -1.141977927927928,
               -0.9983828282029876
            ],
            [
               -1.1447804504504504,
               -0.9982316598238113
            ],
            [
               -1.147582972972973,
               -0.998120929820602
            ],
            [
               -1.1503854954954955,
               -0.9980663576888096
            ],
            [
               -1.153188018018018,
               -0.998067861003131
            ],
            [
               -1.1559905405405406,
               -0.9981113223469611
            ],
            [
               -1.1587930630630632,
               -0.998174981962384
            ],
            [
               -1.1615955855855855,
               -0.998237857823197
            ],
            [
               -1.164398108108108,
               -0.9982869487164263
            ],
            [
               -1.1672006306306306,
               -0.9983205313560681
            ],
            [
               -1.1700031531531532,
               -0.9983464008742698
            ],
            [
               -1.1728056756756757,
               -0.998375857191642
            ],
            [
               -1.1756081981981983,
               -0.9984158950256284
            ],
            [
               -1.1784107207207208,
               -0.998462808288141
            ],
            [
               -1.1812132432432432,
               -0.9984999872530727
            ],
            [
               -1.1840157657657657,
               -0.9985012067672425
            ],
            [
               -1.1868182882882883,
               -0.998438687061442
            ],
            [
               -1.1896208108108108,
               -0.9982933635575342
            ],
            [
               -1.1924233333333334,
               -0.9980637892986552
            ],
            [
               -1.195225855855856,
               -0.9977702981911665
            ],
            [
               -1.1980283783783783,
               -0.9974524529209395
            ],
            [
               -1.2008309009009008,
               -0.9971599542268075
            ],
            [
               -1.2036334234234234,
               -0.996939397086395
            ],
            [
               -1.206435945945946,
               -0.9968207867841105
            ],
            [
               -1.2092384684684685,
               -0.9968080441143273
            ],
            [
               -1.212040990990991,
               -0.996876689668202
            ],
            [
               -1.2148435135135136,
               -0.996979795591781
            ],
            [
               -1.2176460360360362,
               -0.9970607713167896
            ],
            [
               -1.2204485585585585,
               -0.9970693960839698
            ],
            [
               -1.223251081081081,
               -0.996976410851856
            ],
            [
               -1.2260536036036036,
               -0.9967822993293123
            ],
            [
               -1.2288561261261262,
               -0.996517547754219
            ],
            [
               -1.2316586486486487,
               -0.9962341827732664
            ],
            [
               -1.2344611711711713,
               -0.9959909862998617
            ],
            [
               -1.2372636936936936,
               -0.9958366827082846
            ],
            [
               -1.2400662162162162,
               -0.9957960062528389
            ],
            [
               -1.2428687387387387,
               -0.9958626954755299
            ],
            [
               -1.2456712612612613,
               -0.9960013868740134
            ],
            [
               -1.2484737837837838,
               -0.9961577230408079
            ],
            [
               -1.2512763063063064,
               -0.9962735590349941
            ],
            [
               -1.254078828828829,
               -0.9963026829797933
            ],
            [
               -1.2568813513513515,
               -0.9962224046271264
            ],
            [
               -1.2596838738738738,
               -0.996037718894256
            ],
            [
               -1.2624863963963964,
               -0.9957770949238438
            ],
            [
               -1.265288918918919,
               -0.9954815448778604
            ],
            [
               -1.2680914414414415,
               -0.9951906800941801
            ],
            [
               -1.270893963963964,
               -0.9949303257225479
            ],
            [
               -1.2736964864864866,
               -0.9947056694675471
            ],
            [
               -1.276499009009009,
               -0.9945020540515301
            ],
            [
               -1.2793015315315315,
               -0.9942929777940284
            ],
            [
               -1.282104054054054,
               -0.9940524561752698
            ],
            [
               -1.2849065765765766,
               -0.9937674001278952
            ],
            [
               -1.2877090990990991,
               -0.9934455843303416
            ],
            [
               -1.2905116216216217,
               -0.993116165859594
            ],
            [
               -1.2933141441441443,
               -0.9928221521936769
            ],
            [
               -1.2961166666666666,
               -0.9926069388588221
            ],
            [
               -1.2989191891891891,
               -0.9924991584287417
            ],
            [
               -1.3017217117117117,
               -0.9925008882724737
            ],
            [
               -1.3045242342342342,
               -0.9925834410174088
            ],
            [
               -1.3073267567567568,
               -0.9926927124640184
            ],
            [
               -1.3101292792792794,
               -0.992763058889832
            ],
            [
               -1.312931801801802,
               -0.9927358603047298
            ],
            [
               -1.3157343243243242,
               -0.9925772144493112
            ],
            [
               -1.3185368468468468,
               -0.9922891936501373
            ],
            [
               -1.3213393693693694,
               -0.9919108548568359
            ],
            [
               -1.324141891891892,
               -0.9915082290010975
            ],
            [
               -1.3269444144144145,
               -0.991155910066247
            ],
            [
               -1.329746936936937,
               -0.9909155528820267
            ],
            [
               -1.3325494594594596,
               -0.9908176994212377
            ],
            [
               -1.335351981981982,
               -0.9908524911465826
            ],
            [
               -1.3381545045045045,
               -0.9909722116974934
            ],
            [
               -1.340957027027027,
               -0.9911050239766956
            ],
            [
               -1.3437595495495496,
               -0.9911758270498503
            ],
            [
               -1.3465620720720721,
               -0.9911279462611058
            ],
            [
               -1.3493645945945947,
               -0.9909390979458191
            ],
            [
               -1.352167117117117,
               -0.9906268444258856
            ],
            [
               -1.3549696396396396,
               -0.9902420313580157
            ],
            [
               -1.3577721621621621,
               -0.9898524491995977
            ],
            [
               -1.3605746846846847,
               -0.9895219955212087
            ],
            [
               -1.3633772072072072,
               -0.9892919687545173
            ],
            [
               -1.3661797297297298,
               -0.9891703651205919
            ],
            [
               -1.3689822522522523,
               -0.9891324243964001
            ],
            [
               -1.3717847747747747,
               -0.9891320226750999
            ],
            [
               -1.3745872972972972,
               -0.9891200152916942
            ],
            [
               -1.3773898198198198,
               -0.9890634128269538
            ],
            [
               -1.3801923423423423,
               -0.9889590346931445
            ],
            [
               -1.382994864864865,
               -0.9888370925611729
            ],
            [
               -1.3857973873873874,
               -0.9887534138820707
            ],
            [
               -1.38859990990991,
               -0.9887726658375005
            ],
            [
               -1.3914024324324323,
               -0.98894780922805
            ],
            [
               -1.394204954954955,
               -0.9893021936706419
            ],
            [
               -1.3970074774774774,
               -0.9898198498985433
            ],
            [
               -1.39981,
               -0.9904469517425902
            ]
         ]
      }
   ]
}
