# Supplementary material for: Isolation of a planar π-aromatic Bi5− ring in a cobalt-based inverse-sandwich-type complex
Source: Nat Chem. 2025 Jan 20;17(4):547–55. doi: 10.1038/s41557-024-01713-8 (PMC11964920; doi:10.1038/s41557-024-01713-8)
Supplement: Supplementary file 4 — Original magnetic data of compound 1 and origin file of Fig. 3. [file 41557_2024_1713_MOESM4_ESM.zip › sr_and_T/20.csv]

comment	corrected Loops
temperature	0.5
sr	0.064
angle	0
trans	0
B	M
-1.3999	-0.9551554687533216
-1.3970974874874873	-0.9547386018484972
-1.394294974974975	-0.9543937139544568
-1.3914924624624623	-0.9541388163178525
-1.3886899499499499	-0.953979155693902
-1.3858874374374373	-0.9539056469462285
-1.3830849249249249	-0.953896028599518
-1.3802824124124122	-0.9539189029954823
-1.3774798998998998	-0.9539400659325571
-1.3746773873873872	-0.9539297990194068
-1.3718748748748748	-0.953869352873924
-1.3690723623623622	-0.9537548907319667
-1.3662698498498498	-0.9535977432492183
-1.3634673373373372	-0.9534208148375108
-1.3606648248248248	-0.9532520919039332
-1.3578623123123121	-0.9531170787764266
-1.3550597997997997	-0.9530323267760686
-1.3522572872872871	-0.9530018889005073
-1.3494547747747747	-0.9530176121907946
-1.346652262262262	-0.9530629611677871
-1.3438497497497497	-0.9531189496420652
-1.341047237237237	-0.9531701215639931
-1.3382447247247247	-0.9532085845569661
-1.335442212212212	-0.9532348442124156
-1.3326396996996996	-0.9532553569933638
-1.329837187187187	-0.9532779054679971
-1.3270346746746746	-0.9533066808251728
-1.324232162162162	-0.953339051197826
-1.3214296496496496	-0.9533653587551006
-1.318627137137137	-0.9533719438865264
-1.3158246246246246	-0.9533463496575144
-1.313022112112112	-0.9532827687760249
-1.3102195995995995	-0.9531855969239279
-1.307417087087087	-0.9530695473791443
-1.3046145745745745	-0.9529559758681295
-1.301812062062062	-0.9528664499225975
-1.2990095495495495	-0.952815677513413
-1.2962070370370369	-0.952806279766233
-1.2934045245245245	-0.9528273853462111
-1.2906020120120119	-0.9528577799143588
-1.2877994994994995	-0.9528727718369946
-1.2849969869869868	-0.9528525779513622
-1.2821944744744744	-0.952789380943384
-1.2793919619619618	-0.9526905259348574
-1.2765894494494494	-0.9525765431009835
-1.2737869369369368	-0.9524744220056464
-1.2709844244244244	-0.9524082407568181
-1.2681819119119118	-0.9523902839953774
-1.2653793993993994	-0.9524157809770474
-1.2625768868868867	-0.9524633103266907
-1.2597743743743743	-0.9525010720462511
-1.2569718618618617	-0.9524972147535614
-1.2541693493493493	-0.9524309045065561
-1.2513668368368367	-0.9523003654046053
-1.2485643243243243	-0.9521249171505376
-1.2457618118118117	-0.9519398759807166
-1.2429592992992993	-0.9517855097618725
-1.2401567867867866	-0.9516932977153546
-1.2373542742742742	-0.9516738476763834
-1.2345517617617616	-0.9517105617847038
-1.2317492492492492	-0.9517615366544371
-1.2289467367367366	-0.9517696949418532
-1.2261442242242242	-0.9516785336062018
-1.2233417117117116	-0.9514489693004685
-1.2205391991991992	-0.9510721958152534
-1.2177366866866866	-0.9505744700401121
-1.2149341741741742	-0.9500120502024493
-1.2121316616616615	-0.9494574424538081
-1.2093291491491491	-0.9489807734224763
-1.2065266366366365	-0.9486316634168358
-1.203724124124124	-0.948426919313499
-1.2009216116116115	-0.948347681377462
-1.198119099099099	-0.9483468347675951
-1.1953165865865865	-0.9483643879560814
-1.192514074074074	-0.9483460838192989
-1.1897115615615614	-0.9482595086657398
-1.186909049049049	-0.9481027295934422
-1.1841065365365364	-0.9479028071256271
-1.181304024024024	-0.9477046982085654
-1.1785015115115114	-0.9475541090759544
-1.175698998998999	-0.9474798264960548
-1.1728964864864864	-0.9474813176056552
-1.170093973973974	-0.9475258320397891
-1.1672914614614613	-0.9475563181785597
-1.164488948948949	-0.9475080629766507
-1.1616864364364363	-0.9473291317755886
-1.158883923923924	-0.9469983130869616
-1.1560814114114113	-0.9465348202632314
-1.153278898898899	-0.9459963404500916
-1.1504763863863863	-0.9454654709426625
-1.1476738738738739	-0.9450281109730164
-1.1448713613613613	-0.9447499089156189
-1.1420688488488488	-0.9446576138355384
-1.1392663363363362	-0.9447308900218679
-1.1364638238238238	-0.9449071822224785
-1.1336613113113112	-0.945098437958151
-1.1308587987987986	-0.9452150235020461
-1.1280562862862862	-0.9451900474289955
-1.1252537737737738	-0.944997165996036
-1.1224512612612612	-0.9446568317576586
-1.1196487487487485	-0.9442292994408189
-1.1168462362362361	-0.9437965254723278
-1.1140437237237237	-0.9434382610620745
-1.111241211211211	-0.9432092217626874
-1.1084386986986985	-0.9431237783970045
-1.105636186186186	-0.9431523210230911
-1.1028336736736737	-0.9432300114365554
-1.100031161161161	-0.9432750948313536
-1.0972286486486484	-0.9432113264870648
-1.094426136136136	-0.9429881166967519
-1.0916236236236236	-0.942592921502916
-1.088821111111111	-0.942052859001366
-1.0860185985985984	-0.9414257238010565
-1.083216086086086	-0.9407835353425441
-1.0804135735735736	-0.9401936363464437
-1.077611061061061	-0.9397026720915423
-1.0748085485485483	-0.9393275418428667
-1.072006036036036	-0.9390550965684658
-1.0692035235235235	-0.938849728183936
-1.066401011011011	-0.9386658577684409
-1.0635984984984983	-0.9384612740608093
-1.060795985985986	-0.9382075112010327
-1.0579934734734735	-0.9378947842985449
-1.0551909609609609	-0.9375309051802544
-1.0523884484484483	-0.9371354356982767
-1.0495859359359359	-0.9367315494759644
-1.0467834234234235	-0.9363383696664048
-1.0439809109109108	-0.935965960564327
-1.0411783983983982	-0.9356139850862667
-1.0383758858858858	-0.9352737540133967
-1.0355733733733734	-0.9349324179968467
-1.0327708608608608	-0.9345776536531011
-1.0299683483483482	-0.9342013980691183
-1.0271658358358358	-0.9338018054057123
-1.0243633233233234	-0.9333833328045728
-1.0215608108108107	-0.9329554219024973
-1.0187582982982981	-0.932530461559624
-1.0159557857857857	-0.9321216035094394
-1.0131532732732733	-0.9317407075974117
-1.0103507607607607	-0.9313964288863056
-1.007548248248248	-0.9310923909049243
-1.0047457357357357	-0.9308255575652721
-1.0019432232232233	-0.9305852151586517
-0.9991407107107106	-0.9303532035130183
-0.9963381981981981	-0.9301059912653183
-0.9935356856856856	-0.9298187790610172
-0.9907331731731731	-0.9294711111673298
-0.9879306606606606	-0.9290527190028396
-0.9851281481481481	-0.9285678308530977
-0.9823256356356356	-0.9280362370749314
-0.9795231231231231	-0.9274901053512731
-0.9767206106106106	-0.9269667600922128
-0.973918098098098	-0.9264990136311068
-0.9711155855855855	-0.926105688626007
-0.968313073073073	-0.9257852761363584
-0.9655105605605605	-0.9255150237438642
-0.962708048048048	-0.9252562523984577
-0.9599055355355355	-0.9249647807688687
-0.957103023023023	-0.9246036040726725
-0.9543005105105105	-0.9241540336019572
-0.951497997997998	-0.9236217341264591
-0.9486954854854854	-0.9230355077553117
-0.9458929729729728	-0.9224388725908931
-0.9430904604604604	-0.9218767894221421
-0.9402879479479478	-0.921381542800548
-0.9374854354354354	-0.9209622076886467
-0.9346829229229228	-0.9206011379016391
-0.9318804104104104	-0.9202587721400287
-0.9290778978978977	-0.9198854326500324
-0.9262753853853853	-0.919436535241435
-0.9234728728728727	-0.9188864833375837
-0.9206703603603603	-0.9182368772547863
-0.9178678478478477	-0.9175164367717584
-0.9150653353353353	-0.9167726477755261
-0.9122628228228227	-0.9160577559877273
-0.9094603103103103	-0.9154134926335956
-0.9066577977977976	-0.914859258950245
-0.9038552852852852	-0.9143873200147846
-0.9010527727727726	-0.9139662672322911
-0.8982502602602602	-0.9135513704684354
-0.8954477477477477	-0.9130983253525543
-0.8926452352352352	-0.9125759874788041
-0.8898427227227227	-0.9119742348731067
-0.8870402102102102	-0.9113048777145095
-0.8842376976976977	-0.910595898581697
-0.8814351851851852	-0.9098814395807405
-0.8786326726726726	-0.9091911459538483
-0.8758301601601601	-0.908542371424956
-0.8730276476476476	-0.9079374554323781
-0.8702251351351351	-0.9073663157238673
-0.8674226226226226	-0.9068126963144446
-0.8646201101101101	-0.9062612519315277
-0.8618175975975975	-0.9057026200573061
-0.859015085085085	-0.9051346862947097
-0.8562125725725724	-0.9045599422396952
-0.8534100600600599	-0.9039804934588725
-0.8506075475475474	-0.9033932517608975
-0.8478050350350349	-0.9027877637028757
-0.8450025225225224	-0.902148019859003
-0.8422000100100099	-0.9014578884136514
-0.8393974974974974	-0.9007081898378192
-0.8365949849849849	-0.8999025289789634
-0.8337924724724723	-0.8990592149319961
-0.8309899599599598	-0.8982078982236653
-0.8281874474474473	-0.8973814924985902
-0.8253849349349348	-0.896605816062846
-0.8225824224224223	-0.8958904749068911
-0.8197799099099098	-0.8952243615176899
-0.8169773973973973	-0.894577748165193
-0.8141748848848848	-0.8939107524274613
-0.8113723723723723	-0.8931857016195061
-0.8085698598598597	-0.892379425726039
-0.8057673473473472	-0.8914913307739506
-0.8029648348348347	-0.8905443630274666
-0.8001623223223222	-0.8895782821659332
-0.7973598098098097	-0.888637251281779
-0.7945572972972972	-0.887755735313532
-0.7917547847847847	-0.8869473772713116
-0.7889522722722722	-0.8862006288322223
-0.7861497597597596	-0.8854827196862439
-0.7833472472472471	-0.8847507801308466
-0.7805447347347346	-0.8839665139347755
-0.7777422222222221	-0.8831095751329682
-0.7749397097097096	-0.8821851646069535
-0.7721371971971971	-0.8812232217451977
-0.7693346846846846	-0.8802693300070216
-0.7665321721721721	-0.8793701720871178
-0.7637296596596596	-0.8785581604346769
-0.760927147147147	-0.8778401456159347
-0.7581246346346345	-0.8771937899616619
-0.755322122122122	-0.8765727370881441
-0.7525196096096095	-0.8759189291855504
-0.749717097097097	-0.8751782327061087
-0.7469145845845845	-0.8743146226126545
-0.744112072072072	-0.8733187976841991
-0.7413095595595595	-0.8722089944823436
-0.738507047047047	-0.8710242674763539
-0.7357045345345344	-0.8698127700739261
-0.7329020220220219	-0.8686188863369336
-0.7300995095095094	-0.8674730604241393
-0.7272969969969969	-0.8663869445381894
-0.7244944844844844	-0.8653545342535475
-0.7216919719719719	-0.864357991809117
-0.7188894594594594	-0.8633755377470488
-0.7160869469469469	-0.8623885110439474
-0.7132844344344343	-0.8613854561140918
-0.7104819219219218	-0.8603625213358282
-0.7076794094094093	-0.8593209635872755
-0.7048768968968968	-0.8582635727432434
-0.7020743843843843	-0.8571920064422119
-0.6992718718718718	-0.8561063479709362
-0.6964693593593593	-0.8550069901066925
-0.6936668468468468	-0.8538977251276741
-0.6908643343343343	-0.8527882002317678
-0.6880618218218217	-0.8516939887112956
-0.6852593093093092	-0.8506334181343956
-0.6824567967967967	-0.8496216560724817
-0.6796542842842842	-0.8486638546700974
-0.6768517717717717	-0.8477498725948917
-0.6740492592592592	-0.8468529020695076
-0.6712467467467467	-0.8459332324544163
-0.6684442342342342	-0.8449467188555514
-0.6656417217217216	-0.843855855934596
-0.6628392092092091	-0.842640272767276
-0.6600366966966966	-0.8413033733818102
-0.6572341841841841	-0.8398728311226286
-0.6544316716716716	-0.8383944221117906
-0.6516291591591591	-0.8369206994023842
-0.6488266466466466	-0.8354976202158381
-0.6460241341341341	-0.8341529226128036
-0.6432216216216216	-0.8328895789442022
-0.640419109109109	-0.8316861732138624
-0.6376165965965965	-0.830504018595526
-0.634814084084084	-0.8292988770227129
-0.6320115715715715	-0.8280338564415989
-0.629209059059059	-0.8266898133636594
-0.6264065465465465	-0.8252704196683903
-0.623604034034034	-0.823800674891931
-0.6208015215215215	-0.8223195449846424
-0.617999009009009	-0.8208690161092248
-0.6151964964964964	-0.8194827184929289
-0.6123939839839839	-0.8181772002313205
-0.6095914714714714	-0.81694800462815
-0.6067889589589589	-0.8157712579850941
-0.6039864464464464	-0.8146099596380837
-0.6011839339339339	-0.8134230103788552
-0.5983814214214214	-0.8121744999382502
-0.5955789089089089	-0.8108409671414089
-0.5927763963963963	-0.8094151094217285
-0.5899738838838838	-0.8079054738318509
-0.5871713713713713	-0.8063326914025787
-0.5843688588588588	-0.8047235585621236
-0.5815663463463463	-0.8031045815855252
-0.5787638338338338	-0.8014964791824256
-0.5759613213213213	-0.79991069325514
-0.5731588088088088	-0.7983483567393096
-0.5703562962962963	-0.7968015793412045
-0.5675537837837837	-0.7952564625440407
-0.5647512712712712	-0.7936970067008776
-0.5619487587587587	-0.792109028114737
-0.5591462462462462	-0.7904833251732944
-0.5563437337337337	-0.7888175647622623
-0.5535412212212212	-0.7871166477264878
-0.5507387087087087	-0.7853916065587504
-0.5479361961961962	-0.7836573485643051
-0.5451336836836836	-0.7819297478152044
-0.5423311711711711	-0.7802226803573779
-0.5395286586586586	-0.7785455729589325
-0.5367261461461461	-0.7769019000782548
-0.5339236336336336	-0.7752888455313197
-0.5311211211211211	-0.7736980951996092
-0.5283186086086086	-0.7721175052142472
-0.5255160960960961	-0.7705332480046766
-0.5227135835835836	-0.7689320025700274
-0.519911071071071	-0.7673028176753912
-0.5171085585585585	-0.7656384005641877
-0.514306046046046	-0.7639357195878779
-0.5115035335335335	-0.7621959159361763
-0.508701021021021	-0.7604235820988458
-0.5058985085085085	-0.7586254974155119
-0.503095995995996	-0.7568089473750109
-0.5002934834834833	-0.7549798229256267
-0.49749097097097084	-0.7531408020966065
-0.4946884584584583	-0.7512900235882284
-0.4918859459459458	-0.7494207050049179
-0.4890834334334333	-0.7475220679508713
-0.4862809209209208	-0.7455816725967234
-0.4834784084084083	-0.7435888642377145
-0.48067589589589577	-0.7415385957076216
-0.47787338338338325	-0.7394345652272073
-0.47507087087087074	-0.7372905531296853
-0.47226835835835823	-0.7351291451146397
-0.4694658458458457	-0.7329776738949462
-0.4666633333333332	-0.7308620459006167
-0.4638608208208207	-0.7287998971371364
-0.4610583083083082	-0.7267949693332493
-0.4582557957957957	-0.7248345108082125
-0.45545328328328316	-0.7228908356547733
-0.45265077077077065	-0.7209270615908255
-0.44984825825825814	-0.7189058000559497
-0.4470457457457456	-0.716798580457645
-0.4442432332332331	-0.7145933973358675
-0.4414407207207206	-0.7122981513532892
-0.4386382082082081	-0.7099388480621281
-0.4358356956956956	-0.707552919812361
-0.43303318318318307	-0.7051794905109517
-0.43023067067067056	-0.7028493453688996
-0.42742815815815804	-0.7005774793725147
-0.42462564564564553	-0.6983603197772169
-0.421823133133133	-0.696178280360393
-0.4190206206206205	-0.6940026621004657
-0.416218108108108	-0.6918045966842924
-0.4134155955955955	-0.6895631659207048
-0.410613083083083	-0.6872702043768616
-0.40781057057057046	-0.6849304737538374
-0.40500805805805795	-0.6825574827615345
-0.40220554554554544	-0.6801666759849213
-0.39940303303303293	-0.6777685381410369
-0.3966005205205205	-0.6753640832764719
-0.3937980080080079	-0.6729442626729055
-0.3909954954954955	-0.6704933711116309
-0.3881929829829829	-0.6679950793925881
-0.3853904704704705	-0.6654387883711056
-0.38258795795795786	-0.6628239155425505
-0.37978544544544546	-0.6601605135548546
-0.37698293293293283	-0.6574659909822677
-0.37418042042042043	-0.654759158680495
-0.3713779079079078	-0.6520538287624109
-0.3685753953953954	-0.6493543776281852
-0.3657728828828828	-0.6466549756946663
-0.3629703703703704	-0.6439428356019793
-0.36016785785785776	-0.6412043251872911
-0.35736534534534536	-0.6384316803978624
-0.35456283283283274	-0.6356277487091625
-0.35176032032032034	-0.6328068204883266
-0.3489578078078077	-0.629990954337199
-0.3461552952952953	-0.627202801265117
-0.3433527827827827	-0.6244572160766164
-0.3405502702702703	-0.6217544552932525
-0.33774775775775767	-0.619077313790743
-0.33494524524524527	-0.616393299480103
-0.33214273273273265	-0.6136613215095046
-0.32934022022022025	-0.6108409331340509
-0.3265377077077076	-0.6079014113949339
-0.323735195195195	-0.6048281116042319
-0.3209326826826826	-0.6016245181288913
-0.31813017017017	-0.5983098491137474
-0.3153276576576576	-0.5949134416333002
-0.31252514514514496	-0.5914679733054756
-0.30972263263263256	-0.5880036136053689
-0.30692012012011993	-0.5845444948624141
-0.30411760760760753	-0.5811077757993118
-0.3013150950950949	-0.5777045072145551
-0.2985125825825825	-0.5743409237638506
-0.2957100700700699	-0.5710188920072654
-0.2929075575575575	-0.5677349656210127
-0.29010504504504486	-0.5644784982519667
-0.28730253253253246	-0.5612300851662705
-0.28450002002001984	-0.5579618536829505
-0.28169750750750744	-0.5546406360274575
-0.2788949949949948	-0.5512339798962658
-0.2760924824824824	-0.5477176878312682
-0.2732899699699698	-0.5440826444677218
-0.2704874574574574	-0.5403385176733319
-0.26768494494494477	-0.5365126637167005
-0.26488243243243237	-0.5326440359977503
-0.26207991991991975	-0.528773600381134
-0.25927740740740735	-0.5249340771650093
-0.2564748948948947	-0.5211422394910764
-0.2536723823823823	-0.5173962840990577
-0.2508698698698697	-0.5136791408839901
-0.2480673573573573	-0.5099665488101871
-0.24526484484484468	-0.5062370181786462
-0.24246233233233228	-0.5024800608231507
-0.23965981981981965	-0.4986996155670427
-0.23685730730730725	-0.49491128654244776
-0.23405479479479463	-0.49113428173161544
-0.23125228228228223	-0.4873809847901184
-0.2284497697697696	-0.48364815520778515
-0.2256472572572572	-0.4799133930537557
-0.22284474474474458	-0.47613878350608285
-0.22004223223223218	-0.47228110788428124
-0.21723971971971956	-0.46830554424299675
-0.21443720720720716	-0.4641982712962587
-0.21163469469469454	-0.4599734235298252
-0.20883218218218214	-0.45567148922238554
-0.2060296696696695	-0.45134899683595453
-0.2032271571571571	-0.44706228855161545
-0.2004246446446445	-0.44285031798152497
-0.1976221321321321	-0.4387219653448421
-0.19481961961961947	-0.43465209328677934
-0.19201710710710707	-0.4305878472313943
-0.18921459459459444	-0.4264634187809755
-0.18641208208208204	-0.4222187340601484
-0.18360956956956942	-0.41781623459647554
-0.18080705705705702	-0.4132505354956745
-0.1780045445445444	-0.40854807928214076
-0.175202032032032	-0.40375717563392155
-0.17239951951951937	-0.3989319288032005
-0.16959700700700697	-0.39411546186560076
-0.16679449449449435	-0.3893279184350429
-0.16399198198198195	-0.3845629548533954
-0.16118946946946933	-0.3797934535039301
-0.15838695695695693	-0.3749840253015003
-0.1555844444444443	-0.3701056124788037
-0.1527819319319319	-0.36514691380404674
-0.14997941941941928	-0.36011861108036247
-0.14717690690690688	-0.3550490148555797
-0.14437439439439426	-0.34997283078846897
-0.14157188188188186	-0.34491719382879504
-0.13876936936936923	-0.33989007657931714
-0.13596685685685683	-0.33487532915268203
-0.1331643443443442	-0.32983626286650436
-0.1303618318318318	-0.32472668084295886
-0.1275593193193192	-0.31950564099982504
-0.12475680680680679	-0.31415092120447374
-0.12195429429429416	-0.3086665912111015
-0.11915178178178176	-0.3030821172175392
-0.11634926926926914	-0.2974433191423542
-0.11354675675675674	-0.29179825979475604
-0.11074424424424412	-0.2861828194417947
-0.10794173173173172	-0.2806107365088928
-0.1051392192192191	-0.2750712894390209
-0.10233670670670669	-0.26953513313998456
-0.09953419419419407	-0.26396601734847847
-0.09673168168168167	-0.2583341616210667
-0.09392916916916905	-0.25262659623210226
-0.09112665665665665	-0.24685093024462867
-0.08832414414414402	-0.24103135033892453
-0.08552163163163162	-0.23519836138932215
-0.082719119119119	-0.22937592137021845
-0.0799166066066066	-0.22357048374873245
-0.07711409409409398	-0.21776577902277705
-0.07431158158158158	-0.21192521215763527
-0.07150906906906895	-0.2060012144663559
-0.06870655655655655	-0.19994862972978555
-0.06590404404404393	-0.19373797188210862
-0.06310153153153153	-0.18736453259422736
-0.06029901901901891	-0.18085073206316948
-0.057496506506506506	-0.17424126953793184
-0.054693993993993884	-0.16759279906715852
-0.05189148148148148	-0.16096133397249734
-0.04908896896896886	-0.15439095146446968
-0.04628645645645646	-0.14790660700086067
-0.04348394394394384	-0.14151233276775566
-0.040681431431431436	-0.13519436636827603
-0.037878918918918814	-0.12892742020844272
-0.03507640640640641	-0.12268174707044305
-0.03227389389389379	-0.11642895631556494
-0.02947138138138139	-0.11014545262397402
-0.026668868868868767	-0.1038134780924867
-0.023866356356356366	-0.09742059759619548
-0.021063843843843744	-0.0909587884464092
-0.018261331331331343	-0.08442403863716663
-0.01545881881881872	-0.07781672318075278
-0.01265630630630632	-0.07114235265535213
-0.009853793793793697	-0.06441189711499284
-0.007051281281281296	-0.057640958306261314
-0.004248768768768674	-0.050847553148974434
-0.001446256256256273	-0.04404894882163435
0.0013562562562563496	-0.03725853414600039
0.00415876876876875	-0.030483855612376265
0.006961281281281373	-0.02372659202756594
0.009763793793793774	-0.016984509050437357
0.012566306306306396	-0.0102546163538913
0.015368818818818797	-0.003536193617327099
0.01817133133133142	0.003167684292885664
0.02097384384384382	0.009850950950108073
0.023776356356356443	0.01650756929423608
0.026578868868868843	0.02313567696832558
0.029381381381381466	0.029741138234209152
0.03218389389389387	0.03633879951538621
0.03498640640640649	0.042950449347614605
0.03778891891891911	0.049599657583099366
0.04059143143143151	0.056304896348136235
0.043393943943944135	0.06307316070376123
0.046196456456456536	0.06989637035099738
0.04899896896896916	0.07675206634460902
0.05180148148148156	0.08360854390209882
0.05460399399399418	0.09043304435887117
0.05740650650650658	0.09720050275102879
0.060209019019019205	0.1039000325924028
0.0630115315315316	0.11053697320980649
0.06581404404404423	0.11712973915276326
0.06861655655655663	0.12370242911994658
0.07141906906906925	0.1302755873679523
0.07422158158158165	0.13685816274951623
0.07702409409409428	0.14344334186948285
0.07982660660660668	0.15000965666543692
0.0826291191191193	0.15652701145677514
0.0854316316316317	0.16296563658079652
0.08823414414414432	0.169305012511472
0.09103665665665672	0.1755398443574031
0.09383916916916935	0.1816811815250417
0.09664168168168175	0.187752415059067
0.09944419419419437	0.19378158046486274
0.10224670670670677	0.19979257062535913
0.10504921921921939	0.20579813466950078
0.10785173173173179	0.2117968369329044
0.11065424424424442	0.2177747443271535
0.11345675675675682	0.22371100410531358
0.11625926926926944	0.2295852239659173
0.11906178178178184	0.2353840868387201
0.12186429429429446	0.24110505465239815
0.12466680680680686	0.24675615038281556
0.12746931931931949	0.2523522252256995
0.13027183183183189	0.2579093064875868
0.1330743443443445	0.263439174274557
0.1358768568568569	0.2689460691006715
0.13867936936936953	0.27442651977503013
0.14148188188188193	0.27987206769227013
0.14428439439439456	0.2852736088270056
0.14708690690690696	0.29062555869929735
0.14988941941941958	0.29592823352808323
0.15269193193193198	0.30118762947334415
0.1554944444444446	0.30641284705045413
0.158296956956957	0.3116123322628558
0.16109946946946962	0.3167905387088219
0.16390198198198203	0.32194640155836735
0.16670449449449465	0.32707425120518174
0.16950700700700705	0.33216678730616883
0.17230951951951967	0.3372188786037413
0.17511203203203207	0.3422305846611998
0.1779145445445447	0.3472080586623481
0.1807170570570571	0.3521617894674725
0.18351956956956972	0.3571026746946034
0.18632208208208212	0.3620372922423435
0.18912459459459474	0.36696411983059046
0.19192710710710714	0.37187218824251406
0.19472961961961976	0.37674283182201573
0.19753213213213217	0.3815541153048109
0.2003346446446448	0.3862865636359639
0.2031371571571572	0.39092834815685906
0.2059396696696698	0.39547826038223827
0.2087421821821822	0.39994556761526
0.21154469469469483	0.40434691433224274
0.21434720720720724	0.40870142188006836
0.21714971971971986	0.41302569263647143
0.21995223223223226	0.41733035286109876
0.22275474474474488	0.4216191124150686
0.22555725725725728	0.42589033519923447
0.2283597697697699	0.43014017529177523
0.2311622822822823	0.4343657923448774
0.23396479479479493	0.4385672151032878
0.23676730730730733	0.44274704652870156
0.23956981981981995	0.44690815413848206
0.24237233233233235	0.45105039528123836
0.24517484484484497	0.4551679317657761
0.24797735735735738	0.4592485804990021
0.25077986986987	0.4632759432585878
0.2535823823823824	0.467234002092905
0.256384894894895	0.47111284093006656
0.2591874074074074	0.47491354604591796
0.26198991991992004	0.47865039754131167
0.26479243243243245	0.48234920868864284
0.26759494494494507	0.48604187358075945
0.27039745745745747	0.4897584496023245
0.2731999699699701	0.4935189986059715
0.2760024824824825	0.4973276221721785
0.2788049949949951	0.501170559796198
0.2816075075075075	0.5050190412844542
0.28441002002002014	0.5088361679751846
0.28721253253253254	0.5125858945943567
0.29001504504504516	0.5162415778217406
0.29281755755755756	0.5197917360403186
0.2956200700700702	0.5232415586791455
0.2984225825825826	0.5266100151334081
0.3012250950950952	0.5299237171423852
0.3040276076076076	0.5332095738581248
0.30683012012012023	0.5364884828737753
0.30963263263263263	0.5397717897846411
0.31243514514514525	0.5430612227530716
0.31523765765765766	0.5463518258244496
0.3180401701701703	0.5496364703021064
0.3208426826826827	0.5529101172897206
0.3236451951951953	0.5561722461713026
0.3264477077077077	0.559426643055572
0.3292502202202203	0.5626787736497354
0.3320527327327327	0.5659318843277661
0.33485524524524535	0.5691834672663746
0.33765775775775775	0.5724236243254566
0.34046027027027037	0.5756362058571513
0.34326278278278277	0.5788026083219128
0.3460652952952954	0.581907124427151
0.3488678078078078	0.5849420898590455
0.3516703203203204	0.5879109927018629
0.3544728328328328	0.5908282542790315
0.35727534534534544	0.5937154024898652
0.36007785785785784	0.5965945343246633
0.36288037037037046	0.599480933554803
0.36568288288288286	0.6023771524291097
0.3684853953953955	0.6052706110840044
0.3712879079079079	0.6081358495180887
0.3740904204204205	0.6109412220789379
0.3768929329329329	0.613658432860125
0.37969544544544553	0.6162722883429564
0.38249795795795793	0.6187877241142516
0.38530047047047056	0.6212316940486009
0.38810298298298296	0.6236488027682325
0.3909054954954956	0.6260912972579987
0.393708008008008	0.6286057409735518
0.3965105205205206	0.6312198755447724
0.3993130330330332	0.633933446082415
0.4021155455455456	0.6367159729338956
0.40491805805805825	0.6395127362175199
0.40772057057057065	0.6422580169827765
0.4105230830830833	0.6448925063853829
0.4133255955955957	0.6473803688987516
0.4161281081081083	0.6497211890180872
0.4189306206206207	0.6519531038811948
0.4217331331331333	0.6541456169310884
0.4245356456456457	0.6563833531869562
0.42733815815815834	0.6587446054852512
0.43014067067067074	0.6612801857260068
0.43294318318318337	0.663998308396708
0.43574569569569577	0.6668598562262751
0.4385482082082084	0.6697857222824498
0.4413507207207208	0.6726746867242817
0.4441532332332334	0.6754273671045801
0.4469557457457458	0.6779700210353716
0.44975825825825844	0.6802719160056607
0.45256077077077084	0.6823516740221813
0.45536328328328346	0.6842709991190208
0.45816579579579586	0.6861176620871275
0.4609683083083085	0.6879825555909769
0.4637708208208209	0.6899371919745425
0.4665733333333335	0.6920177419866462
0.4693758458458459	0.6942196920604646
0.47217835835835853	0.6965040367848248
0.47498087087087093	0.6988125674792878
0.47778338338338355	0.7010872667340102
0.48058589589589595	0.7032878212435787
0.4833884084084086	0.7054020914197966
0.486190920920921	0.7074467374212043
0.4889934334334336	0.7094583432522583
0.491795945945946	0.7114783217419438
0.4945984584584586	0.7135367214369701
0.497400970970971	0.7156402487722289
0.5002034834834836	0.7177683450576058
0.503005995995996	0.7198785173587925
0.5058085085085087	0.7219191679111829
0.5086110210210211	0.7238458290130045
0.5114135335335337	0.7256357038881561
0.5142160460460461	0.7272960176324939
0.5170185585585587	0.7288636631005243
0.5198210710710711	0.7303963277817466
0.5226235835835837	0.731957848940628
0.5254260960960961	0.7336021791822444
0.5282286086086088	0.735360585776633
0.5310311211211212	0.7372355408573021
0.5338336336336338	0.7392026112925084
0.5366361461461462	0.7412192371177316
0.5394386586586588	0.743237353975811
0.5422411711711712	0.7452159321385184
0.5450436836836838	0.7471298750238577
0.5478461961961962	0.7489731416688318
0.5506487087087089	0.750755912247404
0.5534512212212213	0.752497453654621
0.5562537337337339	0.7542174971742727
0.5590562462462463	0.7559291041108265
0.5618587587587589	0.7576351976952233
0.5646612712712713	0.759329513803388
0.5674637837837839	0.7610011763268647
0.5702662962962963	0.7626409409991295
0.573068808808809	0.7642467166177442
0.5758713213213213	0.765826348464641
0.578673833833834	0.7673966551934819
0.5814763463463464	0.7689789837149206
0.584278858858859	0.770592670197112
0.5870813713713714	0.7722484349195597
0.589883883883884	0.7739437371895805
0.5926863963963964	0.7756615228309703
0.595488908908909	0.777372827830555
0.5982914214214214	0.7790426578873377
0.6010939339339341	0.7806377307666015
0.6038964464464465	0.782134239879038
0.6066989589589589	0.7835238366593307
0.6095014714714717	0.7848164762628684
0.6123039839839841	0.7860394825229992
0.6151064964964965	0.7872329892536524
0.6179090090090089	0.7884426443564061
0.6207115215215218	0.7897109985333826
0.6235140340340342	0.7910692653727184
0.6263165465465466	0.7925310993011062
0.629119059059059	0.7940896941548706
0.6319215715715718	0.7957188977853689
0.6347240840840842	0.797378251929845
0.6375265965965966	0.7990210348558677
0.640329109109109	0.8006036787345973
0.6431316216216219	0.802094533746347
0.6459341341341343	0.8034799954276776
0.6487366466466467	0.8047665467083428
0.651539159159159	0.8059782085715423
0.6543416716716719	0.8071500309680318
0.6571441841841843	0.8083192905411734
0.6599466966966967	0.8095166914705236
0.6627492092092091	0.8107598792751469
0.665551721721722	0.8120509332578836
0.6683542342342343	0.8133783599247784
0.6711567467467467	0.8147227918885811
0.6739592592592591	0.816064502508767
0.676761771771772	0.817390322206301
0.6795642842842844	0.8186977663748152
0.6823667967967968	0.8199951006561562
0.6851693093093092	0.8212973947801132
0.687971821821822	0.8226199287205518
0.6907743343343344	0.8239711883114775
0.6935768468468468	0.8253478336473019
0.6963793593593592	0.826733391612857
0.6991818718718721	0.8281012201957495
0.7019843843843845	0.8294209135340549
0.7047868968968969	0.8306662170033883
0.7075894094094093	0.8318220589789981
0.7103919219219221	0.8328886211691024
0.7131944344344345	0.8338813406754699
0.7159969469469469	0.8348270246508231
0.7187994594594593	0.8357574258243874
0.7216019719719722	0.836702293009735
0.7244044844844846	0.8376838800155942
0.727206996996997	0.8387142228837348
0.7300095095095094	0.8397954541242993
0.7328120220220222	0.8409224038390325
0.7356145345345346	0.8420861015589093
0.738417047047047	0.8432767389975333
0.7412195595595594	0.8444851539583093
0.7440220720720723	0.8457027110320738
0.7468245845845847	0.8469202354340203
0.7496270970970971	0.8481270794252945
0.7524296096096099	0.8493112972385485
0.7552321221221223	0.8504613252865083
0.7580346346346347	0.8515687603965344
0.7608371471471471	0.8526311508211696
0.76363965965966	0.8536534730631785
0.7664421721721724	0.8546473036176768
0.7692446846846848	0.8556275165540822
0.7720471971971972	0.8566073455409182
0.77484970970971	0.8575934436981432
0.7776522222222224	0.8585828119558975
0.7804547347347348	0.8595629954903848
0.7832572472472472	0.8605158826707683
0.7860597597597601	0.8614241347326479
0.7888622722722725	0.8622781993239156
0.7916647847847849	0.8630814377510807
0.7944672972972973	0.8638513325707152
0.7972698098098101	0.8646159454422915
0.8000723223223225	0.8654063864477729
0.8028748348348349	0.8662474947157898
0.8056773473473473	0.8671497002779404
0.8084798598598602	0.8681048333648754
0.8112823723723726	0.8690874924810714
0.814084884884885	0.8700618315041367
0.8168873973973974	0.8709918524444289
0.8196899099099102	0.871852092988226
0.8224924224224226	0.8726353928468307
0.825294934934935	0.8733552968319829
0.8280974474474474	0.8740423276994685
0.8308999599599602	0.874735287798005
0.8337024724724726	0.8754702896385326
0.836504984984985	0.8762708678073675
0.8393074974974974	0.8771420877663407
0.8421100100100103	0.8780702095802924
0.8449125225225227	0.8790276611001279
0.8477150350350351	0.8799814378520509
0.8505175475475475	0.8809021120860863
0.8533200600600603	0.8817706783629221
0.8561225725725727	0.8825814177621524
0.8589250850850851	0.8833404463885696
0.8617275975975975	0.8840610798797401
0.8645301101101104	0.8847580822882394
0.8673326226226228	0.8854429797844446
0.8701351351351352	0.8861219265307672
0.8729376476476476	0.8867964263942171
0.8757401601601604	0.8874660220964363
0.8785426726726728	0.8881313264341585
0.8813451851851852	0.8887957581460908
0.8841476976976976	0.8894650355539576
0.8869502102102105	0.890144573928859
0.8897527227227229	0.8908359694489847
0.8925552352352353	0.8915342977442191
0.8953577477477477	0.8922277662815513
0.8981602602602605	0.8929003864028375
0.9009627727727729	0.8935370989455123
0.9037652852852853	0.8941296789782922
0.9065677977977977	0.8946812140865589
0.9093703103103106	0.8952072454384212
0.912172822822823	0.8957327217943886
0.9149753353353354	0.8962853869713758
0.9177778478478478	0.8968875714464738
0.9205803603603606	0.89754907910426
0.923382872872873	0.8982636518351776
0.9261853853853854	0.8990103881262381
0.9289878978978978	0.8997598463118558
0.9317904104104107	0.9004829462007345
0.9345929229229231	0.9011597698330921
0.9373954354354355	0.9017853290360083
0.9401979479479479	0.902370350709067
0.9430004604604607	0.9029368072697047
0.9458029729729731	0.9035097153033973
0.9486054854854855	0.904108015131428
0.9514079979979979	0.9047376724753368
0.9542105105105108	0.9053893878801798
0.9570130230230232	0.9060417157408454
0.9598155355355356	0.9066685290353097
0.962618048048048	0.9072482644187608
0.9654205605605608	0.9077717648133616
0.9682230730730732	0.9082460144126201
0.9710255855855856	0.9086924644669695
0.973828098098098	0.9091404881723436
0.9766306106106108	0.9096181439737233
0.9794331231231233	0.9101433096736915
0.9822356356356357	0.9107180858135177
0.985038148148148	0.9113282326137931
0.9878406606606609	0.9119477090531817
0.9906431731731733	0.9125467165954394
0.9934456856856857	0.9131005770101609
0.9962481981981981	0.9135966339417609
0.9990507107107109	0.914037167068828
1.0018532232232233	0.9144377268665509
1.0046557357357357	0.9148218179182309
1.0074582482482481	0.9152139513790833
1.010260760760761	0.9156334034471686
1.0130632732732734	0.9160905028631979
1.0158657857857858	0.9165861736764966
1.0186682982982982	0.9171142234031544
1.021470810810811	0.9176649589216147
1.0242733233233234	0.9182284496333768
1.0270758358358358	0.9187961924637432
1.0298783483483482	0.9193608454077782
1.032680860860861	0.9199146852179473
1.0354833733733735	0.9204480912709558
1.0382858858858859	0.9209493887417723
1.0410883983983983	0.9214067802111978
1.0438909109109111	0.921812097341034
1.0466934234234235	0.9221651229212268
1.049495935935936	0.9224766868945474
1.0522984484484483	0.9227688904137242
1.0551009609609612	0.9230716585030938
1.0579034734734736	0.923416090734316
1.060705985985986	0.9238263183452826
1.0635084984984984	0.9243123187350026
1.0663110110110112	0.9248660764335516
1.0691135235235236	0.9254625835390795
1.071916036036036	0.926065710211742
1.0747185485485484	0.9266374254101638
1.0775210610610613	0.9271477335244027
1.0803235735735737	0.92758240009042
1.083126086086086	0.9279461815100498
1.0859285985985985	0.9282606469216924
1.0887311111111113	0.928557336549593
1.0915336236236237	0.9288683998297006
1.0943361361361361	0.9292175509384847
1.0971386486486485	0.9296139641325968
1.0999411611611614	0.9300507076506391
1.1027436736736738	0.930507846863479
1.1055461861861862	0.930958929855465
1.1083486986986986	0.9313786552596213
1.1111512112112114	0.9317493738563895
1.1139537237237238	0.9320646821186552
1.1167562362362362	0.9323294656507529
1.119558748748749	0.9325569350815652
1.1223612612612615	0.9327640624189993
1.1251637737737739	0.932967112479758
1.1279662862862863	0.9331786367637801
1.130768798798799	0.93340654077797
1.1335713113113115	0.9336549712353192
1.136373823823824	0.9339261265305793
1.1391763363363363	0.9342218891348465
1.1419788488488491	0.9345444438574566
1.1447813613613615	0.9348956301921117
1.147583873873874	0.9352754170987168
1.1503863863863864	0.9356803186434158
1.1531888988988992	0.9361026239374003
1.1559914114114116	0.9365309895813533
1.158793923923924	0.9369523853443121
1.1615964364364364	0.9373548289234024
1.1643989489489492	0.9377300174925917
1.1672014614614616	0.9380749868353214
1.170003973973974	0.9383922824378134
1.1728064864864864	0.938688659460479
1.1756089989989993	0.9389728241508621
1.1784115115115117	0.9392529979249195
1.181214024024024	0.9395350390944276
1.1840165365365365	0.9398215420767939
1.1868190490490493	0.9401119049149187
1.1896215615615617	0.9404030067976284
1.1924240740740741	0.9406900149362688
1.1952265865865865	0.9409669804429704
1.1980290990990994	0.9412271951418246
1.2008316116116118	0.9414635894379907
1.2036341241241242	0.9416695748073042
1.2064366366366366	0.9418405746533177
1.2092391491491494	0.9419760825391399
1.2120416616616618	0.9420816087403185
1.2148441741741742	0.9421695649880283
1.2176466866866866	0.9422581995751076
1.2204491991991995	0.9423682033074461
1.2232517117117119	0.9425174458178333
1.2260542242242243	0.9427151876120268
1.2288567367367367	0.9429576861001404
1.2316592492492495	0.9432270745423985
1.234461761761762	0.9434946326479606
1.2372642742742743	0.943728239791665
1.2400667867867867	0.9439023001369116
1.2428692992992996	0.9440072714428346
1.245671811811812	0.9440555822453227
1.2484743243243244	0.9440814233758619
1.2512768368368368	0.944133547289203
1.2540793493493496	0.9442623596625824
1.256881861861862	0.9445045791147468
1.2596843743743744	0.9448698971767683
1.2624868868868868	0.9453339328997497
1.2652893993993997	0.9458402740659635
1.268091911911912	0.9463118991283893
1.2708944244244245	0.9466694967482869
1.2736969369369369	0.946851992023474
1.2764994494494497	0.9468336636483574
1.279301961961962	0.9466329369351465
1.2821044744744745	0.9463101124871014
1.284906986986987	0.9459543270894113
1.2877094994994998	0.9456630512129784
1.2905120120120122	0.9455195117480402
1.2933145245245246	0.9455739699213821
1.296117037037037	0.9458336321091553
1.2989195495495498	0.9462634879613574
1.3017220620620622	0.9467973138197178
1.3045245745745746	0.947355362114896
1.307327087087087	0.9478636607376826
1.3101295995995998	0.948269783924114
1.3129321121121122	0.9485513597313884
1.3157346246246246	0.948715940532688
1.318537137137137	0.9487934131941758
1.32133964964965	0.9488240885476844
1.3241421621621623	0.9488464449912745
1.3269446746746747	0.9488880582151799
1.329747187187187	0.9489617883063616
1.3325496996997	0.949067374488106
1.3353522122122123	0.9491968601492126
1.3381547247247247	0.9493412677687663
1.3409572372372371	0.9494959112109514
1.34375974974975	0.9496625770343158
1.3465622622622624	0.9498481524685688
1.3493647747747748	0.9500606206213388
1.3521672872872872	0.9503042285084335
1.3549697997998	0.9505758043369829
1.3577723123123124	0.9508636673310674
1.3605748248248248	0.9511495841957177
1.3633773373373372	0.9514131591066817
1.36617984984985	0.9516372648740657
1.3689823623623625	0.9518128615210202
1.3717848748748749	0.9519418346217517
1.3745873873873873	0.9520371617126859
1.3773898998999001	0.9521205135420282
1.3801924124124125	0.9522180483982731
1.382994924924925	0.9523554859320761
1.3857974374374373	0.9525535172974656
1.3885999499499502	0.9528243174151453
1.3914024624624626	0.953169539806334
1.394204974974975	0.9535798527888993
1.3970074874874874	0.9540359017614943
1.39981	0.9545105412910907
1.39991	0.9551554687533216
1.3971074774774772	0.9546050911377498
1.3943049549549547	0.9541292559999089
1.391502432432432	0.9537637466042757
1.3886999099099095	0.9535150892459302
1.385897387387387	0.9533615438792744
1.3830948648648644	0.9532618538685561
1.3802923423423419	0.9531688784195987
1.3774898198198193	0.9530437535068177
1.3746872972972968	0.952866165347549
1.3718847747747747	0.9526377063309911
1.369082252252252	0.9523776565266686
1.3662797297297296	0.952113091332008
1.363477207207207	0.951867084022318
1.3606746846846844	0.9516493101926804
1.3578721621621619	0.9514523881554997
1.3550696396396393	0.95125515235599
1.3522671171171168	0.9510315141235681
1.3494645945945942	0.9507615207708217
1.3466620720720717	0.9504404121139188
1.3438595495495491	0.9500821891648064
1.3410570270270266	0.9497162035036231
1.338254504504504	0.9493778362314743
1.335451981981982	0.9490965395486292
1.3326494594594593	0.9488855570911802
1.3298469369369368	0.9487371256857461
1.3270444144144142	0.9486250527208988
1.3242418918918917	0.9485139278069313
1.3214393693693691	0.9483718054724901
1.3186368468468466	0.9481818659202373
1.315834324324324	0.9479488228882177
1.3130318018018015	0.947697636991031
1.310229279279279	0.9474647961670725
1.3074267567567563	0.9472850917736536
1.3046242342342338	0.9471784975234557
1.3018217117117112	0.94714183490145
1.2990191891891887	0.9471483296368732
1.2962166666666666	0.9471554616450082
1.293414144144144	0.9471186207326787
1.2906116216216215	0.94700601283337
1.287809099099099	0.9468097466178903
1.2850065765765764	0.946549259222749
1.2822040540540538	0.9462657962759045
1.2794015315315312	0.9460096670617787
1.2765990090090087	0.9458244180922996
1.2737964864864861	0.9457330819139491
1.2709939639639636	0.9457309300739262
1.268191441441441	0.9457869608948034
1.2653889189189185	0.9458534564806373
1.262586396396396	0.9458803459393061
1.2597838738738734	0.9458296829469829
1.2569813513513513	0.9456857283773067
1.2541788288288287	0.9454577956907974
1.2513763063063061	0.9451755328840449
1.2485737837837836	0.9448787769136667
1.245771261261261	0.944605682372012
1.2429687387387385	0.9443830112454434
1.240166216216216	0.9442213065243901
1.2373636936936934	0.9441156733848578
1.2345611711711708	0.9440508453561858
1.2317586486486483	0.9440078780796054
1.2289561261261257	0.9439696377010897
1.2261536036036031	0.94392321460758
1.2233510810810806	0.9438590329912877
1.2205485585585585	0.9437680299120327
1.217746036036036	0.9436391680276465
1.2149435135135134	0.9434593527561951
1.2121409909909908	0.943216628131314
1.2093384684684683	0.9429058281348237
1.2065359459459457	0.9425343878898064
1.2037334234234232	0.9421254329018025
1.2009309009009006	0.941715891446426
1.198128378378378	0.9413490630792922
1.1953258558558555	0.9410632325220055
1.192523333333333	0.94087972176375
1.1897208108108104	0.9407944831978782
1.1869182882882878	0.9407765826480962
1.1841157657657653	0.9407748645005645
1.1813132432432432	0.9407313912710932
1.1785107207207206	0.9405978426363018
1.175708198198198	0.9403498232436909
1.1729056756756755	0.9399944621991357
1.170103153153153	0.9395687108838645
1.1673006306306304	0.9391287125345836
1.1644981081081078	0.9387335269595997
1.1616955855855853	0.9384283424992814
1.1588930630630627	0.9382324436402782
1.1560905405405402	0.9381355661505201
1.1532880180180176	0.938103422426603
1.150485495495495	0.9380901067309488
1.1476829729729725	0.9380528628554093
1.14488045045045	0.9379640861679753
1.1420779279279278	0.9378166338666719
1.1392754054054053	0.9376210812882264
1.1364728828828827	0.9373965521921346
1.1336703603603602	0.9371590811158554
1.1308678378378376	0.9369122919500301
1.128065315315315	0.936644202453221
1.1252627927927925	0.9363315505657844
1.12246027027027	0.9359500756185323
1.1196577477477474	0.9354867750945909
1.1168552252252248	0.934949204483545
1.1140527027027023	0.9343677793068573
1.1112501801801797	0.9337894894681862
1.1084476576576572	0.9332645854733279
1.105645135135135	0.9328305100597049
1.1028426126126125	0.932498626484168
1.10004009009009	0.9322486303012604
1.0972375675675674	0.9320331030134555
1.0944350450450449	0.9317912821225329
1.0916325225225223	0.9314679437274402
1.0888299999999997	0.9310314284902111
1.0860274774774772	0.930484954439119
1.0832249549549546	0.9298674375406946
1.080422432432432	0.9292433940008291
1.0776199099099095	0.9286850000508338
1.074817387387387	0.9282518618208957
1.0720148648648644	0.9279746840241899
1.0692123423423419	0.9278476407153047
1.0664098198198197	0.9278313516017986
1.0636072972972972	0.9278649619312471
1.0608047747747746	0.9278830649832835
1.058002252252252	0.927831988414326
1.0551997297297295	0.927680624283605
1.052397207207207	0.9274231940598712
1.0495946846846844	0.9270742570922637
1.0467921621621619	0.9266588390624649
1.0439896396396393	0.9262018940250379
1.0411871171171168	0.9257210192816787
1.0383845945945942	0.9252246242524603
1.0355820720720716	0.9247153327358298
1.032779549549549	0.9241962254073763
1.0299770270270265	0.9236764339682099
1.0271745045045044	0.9231729780912464
1.0243719819819819	0.9227074183419932
1.0215694594594593	0.9222982105887056
1.0187669369369368	0.9219516751446751
1.0159644144144142	0.9216554239624286
1.0131618918918917	0.9213775167991294
1.010359369369369	0.9210727013762688
1.0075568468468465	0.920694504057201
1.004754324324324	0.9202096188025349
1.0019518018018014	0.9196098651794696
0.9991492792792789	0.9189174334473907
0.9963467567567563	0.9181811175915713
0.9935442342342338	0.9174641178341103
0.9907417117117117	0.9168268035242948
0.9879391891891891	0.9163096015294789
0.9851366666666665	0.9159212916940513
0.982334144144144	0.9156363855109071
0.9795316216216214	0.9154024542802194
0.9767290990990989	0.9151551798276966
0.9739265765765763	0.9148365342610456
0.9711240540540538	0.9144106128152152
0.9683215315315312	0.9138725011296064
0.9655190090090087	0.9132478346851827
0.9627164864864861	0.912583629233216
0.9599139639639636	0.9119335705234847
0.957111441441441	0.9113424348297562
0.9543089189189184	0.9108342590850574
0.9515063963963963	0.9104074020656754
0.9487038738738738	0.9100373029256253
0.9459013513513512	0.9096853580581961
0.9430988288288287	0.9093106660070202
0.9402963063063061	0.9088809021520683
0.9374937837837836	0.9083793194399182
0.934691261261261	0.9078064593694535
0.9318887387387385	0.9071769814428323
0.9290862162162159	0.9065134474924733
0.9262836936936933	0.9058395031915605
0.9234811711711708	0.9051745906517253
0.9206786486486482	0.904531344809385
0.9178761261261257	0.9039156261704361
0.9150736036036036	0.903328201480803
0.912271081081081	0.9027667232748131
0.9094685585585585	0.9022269365128252
0.9066660360360359	0.9017027515161946
0.9038635135135134	0.9011856045650054
0.9010609909909908	0.9006640181138945
0.8982584684684682	0.9001242575288992
0.8954559459459457	0.8995524766715686
0.8926534234234231	0.8989379819675591
0.8898509009009006	0.8982765686783153
0.887048378378378	0.897572606699864
0.8842458558558555	0.896838826602613
0.8814433333333329	0.8960935040005715
0.8786408108108104	0.8953556873773062
0.8758382882882882	0.894639895242385
0.8730357657657657	0.8939520090177829
0.8702332432432431	0.8932877705451394
0.8674307207207206	0.8926344521967776
0.864628198198198	0.8919751973813637
0.8618256756756755	0.89129461407414
0.8590231531531529	0.8905837748757013
0.8562206306306304	0.8898429886613907
0.8534181081081078	0.8890814831260763
0.8506155855855853	0.8883141946546549
0.8478130630630627	0.887556825514546
0.8450105405405401	0.8868208641614419
0.8422080180180176	0.8861102005926648
0.839405495495495	0.8854203526867869
0.8366029729729729	0.8847403927954012
0.8338004504504504	0.8840567660529073
0.8309979279279278	0.8833576325661341
0.8281954054054053	0.8826363135383298
0.8253928828828827	0.8818928512925338
0.8225903603603602	0.8811334085251453
0.8197878378378376	0.8803679507834166
0.816985315315315	0.8796071233375463
0.8141827927927925	0.8788593168016995
0.8113802702702699	0.8781286452733768
0.8085777477477474	0.8774141020027916
0.8057752252252248	0.8767097308068534
0.8029727027027023	0.8760054326168175
0.8001701801801802	0.8752880731517129
0.7973676576576576	0.8745427895867549
0.794565135135135	0.8737546372175241
0.7917626126126125	0.8729107907935132
0.7889600900900899	0.8720033243133565
0.7861575675675674	0.8710321842357746
0.7833550450450448	0.8700075253238052
0.7805525225225223	0.8689503398633952
0.7777499999999997	0.8678904784231813
0.7749474774774772	0.866861785570425
0.7721449549549546	0.8658950132007548
0.769342432432432	0.8650101172553489
0.7665399099099095	0.8642101179038107
0.763737387387387	0.8634786164352375
0.7609348648648648	0.8627822302847228
0.7581323423423423	0.8620778161832621
0.7553298198198197	0.861322817765458
0.7525272972972972	0.860485917847573
0.7497247747747746	0.859554838135992
0.7469222522522521	0.8585388046778796
0.7441197297297295	0.8574647417485362
0.741317207207207	0.8563682116646241
0.7385146846846844	0.8552818498305366
0.7357121621621618	0.8542249558327825
0.7329096396396393	0.8531976422348648
0.7301071171171167	0.8521815447834181
0.7273045945945942	0.8511469828721872
0.7245020720720716	0.8500643108004068
0.7216995495495495	0.848915738964771
0.718897027027027	0.8477036411075605
0.7160945045045044	0.8464524201907034
0.7132919819819818	0.8452030600741219
0.7104894594594593	0.8440018782183834
0.7076869369369367	0.8428869269603485
0.7048844144144142	0.8418763195334769
0.7020818918918916	0.8409621962335474
0.6992793693693691	0.8401122724904713
0.6964768468468465	0.839278505924443
0.693674324324324	0.8384101756585197
0.6908718018018014	0.8374673192719275
0.6880692792792789	0.8364304518317873
0.6852667567567567	0.8353037818820165
0.6824642342342342	0.8341112894083239
0.6796617117117116	0.8328873115386969
0.6768591891891891	0.8316649376151753
0.6740566666666665	0.8304660204227685
0.671254144144144	0.8292958412951115
0.6684516216216214	0.8281437338569051
0.6656490990990989	0.8269889003263837
0.6628465765765763	0.8258089634729914
0.6600440540540538	0.8245880465718841
0.6572415315315312	0.8233215770021334
0.6544390090090086	0.8220163716247608
0.6516364864864861	0.8206863615126947
0.6488339639639635	0.8193458939833048
0.6460314414414414	0.818003356352244
0.6432289189189189	0.8166576372844725
0.6404263963963963	0.8152987942717975
0.6376238738738738	0.8139126709871184
0.6348213513513512	0.8124877066762974
0.6320188288288286	0.8110213431652693
0.6292163063063061	0.8095235548571327
0.6264137837837835	0.8080160462653233
0.623611261261261	0.8065272029507474
0.6208087387387384	0.8050843889279835
0.6180062162162159	0.8037061226867424
0.6152036936936933	0.8023967119005727
0.6124011711711708	0.8011450810858551
0.6095986486486482	0.7999280984103161
0.6067961261261261	0.7987172060027543
0.6039936036036035	0.7974861044504677
0.601191081081081	0.7962169887261188
0.5983885585585584	0.7949034429354787
0.5955860360360359	0.7935493356271712
0.5927835135135133	0.7921644662318073
0.5899809909909908	0.7907587998086104
0.5871784684684682	0.7893375228743736
0.5843759459459457	0.7878987415997767
0.5815734234234231	0.7864345945701416
0.5787709009009008	0.7849352531276578
0.5759683783783782	0.7833941975432428
0.5731658558558557	0.781812665353253
0.5703633333333331	0.7802014335200251
0.5675608108108106	0.7785790186701971
0.564758288288288	0.7769666367872701
0.5619557657657654	0.775381425328442
0.5591532432432431	0.7738301065247087
0.5563507207207206	0.7723052380017248
0.553548198198198	0.7707854679803523
0.5507456756756755	0.7692400215618194
0.5479431531531529	0.7676363652299789
0.5451406306306303	0.76594901816961
0.5423381081081078	0.7641670869017536
0.5395355855855855	0.7622983959639822
0.5367330630630629	0.7603689717541329
0.5339305405405403	0.7584178498472518
0.5311280180180178	0.7564883841841122
0.5283254954954952	0.7546181277304838
0.5255229729729727	0.7528297182405008
0.5227204504504503	0.7511249734610158
0.5199179279279278	0.749483655943358
0.5171154054054052	0.7478672977631362
0.5143128828828827	0.7462273268201456
0.5115103603603601	0.7445157578268036
0.5087078378378376	0.7426961063024009
0.505905315315315	0.7407520785999163
0.5031027927927927	0.7386920145592122
0.5003002702702701	0.7365479394726577
0.4974977477477476	0.7343692522488063
0.494695225225225	0.7322122988540922
0.49189270270270247	0.7301280836323037
0.4890901801801799	0.7281509071077108
0.48628765765765736	0.7262906219859935
0.483485135135135	0.7245304413037326
0.48068261261261247	0.7228309513574658
0.4778800900900899	0.7211394661668863
0.47507756756756736	0.7194024902355816
0.4722750450450448	0.7175782072024107
0.46947252252252225	0.7156458441628337
0.4666699999999997	0.7136095336447799
0.46386747747747736	0.7114957294506838
0.4610649549549548	0.7093449496200857
0.45826243243243225	0.7072001406193967
0.4554599099099097	0.7050948429110191
0.45265738738738714	0.7030443271697783
0.4498548648648646	0.7010419640343613
0.44705234234234204	0.6990615599563446
0.4442498198198197	0.6970646991326294
0.44144729729729715	0.695010785087038
0.4386447747747746	0.6928668691668775
0.43584225225225204	0.6906146411208872
0.4330397297297295	0.6882530063257735
0.43023720720720693	0.6857961141123111
0.4274346846846844	0.683268050664657
0.42463216216216204	0.6806962402614257
0.4218296396396395	0.6781056787330146
0.41902711711711693	0.67551549017337
0.4162245945945944	0.6729382348465706
0.4134220720720718	0.6703813212270675
0.41061954954954927	0.6678491862005278
0.40781702702702693	0.6653448369279582
0.4050145045045044	0.6628698808536393
0.4022119819819818	0.6604230568349823
0.39940945945945927	0.6579981361181675
0.3966069369369367	0.6555825198626002
0.39380441441441416	0.6531577153343064
0.3910018918918916	0.6507021661139238
0.3881993693693693	0.6481959165127121
0.3853968468468467	0.645625710587367
0.38259432432432416	0.642988738006546
0.3797918018018016	0.6402935398656896
0.37698927927927905	0.6375575088122503
0.3741867567567565	0.6348016388739778
0.37138423423423395	0.6320442414011466
0.3685817117117116	0.6292958182769074
0.36577918918918906	0.6265569476433419
0.3629766666666665	0.623819967522786
0.36017414414414395	0.6210738052341255
0.3573716216216214	0.6183100282135665
0.35456909909909884	0.6155275900474084
0.3517665765765763	0.61273409703317
0.34896405405405395	0.6099426632748145
0.3461615315315314	0.6071651491428885
0.34335900900900884	0.6044041663358486
0.3405564864864863	0.60164706265622
0.33775396396396373	0.598864784223229
0.3349514414414412	0.5960170585106824
0.3321489189189186	0.5930631738256569
0.3293463963963963	0.5899754698840389
0.32654387387387374	0.58675127671429
0.3237413513513512	0.5834190055733619
0.3209388288288286	0.5800355377563973
0.31813630630630607	0.5766746051491022
0.3153337837837835	0.5734087359781748
0.31253126126126096	0.5702896145481371
0.30972873873873863	0.5673325863459266
0.3069262162162161	0.5645101610710692
0.3041236936936935	0.5617569181098059
0.30132117117117097	0.5589849125133877
0.2985186486486484	0.5561055275048707
0.29571612612612586	0.5530517144618246
0.2929136036036035	0.5497943528463205
0.29011108108108097	0.5463481418868212
0.2873085585585584	0.5427654999508198
0.28450603603603586	0.5391204564998666
0.2817035135135133	0.5354873976621188
0.27890099099099075	0.5319208977665578
0.2760984684684682	0.5284423439600543
0.27329594594594586	0.5250368450372904
0.2704934234234233	0.5216607354534837
0.26769090090090075	0.5182568463766521
0.2648883783783782	0.5147725757553443
0.26208585585585564	0.5111752586690783
0.2592833333333331	0.5074604997516066
0.25648081081081053	0.5036515317859365
0.2536782882882882	0.4997904949135611
0.25087576576576565	0.49592488802761425
0.2480732432432431	0.4920936305313671
0.24527072072072054	0.4883169056693617
0.24246819819819798	0.48459243165985344
0.23966567567567543	0.4808986033983791
0.23686315315315287	0.4772028154047383
0.23406063063063054	0.47347188117844397
0.23125810810810798	0.46968117657428515
0.22845558558558543	0.46581993563201735
0.22565306306306288	0.4618916457218856
0.22285054054054032	0.4579101563760163
0.22004801801801777	0.45389337346585906
0.2172454954954952	0.4498568936575415
0.21444297297297288	0.44580957869327664
0.21164045045045032	0.44175210163547035
0.20883792792792777	0.4376783280478659
0.20603540540540521	0.4335784565102315
0.20323288288288266	0.4294424349253469
0.2004303603603601	0.42526236647657156
0.19762783783783777	0.4210332674380747
0.19482531531531522	0.41675233439002646
0.19202279279279266	0.41241749441450015
0.1892202702702701	0.40802622424137136
0.18641774774774755	0.403575386840742
0.183615225225225	0.39906228150175255
0.18081270270270244	0.39448648620954324
0.1780101801801801	0.3898516495524608
0.17520765765765756	0.38516633194740263
0.172405135135135	0.38044331861129904
0.16960261261261245	0.37569739433678606
0.1668000900900899	0.37094215609140085
0.16399756756756734	0.3661868171232595
0.16119504504504478	0.36143398607769733
0.15839252252252245	0.3566790836804595
0.1555899999999999	0.3519115165397204
0.15278747747747734	0.3471171681057245
0.14998495495495479	0.34228139194938983
0.14718243243243223	0.3373916237183104
0.14437990990990968	0.332438966160528
0.14157738738738712	0.3274185337448393
0.1387748648648648	0.3223287934169848
0.13597234234234223	0.3171704374014706
0.13316981981981968	0.3119453757501006
0.13036729729729712	0.30665624739391023
0.12756477477477457	0.30130651926702795
0.12476225225225201	0.29590092168690596
0.12195972972972946	0.2904457882922369
0.11915720720720713	0.28494889740837726
0.11635468468468457	0.279418626308904
0.11355216216216202	0.2738625331946692
0.11074963963963946	0.2682857454759502
0.10794711711711691	0.2626896514898604
0.10514459459459435	0.25707132456122384
0.1023420720720718	0.25142388851330666
0.09953954954954947	0.24573775456425026
0.09673702702702691	0.24000242805174943
0.09393450450450436	0.23420847586273216
0.0911319819819818	0.22834927795077015
0.08832945945945925	0.22242231405375984
0.08552693693693669	0.2164298807189044
0.08272441441441436	0.2103792225585999
0.0799218918918918	0.20428206809326163
0.07711936936936925	0.1981535158004536
0.0743168468468467	0.19201019371730405
0.07151432432432414	0.18586769212548948
0.06871180180180159	0.17973747553224978
0.06590927927927903	0.17362377509824906
0.0631067567567567	0.16752123180126988
0.060304234234234144	0.16141415706012155
0.05750171171171159	0.15527808443621896
0.054699189189189035	0.14908377872925752
0.05189666666666648	0.14280314853205595
0.049094144144143925	0.1364157884638713
0.04629162162162137	0.12991442042401566
0.04348909909909904	0.12330752741216319
0.04068657657657648	0.11661806107495284
0.03788405405405393	0.10987814878800783
0.035081531531531374	0.10312094347987513
0.03227900900900882	0.09637176540551723
0.029476486486486264	0.08964111953100073
0.02667396396396371	0.08292182792149516
0.023871441441441377	0.07619142719638028
0.021068918918918822	0.06941943279791163
0.018266396396396267	0.06257752780264597
0.015463873873873712	0.055649692641222936
0.012661351351351158	0.048639122497677156
0.009858828828828603	0.04156959011190953
0.007056306306306048	0.03448050060633551
0.004253783783783716	0.027416788315935636
0.0014512612612611608	0.020416438587870733
-0.001351261261261394	0.013499259072330683
-0.004153783783783949	0.006660288133100212
-0.006956306306306503	-0.00013004201480792954
-0.009758828828829058	-0.006918803193558309
-0.012561351351351613	-0.01375836156601623
-0.015363873873873946	-0.020692379745549716
-0.0181663963963965	-0.027743863941552815
-0.020968918918919055	-0.034908485086941554
-0.02377144144144161	-0.042154880221003554
-0.026573963963964164	-0.04943167360756168
-0.02937648648648672	-0.0566791399720582
-0.03217900900900905	-0.06384228971258016
-0.03498153153153161	-0.07088198403580354
-0.03778405405405416	-0.07778147354649417
-0.040586576576576716	-0.08454719644241604
-0.04338909909909927	-0.09120429662375806
-0.046191621621621826	-0.09778863822800271
-0.04899414414414438	-0.10433775220363556
-0.05179666666666671	-0.11088304094319762
-0.05459918918918927	-0.1174448265786644
-0.05740171171171182	-0.1240307737443993
-0.06020423423423438	-0.13063722025068897
-0.06300675675675693	-0.13725230713844566
-0.06580927927927949	-0.1438596467450607
-0.06861180180180204	-0.1504415496036538
-0.07141432432432437	-0.15698135141788094
-0.07421684684684693	-0.1634648916669167
-0.07701936936936948	-0.16988149539634734
-0.07982189189189204	-0.17622481786296307
-0.0826244144144146	-0.1824936824562341
-0.08542693693693715	-0.18869272874993592
-0.0882294594594597	-0.19483246754246153
-0.09103198198198204	-0.20092833805519972
-0.09383450450450459	-0.2069985995378304
-0.09663702702702714	-0.21306127631882843
-0.0994395495495497	-0.21913075362755874
-0.10224207207207225	-0.22521483156075162
-0.10504459459459481	-0.23131299151267126
-0.10784711711711736	-0.2374163215784203
-0.1106496396396397	-0.24350909199962623
-0.11345216216216225	-0.2495715304304421
-0.1162546846846848	-0.2555830712070548
-0.11905720720720736	-0.26152532540049034
-0.12185972972972992	-0.2673842235613786
-0.12466225225225247	-0.2731511185144283
-0.12746477477477502	-0.27882295894735576
-0.13026729729729736	-0.28440183435885247
-0.1330698198198199	-0.28989419740756306
-0.13587234234234247	-0.29530992859454464
-0.13867486486486502	-0.300661225349686
-0.14147738738738758	-0.30596119366610997
-0.14427990990991013	-0.31122207327690865
-0.14708243243243246	-0.3164532316967483
-0.14988495495495502	-0.3216593265146668
-0.15268747747747757	-0.3268392178264653
-0.15549000000000013	-0.33198618578371597
-0.15829252252252268	-0.33708972050344066
-0.16109504504504524	-0.34213866335528476
-0.1638975675675678	-0.34712495183800396
-0.16670009009009013	-0.35204686301789057
-0.16950261261261268	-0.3569106358049706
-0.17230513513513523	-0.36172974202723296
-0.1751076576576578	-0.36652178216372056
-0.17791018018018034	-0.37130378287277876
-0.1807127027027029	-0.3760872881002243
-0.18351522522522545	-0.38087482242143245
-0.1863177477477478	-0.3856589591459221
-0.18912027027027034	-0.39042442814421086
-0.1919227927927929	-0.3951527015401114
-0.19472531531531545	-0.39982764071620136
-0.197527837837838	-0.4044403859183391
-0.20033036036036056	-0.4089918837343953
-0.20313288288288311	-0.41349222685392795
-0.20593540540540545	-0.41795706725990156
-0.208737927927928	-0.4224023791631415
-0.21154045045045056	-0.42683942439497147
-0.2143429729729731	-0.4312716905784414
-0.21714549549549567	-0.43569484472312603
-0.21994801801801822	-0.4400996227249885
-0.22275054054054078	-0.44447646292540466
-0.2255530630630631	-0.4488200036115342
-0.22835558558558566	-0.4531315715296047
-0.23115810810810822	-0.45741851403852407
-0.23396063063063077	-0.46169042796045623
-0.23676315315315333	-0.4659535833013062
-0.23956567567567588	-0.47020566440955613
-0.24236819819819821	-0.47443302427312206
-0.24517072072072077	-0.4786119007533509
-0.24797324324324332	-0.4827137053888688
-0.2507757657657659	-0.4867130207399264
-0.25357828828828843	-0.4905958556291762
-0.256380810810811	-0.49436541660815747
-0.25918333333333354	-0.4980432985934605
-0.2619858558558559	-0.5016653917215975
-0.26478837837837843	-0.5052734893954737
-0.267590900900901	-0.5089049935551706
-0.27039342342342354	-0.5125837606983694
-0.2731959459459461	-0.5163147863176957
-0.27599846846846865	-0.5200841977403371
-0.2788009909909912	-0.5238643328575447
-0.28160351351351354	-0.5276221025347351
-0.2844060360360361	-0.5313279025860905
-0.28720855855855865	-0.5349623602689239
-0.2900110810810812	-0.5385191348055183
-0.29281360360360376	-0.5420034818996198
-0.2956161261261263	-0.5454277865826052
-0.29841864864864887	-0.5488062242291911
-0.3012211711711712	-0.5521507912881544
-0.30402369369369375	-0.555470150929405
-0.3068262162162163	-0.5587713921444788
-0.30962873873873886	-0.5620634415654441
-0.3124312612612614	-0.5653600414027624
-0.31523378378378397	-0.5686802610592745
-0.3180363063063065	-0.5720454547736716
-0.32083882882882886	-0.5754730745372596
-0.3236413513513514	-0.57896922681746
-0.32644387387387397	-0.5825227310895693
-0.3292463963963965	-0.5861033072599654
-0.3320489189189191	-0.5896653558239774
-0.33485144144144163	-0.5931569551945782
-0.3376539639639642	-0.596531816062331
-0.3404564864864865	-0.5997606894418648
-0.3432590090090091	-0.6028386164606511
-0.34606153153153163	-0.6057855451332039
-0.3488640540540542	-0.6086398934271359
-0.35166657657657674	-0.6114469380839651
-0.3544690990990993	-0.614245666779569
-0.3572716216216216	-0.6170583164874466
-0.3600741441441442	-0.6198859883329163
-0.36287666666666674	-0.6227117192991701
-0.3656791891891893	-0.6255098617050945
-0.36848171171171185	-0.6282584308196469
-0.3712842342342344	-0.6309499950924893
-0.37408675675675696	-0.6335971066636984
-0.3768892792792793	-0.6362300952507064
-0.37969180180180184	-0.638887682244508
-0.3824943243243244	-0.6416034261736908
-0.38529684684684695	-0.6443926032544179
-0.3880993693693695	-0.6472441839211251
-0.39090189189189206	-0.6501210262756426
-0.3937044144144146	-0.6529687517283084
-0.39650693693693695	-0.6557308674943446
-0.3993094594594595	-0.6583655262543399
-0.40211198198198206	-0.6608586098295007
-0.4049145045045046	-0.6632288550221358
-0.40771702702702717	-0.6655231944399608
-0.4105195495495496	-0.6678035749586054
-0.41332207207207217	-0.670129235669133
-0.4161245945945947	-0.6725398855534445
-0.4189271171171173	-0.6750449397318098
-0.4217296396396397	-0.677622042756027
-0.4245321621621623	-0.6802251577558814
-0.42733468468468483	-0.6827994903090561
-0.4301372072072073	-0.6852984168829767
-0.4329397297297298	-0.6876970644240924
-0.4357422522522524	-0.6899983845190164
-0.4385447747747748	-0.6922300664399706
-0.4413472972972974	-0.6944336066561762
-0.44414981981981994	-0.6966493296848327
-0.4469523423423425	-0.6989023497798535
-0.44975486486486493	-0.7011940219823186
-0.4525573873873875	-0.703501539571665
-0.45535990990991004	-0.70578564178166
-0.4581624324324325	-0.7080037896088881
-0.46096495495495504	-0.7101244820146099
-0.4637674774774776	-0.7121381296248227
-0.46657000000000015	-0.7140611107144258
-0.4693725225225226	-0.7159318671256835
-0.47217504504504515	-0.7178004074656853
-0.4749775675675677	-0.7197145664217842
-0.47778009009009015	-0.7217072220782036
-0.4805826126126127	-0.7237881854161993
-0.48338513513513526	-0.7259428720520228
-0.4861876576576578	-0.7281377114100823
-0.48899018018018026	-0.7303302493459668
-0.4917927027027028	-0.7324806689295725
-0.49459522522522537	-0.7345613182804588
-0.4973977477477478	-0.7365617508476622
-0.5002002702702704	-0.7384883783179504
-0.5030027927927929	-0.7403595494369518
-0.5058053153153154	-0.7421981488057477
-0.5086078378378379	-0.7440242947812846
-0.5114103603603605	-0.7458503317046231
-0.514212882882883	-0.7476792748865785
-0.5170154054054055	-0.7495065859920719
-0.519817927927928	-0.7513240806398683
-0.5226204504504506	-0.7531242347604002
-0.525422972972973	-0.7549032813538877
-0.5282254954954956	-0.7566621580508829
-0.5310280180180181	-0.7584052864512217
-0.5338305405405407	-0.7601379856902887
-0.5366330630630631	-0.7618637616791221
-0.5394355855855857	-0.7635826469410213
-0.5422381081081082	-0.7652912608402379
-0.5450406306306307	-0.7669845343478393
-0.5478431531531532	-0.7686583780989321
-0.5506456756756758	-0.7703122072881589
-0.5534481981981982	-0.7719502894670996
-0.5562507207207208	-0.7735813138609252
-0.5590532432432433	-0.7752162240253716
-0.5618557657657659	-0.7768649758705838
-0.5646582882882883	-0.7785332670387163
-0.5674608108108109	-0.7802203098869437
-0.5702633333333335	-0.7819183939795141
-0.5730658558558559	-0.7836144259553047
-0.5758683783783785	-0.7852930331545517
-0.578670900900901	-0.7869403615141294
-0.5814734234234236	-0.7885475173710769
-0.584275945945946	-0.7901127317307935
-0.5870784684684686	-0.7916417036314048
-0.5898809909909911	-0.7931460798436903
-0.5926835135135136	-0.794640504624493
-0.5954860360360361	-0.7961390040642956
-0.5982885585585587	-0.7976515883293892
-0.6010910810810811	-0.7991818585184957
-0.6038936036036037	-0.8007261408782697
-0.6066961261261262	-0.8022743156842697
-0.6094986486486488	-0.8038121411887492
-0.6123011711711712	-0.8053245621763278
-0.6151036936936938	-0.8067992863895884
-0.6179062162162163	-0.8082298407497402
-0.6207087387387388	-0.8096173974917443
-0.6235112612612613	-0.8109708859278809
-0.6263137837837839	-0.8123052542144441
-0.6291163063063064	-0.8136381641802458
-0.6319188288288289	-0.8149858082488307
-0.6347213513513514	-0.816358828894251
-0.637523873873874	-0.8177594007768644
-0.6403263963963964	-0.819180343584958
-0.643128918918919	-0.8206066765732568
-0.6459314414414415	-0.8220193925107765
-0.6487339639639641	-0.8234005789870226
-0.6515364864864865	-0.8247385414278862
-0.6543390090090091	-0.8260314528065483
-0.6571415315315317	-0.8272883538589636
-0.6599440540540541	-0.8285270139254387
-0.6627465765765767	-0.8297690667735081
-0.6655490990990992	-0.8310336983842711
-0.6683516216216216	-0.8323317094630133
-0.6711541441441442	-0.8336618017952847
-0.6739566666666668	-0.8350103885275347
-0.6767591891891893	-0.8363552274060845
-0.6795617117117118	-0.8376720022694507
-0.6823642342342343	-0.8389419898058755
-0.6851667567567569	-0.8401584731844315
-0.6879692792792793	-0.8413297900852684
-0.6907718018018019	-0.8424778083393923
-0.6935743243243244	-0.8436319685972978
-0.696376846846847	-0.8448204256251933
-0.6991793693693694	-0.8460608245558393
-0.701981891891892	-0.8473535291394635
-0.7047844144144145	-0.848679548064415
-0.707586936936937	-0.8500041147967224
-0.7103894594594595	-0.8512852283569198
-0.7131919819819821	-0.8524849455113316
-0.7159945045045045	-0.8535802958589668
-0.7187970270270271	-0.8545706692572447
-0.7215995495495496	-0.8554794332897343
-0.7244020720720722	-0.8563491277122198
-0.7272045945945946	-0.857231392233288
-0.7300071171171172	-0.8581742799764168
-0.7328096396396397	-0.859210348372948
-0.7356121621621622	-0.8603486859244535
-0.7384146846846847	-0.8615729045562274
-0.7412172072072073	-0.8628454487079832
-0.7440197297297299	-0.8641168487001994
-0.7468222522522523	-0.8653372834174305
-0.7496247747747748	-0.8664673670255835
-0.7524272972972974	-0.8674855274243162
-0.7552298198198198	-0.8683905114075999
-0.7580323423423424	-0.8691990335965406
-0.760834864864865	-0.8699399087068241
-0.7636373873873875	-0.8706467760094675
-0.76643990990991	-0.8713515523461991
-0.7692424324324325	-0.8720801041994771
-0.7720449549549551	-0.8728505993708341
-0.7748474774774775	-0.8736739846393841
-0.7776500000000001	-0.8745554026376791
-0.7804525225225226	-0.8754953107827573
-0.7832550450450451	-0.876489567739558
-0.7860575675675676	-0.877528564544929
-0.7888600900900902	-0.8785962354275475
-0.7916626126126127	-0.8796701459002897
-0.7944651351351352	-0.8807236359656551
-0.7972676576576577	-0.8817302401875139
-0.8000701801801803	-0.8826695851306862
-0.8028727027027027	-0.8835330813682069
-0.8056752252252253	-0.88432736891486
-0.8084777477477478	-0.8850738618442241
-0.8112802702702704	-0.8858038256006541
-0.8140827927927928	-0.8865498936702539
-0.8168853153153154	-0.887336295212635
-0.8196878378378379	-0.8881708150139108
-0.8224903603603604	-0.8890413034549264
-0.8252928828828829	-0.8899183630637003
-0.8280954054054055	-0.8907639677114535
-0.8308979279279279	-0.8915437914469003
-0.8337004504504505	-0.8922395935359714
-0.836502972972973	-0.8928576496810542
-0.8393054954954956	-0.8934301421468042
-0.842108018018018	-0.8940084184389724
-0.8449105405405406	-0.8946495254785488
-0.8477130630630632	-0.8953996495882283
-0.8505155855855856	-0.8962793112653552
-0.8533181081081082	-0.8972749322358492
-0.8561206306306307	-0.898339709640395
-0.8589231531531533	-0.8994040616296718
-0.8617256756756757	-0.9003930463577047
-0.8645281981981983	-0.9012459870503561
-0.8673307207207208	-0.9019327516381835
-0.8701332432432433	-0.9024620096161576
-0.8729357657657658	-0.9028790794417766
-0.8757382882882884	-0.9032539981945388
-0.8785408108108108	-0.9036632694297643
-0.8813433333333334	-0.9041705113228283
-0.8841458558558559	-0.9048114045602494
-0.8869483783783785	-0.9055868989330321
-0.8897509009009009	-0.9064660583619536
-0.8925534234234235	-0.9073970352824875
-0.895355945945946	-0.908322375160708
-0.8981584684684685	-0.9091938534600231
-0.900960990990991	-0.9099825982276314
-0.9037635135135136	-0.9106820998167707
-0.9065660360360361	-0.9113041895801907
-0.9093685585585587	-0.9118703339181037
-0.9121710810810811	-0.9124018968972595
-0.9149736036036036	-0.912912984304158
-0.9177761261261261	-0.9134081797038905
-0.9205786486486487	-0.9138854366662371
-0.9233811711711712	-0.9143423612392344
-0.9261836936936938	-0.9147828375889205
-0.9289862162162162	-0.915220865696121
-0.9317887387387388	-0.9156796033435922
-0.9345912612612612	-0.9161855095345638
-0.9373937837837838	-0.916759466683439
-0.9401963063063064	-0.9174080813189595
-0.9429988288288289	-0.9181185297760782
-0.9458013513513515	-0.9188592419064529
-0.9486038738738739	-0.9195867625998125
-0.9514063963963965	-0.9202569772255856
-0.9542089189189189	-0.9208372922860005
-0.9570114414414415	-0.9213158981099389
-0.959813963963964	-0.9217050877490215
-0.9626164864864866	-0.922037491261987
-0.9654190090090091	-0.9223563719168081
-0.9682215315315316	-0.9227030446218937
-0.9710240540540541	-0.9231053702754258
-0.9738265765765766	-0.9235708585171799
-0.9766290990990991	-0.9240863335503301
-0.9794316216216217	-0.9246239345379758
-0.9822341441441442	-0.9251511826964366
-0.9850366666666668	-0.9256416363313508
-0.9878391891891892	-0.9260826567642727
-0.9906417117117118	-0.926477978398066
-0.9934442342342342	-0.9268446680564298
-0.9962467567567568	-0.9272059886217797
-0.9990492792792793	-0.9275829764974276
-1.0018518018018019	-0.9279877763425847
-1.0046543243243244	-0.9284209172420984
-1.0074568468468468	-0.92887312239513
-1.0102593693693693	-0.9293305317927713
-1.0130618918918919	-0.9297810187570174
-1.0158644144144144	-0.930219020440724
-1.018666936936937	-0.9306470411635689
-1.0214694594594596	-0.9310734103133765
-1.024271981981982	-0.9315074160079259
-1.0270745045045047	-0.9319539901545494
-1.029877027027027	-0.9324102829203483
-1.0326795495495495	-0.9328656766193307
-1.035482072072072	-0.9333053628227103
-1.0382845945945947	-0.9337161057725206
-1.0410871171171172	-0.934091839448617
-1.0438896396396395	-0.9344366987787912
-1.046692162162162	-0.934764015785294
-1.0494946846846847	-0.9350913849015069
-1.0522972072072072	-0.9354335208254602
-1.0550997297297298	-0.9357956587244897
-1.0579022522522523	-0.9361702453482191
-1.0607047747747749	-0.9365385833979937
-1.0635072972972974	-0.9368772777769124
-1.06630981981982	-0.9371674447527466
-1.0691123423423423	-0.9374033992150034
-1.0719148648648649	-0.9375974424050083
-1.0747173873873874	-0.9377785394631734
-1.07751990990991	-0.9379847470857624
-1.0803224324324325	-0.9382515188213635
-1.0831249549549549	-0.9385996635655275
-1.0859274774774774	-0.9390271310400896
-1.08873	-0.939507737056576
-1.0915325225225225	-0.9399977252415103
-1.094335045045045	-0.9404484188399121
-1.0971375675675676	-0.940821054269778
-1.0999400900900902	-0.9410989793007966
-1.1027426126126127	-0.9412931024455965
-1.1055451351351353	-0.9414386051384761
-1.1083476576576576	-0.9415837854605463
-1.1111501801801802	-0.9417745334668398
-1.1139527027027027	-0.9420394439655954
-1.1167552252252253	-0.942380424361723
-1.1195577477477479	-0.9427718832929678
-1.1223602702702702	-0.9431687752937289
-1.1251627927927927	-0.9435208704512715
-1.1279653153153153	-0.943788594352264
-1.1307678378378379	-0.9439553204792089
-1.1335703603603604	-0.9440322393833692
-1.136372882882883	-0.9440544399378584
-1.1391754054054055	-0.9440697531841341
-1.141977927927928	-0.9441242368004282
-1.1447804504504504	-0.9442491416560889
-1.147582972972973	-0.9444535056276729
-1.1503854954954955	-0.9447244443720743
-1.153188018018018	-0.9450345044853733
-1.1559905405405406	-0.9453530628130412
-1.1587930630630632	-0.9456575135459887
-1.1615955855855855	-0.9459402812578462
-1.164398108108108	-0.9462093824235557
-1.1672006306306306	-0.9464826933572416
-1.1700031531531532	-0.9467783806706472
-1.1728056756756757	-0.9471052917002488
-1.1756081981981983	-0.9474570266240073
-1.1784107207207208	-0.9478119784499955
-1.1812132432432432	-0.9481393775098491
-1.1840157657657657	-0.9484091443953565
-1.1868182882882883	-0.9486019522981889
-1.1896208108108108	-0.9487158283994147
-1.1924233333333334	-0.9487668975919913
-1.195225855855856	-0.9487840151300747
-1.1980283783783783	-0.9487992601980325
-1.2008309009009008	-0.9488377574505426
-1.2036334234234234	-0.9489105153644645
-1.206435945945946	-0.9490128405644106
-1.2092384684684685	-0.9491288191809445
-1.212040990990991	-0.9492401033268779
-1.2148435135135136	-0.9493356241648067
-1.2176460360360362	-0.9494184653492234
-1.2204485585585585	-0.9495071222828325
-1.223251081081081	-0.9496303974106154
-1.2260536036036036	-0.9498175200911964
-1.2288561261261262	-0.9500868947583784
-1.2316586486486487	-0.9504375168808891
-1.2344611711711713	-0.9508463097803884
-1.2372636936936936	-0.9512726834432105
-1.2400662162162162	-0.9516691655549739
-1.2428687387387387	-0.9519948482055299
-1.2456712612612613	-0.9522273574363295
-1.2484737837837838	-0.9523694462452542
-1.2512763063063064	-0.9524480059763828
-1.254078828828829	-0.9525057180268487
-1.2568813513513515	-0.95258791865724
-1.2596838738738738	-0.9527287521255806
-1.2624863963963964	-0.9529408645408438
-1.265288918918919	-0.9532117136804411
-1.2680914414414415	-0.9535074541005079
-1.270893963963964	-0.9537830098579353
-1.2736964864864866	-0.9539951240870971
-1.276499009009009	-0.9541144275716523
-1.2793015315315315	-0.9541330753614122
-1.282104054054054	-0.9540660276866005
-1.2849065765765766	-0.9539460546011959
-1.2877090990990991	-0.9538143659365569
-1.2905116216216217	-0.953709861357113
-1.2933141441441443	-0.9536600899290925
-1.2961166666666666	-0.9536761764484541
-1.2989191891891891	-0.9537525703060995
-1.3017217117117117	-0.9538709993349065
-1.3045242342342342	-0.9540069255200897
-1.3073267567567568	-0.9541363777436899
-1.3101292792792794	-0.9542413046080188
-1.312931801801802	-0.9543123498711282
-1.3157343243243242	-0.9543488822149985
-1.3185368468468468	-0.9543568924532596
-1.3213393693693694	-0.9543457987897238
-1.324141891891892	-0.9543252291936409
-1.3269444144144145	-0.9543025770464127
-1.329746936936937	-0.9542817241626768
-1.3325494594594596	-0.9542629573002938
-1.335351981981982	-0.954243862500557
-1.3381545045045045	-0.9542208698032121
-1.340957027027027	-0.9541910827000865
-1.3437595495495496	-0.9541539995511402
-1.3465620720720721	-0.9541126983367957
-1.3493645945945947	-0.9540740523414549
-1.352167117117117	-0.9540476503329577
-1.3549696396396396	-0.9540433713874484
-1.3577721621621621	-0.9540679996245257
-1.3605746846846847	-0.9541217455739969
-1.3633772072072072	-0.9541958784883703
-1.3661797297297298	-0.9542726691759248
-1.3689822522522523	-0.9543283815777969
-1.3717847747747747	-0.9543391789566494
-1.3745872972972972	-0.9542887538094605
-1.3773898198198198	-0.9541756043167967
-1.3801923423423423	-0.9540175306854345
-1.382994864864865	-0.9538513477237297
[truncated: 6 more rows]
