# Supplementary material for: Isolation of a planar π-aromatic Bi5− ring in a cobalt-based inverse-sandwich-type complex
Source: Nat Chem. 2025 Jan 20;17(4):547–55. doi: 10.1038/s41557-024-01713-8 (PMC11964920; doi:10.1038/s41557-024-01713-8)
Supplement: Supplementary file 4 — Original magnetic data of compound 1 and origin file of Fig. 3. [file 41557_2024_1713_MOESM4_ESM.zip › sr_and_T/20.json]

{
   "comment": "corrected Loops",
   "temperature": 0.5,
   "measures": [
      {
         "sr": 0.064,
         "angle": 0,
         "trans": 0,
         "cool_t": 1,
         "comment": "to H_stop",
         "data": [
            [
               -1.3999,
               -0.9551554687533216
            ],
            [
               -1.3970974874874873,
               -0.9547386018484972
            ],
            [
               -1.394294974974975,
               -0.9543937139544568
            ],
            [
               -1.3914924624624623,
               -0.9541388163178525
            ],
            [
               -1.3886899499499499,
               -0.953979155693902
            ],
            [
               -1.3858874374374373,
               -0.9539056469462285
            ],
            [
               -1.3830849249249249,
               -0.953896028599518
            ],
            [
               -1.3802824124124122,
               -0.9539189029954823
            ],
            [
               -1.3774798998998998,
               -0.9539400659325571
            ],
            [
               -1.3746773873873872,
               -0.9539297990194068
            ],
            [
               -1.3718748748748748,
               -0.953869352873924
            ],
            [
               -1.3690723623623622,
               -0.9537548907319667
            ],
            [
               -1.3662698498498498,
               -0.9535977432492183
            ],
            [
               -1.3634673373373372,
               -0.9534208148375108
            ],
            [
               -1.3606648248248248,
               -0.9532520919039332
            ],
            [
               -1.3578623123123121,
               -0.9531170787764266
            ],
            [
               -1.3550597997997997,
               -0.9530323267760686
            ],
            [
               -1.3522572872872871,
               -0.9530018889005073
            ],
            [
               -1.3494547747747747,
               -0.9530176121907946
            ],
            [
               -1.346652262262262,
               -0.9530629611677871
            ],
            [
               -1.3438497497497497,
               -0.9531189496420652
            ],
            [
               -1.341047237237237,
               -0.9531701215639931
            ],
            [
               -1.3382447247247247,
               -0.9532085845569661
            ],
            [
               -1.335442212212212,
               -0.9532348442124156
            ],
            [
               -1.3326396996996996,
               -0.9532553569933638
            ],
            [
               -1.329837187187187,
               -0.9532779054679971
            ],
            [
               -1.3270346746746746,
               -0.9533066808251728
            ],
            [
               -1.324232162162162,
               -0.953339051197826
            ],
            [
               -1.3214296496496496,
               -0.9533653587551006
            ],
            [
               -1.318627137137137,
               -0.9533719438865264
            ],
            [
               -1.3158246246246246,
               -0.9533463496575144
            ],
            [
               -1.313022112112112,
               -0.9532827687760249
            ],
            [
               -1.3102195995995995,
               -0.9531855969239279
            ],
            [
               -1.307417087087087,
               -0.9530695473791443
            ],
            [
               -1.3046145745745745,
               -0.9529559758681295
            ],
            [
               -1.301812062062062,
               -0.9528664499225975
            ],
            [
               -1.2990095495495495,
               -0.952815677513413
            ],
            [
               -1.2962070370370369,
               -0.952806279766233
            ],
            [
               -1.2934045245245245,
               -0.9528273853462111
            ],
            [
               -1.2906020120120119,
               -0.9528577799143588
            ],
            [
               -1.2877994994994995,
               -0.9528727718369946
            ],
            [
               -1.2849969869869868,
               -0.9528525779513622
            ],
            [
               -1.2821944744744744,
               -0.952789380943384
            ],
            [
               -1.2793919619619618,
               -0.9526905259348574
            ],
            [
               -1.2765894494494494,
               -0.9525765431009835
            ],
            [
               -1.2737869369369368,
               -0.9524744220056464
            ],
            [
               -1.2709844244244244,
               -0.9524082407568181
            ],
            [
               -1.2681819119119118,
               -0.9523902839953774
            ],
            [
               -1.2653793993993994,
               -0.9524157809770474
            ],
            [
               -1.2625768868868867,
               -0.9524633103266907
            ],
            [
               -1.2597743743743743,
               -0.9525010720462511
            ],
            [
               -1.2569718618618617,
               -0.9524972147535614
            ],
            [
               -1.2541693493493493,
               -0.9524309045065561
            ],
            [
               -1.2513668368368367,
               -0.9523003654046053
            ],
            [
               -1.2485643243243243,
               -0.9521249171505376
            ],
            [
               -1.2457618118118117,
               -0.9519398759807166
            ],
            [
               -1.2429592992992993,
               -0.9517855097618725
            ],
            [
               -1.2401567867867866,
               -0.9516932977153546
            ],
            [
               -1.2373542742742742,
               -0.9516738476763834
            ],
            [
               -1.2345517617617616,
               -0.9517105617847038
            ],
            [
               -1.2317492492492492,
               -0.9517615366544371
            ],
            [
               -1.2289467367367366,
               -0.9517696949418532
            ],
            [
               -1.2261442242242242,
               -0.9516785336062018
            ],
            [
               -1.2233417117117116,
               -0.9514489693004685
            ],
            [
               -1.2205391991991992,
               -0.9510721958152534
            ],
            [
               -1.2177366866866866,
               -0.9505744700401121
            ],
            [
               -1.2149341741741742,
               -0.9500120502024493
            ],
            [
               -1.2121316616616615,
               -0.9494574424538081
            ],
            [
               -1.2093291491491491,
               -0.9489807734224763
            ],
            [
               -1.2065266366366365,
               -0.9486316634168358
            ],
            [
               -1.203724124124124,
               -0.948426919313499
            ],
            [
               -1.2009216116116115,
               -0.948347681377462
            ],
            [
               -1.198119099099099,
               -0.9483468347675951
            ],
            [
               -1.1953165865865865,
               -0.9483643879560814
            ],
            [
               -1.192514074074074,
               -0.9483460838192989
            ],
            [
               -1.1897115615615614,
               -0.9482595086657398
            ],
            [
               -1.186909049049049,
               -0.9481027295934422
            ],
            [
               -1.1841065365365364,
               -0.9479028071256271
            ],
            [
               -1.181304024024024,
               -0.9477046982085654
            ],
            [
               -1.1785015115115114,
               -0.9475541090759544
            ],
            [
               -1.175698998998999,
               -0.9474798264960548
            ],
            [
               -1.1728964864864864,
               -0.9474813176056552
            ],
            [
               -1.170093973973974,
               -0.9475258320397891
            ],
            [
               -1.1672914614614613,
               -0.9475563181785597
            ],
            [
               -1.164488948948949,
               -0.9475080629766507
            ],
            [
               -1.1616864364364363,
               -0.9473291317755886
            ],
            [
               -1.158883923923924,
               -0.9469983130869616
            ],
            [
               -1.1560814114114113,
               -0.9465348202632314
            ],
            [
               -1.153278898898899,
               -0.9459963404500916
            ],
            [
               -1.1504763863863863,
               -0.9454654709426625
            ],
            [
               -1.1476738738738739,
               -0.9450281109730164
            ],
            [
               -1.1448713613613613,
               -0.9447499089156189
            ],
            [
               -1.1420688488488488,
               -0.9446576138355384
            ],
            [
               -1.1392663363363362,
               -0.9447308900218679
            ],
            [
               -1.1364638238238238,
               -0.9449071822224785
            ],
            [
               -1.1336613113113112,
               -0.945098437958151
            ],
            [
               -1.1308587987987986,
               -0.9452150235020461
            ],
            [
               -1.1280562862862862,
               -0.9451900474289955
            ],
            [
               -1.1252537737737738,
               -0.944997165996036
            ],
            [
               -1.1224512612612612,
               -0.9446568317576586
            ],
            [
               -1.1196487487487485,
               -0.9442292994408189
            ],
            [
               -1.1168462362362361,
               -0.9437965254723278
            ],
            [
               -1.1140437237237237,
               -0.9434382610620745
            ],
            [
               -1.111241211211211,
               -0.9432092217626874
            ],
            [
               -1.1084386986986985,
               -0.9431237783970045
            ],
            [
               -1.105636186186186,
               -0.9431523210230911
            ],
            [
               -1.1028336736736737,
               -0.9432300114365554
            ],
            [
               -1.100031161161161,
               -0.9432750948313536
            ],
            [
               -1.0972286486486484,
               -0.9432113264870648
            ],
            [
               -1.094426136136136,
               -0.9429881166967519
            ],
            [
               -1.0916236236236236,
               -0.942592921502916
            ],
            [
               -1.088821111111111,
               -0.942052859001366
            ],
            [
               -1.0860185985985984,
               -0.9414257238010565
            ],
            [
               -1.083216086086086,
               -0.9407835353425441
            ],
            [
               -1.0804135735735736,
               -0.9401936363464437
            ],
            [
               -1.077611061061061,
               -0.9397026720915423
            ],
            [
               -1.0748085485485483,
               -0.9393275418428667
            ],
            [
               -1.072006036036036,
               -0.9390550965684658
            ],
            [
               -1.0692035235235235,
               -0.938849728183936
            ],
            [
               -1.066401011011011,
               -0.9386658577684409
            ],
            [
               -1.0635984984984983,
               -0.9384612740608093
            ],
            [
               -1.060795985985986,
               -0.9382075112010327
            ],
            [
               -1.0579934734734735,
               -0.9378947842985449
            ],
            [
               -1.0551909609609609,
               -0.9375309051802544
            ],
            [
               -1.0523884484484483,
               -0.9371354356982767
            ],
            [
               -1.0495859359359359,
               -0.9367315494759644
            ],
            [
               -1.0467834234234235,
               -0.9363383696664048
            ],
            [
               -1.0439809109109108,
               -0.935965960564327
            ],
            [
               -1.0411783983983982,
               -0.9356139850862667
            ],
            [
               -1.0383758858858858,
               -0.9352737540133967
            ],
            [
               -1.0355733733733734,
               -0.9349324179968467
            ],
            [
               -1.0327708608608608,
               -0.9345776536531011
            ],
            [
               -1.0299683483483482,
               -0.9342013980691183
            ],
            [
               -1.0271658358358358,
               -0.9338018054057123
            ],
            [
               -1.0243633233233234,
               -0.9333833328045728
            ],
            [
               -1.0215608108108107,
               -0.9329554219024973
            ],
            [
               -1.0187582982982981,
               -0.932530461559624
            ],
            [
               -1.0159557857857857,
               -0.9321216035094394
            ],
            [
               -1.0131532732732733,
               -0.9317407075974117
            ],
            [
               -1.0103507607607607,
               -0.9313964288863056
            ],
            [
               -1.007548248248248,
               -0.9310923909049243
            ],
            [
               -1.0047457357357357,
               -0.9308255575652721
            ],
            [
               -1.0019432232232233,
               -0.9305852151586517
            ],
            [
               -0.9991407107107106,
               -0.9303532035130183
            ],
            [
               -0.9963381981981981,
               -0.9301059912653183
            ],
            [
               -0.9935356856856856,
               -0.9298187790610172
            ],
            [
               -0.9907331731731731,
               -0.9294711111673298
            ],
            [
               -0.9879306606606606,
               -0.9290527190028396
            ],
            [
               -0.9851281481481481,
               -0.9285678308530977
            ],
            [
               -0.9823256356356356,
               -0.9280362370749314
            ],
            [
               -0.9795231231231231,
               -0.9274901053512731
            ],
            [
               -0.9767206106106106,
               -0.9269667600922128
            ],
            [
               -0.973918098098098,
               -0.9264990136311068
            ],
            [
               -0.9711155855855855,
               -0.926105688626007
            ],
            [
               -0.968313073073073,
               -0.9257852761363584
            ],
            [
               -0.9655105605605605,
               -0.9255150237438642
            ],
            [
               -0.962708048048048,
               -0.9252562523984577
            ],
            [
               -0.9599055355355355,
               -0.9249647807688687
            ],
            [
               -0.957103023023023,
               -0.9246036040726725
            ],
            [
               -0.9543005105105105,
               -0.9241540336019572
            ],
            [
               -0.951497997997998,
               -0.9236217341264591
            ],
            [
               -0.9486954854854854,
               -0.9230355077553117
            ],
            [
               -0.9458929729729728,
               -0.9224388725908931
            ],
            [
               -0.9430904604604604,
               -0.9218767894221421
            ],
            [
               -0.9402879479479478,
               -0.921381542800548
            ],
            [
               -0.9374854354354354,
               -0.9209622076886467
            ],
            [
               -0.9346829229229228,
               -0.9206011379016391
            ],
            [
               -0.9318804104104104,
               -0.9202587721400287
            ],
            [
               -0.9290778978978977,
               -0.9198854326500324
            ],
            [
               -0.9262753853853853,
               -0.919436535241435
            ],
            [
               -0.9234728728728727,
               -0.9188864833375837
            ],
            [
               -0.9206703603603603,
               -0.9182368772547863
            ],
            [
               -0.9178678478478477,
               -0.9175164367717584
            ],
            [
               -0.9150653353353353,
               -0.9167726477755261
            ],
            [
               -0.9122628228228227,
               -0.9160577559877273
            ],
            [
               -0.9094603103103103,
               -0.9154134926335956
            ],
            [
               -0.9066577977977976,
               -0.914859258950245
            ],
            [
               -0.9038552852852852,
               -0.9143873200147846
            ],
            [
               -0.9010527727727726,
               -0.9139662672322911
            ],
            [
               -0.8982502602602602,
               -0.9135513704684354
            ],
            [
               -0.8954477477477477,
               -0.9130983253525543
            ],
            [
               -0.8926452352352352,
               -0.9125759874788041
            ],
            [
               -0.8898427227227227,
               -0.9119742348731067
            ],
            [
               -0.8870402102102102,
               -0.9113048777145095
            ],
            [
               -0.8842376976976977,
               -0.910595898581697
            ],
            [
               -0.8814351851851852,
               -0.9098814395807405
            ],
            [
               -0.8786326726726726,
               -0.9091911459538483
            ],
            [
               -0.8758301601601601,
               -0.908542371424956
            ],
            [
               -0.8730276476476476,
               -0.9079374554323781
            ],
            [
               -0.8702251351351351,
               -0.9073663157238673
            ],
            [
               -0.8674226226226226,
               -0.9068126963144446
            ],
            [
               -0.8646201101101101,
               -0.9062612519315277
            ],
            [
               -0.8618175975975975,
               -0.9057026200573061
            ],
            [
               -0.859015085085085,
               -0.9051346862947097
            ],
            [
               -0.8562125725725724,
               -0.9045599422396952
            ],
            [
               -0.8534100600600599,
               -0.9039804934588725
            ],
            [
               -0.8506075475475474,
               -0.9033932517608975
            ],
            [
               -0.8478050350350349,
               -0.9027877637028757
            ],
            [
               -0.8450025225225224,
               -0.902148019859003
            ],
            [
               -0.8422000100100099,
               -0.9014578884136514
            ],
            [
               -0.8393974974974974,
               -0.9007081898378192
            ],
            [
               -0.8365949849849849,
               -0.8999025289789634
            ],
            [
               -0.8337924724724723,
               -0.8990592149319961
            ],
            [
               -0.8309899599599598,
               -0.8982078982236653
            ],
            [
               -0.8281874474474473,
               -0.8973814924985902
            ],
            [
               -0.8253849349349348,
               -0.896605816062846
            ],
            [
               -0.8225824224224223,
               -0.8958904749068911
            ],
            [
               -0.8197799099099098,
               -0.8952243615176899
            ],
            [
               -0.8169773973973973,
               -0.894577748165193
            ],
            [
               -0.8141748848848848,
               -0.8939107524274613
            ],
            [
               -0.8113723723723723,
               -0.8931857016195061
            ],
            [
               -0.8085698598598597,
               -0.892379425726039
            ],
            [
               -0.8057673473473472,
               -0.8914913307739506
            ],
            [
               -0.8029648348348347,
               -0.8905443630274666
            ],
            [
               -0.8001623223223222,
               -0.8895782821659332
            ],
            [
               -0.7973598098098097,
               -0.888637251281779
            ],
            [
               -0.7945572972972972,
               -0.887755735313532
            ],
            [
               -0.7917547847847847,
               -0.8869473772713116
            ],
            [
               -0.7889522722722722,
               -0.8862006288322223
            ],
            [
               -0.7861497597597596,
               -0.8854827196862439
            ],
            [
               -0.7833472472472471,
               -0.8847507801308466
            ],
            [
               -0.7805447347347346,
               -0.8839665139347755
            ],
            [
               -0.7777422222222221,
               -0.8831095751329682
            ],
            [
               -0.7749397097097096,
               -0.8821851646069535
            ],
            [
               -0.7721371971971971,
               -0.8812232217451977
            ],
            [
               -0.7693346846846846,
               -0.8802693300070216
            ],
            [
               -0.7665321721721721,
               -0.8793701720871178
            ],
            [
               -0.7637296596596596,
               -0.8785581604346769
            ],
            [
               -0.760927147147147,
               -0.8778401456159347
            ],
            [
               -0.7581246346346345,
               -0.8771937899616619
            ],
            [
               -0.755322122122122,
               -0.8765727370881441
            ],
            [
               -0.7525196096096095,
               -0.8759189291855504
            ],
            [
               -0.749717097097097,
               -0.8751782327061087
            ],
            [
               -0.7469145845845845,
               -0.8743146226126545
            ],
            [
               -0.744112072072072,
               -0.8733187976841991
            ],
            [
               -0.7413095595595595,
               -0.8722089944823436
            ],
            [
               -0.738507047047047,
               -0.8710242674763539
            ],
            [
               -0.7357045345345344,
               -0.8698127700739261
            ],
            [
               -0.7329020220220219,
               -0.8686188863369336
            ],
            [
               -0.7300995095095094,
               -0.8674730604241393
            ],
            [
               -0.7272969969969969,
               -0.8663869445381894
            ],
            [
               -0.7244944844844844,
               -0.8653545342535475
            ],
            [
               -0.7216919719719719,
               -0.864357991809117
            ],
            [
               -0.7188894594594594,
               -0.8633755377470488
            ],
            [
               -0.7160869469469469,
               -0.8623885110439474
            ],
            [
               -0.7132844344344343,
               -0.8613854561140918
            ],
            [
               -0.7104819219219218,
               -0.8603625213358282
            ],
            [
               -0.7076794094094093,
               -0.8593209635872755
            ],
            [
               -0.7048768968968968,
               -0.8582635727432434
            ],
            [
               -0.7020743843843843,
               -0.8571920064422119
            ],
            [
               -0.6992718718718718,
               -0.8561063479709362
            ],
            [
               -0.6964693593593593,
               -0.8550069901066925
            ],
            [
               -0.6936668468468468,
               -0.8538977251276741
            ],
            [
               -0.6908643343343343,
               -0.8527882002317678
            ],
            [
               -0.6880618218218217,
               -0.8516939887112956
            ],
            [
               -0.6852593093093092,
               -0.8506334181343956
            ],
            [
               -0.6824567967967967,
               -0.8496216560724817
            ],
            [
               -0.6796542842842842,
               -0.8486638546700974
            ],
            [
               -0.6768517717717717,
               -0.8477498725948917
            ],
            [
               -0.6740492592592592,
               -0.8468529020695076
            ],
            [
               -0.6712467467467467,
               -0.8459332324544163
            ],
            [
               -0.6684442342342342,
               -0.8449467188555514
            ],
            [
               -0.6656417217217216,
               -0.843855855934596
            ],
            [
               -0.6628392092092091,
               -0.842640272767276
            ],
            [
               -0.6600366966966966,
               -0.8413033733818102
            ],
            [
               -0.6572341841841841,
               -0.8398728311226286
            ],
            [
               -0.6544316716716716,
               -0.8383944221117906
            ],
            [
               -0.6516291591591591,
               -0.8369206994023842
            ],
            [
               -0.6488266466466466,
               -0.8354976202158381
            ],
            [
               -0.6460241341341341,
               -0.8341529226128036
            ],
            [
               -0.6432216216216216,
               -0.8328895789442022
            ],
            [
               -0.640419109109109,
               -0.8316861732138624
            ],
            [
               -0.6376165965965965,
               -0.830504018595526
            ],
            [
               -0.634814084084084,
               -0.8292988770227129
            ],
            [
               -0.6320115715715715,
               -0.8280338564415989
            ],
            [
               -0.629209059059059,
               -0.8266898133636594
            ],
            [
               -0.6264065465465465,
               -0.8252704196683903
            ],
            [
               -0.623604034034034,
               -0.823800674891931
            ],
            [
               -0.6208015215215215,
               -0.8223195449846424
            ],
            [
               -0.617999009009009,
               -0.8208690161092248
            ],
            [
               -0.6151964964964964,
               -0.8194827184929289
            ],
            [
               -0.6123939839839839,
               -0.8181772002313205
            ],
            [
               -0.6095914714714714,
               -0.81694800462815
            ],
            [
               -0.6067889589589589,
               -0.8157712579850941
            ],
            [
               -0.6039864464464464,
               -0.8146099596380837
            ],
            [
               -0.6011839339339339,
               -0.8134230103788552
            ],
            [
               -0.5983814214214214,
               -0.8121744999382502
            ],
            [
               -0.5955789089089089,
               -0.8108409671414089
            ],
            [
               -0.5927763963963963,
               -0.8094151094217285
            ],
            [
               -0.5899738838838838,
               -0.8079054738318509
            ],
            [
               -0.5871713713713713,
               -0.8063326914025787
            ],
            [
               -0.5843688588588588,
               -0.8047235585621236
            ],
            [
               -0.5815663463463463,
               -0.8031045815855252
            ],
            [
               -0.5787638338338338,
               -0.8014964791824256
            ],
            [
               -0.5759613213213213,
               -0.79991069325514
            ],
            [
               -0.5731588088088088,
               -0.7983483567393096
            ],
            [
               -0.5703562962962963,
               -0.7968015793412045
            ],
            [
               -0.5675537837837837,
               -0.7952564625440407
            ],
            [
               -0.5647512712712712,
               -0.7936970067008776
            ],
            [
               -0.5619487587587587,
               -0.792109028114737
            ],
            [
               -0.5591462462462462,
               -0.7904833251732944
            ],
            [
               -0.5563437337337337,
               -0.7888175647622623
            ],
            [
               -0.5535412212212212,
               -0.7871166477264878
            ],
            [
               -0.5507387087087087,
               -0.7853916065587504
            ],
            [
               -0.5479361961961962,
               -0.7836573485643051
            ],
            [
               -0.5451336836836836,
               -0.7819297478152044
            ],
            [
               -0.5423311711711711,
               -0.7802226803573779
            ],
            [
               -0.5395286586586586,
               -0.7785455729589325
            ],
            [
               -0.5367261461461461,
               -0.7769019000782548
            ],
            [
               -0.5339236336336336,
               -0.7752888455313197
            ],
            [
               -0.5311211211211211,
               -0.7736980951996092
            ],
            [
               -0.5283186086086086,
               -0.7721175052142472
            ],
            [
               -0.5255160960960961,
               -0.7705332480046766
            ],
            [
               -0.5227135835835836,
               -0.7689320025700274
            ],
            [
               -0.519911071071071,
               -0.7673028176753912
            ],
            [
               -0.5171085585585585,
               -0.7656384005641877
            ],
            [
               -0.514306046046046,
               -0.7639357195878779
            ],
            [
               -0.5115035335335335,
               -0.7621959159361763
            ],
            [
               -0.508701021021021,
               -0.7604235820988458
            ],
            [
               -0.5058985085085085,
               -0.7586254974155119
            ],
            [
               -0.503095995995996,
               -0.7568089473750109
            ],
            [
               -0.5002934834834833,
               -0.7549798229256267
            ],
            [
               -0.49749097097097084,
               -0.7531408020966065
            ],
            [
               -0.4946884584584583,
               -0.7512900235882284
            ],
            [
               -0.4918859459459458,
               -0.7494207050049179
            ],
            [
               -0.4890834334334333,
               -0.7475220679508713
            ],
            [
               -0.4862809209209208,
               -0.7455816725967234
            ],
            [
               -0.4834784084084083,
               -0.7435888642377145
            ],
            [
               -0.48067589589589577,
               -0.7415385957076216
            ],
            [
               -0.47787338338338325,
               -0.7394345652272073
            ],
            [
               -0.47507087087087074,
               -0.7372905531296853
            ],
            [
               -0.47226835835835823,
               -0.7351291451146397
            ],
            [
               -0.4694658458458457,
               -0.7329776738949462
            ],
            [
               -0.4666633333333332,
               -0.7308620459006167
            ],
            [
               -0.4638608208208207,
               -0.7287998971371364
            ],
            [
               -0.4610583083083082,
               -0.7267949693332493
            ],
            [
               -0.4582557957957957,
               -0.7248345108082125
            ],
            [
               -0.45545328328328316,
               -0.7228908356547733
            ],
            [
               -0.45265077077077065,
               -0.7209270615908255
            ],
            [
               -0.44984825825825814,
               -0.7189058000559497
            ],
            [
               -0.4470457457457456,
               -0.716798580457645
            ],
            [
               -0.4442432332332331,
               -0.7145933973358675
            ],
            [
               -0.4414407207207206,
               -0.7122981513532892
            ],
            [
               -0.4386382082082081,
               -0.7099388480621281
            ],
            [
               -0.4358356956956956,
               -0.707552919812361
            ],
            [
               -0.43303318318318307,
               -0.7051794905109517
            ],
            [
               -0.43023067067067056,
               -0.7028493453688996
            ],
            [
               -0.42742815815815804,
               -0.7005774793725147
            ],
            [
               -0.42462564564564553,
               -0.6983603197772169
            ],
            [
               -0.421823133133133,
               -0.696178280360393
            ],
            [
               -0.4190206206206205,
               -0.6940026621004657
            ],
            [
               -0.416218108108108,
               -0.6918045966842924
            ],
            [
               -0.4134155955955955,
               -0.6895631659207048
            ],
            [
               -0.410613083083083,
               -0.6872702043768616
            ],
            [
               -0.40781057057057046,
               -0.6849304737538374
            ],
            [
               -0.40500805805805795,
               -0.6825574827615345
            ],
            [
               -0.40220554554554544,
               -0.6801666759849213
            ],
            [
               -0.39940303303303293,
               -0.6777685381410369
            ],
            [
               -0.3966005205205205,
               -0.6753640832764719
            ],
            [
               -0.3937980080080079,
               -0.6729442626729055
            ],
            [
               -0.3909954954954955,
               -0.6704933711116309
            ],
            [
               -0.3881929829829829,
               -0.6679950793925881
            ],
            [
               -0.3853904704704705,
               -0.6654387883711056
            ],
            [
               -0.38258795795795786,
               -0.6628239155425505
            ],
            [
               -0.37978544544544546,
               -0.6601605135548546
            ],
            [
               -0.37698293293293283,
               -0.6574659909822677
            ],
            [
               -0.37418042042042043,
               -0.654759158680495
            ],
            [
               -0.3713779079079078,
               -0.6520538287624109
            ],
            [
               -0.3685753953953954,
               -0.6493543776281852
            ],
            [
               -0.3657728828828828,
               -0.6466549756946663
            ],
            [
               -0.3629703703703704,
               -0.6439428356019793
            ],
            [
               -0.36016785785785776,
               -0.6412043251872911
            ],
            [
               -0.35736534534534536,
               -0.6384316803978624
            ],
            [
               -0.35456283283283274,
               -0.6356277487091625
            ],
            [
               -0.35176032032032034,
               -0.6328068204883266
            ],
            [
               -0.3489578078078077,
               -0.629990954337199
            ],
            [
               -0.3461552952952953,
               -0.627202801265117
            ],
            [
               -0.3433527827827827,
               -0.6244572160766164
            ],
            [
               -0.3405502702702703,
               -0.6217544552932525
            ],
            [
               -0.33774775775775767,
               -0.619077313790743
            ],
            [
               -0.33494524524524527,
               -0.616393299480103
            ],
            [
               -0.33214273273273265,
               -0.6136613215095046
            ],
            [
               -0.32934022022022025,
               -0.6108409331340509
            ],
            [
               -0.3265377077077076,
               -0.6079014113949339
            ],
            [
               -0.323735195195195,
               -0.6048281116042319
            ],
            [
               -0.3209326826826826,
               -0.6016245181288913
            ],
            [
               -0.31813017017017,
               -0.5983098491137474
            ],
            [
               -0.3153276576576576,
               -0.5949134416333002
            ],
            [
               -0.31252514514514496,
               -0.5914679733054756
            ],
            [
               -0.30972263263263256,
               -0.5880036136053689
            ],
            [
               -0.30692012012011993,
               -0.5845444948624141
            ],
            [
               -0.30411760760760753,
               -0.5811077757993118
            ],
            [
               -0.3013150950950949,
               -0.5777045072145551
            ],
            [
               -0.2985125825825825,
               -0.5743409237638506
            ],
            [
               -0.2957100700700699,
               -0.5710188920072654
            ],
            [
               -0.2929075575575575,
               -0.5677349656210127
            ],
            [
               -0.29010504504504486,
               -0.5644784982519667
            ],
            [
               -0.28730253253253246,
               -0.5612300851662705
            ],
            [
               -0.28450002002001984,
               -0.5579618536829505
            ],
            [
               -0.28169750750750744,
               -0.5546406360274575
            ],
            [
               -0.2788949949949948,
               -0.5512339798962658
            ],
            [
               -0.2760924824824824,
               -0.5477176878312682
            ],
            [
               -0.2732899699699698,
               -0.5440826444677218
            ],
            [
               -0.2704874574574574,
               -0.5403385176733319
            ],
            [
               -0.26768494494494477,
               -0.5365126637167005
            ],
            [
               -0.26488243243243237,
               -0.5326440359977503
            ],
            [
               -0.26207991991991975,
               -0.528773600381134
            ],
            [
               -0.25927740740740735,
               -0.5249340771650093
            ],
            [
               -0.2564748948948947,
               -0.5211422394910764
            ],
            [
               -0.2536723823823823,
               -0.5173962840990577
            ],
            [
               -0.2508698698698697,
               -0.5136791408839901
            ],
            [
               -0.2480673573573573,
               -0.5099665488101871
            ],
            [
               -0.24526484484484468,
               -0.5062370181786462
            ],
            [
               -0.24246233233233228,
               -0.5024800608231507
            ],
            [
               -0.23965981981981965,
               -0.4986996155670427
            ],
            [
               -0.23685730730730725,
               -0.49491128654244776
            ],
            [
               -0.23405479479479463,
               -0.49113428173161544
            ],
            [
               -0.23125228228228223,
               -0.4873809847901184
            ],
            [
               -0.2284497697697696,
               -0.48364815520778515
            ],
            [
               -0.2256472572572572,
               -0.4799133930537557
            ],
            [
               -0.22284474474474458,
               -0.47613878350608285
            ],
            [
               -0.22004223223223218,
               -0.47228110788428124
            ],
            [
               -0.21723971971971956,
               -0.46830554424299675
            ],
            [
               -0.21443720720720716,
               -0.4641982712962587
            ],
            [
               -0.21163469469469454,
               -0.4599734235298252
            ],
            [
               -0.20883218218218214,
               -0.45567148922238554
            ],
            [
               -0.2060296696696695,
               -0.45134899683595453
            ],
            [
               -0.2032271571571571,
               -0.44706228855161545
            ],
            [
               -0.2004246446446445,
               -0.44285031798152497
            ],
            [
               -0.1976221321321321,
               -0.4387219653448421
            ],
            [
               -0.19481961961961947,
               -0.43465209328677934
            ],
            [
               -0.19201710710710707,
               -0.4305878472313943
            ],
            [
               -0.18921459459459444,
               -0.4264634187809755
            ],
            [
               -0.18641208208208204,
               -0.4222187340601484
            ],
            [
               -0.18360956956956942,
               -0.41781623459647554
            ],
            [
               -0.18080705705705702,
               -0.4132505354956745
            ],
            [
               -0.1780045445445444,
               -0.40854807928214076
            ],
            [
               -0.175202032032032,
               -0.40375717563392155
            ],
            [
               -0.17239951951951937,
               -0.3989319288032005
            ],
            [
               -0.16959700700700697,
               -0.39411546186560076
            ],
            [
               -0.16679449449449435,
               -0.3893279184350429
            ],
            [
               -0.16399198198198195,
               -0.3845629548533954
            ],
            [
               -0.16118946946946933,
               -0.3797934535039301
            ],
            [
               -0.15838695695695693,
               -0.3749840253015003
            ],
            [
               -0.1555844444444443,
               -0.3701056124788037
            ],
            [
               -0.1527819319319319,
               -0.36514691380404674
            ],
            [
               -0.14997941941941928,
               -0.36011861108036247
            ],
            [
               -0.14717690690690688,
               -0.3550490148555797
            ],
            [
               -0.14437439439439426,
               -0.34997283078846897
            ],
            [
               -0.14157188188188186,
               -0.34491719382879504
            ],
            [
               -0.13876936936936923,
               -0.33989007657931714
            ],
            [
               -0.13596685685685683,
               -0.33487532915268203
            ],
            [
               -0.1331643443443442,
               -0.32983626286650436
            ],
            [
               -0.1303618318318318,
               -0.32472668084295886
            ],
            [
               -0.1275593193193192,
               -0.31950564099982504
            ],
            [
               -0.12475680680680679,
               -0.31415092120447374
            ],
            [
               -0.12195429429429416,
               -0.3086665912111015
            ],
            [
               -0.11915178178178176,
               -0.3030821172175392
            ],
            [
               -0.11634926926926914,
               -0.2974433191423542
            ],
            [
               -0.11354675675675674,
               -0.29179825979475604
            ],
            [
               -0.11074424424424412,
               -0.2861828194417947
            ],
            [
               -0.10794173173173172,
               -0.2806107365088928
            ],
            [
               -0.1051392192192191,
               -0.2750712894390209
            ],
            [
               -0.10233670670670669,
               -0.26953513313998456
            ],
            [
               -0.09953419419419407,
               -0.26396601734847847
            ],
            [
               -0.09673168168168167,
               -0.2583341616210667
            ],
            [
               -0.09392916916916905,
               -0.25262659623210226
            ],
            [
               -0.09112665665665665,
               -0.24685093024462867
            ],
            [
               -0.08832414414414402,
               -0.24103135033892453
            ],
            [
               -0.08552163163163162,
               -0.23519836138932215
            ],
            [
               -0.082719119119119,
               -0.22937592137021845
            ],
            [
               -0.0799166066066066,
               -0.22357048374873245
            ],
            [
               -0.07711409409409398,
               -0.21776577902277705
            ],
            [
               -0.07431158158158158,
               -0.21192521215763527
            ],
            [
               -0.07150906906906895,
               -0.2060012144663559
            ],
            [
               -0.06870655655655655,
               -0.19994862972978555
            ],
            [
               -0.06590404404404393,
               -0.19373797188210862
            ],
            [
               -0.06310153153153153,
               -0.18736453259422736
            ],
            [
               -0.06029901901901891,
               -0.18085073206316948
            ],
            [
               -0.057496506506506506,
               -0.17424126953793184
            ],
            [
               -0.054693993993993884,
               -0.16759279906715852
            ],
            [
               -0.05189148148148148,
               -0.16096133397249734
            ],
            [
               -0.04908896896896886,
               -0.15439095146446968
            ],
            [
               -0.04628645645645646,
               -0.14790660700086067
            ],
            [
               -0.04348394394394384,
               -0.14151233276775566
            ],
            [
               -0.040681431431431436,
               -0.13519436636827603
            ],
            [
               -0.037878918918918814,
               -0.12892742020844272
            ],
            [
               -0.03507640640640641,
               -0.12268174707044305
            ],
            [
               -0.03227389389389379,
               -0.11642895631556494
            ],
            [
               -0.02947138138138139,
               -0.11014545262397402
            ],
            [
               -0.026668868868868767,
               -0.1038134780924867
            ],
            [
               -0.023866356356356366,
               -0.09742059759619548
            ],
            [
               -0.021063843843843744,
               -0.0909587884464092
            ],
            [
               -0.018261331331331343,
               -0.08442403863716663
            ],
            [
               -0.01545881881881872,
               -0.07781672318075278
            ],
            [
               -0.01265630630630632,
               -0.07114235265535213
            ],
            [
               -0.009853793793793697,
               -0.06441189711499284
            ],
            [
               -0.007051281281281296,
               -0.057640958306261314
            ],
            [
               -0.004248768768768674,
               -0.050847553148974434
            ],
            [
               -0.001446256256256273,
               -0.04404894882163435
            ],
            [
               0.0013562562562563496,
               -0.03725853414600039
            ],
            [
               0.00415876876876875,
               -0.030483855612376265
            ],
            [
               0.006961281281281373,
               -0.02372659202756594
            ],
            [
               0.009763793793793774,
               -0.016984509050437357
            ],
            [
               0.012566306306306396,
               -0.0102546163538913
            ],
            [
               0.015368818818818797,
               -0.003536193617327099
            ],
            [
               0.01817133133133142,
               0.003167684292885664
            ],
            [
               0.02097384384384382,
               0.009850950950108073
            ],
            [
               0.023776356356356443,
               0.01650756929423608
            ],
            [
               0.026578868868868843,
               0.02313567696832558
            ],
            [
               0.029381381381381466,
               0.029741138234209152
            ],
            [
               0.03218389389389387,
               0.03633879951538621
            ],
            [
               0.03498640640640649,
               0.042950449347614605
            ],
            [
               0.03778891891891911,
               0.049599657583099366
            ],
            [
               0.04059143143143151,
               0.056304896348136235
            ],
            [
               0.043393943943944135,
               0.06307316070376123
            ],
            [
               0.046196456456456536,
               0.06989637035099738
            ],
            [
               0.04899896896896916,
               0.07675206634460902
            ],
            [
               0.05180148148148156,
               0.08360854390209882
            ],
            [
               0.05460399399399418,
               0.09043304435887117
            ],
            [
               0.05740650650650658,
               0.09720050275102879
            ],
            [
               0.060209019019019205,
               0.1039000325924028
            ],
            [
               0.0630115315315316,
               0.11053697320980649
            ],
            [
               0.06581404404404423,
               0.11712973915276326
            ],
            [
               0.06861655655655663,
               0.12370242911994658
            ],
            [
               0.07141906906906925,
               0.1302755873679523
            ],
            [
               0.07422158158158165,
               0.13685816274951623
            ],
            [
               0.07702409409409428,
               0.14344334186948285
            ],
            [
               0.07982660660660668,
               0.15000965666543692
            ],
            [
               0.0826291191191193,
               0.15652701145677514
            ],
            [
               0.0854316316316317,
               0.16296563658079652
            ],
            [
               0.08823414414414432,
               0.169305012511472
            ],
            [
               0.09103665665665672,
               0.1755398443574031
            ],
            [
               0.09383916916916935,
               0.1816811815250417
            ],
            [
               0.09664168168168175,
               0.187752415059067
            ],
            [
               0.09944419419419437,
               0.19378158046486274
            ],
            [
               0.10224670670670677,
               0.19979257062535913
            ],
            [
               0.10504921921921939,
               0.20579813466950078
            ],
            [
               0.10785173173173179,
               0.2117968369329044
            ],
            [
               0.11065424424424442,
               0.2177747443271535
            ],
            [
               0.11345675675675682,
               0.22371100410531358
            ],
            [
               0.11625926926926944,
               0.2295852239659173
            ],
            [
               0.11906178178178184,
               0.2353840868387201
            ],
            [
               0.12186429429429446,
               0.24110505465239815
            ],
            [
               0.12466680680680686,
               0.24675615038281556
            ],
            [
               0.12746931931931949,
               0.2523522252256995
            ],
            [
               0.13027183183183189,
               0.2579093064875868
            ],
            [
               0.1330743443443445,
               0.263439174274557
            ],
            [
               0.1358768568568569,
               0.2689460691006715
            ],
            [
               0.13867936936936953,
               0.27442651977503013
            ],
            [
               0.14148188188188193,
               0.27987206769227013
            ],
            [
               0.14428439439439456,
               0.2852736088270056
            ],
            [
               0.14708690690690696,
               0.29062555869929735
            ],
            [
               0.14988941941941958,
               0.29592823352808323
            ],
            [
               0.15269193193193198,
               0.30118762947334415
            ],
            [
               0.1554944444444446,
               0.30641284705045413
            ],
            [
               0.158296956956957,
               0.3116123322628558
            ],
            [
               0.16109946946946962,
               0.3167905387088219
            ],
            [
               0.16390198198198203,
               0.32194640155836735
            ],
            [
               0.16670449449449465,
               0.32707425120518174
            ],
            [
               0.16950700700700705,
               0.33216678730616883
            ],
            [
               0.17230951951951967,
               0.3372188786037413
            ],
            [
               0.17511203203203207,
               0.3422305846611998
            ],
            [
               0.1779145445445447,
               0.3472080586623481
            ],
            [
               0.1807170570570571,
               0.3521617894674725
            ],
            [
               0.18351956956956972,
               0.3571026746946034
            ],
            [
               0.18632208208208212,
               0.3620372922423435
            ],
            [
               0.18912459459459474,
               0.36696411983059046
            ],
            [
               0.19192710710710714,
               0.37187218824251406
            ],
            [
               0.19472961961961976,
               0.37674283182201573
            ],
            [
               0.19753213213213217,
               0.3815541153048109
            ],
            [
               0.2003346446446448,
               0.3862865636359639
            ],
            [
               0.2031371571571572,
               0.39092834815685906
            ],
            [
               0.2059396696696698,
               0.39547826038223827
            ],
            [
               0.2087421821821822,
               0.39994556761526
            ],
            [
               0.21154469469469483,
               0.40434691433224274
            ],
            [
               0.21434720720720724,
               0.40870142188006836
            ],
            [
               0.21714971971971986,
               0.41302569263647143
            ],
            [
               0.21995223223223226,
               0.41733035286109876
            ],
            [
               0.22275474474474488,
               0.4216191124150686
            ],
            [
               0.22555725725725728,
               0.42589033519923447
            ],
            [
               0.2283597697697699,
               0.43014017529177523
            ],
            [
               0.2311622822822823,
               0.4343657923448774
            ],
            [
               0.23396479479479493,
               0.4385672151032878
            ],
            [
               0.23676730730730733,
               0.44274704652870156
            ],
            [
               0.23956981981981995,
               0.44690815413848206
            ],
            [
               0.24237233233233235,
               0.45105039528123836
            ],
            [
               0.24517484484484497,
               0.4551679317657761
            ],
            [
               0.24797735735735738,
               0.4592485804990021
            ],
            [
               0.25077986986987,
               0.4632759432585878
            ],
            [
               0.2535823823823824,
               0.467234002092905
            ],
            [
               0.256384894894895,
               0.47111284093006656
            ],
            [
               0.2591874074074074,
               0.47491354604591796
            ],
            [
               0.26198991991992004,
               0.47865039754131167
            ],
            [
               0.26479243243243245,
               0.48234920868864284
            ],
            [
               0.26759494494494507,
               0.48604187358075945
            ],
            [
               0.27039745745745747,
               0.4897584496023245
            ],
            [
               0.2731999699699701,
               0.4935189986059715
            ],
            [
               0.2760024824824825,
               0.4973276221721785
            ],
            [
               0.2788049949949951,
               0.501170559796198
            ],
            [
               0.2816075075075075,
               0.5050190412844542
            ],
            [
               0.28441002002002014,
               0.5088361679751846
            ],
            [
               0.28721253253253254,
               0.5125858945943567
            ],
            [
               0.29001504504504516,
               0.5162415778217406
            ],
            [
               0.29281755755755756,
               0.5197917360403186
            ],
            [
               0.2956200700700702,
               0.5232415586791455
            ],
            [
               0.2984225825825826,
               0.5266100151334081
            ],
            [
               0.3012250950950952,
               0.5299237171423852
            ],
            [
               0.3040276076076076,
               0.5332095738581248
            ],
            [
               0.30683012012012023,
               0.5364884828737753
            ],
            [
               0.30963263263263263,
               0.5397717897846411
            ],
            [
               0.31243514514514525,
               0.5430612227530716
            ],
            [
               0.31523765765765766,
               0.5463518258244496
            ],
            [
               0.3180401701701703,
               0.5496364703021064
            ],
            [
               0.3208426826826827,
               0.5529101172897206
            ],
            [
               0.3236451951951953,
               0.5561722461713026
            ],
            [
               0.3264477077077077,
               0.559426643055572
            ],
            [
               0.3292502202202203,
               0.5626787736497354
            ],
            [
               0.3320527327327327,
               0.5659318843277661
            ],
            [
               0.33485524524524535,
               0.5691834672663746
            ],
            [
               0.33765775775775775,
               0.5724236243254566
            ],
            [
               0.34046027027027037,
               0.5756362058571513
            ],
            [
               0.34326278278278277,
               0.5788026083219128
            ],
            [
               0.3460652952952954,
               0.581907124427151
            ],
            [
               0.3488678078078078,
               0.5849420898590455
            ],
            [
               0.3516703203203204,
               0.5879109927018629
            ],
            [
               0.3544728328328328,
               0.5908282542790315
            ],
            [
               0.35727534534534544,
               0.5937154024898652
            ],
            [
               0.36007785785785784,
               0.5965945343246633
            ],
            [
               0.36288037037037046,
               0.599480933554803
            ],
            [
               0.36568288288288286,
               0.6023771524291097
            ],
            [
               0.3684853953953955,
               0.6052706110840044
            ],
            [
               0.3712879079079079,
               0.6081358495180887
            ],
            [
               0.3740904204204205,
               0.6109412220789379
            ],
            [
               0.3768929329329329,
               0.613658432860125
            ],
            [
               0.37969544544544553,
               0.6162722883429564
            ],
            [
               0.38249795795795793,
               0.6187877241142516
            ],
            [
               0.38530047047047056,
               0.6212316940486009
            ],
            [
               0.38810298298298296,
               0.6236488027682325
            ],
            [
               0.3909054954954956,
               0.6260912972579987
            ],
            [
               0.393708008008008,
               0.6286057409735518
            ],
            [
               0.3965105205205206,
               0.6312198755447724
            ],
            [
               0.3993130330330332,
               0.633933446082415
            ],
            [
               0.4021155455455456,
               0.6367159729338956
            ],
            [
               0.40491805805805825,
               0.6395127362175199
            ],
            [
               0.40772057057057065,
               0.6422580169827765
            ],
            [
               0.4105230830830833,
               0.6448925063853829
            ],
            [
               0.4133255955955957,
               0.6473803688987516
            ],
            [
               0.4161281081081083,
               0.6497211890180872
            ],
            [
               0.4189306206206207,
               0.6519531038811948
            ],
            [
               0.4217331331331333,
               0.6541456169310884
            ],
            [
               0.4245356456456457,
               0.6563833531869562
            ],
            [
               0.42733815815815834,
               0.6587446054852512
            ],
            [
               0.43014067067067074,
               0.6612801857260068
            ],
            [
               0.43294318318318337,
               0.663998308396708
            ],
            [
               0.43574569569569577,
               0.6668598562262751
            ],
            [
               0.4385482082082084,
               0.6697857222824498
            ],
            [
               0.4413507207207208,
               0.6726746867242817
            ],
            [
               0.4441532332332334,
               0.6754273671045801
            ],
            [
               0.4469557457457458,
               0.6779700210353716
            ],
            [
               0.44975825825825844,
               0.6802719160056607
            ],
            [
               0.45256077077077084,
               0.6823516740221813
            ],
            [
               0.45536328328328346,
               0.6842709991190208
            ],
            [
               0.45816579579579586,
               0.6861176620871275
            ],
            [
               0.4609683083083085,
               0.6879825555909769
            ],
            [
               0.4637708208208209,
               0.6899371919745425
            ],
            [
               0.4665733333333335,
               0.6920177419866462
            ],
            [
               0.4693758458458459,
               0.6942196920604646
            ],
            [
               0.47217835835835853,
               0.6965040367848248
            ],
            [
               0.47498087087087093,
               0.6988125674792878
            ],
            [
               0.47778338338338355,
               0.7010872667340102
            ],
            [
               0.48058589589589595,
               0.7032878212435787
            ],
            [
               0.4833884084084086,
               0.7054020914197966
            ],
            [
               0.486190920920921,
               0.7074467374212043
            ],
            [
               0.4889934334334336,
               0.7094583432522583
            ],
            [
               0.491795945945946,
               0.7114783217419438
            ],
            [
               0.4945984584584586,
               0.7135367214369701
            ],
            [
               0.497400970970971,
               0.7156402487722289
            ],
            [
               0.5002034834834836,
               0.7177683450576058
            ],
            [
               0.503005995995996,
               0.7198785173587925
            ],
            [
               0.5058085085085087,
               0.7219191679111829
            ],
            [
               0.5086110210210211,
               0.7238458290130045
            ],
            [
               0.5114135335335337,
               0.7256357038881561
            ],
            [
               0.5142160460460461,
               0.7272960176324939
            ],
            [
               0.5170185585585587,
               0.7288636631005243
            ],
            [
               0.5198210710710711,
               0.7303963277817466
            ],
            [
               0.5226235835835837,
               0.731957848940628
            ],
            [
               0.5254260960960961,
               0.7336021791822444
            ],
            [
               0.5282286086086088,
               0.735360585776633
            ],
            [
               0.5310311211211212,
               0.7372355408573021
            ],
            [
               0.5338336336336338,
               0.7392026112925084
            ],
            [
               0.5366361461461462,
               0.7412192371177316
            ],
            [
               0.5394386586586588,
               0.743237353975811
            ],
            [
               0.5422411711711712,
               0.7452159321385184
            ],
            [
               0.5450436836836838,
               0.7471298750238577
            ],
            [
               0.5478461961961962,
               0.7489731416688318
            ],
            [
               0.5506487087087089,
               0.750755912247404
            ],
            [
               0.5534512212212213,
               0.752497453654621
            ],
            [
               0.5562537337337339,
               0.7542174971742727
            ],
            [
               0.5590562462462463,
               0.7559291041108265
            ],
            [
               0.5618587587587589,
               0.7576351976952233
            ],
            [
               0.5646612712712713,
               0.759329513803388
            ],
            [
               0.5674637837837839,
               0.7610011763268647
            ],
            [
               0.5702662962962963,
               0.7626409409991295
            ],
            [
               0.573068808808809,
               0.7642467166177442
            ],
            [
               0.5758713213213213,
               0.765826348464641
            ],
            [
               0.578673833833834,
               0.7673966551934819
            ],
            [
               0.5814763463463464,
               0.7689789837149206
            ],
            [
               0.584278858858859,
               0.770592670197112
            ],
            [
               0.5870813713713714,
               0.7722484349195597
            ],
            [
               0.589883883883884,
               0.7739437371895805
            ],
            [
               0.5926863963963964,
               0.7756615228309703
            ],
            [
               0.595488908908909,
               0.777372827830555
            ],
            [
               0.5982914214214214,
               0.7790426578873377
            ],
            [
               0.6010939339339341,
               0.7806377307666015
            ],
            [
               0.6038964464464465,
               0.782134239879038
            ],
            [
               0.6066989589589589,
               0.7835238366593307
            ],
            [
               0.6095014714714717,
               0.7848164762628684
            ],
            [
               0.6123039839839841,
               0.7860394825229992
            ],
            [
               0.6151064964964965,
               0.7872329892536524
            ],
            [
               0.6179090090090089,
               0.7884426443564061
            ],
            [
               0.6207115215215218,
               0.7897109985333826
            ],
            [
               0.6235140340340342,
               0.7910692653727184
            ],
            [
               0.6263165465465466,
               0.7925310993011062
            ],
            [
               0.629119059059059,
               0.7940896941548706
            ],
            [
               0.6319215715715718,
               0.7957188977853689
            ],
            [
               0.6347240840840842,
               0.797378251929845
            ],
            [
               0.6375265965965966,
               0.7990210348558677
            ],
            [
               0.640329109109109,
               0.8006036787345973
            ],
            [
               0.6431316216216219,
               0.802094533746347
            ],
            [
               0.6459341341341343,
               0.8034799954276776
            ],
            [
               0.6487366466466467,
               0.8047665467083428
            ],
            [
               0.651539159159159,
               0.8059782085715423
            ],
            [
               0.6543416716716719,
               0.8071500309680318
            ],
            [
               0.6571441841841843,
               0.8083192905411734
            ],
            [
               0.6599466966966967,
               0.8095166914705236
            ],
            [
               0.6627492092092091,
               0.8107598792751469
            ],
            [
               0.665551721721722,
               0.8120509332578836
            ],
            [
               0.6683542342342343,
               0.8133783599247784
            ],
            [
               0.6711567467467467,
               0.8147227918885811
            ],
            [
               0.6739592592592591,
               0.816064502508767
            ],
            [
               0.676761771771772,
               0.817390322206301
            ],
            [
               0.6795642842842844,
               0.8186977663748152
            ],
            [
               0.6823667967967968,
               0.8199951006561562
            ],
            [
               0.6851693093093092,
               0.8212973947801132
            ],
            [
               0.687971821821822,
               0.8226199287205518
            ],
            [
               0.6907743343343344,
               0.8239711883114775
            ],
            [
               0.6935768468468468,
               0.8253478336473019
            ],
            [
               0.6963793593593592,
               0.826733391612857
            ],
            [
               0.6991818718718721,
               0.8281012201957495
            ],
            [
               0.7019843843843845,
               0.8294209135340549
            ],
            [
               0.7047868968968969,
               0.8306662170033883
            ],
            [
               0.7075894094094093,
               0.8318220589789981
            ],
            [
               0.7103919219219221,
               0.8328886211691024
            ],
            [
               0.7131944344344345,
               0.8338813406754699
            ],
            [
               0.7159969469469469,
               0.8348270246508231
            ],
            [
               0.7187994594594593,
               0.8357574258243874
            ],
            [
               0.7216019719719722,
               0.836702293009735
            ],
            [
               0.7244044844844846,
               0.8376838800155942
            ],
            [
               0.727206996996997,
               0.8387142228837348
            ],
            [
               0.7300095095095094,
               0.8397954541242993
            ],
            [
               0.7328120220220222,
               0.8409224038390325
            ],
            [
               0.7356145345345346,
               0.8420861015589093
            ],
            [
               0.738417047047047,
               0.8432767389975333
            ],
            [
               0.7412195595595594,
               0.8444851539583093
            ],
            [
               0.7440220720720723,
               0.8457027110320738
            ],
            [
               0.7468245845845847,
               0.8469202354340203
            ],
            [
               0.7496270970970971,
               0.8481270794252945
            ],
            [
               0.7524296096096099,
               0.8493112972385485
            ],
            [
               0.7552321221221223,
               0.8504613252865083
            ],
            [
               0.7580346346346347,
               0.8515687603965344
            ],
            [
               0.7608371471471471,
               0.8526311508211696
            ],
            [
               0.76363965965966,
               0.8536534730631785
            ],
            [
               0.7664421721721724,
               0.8546473036176768
            ],
            [
               0.7692446846846848,
               0.8556275165540822
            ],
            [
               0.7720471971971972,
               0.8566073455409182
            ],
            [
               0.77484970970971,
               0.8575934436981432
            ],
            [
               0.7776522222222224,
               0.8585828119558975
            ],
            [
               0.7804547347347348,
               0.8595629954903848
            ],
            [
               0.7832572472472472,
               0.8605158826707683
            ],
            [
               0.7860597597597601,
               0.8614241347326479
            ],
            [
               0.7888622722722725,
               0.8622781993239156
            ],
            [
               0.7916647847847849,
               0.8630814377510807
            ],
            [
               0.7944672972972973,
               0.8638513325707152
            ],
            [
               0.7972698098098101,
               0.8646159454422915
            ],
            [
               0.8000723223223225,
               0.8654063864477729
            ],
            [
               0.8028748348348349,
               0.8662474947157898
            ],
            [
               0.8056773473473473,
               0.8671497002779404
            ],
            [
               0.8084798598598602,
               0.8681048333648754
            ],
            [
               0.8112823723723726,
               0.8690874924810714
            ],
            [
               0.814084884884885,
               0.8700618315041367
            ],
            [
               0.8168873973973974,
               0.8709918524444289
            ],
            [
               0.8196899099099102,
               0.871852092988226
            ],
            [
               0.8224924224224226,
               0.8726353928468307
            ],
            [
               0.825294934934935,
               0.8733552968319829
            ],
            [
               0.8280974474474474,
               0.8740423276994685
            ],
            [
               0.8308999599599602,
               0.874735287798005
            ],
            [
               0.8337024724724726,
               0.8754702896385326
            ],
            [
               0.836504984984985,
               0.8762708678073675
            ],
            [
               0.8393074974974974,
               0.8771420877663407
            ],
            [
               0.8421100100100103,
               0.8780702095802924
            ],
            [
               0.8449125225225227,
               0.8790276611001279
            ],
            [
               0.8477150350350351,
               0.8799814378520509
            ],
            [
               0.8505175475475475,
               0.8809021120860863
            ],
            [
               0.8533200600600603,
               0.8817706783629221
            ],
            [
               0.8561225725725727,
               0.8825814177621524
            ],
            [
               0.8589250850850851,
               0.8833404463885696
            ],
            [
               0.8617275975975975,
               0.8840610798797401
            ],
            [
               0.8645301101101104,
               0.8847580822882394
            ],
            [
               0.8673326226226228,
               0.8854429797844446
            ],
            [
               0.8701351351351352,
               0.8861219265307672
            ],
            [
               0.8729376476476476,
               0.8867964263942171
            ],
            [
               0.8757401601601604,
               0.8874660220964363
            ],
            [
               0.8785426726726728,
               0.8881313264341585
            ],
            [
               0.8813451851851852,
               0.8887957581460908
            ],
            [
               0.8841476976976976,
               0.8894650355539576
            ],
            [
               0.8869502102102105,
               0.890144573928859
            ],
            [
               0.8897527227227229,
               0.8908359694489847
            ],
            [
               0.8925552352352353,
               0.8915342977442191
            ],
            [
               0.8953577477477477,
               0.8922277662815513
            ],
            [
               0.8981602602602605,
               0.8929003864028375
            ],
            [
               0.9009627727727729,
               0.8935370989455123
            ],
            [
               0.9037652852852853,
               0.8941296789782922
            ],
            [
               0.9065677977977977,
               0.8946812140865589
            ],
            [
               0.9093703103103106,
               0.8952072454384212
            ],
            [
               0.912172822822823,
               0.8957327217943886
            ],
            [
               0.9149753353353354,
               0.8962853869713758
            ],
            [
               0.9177778478478478,
               0.8968875714464738
            ],
            [
               0.9205803603603606,
               0.89754907910426
            ],
            [
               0.923382872872873,
               0.8982636518351776
            ],
            [
               0.9261853853853854,
               0.8990103881262381
            ],
            [
               0.9289878978978978,
               0.8997598463118558
            ],
            [
               0.9317904104104107,
               0.9004829462007345
            ],
            [
               0.9345929229229231,
               0.9011597698330921
            ],
            [
               0.9373954354354355,
               0.9017853290360083
            ],
            [
               0.9401979479479479,
               0.902370350709067
            ],
            [
               0.9430004604604607,
               0.9029368072697047
            ],
            [
               0.9458029729729731,
               0.9035097153033973
            ],
            [
               0.9486054854854855,
               0.904108015131428
            ],
            [
               0.9514079979979979,
               0.9047376724753368
            ],
            [
               0.9542105105105108,
               0.9053893878801798
            ],
            [
               0.9570130230230232,
               0.9060417157408454
            ],
            [
               0.9598155355355356,
               0.9066685290353097
            ],
            [
               0.962618048048048,
               0.9072482644187608
            ],
            [
               0.9654205605605608,
               0.9077717648133616
            ],
            [
               0.9682230730730732,
               0.9082460144126201
            ],
            [
               0.9710255855855856,
               0.9086924644669695
            ],
            [
               0.973828098098098,
               0.9091404881723436
            ],
            [
               0.9766306106106108,
               0.9096181439737233
            ],
            [
               0.9794331231231233,
               0.9101433096736915
            ],
            [
               0.9822356356356357,
               0.9107180858135177
            ],
            [
               0.985038148148148,
               0.9113282326137931
            ],
            [
               0.9878406606606609,
               0.9119477090531817
            ],
            [
               0.9906431731731733,
               0.9125467165954394
            ],
            [
               0.9934456856856857,
               0.9131005770101609
            ],
            [
               0.9962481981981981,
               0.9135966339417609
            ],
            [
               0.9990507107107109,
               0.914037167068828
            ],
            [
               1.0018532232232233,
               0.9144377268665509
            ],
            [
               1.0046557357357357,
               0.9148218179182309
            ],
            [
               1.0074582482482481,
               0.9152139513790833
            ],
            [
               1.010260760760761,
               0.9156334034471686
            ],
            [
               1.0130632732732734,
               0.9160905028631979
            ],
            [
               1.0158657857857858,
               0.9165861736764966
            ],
            [
               1.0186682982982982,
               0.9171142234031544
            ],
            [
               1.021470810810811,
               0.9176649589216147
            ],
            [
               1.0242733233233234,
               0.9182284496333768
            ],
            [
               1.0270758358358358,
               0.9187961924637432
            ],
            [
               1.0298783483483482,
               0.9193608454077782
            ],
            [
               1.032680860860861,
               0.9199146852179473
            ],
            [
               1.0354833733733735,
               0.9204480912709558
            ],
            [
               1.0382858858858859,
               0.9209493887417723
            ],
            [
               1.0410883983983983,
               0.9214067802111978
            ],
            [
               1.0438909109109111,
               0.921812097341034
            ],
            [
               1.0466934234234235,
               0.9221651229212268
            ],
            [
               1.049495935935936,
               0.9224766868945474
            ],
            [
               1.0522984484484483,
               0.9227688904137242
            ],
            [
               1.0551009609609612,
               0.9230716585030938
            ],
            [
               1.0579034734734736,
               0.923416090734316
            ],
            [
               1.060705985985986,
               0.9238263183452826
            ],
            [
               1.0635084984984984,
               0.9243123187350026
            ],
            [
               1.0663110110110112,
               0.9248660764335516
            ],
            [
               1.0691135235235236,
               0.9254625835390795
            ],
            [
               1.071916036036036,
               0.926065710211742
            ],
            [
               1.0747185485485484,
               0.9266374254101638
            ],
            [
               1.0775210610610613,
               0.9271477335244027
            ],
            [
               1.0803235735735737,
               0.92758240009042
            ],
            [
               1.083126086086086,
               0.9279461815100498
            ],
            [
               1.0859285985985985,
               0.9282606469216924
            ],
            [
               1.0887311111111113,
               0.928557336549593
            ],
            [
               1.0915336236236237,
               0.9288683998297006
            ],
            [
               1.0943361361361361,
               0.9292175509384847
            ],
            [
               1.0971386486486485,
               0.9296139641325968
            ],
            [
               1.0999411611611614,
               0.9300507076506391
            ],
            [
               1.1027436736736738,
               0.930507846863479
            ],
            [
               1.1055461861861862,
               0.930958929855465
            ],
            [
               1.1083486986986986,
               0.9313786552596213
            ],
            [
               1.1111512112112114,
               0.9317493738563895
            ],
            [
               1.1139537237237238,
               0.9320646821186552
            ],
            [
               1.1167562362362362,
               0.9323294656507529
            ],
            [
               1.119558748748749,
               0.9325569350815652
            ],
            [
               1.1223612612612615,
               0.9327640624189993
            ],
            [
               1.1251637737737739,
               0.932967112479758
            ],
            [
               1.1279662862862863,
               0.9331786367637801
            ],
            [
               1.130768798798799,
               0.93340654077797
            ],
            [
               1.1335713113113115,
               0.9336549712353192
            ],
            [
               1.136373823823824,
               0.9339261265305793
            ],
            [
               1.1391763363363363,
               0.9342218891348465
            ],
            [
               1.1419788488488491,
               0.9345444438574566
            ],
            [
               1.1447813613613615,
               0.9348956301921117
            ],
            [
               1.147583873873874,
               0.9352754170987168
            ],
            [
               1.1503863863863864,
               0.9356803186434158
            ],
            [
               1.1531888988988992,
               0.9361026239374003
            ],
            [
               1.1559914114114116,
               0.9365309895813533
            ],
            [
               1.158793923923924,
               0.9369523853443121
            ],
            [
               1.1615964364364364,
               0.9373548289234024
            ],
            [
               1.1643989489489492,
               0.9377300174925917
            ],
            [
               1.1672014614614616,
               0.9380749868353214
            ],
            [
               1.170003973973974,
               0.9383922824378134
            ],
            [
               1.1728064864864864,
               0.938688659460479
            ],
            [
               1.1756089989989993,
               0.9389728241508621
            ],
            [
               1.1784115115115117,
               0.9392529979249195
            ],
            [
               1.181214024024024,
               0.9395350390944276
            ],
            [
               1.1840165365365365,
               0.9398215420767939
            ],
            [
               1.1868190490490493,
               0.9401119049149187
            ],
            [
               1.1896215615615617,
               0.9404030067976284
            ],
            [
               1.1924240740740741,
               0.9406900149362688
            ],
            [
               1.1952265865865865,
               0.9409669804429704
            ],
            [
               1.1980290990990994,
               0.9412271951418246
            ],
            [
               1.2008316116116118,
               0.9414635894379907
            ],
            [
               1.2036341241241242,
               0.9416695748073042
            ],
            [
               1.2064366366366366,
               0.9418405746533177
            ],
            [
               1.2092391491491494,
               0.9419760825391399
            ],
            [
               1.2120416616616618,
               0.9420816087403185
            ],
            [
               1.2148441741741742,
               0.9421695649880283
            ],
            [
               1.2176466866866866,
               0.9422581995751076
            ],
            [
               1.2204491991991995,
               0.9423682033074461
            ],
            [
               1.2232517117117119,
               0.9425174458178333
            ],
            [
               1.2260542242242243,
               0.9427151876120268
            ],
            [
               1.2288567367367367,
               0.9429576861001404
            ],
            [
               1.2316592492492495,
               0.9432270745423985
            ],
            [
               1.234461761761762,
               0.9434946326479606
            ],
            [
               1.2372642742742743,
               0.943728239791665
            ],
            [
               1.2400667867867867,
               0.9439023001369116
            ],
            [
               1.2428692992992996,
               0.9440072714428346
            ],
            [
               1.245671811811812,
               0.9440555822453227
            ],
            [
               1.2484743243243244,
               0.9440814233758619
            ],
            [
               1.2512768368368368,
               0.944133547289203
            ],
            [
               1.2540793493493496,
               0.9442623596625824
            ],
            [
               1.256881861861862,
               0.9445045791147468
            ],
            [
               1.2596843743743744,
               0.9448698971767683
            ],
            [
               1.2624868868868868,
               0.9453339328997497
            ],
            [
               1.2652893993993997,
               0.9458402740659635
            ],
            [
               1.268091911911912,
               0.9463118991283893
            ],
            [
               1.2708944244244245,
               0.9466694967482869
            ],
            [
               1.2736969369369369,
               0.946851992023474
            ],
            [
               1.2764994494494497,
               0.9468336636483574
            ],
            [
               1.279301961961962,
               0.9466329369351465
            ],
            [
               1.2821044744744745,
               0.9463101124871014
            ],
            [
               1.284906986986987,
               0.9459543270894113
            ],
            [
               1.2877094994994998,
               0.9456630512129784
            ],
            [
               1.2905120120120122,
               0.9455195117480402
            ],
            [
               1.2933145245245246,
               0.9455739699213821
            ],
            [
               1.296117037037037,
               0.9458336321091553
            ],
            [
               1.2989195495495498,
               0.9462634879613574
            ],
            [
               1.3017220620620622,
               0.9467973138197178
            ],
            [
               1.3045245745745746,
               0.947355362114896
            ],
            [
               1.307327087087087,
               0.9478636607376826
            ],
            [
               1.3101295995995998,
               0.948269783924114
            ],
            [
               1.3129321121121122,
               0.9485513597313884
            ],
            [
               1.3157346246246246,
               0.948715940532688
            ],
            [
               1.318537137137137,
               0.9487934131941758
            ],
            [
               1.32133964964965,
               0.9488240885476844
            ],
            [
               1.3241421621621623,
               0.9488464449912745
            ],
            [
               1.3269446746746747,
               0.9488880582151799
            ],
            [
               1.329747187187187,
               0.9489617883063616
            ],
            [
               1.3325496996997,
               0.949067374488106
            ],
            [
               1.3353522122122123,
               0.9491968601492126
            ],
            [
               1.3381547247247247,
               0.9493412677687663
            ],
            [
               1.3409572372372371,
               0.9494959112109514
            ],
            [
               1.34375974974975,
               0.9496625770343158
            ],
            [
               1.3465622622622624,
               0.9498481524685688
            ],
            [
               1.3493647747747748,
               0.9500606206213388
            ],
            [
               1.3521672872872872,
               0.9503042285084335
            ],
            [
               1.3549697997998,
               0.9505758043369829
            ],
            [
               1.3577723123123124,
               0.9508636673310674
            ],
            [
               1.3605748248248248,
               0.9511495841957177
            ],
            [
               1.3633773373373372,
               0.9514131591066817
            ],
            [
               1.36617984984985,
               0.9516372648740657
            ],
            [
               1.3689823623623625,
               0.9518128615210202
            ],
            [
               1.3717848748748749,
               0.9519418346217517
            ],
            [
               1.3745873873873873,
               0.9520371617126859
            ],
            [
               1.3773898998999001,
               0.9521205135420282
            ],
            [
               1.3801924124124125,
               0.9522180483982731
            ],
            [
               1.382994924924925,
               0.9523554859320761
            ],
            [
               1.3857974374374373,
               0.9525535172974656
            ],
            [
               1.3885999499499502,
               0.9528243174151453
            ],
            [
               1.3914024624624626,
               0.953169539806334
            ],
            [
               1.394204974974975,
               0.9535798527888993
            ],
            [
               1.3970074874874874,
               0.9540359017614943
            ],
            [
               1.39981,
               0.9545105412910907
            ]
         ]
      },
      {
         "data": [
            [
               1.39991,
               0.9551554687533216
            ],
            [
               1.3971074774774772,
               0.9546050911377498
            ],
            [
               1.3943049549549547,
               0.9541292559999089
            ],
            [
               1.391502432432432,
               0.9537637466042757
            ],
            [
               1.3886999099099095,
               0.9535150892459302
            ],
            [
               1.385897387387387,
               0.9533615438792744
            ],
            [
               1.3830948648648644,
               0.9532618538685561
            ],
            [
               1.3802923423423419,
               0.9531688784195987
            ],
            [
               1.3774898198198193,
               0.9530437535068177
            ],
            [
               1.3746872972972968,
               0.952866165347549
            ],
            [
               1.3718847747747747,
               0.9526377063309911
            ],
            [
               1.369082252252252,
               0.9523776565266686
            ],
            [
               1.3662797297297296,
               0.952113091332008
            ],
            [
               1.363477207207207,
               0.951867084022318
            ],
            [
               1.3606746846846844,
               0.9516493101926804
            ],
            [
               1.3578721621621619,
               0.9514523881554997
            ],
            [
               1.3550696396396393,
               0.95125515235599
            ],
            [
               1.3522671171171168,
               0.9510315141235681
            ],
            [
               1.3494645945945942,
               0.9507615207708217
            ],
            [
               1.3466620720720717,
               0.9504404121139188
            ],
            [
               1.3438595495495491,
               0.9500821891648064
            ],
            [
               1.3410570270270266,
               0.9497162035036231
            ],
            [
               1.338254504504504,
               0.9493778362314743
            ],
            [
               1.335451981981982,
               0.9490965395486292
            ],
            [
               1.3326494594594593,
               0.9488855570911802
            ],
            [
               1.3298469369369368,
               0.9487371256857461
            ],
            [
               1.3270444144144142,
               0.9486250527208988
            ],
            [
               1.3242418918918917,
               0.9485139278069313
            ],
            [
               1.3214393693693691,
               0.9483718054724901
            ],
            [
               1.3186368468468466,
               0.9481818659202373
            ],
            [
               1.315834324324324,
               0.9479488228882177
            ],
            [
               1.3130318018018015,
               0.947697636991031
            ],
            [
               1.310229279279279,
               0.9474647961670725
            ],
            [
               1.3074267567567563,
               0.9472850917736536
            ],
            [
               1.3046242342342338,
               0.9471784975234557
            ],
            [
               1.3018217117117112,
               0.94714183490145
            ],
            [
               1.2990191891891887,
               0.9471483296368732
            ],
            [
               1.2962166666666666,
               0.9471554616450082
            ],
            [
               1.293414144144144,
               0.9471186207326787
            ],
            [
               1.2906116216216215,
               0.94700601283337
            ],
            [
               1.287809099099099,
               0.9468097466178903
            ],
            [
               1.2850065765765764,
               0.946549259222749
            ],
            [
               1.2822040540540538,
               0.9462657962759045
            ],
            [
               1.2794015315315312,
               0.9460096670617787
            ],
            [
               1.2765990090090087,
               0.9458244180922996
            ],
            [
               1.2737964864864861,
               0.9457330819139491
            ],
            [
               1.2709939639639636,
               0.9457309300739262
            ],
            [
               1.268191441441441,
               0.9457869608948034
            ],
            [
               1.2653889189189185,
               0.9458534564806373
            ],
            [
               1.262586396396396,
               0.9458803459393061
            ],
            [
               1.2597838738738734,
               0.9458296829469829
            ],
            [
               1.2569813513513513,
               0.9456857283773067
            ],
            [
               1.2541788288288287,
               0.9454577956907974
            ],
            [
               1.2513763063063061,
               0.9451755328840449
            ],
            [
               1.2485737837837836,
               0.9448787769136667
            ],
            [
               1.245771261261261,
               0.944605682372012
            ],
            [
               1.2429687387387385,
               0.9443830112454434
            ],
            [
               1.240166216216216,
               0.9442213065243901
            ],
            [
               1.2373636936936934,
               0.9441156733848578
            ],
            [
               1.2345611711711708,
               0.9440508453561858
            ],
            [
               1.2317586486486483,
               0.9440078780796054
            ],
            [
               1.2289561261261257,
               0.9439696377010897
            ],
            [
               1.2261536036036031,
               0.94392321460758
            ],
            [
               1.2233510810810806,
               0.9438590329912877
            ],
            [
               1.2205485585585585,
               0.9437680299120327
            ],
            [
               1.217746036036036,
               0.9436391680276465
            ],
            [
               1.2149435135135134,
               0.9434593527561951
            ],
            [
               1.2121409909909908,
               0.943216628131314
            ],
            [
               1.2093384684684683,
               0.9429058281348237
            ],
            [
               1.2065359459459457,
               0.9425343878898064
            ],
            [
               1.2037334234234232,
               0.9421254329018025
            ],
            [
               1.2009309009009006,
               0.941715891446426
            ],
            [
               1.198128378378378,
               0.9413490630792922
            ],
            [
               1.1953258558558555,
               0.9410632325220055
            ],
            [
               1.192523333333333,
               0.94087972176375
            ],
            [
               1.1897208108108104,
               0.9407944831978782
            ],
            [
               1.1869182882882878,
               0.9407765826480962
            ],
            [
               1.1841157657657653,
               0.9407748645005645
            ],
            [
               1.1813132432432432,
               0.9407313912710932
            ],
            [
               1.1785107207207206,
               0.9405978426363018
            ],
            [
               1.175708198198198,
               0.9403498232436909
            ],
            [
               1.1729056756756755,
               0.9399944621991357
            ],
            [
               1.170103153153153,
               0.9395687108838645
            ],
            [
               1.1673006306306304,
               0.9391287125345836
            ],
            [
               1.1644981081081078,
               0.9387335269595997
            ],
            [
               1.1616955855855853,
               0.9384283424992814
            ],
            [
               1.1588930630630627,
               0.9382324436402782
            ],
            [
               1.1560905405405402,
               0.9381355661505201
            ],
            [
               1.1532880180180176,
               0.938103422426603
            ],
            [
               1.150485495495495,
               0.9380901067309488
            ],
            [
               1.1476829729729725,
               0.9380528628554093
            ],
            [
               1.14488045045045,
               0.9379640861679753
            ],
            [
               1.1420779279279278,
               0.9378166338666719
            ],
            [
               1.1392754054054053,
               0.9376210812882264
            ],
            [
               1.1364728828828827,
               0.9373965521921346
            ],
            [
               1.1336703603603602,
               0.9371590811158554
            ],
            [
               1.1308678378378376,
               0.9369122919500301
            ],
            [
               1.128065315315315,
               0.936644202453221
            ],
            [
               1.1252627927927925,
               0.9363315505657844
            ],
            [
               1.12246027027027,
               0.9359500756185323
            ],
            [
               1.1196577477477474,
               0.9354867750945909
            ],
            [
               1.1168552252252248,
               0.934949204483545
            ],
            [
               1.1140527027027023,
               0.9343677793068573
            ],
            [
               1.1112501801801797,
               0.9337894894681862
            ],
            [
               1.1084476576576572,
               0.9332645854733279
            ],
            [
               1.105645135135135,
               0.9328305100597049
            ],
            [
               1.1028426126126125,
               0.932498626484168
            ],
            [
               1.10004009009009,
               0.9322486303012604
            ],
            [
               1.0972375675675674,
               0.9320331030134555
            ],
            [
               1.0944350450450449,
               0.9317912821225329
            ],
            [
               1.0916325225225223,
               0.9314679437274402
            ],
            [
               1.0888299999999997,
               0.9310314284902111
            ],
            [
               1.0860274774774772,
               0.930484954439119
            ],
            [
               1.0832249549549546,
               0.9298674375406946
            ],
            [
               1.080422432432432,
               0.9292433940008291
            ],
            [
               1.0776199099099095,
               0.9286850000508338
            ],
            [
               1.074817387387387,
               0.9282518618208957
            ],
            [
               1.0720148648648644,
               0.9279746840241899
            ],
            [
               1.0692123423423419,
               0.9278476407153047
            ],
            [
               1.0664098198198197,
               0.9278313516017986
            ],
            [
               1.0636072972972972,
               0.9278649619312471
            ],
            [
               1.0608047747747746,
               0.9278830649832835
            ],
            [
               1.058002252252252,
               0.927831988414326
            ],
            [
               1.0551997297297295,
               0.927680624283605
            ],
            [
               1.052397207207207,
               0.9274231940598712
            ],
            [
               1.0495946846846844,
               0.9270742570922637
            ],
            [
               1.0467921621621619,
               0.9266588390624649
            ],
            [
               1.0439896396396393,
               0.9262018940250379
            ],
            [
               1.0411871171171168,
               0.9257210192816787
            ],
            [
               1.0383845945945942,
               0.9252246242524603
            ],
            [
               1.0355820720720716,
               0.9247153327358298
            ],
            [
               1.032779549549549,
               0.9241962254073763
            ],
            [
               1.0299770270270265,
               0.9236764339682099
            ],
            [
               1.0271745045045044,
               0.9231729780912464
            ],
            [
               1.0243719819819819,
               0.9227074183419932
            ],
            [
               1.0215694594594593,
               0.9222982105887056
            ],
            [
               1.0187669369369368,
               0.9219516751446751
            ],
            [
               1.0159644144144142,
               0.9216554239624286
            ],
            [
               1.0131618918918917,
               0.9213775167991294
            ],
            [
               1.010359369369369,
               0.9210727013762688
            ],
            [
               1.0075568468468465,
               0.920694504057201
            ],
            [
               1.004754324324324,
               0.9202096188025349
            ],
            [
               1.0019518018018014,
               0.9196098651794696
            ],
            [
               0.9991492792792789,
               0.9189174334473907
            ],
            [
               0.9963467567567563,
               0.9181811175915713
            ],
            [
               0.9935442342342338,
               0.9174641178341103
            ],
            [
               0.9907417117117117,
               0.9168268035242948
            ],
            [
               0.9879391891891891,
               0.9163096015294789
            ],
            [
               0.9851366666666665,
               0.9159212916940513
            ],
            [
               0.982334144144144,
               0.9156363855109071
            ],
            [
               0.9795316216216214,
               0.9154024542802194
            ],
            [
               0.9767290990990989,
               0.9151551798276966
            ],
            [
               0.9739265765765763,
               0.9148365342610456
            ],
            [
               0.9711240540540538,
               0.9144106128152152
            ],
            [
               0.9683215315315312,
               0.9138725011296064
            ],
            [
               0.9655190090090087,
               0.9132478346851827
            ],
            [
               0.9627164864864861,
               0.912583629233216
            ],
            [
               0.9599139639639636,
               0.9119335705234847
            ],
            [
               0.957111441441441,
               0.9113424348297562
            ],
            [
               0.9543089189189184,
               0.9108342590850574
            ],
            [
               0.9515063963963963,
               0.9104074020656754
            ],
            [
               0.9487038738738738,
               0.9100373029256253
            ],
            [
               0.9459013513513512,
               0.9096853580581961
            ],
            [
               0.9430988288288287,
               0.9093106660070202
            ],
            [
               0.9402963063063061,
               0.9088809021520683
            ],
            [
               0.9374937837837836,
               0.9083793194399182
            ],
            [
               0.934691261261261,
               0.9078064593694535
            ],
            [
               0.9318887387387385,
               0.9071769814428323
            ],
            [
               0.9290862162162159,
               0.9065134474924733
            ],
            [
               0.9262836936936933,
               0.9058395031915605
            ],
            [
               0.9234811711711708,
               0.9051745906517253
            ],
            [
               0.9206786486486482,
               0.904531344809385
            ],
            [
               0.9178761261261257,
               0.9039156261704361
            ],
            [
               0.9150736036036036,
               0.903328201480803
            ],
            [
               0.912271081081081,
               0.9027667232748131
            ],
            [
               0.9094685585585585,
               0.9022269365128252
            ],
            [
               0.9066660360360359,
               0.9017027515161946
            ],
            [
               0.9038635135135134,
               0.9011856045650054
            ],
            [
               0.9010609909909908,
               0.9006640181138945
            ],
            [
               0.8982584684684682,
               0.9001242575288992
            ],
            [
               0.8954559459459457,
               0.8995524766715686
            ],
            [
               0.8926534234234231,
               0.8989379819675591
            ],
            [
               0.8898509009009006,
               0.8982765686783153
            ],
            [
               0.887048378378378,
               0.897572606699864
            ],
            [
               0.8842458558558555,
               0.896838826602613
            ],
            [
               0.8814433333333329,
               0.8960935040005715
            ],
            [
               0.8786408108108104,
               0.8953556873773062
            ],
            [
               0.8758382882882882,
               0.894639895242385
            ],
            [
               0.8730357657657657,
               0.8939520090177829
            ],
            [
               0.8702332432432431,
               0.8932877705451394
            ],
            [
               0.8674307207207206,
               0.8926344521967776
            ],
            [
               0.864628198198198,
               0.8919751973813637
            ],
            [
               0.8618256756756755,
               0.89129461407414
            ],
            [
               0.8590231531531529,
               0.8905837748757013
            ],
            [
               0.8562206306306304,
               0.8898429886613907
            ],
            [
               0.8534181081081078,
               0.8890814831260763
            ],
            [
               0.8506155855855853,
               0.8883141946546549
            ],
            [
               0.8478130630630627,
               0.887556825514546
            ],
            [
               0.8450105405405401,
               0.8868208641614419
            ],
            [
               0.8422080180180176,
               0.8861102005926648
            ],
            [
               0.839405495495495,
               0.8854203526867869
            ],
            [
               0.8366029729729729,
               0.8847403927954012
            ],
            [
               0.8338004504504504,
               0.8840567660529073
            ],
            [
               0.8309979279279278,
               0.8833576325661341
            ],
            [
               0.8281954054054053,
               0.8826363135383298
            ],
            [
               0.8253928828828827,
               0.8818928512925338
            ],
            [
               0.8225903603603602,
               0.8811334085251453
            ],
            [
               0.8197878378378376,
               0.8803679507834166
            ],
            [
               0.816985315315315,
               0.8796071233375463
            ],
            [
               0.8141827927927925,
               0.8788593168016995
            ],
            [
               0.8113802702702699,
               0.8781286452733768
            ],
            [
               0.8085777477477474,
               0.8774141020027916
            ],
            [
               0.8057752252252248,
               0.8767097308068534
            ],
            [
               0.8029727027027023,
               0.8760054326168175
            ],
            [
               0.8001701801801802,
               0.8752880731517129
            ],
            [
               0.7973676576576576,
               0.8745427895867549
            ],
            [
               0.794565135135135,
               0.8737546372175241
            ],
            [
               0.7917626126126125,
               0.8729107907935132
            ],
            [
               0.7889600900900899,
               0.8720033243133565
            ],
            [
               0.7861575675675674,
               0.8710321842357746
            ],
            [
               0.7833550450450448,
               0.8700075253238052
            ],
            [
               0.7805525225225223,
               0.8689503398633952
            ],
            [
               0.7777499999999997,
               0.8678904784231813
            ],
            [
               0.7749474774774772,
               0.866861785570425
            ],
            [
               0.7721449549549546,
               0.8658950132007548
            ],
            [
               0.769342432432432,
               0.8650101172553489
            ],
            [
               0.7665399099099095,
               0.8642101179038107
            ],
            [
               0.763737387387387,
               0.8634786164352375
            ],
            [
               0.7609348648648648,
               0.8627822302847228
            ],
            [
               0.7581323423423423,
               0.8620778161832621
            ],
            [
               0.7553298198198197,
               0.861322817765458
            ],
            [
               0.7525272972972972,
               0.860485917847573
            ],
            [
               0.7497247747747746,
               0.859554838135992
            ],
            [
               0.7469222522522521,
               0.8585388046778796
            ],
            [
               0.7441197297297295,
               0.8574647417485362
            ],
            [
               0.741317207207207,
               0.8563682116646241
            ],
            [
               0.7385146846846844,
               0.8552818498305366
            ],
            [
               0.7357121621621618,
               0.8542249558327825
            ],
            [
               0.7329096396396393,
               0.8531976422348648
            ],
            [
               0.7301071171171167,
               0.8521815447834181
            ],
            [
               0.7273045945945942,
               0.8511469828721872
            ],
            [
               0.7245020720720716,
               0.8500643108004068
            ],
            [
               0.7216995495495495,
               0.848915738964771
            ],
            [
               0.718897027027027,
               0.8477036411075605
            ],
            [
               0.7160945045045044,
               0.8464524201907034
            ],
            [
               0.7132919819819818,
               0.8452030600741219
            ],
            [
               0.7104894594594593,
               0.8440018782183834
            ],
            [
               0.7076869369369367,
               0.8428869269603485
            ],
            [
               0.7048844144144142,
               0.8418763195334769
            ],
            [
               0.7020818918918916,
               0.8409621962335474
            ],
            [
               0.6992793693693691,
               0.8401122724904713
            ],
            [
               0.6964768468468465,
               0.839278505924443
            ],
            [
               0.693674324324324,
               0.8384101756585197
            ],
            [
               0.6908718018018014,
               0.8374673192719275
            ],
            [
               0.6880692792792789,
               0.8364304518317873
            ],
            [
               0.6852667567567567,
               0.8353037818820165
            ],
            [
               0.6824642342342342,
               0.8341112894083239
            ],
            [
               0.6796617117117116,
               0.8328873115386969
            ],
            [
               0.6768591891891891,
               0.8316649376151753
            ],
            [
               0.6740566666666665,
               0.8304660204227685
            ],
            [
               0.671254144144144,
               0.8292958412951115
            ],
            [
               0.6684516216216214,
               0.8281437338569051
            ],
            [
               0.6656490990990989,
               0.8269889003263837
            ],
            [
               0.6628465765765763,
               0.8258089634729914
            ],
            [
               0.6600440540540538,
               0.8245880465718841
            ],
            [
               0.6572415315315312,
               0.8233215770021334
            ],
            [
               0.6544390090090086,
               0.8220163716247608
            ],
            [
               0.6516364864864861,
               0.8206863615126947
            ],
            [
               0.6488339639639635,
               0.8193458939833048
            ],
            [
               0.6460314414414414,
               0.818003356352244
            ],
            [
               0.6432289189189189,
               0.8166576372844725
            ],
            [
               0.6404263963963963,
               0.8152987942717975
            ],
            [
               0.6376238738738738,
               0.8139126709871184
            ],
            [
               0.6348213513513512,
               0.8124877066762974
            ],
            [
               0.6320188288288286,
               0.8110213431652693
            ],
            [
               0.6292163063063061,
               0.8095235548571327
            ],
            [
               0.6264137837837835,
               0.8080160462653233
            ],
            [
               0.623611261261261,
               0.8065272029507474
            ],
            [
               0.6208087387387384,
               0.8050843889279835
            ],
            [
               0.6180062162162159,
               0.8037061226867424
            ],
            [
               0.6152036936936933,
               0.8023967119005727
            ],
            [
               0.6124011711711708,
               0.8011450810858551
            ],
            [
               0.6095986486486482,
               0.7999280984103161
            ],
            [
               0.6067961261261261,
               0.7987172060027543
            ],
            [
               0.6039936036036035,
               0.7974861044504677
            ],
            [
               0.601191081081081,
               0.7962169887261188
            ],
            [
               0.5983885585585584,
               0.7949034429354787
            ],
            [
               0.5955860360360359,
               0.7935493356271712
            ],
            [
               0.5927835135135133,
               0.7921644662318073
            ],
            [
               0.5899809909909908,
               0.7907587998086104
            ],
            [
               0.5871784684684682,
               0.7893375228743736
            ],
            [
               0.5843759459459457,
               0.7878987415997767
            ],
            [
               0.5815734234234231,
               0.7864345945701416
            ],
            [
               0.5787709009009008,
               0.7849352531276578
            ],
            [
               0.5759683783783782,
               0.7833941975432428
            ],
            [
               0.5731658558558557,
               0.781812665353253
            ],
            [
               0.5703633333333331,
               0.7802014335200251
            ],
            [
               0.5675608108108106,
               0.7785790186701971
            ],
            [
               0.564758288288288,
               0.7769666367872701
            ],
            [
               0.5619557657657654,
               0.775381425328442
            ],
            [
               0.5591532432432431,
               0.7738301065247087
            ],
            [
               0.5563507207207206,
               0.7723052380017248
            ],
            [
               0.553548198198198,
               0.7707854679803523
            ],
            [
               0.5507456756756755,
               0.7692400215618194
            ],
            [
               0.5479431531531529,
               0.7676363652299789
            ],
            [
               0.5451406306306303,
               0.76594901816961
            ],
            [
               0.5423381081081078,
               0.7641670869017536
            ],
            [
               0.5395355855855855,
               0.7622983959639822
            ],
            [
               0.5367330630630629,
               0.7603689717541329
            ],
            [
               0.5339305405405403,
               0.7584178498472518
            ],
            [
               0.5311280180180178,
               0.7564883841841122
            ],
            [
               0.5283254954954952,
               0.7546181277304838
            ],
            [
               0.5255229729729727,
               0.7528297182405008
            ],
            [
               0.5227204504504503,
               0.7511249734610158
            ],
            [
               0.5199179279279278,
               0.749483655943358
            ],
            [
               0.5171154054054052,
               0.7478672977631362
            ],
            [
               0.5143128828828827,
               0.7462273268201456
            ],
            [
               0.5115103603603601,
               0.7445157578268036
            ],
            [
               0.5087078378378376,
               0.7426961063024009
            ],
            [
               0.505905315315315,
               0.7407520785999163
            ],
            [
               0.5031027927927927,
               0.7386920145592122
            ],
            [
               0.5003002702702701,
               0.7365479394726577
            ],
            [
               0.4974977477477476,
               0.7343692522488063
            ],
            [
               0.494695225225225,
               0.7322122988540922
            ],
            [
               0.49189270270270247,
               0.7301280836323037
            ],
            [
               0.4890901801801799,
               0.7281509071077108
            ],
            [
               0.48628765765765736,
               0.7262906219859935
            ],
            [
               0.483485135135135,
               0.7245304413037326
            ],
            [
               0.48068261261261247,
               0.7228309513574658
            ],
            [
               0.4778800900900899,
               0.7211394661668863
            ],
            [
               0.47507756756756736,
               0.7194024902355816
            ],
            [
               0.4722750450450448,
               0.7175782072024107
            ],
            [
               0.46947252252252225,
               0.7156458441628337
            ],
            [
               0.4666699999999997,
               0.7136095336447799
            ],
            [
               0.46386747747747736,
               0.7114957294506838
            ],
            [
               0.4610649549549548,
               0.7093449496200857
            ],
            [
               0.45826243243243225,
               0.7072001406193967
            ],
            [
               0.4554599099099097,
               0.7050948429110191
            ],
            [
               0.45265738738738714,
               0.7030443271697783
            ],
            [
               0.4498548648648646,
               0.7010419640343613
            ],
            [
               0.44705234234234204,
               0.6990615599563446
            ],
            [
               0.4442498198198197,
               0.6970646991326294
            ],
            [
               0.44144729729729715,
               0.695010785087038
            ],
            [
               0.4386447747747746,
               0.6928668691668775
            ],
            [
               0.43584225225225204,
               0.6906146411208872
            ],
            [
               0.4330397297297295,
               0.6882530063257735
            ],
            [
               0.43023720720720693,
               0.6857961141123111
            ],
            [
               0.4274346846846844,
               0.683268050664657
            ],
            [
               0.42463216216216204,
               0.6806962402614257
            ],
            [
               0.4218296396396395,
               0.6781056787330146
            ],
            [
               0.41902711711711693,
               0.67551549017337
            ],
            [
               0.4162245945945944,
               0.6729382348465706
            ],
            [
               0.4134220720720718,
               0.6703813212270675
            ],
            [
               0.41061954954954927,
               0.6678491862005278
            ],
            [
               0.40781702702702693,
               0.6653448369279582
            ],
            [
               0.4050145045045044,
               0.6628698808536393
            ],
            [
               0.4022119819819818,
               0.6604230568349823
            ],
            [
               0.39940945945945927,
               0.6579981361181675
            ],
            [
               0.3966069369369367,
               0.6555825198626002
            ],
            [
               0.39380441441441416,
               0.6531577153343064
            ],
            [
               0.3910018918918916,
               0.6507021661139238
            ],
            [
               0.3881993693693693,
               0.6481959165127121
            ],
            [
               0.3853968468468467,
               0.645625710587367
            ],
            [
               0.38259432432432416,
               0.642988738006546
            ],
            [
               0.3797918018018016,
               0.6402935398656896
            ],
            [
               0.37698927927927905,
               0.6375575088122503
            ],
            [
               0.3741867567567565,
               0.6348016388739778
            ],
            [
               0.37138423423423395,
               0.6320442414011466
            ],
            [
               0.3685817117117116,
               0.6292958182769074
            ],
            [
               0.36577918918918906,
               0.6265569476433419
            ],
            [
               0.3629766666666665,
               0.623819967522786
            ],
            [
               0.36017414414414395,
               0.6210738052341255
            ],
            [
               0.3573716216216214,
               0.6183100282135665
            ],
            [
               0.35456909909909884,
               0.6155275900474084
            ],
            [
               0.3517665765765763,
               0.61273409703317
            ],
            [
               0.34896405405405395,
               0.6099426632748145
            ],
            [
               0.3461615315315314,
               0.6071651491428885
            ],
            [
               0.34335900900900884,
               0.6044041663358486
            ],
            [
               0.3405564864864863,
               0.60164706265622
            ],
            [
               0.33775396396396373,
               0.598864784223229
            ],
            [
               0.3349514414414412,
               0.5960170585106824
            ],
            [
               0.3321489189189186,
               0.5930631738256569
            ],
            [
               0.3293463963963963,
               0.5899754698840389
            ],
            [
               0.32654387387387374,
               0.58675127671429
            ],
            [
               0.3237413513513512,
               0.5834190055733619
            ],
            [
               0.3209388288288286,
               0.5800355377563973
            ],
            [
               0.31813630630630607,
               0.5766746051491022
            ],
            [
               0.3153337837837835,
               0.5734087359781748
            ],
            [
               0.31253126126126096,
               0.5702896145481371
            ],
            [
               0.30972873873873863,
               0.5673325863459266
            ],
            [
               0.3069262162162161,
               0.5645101610710692
            ],
            [
               0.3041236936936935,
               0.5617569181098059
            ],
            [
               0.30132117117117097,
               0.5589849125133877
            ],
            [
               0.2985186486486484,
               0.5561055275048707
            ],
            [
               0.29571612612612586,
               0.5530517144618246
            ],
            [
               0.2929136036036035,
               0.5497943528463205
            ],
            [
               0.29011108108108097,
               0.5463481418868212
            ],
            [
               0.2873085585585584,
               0.5427654999508198
            ],
            [
               0.28450603603603586,
               0.5391204564998666
            ],
            [
               0.2817035135135133,
               0.5354873976621188
            ],
            [
               0.27890099099099075,
               0.5319208977665578
            ],
            [
               0.2760984684684682,
               0.5284423439600543
            ],
            [
               0.27329594594594586,
               0.5250368450372904
            ],
            [
               0.2704934234234233,
               0.5216607354534837
            ],
            [
               0.26769090090090075,
               0.5182568463766521
            ],
            [
               0.2648883783783782,
               0.5147725757553443
            ],
            [
               0.26208585585585564,
               0.5111752586690783
            ],
            [
               0.2592833333333331,
               0.5074604997516066
            ],
            [
               0.25648081081081053,
               0.5036515317859365
            ],
            [
               0.2536782882882882,
               0.4997904949135611
            ],
            [
               0.25087576576576565,
               0.49592488802761425
            ],
            [
               0.2480732432432431,
               0.4920936305313671
            ],
            [
               0.24527072072072054,
               0.4883169056693617
            ],
            [
               0.24246819819819798,
               0.48459243165985344
            ],
            [
               0.23966567567567543,
               0.4808986033983791
            ],
            [
               0.23686315315315287,
               0.4772028154047383
            ],
            [
               0.23406063063063054,
               0.47347188117844397
            ],
            [
               0.23125810810810798,
               0.46968117657428515
            ],
            [
               0.22845558558558543,
               0.46581993563201735
            ],
            [
               0.22565306306306288,
               0.4618916457218856
            ],
            [
               0.22285054054054032,
               0.4579101563760163
            ],
            [
               0.22004801801801777,
               0.45389337346585906
            ],
            [
               0.2172454954954952,
               0.4498568936575415
            ],
            [
               0.21444297297297288,
               0.44580957869327664
            ],
            [
               0.21164045045045032,
               0.44175210163547035
            ],
            [
               0.20883792792792777,
               0.4376783280478659
            ],
            [
               0.20603540540540521,
               0.4335784565102315
            ],
            [
               0.20323288288288266,
               0.4294424349253469
            ],
            [
               0.2004303603603601,
               0.42526236647657156
            ],
            [
               0.19762783783783777,
               0.4210332674380747
            ],
            [
               0.19482531531531522,
               0.41675233439002646
            ],
            [
               0.19202279279279266,
               0.41241749441450015
            ],
            [
               0.1892202702702701,
               0.40802622424137136
            ],
            [
               0.18641774774774755,
               0.403575386840742
            ],
            [
               0.183615225225225,
               0.39906228150175255
            ],
            [
               0.18081270270270244,
               0.39448648620954324
            ],
            [
               0.1780101801801801,
               0.3898516495524608
            ],
            [
               0.17520765765765756,
               0.38516633194740263
            ],
            [
               0.172405135135135,
               0.38044331861129904
            ],
            [
               0.16960261261261245,
               0.37569739433678606
            ],
            [
               0.1668000900900899,
               0.37094215609140085
            ],
            [
               0.16399756756756734,
               0.3661868171232595
            ],
            [
               0.16119504504504478,
               0.36143398607769733
            ],
            [
               0.15839252252252245,
               0.3566790836804595
            ],
            [
               0.1555899999999999,
               0.3519115165397204
            ],
            [
               0.15278747747747734,
               0.3471171681057245
            ],
            [
               0.14998495495495479,
               0.34228139194938983
            ],
            [
               0.14718243243243223,
               0.3373916237183104
            ],
            [
               0.14437990990990968,
               0.332438966160528
            ],
            [
               0.14157738738738712,
               0.3274185337448393
            ],
            [
               0.1387748648648648,
               0.3223287934169848
            ],
            [
               0.13597234234234223,
               0.3171704374014706
            ],
            [
               0.13316981981981968,
               0.3119453757501006
            ],
            [
               0.13036729729729712,
               0.30665624739391023
            ],
            [
               0.12756477477477457,
               0.30130651926702795
            ],
            [
               0.12476225225225201,
               0.29590092168690596
            ],
            [
               0.12195972972972946,
               0.2904457882922369
            ],
            [
               0.11915720720720713,
               0.28494889740837726
            ],
            [
               0.11635468468468457,
               0.279418626308904
            ],
            [
               0.11355216216216202,
               0.2738625331946692
            ],
            [
               0.11074963963963946,
               0.2682857454759502
            ],
            [
               0.10794711711711691,
               0.2626896514898604
            ],
            [
               0.10514459459459435,
               0.25707132456122384
            ],
            [
               0.1023420720720718,
               0.25142388851330666
            ],
            [
               0.09953954954954947,
               0.24573775456425026
            ],
            [
               0.09673702702702691,
               0.24000242805174943
            ],
            [
               0.09393450450450436,
               0.23420847586273216
            ],
            [
               0.0911319819819818,
               0.22834927795077015
            ],
            [
               0.08832945945945925,
               0.22242231405375984
            ],
            [
               0.08552693693693669,
               0.2164298807189044
            ],
            [
               0.08272441441441436,
               0.2103792225585999
            ],
            [
               0.0799218918918918,
               0.20428206809326163
            ],
            [
               0.07711936936936925,
               0.1981535158004536
            ],
            [
               0.0743168468468467,
               0.19201019371730405
            ],
            [
               0.07151432432432414,
               0.18586769212548948
            ],
            [
               0.06871180180180159,
               0.17973747553224978
            ],
            [
               0.06590927927927903,
               0.17362377509824906
            ],
            [
               0.0631067567567567,
               0.16752123180126988
            ],
            [
               0.060304234234234144,
               0.16141415706012155
            ],
            [
               0.05750171171171159,
               0.15527808443621896
            ],
            [
               0.054699189189189035,
               0.14908377872925752
            ],
            [
               0.05189666666666648,
               0.14280314853205595
            ],
            [
               0.049094144144143925,
               0.1364157884638713
            ],
            [
               0.04629162162162137,
               0.12991442042401566
            ],
            [
               0.04348909909909904,
               0.12330752741216319
            ],
            [
               0.04068657657657648,
               0.11661806107495284
            ],
            [
               0.03788405405405393,
               0.10987814878800783
            ],
            [
               0.035081531531531374,
               0.10312094347987513
            ],
            [
               0.03227900900900882,
               0.09637176540551723
            ],
            [
               0.029476486486486264,
               0.08964111953100073
            ],
            [
               0.02667396396396371,
               0.08292182792149516
            ],
            [
               0.023871441441441377,
               0.07619142719638028
            ],
            [
               0.021068918918918822,
               0.06941943279791163
            ],
            [
               0.018266396396396267,
               0.06257752780264597
            ],
            [
               0.015463873873873712,
               0.055649692641222936
            ],
            [
               0.012661351351351158,
               0.048639122497677156
            ],
            [
               0.009858828828828603,
               0.04156959011190953
            ],
            [
               0.007056306306306048,
               0.03448050060633551
            ],
            [
               0.004253783783783716,
               0.027416788315935636
            ],
            [
               0.0014512612612611608,
               0.020416438587870733
            ],
            [
               -0.001351261261261394,
               0.013499259072330683
            ],
            [
               -0.004153783783783949,
               0.006660288133100212
            ],
            [
               -0.006956306306306503,
               -0.00013004201480792954
            ],
            [
               -0.009758828828829058,
               -0.006918803193558309
            ],
            [
               -0.012561351351351613,
               -0.01375836156601623
            ],
            [
               -0.015363873873873946,
               -0.020692379745549716
            ],
            [
               -0.0181663963963965,
               -0.027743863941552815
            ],
            [
               -0.020968918918919055,
               -0.034908485086941554
            ],
            [
               -0.02377144144144161,
               -0.042154880221003554
            ],
            [
               -0.026573963963964164,
               -0.04943167360756168
            ],
            [
               -0.02937648648648672,
               -0.0566791399720582
            ],
            [
               -0.03217900900900905,
               -0.06384228971258016
            ],
            [
               -0.03498153153153161,
               -0.07088198403580354
            ],
            [
               -0.03778405405405416,
               -0.07778147354649417
            ],
            [
               -0.040586576576576716,
               -0.08454719644241604
            ],
            [
               -0.04338909909909927,
               -0.09120429662375806
            ],
            [
               -0.046191621621621826,
               -0.09778863822800271
            ],
            [
               -0.04899414414414438,
               -0.10433775220363556
            ],
            [
               -0.05179666666666671,
               -0.11088304094319762
            ],
            [
               -0.05459918918918927,
               -0.1174448265786644
            ],
            [
               -0.05740171171171182,
               -0.1240307737443993
            ],
            [
               -0.06020423423423438,
               -0.13063722025068897
            ],
            [
               -0.06300675675675693,
               -0.13725230713844566
            ],
            [
               -0.06580927927927949,
               -0.1438596467450607
            ],
            [
               -0.06861180180180204,
               -0.1504415496036538
            ],
            [
               -0.07141432432432437,
               -0.15698135141788094
            ],
            [
               -0.07421684684684693,
               -0.1634648916669167
            ],
            [
               -0.07701936936936948,
               -0.16988149539634734
            ],
            [
               -0.07982189189189204,
               -0.17622481786296307
            ],
            [
               -0.0826244144144146,
               -0.1824936824562341
            ],
            [
               -0.08542693693693715,
               -0.18869272874993592
            ],
            [
               -0.0882294594594597,
               -0.19483246754246153
            ],
            [
               -0.09103198198198204,
               -0.20092833805519972
            ],
            [
               -0.09383450450450459,
               -0.2069985995378304
            ],
            [
               -0.09663702702702714,
               -0.21306127631882843
            ],
            [
               -0.0994395495495497,
               -0.21913075362755874
            ],
            [
               -0.10224207207207225,
               -0.22521483156075162
            ],
            [
               -0.10504459459459481,
               -0.23131299151267126
            ],
            [
               -0.10784711711711736,
               -0.2374163215784203
            ],
            [
               -0.1106496396396397,
               -0.24350909199962623
            ],
            [
               -0.11345216216216225,
               -0.2495715304304421
            ],
            [
               -0.1162546846846848,
               -0.2555830712070548
            ],
            [
               -0.11905720720720736,
               -0.26152532540049034
            ],
            [
               -0.12185972972972992,
               -0.2673842235613786
            ],
            [
               -0.12466225225225247,
               -0.2731511185144283
            ],
            [
               -0.12746477477477502,
               -0.27882295894735576
            ],
            [
               -0.13026729729729736,
               -0.28440183435885247
            ],
            [
               -0.1330698198198199,
               -0.28989419740756306
            ],
            [
               -0.13587234234234247,
               -0.29530992859454464
            ],
            [
               -0.13867486486486502,
               -0.300661225349686
            ],
            [
               -0.14147738738738758,
               -0.30596119366610997
            ],
            [
               -0.14427990990991013,
               -0.31122207327690865
            ],
            [
               -0.14708243243243246,
               -0.3164532316967483
            ],
            [
               -0.14988495495495502,
               -0.3216593265146668
            ],
            [
               -0.15268747747747757,
               -0.3268392178264653
            ],
            [
               -0.15549000000000013,
               -0.33198618578371597
            ],
            [
               -0.15829252252252268,
               -0.33708972050344066
            ],
            [
               -0.16109504504504524,
               -0.34213866335528476
            ],
            [
               -0.1638975675675678,
               -0.34712495183800396
            ],
            [
               -0.16670009009009013,
               -0.35204686301789057
            ],
            [
               -0.16950261261261268,
               -0.3569106358049706
            ],
            [
               -0.17230513513513523,
               -0.36172974202723296
            ],
            [
               -0.1751076576576578,
               -0.36652178216372056
            ],
            [
               -0.17791018018018034,
               -0.37130378287277876
            ],
            [
               -0.1807127027027029,
               -0.3760872881002243
            ],
            [
               -0.18351522522522545,
               -0.38087482242143245
            ],
            [
               -0.1863177477477478,
               -0.3856589591459221
            ],
            [
               -0.18912027027027034,
               -0.39042442814421086
            ],
            [
               -0.1919227927927929,
               -0.3951527015401114
            ],
            [
               -0.19472531531531545,
               -0.39982764071620136
            ],
            [
               -0.197527837837838,
               -0.4044403859183391
            ],
            [
               -0.20033036036036056,
               -0.4089918837343953
            ],
            [
               -0.20313288288288311,
               -0.41349222685392795
            ],
            [
               -0.20593540540540545,
               -0.41795706725990156
            ],
            [
               -0.208737927927928,
               -0.4224023791631415
            ],
            [
               -0.21154045045045056,
               -0.42683942439497147
            ],
            [
               -0.2143429729729731,
               -0.4312716905784414
            ],
            [
               -0.21714549549549567,
               -0.43569484472312603
            ],
            [
               -0.21994801801801822,
               -0.4400996227249885
            ],
            [
               -0.22275054054054078,
               -0.44447646292540466
            ],
            [
               -0.2255530630630631,
               -0.4488200036115342
            ],
            [
               -0.22835558558558566,
               -0.4531315715296047
            ],
            [
               -0.23115810810810822,
               -0.45741851403852407
            ],
            [
               -0.23396063063063077,
               -0.46169042796045623
            ],
            [
               -0.23676315315315333,
               -0.4659535833013062
            ],
            [
               -0.23956567567567588,
               -0.47020566440955613
            ],
            [
               -0.24236819819819821,
               -0.47443302427312206
            ],
            [
               -0.24517072072072077,
               -0.4786119007533509
            ],
            [
               -0.24797324324324332,
               -0.4827137053888688
            ],
            [
               -0.2507757657657659,
               -0.4867130207399264
            ],
            [
               -0.25357828828828843,
               -0.4905958556291762
            ],
            [
               -0.256380810810811,
               -0.49436541660815747
            ],
            [
               -0.25918333333333354,
               -0.4980432985934605
            ],
            [
               -0.2619858558558559,
               -0.5016653917215975
            ],
            [
               -0.26478837837837843,
               -0.5052734893954737
            ],
            [
               -0.267590900900901,
               -0.5089049935551706
            ],
            [
               -0.27039342342342354,
               -0.5125837606983694
            ],
            [
               -0.2731959459459461,
               -0.5163147863176957
            ],
            [
               -0.27599846846846865,
               -0.5200841977403371
            ],
            [
               -0.2788009909909912,
               -0.5238643328575447
            ],
            [
               -0.28160351351351354,
               -0.5276221025347351
            ],
            [
               -0.2844060360360361,
               -0.5313279025860905
            ],
            [
               -0.28720855855855865,
               -0.5349623602689239
            ],
            [
               -0.2900110810810812,
               -0.5385191348055183
            ],
            [
               -0.29281360360360376,
               -0.5420034818996198
            ],
            [
               -0.2956161261261263,
               -0.5454277865826052
            ],
            [
               -0.29841864864864887,
               -0.5488062242291911
            ],
            [
               -0.3012211711711712,
               -0.5521507912881544
            ],
            [
               -0.30402369369369375,
               -0.555470150929405
            ],
            [
               -0.3068262162162163,
               -0.5587713921444788
            ],
            [
               -0.30962873873873886,
               -0.5620634415654441
            ],
            [
               -0.3124312612612614,
               -0.5653600414027624
            ],
            [
               -0.31523378378378397,
               -0.5686802610592745
            ],
            [
               -0.3180363063063065,
               -0.5720454547736716
            ],
            [
               -0.32083882882882886,
               -0.5754730745372596
            ],
            [
               -0.3236413513513514,
               -0.57896922681746
            ],
            [
               -0.32644387387387397,
               -0.5825227310895693
            ],
            [
               -0.3292463963963965,
               -0.5861033072599654
            ],
            [
               -0.3320489189189191,
               -0.5896653558239774
            ],
            [
               -0.33485144144144163,
               -0.5931569551945782
            ],
            [
               -0.3376539639639642,
               -0.596531816062331
            ],
            [
               -0.3404564864864865,
               -0.5997606894418648
            ],
            [
               -0.3432590090090091,
               -0.6028386164606511
            ],
            [
               -0.34606153153153163,
               -0.6057855451332039
            ],
            [
               -0.3488640540540542,
               -0.6086398934271359
            ],
            [
               -0.35166657657657674,
               -0.6114469380839651
            ],
            [
               -0.3544690990990993,
               -0.614245666779569
            ],
            [
               -0.3572716216216216,
               -0.6170583164874466
            ],
            [
               -0.3600741441441442,
               -0.6198859883329163
            ],
            [
               -0.36287666666666674,
               -0.6227117192991701
            ],
            [
               -0.3656791891891893,
               -0.6255098617050945
            ],
            [
               -0.36848171171171185,
               -0.6282584308196469
            ],
            [
               -0.3712842342342344,
               -0.6309499950924893
            ],
            [
               -0.37408675675675696,
               -0.6335971066636984
            ],
            [
               -0.3768892792792793,
               -0.6362300952507064
            ],
            [
               -0.37969180180180184,
               -0.638887682244508
            ],
            [
               -0.3824943243243244,
               -0.6416034261736908
            ],
            [
               -0.38529684684684695,
               -0.6443926032544179
            ],
            [
               -0.3880993693693695,
               -0.6472441839211251
            ],
            [
               -0.39090189189189206,
               -0.6501210262756426
            ],
            [
               -0.3937044144144146,
               -0.6529687517283084
            ],
            [
               -0.39650693693693695,
               -0.6557308674943446
            ],
            [
               -0.3993094594594595,
               -0.6583655262543399
            ],
            [
               -0.40211198198198206,
               -0.6608586098295007
            ],
            [
               -0.4049145045045046,
               -0.6632288550221358
            ],
            [
               -0.40771702702702717,
               -0.6655231944399608
            ],
            [
               -0.4105195495495496,
               -0.6678035749586054
            ],
            [
               -0.41332207207207217,
               -0.670129235669133
            ],
            [
               -0.4161245945945947,
               -0.6725398855534445
            ],
            [
               -0.4189271171171173,
               -0.6750449397318098
            ],
            [
               -0.4217296396396397,
               -0.677622042756027
            ],
            [
               -0.4245321621621623,
               -0.6802251577558814
            ],
            [
               -0.42733468468468483,
               -0.6827994903090561
            ],
            [
               -0.4301372072072073,
               -0.6852984168829767
            ],
            [
               -0.4329397297297298,
               -0.6876970644240924
            ],
            [
               -0.4357422522522524,
               -0.6899983845190164
            ],
            [
               -0.4385447747747748,
               -0.6922300664399706
            ],
            [
               -0.4413472972972974,
               -0.6944336066561762
            ],
            [
               -0.44414981981981994,
               -0.6966493296848327
            ],
            [
               -0.4469523423423425,
               -0.6989023497798535
            ],
            [
               -0.44975486486486493,
               -0.7011940219823186
            ],
            [
               -0.4525573873873875,
               -0.703501539571665
            ],
            [
               -0.45535990990991004,
               -0.70578564178166
            ],
            [
               -0.4581624324324325,
               -0.7080037896088881
            ],
            [
               -0.46096495495495504,
               -0.7101244820146099
            ],
            [
               -0.4637674774774776,
               -0.7121381296248227
            ],
            [
               -0.46657000000000015,
               -0.7140611107144258
            ],
            [
               -0.4693725225225226,
               -0.7159318671256835
            ],
            [
               -0.47217504504504515,
               -0.7178004074656853
            ],
            [
               -0.4749775675675677,
               -0.7197145664217842
            ],
            [
               -0.47778009009009015,
               -0.7217072220782036
            ],
            [
               -0.4805826126126127,
               -0.7237881854161993
            ],
            [
               -0.48338513513513526,
               -0.7259428720520228
            ],
            [
               -0.4861876576576578,
               -0.7281377114100823
            ],
            [
               -0.48899018018018026,
               -0.7303302493459668
            ],
            [
               -0.4917927027027028,
               -0.7324806689295725
            ],
            [
               -0.49459522522522537,
               -0.7345613182804588
            ],
            [
               -0.4973977477477478,
               -0.7365617508476622
            ],
            [
               -0.5002002702702704,
               -0.7384883783179504
            ],
            [
               -0.5030027927927929,
               -0.7403595494369518
            ],
            [
               -0.5058053153153154,
               -0.7421981488057477
            ],
            [
               -0.5086078378378379,
               -0.7440242947812846
            ],
            [
               -0.5114103603603605,
               -0.7458503317046231
            ],
            [
               -0.514212882882883,
               -0.7476792748865785
            ],
            [
               -0.5170154054054055,
               -0.7495065859920719
            ],
            [
               -0.519817927927928,
               -0.7513240806398683
            ],
            [
               -0.5226204504504506,
               -0.7531242347604002
            ],
            [
               -0.525422972972973,
               -0.7549032813538877
            ],
            [
               -0.5282254954954956,
               -0.7566621580508829
            ],
            [
               -0.5310280180180181,
               -0.7584052864512217
            ],
            [
               -0.5338305405405407,
               -0.7601379856902887
            ],
            [
               -0.5366330630630631,
               -0.7618637616791221
            ],
            [
               -0.5394355855855857,
               -0.7635826469410213
            ],
            [
               -0.5422381081081082,
               -0.7652912608402379
            ],
            [
               -0.5450406306306307,
               -0.7669845343478393
            ],
            [
               -0.5478431531531532,
               -0.7686583780989321
            ],
            [
               -0.5506456756756758,
               -0.7703122072881589
            ],
            [
               -0.5534481981981982,
               -0.7719502894670996
            ],
            [
               -0.5562507207207208,
               -0.7735813138609252
            ],
            [
               -0.5590532432432433,
               -0.7752162240253716
            ],
            [
               -0.5618557657657659,
               -0.7768649758705838
            ],
            [
               -0.5646582882882883,
               -0.7785332670387163
            ],
            [
               -0.5674608108108109,
               -0.7802203098869437
            ],
            [
               -0.5702633333333335,
               -0.7819183939795141
            ],
            [
               -0.5730658558558559,
               -0.7836144259553047
            ],
            [
               -0.5758683783783785,
               -0.7852930331545517
            ],
            [
               -0.578670900900901,
               -0.7869403615141294
            ],
            [
               -0.5814734234234236,
               -0.7885475173710769
            ],
            [
               -0.584275945945946,
               -0.7901127317307935
            ],
            [
               -0.5870784684684686,
               -0.7916417036314048
            ],
            [
               -0.5898809909909911,
               -0.7931460798436903
            ],
            [
               -0.5926835135135136,
               -0.794640504624493
            ],
            [
               -0.5954860360360361,
               -0.7961390040642956
            ],
            [
               -0.5982885585585587,
               -0.7976515883293892
            ],
            [
               -0.6010910810810811,
               -0.7991818585184957
            ],
            [
               -0.6038936036036037,
               -0.8007261408782697
            ],
            [
               -0.6066961261261262,
               -0.8022743156842697
            ],
            [
               -0.6094986486486488,
               -0.8038121411887492
            ],
            [
               -0.6123011711711712,
               -0.8053245621763278
            ],
            [
               -0.6151036936936938,
               -0.8067992863895884
            ],
            [
               -0.6179062162162163,
               -0.8082298407497402
            ],
            [
               -0.6207087387387388,
               -0.8096173974917443
            ],
            [
               -0.6235112612612613,
               -0.8109708859278809
            ],
            [
               -0.6263137837837839,
               -0.8123052542144441
            ],
            [
               -0.6291163063063064,
               -0.8136381641802458
            ],
            [
               -0.6319188288288289,
               -0.8149858082488307
            ],
            [
               -0.6347213513513514,
               -0.816358828894251
            ],
            [
               -0.637523873873874,
               -0.8177594007768644
            ],
            [
               -0.6403263963963964,
               -0.819180343584958
            ],
            [
               -0.643128918918919,
               -0.8206066765732568
            ],
            [
               -0.6459314414414415,
               -0.8220193925107765
            ],
            [
               -0.6487339639639641,
               -0.8234005789870226
            ],
            [
               -0.6515364864864865,
               -0.8247385414278862
            ],
            [
               -0.6543390090090091,
               -0.8260314528065483
            ],
            [
               -0.6571415315315317,
               -0.8272883538589636
            ],
            [
               -0.6599440540540541,
               -0.8285270139254387
            ],
            [
               -0.6627465765765767,
               -0.8297690667735081
            ],
            [
               -0.6655490990990992,
               -0.8310336983842711
            ],
            [
               -0.6683516216216216,
               -0.8323317094630133
            ],
            [
               -0.6711541441441442,
               -0.8336618017952847
            ],
            [
               -0.6739566666666668,
               -0.8350103885275347
            ],
            [
               -0.6767591891891893,
               -0.8363552274060845
            ],
            [
               -0.6795617117117118,
               -0.8376720022694507
            ],
            [
               -0.6823642342342343,
               -0.8389419898058755
            ],
            [
               -0.6851667567567569,
               -0.8401584731844315
            ],
            [
               -0.6879692792792793,
               -0.8413297900852684
            ],
            [
               -0.6907718018018019,
               -0.8424778083393923
            ],
            [
               -0.6935743243243244,
               -0.8436319685972978
            ],
            [
               -0.696376846846847,
               -0.8448204256251933
            ],
            [
               -0.6991793693693694,
               -0.8460608245558393
            ],
            [
               -0.701981891891892,
               -0.8473535291394635
            ],
            [
               -0.7047844144144145,
               -0.848679548064415
            ],
            [
               -0.707586936936937,
               -0.8500041147967224
            ],
            [
               -0.7103894594594595,
               -0.8512852283569198
            ],
            [
               -0.7131919819819821,
               -0.8524849455113316
            ],
            [
               -0.7159945045045045,
               -0.8535802958589668
            ],
            [
               -0.7187970270270271,
               -0.8545706692572447
            ],
            [
               -0.7215995495495496,
               -0.8554794332897343
            ],
            [
               -0.7244020720720722,
               -0.8563491277122198
            ],
            [
               -0.7272045945945946,
               -0.857231392233288
            ],
            [
               -0.7300071171171172,
               -0.8581742799764168
            ],
            [
               -0.7328096396396397,
               -0.859210348372948
            ],
            [
               -0.7356121621621622,
               -0.8603486859244535
            ],
            [
               -0.7384146846846847,
               -0.8615729045562274
            ],
            [
               -0.7412172072072073,
               -0.8628454487079832
            ],
            [
               -0.7440197297297299,
               -0.8641168487001994
            ],
            [
               -0.7468222522522523,
               -0.8653372834174305
            ],
            [
               -0.7496247747747748,
               -0.8664673670255835
            ],
            [
               -0.7524272972972974,
               -0.8674855274243162
            ],
            [
               -0.7552298198198198,
               -0.8683905114075999
            ],
            [
               -0.7580323423423424,
               -0.8691990335965406
            ],
            [
               -0.760834864864865,
               -0.8699399087068241
            ],
            [
               -0.7636373873873875,
               -0.8706467760094675
            ],
            [
               -0.76643990990991,
               -0.8713515523461991
            ],
            [
               -0.7692424324324325,
               -0.8720801041994771
            ],
            [
               -0.7720449549549551,
               -0.8728505993708341
            ],
            [
               -0.7748474774774775,
               -0.8736739846393841
            ],
            [
               -0.7776500000000001,
               -0.8745554026376791
            ],
            [
               -0.7804525225225226,
               -0.8754953107827573
            ],
            [
               -0.7832550450450451,
               -0.876489567739558
            ],
            [
               -0.7860575675675676,
               -0.877528564544929
            ],
            [
               -0.7888600900900902,
               -0.8785962354275475
            ],
            [
               -0.7916626126126127,
               -0.8796701459002897
            ],
            [
               -0.7944651351351352,
               -0.8807236359656551
            ],
            [
               -0.7972676576576577,
               -0.8817302401875139
            ],
            [
               -0.8000701801801803,
               -0.8826695851306862
            ],
            [
               -0.8028727027027027,
               -0.8835330813682069
            ],
            [
               -0.8056752252252253,
               -0.88432736891486
            ],
            [
               -0.8084777477477478,
               -0.8850738618442241
            ],
            [
               -0.8112802702702704,
               -0.8858038256006541
            ],
            [
               -0.8140827927927928,
               -0.8865498936702539
            ],
            [
               -0.8168853153153154,
               -0.887336295212635
            ],
            [
               -0.8196878378378379,
               -0.8881708150139108
            ],
            [
               -0.8224903603603604,
               -0.8890413034549264
            ],
            [
               -0.8252928828828829,
               -0.8899183630637003
            ],
            [
               -0.8280954054054055,
               -0.8907639677114535
            ],
            [
               -0.8308979279279279,
               -0.8915437914469003
            ],
            [
               -0.8337004504504505,
               -0.8922395935359714
            ],
            [
               -0.836502972972973,
               -0.8928576496810542
            ],
            [
               -0.8393054954954956,
               -0.8934301421468042
            ],
            [
               -0.842108018018018,
               -0.8940084184389724
            ],
            [
               -0.8449105405405406,
               -0.8946495254785488
            ],
            [
               -0.8477130630630632,
               -0.8953996495882283
            ],
            [
               -0.8505155855855856,
               -0.8962793112653552
            ],
            [
               -0.8533181081081082,
               -0.8972749322358492
            ],
            [
               -0.8561206306306307,
               -0.898339709640395
            ],
            [
               -0.8589231531531533,
               -0.8994040616296718
            ],
            [
               -0.8617256756756757,
               -0.9003930463577047
            ],
            [
               -0.8645281981981983,
               -0.9012459870503561
            ],
            [
               -0.8673307207207208,
               -0.9019327516381835
            ],
            [
               -0.8701332432432433,
               -0.9024620096161576
            ],
            [
               -0.8729357657657658,
               -0.9028790794417766
            ],
            [
               -0.8757382882882884,
               -0.9032539981945388
            ],
            [
               -0.8785408108108108,
               -0.9036632694297643
            ],
            [
               -0.8813433333333334,
               -0.9041705113228283
            ],
            [
               -0.8841458558558559,
               -0.9048114045602494
            ],
            [
               -0.8869483783783785,
               -0.9055868989330321
            ],
            [
               -0.8897509009009009,
               -0.9064660583619536
            ],
            [
               -0.8925534234234235,
               -0.9073970352824875
            ],
            [
               -0.895355945945946,
               -0.908322375160708
            ],
            [
               -0.8981584684684685,
               -0.9091938534600231
            ],
            [
               -0.900960990990991,
               -0.9099825982276314
            ],
            [
               -0.9037635135135136,
               -0.9106820998167707
            ],
            [
               -0.9065660360360361,
               -0.9113041895801907
            ],
            [
               -0.9093685585585587,
               -0.9118703339181037
            ],
            [
               -0.9121710810810811,
               -0.9124018968972595
            ],
            [
               -0.9149736036036036,
               -0.912912984304158
            ],
            [
               -0.9177761261261261,
               -0.9134081797038905
            ],
            [
               -0.9205786486486487,
               -0.9138854366662371
            ],
            [
               -0.9233811711711712,
               -0.9143423612392344
            ],
            [
               -0.9261836936936938,
               -0.9147828375889205
            ],
            [
               -0.9289862162162162,
               -0.915220865696121
            ],
            [
               -0.9317887387387388,
               -0.9156796033435922
            ],
            [
               -0.9345912612612612,
               -0.9161855095345638
            ],
            [
               -0.9373937837837838,
               -0.916759466683439
            ],
            [
               -0.9401963063063064,
               -0.9174080813189595
            ],
            [
               -0.9429988288288289,
               -0.9181185297760782
            ],
            [
               -0.9458013513513515,
               -0.9188592419064529
            ],
            [
               -0.9486038738738739,
               -0.9195867625998125
            ],
            [
               -0.9514063963963965,
               -0.9202569772255856
            ],
            [
               -0.9542089189189189,
               -0.9208372922860005
            ],
            [
               -0.9570114414414415,
               -0.9213158981099389
            ],
            [
               -0.959813963963964,
               -0.9217050877490215
            ],
            [
               -0.9626164864864866,
               -0.922037491261987
            ],
            [
               -0.9654190090090091,
               -0.9223563719168081
            ],
            [
               -0.9682215315315316,
               -0.9227030446218937
            ],
            [
               -0.9710240540540541,
               -0.9231053702754258
            ],
            [
               -0.9738265765765766,
               -0.9235708585171799
            ],
            [
               -0.9766290990990991,
               -0.9240863335503301
            ],
            [
               -0.9794316216216217,
               -0.9246239345379758
            ],
            [
               -0.9822341441441442,
               -0.9251511826964366
            ],
            [
               -0.9850366666666668,
               -0.9256416363313508
            ],
            [
               -0.9878391891891892,
               -0.9260826567642727
            ],
            [
               -0.9906417117117118,
               -0.926477978398066
            ],
            [
               -0.9934442342342342,
               -0.9268446680564298
            ],
            [
               -0.9962467567567568,
               -0.9272059886217797
            ],
            [
               -0.9990492792792793,
               -0.9275829764974276
            ],
            [
               -1.0018518018018019,
               -0.9279877763425847
            ],
            [
               -1.0046543243243244,
               -0.9284209172420984
            ],
            [
               -1.0074568468468468,
               -0.92887312239513
            ],
            [
               -1.0102593693693693,
               -0.9293305317927713
            ],
            [
               -1.0130618918918919,
               -0.9297810187570174
            ],
            [
               -1.0158644144144144,
               -0.930219020440724
            ],
            [
               -1.018666936936937,
               -0.9306470411635689
            ],
            [
               -1.0214694594594596,
               -0.9310734103133765
            ],
            [
               -1.024271981981982,
               -0.9315074160079259
            ],
            [
               -1.0270745045045047,
               -0.9319539901545494
            ],
            [
               -1.029877027027027,
               -0.9324102829203483
            ],
            [
               -1.0326795495495495,
               -0.9328656766193307
            ],
            [
               -1.035482072072072,
               -0.9333053628227103
            ],
            [
               -1.0382845945945947,
               -0.9337161057725206
            ],
            [
               -1.0410871171171172,
               -0.934091839448617
            ],
            [
               -1.0438896396396395,
               -0.9344366987787912
            ],
            [
               -1.046692162162162,
               -0.934764015785294
            ],
            [
               -1.0494946846846847,
               -0.9350913849015069
            ],
            [
               -1.0522972072072072,
               -0.9354335208254602
            ],
            [
               -1.0550997297297298,
               -0.9357956587244897
            ],
            [
               -1.0579022522522523,
               -0.9361702453482191
            ],
            [
               -1.0607047747747749,
               -0.9365385833979937
            ],
            [
               -1.0635072972972974,
               -0.9368772777769124
            ],
            [
               -1.06630981981982,
               -0.9371674447527466
            ],
            [
               -1.0691123423423423,
               -0.9374033992150034
            ],
            [
               -1.0719148648648649,
               -0.9375974424050083
            ],
            [
               -1.0747173873873874,
               -0.9377785394631734
            ],
            [
               -1.07751990990991,
               -0.9379847470857624
            ],
            [
               -1.0803224324324325,
               -0.9382515188213635
            ],
            [
               -1.0831249549549549,
               -0.9385996635655275
            ],
            [
               -1.0859274774774774,
               -0.9390271310400896
            ],
            [
               -1.08873,
               -0.939507737056576
            ],
            [
               -1.0915325225225225,
               -0.9399977252415103
            ],
            [
               -1.094335045045045,
               -0.9404484188399121
            ],
            [
               -1.0971375675675676,
               -0.940821054269778
            ],
            [
               -1.0999400900900902,
               -0.9410989793007966
            ],
            [
               -1.1027426126126127,
               -0.9412931024455965
            ],
            [
               -1.1055451351351353,
               -0.9414386051384761
            ],
            [
               -1.1083476576576576,
               -0.9415837854605463
            ],
            [
               -1.1111501801801802,
               -0.9417745334668398
            ],
            [
               -1.1139527027027027,
               -0.9420394439655954
            ],
            [
               -1.1167552252252253,
               -0.942380424361723
            ],
            [
               -1.1195577477477479,
               -0.9427718832929678
            ],
            [
               -1.1223602702702702,
               -0.9431687752937289
            ],
            [
               -1.1251627927927927,
               -0.9435208704512715
            ],
            [
               -1.1279653153153153,
               -0.943788594352264
            ],
            [
               -1.1307678378378379,
               -0.9439553204792089
            ],
            [
               -1.1335703603603604,
               -0.9440322393833692
            ],
            [
               -1.136372882882883,
               -0.9440544399378584
            ],
            [
               -1.1391754054054055,
               -0.9440697531841341
            ],
            [
               -1.141977927927928,
               -0.9441242368004282
            ],
            [
               -1.1447804504504504,
               -0.9442491416560889
            ],
            [
               -1.147582972972973,
               -0.9444535056276729
            ],
            [
               -1.1503854954954955,
               -0.9447244443720743
            ],
            [
               -1.153188018018018,
               -0.9450345044853733
            ],
            [
               -1.1559905405405406,
               -0.9453530628130412
            ],
            [
               -1.1587930630630632,
               -0.9456575135459887
            ],
            [
               -1.1615955855855855,
               -0.9459402812578462
            ],
            [
               -1.164398108108108,
               -0.9462093824235557
            ],
            [
               -1.1672006306306306,
               -0.9464826933572416
            ],
            [
               -1.1700031531531532,
               -0.9467783806706472
            ],
            [
               -1.1728056756756757,
               -0.9471052917002488
            ],
            [
               -1.1756081981981983,
               -0.9474570266240073
            ],
            [
               -1.1784107207207208,
               -0.9478119784499955
            ],
            [
               -1.1812132432432432,
               -0.9481393775098491
            ],
            [
               -1.1840157657657657,
               -0.9484091443953565
            ],
            [
               -1.1868182882882883,
               -0.9486019522981889
            ],
            [
               -1.1896208108108108,
               -0.9487158283994147
            ],
            [
               -1.1924233333333334,
               -0.9487668975919913
            ],
            [
               -1.195225855855856,
               -0.9487840151300747
            ],
            [
               -1.1980283783783783,
               -0.9487992601980325
            ],
            [
               -1.2008309009009008,
               -0.9488377574505426
            ],
            [
               -1.2036334234234234,
               -0.9489105153644645
            ],
            [
               -1.206435945945946,
               -0.9490128405644106
            ],
            [
               -1.2092384684684685,
               -0.9491288191809445
            ],
            [
               -1.212040990990991,
               -0.9492401033268779
            ],
            [
               -1.2148435135135136,
               -0.9493356241648067
            ],
            [
               -1.2176460360360362,
               -0.9494184653492234
            ],
            [
               -1.2204485585585585,
               -0.9495071222828325
            ],
            [
               -1.223251081081081,
               -0.9496303974106154
            ],
            [
               -1.2260536036036036,
               -0.9498175200911964
            ],
            [
               -1.2288561261261262,
               -0.9500868947583784
            ],
            [
               -1.2316586486486487,
               -0.9504375168808891
            ],
            [
               -1.2344611711711713,
               -0.9508463097803884
            ],
            [
               -1.2372636936936936,
               -0.9512726834432105
            ],
            [
               -1.2400662162162162,
               -0.9516691655549739
            ],
            [
               -1.2428687387387387,
               -0.9519948482055299
            ],
            [
               -1.2456712612612613,
               -0.9522273574363295
            ],
            [
               -1.2484737837837838,
               -0.9523694462452542
            ],
            [
               -1.2512763063063064,
               -0.9524480059763828
            ],
            [
               -1.254078828828829,
               -0.9525057180268487
            ],
            [
               -1.2568813513513515,
               -0.95258791865724
            ],
            [
               -1.2596838738738738,
               -0.9527287521255806
            ],
            [
               -1.2624863963963964,
               -0.9529408645408438
            ],
            [
               -1.265288918918919,
               -0.9532117136804411
            ],
            [
               -1.2680914414414415,
               -0.9535074541005079
            ],
            [
               -1.270893963963964,
               -0.9537830098579353
            ],
            [
               -1.2736964864864866,
               -0.9539951240870971
            ],
            [
               -1.276499009009009,
               -0.9541144275716523
            ],
            [
               -1.2793015315315315,
               -0.9541330753614122
            ],
            [
               -1.282104054054054,
               -0.9540660276866005
            ],
            [
               -1.2849065765765766,
               -0.9539460546011959
            ],
            [
               -1.2877090990990991,
               -0.9538143659365569
            ],
            [
               -1.2905116216216217,
               -0.953709861357113
            ],
            [
               -1.2933141441441443,
               -0.9536600899290925
            ],
            [
               -1.2961166666666666,
               -0.9536761764484541
            ],
            [
               -1.2989191891891891,
               -0.9537525703060995
            ],
            [
               -1.3017217117117117,
               -0.9538709993349065
            ],
            [
               -1.3045242342342342,
               -0.9540069255200897
            ],
            [
               -1.3073267567567568,
               -0.9541363777436899
            ],
            [
               -1.3101292792792794,
               -0.9542413046080188
            ],
            [
               -1.312931801801802,
               -0.9543123498711282
            ],
            [
               -1.3157343243243242,
               -0.9543488822149985
            ],
            [
               -1.3185368468468468,
               -0.9543568924532596
            ],
            [
               -1.3213393693693694,
               -0.9543457987897238
            ],
            [
               -1.324141891891892,
               -0.9543252291936409
            ],
            [
               -1.3269444144144145,
               -0.9543025770464127
            ],
            [
               -1.329746936936937,
               -0.9542817241626768
            ],
            [
               -1.3325494594594596,
               -0.9542629573002938
            ],
            [
               -1.335351981981982,
               -0.954243862500557
            ],
            [
               -1.3381545045045045,
               -0.9542208698032121
            ],
            [
               -1.340957027027027,
               -0.9541910827000865
            ],
            [
               -1.3437595495495496,
               -0.9541539995511402
            ],
            [
               -1.3465620720720721,
               -0.9541126983367957
            ],
            [
               -1.3493645945945947,
               -0.9540740523414549
            ],
            [
               -1.352167117117117,
               -0.9540476503329577
            ],
            [
               -1.3549696396396396,
               -0.9540433713874484
            ],
            [
               -1.3577721621621621,
               -0.9540679996245257
            ],
            [
               -1.3605746846846847,
               -0.9541217455739969
            ],
            [
               -1.3633772072072072,
               -0.9541958784883703
            ],
            [
               -1.3661797297297298,
               -0.9542726691759248
            ],
            [
               -1.3689822522522523,
               -0.9543283815777969
            ],
            [
               -1.3717847747747747,
               -0.9543391789566494
            ],
            [
               -1.3745872972972972,
               -0.9542887538094605
            ],
            [
               -1.3773898198198198,
               -0.9541756043167967
            ],
            [
               -1.3801923423423423,
               -0.9540175306854345
            ],
            [
               -1.382994864864865,
               -0.9538513477237297
            ],
            [
               -1.3857973873873874,
               -0.9537269963699234
            ],
            [
               -1.38859990990991,
               -0.9536968971390788
            ],
            [
               -1.3914024324324323,
               -0.9538030190299106
            ],
            [
               -1.394204954954955,
               -0.9540651766219163
            ],
            [
               -1.3970074774774774,
               -0.9544740921279949
            ],
            [
               -1.39981,
               -0.9549916492952378
            ]
         ]
      }
   ]
}
