# Supplementary material for: Isolation of a planar π-aromatic Bi5− ring in a cobalt-based inverse-sandwich-type complex
Source: Nat Chem. 2025 Jan 20;17(4):547–55. doi: 10.1038/s41557-024-01713-8 (PMC11964920; doi:10.1038/s41557-024-01713-8)
Supplement: Supplementary file 4 — Original magnetic data of compound 1 and origin file of Fig. 3. [file 41557_2024_1713_MOESM4_ESM.zip › sr_and_T/21.csv]

comment	corrected Loops
temperature	0.5
sr	0.032
angle	0
trans	0
B	M
-1.3999	-0.9557651033231078
-1.3970974874874873	-0.9553880276859903
-1.394294974974975	-0.9550684069738824
-1.3914924624624623	-0.9548139239345979
-1.3886899499499499	-0.9546233478405901
-1.3858874374374373	-0.9544858350569361
-1.3830849249249249	-0.9543820983672344
-1.3802824124124122	-0.9542877206565186
-1.3774798998998998	-0.954178081546631
-1.3746773873873872	-0.9540336669495584
-1.3718748748748748	-0.9538442576530086
-1.3690723623623622	-0.9536107859785705
-1.3662698498498498	-0.9533444133687126
-1.3634673373373372	-0.9530633197375442
-1.3606648248248248	-0.952788432162925
-1.3578623123123121	-0.9525395587426067
-1.3550597997997997	-0.9523330405329631
-1.3522572872872871	-0.9521812454483867
-1.3494547747747747	-0.9520933456415135
-1.346652262262262	-0.9520762344963007
-1.3438497497497497	-0.9521344238410401
-1.341047237237237	-0.9522683499319415
-1.3382447247247247	-0.952471475590416
-1.335442212212212	-0.9527274900951688
-1.3326396996996996	-0.9530093440694771
-1.329837187187187	-0.9532815439053481
-1.3270346746746746	-0.9535060913338567
-1.324232162162162	-0.9536510204085351
-1.3214296496496496	-0.953699192009352
-1.318627137137137	-0.9536543986607466
-1.3158246246246246	-0.953542247273538
-1.313022112112112	-0.953404704254615
-1.3102195995995995	-0.9532892034625853
-1.307417087087087	-0.9532351653408342
-1.3046145745745745	-0.9532619493215857
-1.301812062062062	-0.9533621728938437
-1.2990095495495495	-0.9535029018811403
-1.2962070370370369	-0.9536348364814404
-1.2934045245245245	-0.9537070335410691
-1.2906020120120119	-0.9536827803812111
-1.2877994994994995	-0.9535516531889927
-1.2849969869869868	-0.9533338129093927
-1.2821944744744744	-0.9530749412134571
-1.2793919619619618	-0.9528331671976193
-1.2765894494494494	-0.9526619257252533
-1.2737869369369368	-0.9525940572700784
-1.2709844244244244	-0.9526321301465732
-1.2681819119119118	-0.9527480181627865
-1.2653793993993994	-0.9528918181166441
-1.2625768868868867	-0.9530072001905494
-1.2597743743743743	-0.9530482318273985
-1.2569718618618617	-0.9529922800745192
-1.2541693493493493	-0.9528449251884614
-1.2513668368368367	-0.9526354735581795
-1.2485643243243243	-0.9524047656561674
-1.2457618118118117	-0.9521895103234361
-1.2429592992992993	-0.9520085055095655
-1.2401567867867866	-0.9518554578740881
-1.2373542742742742	-0.9517009049638632
-1.2345517617617616	-0.9515027015343771
-1.2317492492492492	-0.9512216544068022
-1.2289467367367366	-0.9508371196417307
-1.2261442242242242	-0.9503572905436799
-1.2233417117117116	-0.949820536325295
-1.2205391991991992	-0.9492869774695392
-1.2177366866866866	-0.9488226028953419
-1.2149341741741742	-0.9484806552075153
-1.2121316616616615	-0.9482859690912837
-1.2093291491491491	-0.9482271436860679
-1.2065266366366365	-0.9482591130384317
-1.203724124124124	-0.9483155645562198
-1.2009216116116115	-0.9483276951129278
-1.198119099099099	-0.9482438806775295
-1.1953165865865865	-0.9480445328711755
-1.192514074074074	-0.947747799600257
-1.1897115615615614	-0.9474044116889453
-1.186909049049049	-0.9470830965644692
-1.1841065365365364	-0.9468506656260061
-1.181304024024024	-0.9467523716680817
-1.1785015115115114	-0.946798024664167
-1.175698998998999	-0.9469577098323474
-1.1728964864864864	-0.9471682636318919
-1.170093973973974	-0.947348702098642
-1.1672914614614613	-0.9474203871191094
-1.164488948948949	-0.9473265095560959
-1.1616864364364363	-0.9470457645295662
-1.158883923923924	-0.9465967744198611
-1.1560814114114113	-0.9460323850199712
-1.153278898898899	-0.9454256953766891
-1.1504763863863863	-0.944851830646092
-1.1476738738738739	-0.9443704560249373
-1.1448713613613613	-0.9440136155771395
-1.1420688488488488	-0.9437818115248906
-1.1392663363363362	-0.9436488122190678
-1.1364638238238238	-0.9435731911189187
-1.1336613113113112	-0.9435127640720149
-1.1308587987987986	-0.9434374259159322
-1.1280562862862862	-0.9433365680495207
-1.1252537737737738	-0.9432190706840895
-1.1224512612612612	-0.943106256514888
-1.1196487487487485	-0.9430204387050645
-1.1168462362362361	-0.9429731043152807
-1.1140437237237237	-0.942956899976495
-1.111241211211211	-0.942944373259818
-1.1084386986986985	-0.9428942307689732
-1.105636186186186	-0.9427633792912655
-1.1028336736736737	-0.9425210110087103
-1.100031161161161	-0.942160137946807
-1.0972286486486484	-0.9417025886039208
-1.094426136136136	-0.9411954060219603
-1.0916236236236236	-0.9406992568943471
-1.088821111111111	-0.9402720409801504
-1.0860185985985984	-0.9399525447273314
-1.083216086086086	-0.9397491491240337
-1.0804135735735736	-0.9396371793177396
-1.077611061061061	-0.9395658836820022
-1.0748085485485483	-0.9394730570581129
-1.072006036036036	-0.9393029228159566
-1.0692035235235235	-0.9390218429426236
-1.066401011011011	-0.9386270918109716
-1.0635984984984983	-0.9381461136332621
-1.060795985985986	-0.9376266938775553
-1.0579934734734735	-0.9371213410099519
-1.0551909609609609	-0.9366709653773837
-1.0523884484484483	-0.9362930732549479
-1.0495859359359359	-0.935978127494212
-1.0467834234234235	-0.9356949850671485
-1.0439809109109108	-0.9354033191009294
-1.0411783983983982	-0.935068666677658
-1.0383758858858858	-0.9346749612993943
-1.0355733733733734	-0.9342303559365153
-1.0327708608608608	-0.9337644806527206
-1.0299683483483482	-0.9333182030179554
-1.0271658358358358	-0.9329294747495198
-1.0243633233233234	-0.9326201095058158
-1.0215608108108107	-0.9323879374044748
-1.0187582982982981	-0.9322068869839497
-1.0159557857857857	-0.9320348288697802
-1.0131532732732733	-0.9318264205897935
-1.0103507607607607	-0.9315466014652916
-1.007548248248248	-0.9311803177655398
-1.0047457357357357	-0.9307354909000152
-1.0019432232232233	-0.9302386352936416
-0.9991407107107106	-0.9297250286553642
-0.9963381981981981	-0.9292270667570022
-0.9935356856856856	-0.9287648255412881
-0.9907331731731731	-0.9283418247595274
-0.9879306606606606	-0.9279469651064409
-0.9851281481481481	-0.9275613599248851
-0.9823256356356356	-0.9271671217016997
-0.9795231231231231	-0.9267546669880524
-0.9767206106106106	-0.9263258987005698
-0.973918098098098	-0.925892359398335
-0.9711155855855855	-0.9254694344250782
-0.968313073073073	-0.9250691607119417
-0.9655105605605605	-0.9246946225798163
-0.962708048048048	-0.9243381629975504
-0.9599055355355355	-0.9239840355772226
-0.957103023023023	-0.9236143181946141
-0.9543005105105105	-0.9232156183299955
-0.951497997997998	-0.9227838256629628
-0.9486954854854854	-0.9223250055121148
-0.9458929729729728	-0.9218521318647055
-0.9430904604604604	-0.9213790802361259
-0.9402879479479478	-0.9209144391480018
-0.9374854354354354	-0.9204577845200077
-0.9346829229229228	-0.9200000433698181
-0.9318804104104104	-0.9195278488064926
-0.9290778978978977	-0.9190300523100132
-0.9262753853853853	-0.9185035334114025
-0.9234728728728727	-0.9179555898360512
-0.9206703603603603	-0.9174015038112404
-0.9178678478478477	-0.916857885328475
-0.9150653353353353	-0.916334303989442
-0.9122628228228227	-0.9158267403584737
-0.9094603103103103	-0.9153160253386614
-0.9066577977977976	-0.9147727224585336
-0.9038552852852852	-0.9141674155003037
-0.9010527727727726	-0.9134830182123161
-0.8982502602602602	-0.9127244658803053
-0.8954477477477477	-0.9119215750127201
-0.8926452352352352	-0.9111229617647985
-0.8898427227227227	-0.9103820456163416
-0.8870402102102102	-0.9097392439738408
-0.8842376976976977	-0.9092063324816675
-0.8814351851851852	-0.9087588104990643
-0.8786326726726726	-0.90833985255578
-0.8758301601601601	-0.9078756885108323
-0.8730276476476476	-0.9072982585715439
-0.8702251351351351	-0.9065681279792457
-0.8674226226226226	-0.905689999192052
-0.8646201101101101	-0.9047150924889571
-0.8618175975975975	-0.9037286668599616
-0.859015085085085	-0.9028257693786179
-0.8562125725725724	-0.9020823426578304
-0.8534100600600599	-0.901530693018735
-0.8506075475475474	-0.90114731439407
-0.8478050350350349	-0.9008574076892755
-0.8450025225225224	-0.9005552573750213
-0.8422000100100099	-0.9001345849388152
-0.8393974974974974	-0.899519737906934
-0.8365949849849849	-0.8986881760109147
-0.8337924724724723	-0.8976773366847111
-0.8309899599599598	-0.8965737699235334
-0.8281874474474473	-0.8954878864343438
-0.8253849349349348	-0.8945220217544214
-0.8225824224224223	-0.8937414152416094
-0.8197799099099098	-0.8931565860336621
-0.8169773973973973	-0.8927218891328685
-0.8141748848848848	-0.8923500013351202
-0.8113723723723723	-0.8919373514869546
-0.8085698598598597	-0.8913925435112136
-0.8057673473473472	-0.8906594587747805
-0.8029648348348347	-0.8897289214723569
-0.8001623223223222	-0.8886367013880616
-0.7973598098098097	-0.8874498585721629
-0.7945572972972972	-0.8862466393072976
-0.7917547847847847	-0.8850963907979648
-0.7889522722722722	-0.8840450707571916
-0.7861497597597596	-0.8831094154129888
-0.7833472472472471	-0.8822797127840409
-0.7805447347347346	-0.8815285204591874
-0.7777422222222221	-0.8808213798722202
-0.7749397097097096	-0.8801258628534101
-0.7721371971971971	-0.879416795324867
-0.7693346846846846	-0.8786774812124611
-0.7665321721721721	-0.8778983549673087
-0.7637296596596596	-0.8770751285607936
-0.760927147147147	-0.8762080345569467
-0.7581246346346345	-0.8753025471618183
-0.755322122122122	-0.874370640435062
-0.7525196096096095	-0.8734308851146104
-0.749717097097097	-0.8725058887985719
-0.7469145845845845	-0.8716167037011742
-0.744112072072072	-0.8707753921846733
-0.7413095595595595	-0.869978251706659
-0.738507047047047	-0.8692026179584305
-0.7357045345345344	-0.8684093838158564
-0.7329020220220219	-0.8675515693840528
-0.7300995095095094	-0.8665870684121166
-0.7272969969969969	-0.8654919071118345
-0.7244944844844844	-0.8642697106512556
-0.7216919719719719	-0.8629539184812478
-0.7188894594594594	-0.8616014215615679
-0.7160869469469469	-0.8602790245455052
-0.7132844344344343	-0.8590465264678784
-0.7104819219219218	-0.8579414152691542
-0.7076794094094093	-0.8569697370312135
-0.7048768968968968	-0.8561057549479056
-0.7020743843843843	-0.8553002157002756
-0.6992718718718718	-0.8544943531581168
-0.6964693593593593	-0.8536350982992673
-0.6936668468468468	-0.8526868735796689
-0.6908643343343343	-0.8516368078641239
-0.6880618218218217	-0.8504926432164204
-0.6852593093093092	-0.8492751141284964
-0.6824567967967967	-0.8480082647299751
-0.6796542842842842	-0.8467114666004665
-0.6768517717717717	-0.8453957805116392
-0.6740492592592592	-0.8440652730114706
-0.6712467467467467	-0.842721784716491
-0.6684442342342342	-0.8413702863914283
-0.6656417217217216	-0.8400218680315881
-0.6628392092092091	-0.8386925879942024
-0.6600366966966966	-0.8373983573357595
-0.6572341841841841	-0.8361479359740911
-0.6544316716716716	-0.8349371749265442
-0.6516291591591591	-0.8337473884831395
-0.6488266466466466	-0.8325492394689993
-0.6460241341341341	-0.8313113353481183
-0.6432216216216216	-0.830010722515476
-0.640419109109109	-0.8286414512521973
-0.6376165965965965	-0.8272178208330341
-0.634814084084084	-0.8257707049329328
-0.6320115715715715	-0.8243378696824666
-0.629209059059059	-0.8229514929803927
-0.6264065465465465	-0.8216272838494223
-0.623604034034034	-0.8203591861408763
-0.6208015215215215	-0.8191217281096401
-0.617999009009009	-0.8178793209229902
-0.6151964964964964	-0.8165992250851066
-0.6123939839839839	-0.8152634682115412
-0.6095914714714714	-0.8138752797502855
-0.6067889589589589	-0.8124575474125606
-0.6039864464464464	-0.8110437131906145
-0.6011839339339339	-0.8096643505799648
-0.5983814214214214	-0.8083343456443817
-0.5955789089089089	-0.8070454939687981
-0.5927763963963963	-0.8057674293964927
-0.5899738838838838	-0.8044567895653361
-0.5871713713713713	-0.8030714944169175
-0.5843688588588588	-0.8015850876641621
-0.5815663463463463	-0.7999959947542317
-0.5787638338338338	-0.7983283412273066
-0.5759613213213213	-0.7966240096795638
-0.5731588088088088	-0.7949287803640226
-0.5703562962962963	-0.7932775294239547
-0.5675537837837837	-0.7916837571349966
-0.5647512712712712	-0.7901370714367635
-0.5619487587587587	-0.7886092715515325
-0.5591462462462462	-0.7870664781370222
-0.5563437337337337	-0.7854825434815105
-0.5535412212212212	-0.7838485851209922
-0.5507387087087087	-0.782175069620237
-0.5479361961961962	-0.7804858293020833
-0.5451336836836836	-0.7788065908934476
-0.5423311711711711	-0.7771527927163895
-0.5395286586586586	-0.7755217947819124
-0.5367261461461461	-0.7738928818122335
-0.5339236336336336	-0.7722353476820465
-0.5311211211211211	-0.7705216208121215
-0.5283186086086086	-0.7687401540380745
-0.5255160960960961	-0.766902587501719
-0.5227135835835836	-0.7650416736836056
-0.519911071071071	-0.7631999562960345
-0.5171085585585585	-0.7614129246555119
-0.514306046046046	-0.7596928786029613
-0.5115035335335335	-0.7580199899134212
-0.508701021021021	-0.7563448026686739
-0.5058985085085085	-0.7546023847032732
-0.503095995995996	-0.7527339470153527
-0.5002934834834833	-0.7507086219995052
-0.49749097097097084	-0.7485374778405391
-0.4946884584584583	-0.7462741163654545
-0.4918859459459458	-0.74400067669276
-0.4890834334334333	-0.7418032238743171
-0.4862809209209208	-0.739744496476338
-0.4834784084084083	-0.7378433174253847
-0.48067589589589577	-0.7360680398821311
-0.47787338338338325	-0.7343467621821425
-0.47507087087087074	-0.7325912579261837
-0.47226835835835823	-0.7307266547982285
-0.4694658458458457	-0.7287166411271979
-0.4666633333333332	-0.7265752731890096
-0.4638608208208207	-0.7243609502220933
-0.4610583083083082	-0.7221543181215992
-0.4582557957957957	-0.7200276081762518
-0.45545328328328316	-0.7180161649408301
-0.45265077077077065	-0.7161024495172936
-0.44984825825825814	-0.7142186877864376
-0.4470457457457456	-0.712267925721473
-0.4442432332332331	-0.7101567545112086
-0.4414407207207206	-0.7078286577453878
-0.4386382082082081	-0.7052863723977809
-0.4358356956956956	-0.7025951231525998
-0.43303318318318307	-0.6998649609358576
-0.43023067067067056	-0.6972175542955923
-0.42742815815815804	-0.6947481958584991
-0.42462564564564553	-0.6924956021885482
-0.421823133133133	-0.6904296338049802
-0.4190206206206205	-0.6884611408986632
-0.416218108108108	-0.6864707506629848
-0.4134155955955955	-0.6843470727186278
-0.410613083083083	-0.6820216763987852
-0.40781057057057046	-0.6794893521095675
-0.40500805805805795	-0.6768072022774636
-0.40220554554554544	-0.6740732802762974
-0.39940303303303293	-0.6713923467237011
-0.3966005205205205	-0.6688405069931431
-0.3937980080080079	-0.6664406292672864
-0.3909954954954955	-0.6641565262214075
-0.3881929829829829	-0.6619073173624002
-0.3853904704704705	-0.659596470502791
-0.38258795795795786	-0.6571451369277892
-0.37978544544544546	-0.6545181936936515
-0.37698293293293283	-0.6517342349926947
-0.37418042042042043	-0.648856555468847
-0.3713779079079078	-0.6459688685927902
-0.3685753953953954	-0.6431447508154227
-0.3657728828828828	-0.6404217912127252
-0.3629703703703704	-0.6377895190328349
-0.36016785785785776	-0.6351951137587364
-0.35736534534534536	-0.6325645051198614
-0.35456283283283274	-0.6298310130541565
-0.35176032032032034	-0.6269610663113954
-0.3489578078078077	-0.6239676550383495
-0.3461552952952953	-0.6209065813317549
-0.3433527827827827	-0.6178566906197562
-0.3405502702702703	-0.6148909377727358
-0.33774775775775767	-0.6120483918930963
-0.33494524524524527	-0.6093170082238577
-0.33214273273273265	-0.6066333276300075
-0.32934022022022025	-0.6038995062989134
-0.3265377077077076	-0.6010122303773626
-0.323735195195195	-0.597894125128047
-0.3209326826826826	-0.5945175267092289
-0.31813017017017	-0.5909131263235685
-0.3153276576576576	-0.5871610480358249
-0.31252514514514496	-0.5833676236024548
-0.30972263263263256	-0.5796355599969565
-0.30692012012011993	-0.5760369367209697
-0.30411760760760753	-0.5725970627834158
-0.3013150950950949	-0.569293289011723
-0.2985125825825825	-0.5660678511513235
-0.2957100700700699	-0.5628494431980884
-0.2929075575575575	-0.5595759027438134
-0.29010504504504486	-0.5562107623798582
-0.28730253253253246	-0.5527491604823469
-0.28450002002001984	-0.5492126019108703
-0.28169750750750744	-0.5456358515455482
-0.2788949949949948	-0.5420515458102226
-0.2760924824824824	-0.5384782486312119
-0.2732899699699698	-0.534915796409924
-0.2704874574574574	-0.5313487131757437
-0.26768494494494477	-0.5277554289006645
-0.26488243243243237	-0.5241190991736251
-0.26207991991991975	-0.5204356135250032
-0.25927740740740735	-0.5167158280891893
-0.2564748948948947	-0.5129814971818087
-0.2536723823823823	-0.5092568226380749
-0.2508698698698697	-0.5055590744886995
-0.2480673573573573	-0.5018918532833392
-0.24526484484484468	-0.4982433248043399
-0.24246233233233228	-0.49458973326435346
-0.23965981981981965	-0.4909025201600618
-0.23685730730730725	-0.48715619866185106
-0.23405479479479463	-0.48333415159892384
-0.23125228228228223	-0.47943063468955777
-0.2284497697697696	-0.47544894894818507
-0.2256472572572572	-0.4713972753888794
-0.22284474474474458	-0.4672844231153039
-0.22004223223223218	-0.4631174599342908
-0.21723971971971956	-0.458902050486341
-0.21443720720720716	-0.4546448582751685
-0.21163469469469454	-0.4503562412260614
-0.20883218218218214	-0.44605119944631094
-0.2060296696696695	-0.44174726352625365
-0.2032271571571571	-0.4374594526606332
-0.2004246446446445	-0.4331939738363128
-0.1976221321321321	-0.4289432923863143
-0.19481961961961947	-0.4246851059228122
-0.19201710710710707	-0.4203865390517573
-0.18921459459459444	-0.41601294635023517
-0.18641208208208204	-0.41153878819528017
-0.18360956956956942	-0.40695689973581833
-0.18080705705705702	-0.4022826258160391
-0.1780045445445444	-0.39755079291035916
-0.175202032032032	-0.39280586969741166
-0.17239951951951937	-0.388088106696265
-0.16959700700700697	-0.38342005196857426
-0.16679449449449435	-0.37879798698278516
-0.16399198198198195	-0.3741913920005134
-0.16118946946946933	-0.36955097793368136
-0.15838695695695693	-0.3648229767897944
-0.1555844444444443	-0.3599652493895738
-0.1527819319319319	-0.3549600983883103
-0.14997941941941928	-0.3498197140916693
-0.14717690690690688	-0.344582581008058
-0.14437439439439426	-0.3393021105556335
-0.14157188188188186	-0.3340312332794361
-0.13876936936936923	-0.3288078502822103
-0.13596685685685683	-0.32364554332608947
-0.1331643443443442	-0.31853200065806414
-0.1303618318318318	-0.31343495415989603
-0.1275593193193192	-0.3083129958254575
-0.12475680680680679	-0.3031272833918219
-0.12195429429429416	-0.29785027663148295
-0.11915178178178176	-0.2924691323747611
-0.11634926926926914	-0.28698360367530656
-0.11354675675675674	-0.2814003686373204
-0.11074424424424412	-0.27572687591929906
-0.10794173173173172	-0.2699676338264227
-0.1051392192192191	-0.2641245079729703
-0.10233670670670669	-0.2582006157422035
-0.09953419419419407	-0.25220563568403015
-0.09673168168168167	-0.2461595216594092
-0.09392916916916905	-0.24009208656540487
-0.09112665665665665	-0.23403754274607397
-0.08832414414414402	-0.22802523585884676
-0.08552163163163162	-0.22206963536580143
-0.082719119119119	-0.21616339162645765
-0.0799166066066066	-0.21027656998813754
-0.07711409409409398	-0.20436320229797406
-0.07431158158158158	-0.1983737259921598
-0.07150906906906895	-0.1922696386556712
-0.06870655655655655	-0.1860356297751145
-0.06590404404404393	-0.17968501206025228
-0.06310153153153153	-0.1732563372990515
-0.06029901901901891	-0.1668019743213935
-0.057496506506506506	-0.1603721587725288
-0.054693993993993884	-0.15399963517825938
-0.05189148148148148	-0.14768991358839112
-0.04908896896896886	-0.14142035654520618
-0.04628645645645646	-0.13514839415595398
-0.04348394394394384	-0.1288261253643308
-0.040681431431431436	-0.1224164409114239
-0.037878918918918814	-0.11590532346091992
-0.03507640640640641	-0.10930630239765504
-0.03227389389389379	-0.10265570426746096
-0.02947138138138139	-0.09600042700164568
-0.026668868868868767	-0.08938242359765447
-0.023866356356356366	-0.08282508546489703
-0.021063843843843744	-0.07632595507255868
-0.018261331331331343	-0.06985797021492057
-0.01545881881881872	-0.06337854218801275
-0.01265630630630632	-0.056843202098648016
-0.009853793793793697	-0.05021917622656208
-0.007051281281281296	-0.043494498841335605
-0.004248768768768674	-0.03667999286948859
-0.001446256256256273	-0.02980399459941202
0.0013562562562563496	-0.022902155353061726
0.00415876876876875	-0.016006172932738538
0.006961281281281373	-0.009135400605320976
0.009763793793793774	-0.0022939824647632
0.012566306306306396	0.004526006979859221
0.015368818818818797	0.011337172379861704
0.01817133133133142	0.01814839651858663
0.02097384384384382	0.02495889972933485
0.023776356356356443	0.03175716053691535
0.026578868868868843	0.03852515149801278
0.029381381381381466	0.045246251333980914
0.03218389389389387	0.051913723874619455
0.03498640640640649	0.058536337801883
0.03778891891891911	0.0651386496543957
0.04059143143143151	0.07175534487354968
0.043393943943944135	0.07842116285028106
0.046196456456456536	0.08515957166921456
0.04899896896896916	0.0919739334137028
0.05180148148148156	0.09884421017189687
0.05460399399399418	0.10573053647215519
0.05740650650650658	0.11258280346244509
0.060209019019019205	0.11935348443365007
0.0630115315315316	0.1260099000936632
0.06581404404404423	0.1325422928585057
0.06861655655655663	0.13896537419372457
0.07141906906906925	0.14531299438602577
0.07422158158158165	0.15162762552990852
0.07702409409409428	0.15794782083967798
0.07982660660660668	0.16429729613589608
0.0826291191191193	0.17067867471504056
0.0854316316316317	0.17707347869739923
0.08823414414414432	0.18344810985706156
0.09103665665665672	0.18976389131676544
0.09383916916916935	0.19598819984082352
0.09664168168168175	0.2021035543884582
0.09944419419419437	0.20811222442955005
0.10224670670670677	0.21403523359639162
0.10504921921921939	0.2199061726016966
0.10785173173173179	0.22576158894905757
0.11065424424424442	0.2316305619365464
0.11345675675675682	0.23752622450794797
0.11625926926926944	0.24344145835839984
0.11906178178178184	0.24934992056016958
0.12186429429429446	0.25521222191614246
0.12466680680680686	0.26098577998508843
0.12746931931931949	0.2666359105257128
0.13027183183183189	0.2721453286108887
0.1330743443443445	0.2775195194649215
0.1358768568568569	0.2827863787922537
0.13867936936936953	0.28798992861159
0.14148188188188193	0.2931794707121409
0.14428439439439456	0.2983968547006601
0.14708690690690696	0.30366523571492926
0.14988941941941958	0.3089825235781317
0.15269193193193198	0.3143216383247243
0.1554944444444446	0.31963790237841927
0.158296956956957	0.3248818645789034
0.16109946946946962	0.3300141411066323
0.16390198198198203	0.3350180157570937
0.16670449449449465	0.3399059031390434
0.16950700700700705	0.34471734257589676
0.17230951951951967	0.34950858308816196
0.17511203203203207	0.3543363724868193
0.1779145445445447	0.35924049932299235
0.1807170570570571	0.3642303086109256
0.18351956956956972	0.369279523125847
0.18632208208208212	0.3743314257905563
0.18912459459459474	0.3793134194904929
0.19192710710710714	0.38415708256833164
0.19472961961961976	0.38881799163566944
0.19753213213213217	0.3932894129635206
0.2003346446446448	0.39760559361682973
0.2031371571571572	0.40183337428638355
0.2059396696696698	0.4060543125185294
0.2087421821821822	0.4103423848578768
0.21154469469469483	0.41474372328880404
0.21434720720720724	0.41926428026247986
0.21714971971971986	0.42386895879477837
0.21995223223223226	0.4284923090192442
0.22275474474474488	0.43305744449374145
0.22555725725725728	0.4374974416224618
0.2283597697697699	0.44177288837667966
0.2311622822822823	0.4458806064566895
0.23396479479479493	0.4498514244165923
0.23676730730730733	0.4537382991461713
0.23956981981981995	0.4575989764452425
0.24237233233233235	0.4614788471993245
0.24517484484484497	0.4653992738843984
0.24797735735735738	0.46935462086172985
0.25077986986987	0.4733182420803722
0.2535823823823824	0.4772547655720528
0.256384894894895	0.48113411497565517
0.2591874074074074	0.4849424069539908
0.26198991991992004	0.48868619327214124
0.26479243243243245	0.4923889673760945
0.26759494494494507	0.49608156107744616
0.27039745745745747	0.4997900961862357
0.2731999699699701	0.5035258639958493
0.2760024824824825	0.5072806900977394
0.2788049949949951	0.5110293329098546
0.2816075075075075	0.5147379851617189
0.28441002002002014	0.5183758580038005
0.28721253253253254	0.5219258270739869
0.29001504504504516	0.525390516162085
0.29281755755755756	0.5287918105096017
0.2956200700700702	0.5321640434954169
0.2984225825825826	0.535543206505745
0.3012250950950952	0.5389557865856656
0.3040276076076076	0.5424108465516835
0.30683012012012023	0.5458977686500259
0.30963263263263263	0.5493901314986991
0.31243514514514525	0.5528541656387514
0.31523765765765766	0.5562588179032718
0.3180401701701703	0.5595840978462977
0.3208426826826827	0.5628251530507267
0.3236451951951953	0.5659911107208748
0.3264477077077077	0.5690995531569407
0.3292502202202203	0.5721689301228126
0.3320527327327327	0.5752117784410975
0.33485524524524535	0.5782311608345827
0.33765775775775775	0.5812214517098733
0.34046027027027037	0.5841729626672708
0.34326278278278277	0.5870784945036068
0.3460652952952954	0.5899392083764432
0.3488678078078078	0.5927674525087681
0.3516703203203204	0.5955852625790148
0.3544728328328328	0.5984187912878176
0.35727534534534544	0.601290386040636
0.36007785785785784	0.6042109267328486
0.36288037037037046	0.6071750581028468
0.36568288288288286	0.6101610932449313
0.3684853953953955	0.6131359042686477
0.3712879079079079	0.6160635225968913
0.3740904204204205	0.618914953686924
0.3768929329329329	0.621676255635394
0.37969544544544553	0.6243523847121524
0.38249795795795793	0.6269655392239998
0.38530047047047056	0.6295483673244227
0.38810298298298296	0.63213395560698
0.3909054954954956	0.6347455216082833
0.393708008008008	0.637388894333743
0.3965105205205206	0.6400501281274129
0.3993130330330332	0.6426991602713734
0.4021155455455456	0.6452986929727822
0.40491805805805825	0.647815941222554
0.40772057057057065	0.6502339742361116
0.4105230830830833	0.6525593554084296
0.4133255955955957	0.654823678174201
0.4161281081081083	0.6570781782717778
0.4189306206206207	0.6593824615993882
0.4217331331331333	0.6617900244266917
0.4245356456456457	0.6643342123074236
0.42733815815815834	0.6670182888625542
0.43014067067067074	0.6698123365916167
0.43294318318318337	0.6726580210119644
0.43574569569569577	0.6754802533417816
0.4385482082082084	0.6782030132715151
0.4413507207207208	0.6807655186911787
0.4441532332332334	0.6831348466768108
0.4469557457457458	0.6853120441311324
0.44975825825825844	0.6873304616578623
0.45256077077077084	0.6892470333064624
0.45536328328328346	0.6911289603828713
0.45816579579579586	0.6930392698086518
0.4609683083083085	0.6950247516400023
0.4637708208208209	0.69710887056607
0.4665733333333335	0.699290702369098
0.4693758458458459	0.7015492550247053
0.47217835835835853	0.7038512041453067
0.47498087087087093	0.7061594738743285
0.47778338338338355	0.708440343694724
0.48058589589589595	0.7106676922050219
0.4833884084084086	0.7128242167229049
0.486190920920921	0.714900531256107
0.4889934334334336	0.7168935720800328
0.491795945945946	0.7188055787002525
0.4945984584584586	0.720644191004883
0.497400970970971	0.7224232580229135
0.5002034834834836	0.7241632264274787
0.503005995995996	0.7258898211086076
0.5058085085085087	0.7276302696799771
0.5086110210210211	0.7294073890559298
0.5114135335335337	0.7312330326564511
0.5142160460460461	0.7331031827817358
0.5170185585585587	0.7349969565004324
0.5198210710710711	0.7368808417169919
0.5226235835835837	0.7387178162986822
0.5254260960960961	0.7404791597444002
0.5282286086086088	0.7421554156577419
0.5310311211211212	0.7437626769580761
0.5338336336336338	0.7453413941049649
0.5366361461461462	0.74694705098526
0.5394386586586588	0.7486346932584276
0.5422411711711712	0.7504415694125763
0.5450436836836838	0.7523732375121315
0.5478461961961962	0.7543979153719376
0.5506487087087089	0.7564516519146073
0.5534512212212213	0.7584536701554365
0.5562537337337339	0.7603279648291688
0.5590562462462463	0.7620249983451857
0.5618587587587589	0.7635369218774986
0.5646612712712713	0.7649013929799477
0.5674637837837839	0.7661923426960175
0.5702662962962963	0.7674999856186433
0.573068808808809	0.7689057338096716
0.5758713213213213	0.7704593797814321
0.578673833833834	0.7721653682517209
0.5814763463463464	0.7739823034030919
0.584278858858859	0.7758358454436654
0.5870813713713714	0.7776410801656425
0.589883883883884	0.779327578686571
0.5926863963963964	0.7808596056597854
0.595488908908909	0.7822455155658044
0.5982914214214214	0.7835337834130366
0.6010939339339341	0.784797254689688
0.6038964464464465	0.7861107550382602
0.6066989589589589	0.7875290648070015
0.6095014714714717	0.7890718916071449
0.6123039839839841	0.7907200483373507
0.6151064964964965	0.7924234013015075
0.6179090090090089	0.794117494407371
0.6207115215215218	0.795743245496086
0.6235140340340342	0.797263498413562
0.6263165465465466	0.798671602351402
0.629119059059059	0.7999900263970665
0.6319215715715718	0.8012603045417179
0.6347240840840842	0.8025282507815474
0.6375265965965966	0.8038295628661951
0.640329109109109	0.8051803560975539
0.6431316216216219	0.806575146419416
0.6459341341341343	0.8079921104320504
0.6487366466466467	0.8094030406941668
0.651539159159159	0.8107840818128345
0.6543416716716719	0.812123450278126
0.6571441841841843	0.813423758902758
0.6599466966966967	0.8146986950125841
0.6627492092092091	0.8159658423697524
0.665551721721722	0.8172386769545197
0.6683542342342343	0.8185208237850621
0.6711567467467467	0.8198045996593963
0.6739592592592591	0.821074144942766
0.676761771771772	0.8223117333498553
0.6795642842842844	0.8235047633683752
0.6823667967967968	0.8246508317497184
0.6851693093093092	0.8257591409403902
0.687971821821822	0.8268479231373798
0.6907743343343344	0.827939009382334
0.6935768468468468	0.8290515992611245
0.6963793593593592	0.830197389622521
0.6991818718718721	0.8313785226624684
0.7019843843843845	0.8325886394748334
0.7047868968968969	0.833816160151531
0.7075894094094093	0.83504820639621
0.7103919219219221	0.8362735800177894
0.7131944344344345	0.837483859734589
0.7159969469469469	0.8386726676426848
0.7187994594594593	0.839834047070834
0.7216019719719722	0.8409613013727252
0.7244044844844846	0.8420473946173581
0.727206996996997	0.8430872157522489
0.7300095095095094	0.8440809993832851
0.7328120220220222	0.8450374183857978
0.7356145345345346	0.8459746749495747
0.738417047047047	0.8469184470483577
0.7412195595595594	0.8478966375886967
0.7440220720720723	0.8489321290598844
0.7468245845845847	0.8500356843477361
0.7496270970970971	0.8512013679670292
0.7524296096096099	0.8524062535004544
0.7552321221221223	0.8536149041050025
0.7580346346346347	0.8547875893958718
0.7608371471471471	0.8558899623022547
0.76363965965966	0.8569014026275719
0.7664421721721724	0.8578196285978947
0.7692446846846848	0.8586603518509355
0.7720471971971972	0.8594523002638659
0.77484970970971	0.8602293257049607
0.7776522222222224	0.8610220846972261
0.7804547347347348	0.8618516945884809
0.7832572472472472	0.8627269011465766
0.7860597597597601	0.8636449938158524
0.7888622722722725	0.8645954579729167
0.7916647847847849	0.8655645997653207
0.7944672972972973	0.8665393524972833
0.7972698098098101	0.8675091226634921
0.8000723223223225	0.8684655528996612
0.8028748348348349	0.8694010352832802
0.8056773473473473	0.8703073139329383
0.8084798598598602	0.8711753796518502
0.8112823723723726	0.8719971584945265
0.814084884884885	0.8727685407681938
0.8168873973973974	0.873492503325215
0.8196899099099102	0.8741807993908348
0.8224924224224226	0.8748530726633981
0.825294934934935	0.8755331719259525
0.8280974474474474	0.8762435487037221
0.8308999599599602	0.8769994720904071
0.8337024724724726	0.8778050328735767
0.836504984984985	0.8786524026739737
0.8393074974974974	0.8795247196113121
0.8421100100100103	0.8804016826435386
0.8449125225225227	0.8812659359747721
0.8477150350350351	0.882108003548107
0.8505175475475475	0.8829280360686915
0.8533200600600603	0.8837337946242543
0.8561225725725727	0.8845356961197834
0.8589250850850851	0.8853408644557317
0.8617275975975975	0.8861485388563037
0.8645301101101104	0.8869487161386185
0.8673326226226228	0.8877247049772328
0.8701351351351352	0.8884587823279364
0.8729376476476476	0.8891389195618828
0.8757401601601604	0.8897640564560982
0.8785426726726728	0.8903458485772298
0.8813451851851852	0.8909060546953176
0.8841476976976976	0.8914703218125084
0.8869502102102105	0.8920604809295283
0.8897527227227229	0.8926880755359083
0.8925552352352353	0.8933514617969454
0.8953577477477477	0.8940375621911583
0.8981602602602605	0.8947276673784792
0.9009627727727729	0.8954051777331811
0.9037652852852853	0.8960624153792742
0.9065677977977977	0.8967039174564113
0.9093703103103106	0.897344863581212
0.912172822822823	0.8980050626236347
0.9149753353353354	0.8987005908955492
0.9177778478478478	0.8994361257512016
0.9205803603603606	0.9002008925975291
0.923382872872873	0.9009699587307616
0.9261853853853854	0.9017107641992845
0.9289878978978978	0.9023929199174439
0.9317904104104107	0.902998083639343
0.9345929229229231	0.9035265839477562
0.9373954354354355	0.9039984649235511
0.9401979479479479	0.9044484346981481
0.9430004604604607	0.9049162034007181
0.9458029729729731	0.9054352087184898
0.9486054854854855	0.9060232414544811
0.9514079979979979	0.9066778371759308
0.9542105105105108	0.907377729128092
0.9570130230230232	0.9080897065662656
0.9598155355355356	0.908778550015932
0.962618048048048	0.9094168637131321
0.9654205605605608	0.9099918407175798
0.9682230730730732	0.9105071526260817
0.9710255855855856	0.910979817046758
0.973828098098098	0.9114334799350137
0.9766306106106108	0.9118905374387685
0.9794331231231233	0.9123656329153196
0.9822356356356357	0.912862340129813
0.985038148148148	0.9133736085388562
0.9878406606606609	0.913885274607366
0.9906431731731733	0.9143810757608939
0.9934456856856857	0.9148473935420922
0.9962481981981981	0.9152763874643681
0.9990507107107109	0.9156670112864527
1.0018532232232233	0.9160242573904376
1.0046557357357357	0.9163575132719723
1.0074582482482481	0.9166789611945758
1.010260760760761	0.9170025546638405
1.0130632732732734	0.9173434991277456
1.0158657857857858	0.9177176643676133
1.0186682982982982	0.9181402188930441
1.021470810810811	0.9186230894250895
1.0242733233233234	0.919171490447404
1.0270758358358358	0.9197804596385408
1.0298783483483482	0.9204327508586223
1.032680860860861	0.9210993456600913
1.0354833733733735	0.9217432093502813
1.0382858858858859	0.9223259206023124
1.0410883983983983	0.922815785255857
1.0438909109109111	0.923195379165207
1.0466934234234235	0.9234664171395366
1.049495935935936	0.9236504689763025
1.0522984484484483	0.9237851567946718
1.0551009609609612	0.9239167148645002
1.0579034734734736	0.9240907727840721
1.060705985985986	0.9243436312317908
1.0635084984984984	0.9246960342996784
1.0663110110110112	0.9251506307774777
1.0691135235235236	0.9256932581966768
1.071916036036036	0.9262972322160321
1.0747185485485484	0.926929258162204
1.0775210610610613	0.9275555099259145
1.0803235735735737	0.9281467618764261
1.083126086086086	0.9286819943498392
1.0859285985985985	0.9291503746449101
1.0887311111111113	0.929551774174445
1.0915336236236237	0.9298959944025884
1.0943361361361361	0.9302007563811012
1.0971386486486485	0.9304884477474984
1.0999411611611614	0.9307817677399555
1.1027436736736738	0.93109878888385
1.1055461861861862	0.9314484277706372
1.1083486986986986	0.9318276375193575
1.1111512112112114	0.9322215483828773
1.1139537237237238	0.9326071640081872
1.1167562362362362	0.9329601603343518
1.119558748748749	0.9332631479457614
1.1223612612612615	0.9335128948650313
1.1251637737737739	0.9337238793826685
1.1279662862862863	0.9339263530370214
1.130768798798799	0.9341587121522879
1.1335713113113115	0.9344559382326545
1.136373823823824	0.9348375046371165
1.1391763363363363	0.935298813875316
1.1419788488488491	0.9358095511648306
1.1447813613613615	0.9363203844255248
1.147583873873874	0.9367767489048899
1.1503863863863864	0.9371358925992153
1.1531888988988992	0.9373818391958377
1.1559914114114116	0.9375330834251312
1.158793923923924	0.9376397743033986
1.1615964364364364	0.9377703559367614
1.1643989489489492	0.9379911298916681
1.1672014614614616	0.9383448104228982
1.170003973973974	0.9388349174015416
1.1728064864864864	0.9394214084017998
1.1756089989989993	0.9400296385903926
1.1784115115115117	0.9405705555586421
1.181214024024024	0.9409663319816435
1.1840165365365365	0.9411736606968271
1.1868190490490493	0.9411974070801878
1.1896215615615617	0.941090163098335
1.1924240740740741	0.9409376102562816
1.1952265865865865	0.9408340800134527
1.1980290990990994	0.9408558323112941
1.2008316116116118	0.9410403077193705
1.2036341241241242	0.9413776794580404
1.2064366366366366	0.941817054823356
1.2092391491491494	0.9422849551814649
1.2120416616616618	0.9427097981039212
1.2148441741741742	0.9430443033787077
1.2176466866866866	0.9432786297458571
1.2204491991991995	0.9434403003320972
1.2232517117117119	0.9435814763049444
1.2260542242242243	0.9437583610708689
1.2288567367367367	0.9440100409737406
1.2316592492492495	0.944344064960531
1.234461761761762	0.9447335780023762
1.2372642742742743	0.9451267423665153
1.2400667867867867	0.945464931806133
1.2428692992992996	0.9457032281410063
1.245671811811812	0.9458260816233492
1.2484743243243244	0.9458528045965053
1.2512768368368368	0.9458311810644284
1.2540793493493496	0.9458216070952263
1.256881861861862	0.9458773845595112
1.2596843743743744	0.9460279774124638
1.2624868868868868	0.9462708347669755
1.2652893993993997	0.9465742610909791
1.268091911911912	0.9468899075040715
1.2708944244244245	0.9471701588563295
1.2736969369369369	0.9473841473812457
1.2764994494494497	0.9475268404299502
1.279301961961962	0.9476183205682767
1.2821044744744745	0.9476940045244233
1.284906986986987	0.9477898117624137
1.2877094994994998	0.9479280241450672
1.2905120120120122	0.9481091738964214
1.2933145245245246	0.9483129339884115
1.296117037037037	0.9485075457616297
1.2989195495495498	0.9486640689611039
1.3017220620620622	0.9487698707072729
1.3045245745745746	0.9488359705875
1.307327087087087	0.9488950683690529
1.3101295995995998	0.9489905116700419
1.3129321121121122	0.9491598813137687
1.3157346246246246	0.9494190443863286
1.318537137137137	0.9497526460507542
1.32133964964965	0.9501149978132131
1.3241421621621623	0.9504418403171611
1.3269446746746747	0.950669699876384
1.329747187187187	0.9507568131706847
1.3325496996997	0.9506988162089485
1.3353522122122123	0.9505338671717705
1.3381547247247247	0.950335122827981
1.3409572372372371	0.9501924467986298
1.34375974974975	0.9501886010908656
1.3465622622622624	0.9503768767914582
1.3493647747747748	0.9507666385584088
1.3521672872872872	0.951320795577189
1.3549697997998	0.9519656053577872
1.3577723123123124	0.9526096360481668
1.3605748248248248	0.9531662647285126
1.3633773373373372	0.9535734602267874
1.36617984984985	0.9538058569500871
1.3689823623623625	0.953876737265339
1.3717848748748749	0.9538305853245088
1.3745873873873873	0.9537293807100604
1.3773898998999001	0.9536370594798453
1.3801924124124125	0.953606351687786
1.382994924924925	0.9536707805277591
1.3857974374374373	0.9538426094227019
1.3885999499499502	0.9541156838706197
1.3914024624624626	0.9544710077501317
1.394204974974975	0.954882750960645
1.3970074874874874	0.9553230590783786
1.39981	0.9557651033231078
1.39991	0.9553119703630883
1.3971074774774772	0.954760586993292
1.3943049549549547	0.9542171149569021
1.391502432432432	0.9537265020275729
1.3886999099099095	0.9533135768845775
1.385897387387387	0.9529813769680882
1.3830948648648644	0.9527163155406815
1.3802923423423419	0.9524974645640316
1.3774898198198193	0.9523060436547928
1.3746872972972968	0.9521315236028489
1.3718847747747747	0.9519723869878991
1.369082252252252	0.9518318726098753
1.3662797297297296	0.9517110788324508
1.363477207207207	0.951602839456053
1.3606746846846844	0.9514894367370559
1.3578721621621619	0.9513456320224127
1.3550696396396393	0.9511462935092982
1.3522671171171168	0.9508759317671258
1.3494645945945942	0.9505364782298424
1.3466620720720717	0.9501500506253346
1.3438595495495491	0.9497551178610872
1.3410570270270266	0.949396811364815
1.338254504504504	0.9491142844964231
1.335451981981982	0.9489292073740241
1.3326494594594593	0.9488392558370529
1.3298469369369368	0.9488188695597732
1.3270444144144142	0.9488271578471816
1.3242418918918917	0.9488204529544175
1.3214393693693691	0.948765472565257
1.3186368468468466	0.9486488800231536
1.315834324324324	0.9484802689233152
1.3130318018018015	0.9482878059613056
1.310229279279279	0.948108175931476
1.3074267567567563	0.9479742675308482
1.3046242342342338	0.9479046334764485
1.3018217117117112	0.9478979971732475
1.2990191891891887	0.9479342725371169
1.2962166666666666	0.9479813681628828
1.293414144144144	0.9480052191409745
1.2906116216216215	0.9479796233196929
1.287809099099099	0.9478927866768407
1.2850065765765764	0.9477488149838604
1.2822040540540538	0.9475642031602858
1.2794015315315312	0.9473610153629153
1.2765990090090087	0.947159369409645
1.2737964864864861	0.9469717816628314
1.2709939639639636	0.9468009985488957
1.268191441441441	0.9466415434460587
1.2653889189189185	0.9464838805184552
1.262586396396396	0.9463193072143845
1.2597838738738734	0.9461436667089678
1.2569813513513513	0.9459586510722351
1.2541788288288287	0.9457705235778484
1.2513763063063061	0.9455870900706544
1.2485737837837836	0.9454143204160557
1.245771261261261	0.9452539854202229
1.2429687387387385	0.9451031067298441
1.240166216216216	0.9449551948562591
1.2373636936936934	0.9448025305685441
1.2345611711711708	0.9446384154416734
1.2317586486486483	0.9444584846626816
1.2289561261261257	0.94426072999592
1.2261536036036031	0.9440445534348687
1.2233510810810806	0.9438096517851386
1.2205485585585585	0.9435556005733383
1.217746036036036	0.9432826281577611
1.2149435135135134	0.9429934126988546
1.2121409909909908	0.9426950909273433
1.2093384684684683	0.9424003399368444
1.2065359459459457	0.9421265608294915
1.2037334234234232	0.9418928323731206
1.2009309009009006	0.9417151881281691
1.198128378378378	0.9416015572037861
1.1953258558558555	0.9415480678214949
1.192523333333333	0.9415381633904616
1.1897208108108104	0.9415451688973471
1.1869182882882878	0.9415378361843563
1.1841157657657653	0.94148738097445
1.1813132432432432	0.9413739744398208
1.1785107207207206	0.9411907801634751
1.175708198198198	0.9409444029493843
1.1729056756756755	0.9406517724957189
1.170103153153153	0.9403346157392163
1.1673006306306304	0.9400133793180365
1.1644981081081078	0.939702506931215
1.1616955855855853	0.9394083592991487
1.1588930630630627	0.9391300328500796
1.1560905405405402	0.9388622810303249
1.1532880180180176	0.9385990615499078
1.150485495495495	0.938336166315662
1.1476829729729725	0.9380719400271138
1.14488045045045	0.9378060210752088
1.1420779279279278	0.9375369614177287
1.1392754054054053	0.9372601213994194
1.1364728828828827	0.9369671646702045
1.1336703603603602	0.9366478143754837
1.1308678378378376	0.9362935318205465
1.128065315315315	0.9359018435799542
1.1252627927927925	0.9354795624970935
1.12246027027027	0.9350433478436744
1.1196577477477474	0.9346168976191596
1.1168552252252248	0.9342252740847579
1.1140527027027023	0.9338879905260773
1.1112501801801797	0.9336130996912293
1.1084476576576572	0.9333943616410747
1.105645135135135	0.9332126467075403
1.1028426126126125	0.933041343971384
1.10004009009009	0.9328541734102103
1.0972375675675674	0.9326329282835721
1.0944350450450449	0.9323726259168699
1.0916325225225223	0.9320823574973467
1.0888299999999997	0.9317815352584513
1.0860274774774772	0.9314927603553764
1.0832249549549546	0.9312336537471166
1.080422432432432	0.9310103220786623
1.0776199099099095	0.9308145622359281
1.074817387387387	0.930625645140136
1.0720148648648644	0.9304160027416255
1.0692123423423419	0.9301588938036902
1.0664098198198197	0.9298355618537131
1.0636072972972972	0.9294396920076065
1.0608047747747746	0.928977989159266
1.058002252252252	0.928467057378833
1.0551997297297295	0.9279279722749578
1.052397207207207	0.9273805875376433
1.0495946846846844	0.9268395033638503
1.0467921621621619	0.9263128287159779
1.0439896396396393	0.9258037150285603
1.0411871171171168	0.9253135675732069
1.0383845945945942	0.9248452473104956
1.0355820720720716	0.9244046665144974
1.032779549549549	0.9239999022159617
1.0299770270270265	0.923638016041409
1.0271745045045044	0.923320768495766
1.0243719819819819	0.9230409715794046
1.0215694594594593	0.9227811253744722
1.0187669369369368	0.9225152629040627
1.0159644144144142	0.922213839808556
1.0131618918918917	0.9218504366525029
1.010359369369369	0.9214083659225198
1.0075568468468465	0.9208852235796441
1.004754324324324	0.9202940071955132
1.0019518018018014	0.9196604344665265
0.9991492792792789	0.9190171966830127
0.9963467567567563	0.9183967183519166
0.9935442342342338	0.9178243213545239
0.9907417117117117	0.9173134474963021
0.9879391891891891	0.9168639038191528
0.9851366666666665	0.9164632161990056
0.982334144144144	0.9160903935752858
0.9795316216216214	0.9157209327406344
0.9767290990990989	0.9153318139436197
0.9739265765765763	0.9149054920827704
0.9711240540540538	0.9144323228394491
0.9683215315315312	0.91391130185221
0.9655190090090087	0.9133493107696238
0.9627164864864861	0.912759216887127
0.9599139639639636	0.9121572052622451
0.957111441441441	0.9115597159991957
0.9543089189189184	0.9109803816506841
0.9515063963963963	0.9104274204873528
0.9487038738738738	0.9099019870481424
0.9459013513513512	0.9093979252390956
0.9430988288288287	0.9089031454336041
0.9402963063063061	0.9084024607188441
0.9374937837837836	0.9078812650357262
0.934691261261261	0.9073290811339763
0.9318887387387385	0.9067419173033631
0.9290862162162159	0.906122644568059
0.9262836936936933	0.9054792057685381
0.9234811711711708	0.904821219507459
0.9206786486486482	0.9041561787523613
0.9178761261261257	0.9034867033423537
0.9150736036036036	0.9028100362484861
0.912271081081081	0.9021202109961253
0.9094685585585585	0.901412295546673
0.9066660360360359	0.9006871998045138
0.9038635135135134	0.899955087207261
0.9010609909909908	0.8992356848950758
0.8982584684684682	0.8985547295652629
0.8954559459459457	0.8979371426448037
0.8926534234234231	0.8973988388563028
0.8898509009009006	0.8969398458599065
0.887048378378378	0.89654130800385
0.8842458558558555	0.8961679120896473
0.8814433333333329	0.8957755886011494
0.8786408108108104	0.8953225473950055
0.8758382882882882	0.8947804246021263
0.8730357657657657	0.89414203460753
0.8702332432432431	0.893423106002851
0.8674307207207206	0.8926572029002449
0.864628198198198	0.8918852214781865
0.8618256756756755	0.8911426764891572
0.8590231531531529	0.8904488144952971
0.8562206306306304	0.8898010892993773
0.8534181081081078	0.889176834163492
0.8506155855855853	0.8885416068516769
0.8478130630630627	0.887861452925975
0.8450105405405401	0.8871149933856912
0.8422080180180176	0.8863012692627519
0.839405495495495	0.885440681596736
0.8366029729729729	0.8845686876871492
0.8338004504504504	0.8837243669339969
0.8309979279279278	0.8829377100068903
0.8281954054054053	0.8822199096209111
0.8253928828828827	0.8815598882144029
0.8225903603603602	0.8809281460368958
0.8197878378378376	0.880286500436642
0.816985315315315	0.8796002904200824
0.8141827927927925	0.8788488373233685
0.8113802702702699	0.8780306528843778
0.8085777477477474	0.8771618148416005
0.8057752252252248	0.8762683947765055
0.8029727027027023	0.8753759382976518
0.8001701801801802	0.8745000024890592
0.7973676576576576	0.8736412864981913
0.794565135135135	0.8727871169458095
0.7917626126126125	0.8719186151268532
0.7889600900900899	0.8710206699146883
0.7861575675675674	0.8700906880666106
0.7833550450450448	0.8691424398966856
0.7805525225225223	0.8682030703468551
0.7777499999999997	0.8673038939691775
0.7749474774774772	0.8664680216355349
0.7721449549549546	0.8656992797543075
0.769342432432432	0.8649767248571871
0.7665399099099095	0.8642573233047102
0.763737387387387	0.8634866182994134
0.7609348648648648	0.8626143838214562
0.7581323423423423	0.8616103610063197
0.7553298198198197	0.8604748845746115
0.7525272972972972	0.8592406854457673
0.7497247747747746	0.8579649401024194
0.7469222522522521	0.8567138061510844
0.7441197297297295	0.8555441672990782
0.741317207207207	0.8544882601079966
0.7385146846846844	0.8535459351258408
0.7357121621621618	0.8526868162838037
0.7329096396396393	0.8518613991582693
0.7301071171171167	0.8510172549807091
0.7273045945945942	0.8501149456909207
0.7245020720720716	0.8491385175357495
0.7216995495495495	0.8480974141744386
0.718897027027027	0.8470196405864872
0.7160945045045044	0.8459389827021526
0.7132919819819818	0.8448810297653562
0.7104894594594593	0.8438530096920349
0.7076869369369367	0.8428409712243958
0.7048844144144142	0.8418151703155988
0.7020818918918916	0.8407415888792931
0.6992793693693691	0.8395953535814559
0.6964768468468465	0.8383711727296306
0.693674324324324	0.8370869790640806
0.6908718018018014	0.835779364587963
0.6880692792792789	0.8344922730258384
0.6852667567567567	0.8332627711883491
0.6824642342342342	0.8321087403089502
0.6796617117117116	0.8310226719030773
0.6768591891891891	0.8299736631696131
0.6740566666666665	0.8289169196854783
0.671254144144144	0.8278075545688617
0.6684516216216214	0.8266140837699552
0.6656490990990989	0.8253272152998727
0.6628465765765763	0.8239612205474969
0.6600440540540538	0.8225477504216581
0.6572415315315312	0.821124515734023
0.6544390090090086	0.8197229101996224
0.6516364864864861	0.8183588620344935
0.6488339639639635	0.8170299150443602
0.6460314414414414	0.815719239286659
0.6432289189189189	0.8144047767102325
0.6404263963963963	0.8130699153855714
0.6376238738738738	0.8117115840393914
0.6348213513513512	0.8103426299094862
0.6320188288288286	0.8089874361117995
0.6292163063063061	0.8076722108917758
0.6264137837837835	0.8064133726500291
0.623611261261261	0.8052082647074472
0.6208087387387384	0.8040317740069094
0.6180062162162159	0.802840513592429
0.6152036936936933	0.8015837016100699
0.6124011711711708	0.8002175777776205
0.6095986486486482	0.798718909208654
0.6067961261261261	0.7970932825373296
0.6039936036036035	0.7953754146988307
0.601191081081081	0.7936211427095876
0.5983885585585584	0.7918932922649766
0.5955860360360359	0.7902454713387181
0.5927835135135133	0.7887084209453488
0.5899809909909908	0.7872827268514715
0.5871784684684682	0.7859397490006539
0.5843759459459457	0.7846301949673614
0.5815734234234231	0.7832976095182657
0.5787709009009008	0.7818928127155457
0.5759683783783782	0.7803853158719516
0.5731658558558557	0.7787688996065798
0.5703633333333331	0.777060421134685
0.5675608108108106	0.7752929051890849
0.564758288288288	0.7735054576070555
0.5619557657657654	0.7717331225931228
0.5591532432432431	0.769999401089959
0.5563507207207206	0.768312992206577
0.553548198198198	0.7666688591231292
0.5507456756756755	0.7650524508122893
0.5479431531531529	0.7634452087131455
0.5451406306306303	0.7618294994313373
0.5423381081081078	0.7601917301714666
0.5395355855855855	0.758523319709073
0.5367330630630629	0.7568200430538008
0.5339305405405403	0.755080741333551
0.5311280180180178	0.7533063608062633
0.5283254954954952	0.7514998321275558
0.5255229729729727	0.7496666597446757
0.5227204504504503	0.7478155583901018
0.5199179279279278	0.7459582880655125
0.5171154054054052	0.7441080899898531
0.5143128828828827	0.7422767207627966
0.5115103603603601	0.7404707819484413
0.5087078378378376	0.7386885549232898
0.505905315315315	0.7369186420034826
0.5031027927927927	0.7351413007407168
0.5003002702702701	0.7333325435122123
0.4974977477477476	0.7314701222839821
0.494695225225225	0.7295397619412429
0.49189270270270247	0.7275397316508615
0.4890901801801799	0.7254821884534074
0.48628765765765736	0.723390620793463
0.483485135135135	0.7212939001214635
0.48068261261261247	0.7192185425229227
0.4778800900900899	0.7171814255063824
0.47507756756756736	0.7151851651899663
0.4722750450450448	0.7132176176828513
0.46947252252252225	0.7112557349499555
0.4666699999999997	0.7092726567050566
0.46386747747747736	0.7072458828394512
0.4610649549549548	0.7051639857735129
0.45826243243243225	0.7030297300951152
0.4554599099099097	0.700858559311885
0.45265738738738714	0.6986728566760837
0.4498548648648646	0.696493738182056
0.44705234234234204	0.6943329607740605
0.4442498198198197	0.6921875553750921
0.44144729729729715	0.6900389981500931
0.4386447747747746	0.6878573500273844
0.43584225225225204	0.6856092490266341
0.4330397297297295	0.6832674151187195
0.43023720720720693	0.6808188114592133
0.4274346846846844	0.6782689687608685
0.42463216216216204	0.6756411168209042
0.4218296396396395	0.6729703306559325
0.41902711711711693	0.6702944048228485
0.4162245945945944	0.6676441513738063
0.4134220720720718	0.6650359713574462
0.41061954954954927	0.6624688329547488
0.40781702702702693	0.6599264296654785
0.4050145045045044	0.6573837166492665
0.4022119819819818	0.6548157219650741
0.39940945945945927	0.6522058988582226
0.3966069369369367	0.6495515055379439
0.39380441441441416	0.6468644804456833
0.3910018918918916	0.6441676985260827
0.3881993693693693	0.6414878953456641
0.3853968468468467	0.6388474991195481
0.38259432432432416	0.6362578406221171
0.3797918018018016	0.6337156809526525
0.37698927927927905	0.6312039109003105
0.3741867567567565	0.6286960008291604
0.37138423423423395	0.6261627215272618
0.3685817117117116	0.6235791237667798
0.36577918918918906	0.6209298769743312
0.3629766666666665	0.618211729317729
0.36017414414414395	0.6154327991223485
0.3573716216216214	0.6126093116525247
0.35456909909909884	0.609760978272889
0.3517665765765763	0.6069063410841551
0.34896405405405395	0.6040591143115135
0.3461615315315314	0.6012260245634451
0.34335900900900884	0.5984061245035501
0.3405564864864863	0.5955912268364837
0.33775396396396373	0.5927670598106753
0.3349514414414412	0.5899149236946314
0.3321489189189186	0.587013868171687
0.3293463963963963	0.5840435279589626
0.32654387387387374	0.5809876293429139
0.3237413513513512	0.5778378234993242
0.3209388288288286	0.5745970584496619
0.31813630630630607	0.5712813963659076
0.3153337837837835	0.5679192281882568
0.31253126126126096	0.5645473306692783
0.30972873873873863	0.5612040735928578
0.3069262162162161	0.5579210673442325
0.3041236936936935	0.5547152977740406
0.30132117117117097	0.5515840080799606
0.2985186486486484	0.5485040913607462
0.29571612612612586	0.5454366223074717
0.2929136036036035	0.5423356874820029
0.29011108108108097	0.5391593254060902
0.2873085585585584	0.5358796159090813
0.28450603603603586	0.5324890592749861
0.2817035135135133	0.5290013821065076
0.27890099099099075	0.5254465219588167
0.2760984684684682	0.5218612800932254
0.27329594594594586	0.5182784343087
0.2704934234234233	0.5147175422964463
0.26769090090090075	0.5111800885610278
0.2648883783783782	0.5076502189998698
0.26208585585585564	0.5041005304169819
0.2592833333333331	0.5005008256119333
0.25648081081081053	0.496826919886756
0.2536782882882882	0.4930667506165677
0.25087576576576565	0.4892221143653699
0.2480732432432431	0.485305940432076
0.24527072072072054	0.481336539058582
0.24246819819819798	0.4773312007607483
0.23966567567567543	0.4733015556943988
0.23686315315315287	0.4692522465706606
0.23406063063063054	0.4651830667981888
0.23125810810810798	0.4610933053794025
0.22845558558558543	0.45698615757783
0.22565306306306288	0.4528710406325778
0.22285054054054032	0.44876250572569015
0.22004801801801777	0.44467583842796254
0.2172454954954952	0.4406208539533198
0.21444297297297288	0.43659627035651005
0.21164045045045032	0.43258702472670624
0.20883792792792777	0.42856595806526204
0.20603540540540521	0.4244997557101488
0.20323288288288266	0.42035744917507867
0.2004303603603601	0.41611875198364634
0.19762783783783777	0.41177941969929827
0.19482531531531522	0.4073517549493101
0.19202279279279266	0.40286001169387026
0.1892202702702701	0.39833221324105195
0.18641774774774755	0.39379115038494666
0.183615225225225	0.38924760798810865
0.18081270270270244	0.38469806537659607
0.1780101801801801	0.38012750788605065
0.17520765765765756	0.37551615176005115
0.172405135135135	0.37084749024113367
0.16960261261261245	0.36611462816739143
0.1668000900900899	0.3613225525735908
0.16399756756756734	0.3564855421003645
0.16119504504504478	0.3516207756983202
0.15839252252252245	0.3467406691270377
0.1555899999999999	0.3418469900889074
0.15278747747747734	0.336929168559886
0.14998495495495479	0.3319676464774159
0.14718243243243223	0.3269411746459175
0.14437990990990968	0.32183538723090543
0.14157738738738712	0.3166493703824389
0.1387748648648648	0.31139755056692653
0.13597234234234223	0.30610586956682834
0.13316981981981968	0.30080330702784436
0.13036729729729712	0.2955115945894343
0.12756477477477457	0.2902367690439396
0.12476225225225201	0.28496570968531454
0.12195972972972946	0.27966914156775513
0.11915720720720713	0.2743103339505445
0.11635468468468457	0.2688566811619359
0.11355216216216202	0.2632902611673824
0.11074963963963946	0.25761373546469646
0.10794711711711691	0.2518495095100251
0.10514459459459435	0.2460323794579061
0.1023420720720718	0.24019813763565626
0.09953954954954947	0.23437200024143012
0.09673702702702691	0.22856076266814312
0.09393450450450436	0.22275126799608783
0.0911319819819818	0.21691556621405006
0.08832945945945925	0.21102083445956898
0.08552693693693669	0.20504054045387732
0.08272441441441436	0.19896301440283964
0.0799218918918918	0.19279463651779657
0.07711936936936925	0.18655684345756632
0.0743168468468467	0.18027836359677618
0.07151432432432414	0.17398570160482668
0.06871180180180159	0.16769533613517693
0.06590927927927903	0.16141024317916103
0.0631067567567567	0.15512157047679362
0.060304234234234144	0.148814269744715
0.05750171171171159	0.14247402400384082
0.054699189189189035	0.13609244608051435
0.05189666666666648	0.12966839568175886
0.049094144144143925	0.12320500799542508
0.04629162162162137	0.11670394273057341
0.04348909909909904	0.11015967079987424
0.04068657657657648	0.10355676723231488
0.03788405405405393	0.09687207246013621
0.035081531531531374	0.09008161736925546
0.03227900900900882	0.08317013482103375
0.029476486486486264	0.07613962980448347
0.02667396396396371	0.06901343402884524
0.023871441441441377	0.061833529872498405
0.021068918918918822	0.05465125557220135
0.018266396396396267	0.04751396777591188
0.015463873873873712	0.040451915810968964
0.012661351351351158	0.03346980391962345
0.009858828828828603	0.026546127845732015
0.007056306306306048	0.0196408071320337
0.004253783783783716	0.012708781113783985
0.0014512612612611608	0.0057151178648586765
-0.001351261261261394	-0.0013534132567599721
-0.004153783783783949	-0.008484181186151796
-0.006956306306306503	-0.015643262012717096
-0.009758828828829058	-0.022787009906865774
-0.012561351351351613	-0.029876464190272234
-0.015363873873873946	-0.03688948038033685
-0.0181663963963965	-0.04382637192152716
-0.020968918918919055	-0.050707273583945445
-0.02377144144144161	-0.05756250278482905
-0.026573963963964164	-0.06441977106888552
-0.02937648648648672	-0.07129322391464143
-0.03217900900900905	-0.07817853156612059
-0.03498153153153161	-0.08505588420536808
-0.03778405405405416	-0.09189963999803913
-0.040586576576576716	-0.09869070630137661
-0.04338909909909927	-0.1054265340123492
-0.046191621621621826	-0.11212437234547967
-0.04899414414414438	-0.11881593274462543
-0.05179666666666671	-0.1255349472145944
-0.05459918918918927	-0.13230203231637871
-0.05740171171171182	-0.13911264993831812
-0.06020423423423438	-0.14593319400895088
-0.06300675675675693	-0.15270751390859572
-0.06580927927927949	-0.15937243534959705
-0.06861180180180204	-0.16587740521013644
-0.07141432432432437	-0.1722015543935938
-0.07421684684684693	-0.17836199082380927
-0.07701936936936948	-0.1844099201090839
-0.07982189189189204	-0.1904153309335483
-0.0826244144144146	-0.1964450370902639
-0.08542693693693715	-0.20254137919002008
-0.0882294594594597	-0.20870890432078631
-0.09103198198198204	-0.21491377450743349
-0.09383450450450459	-0.221096338923833
-0.09663702702702714	-0.22719272107837513
-0.0994395495495497	-0.23315803441790833
-0.10224207207207225	-0.23898312231705882
-0.10504459459459481	-0.24469882858268627
-0.10784711711711736	-0.2503660562155469
-0.1106496396396397	-0.2560548106247212
-0.11345216216216225	-0.2618193279247892
-0.1162546846846848	-0.2676778765672308
-0.11905720720720736	-0.27360433928162503
-0.12185972972972992	-0.279534715095417
-0.12466225225225247	-0.28538658635781283
-0.12746477477477502	-0.29108513629586524
-0.13026729729729736	-0.29658702961532474
-0.1330698198198199	-0.3018941752533871
-0.13587234234234247	-0.30705283165255143
-0.13867486486486502	-0.3121384927742385
-0.14147738738738758	-0.3172317776002896
-0.14427990990991013	-0.32239348402900986
-0.14708243243243246	-0.3276470639326013
-0.14988495495495502	-0.3329740369747756
-0.15268747747747757	-0.33832328666154415
-0.15549000000000013	-0.343630403931615
-0.15829252252252268	-0.3488399399143591
-0.16109504504504524	-0.35392273079872977
-0.1638975675675678	-0.35888255108382
-0.16670009009009013	-0.3637504251537607
-0.16950261261261268	-0.36856947344748586
-0.17230513513513523	-0.3733765344470417
-0.1751076576576578	-0.37818778458156316
-0.17791018018018034	-0.382993853869187
-0.1807127027027029	-0.38776617511655315
-0.18351522522522545	-0.39247191848868884
-0.1863177477477478	-0.3970914841211411
-0.18912027027027034	-0.40163141312782163
-0.1919227927927929	-0.4061271598301303
-0.19472531531531545	-0.4106338849003958
-0.197527837837838	-0.4152079338372983
-0.20033036036036056	-0.41988531216024677
-0.20313288288288311	-0.4246649087938556
-0.20593540540540545	-0.4295028886893278
-0.208737927927928	-0.4343210031423393
-0.21154045045045056	-0.43902682197431625
-0.2143429729729731	-0.4435397367746627
-0.21714549549549567	-0.44781447989789186
-0.21994801801801822	-0.4518545935426748
-0.22275054054054078	-0.45571153291814076
-0.2255530630630631	-0.4594697733961996
-0.22835558558558566	-0.46322280212673755
-0.23115810810810822	-0.46704768047944184
-0.23396063063063077	-0.4709860507936638
-0.23676315315315333	-0.4750370380604803
-0.23956567567567588	-0.47916337237712786
-0.24236819819819821	-0.48330769818105984
-0.24517072072072077	-0.48741293733676766
-0.24797324324324332	-0.4914397339717251
-0.2507757657657659	-0.49537559658387237
-0.25357828828828843	-0.4992336743967028
-0.256380810810811	-0.5030428876197568
-0.25918333333333354	-0.5068340024552074
-0.2619858558558559	-0.5106272279656205
-0.26478837837837843	-0.514425776382476
-0.267590900900901	-0.5182171269689204
-0.27039342342342354	-0.5219805772481605
-0.2731959459459461	-0.5256972847139525
-0.27599846846846865	-0.5293582794400038
-0.2788009909909912	-0.5329670737706145
-0.28160351351351354	-0.5365359860549734
-0.2844060360360361	-0.5400780920944328
-0.28720855855855865	-0.5435986774787396
-0.2900110810810812	-0.5470903854628764
-0.29281360360360376	-0.5505347909809564
-0.2956161261261263	-0.5539104457735791
-0.29841864864864887	-0.5572045917633159
-0.3012211711711712	-0.5604238766538703
-0.30402369369369375	-0.5635993171351372
-0.3068262162162163	-0.5667825615811135
-0.30962873873873886	-0.5700335963582177
-0.3124312612612614	-0.57340329482151
-0.31523378378378397	-0.5769164032287102
-0.3180363063063065	-0.5805608291358608
-0.32083882882882886	-0.5842872705903714
-0.3236413513513514	-0.5880198915779924
-0.32644387387387397	-0.5916750660025956
-0.3292463963963965	-0.5951824810359565
-0.3320489189189191	-0.5985020862691961
-0.33485144144144163	-0.601631789232143
-0.3376539639639642	-0.6046039297425305
-0.3404564864864865	-0.6074723029112921
-0.3432590090090091	-0.6102945237422397
-0.34606153153153163	-0.6131157869958743
-0.3488640540540542	-0.6159591757010987
-0.35166657657657674	-0.618824999337672
-0.3544690990990993	-0.6216982230308878
-0.3572716216216216	-0.6245601581260662
-0.3600741441441442	-0.6273992752805577
-0.36287666666666674	-0.6302167157732337
-0.3656791891891893	-0.6330244881140481
-0.36848171171171185	-0.6358374792765293
-0.3712842342342344	-0.638663047004894
-0.37408675675675696	-0.6414930554901528
-0.3768892792792793	-0.6443023295891983
-0.37969180180180184	-0.6470549568211466
-0.3824943243243244	-0.6497166341895926
-0.38529684684684695	-0.6522685956379983
-0.3880993693693695	-0.6547176319113939
-0.39090189189189206	-0.6570977932887312
-0.3937044144144146	-0.6594622221823279
-0.39650693693693695	-0.6618671859844711
-0.3993094594594595	-0.6643534370039541
-0.40211198198198206	-0.6669313500459804
-0.4049145045045046	-0.6695753189765377
-0.40771702702702717	-0.6722298987855637
-0.4105195495495496	-0.6748261748729019
-0.41332207207207217	-0.677303235277189
-0.4161245945945947	-0.6796277114454434
-0.4189271171171173	-0.6818048527922584
-0.4217296396396397	-0.6838773743822462
-0.4245321621621623	-0.6859124192891151
-0.42733468468468483	-0.687980981545701
-0.4301372072072073	-0.6901366427503461
-0.4329397297297298	-0.6924006119527248
-0.4357422522522524	-0.694757789030432
-0.4385447747747748	-0.697164710832866
-0.4413472972972974	-0.6995661583083361
-0.44414981981981994	-0.7019143381768631
-0.4469523423423425	-0.7041838929842015
-0.44975486486486493	-0.7063777296043832
-0.4525573873873875	-0.7085221215057158
-0.45535990990991004	-0.71065345824302
-0.4581624324324325	-0.7128019677346462
-0.46096495495495504	-0.7149786748899183
-0.4637674774774776	-0.7171704817213413
-0.46657000000000015	-0.7193451034460849
-0.4693725225225226	-0.7214638555279596
-0.47217504504504515	-0.7234973422223905
-0.4749775675675677	-0.725438025245055
-0.47778009009009015	-0.7273048307156698
-0.4805826126126127	-0.7291379311025441
-0.48338513513513526	-0.7309855046754443
-0.4861876576576578	-0.7328872692518071
-0.48899018018018026	-0.7348608048883907
-0.4917927027027028	-0.7368956755506724
-0.49459522522522537	-0.7389575068450664
-0.4973977477477478	-0.7410005296636912
-0.5002002702702704	-0.7429840024555148
-0.5030027927927929	-0.7448865174939201
-0.5058053153153154	-0.7467129952632299
-0.5086078378378379	-0.7484918798842519
-0.5114103603603605	-0.7502636685378388
-0.514212882882883	-0.7520651050752729
-0.5170154054054055	-0.7539149634882059
-0.519817927927928	-0.7558067502103267
-0.5226204504504506	-0.7577110810325483
-0.525422972972973	-0.7595868827420109
-0.5282254954954956	-0.7613972588708282
-0.5310280180180181	-0.7631240680179541
-0.5338305405405407	-0.7647756647790311
-0.5366330630630631	-0.7663847189813466
-0.5394355855855857	-0.7679966720576799
-0.5422381081081082	-0.7696528847984987
-0.5450406306306307	-0.7713745952164657
-0.5478431531531532	-0.7731536649806363
-0.5506456756756758	-0.7749537676996772
-0.5534481981981982	-0.7767219739999423
-0.5562507207207208	-0.7784069325087781
-0.5590532432432433	-0.7799773814518602
-0.5618557657657659	-0.7814344507773221
-0.5646582882882883	-0.7828132533408392
-0.5674608108108109	-0.7841729179730956
-0.5702633333333335	-0.7855782136522556
-0.5730658558558559	-0.787078853597903
-0.5758683783783785	-0.7886934206887306
-0.578670900900901	-0.7904033217441162
-0.5814734234234236	-0.7921587916298749
-0.584275945945946	-0.7938949041590369
-0.5870784684684686	-0.7955522068535206
-0.5898809909909911	-0.7970951180128363
-0.5926835135135136	-0.7985220880334614
-0.5954860360360361	-0.7998643997352302
-0.5982885585585587	-0.8011743472188311
-0.6010910810810811	-0.8025070527662064
-0.6038936036036037	-0.8039021692356272
-0.6066961261261262	-0.8053715397281409
-0.6094986486486488	-0.8068966741437755
-0.6123011711711712	-0.8084364733566172
-0.6151036936936938	-0.8099421937787887
-0.6179062162162163	-0.8113743638336526
-0.6207087387387388	-0.8127159626342364
-0.6235112612612613	-0.8139776987215042
-0.6263137837837839	-0.8151940690266275
-0.6291163063063064	-0.8164120008369558
-0.6319188288288289	-0.8176762062960978
-0.6347213513513514	-0.8190161679090409
-0.637523873873874	-0.8204387574856578
-0.6403263963963964	-0.8219283035768257
-0.643128918918919	-0.8234533104227761
-0.6459314414414415	-0.8249769302228198
-0.6487339639639641	-0.8264673866377159
-0.6515364864864865	-0.8279050494202118
-0.6543390090090091	-0.8292844559059711
-0.6571415315315317	-0.8306115817192827
-0.6599440540540541	-0.831898303407739
-0.6627465765765767	-0.8331566944553899
-0.6655490990990992	-0.8343953827628963
-0.6683516216216216	-0.8356189454636425
-0.6711541441441442	-0.8368298099273359
-0.6739566666666668	-0.8380310161235338
-0.6767591891891893	-0.8392279259494109
-0.6795617117117118	-0.8404276187090147
-0.6823642342342343	-0.8416359742828159
-0.6851667567567569	-0.84285374505751
-0.6879692792792793	-0.844073663691135
-0.6907718018018019	-0.8452804615163139
-0.6935743243243244	-0.8464545981978795
-0.696376846846847	-0.8475789282403057
-0.6991793693693694	-0.8486460890682814
-0.701981891891892	-0.8496637093529913
-0.7047844144144145	-0.8506549610164849
-0.707586936936937	-0.8516534500217809
-0.7103894594594595	-0.8526934782529603
-0.7131919819819821	-0.853798576086537
-0.7159945045045045	-0.8549721803319767
-0.7187970270270271	-0.8561939790202351
-0.7215995495495496	-0.8574237905173321
-0.7244020720720722	-0.8586123934616958
-0.7272045945945946	-0.8597162952363153
-0.7300071171171172	-0.8607118736987347
-0.7328096396396397	-0.8616042354268731
-0.7356121621621622	-0.8624276057106139
-0.7384146846846847	-0.8632366680404264
-0.7412172072072073	-0.8640911710757082
-0.7440197297297299	-0.8650383624340725
-0.7468222522522523	-0.866098633942618
-0.7496247747747748	-0.8672588732494342
-0.7524272972972974	-0.8684756763813455
-0.7552298198198198	-0.8696875283689725
-0.7580323423423424	-0.8708322815031211
-0.760834864864865	-0.871864641376046
-0.7636373873873875	-0.8727684183459854
-0.76643990990991	-0.8735599835954588
-0.7692424324324325	-0.8742821284658051
-0.7720449549549551	-0.8749904732864913
-0.7748474774774775	-0.8757367776275236
-0.7776500000000001	-0.8765542974423413
-0.7804525225225226	-0.877449511851131
-0.7832550450450451	-0.8784024153545058
-0.7860575675675676	-0.8793748506637753
-0.7888600900900902	-0.8803239120207078
-0.7916626126126127	-0.8812160257020023
-0.7944651351351352	-0.8820373091621676
-0.7972676576576577	-0.8827971606048279
-0.8000701801801803	-0.883524258350098
-0.8028727027027027	-0.8842565295717804
-0.8056752252252253	-0.8850284462867688
-0.8084777477477478	-0.8858597036389688
-0.8112802702702704	-0.886748772706744
-0.8140827927927928	-0.8876732251379693
-0.8168853153153154	-0.8885966226352902
-0.8196878378378379	-0.8894797952751048
-0.8224903603603604	-0.8902930690622686
-0.8252928828828829	-0.8910257810035398
-0.8280954054054055	-0.8916902607168646
-0.8308979279279279	-0.8923190825621756
-0.8337004504504505	-0.8929563193723618
-0.836502972972973	-0.8936452165244069
-0.8393054954954956	-0.8944157006872211
-0.842108018018018	-0.8952751910403849
-0.8449105405405406	-0.896205298143121
-0.8477130630630632	-0.8971654252581163
-0.8505155855855856	-0.8981024473095025
-0.8533181081081082	-0.8989640135015362
-0.8561206306306307	-0.8997120228285798
-0.8589231531531533	-0.9003327188182022
-0.8617256756756757	-0.9008406779864682
-0.8645281981981983	-0.9012755264877579
-0.8673307207207208	-0.9016921199867554
-0.8701332432432433	-0.9021466718166293
-0.8729357657657658	-0.9026824451588595
-0.8757382882882884	-0.9033188133173613
-0.8785408108108108	-0.9040466550116681
-0.8813433333333334	-0.9048313819948564
-0.8841458558558559	-0.9056228264452217
-0.8869483783783785	-0.9063693098277399
-0.8897509009009009	-0.90703201656012
-0.8925534234234235	-0.9075956687436295
-0.895355945945946	-0.9080725104986147
-0.8981584684684685	-0.9084984988198985
-0.900960990990991	-0.9089228305431911
-0.9037635135135136	-0.9093938603888703
-0.9065660360360361	-0.9099455054248851
-0.9093685585585587	-0.9105880629553111
-0.9121710810810811	-0.9113060303176335
-0.9149736036036036	-0.9120634051492493
-0.9177761261261261	-0.9128147059047553
-0.9205786486486487	-0.9135182732313285
-0.9233811711711712	-0.9141478100945806
-0.9261836936936938	-0.9146987709308156
-0.9289862162162162	-0.9151878983700346
-0.9317887387387388	-0.9156463824274481
-0.9345912612612612	-0.9161090825073714
-0.9373937837837838	-0.9166033848305202
-0.9401963063063064	-0.9171412242360863
-0.9429988288288289	-0.9177166261056686
-0.9458013513513515	-0.9183092362958012
-0.9486038738738739	-0.9188923441578185
-0.9514063963963965	-0.9194425130271549
-0.9542089189189189	-0.9199475517011821
-0.9570114414414415	-0.920410275878168
-0.959813963963964	-0.9208470360777825
-0.9626164864864866	-0.9212817809711082
-0.9654190090090091	-0.9217378672930061
-0.9682215315315316	-0.9222304498764291
-0.9710240540540541	-0.9227619196162069
-0.9738265765765766	-0.9233216825959132
-0.9766290990990991	-0.923890039566031
-0.9794316216216217	-0.9244445812878366
-0.9822341441441442	-0.9249668137013278
-0.9850366666666668	-0.9254468657228485
-0.9878391891891892	-0.9258849989722444
-0.9906417117117118	-0.9262898667358104
-0.9934442342342342	-0.9266745871306421
-0.9962467567567568	-0.9270523050681181
-0.9990492792792793	-0.9274328397836613
-1.0018518018018019	-0.9278213436480405
-1.0046543243243244	-0.9282189504443734
-1.0074568468468468	-0.9286245717145984
-1.0102593693693693	-0.9290366362735918
-1.0130618918918919	-0.9294537837989609
-1.0158644144144144	-0.9298741934538719
-1.018666936936937	-0.9302940368667822
-1.0214694594594596	-0.9307061189986414
-1.024271981981982	-0.9310998382247653
-1.0270745045045047	-0.931463102381141
-1.029877027027027	-0.9317859690207257
-1.0326795495495495	-0.932064896288568
-1.035482072072072	-0.9323059833089637
-1.0382845945945947	-0.9325256997751976
-1.0410871171171172	-0.93274836213205
-1.0438896396396395	-0.933000755327666
-1.046692162162162	-0.9333053989543953
-1.0494946846846847	-0.9336745786667153
-1.0522972072072072	-0.9341071350178414
-1.0550997297297298	-0.9345891283372378
-1.0579022522522523	-0.9350981757801569
-1.0607047747747749	-0.9356099678292469
-1.0635072972972974	-0.9361047053486622
-1.06630981981982	-0.936571260239931
-1.0691123423423423	-0.9370077491195814
-1.0719148648648649	-0.9374185976610254
-1.0747173873873874	-0.9378095361813319
-1.07751990990991	-0.9381827713611055
-1.0803224324324325	-0.9385344933637898
-1.0831249549549549	-0.9388559101771239
-1.0859274774774774	-0.9391375093846506
-1.08873	-0.9393748127963684
-1.0915325225225225	-0.939573096742488
-1.094335045045045	-0.9397487593491987
-1.0971375675675676	-0.9399262053762771
-1.0999400900900902	-0.9401308770040289
-1.1027426126126127	-0.9403807210234605
-1.1055451351351353	-0.9406792780812949
-1.1083476576576576	-0.9410132914154006
-1.1111501801801802	-0.9413562767386523
-1.1139527027027027	-0.9416773414754558
-1.1167552252252253	-0.941952463284276
-1.1195577477477479	-0.9421742351104525
-1.1223602702702702	-0.9423562828212153
-1.1251627927927927	-0.9425301971726223
-1.1279653153153153	-0.942735394962757
-1.1307678378378379	-0.9430049532139664
-1.1335703603603604	-0.9433521847369872
-1.136372882882883	-0.9437628529756696
-1.1391754054054055	-0.9441963058160407
-1.141977927927928	-0.944595911722371
-1.1447804504504504	-0.9449059616717401
-1.147582972972973	-0.9450897768469388
-1.1503854954954955	-0.9451430272261203
-1.153188018018018	-0.9450975572072158
-1.1559905405405406	-0.9450139714667101
-1.1587930630630632	-0.9449649021302242
-1.1615955855855855	-0.9450140223878929
-1.164398108108108	-0.9451974023299863
-1.1672006306306306	-0.9455131601878346
-1.1700031531531532	-0.9459227237028014
-1.1728056756756757	-0.9463632491641913
-1.1756081981981983	-0.9467671162164999
-1.1784107207207208	-0.9470821555063966
-1.1812132432432432	-0.9472861403691126
-1.1840157657657657	-0.9473911160952608
-1.1868182882882883	-0.947436635878508
-1.1896208108108108	-0.9474747067139726
-1.1924233333333334	-0.9475519322486674
-1.195225855855856	-0.9476950616314983
-1.1980283783783783	-0.947904699260629
-1.2008309009009008	-0.9481588540597561
-1.2036334234234234	-0.948424429872275
-1.206435945945946	-0.9486719663269791
-1.2092384684684685	-0.9488879212164472
-1.212040990990991	-0.949079880431944
-1.2148435135135136	-0.9492728606978542
-1.2176460360360362	-0.9494982947666322
-1.2204485585585585	-0.9497800886963483
-1.223251081081081	-0.9501232789067875
-1.2260536036036036	-0.9505098669411693
-1.2288561261261262	-0.9509037154315549
-1.2316586486486487	-0.951262939902918
-1.2344611711711713	-0.9515553061170212
-1.2372636936936936	-0.9517708415204715
-1.2400662162162162	-0.9519267080035241
-1.2428687387387387	-0.9520620974357599
-1.2456712612612613	-0.9522245430144514
-1.2484737837837838	-0.9524522755242644
-1.2512763063063064	-0.9527588994150047
-1.254078828828829	-0.9531260782171185
-1.2568813513513515	-0.9535072561119131
-1.2596838738738738	-0.9538416084906058
-1.2624863963963964	-0.9540737534334474
-1.265288918918919	-0.9541725760105038
-1.2680914414414415	-0.9541426221515756
-1.270893963963964	-0.9540239163284163
-1.2736964864864866	-0.9538799469562531
-1.276499009009009	-0.9537776109830989
-1.2793015315315315	-0.9537657115481109
-1.282104054054054	-0.9538591795974591
-1.2849065765765766	-0.9540343288949411
-1.2877090990990991	-0.954236783745851
-1.2905116216216217	-0.9543994930879038
-1.2933141441441443	-0.9544649031767813
-1.2961166666666666	-0.9544040308714268
-1.2989191891891891	-0.9542262879551167
-1.3017217117117117	-0.9539770425762719
-1.3045242342342342	-0.9537239705683667
-1.3073267567567568	-0.9535368560936994
-1.3101292792792794	-0.9534674475732012
-1.312931801801802	-0.9535356614783823
-1.3157343243243242	-0.9537260452548482
-1.3185368468468468	-0.953994855357049
-1.3213393693693694	-0.9542846400211966
-1.324141891891892	-0.9545410179276894
-1.3269444144144145	-0.9547260985124546
-1.329746936936937	-0.9548246665329083
-1.3325494594594596	-0.9548421448736351
-1.335351981981982	-0.9547963504267212
-1.3381545045045045	-0.9547070786575571
-1.340957027027027	-0.954587912962082
-1.3437595495495496	-0.9544433170287152
-1.3465620720720721	-0.9542716274249365
-1.3493645945945947	-0.9540720071827768
-1.352167117117117	-0.9538517495789653
-1.3549696396396396	-0.9536301717878213
-1.3577721621621621	-0.9534367513325375
-1.3605746846846847	-0.9533035714822158
-1.3633772072072072	-0.9532546073805941
-1.3661797297297298	-0.9532959311073979
-1.3689822522522523	-0.9534109128295634
-1.3717847747747747	-0.95356289985874
-1.3745872972972972	-0.9537052214484716
-1.3773898198198198	-0.9537956500222877
-1.3801923423423423	-0.9538106535840758
-1.382994864864865	-0.9537545828217728
[truncated: 6 more rows]
