# Supplementary material for: Isolation of a planar π-aromatic Bi5− ring in a cobalt-based inverse-sandwich-type complex
Source: Nat Chem. 2025 Jan 20;17(4):547–55. doi: 10.1038/s41557-024-01713-8 (PMC11964920; doi:10.1038/s41557-024-01713-8)
Supplement: Supplementary file 4 — Original magnetic data of compound 1 and origin file of Fig. 3. [file 41557_2024_1713_MOESM4_ESM.zip › sr_and_T/21.json]

{
   "comment": "corrected Loops",
   "temperature": 0.5,
   "measures": [
      {
         "sr": 0.032,
         "angle": 0,
         "trans": 0,
         "cool_t": 1,
         "comment": "to H_stop",
         "data": [
            [
               -1.3999,
               -0.9557651033231078
            ],
            [
               -1.3970974874874873,
               -0.9553880276859903
            ],
            [
               -1.394294974974975,
               -0.9550684069738824
            ],
            [
               -1.3914924624624623,
               -0.9548139239345979
            ],
            [
               -1.3886899499499499,
               -0.9546233478405901
            ],
            [
               -1.3858874374374373,
               -0.9544858350569361
            ],
            [
               -1.3830849249249249,
               -0.9543820983672344
            ],
            [
               -1.3802824124124122,
               -0.9542877206565186
            ],
            [
               -1.3774798998998998,
               -0.954178081546631
            ],
            [
               -1.3746773873873872,
               -0.9540336669495584
            ],
            [
               -1.3718748748748748,
               -0.9538442576530086
            ],
            [
               -1.3690723623623622,
               -0.9536107859785705
            ],
            [
               -1.3662698498498498,
               -0.9533444133687126
            ],
            [
               -1.3634673373373372,
               -0.9530633197375442
            ],
            [
               -1.3606648248248248,
               -0.952788432162925
            ],
            [
               -1.3578623123123121,
               -0.9525395587426067
            ],
            [
               -1.3550597997997997,
               -0.9523330405329631
            ],
            [
               -1.3522572872872871,
               -0.9521812454483867
            ],
            [
               -1.3494547747747747,
               -0.9520933456415135
            ],
            [
               -1.346652262262262,
               -0.9520762344963007
            ],
            [
               -1.3438497497497497,
               -0.9521344238410401
            ],
            [
               -1.341047237237237,
               -0.9522683499319415
            ],
            [
               -1.3382447247247247,
               -0.952471475590416
            ],
            [
               -1.335442212212212,
               -0.9527274900951688
            ],
            [
               -1.3326396996996996,
               -0.9530093440694771
            ],
            [
               -1.329837187187187,
               -0.9532815439053481
            ],
            [
               -1.3270346746746746,
               -0.9535060913338567
            ],
            [
               -1.324232162162162,
               -0.9536510204085351
            ],
            [
               -1.3214296496496496,
               -0.953699192009352
            ],
            [
               -1.318627137137137,
               -0.9536543986607466
            ],
            [
               -1.3158246246246246,
               -0.953542247273538
            ],
            [
               -1.313022112112112,
               -0.953404704254615
            ],
            [
               -1.3102195995995995,
               -0.9532892034625853
            ],
            [
               -1.307417087087087,
               -0.9532351653408342
            ],
            [
               -1.3046145745745745,
               -0.9532619493215857
            ],
            [
               -1.301812062062062,
               -0.9533621728938437
            ],
            [
               -1.2990095495495495,
               -0.9535029018811403
            ],
            [
               -1.2962070370370369,
               -0.9536348364814404
            ],
            [
               -1.2934045245245245,
               -0.9537070335410691
            ],
            [
               -1.2906020120120119,
               -0.9536827803812111
            ],
            [
               -1.2877994994994995,
               -0.9535516531889927
            ],
            [
               -1.2849969869869868,
               -0.9533338129093927
            ],
            [
               -1.2821944744744744,
               -0.9530749412134571
            ],
            [
               -1.2793919619619618,
               -0.9528331671976193
            ],
            [
               -1.2765894494494494,
               -0.9526619257252533
            ],
            [
               -1.2737869369369368,
               -0.9525940572700784
            ],
            [
               -1.2709844244244244,
               -0.9526321301465732
            ],
            [
               -1.2681819119119118,
               -0.9527480181627865
            ],
            [
               -1.2653793993993994,
               -0.9528918181166441
            ],
            [
               -1.2625768868868867,
               -0.9530072001905494
            ],
            [
               -1.2597743743743743,
               -0.9530482318273985
            ],
            [
               -1.2569718618618617,
               -0.9529922800745192
            ],
            [
               -1.2541693493493493,
               -0.9528449251884614
            ],
            [
               -1.2513668368368367,
               -0.9526354735581795
            ],
            [
               -1.2485643243243243,
               -0.9524047656561674
            ],
            [
               -1.2457618118118117,
               -0.9521895103234361
            ],
            [
               -1.2429592992992993,
               -0.9520085055095655
            ],
            [
               -1.2401567867867866,
               -0.9518554578740881
            ],
            [
               -1.2373542742742742,
               -0.9517009049638632
            ],
            [
               -1.2345517617617616,
               -0.9515027015343771
            ],
            [
               -1.2317492492492492,
               -0.9512216544068022
            ],
            [
               -1.2289467367367366,
               -0.9508371196417307
            ],
            [
               -1.2261442242242242,
               -0.9503572905436799
            ],
            [
               -1.2233417117117116,
               -0.949820536325295
            ],
            [
               -1.2205391991991992,
               -0.9492869774695392
            ],
            [
               -1.2177366866866866,
               -0.9488226028953419
            ],
            [
               -1.2149341741741742,
               -0.9484806552075153
            ],
            [
               -1.2121316616616615,
               -0.9482859690912837
            ],
            [
               -1.2093291491491491,
               -0.9482271436860679
            ],
            [
               -1.2065266366366365,
               -0.9482591130384317
            ],
            [
               -1.203724124124124,
               -0.9483155645562198
            ],
            [
               -1.2009216116116115,
               -0.9483276951129278
            ],
            [
               -1.198119099099099,
               -0.9482438806775295
            ],
            [
               -1.1953165865865865,
               -0.9480445328711755
            ],
            [
               -1.192514074074074,
               -0.947747799600257
            ],
            [
               -1.1897115615615614,
               -0.9474044116889453
            ],
            [
               -1.186909049049049,
               -0.9470830965644692
            ],
            [
               -1.1841065365365364,
               -0.9468506656260061
            ],
            [
               -1.181304024024024,
               -0.9467523716680817
            ],
            [
               -1.1785015115115114,
               -0.946798024664167
            ],
            [
               -1.175698998998999,
               -0.9469577098323474
            ],
            [
               -1.1728964864864864,
               -0.9471682636318919
            ],
            [
               -1.170093973973974,
               -0.947348702098642
            ],
            [
               -1.1672914614614613,
               -0.9474203871191094
            ],
            [
               -1.164488948948949,
               -0.9473265095560959
            ],
            [
               -1.1616864364364363,
               -0.9470457645295662
            ],
            [
               -1.158883923923924,
               -0.9465967744198611
            ],
            [
               -1.1560814114114113,
               -0.9460323850199712
            ],
            [
               -1.153278898898899,
               -0.9454256953766891
            ],
            [
               -1.1504763863863863,
               -0.944851830646092
            ],
            [
               -1.1476738738738739,
               -0.9443704560249373
            ],
            [
               -1.1448713613613613,
               -0.9440136155771395
            ],
            [
               -1.1420688488488488,
               -0.9437818115248906
            ],
            [
               -1.1392663363363362,
               -0.9436488122190678
            ],
            [
               -1.1364638238238238,
               -0.9435731911189187
            ],
            [
               -1.1336613113113112,
               -0.9435127640720149
            ],
            [
               -1.1308587987987986,
               -0.9434374259159322
            ],
            [
               -1.1280562862862862,
               -0.9433365680495207
            ],
            [
               -1.1252537737737738,
               -0.9432190706840895
            ],
            [
               -1.1224512612612612,
               -0.943106256514888
            ],
            [
               -1.1196487487487485,
               -0.9430204387050645
            ],
            [
               -1.1168462362362361,
               -0.9429731043152807
            ],
            [
               -1.1140437237237237,
               -0.942956899976495
            ],
            [
               -1.111241211211211,
               -0.942944373259818
            ],
            [
               -1.1084386986986985,
               -0.9428942307689732
            ],
            [
               -1.105636186186186,
               -0.9427633792912655
            ],
            [
               -1.1028336736736737,
               -0.9425210110087103
            ],
            [
               -1.100031161161161,
               -0.942160137946807
            ],
            [
               -1.0972286486486484,
               -0.9417025886039208
            ],
            [
               -1.094426136136136,
               -0.9411954060219603
            ],
            [
               -1.0916236236236236,
               -0.9406992568943471
            ],
            [
               -1.088821111111111,
               -0.9402720409801504
            ],
            [
               -1.0860185985985984,
               -0.9399525447273314
            ],
            [
               -1.083216086086086,
               -0.9397491491240337
            ],
            [
               -1.0804135735735736,
               -0.9396371793177396
            ],
            [
               -1.077611061061061,
               -0.9395658836820022
            ],
            [
               -1.0748085485485483,
               -0.9394730570581129
            ],
            [
               -1.072006036036036,
               -0.9393029228159566
            ],
            [
               -1.0692035235235235,
               -0.9390218429426236
            ],
            [
               -1.066401011011011,
               -0.9386270918109716
            ],
            [
               -1.0635984984984983,
               -0.9381461136332621
            ],
            [
               -1.060795985985986,
               -0.9376266938775553
            ],
            [
               -1.0579934734734735,
               -0.9371213410099519
            ],
            [
               -1.0551909609609609,
               -0.9366709653773837
            ],
            [
               -1.0523884484484483,
               -0.9362930732549479
            ],
            [
               -1.0495859359359359,
               -0.935978127494212
            ],
            [
               -1.0467834234234235,
               -0.9356949850671485
            ],
            [
               -1.0439809109109108,
               -0.9354033191009294
            ],
            [
               -1.0411783983983982,
               -0.935068666677658
            ],
            [
               -1.0383758858858858,
               -0.9346749612993943
            ],
            [
               -1.0355733733733734,
               -0.9342303559365153
            ],
            [
               -1.0327708608608608,
               -0.9337644806527206
            ],
            [
               -1.0299683483483482,
               -0.9333182030179554
            ],
            [
               -1.0271658358358358,
               -0.9329294747495198
            ],
            [
               -1.0243633233233234,
               -0.9326201095058158
            ],
            [
               -1.0215608108108107,
               -0.9323879374044748
            ],
            [
               -1.0187582982982981,
               -0.9322068869839497
            ],
            [
               -1.0159557857857857,
               -0.9320348288697802
            ],
            [
               -1.0131532732732733,
               -0.9318264205897935
            ],
            [
               -1.0103507607607607,
               -0.9315466014652916
            ],
            [
               -1.007548248248248,
               -0.9311803177655398
            ],
            [
               -1.0047457357357357,
               -0.9307354909000152
            ],
            [
               -1.0019432232232233,
               -0.9302386352936416
            ],
            [
               -0.9991407107107106,
               -0.9297250286553642
            ],
            [
               -0.9963381981981981,
               -0.9292270667570022
            ],
            [
               -0.9935356856856856,
               -0.9287648255412881
            ],
            [
               -0.9907331731731731,
               -0.9283418247595274
            ],
            [
               -0.9879306606606606,
               -0.9279469651064409
            ],
            [
               -0.9851281481481481,
               -0.9275613599248851
            ],
            [
               -0.9823256356356356,
               -0.9271671217016997
            ],
            [
               -0.9795231231231231,
               -0.9267546669880524
            ],
            [
               -0.9767206106106106,
               -0.9263258987005698
            ],
            [
               -0.973918098098098,
               -0.925892359398335
            ],
            [
               -0.9711155855855855,
               -0.9254694344250782
            ],
            [
               -0.968313073073073,
               -0.9250691607119417
            ],
            [
               -0.9655105605605605,
               -0.9246946225798163
            ],
            [
               -0.962708048048048,
               -0.9243381629975504
            ],
            [
               -0.9599055355355355,
               -0.9239840355772226
            ],
            [
               -0.957103023023023,
               -0.9236143181946141
            ],
            [
               -0.9543005105105105,
               -0.9232156183299955
            ],
            [
               -0.951497997997998,
               -0.9227838256629628
            ],
            [
               -0.9486954854854854,
               -0.9223250055121148
            ],
            [
               -0.9458929729729728,
               -0.9218521318647055
            ],
            [
               -0.9430904604604604,
               -0.9213790802361259
            ],
            [
               -0.9402879479479478,
               -0.9209144391480018
            ],
            [
               -0.9374854354354354,
               -0.9204577845200077
            ],
            [
               -0.9346829229229228,
               -0.9200000433698181
            ],
            [
               -0.9318804104104104,
               -0.9195278488064926
            ],
            [
               -0.9290778978978977,
               -0.9190300523100132
            ],
            [
               -0.9262753853853853,
               -0.9185035334114025
            ],
            [
               -0.9234728728728727,
               -0.9179555898360512
            ],
            [
               -0.9206703603603603,
               -0.9174015038112404
            ],
            [
               -0.9178678478478477,
               -0.916857885328475
            ],
            [
               -0.9150653353353353,
               -0.916334303989442
            ],
            [
               -0.9122628228228227,
               -0.9158267403584737
            ],
            [
               -0.9094603103103103,
               -0.9153160253386614
            ],
            [
               -0.9066577977977976,
               -0.9147727224585336
            ],
            [
               -0.9038552852852852,
               -0.9141674155003037
            ],
            [
               -0.9010527727727726,
               -0.9134830182123161
            ],
            [
               -0.8982502602602602,
               -0.9127244658803053
            ],
            [
               -0.8954477477477477,
               -0.9119215750127201
            ],
            [
               -0.8926452352352352,
               -0.9111229617647985
            ],
            [
               -0.8898427227227227,
               -0.9103820456163416
            ],
            [
               -0.8870402102102102,
               -0.9097392439738408
            ],
            [
               -0.8842376976976977,
               -0.9092063324816675
            ],
            [
               -0.8814351851851852,
               -0.9087588104990643
            ],
            [
               -0.8786326726726726,
               -0.90833985255578
            ],
            [
               -0.8758301601601601,
               -0.9078756885108323
            ],
            [
               -0.8730276476476476,
               -0.9072982585715439
            ],
            [
               -0.8702251351351351,
               -0.9065681279792457
            ],
            [
               -0.8674226226226226,
               -0.905689999192052
            ],
            [
               -0.8646201101101101,
               -0.9047150924889571
            ],
            [
               -0.8618175975975975,
               -0.9037286668599616
            ],
            [
               -0.859015085085085,
               -0.9028257693786179
            ],
            [
               -0.8562125725725724,
               -0.9020823426578304
            ],
            [
               -0.8534100600600599,
               -0.901530693018735
            ],
            [
               -0.8506075475475474,
               -0.90114731439407
            ],
            [
               -0.8478050350350349,
               -0.9008574076892755
            ],
            [
               -0.8450025225225224,
               -0.9005552573750213
            ],
            [
               -0.8422000100100099,
               -0.9001345849388152
            ],
            [
               -0.8393974974974974,
               -0.899519737906934
            ],
            [
               -0.8365949849849849,
               -0.8986881760109147
            ],
            [
               -0.8337924724724723,
               -0.8976773366847111
            ],
            [
               -0.8309899599599598,
               -0.8965737699235334
            ],
            [
               -0.8281874474474473,
               -0.8954878864343438
            ],
            [
               -0.8253849349349348,
               -0.8945220217544214
            ],
            [
               -0.8225824224224223,
               -0.8937414152416094
            ],
            [
               -0.8197799099099098,
               -0.8931565860336621
            ],
            [
               -0.8169773973973973,
               -0.8927218891328685
            ],
            [
               -0.8141748848848848,
               -0.8923500013351202
            ],
            [
               -0.8113723723723723,
               -0.8919373514869546
            ],
            [
               -0.8085698598598597,
               -0.8913925435112136
            ],
            [
               -0.8057673473473472,
               -0.8906594587747805
            ],
            [
               -0.8029648348348347,
               -0.8897289214723569
            ],
            [
               -0.8001623223223222,
               -0.8886367013880616
            ],
            [
               -0.7973598098098097,
               -0.8874498585721629
            ],
            [
               -0.7945572972972972,
               -0.8862466393072976
            ],
            [
               -0.7917547847847847,
               -0.8850963907979648
            ],
            [
               -0.7889522722722722,
               -0.8840450707571916
            ],
            [
               -0.7861497597597596,
               -0.8831094154129888
            ],
            [
               -0.7833472472472471,
               -0.8822797127840409
            ],
            [
               -0.7805447347347346,
               -0.8815285204591874
            ],
            [
               -0.7777422222222221,
               -0.8808213798722202
            ],
            [
               -0.7749397097097096,
               -0.8801258628534101
            ],
            [
               -0.7721371971971971,
               -0.879416795324867
            ],
            [
               -0.7693346846846846,
               -0.8786774812124611
            ],
            [
               -0.7665321721721721,
               -0.8778983549673087
            ],
            [
               -0.7637296596596596,
               -0.8770751285607936
            ],
            [
               -0.760927147147147,
               -0.8762080345569467
            ],
            [
               -0.7581246346346345,
               -0.8753025471618183
            ],
            [
               -0.755322122122122,
               -0.874370640435062
            ],
            [
               -0.7525196096096095,
               -0.8734308851146104
            ],
            [
               -0.749717097097097,
               -0.8725058887985719
            ],
            [
               -0.7469145845845845,
               -0.8716167037011742
            ],
            [
               -0.744112072072072,
               -0.8707753921846733
            ],
            [
               -0.7413095595595595,
               -0.869978251706659
            ],
            [
               -0.738507047047047,
               -0.8692026179584305
            ],
            [
               -0.7357045345345344,
               -0.8684093838158564
            ],
            [
               -0.7329020220220219,
               -0.8675515693840528
            ],
            [
               -0.7300995095095094,
               -0.8665870684121166
            ],
            [
               -0.7272969969969969,
               -0.8654919071118345
            ],
            [
               -0.7244944844844844,
               -0.8642697106512556
            ],
            [
               -0.7216919719719719,
               -0.8629539184812478
            ],
            [
               -0.7188894594594594,
               -0.8616014215615679
            ],
            [
               -0.7160869469469469,
               -0.8602790245455052
            ],
            [
               -0.7132844344344343,
               -0.8590465264678784
            ],
            [
               -0.7104819219219218,
               -0.8579414152691542
            ],
            [
               -0.7076794094094093,
               -0.8569697370312135
            ],
            [
               -0.7048768968968968,
               -0.8561057549479056
            ],
            [
               -0.7020743843843843,
               -0.8553002157002756
            ],
            [
               -0.6992718718718718,
               -0.8544943531581168
            ],
            [
               -0.6964693593593593,
               -0.8536350982992673
            ],
            [
               -0.6936668468468468,
               -0.8526868735796689
            ],
            [
               -0.6908643343343343,
               -0.8516368078641239
            ],
            [
               -0.6880618218218217,
               -0.8504926432164204
            ],
            [
               -0.6852593093093092,
               -0.8492751141284964
            ],
            [
               -0.6824567967967967,
               -0.8480082647299751
            ],
            [
               -0.6796542842842842,
               -0.8467114666004665
            ],
            [
               -0.6768517717717717,
               -0.8453957805116392
            ],
            [
               -0.6740492592592592,
               -0.8440652730114706
            ],
            [
               -0.6712467467467467,
               -0.842721784716491
            ],
            [
               -0.6684442342342342,
               -0.8413702863914283
            ],
            [
               -0.6656417217217216,
               -0.8400218680315881
            ],
            [
               -0.6628392092092091,
               -0.8386925879942024
            ],
            [
               -0.6600366966966966,
               -0.8373983573357595
            ],
            [
               -0.6572341841841841,
               -0.8361479359740911
            ],
            [
               -0.6544316716716716,
               -0.8349371749265442
            ],
            [
               -0.6516291591591591,
               -0.8337473884831395
            ],
            [
               -0.6488266466466466,
               -0.8325492394689993
            ],
            [
               -0.6460241341341341,
               -0.8313113353481183
            ],
            [
               -0.6432216216216216,
               -0.830010722515476
            ],
            [
               -0.640419109109109,
               -0.8286414512521973
            ],
            [
               -0.6376165965965965,
               -0.8272178208330341
            ],
            [
               -0.634814084084084,
               -0.8257707049329328
            ],
            [
               -0.6320115715715715,
               -0.8243378696824666
            ],
            [
               -0.629209059059059,
               -0.8229514929803927
            ],
            [
               -0.6264065465465465,
               -0.8216272838494223
            ],
            [
               -0.623604034034034,
               -0.8203591861408763
            ],
            [
               -0.6208015215215215,
               -0.8191217281096401
            ],
            [
               -0.617999009009009,
               -0.8178793209229902
            ],
            [
               -0.6151964964964964,
               -0.8165992250851066
            ],
            [
               -0.6123939839839839,
               -0.8152634682115412
            ],
            [
               -0.6095914714714714,
               -0.8138752797502855
            ],
            [
               -0.6067889589589589,
               -0.8124575474125606
            ],
            [
               -0.6039864464464464,
               -0.8110437131906145
            ],
            [
               -0.6011839339339339,
               -0.8096643505799648
            ],
            [
               -0.5983814214214214,
               -0.8083343456443817
            ],
            [
               -0.5955789089089089,
               -0.8070454939687981
            ],
            [
               -0.5927763963963963,
               -0.8057674293964927
            ],
            [
               -0.5899738838838838,
               -0.8044567895653361
            ],
            [
               -0.5871713713713713,
               -0.8030714944169175
            ],
            [
               -0.5843688588588588,
               -0.8015850876641621
            ],
            [
               -0.5815663463463463,
               -0.7999959947542317
            ],
            [
               -0.5787638338338338,
               -0.7983283412273066
            ],
            [
               -0.5759613213213213,
               -0.7966240096795638
            ],
            [
               -0.5731588088088088,
               -0.7949287803640226
            ],
            [
               -0.5703562962962963,
               -0.7932775294239547
            ],
            [
               -0.5675537837837837,
               -0.7916837571349966
            ],
            [
               -0.5647512712712712,
               -0.7901370714367635
            ],
            [
               -0.5619487587587587,
               -0.7886092715515325
            ],
            [
               -0.5591462462462462,
               -0.7870664781370222
            ],
            [
               -0.5563437337337337,
               -0.7854825434815105
            ],
            [
               -0.5535412212212212,
               -0.7838485851209922
            ],
            [
               -0.5507387087087087,
               -0.782175069620237
            ],
            [
               -0.5479361961961962,
               -0.7804858293020833
            ],
            [
               -0.5451336836836836,
               -0.7788065908934476
            ],
            [
               -0.5423311711711711,
               -0.7771527927163895
            ],
            [
               -0.5395286586586586,
               -0.7755217947819124
            ],
            [
               -0.5367261461461461,
               -0.7738928818122335
            ],
            [
               -0.5339236336336336,
               -0.7722353476820465
            ],
            [
               -0.5311211211211211,
               -0.7705216208121215
            ],
            [
               -0.5283186086086086,
               -0.7687401540380745
            ],
            [
               -0.5255160960960961,
               -0.766902587501719
            ],
            [
               -0.5227135835835836,
               -0.7650416736836056
            ],
            [
               -0.519911071071071,
               -0.7631999562960345
            ],
            [
               -0.5171085585585585,
               -0.7614129246555119
            ],
            [
               -0.514306046046046,
               -0.7596928786029613
            ],
            [
               -0.5115035335335335,
               -0.7580199899134212
            ],
            [
               -0.508701021021021,
               -0.7563448026686739
            ],
            [
               -0.5058985085085085,
               -0.7546023847032732
            ],
            [
               -0.503095995995996,
               -0.7527339470153527
            ],
            [
               -0.5002934834834833,
               -0.7507086219995052
            ],
            [
               -0.49749097097097084,
               -0.7485374778405391
            ],
            [
               -0.4946884584584583,
               -0.7462741163654545
            ],
            [
               -0.4918859459459458,
               -0.74400067669276
            ],
            [
               -0.4890834334334333,
               -0.7418032238743171
            ],
            [
               -0.4862809209209208,
               -0.739744496476338
            ],
            [
               -0.4834784084084083,
               -0.7378433174253847
            ],
            [
               -0.48067589589589577,
               -0.7360680398821311
            ],
            [
               -0.47787338338338325,
               -0.7343467621821425
            ],
            [
               -0.47507087087087074,
               -0.7325912579261837
            ],
            [
               -0.47226835835835823,
               -0.7307266547982285
            ],
            [
               -0.4694658458458457,
               -0.7287166411271979
            ],
            [
               -0.4666633333333332,
               -0.7265752731890096
            ],
            [
               -0.4638608208208207,
               -0.7243609502220933
            ],
            [
               -0.4610583083083082,
               -0.7221543181215992
            ],
            [
               -0.4582557957957957,
               -0.7200276081762518
            ],
            [
               -0.45545328328328316,
               -0.7180161649408301
            ],
            [
               -0.45265077077077065,
               -0.7161024495172936
            ],
            [
               -0.44984825825825814,
               -0.7142186877864376
            ],
            [
               -0.4470457457457456,
               -0.712267925721473
            ],
            [
               -0.4442432332332331,
               -0.7101567545112086
            ],
            [
               -0.4414407207207206,
               -0.7078286577453878
            ],
            [
               -0.4386382082082081,
               -0.7052863723977809
            ],
            [
               -0.4358356956956956,
               -0.7025951231525998
            ],
            [
               -0.43303318318318307,
               -0.6998649609358576
            ],
            [
               -0.43023067067067056,
               -0.6972175542955923
            ],
            [
               -0.42742815815815804,
               -0.6947481958584991
            ],
            [
               -0.42462564564564553,
               -0.6924956021885482
            ],
            [
               -0.421823133133133,
               -0.6904296338049802
            ],
            [
               -0.4190206206206205,
               -0.6884611408986632
            ],
            [
               -0.416218108108108,
               -0.6864707506629848
            ],
            [
               -0.4134155955955955,
               -0.6843470727186278
            ],
            [
               -0.410613083083083,
               -0.6820216763987852
            ],
            [
               -0.40781057057057046,
               -0.6794893521095675
            ],
            [
               -0.40500805805805795,
               -0.6768072022774636
            ],
            [
               -0.40220554554554544,
               -0.6740732802762974
            ],
            [
               -0.39940303303303293,
               -0.6713923467237011
            ],
            [
               -0.3966005205205205,
               -0.6688405069931431
            ],
            [
               -0.3937980080080079,
               -0.6664406292672864
            ],
            [
               -0.3909954954954955,
               -0.6641565262214075
            ],
            [
               -0.3881929829829829,
               -0.6619073173624002
            ],
            [
               -0.3853904704704705,
               -0.659596470502791
            ],
            [
               -0.38258795795795786,
               -0.6571451369277892
            ],
            [
               -0.37978544544544546,
               -0.6545181936936515
            ],
            [
               -0.37698293293293283,
               -0.6517342349926947
            ],
            [
               -0.37418042042042043,
               -0.648856555468847
            ],
            [
               -0.3713779079079078,
               -0.6459688685927902
            ],
            [
               -0.3685753953953954,
               -0.6431447508154227
            ],
            [
               -0.3657728828828828,
               -0.6404217912127252
            ],
            [
               -0.3629703703703704,
               -0.6377895190328349
            ],
            [
               -0.36016785785785776,
               -0.6351951137587364
            ],
            [
               -0.35736534534534536,
               -0.6325645051198614
            ],
            [
               -0.35456283283283274,
               -0.6298310130541565
            ],
            [
               -0.35176032032032034,
               -0.6269610663113954
            ],
            [
               -0.3489578078078077,
               -0.6239676550383495
            ],
            [
               -0.3461552952952953,
               -0.6209065813317549
            ],
            [
               -0.3433527827827827,
               -0.6178566906197562
            ],
            [
               -0.3405502702702703,
               -0.6148909377727358
            ],
            [
               -0.33774775775775767,
               -0.6120483918930963
            ],
            [
               -0.33494524524524527,
               -0.6093170082238577
            ],
            [
               -0.33214273273273265,
               -0.6066333276300075
            ],
            [
               -0.32934022022022025,
               -0.6038995062989134
            ],
            [
               -0.3265377077077076,
               -0.6010122303773626
            ],
            [
               -0.323735195195195,
               -0.597894125128047
            ],
            [
               -0.3209326826826826,
               -0.5945175267092289
            ],
            [
               -0.31813017017017,
               -0.5909131263235685
            ],
            [
               -0.3153276576576576,
               -0.5871610480358249
            ],
            [
               -0.31252514514514496,
               -0.5833676236024548
            ],
            [
               -0.30972263263263256,
               -0.5796355599969565
            ],
            [
               -0.30692012012011993,
               -0.5760369367209697
            ],
            [
               -0.30411760760760753,
               -0.5725970627834158
            ],
            [
               -0.3013150950950949,
               -0.569293289011723
            ],
            [
               -0.2985125825825825,
               -0.5660678511513235
            ],
            [
               -0.2957100700700699,
               -0.5628494431980884
            ],
            [
               -0.2929075575575575,
               -0.5595759027438134
            ],
            [
               -0.29010504504504486,
               -0.5562107623798582
            ],
            [
               -0.28730253253253246,
               -0.5527491604823469
            ],
            [
               -0.28450002002001984,
               -0.5492126019108703
            ],
            [
               -0.28169750750750744,
               -0.5456358515455482
            ],
            [
               -0.2788949949949948,
               -0.5420515458102226
            ],
            [
               -0.2760924824824824,
               -0.5384782486312119
            ],
            [
               -0.2732899699699698,
               -0.534915796409924
            ],
            [
               -0.2704874574574574,
               -0.5313487131757437
            ],
            [
               -0.26768494494494477,
               -0.5277554289006645
            ],
            [
               -0.26488243243243237,
               -0.5241190991736251
            ],
            [
               -0.26207991991991975,
               -0.5204356135250032
            ],
            [
               -0.25927740740740735,
               -0.5167158280891893
            ],
            [
               -0.2564748948948947,
               -0.5129814971818087
            ],
            [
               -0.2536723823823823,
               -0.5092568226380749
            ],
            [
               -0.2508698698698697,
               -0.5055590744886995
            ],
            [
               -0.2480673573573573,
               -0.5018918532833392
            ],
            [
               -0.24526484484484468,
               -0.4982433248043399
            ],
            [
               -0.24246233233233228,
               -0.49458973326435346
            ],
            [
               -0.23965981981981965,
               -0.4909025201600618
            ],
            [
               -0.23685730730730725,
               -0.48715619866185106
            ],
            [
               -0.23405479479479463,
               -0.48333415159892384
            ],
            [
               -0.23125228228228223,
               -0.47943063468955777
            ],
            [
               -0.2284497697697696,
               -0.47544894894818507
            ],
            [
               -0.2256472572572572,
               -0.4713972753888794
            ],
            [
               -0.22284474474474458,
               -0.4672844231153039
            ],
            [
               -0.22004223223223218,
               -0.4631174599342908
            ],
            [
               -0.21723971971971956,
               -0.458902050486341
            ],
            [
               -0.21443720720720716,
               -0.4546448582751685
            ],
            [
               -0.21163469469469454,
               -0.4503562412260614
            ],
            [
               -0.20883218218218214,
               -0.44605119944631094
            ],
            [
               -0.2060296696696695,
               -0.44174726352625365
            ],
            [
               -0.2032271571571571,
               -0.4374594526606332
            ],
            [
               -0.2004246446446445,
               -0.4331939738363128
            ],
            [
               -0.1976221321321321,
               -0.4289432923863143
            ],
            [
               -0.19481961961961947,
               -0.4246851059228122
            ],
            [
               -0.19201710710710707,
               -0.4203865390517573
            ],
            [
               -0.18921459459459444,
               -0.41601294635023517
            ],
            [
               -0.18641208208208204,
               -0.41153878819528017
            ],
            [
               -0.18360956956956942,
               -0.40695689973581833
            ],
            [
               -0.18080705705705702,
               -0.4022826258160391
            ],
            [
               -0.1780045445445444,
               -0.39755079291035916
            ],
            [
               -0.175202032032032,
               -0.39280586969741166
            ],
            [
               -0.17239951951951937,
               -0.388088106696265
            ],
            [
               -0.16959700700700697,
               -0.38342005196857426
            ],
            [
               -0.16679449449449435,
               -0.37879798698278516
            ],
            [
               -0.16399198198198195,
               -0.3741913920005134
            ],
            [
               -0.16118946946946933,
               -0.36955097793368136
            ],
            [
               -0.15838695695695693,
               -0.3648229767897944
            ],
            [
               -0.1555844444444443,
               -0.3599652493895738
            ],
            [
               -0.1527819319319319,
               -0.3549600983883103
            ],
            [
               -0.14997941941941928,
               -0.3498197140916693
            ],
            [
               -0.14717690690690688,
               -0.344582581008058
            ],
            [
               -0.14437439439439426,
               -0.3393021105556335
            ],
            [
               -0.14157188188188186,
               -0.3340312332794361
            ],
            [
               -0.13876936936936923,
               -0.3288078502822103
            ],
            [
               -0.13596685685685683,
               -0.32364554332608947
            ],
            [
               -0.1331643443443442,
               -0.31853200065806414
            ],
            [
               -0.1303618318318318,
               -0.31343495415989603
            ],
            [
               -0.1275593193193192,
               -0.3083129958254575
            ],
            [
               -0.12475680680680679,
               -0.3031272833918219
            ],
            [
               -0.12195429429429416,
               -0.29785027663148295
            ],
            [
               -0.11915178178178176,
               -0.2924691323747611
            ],
            [
               -0.11634926926926914,
               -0.28698360367530656
            ],
            [
               -0.11354675675675674,
               -0.2814003686373204
            ],
            [
               -0.11074424424424412,
               -0.27572687591929906
            ],
            [
               -0.10794173173173172,
               -0.2699676338264227
            ],
            [
               -0.1051392192192191,
               -0.2641245079729703
            ],
            [
               -0.10233670670670669,
               -0.2582006157422035
            ],
            [
               -0.09953419419419407,
               -0.25220563568403015
            ],
            [
               -0.09673168168168167,
               -0.2461595216594092
            ],
            [
               -0.09392916916916905,
               -0.24009208656540487
            ],
            [
               -0.09112665665665665,
               -0.23403754274607397
            ],
            [
               -0.08832414414414402,
               -0.22802523585884676
            ],
            [
               -0.08552163163163162,
               -0.22206963536580143
            ],
            [
               -0.082719119119119,
               -0.21616339162645765
            ],
            [
               -0.0799166066066066,
               -0.21027656998813754
            ],
            [
               -0.07711409409409398,
               -0.20436320229797406
            ],
            [
               -0.07431158158158158,
               -0.1983737259921598
            ],
            [
               -0.07150906906906895,
               -0.1922696386556712
            ],
            [
               -0.06870655655655655,
               -0.1860356297751145
            ],
            [
               -0.06590404404404393,
               -0.17968501206025228
            ],
            [
               -0.06310153153153153,
               -0.1732563372990515
            ],
            [
               -0.06029901901901891,
               -0.1668019743213935
            ],
            [
               -0.057496506506506506,
               -0.1603721587725288
            ],
            [
               -0.054693993993993884,
               -0.15399963517825938
            ],
            [
               -0.05189148148148148,
               -0.14768991358839112
            ],
            [
               -0.04908896896896886,
               -0.14142035654520618
            ],
            [
               -0.04628645645645646,
               -0.13514839415595398
            ],
            [
               -0.04348394394394384,
               -0.1288261253643308
            ],
            [
               -0.040681431431431436,
               -0.1224164409114239
            ],
            [
               -0.037878918918918814,
               -0.11590532346091992
            ],
            [
               -0.03507640640640641,
               -0.10930630239765504
            ],
            [
               -0.03227389389389379,
               -0.10265570426746096
            ],
            [
               -0.02947138138138139,
               -0.09600042700164568
            ],
            [
               -0.026668868868868767,
               -0.08938242359765447
            ],
            [
               -0.023866356356356366,
               -0.08282508546489703
            ],
            [
               -0.021063843843843744,
               -0.07632595507255868
            ],
            [
               -0.018261331331331343,
               -0.06985797021492057
            ],
            [
               -0.01545881881881872,
               -0.06337854218801275
            ],
            [
               -0.01265630630630632,
               -0.056843202098648016
            ],
            [
               -0.009853793793793697,
               -0.05021917622656208
            ],
            [
               -0.007051281281281296,
               -0.043494498841335605
            ],
            [
               -0.004248768768768674,
               -0.03667999286948859
            ],
            [
               -0.001446256256256273,
               -0.02980399459941202
            ],
            [
               0.0013562562562563496,
               -0.022902155353061726
            ],
            [
               0.00415876876876875,
               -0.016006172932738538
            ],
            [
               0.006961281281281373,
               -0.009135400605320976
            ],
            [
               0.009763793793793774,
               -0.0022939824647632
            ],
            [
               0.012566306306306396,
               0.004526006979859221
            ],
            [
               0.015368818818818797,
               0.011337172379861704
            ],
            [
               0.01817133133133142,
               0.01814839651858663
            ],
            [
               0.02097384384384382,
               0.02495889972933485
            ],
            [
               0.023776356356356443,
               0.03175716053691535
            ],
            [
               0.026578868868868843,
               0.03852515149801278
            ],
            [
               0.029381381381381466,
               0.045246251333980914
            ],
            [
               0.03218389389389387,
               0.051913723874619455
            ],
            [
               0.03498640640640649,
               0.058536337801883
            ],
            [
               0.03778891891891911,
               0.0651386496543957
            ],
            [
               0.04059143143143151,
               0.07175534487354968
            ],
            [
               0.043393943943944135,
               0.07842116285028106
            ],
            [
               0.046196456456456536,
               0.08515957166921456
            ],
            [
               0.04899896896896916,
               0.0919739334137028
            ],
            [
               0.05180148148148156,
               0.09884421017189687
            ],
            [
               0.05460399399399418,
               0.10573053647215519
            ],
            [
               0.05740650650650658,
               0.11258280346244509
            ],
            [
               0.060209019019019205,
               0.11935348443365007
            ],
            [
               0.0630115315315316,
               0.1260099000936632
            ],
            [
               0.06581404404404423,
               0.1325422928585057
            ],
            [
               0.06861655655655663,
               0.13896537419372457
            ],
            [
               0.07141906906906925,
               0.14531299438602577
            ],
            [
               0.07422158158158165,
               0.15162762552990852
            ],
            [
               0.07702409409409428,
               0.15794782083967798
            ],
            [
               0.07982660660660668,
               0.16429729613589608
            ],
            [
               0.0826291191191193,
               0.17067867471504056
            ],
            [
               0.0854316316316317,
               0.17707347869739923
            ],
            [
               0.08823414414414432,
               0.18344810985706156
            ],
            [
               0.09103665665665672,
               0.18976389131676544
            ],
            [
               0.09383916916916935,
               0.19598819984082352
            ],
            [
               0.09664168168168175,
               0.2021035543884582
            ],
            [
               0.09944419419419437,
               0.20811222442955005
            ],
            [
               0.10224670670670677,
               0.21403523359639162
            ],
            [
               0.10504921921921939,
               0.2199061726016966
            ],
            [
               0.10785173173173179,
               0.22576158894905757
            ],
            [
               0.11065424424424442,
               0.2316305619365464
            ],
            [
               0.11345675675675682,
               0.23752622450794797
            ],
            [
               0.11625926926926944,
               0.24344145835839984
            ],
            [
               0.11906178178178184,
               0.24934992056016958
            ],
            [
               0.12186429429429446,
               0.25521222191614246
            ],
            [
               0.12466680680680686,
               0.26098577998508843
            ],
            [
               0.12746931931931949,
               0.2666359105257128
            ],
            [
               0.13027183183183189,
               0.2721453286108887
            ],
            [
               0.1330743443443445,
               0.2775195194649215
            ],
            [
               0.1358768568568569,
               0.2827863787922537
            ],
            [
               0.13867936936936953,
               0.28798992861159
            ],
            [
               0.14148188188188193,
               0.2931794707121409
            ],
            [
               0.14428439439439456,
               0.2983968547006601
            ],
            [
               0.14708690690690696,
               0.30366523571492926
            ],
            [
               0.14988941941941958,
               0.3089825235781317
            ],
            [
               0.15269193193193198,
               0.3143216383247243
            ],
            [
               0.1554944444444446,
               0.31963790237841927
            ],
            [
               0.158296956956957,
               0.3248818645789034
            ],
            [
               0.16109946946946962,
               0.3300141411066323
            ],
            [
               0.16390198198198203,
               0.3350180157570937
            ],
            [
               0.16670449449449465,
               0.3399059031390434
            ],
            [
               0.16950700700700705,
               0.34471734257589676
            ],
            [
               0.17230951951951967,
               0.34950858308816196
            ],
            [
               0.17511203203203207,
               0.3543363724868193
            ],
            [
               0.1779145445445447,
               0.35924049932299235
            ],
            [
               0.1807170570570571,
               0.3642303086109256
            ],
            [
               0.18351956956956972,
               0.369279523125847
            ],
            [
               0.18632208208208212,
               0.3743314257905563
            ],
            [
               0.18912459459459474,
               0.3793134194904929
            ],
            [
               0.19192710710710714,
               0.38415708256833164
            ],
            [
               0.19472961961961976,
               0.38881799163566944
            ],
            [
               0.19753213213213217,
               0.3932894129635206
            ],
            [
               0.2003346446446448,
               0.39760559361682973
            ],
            [
               0.2031371571571572,
               0.40183337428638355
            ],
            [
               0.2059396696696698,
               0.4060543125185294
            ],
            [
               0.2087421821821822,
               0.4103423848578768
            ],
            [
               0.21154469469469483,
               0.41474372328880404
            ],
            [
               0.21434720720720724,
               0.41926428026247986
            ],
            [
               0.21714971971971986,
               0.42386895879477837
            ],
            [
               0.21995223223223226,
               0.4284923090192442
            ],
            [
               0.22275474474474488,
               0.43305744449374145
            ],
            [
               0.22555725725725728,
               0.4374974416224618
            ],
            [
               0.2283597697697699,
               0.44177288837667966
            ],
            [
               0.2311622822822823,
               0.4458806064566895
            ],
            [
               0.23396479479479493,
               0.4498514244165923
            ],
            [
               0.23676730730730733,
               0.4537382991461713
            ],
            [
               0.23956981981981995,
               0.4575989764452425
            ],
            [
               0.24237233233233235,
               0.4614788471993245
            ],
            [
               0.24517484484484497,
               0.4653992738843984
            ],
            [
               0.24797735735735738,
               0.46935462086172985
            ],
            [
               0.25077986986987,
               0.4733182420803722
            ],
            [
               0.2535823823823824,
               0.4772547655720528
            ],
            [
               0.256384894894895,
               0.48113411497565517
            ],
            [
               0.2591874074074074,
               0.4849424069539908
            ],
            [
               0.26198991991992004,
               0.48868619327214124
            ],
            [
               0.26479243243243245,
               0.4923889673760945
            ],
            [
               0.26759494494494507,
               0.49608156107744616
            ],
            [
               0.27039745745745747,
               0.4997900961862357
            ],
            [
               0.2731999699699701,
               0.5035258639958493
            ],
            [
               0.2760024824824825,
               0.5072806900977394
            ],
            [
               0.2788049949949951,
               0.5110293329098546
            ],
            [
               0.2816075075075075,
               0.5147379851617189
            ],
            [
               0.28441002002002014,
               0.5183758580038005
            ],
            [
               0.28721253253253254,
               0.5219258270739869
            ],
            [
               0.29001504504504516,
               0.525390516162085
            ],
            [
               0.29281755755755756,
               0.5287918105096017
            ],
            [
               0.2956200700700702,
               0.5321640434954169
            ],
            [
               0.2984225825825826,
               0.535543206505745
            ],
            [
               0.3012250950950952,
               0.5389557865856656
            ],
            [
               0.3040276076076076,
               0.5424108465516835
            ],
            [
               0.30683012012012023,
               0.5458977686500259
            ],
            [
               0.30963263263263263,
               0.5493901314986991
            ],
            [
               0.31243514514514525,
               0.5528541656387514
            ],
            [
               0.31523765765765766,
               0.5562588179032718
            ],
            [
               0.3180401701701703,
               0.5595840978462977
            ],
            [
               0.3208426826826827,
               0.5628251530507267
            ],
            [
               0.3236451951951953,
               0.5659911107208748
            ],
            [
               0.3264477077077077,
               0.5690995531569407
            ],
            [
               0.3292502202202203,
               0.5721689301228126
            ],
            [
               0.3320527327327327,
               0.5752117784410975
            ],
            [
               0.33485524524524535,
               0.5782311608345827
            ],
            [
               0.33765775775775775,
               0.5812214517098733
            ],
            [
               0.34046027027027037,
               0.5841729626672708
            ],
            [
               0.34326278278278277,
               0.5870784945036068
            ],
            [
               0.3460652952952954,
               0.5899392083764432
            ],
            [
               0.3488678078078078,
               0.5927674525087681
            ],
            [
               0.3516703203203204,
               0.5955852625790148
            ],
            [
               0.3544728328328328,
               0.5984187912878176
            ],
            [
               0.35727534534534544,
               0.601290386040636
            ],
            [
               0.36007785785785784,
               0.6042109267328486
            ],
            [
               0.36288037037037046,
               0.6071750581028468
            ],
            [
               0.36568288288288286,
               0.6101610932449313
            ],
            [
               0.3684853953953955,
               0.6131359042686477
            ],
            [
               0.3712879079079079,
               0.6160635225968913
            ],
            [
               0.3740904204204205,
               0.618914953686924
            ],
            [
               0.3768929329329329,
               0.621676255635394
            ],
            [
               0.37969544544544553,
               0.6243523847121524
            ],
            [
               0.38249795795795793,
               0.6269655392239998
            ],
            [
               0.38530047047047056,
               0.6295483673244227
            ],
            [
               0.38810298298298296,
               0.63213395560698
            ],
            [
               0.3909054954954956,
               0.6347455216082833
            ],
            [
               0.393708008008008,
               0.637388894333743
            ],
            [
               0.3965105205205206,
               0.6400501281274129
            ],
            [
               0.3993130330330332,
               0.6426991602713734
            ],
            [
               0.4021155455455456,
               0.6452986929727822
            ],
            [
               0.40491805805805825,
               0.647815941222554
            ],
            [
               0.40772057057057065,
               0.6502339742361116
            ],
            [
               0.4105230830830833,
               0.6525593554084296
            ],
            [
               0.4133255955955957,
               0.654823678174201
            ],
            [
               0.4161281081081083,
               0.6570781782717778
            ],
            [
               0.4189306206206207,
               0.6593824615993882
            ],
            [
               0.4217331331331333,
               0.6617900244266917
            ],
            [
               0.4245356456456457,
               0.6643342123074236
            ],
            [
               0.42733815815815834,
               0.6670182888625542
            ],
            [
               0.43014067067067074,
               0.6698123365916167
            ],
            [
               0.43294318318318337,
               0.6726580210119644
            ],
            [
               0.43574569569569577,
               0.6754802533417816
            ],
            [
               0.4385482082082084,
               0.6782030132715151
            ],
            [
               0.4413507207207208,
               0.6807655186911787
            ],
            [
               0.4441532332332334,
               0.6831348466768108
            ],
            [
               0.4469557457457458,
               0.6853120441311324
            ],
            [
               0.44975825825825844,
               0.6873304616578623
            ],
            [
               0.45256077077077084,
               0.6892470333064624
            ],
            [
               0.45536328328328346,
               0.6911289603828713
            ],
            [
               0.45816579579579586,
               0.6930392698086518
            ],
            [
               0.4609683083083085,
               0.6950247516400023
            ],
            [
               0.4637708208208209,
               0.69710887056607
            ],
            [
               0.4665733333333335,
               0.699290702369098
            ],
            [
               0.4693758458458459,
               0.7015492550247053
            ],
            [
               0.47217835835835853,
               0.7038512041453067
            ],
            [
               0.47498087087087093,
               0.7061594738743285
            ],
            [
               0.47778338338338355,
               0.708440343694724
            ],
            [
               0.48058589589589595,
               0.7106676922050219
            ],
            [
               0.4833884084084086,
               0.7128242167229049
            ],
            [
               0.486190920920921,
               0.714900531256107
            ],
            [
               0.4889934334334336,
               0.7168935720800328
            ],
            [
               0.491795945945946,
               0.7188055787002525
            ],
            [
               0.4945984584584586,
               0.720644191004883
            ],
            [
               0.497400970970971,
               0.7224232580229135
            ],
            [
               0.5002034834834836,
               0.7241632264274787
            ],
            [
               0.503005995995996,
               0.7258898211086076
            ],
            [
               0.5058085085085087,
               0.7276302696799771
            ],
            [
               0.5086110210210211,
               0.7294073890559298
            ],
            [
               0.5114135335335337,
               0.7312330326564511
            ],
            [
               0.5142160460460461,
               0.7331031827817358
            ],
            [
               0.5170185585585587,
               0.7349969565004324
            ],
            [
               0.5198210710710711,
               0.7368808417169919
            ],
            [
               0.5226235835835837,
               0.7387178162986822
            ],
            [
               0.5254260960960961,
               0.7404791597444002
            ],
            [
               0.5282286086086088,
               0.7421554156577419
            ],
            [
               0.5310311211211212,
               0.7437626769580761
            ],
            [
               0.5338336336336338,
               0.7453413941049649
            ],
            [
               0.5366361461461462,
               0.74694705098526
            ],
            [
               0.5394386586586588,
               0.7486346932584276
            ],
            [
               0.5422411711711712,
               0.7504415694125763
            ],
            [
               0.5450436836836838,
               0.7523732375121315
            ],
            [
               0.5478461961961962,
               0.7543979153719376
            ],
            [
               0.5506487087087089,
               0.7564516519146073
            ],
            [
               0.5534512212212213,
               0.7584536701554365
            ],
            [
               0.5562537337337339,
               0.7603279648291688
            ],
            [
               0.5590562462462463,
               0.7620249983451857
            ],
            [
               0.5618587587587589,
               0.7635369218774986
            ],
            [
               0.5646612712712713,
               0.7649013929799477
            ],
            [
               0.5674637837837839,
               0.7661923426960175
            ],
            [
               0.5702662962962963,
               0.7674999856186433
            ],
            [
               0.573068808808809,
               0.7689057338096716
            ],
            [
               0.5758713213213213,
               0.7704593797814321
            ],
            [
               0.578673833833834,
               0.7721653682517209
            ],
            [
               0.5814763463463464,
               0.7739823034030919
            ],
            [
               0.584278858858859,
               0.7758358454436654
            ],
            [
               0.5870813713713714,
               0.7776410801656425
            ],
            [
               0.589883883883884,
               0.779327578686571
            ],
            [
               0.5926863963963964,
               0.7808596056597854
            ],
            [
               0.595488908908909,
               0.7822455155658044
            ],
            [
               0.5982914214214214,
               0.7835337834130366
            ],
            [
               0.6010939339339341,
               0.784797254689688
            ],
            [
               0.6038964464464465,
               0.7861107550382602
            ],
            [
               0.6066989589589589,
               0.7875290648070015
            ],
            [
               0.6095014714714717,
               0.7890718916071449
            ],
            [
               0.6123039839839841,
               0.7907200483373507
            ],
            [
               0.6151064964964965,
               0.7924234013015075
            ],
            [
               0.6179090090090089,
               0.794117494407371
            ],
            [
               0.6207115215215218,
               0.795743245496086
            ],
            [
               0.6235140340340342,
               0.797263498413562
            ],
            [
               0.6263165465465466,
               0.798671602351402
            ],
            [
               0.629119059059059,
               0.7999900263970665
            ],
            [
               0.6319215715715718,
               0.8012603045417179
            ],
            [
               0.6347240840840842,
               0.8025282507815474
            ],
            [
               0.6375265965965966,
               0.8038295628661951
            ],
            [
               0.640329109109109,
               0.8051803560975539
            ],
            [
               0.6431316216216219,
               0.806575146419416
            ],
            [
               0.6459341341341343,
               0.8079921104320504
            ],
            [
               0.6487366466466467,
               0.8094030406941668
            ],
            [
               0.651539159159159,
               0.8107840818128345
            ],
            [
               0.6543416716716719,
               0.812123450278126
            ],
            [
               0.6571441841841843,
               0.813423758902758
            ],
            [
               0.6599466966966967,
               0.8146986950125841
            ],
            [
               0.6627492092092091,
               0.8159658423697524
            ],
            [
               0.665551721721722,
               0.8172386769545197
            ],
            [
               0.6683542342342343,
               0.8185208237850621
            ],
            [
               0.6711567467467467,
               0.8198045996593963
            ],
            [
               0.6739592592592591,
               0.821074144942766
            ],
            [
               0.676761771771772,
               0.8223117333498553
            ],
            [
               0.6795642842842844,
               0.8235047633683752
            ],
            [
               0.6823667967967968,
               0.8246508317497184
            ],
            [
               0.6851693093093092,
               0.8257591409403902
            ],
            [
               0.687971821821822,
               0.8268479231373798
            ],
            [
               0.6907743343343344,
               0.827939009382334
            ],
            [
               0.6935768468468468,
               0.8290515992611245
            ],
            [
               0.6963793593593592,
               0.830197389622521
            ],
            [
               0.6991818718718721,
               0.8313785226624684
            ],
            [
               0.7019843843843845,
               0.8325886394748334
            ],
            [
               0.7047868968968969,
               0.833816160151531
            ],
            [
               0.7075894094094093,
               0.83504820639621
            ],
            [
               0.7103919219219221,
               0.8362735800177894
            ],
            [
               0.7131944344344345,
               0.837483859734589
            ],
            [
               0.7159969469469469,
               0.8386726676426848
            ],
            [
               0.7187994594594593,
               0.839834047070834
            ],
            [
               0.7216019719719722,
               0.8409613013727252
            ],
            [
               0.7244044844844846,
               0.8420473946173581
            ],
            [
               0.727206996996997,
               0.8430872157522489
            ],
            [
               0.7300095095095094,
               0.8440809993832851
            ],
            [
               0.7328120220220222,
               0.8450374183857978
            ],
            [
               0.7356145345345346,
               0.8459746749495747
            ],
            [
               0.738417047047047,
               0.8469184470483577
            ],
            [
               0.7412195595595594,
               0.8478966375886967
            ],
            [
               0.7440220720720723,
               0.8489321290598844
            ],
            [
               0.7468245845845847,
               0.8500356843477361
            ],
            [
               0.7496270970970971,
               0.8512013679670292
            ],
            [
               0.7524296096096099,
               0.8524062535004544
            ],
            [
               0.7552321221221223,
               0.8536149041050025
            ],
            [
               0.7580346346346347,
               0.8547875893958718
            ],
            [
               0.7608371471471471,
               0.8558899623022547
            ],
            [
               0.76363965965966,
               0.8569014026275719
            ],
            [
               0.7664421721721724,
               0.8578196285978947
            ],
            [
               0.7692446846846848,
               0.8586603518509355
            ],
            [
               0.7720471971971972,
               0.8594523002638659
            ],
            [
               0.77484970970971,
               0.8602293257049607
            ],
            [
               0.7776522222222224,
               0.8610220846972261
            ],
            [
               0.7804547347347348,
               0.8618516945884809
            ],
            [
               0.7832572472472472,
               0.8627269011465766
            ],
            [
               0.7860597597597601,
               0.8636449938158524
            ],
            [
               0.7888622722722725,
               0.8645954579729167
            ],
            [
               0.7916647847847849,
               0.8655645997653207
            ],
            [
               0.7944672972972973,
               0.8665393524972833
            ],
            [
               0.7972698098098101,
               0.8675091226634921
            ],
            [
               0.8000723223223225,
               0.8684655528996612
            ],
            [
               0.8028748348348349,
               0.8694010352832802
            ],
            [
               0.8056773473473473,
               0.8703073139329383
            ],
            [
               0.8084798598598602,
               0.8711753796518502
            ],
            [
               0.8112823723723726,
               0.8719971584945265
            ],
            [
               0.814084884884885,
               0.8727685407681938
            ],
            [
               0.8168873973973974,
               0.873492503325215
            ],
            [
               0.8196899099099102,
               0.8741807993908348
            ],
            [
               0.8224924224224226,
               0.8748530726633981
            ],
            [
               0.825294934934935,
               0.8755331719259525
            ],
            [
               0.8280974474474474,
               0.8762435487037221
            ],
            [
               0.8308999599599602,
               0.8769994720904071
            ],
            [
               0.8337024724724726,
               0.8778050328735767
            ],
            [
               0.836504984984985,
               0.8786524026739737
            ],
            [
               0.8393074974974974,
               0.8795247196113121
            ],
            [
               0.8421100100100103,
               0.8804016826435386
            ],
            [
               0.8449125225225227,
               0.8812659359747721
            ],
            [
               0.8477150350350351,
               0.882108003548107
            ],
            [
               0.8505175475475475,
               0.8829280360686915
            ],
            [
               0.8533200600600603,
               0.8837337946242543
            ],
            [
               0.8561225725725727,
               0.8845356961197834
            ],
            [
               0.8589250850850851,
               0.8853408644557317
            ],
            [
               0.8617275975975975,
               0.8861485388563037
            ],
            [
               0.8645301101101104,
               0.8869487161386185
            ],
            [
               0.8673326226226228,
               0.8877247049772328
            ],
            [
               0.8701351351351352,
               0.8884587823279364
            ],
            [
               0.8729376476476476,
               0.8891389195618828
            ],
            [
               0.8757401601601604,
               0.8897640564560982
            ],
            [
               0.8785426726726728,
               0.8903458485772298
            ],
            [
               0.8813451851851852,
               0.8909060546953176
            ],
            [
               0.8841476976976976,
               0.8914703218125084
            ],
            [
               0.8869502102102105,
               0.8920604809295283
            ],
            [
               0.8897527227227229,
               0.8926880755359083
            ],
            [
               0.8925552352352353,
               0.8933514617969454
            ],
            [
               0.8953577477477477,
               0.8940375621911583
            ],
            [
               0.8981602602602605,
               0.8947276673784792
            ],
            [
               0.9009627727727729,
               0.8954051777331811
            ],
            [
               0.9037652852852853,
               0.8960624153792742
            ],
            [
               0.9065677977977977,
               0.8967039174564113
            ],
            [
               0.9093703103103106,
               0.897344863581212
            ],
            [
               0.912172822822823,
               0.8980050626236347
            ],
            [
               0.9149753353353354,
               0.8987005908955492
            ],
            [
               0.9177778478478478,
               0.8994361257512016
            ],
            [
               0.9205803603603606,
               0.9002008925975291
            ],
            [
               0.923382872872873,
               0.9009699587307616
            ],
            [
               0.9261853853853854,
               0.9017107641992845
            ],
            [
               0.9289878978978978,
               0.9023929199174439
            ],
            [
               0.9317904104104107,
               0.902998083639343
            ],
            [
               0.9345929229229231,
               0.9035265839477562
            ],
            [
               0.9373954354354355,
               0.9039984649235511
            ],
            [
               0.9401979479479479,
               0.9044484346981481
            ],
            [
               0.9430004604604607,
               0.9049162034007181
            ],
            [
               0.9458029729729731,
               0.9054352087184898
            ],
            [
               0.9486054854854855,
               0.9060232414544811
            ],
            [
               0.9514079979979979,
               0.9066778371759308
            ],
            [
               0.9542105105105108,
               0.907377729128092
            ],
            [
               0.9570130230230232,
               0.9080897065662656
            ],
            [
               0.9598155355355356,
               0.908778550015932
            ],
            [
               0.962618048048048,
               0.9094168637131321
            ],
            [
               0.9654205605605608,
               0.9099918407175798
            ],
            [
               0.9682230730730732,
               0.9105071526260817
            ],
            [
               0.9710255855855856,
               0.910979817046758
            ],
            [
               0.973828098098098,
               0.9114334799350137
            ],
            [
               0.9766306106106108,
               0.9118905374387685
            ],
            [
               0.9794331231231233,
               0.9123656329153196
            ],
            [
               0.9822356356356357,
               0.912862340129813
            ],
            [
               0.985038148148148,
               0.9133736085388562
            ],
            [
               0.9878406606606609,
               0.913885274607366
            ],
            [
               0.9906431731731733,
               0.9143810757608939
            ],
            [
               0.9934456856856857,
               0.9148473935420922
            ],
            [
               0.9962481981981981,
               0.9152763874643681
            ],
            [
               0.9990507107107109,
               0.9156670112864527
            ],
            [
               1.0018532232232233,
               0.9160242573904376
            ],
            [
               1.0046557357357357,
               0.9163575132719723
            ],
            [
               1.0074582482482481,
               0.9166789611945758
            ],
            [
               1.010260760760761,
               0.9170025546638405
            ],
            [
               1.0130632732732734,
               0.9173434991277456
            ],
            [
               1.0158657857857858,
               0.9177176643676133
            ],
            [
               1.0186682982982982,
               0.9181402188930441
            ],
            [
               1.021470810810811,
               0.9186230894250895
            ],
            [
               1.0242733233233234,
               0.919171490447404
            ],
            [
               1.0270758358358358,
               0.9197804596385408
            ],
            [
               1.0298783483483482,
               0.9204327508586223
            ],
            [
               1.032680860860861,
               0.9210993456600913
            ],
            [
               1.0354833733733735,
               0.9217432093502813
            ],
            [
               1.0382858858858859,
               0.9223259206023124
            ],
            [
               1.0410883983983983,
               0.922815785255857
            ],
            [
               1.0438909109109111,
               0.923195379165207
            ],
            [
               1.0466934234234235,
               0.9234664171395366
            ],
            [
               1.049495935935936,
               0.9236504689763025
            ],
            [
               1.0522984484484483,
               0.9237851567946718
            ],
            [
               1.0551009609609612,
               0.9239167148645002
            ],
            [
               1.0579034734734736,
               0.9240907727840721
            ],
            [
               1.060705985985986,
               0.9243436312317908
            ],
            [
               1.0635084984984984,
               0.9246960342996784
            ],
            [
               1.0663110110110112,
               0.9251506307774777
            ],
            [
               1.0691135235235236,
               0.9256932581966768
            ],
            [
               1.071916036036036,
               0.9262972322160321
            ],
            [
               1.0747185485485484,
               0.926929258162204
            ],
            [
               1.0775210610610613,
               0.9275555099259145
            ],
            [
               1.0803235735735737,
               0.9281467618764261
            ],
            [
               1.083126086086086,
               0.9286819943498392
            ],
            [
               1.0859285985985985,
               0.9291503746449101
            ],
            [
               1.0887311111111113,
               0.929551774174445
            ],
            [
               1.0915336236236237,
               0.9298959944025884
            ],
            [
               1.0943361361361361,
               0.9302007563811012
            ],
            [
               1.0971386486486485,
               0.9304884477474984
            ],
            [
               1.0999411611611614,
               0.9307817677399555
            ],
            [
               1.1027436736736738,
               0.93109878888385
            ],
            [
               1.1055461861861862,
               0.9314484277706372
            ],
            [
               1.1083486986986986,
               0.9318276375193575
            ],
            [
               1.1111512112112114,
               0.9322215483828773
            ],
            [
               1.1139537237237238,
               0.9326071640081872
            ],
            [
               1.1167562362362362,
               0.9329601603343518
            ],
            [
               1.119558748748749,
               0.9332631479457614
            ],
            [
               1.1223612612612615,
               0.9335128948650313
            ],
            [
               1.1251637737737739,
               0.9337238793826685
            ],
            [
               1.1279662862862863,
               0.9339263530370214
            ],
            [
               1.130768798798799,
               0.9341587121522879
            ],
            [
               1.1335713113113115,
               0.9344559382326545
            ],
            [
               1.136373823823824,
               0.9348375046371165
            ],
            [
               1.1391763363363363,
               0.935298813875316
            ],
            [
               1.1419788488488491,
               0.9358095511648306
            ],
            [
               1.1447813613613615,
               0.9363203844255248
            ],
            [
               1.147583873873874,
               0.9367767489048899
            ],
            [
               1.1503863863863864,
               0.9371358925992153
            ],
            [
               1.1531888988988992,
               0.9373818391958377
            ],
            [
               1.1559914114114116,
               0.9375330834251312
            ],
            [
               1.158793923923924,
               0.9376397743033986
            ],
            [
               1.1615964364364364,
               0.9377703559367614
            ],
            [
               1.1643989489489492,
               0.9379911298916681
            ],
            [
               1.1672014614614616,
               0.9383448104228982
            ],
            [
               1.170003973973974,
               0.9388349174015416
            ],
            [
               1.1728064864864864,
               0.9394214084017998
            ],
            [
               1.1756089989989993,
               0.9400296385903926
            ],
            [
               1.1784115115115117,
               0.9405705555586421
            ],
            [
               1.181214024024024,
               0.9409663319816435
            ],
            [
               1.1840165365365365,
               0.9411736606968271
            ],
            [
               1.1868190490490493,
               0.9411974070801878
            ],
            [
               1.1896215615615617,
               0.941090163098335
            ],
            [
               1.1924240740740741,
               0.9409376102562816
            ],
            [
               1.1952265865865865,
               0.9408340800134527
            ],
            [
               1.1980290990990994,
               0.9408558323112941
            ],
            [
               1.2008316116116118,
               0.9410403077193705
            ],
            [
               1.2036341241241242,
               0.9413776794580404
            ],
            [
               1.2064366366366366,
               0.941817054823356
            ],
            [
               1.2092391491491494,
               0.9422849551814649
            ],
            [
               1.2120416616616618,
               0.9427097981039212
            ],
            [
               1.2148441741741742,
               0.9430443033787077
            ],
            [
               1.2176466866866866,
               0.9432786297458571
            ],
            [
               1.2204491991991995,
               0.9434403003320972
            ],
            [
               1.2232517117117119,
               0.9435814763049444
            ],
            [
               1.2260542242242243,
               0.9437583610708689
            ],
            [
               1.2288567367367367,
               0.9440100409737406
            ],
            [
               1.2316592492492495,
               0.944344064960531
            ],
            [
               1.234461761761762,
               0.9447335780023762
            ],
            [
               1.2372642742742743,
               0.9451267423665153
            ],
            [
               1.2400667867867867,
               0.945464931806133
            ],
            [
               1.2428692992992996,
               0.9457032281410063
            ],
            [
               1.245671811811812,
               0.9458260816233492
            ],
            [
               1.2484743243243244,
               0.9458528045965053
            ],
            [
               1.2512768368368368,
               0.9458311810644284
            ],
            [
               1.2540793493493496,
               0.9458216070952263
            ],
            [
               1.256881861861862,
               0.9458773845595112
            ],
            [
               1.2596843743743744,
               0.9460279774124638
            ],
            [
               1.2624868868868868,
               0.9462708347669755
            ],
            [
               1.2652893993993997,
               0.9465742610909791
            ],
            [
               1.268091911911912,
               0.9468899075040715
            ],
            [
               1.2708944244244245,
               0.9471701588563295
            ],
            [
               1.2736969369369369,
               0.9473841473812457
            ],
            [
               1.2764994494494497,
               0.9475268404299502
            ],
            [
               1.279301961961962,
               0.9476183205682767
            ],
            [
               1.2821044744744745,
               0.9476940045244233
            ],
            [
               1.284906986986987,
               0.9477898117624137
            ],
            [
               1.2877094994994998,
               0.9479280241450672
            ],
            [
               1.2905120120120122,
               0.9481091738964214
            ],
            [
               1.2933145245245246,
               0.9483129339884115
            ],
            [
               1.296117037037037,
               0.9485075457616297
            ],
            [
               1.2989195495495498,
               0.9486640689611039
            ],
            [
               1.3017220620620622,
               0.9487698707072729
            ],
            [
               1.3045245745745746,
               0.9488359705875
            ],
            [
               1.307327087087087,
               0.9488950683690529
            ],
            [
               1.3101295995995998,
               0.9489905116700419
            ],
            [
               1.3129321121121122,
               0.9491598813137687
            ],
            [
               1.3157346246246246,
               0.9494190443863286
            ],
            [
               1.318537137137137,
               0.9497526460507542
            ],
            [
               1.32133964964965,
               0.9501149978132131
            ],
            [
               1.3241421621621623,
               0.9504418403171611
            ],
            [
               1.3269446746746747,
               0.950669699876384
            ],
            [
               1.329747187187187,
               0.9507568131706847
            ],
            [
               1.3325496996997,
               0.9506988162089485
            ],
            [
               1.3353522122122123,
               0.9505338671717705
            ],
            [
               1.3381547247247247,
               0.950335122827981
            ],
            [
               1.3409572372372371,
               0.9501924467986298
            ],
            [
               1.34375974974975,
               0.9501886010908656
            ],
            [
               1.3465622622622624,
               0.9503768767914582
            ],
            [
               1.3493647747747748,
               0.9507666385584088
            ],
            [
               1.3521672872872872,
               0.951320795577189
            ],
            [
               1.3549697997998,
               0.9519656053577872
            ],
            [
               1.3577723123123124,
               0.9526096360481668
            ],
            [
               1.3605748248248248,
               0.9531662647285126
            ],
            [
               1.3633773373373372,
               0.9535734602267874
            ],
            [
               1.36617984984985,
               0.9538058569500871
            ],
            [
               1.3689823623623625,
               0.953876737265339
            ],
            [
               1.3717848748748749,
               0.9538305853245088
            ],
            [
               1.3745873873873873,
               0.9537293807100604
            ],
            [
               1.3773898998999001,
               0.9536370594798453
            ],
            [
               1.3801924124124125,
               0.953606351687786
            ],
            [
               1.382994924924925,
               0.9536707805277591
            ],
            [
               1.3857974374374373,
               0.9538426094227019
            ],
            [
               1.3885999499499502,
               0.9541156838706197
            ],
            [
               1.3914024624624626,
               0.9544710077501317
            ],
            [
               1.394204974974975,
               0.954882750960645
            ],
            [
               1.3970074874874874,
               0.9553230590783786
            ],
            [
               1.39981,
               0.9557651033231078
            ]
         ]
      },
      {
         "data": [
            [
               1.39991,
               0.9553119703630883
            ],
            [
               1.3971074774774772,
               0.954760586993292
            ],
            [
               1.3943049549549547,
               0.9542171149569021
            ],
            [
               1.391502432432432,
               0.9537265020275729
            ],
            [
               1.3886999099099095,
               0.9533135768845775
            ],
            [
               1.385897387387387,
               0.9529813769680882
            ],
            [
               1.3830948648648644,
               0.9527163155406815
            ],
            [
               1.3802923423423419,
               0.9524974645640316
            ],
            [
               1.3774898198198193,
               0.9523060436547928
            ],
            [
               1.3746872972972968,
               0.9521315236028489
            ],
            [
               1.3718847747747747,
               0.9519723869878991
            ],
            [
               1.369082252252252,
               0.9518318726098753
            ],
            [
               1.3662797297297296,
               0.9517110788324508
            ],
            [
               1.363477207207207,
               0.951602839456053
            ],
            [
               1.3606746846846844,
               0.9514894367370559
            ],
            [
               1.3578721621621619,
               0.9513456320224127
            ],
            [
               1.3550696396396393,
               0.9511462935092982
            ],
            [
               1.3522671171171168,
               0.9508759317671258
            ],
            [
               1.3494645945945942,
               0.9505364782298424
            ],
            [
               1.3466620720720717,
               0.9501500506253346
            ],
            [
               1.3438595495495491,
               0.9497551178610872
            ],
            [
               1.3410570270270266,
               0.949396811364815
            ],
            [
               1.338254504504504,
               0.9491142844964231
            ],
            [
               1.335451981981982,
               0.9489292073740241
            ],
            [
               1.3326494594594593,
               0.9488392558370529
            ],
            [
               1.3298469369369368,
               0.9488188695597732
            ],
            [
               1.3270444144144142,
               0.9488271578471816
            ],
            [
               1.3242418918918917,
               0.9488204529544175
            ],
            [
               1.3214393693693691,
               0.948765472565257
            ],
            [
               1.3186368468468466,
               0.9486488800231536
            ],
            [
               1.315834324324324,
               0.9484802689233152
            ],
            [
               1.3130318018018015,
               0.9482878059613056
            ],
            [
               1.310229279279279,
               0.948108175931476
            ],
            [
               1.3074267567567563,
               0.9479742675308482
            ],
            [
               1.3046242342342338,
               0.9479046334764485
            ],
            [
               1.3018217117117112,
               0.9478979971732475
            ],
            [
               1.2990191891891887,
               0.9479342725371169
            ],
            [
               1.2962166666666666,
               0.9479813681628828
            ],
            [
               1.293414144144144,
               0.9480052191409745
            ],
            [
               1.2906116216216215,
               0.9479796233196929
            ],
            [
               1.287809099099099,
               0.9478927866768407
            ],
            [
               1.2850065765765764,
               0.9477488149838604
            ],
            [
               1.2822040540540538,
               0.9475642031602858
            ],
            [
               1.2794015315315312,
               0.9473610153629153
            ],
            [
               1.2765990090090087,
               0.947159369409645
            ],
            [
               1.2737964864864861,
               0.9469717816628314
            ],
            [
               1.2709939639639636,
               0.9468009985488957
            ],
            [
               1.268191441441441,
               0.9466415434460587
            ],
            [
               1.2653889189189185,
               0.9464838805184552
            ],
            [
               1.262586396396396,
               0.9463193072143845
            ],
            [
               1.2597838738738734,
               0.9461436667089678
            ],
            [
               1.2569813513513513,
               0.9459586510722351
            ],
            [
               1.2541788288288287,
               0.9457705235778484
            ],
            [
               1.2513763063063061,
               0.9455870900706544
            ],
            [
               1.2485737837837836,
               0.9454143204160557
            ],
            [
               1.245771261261261,
               0.9452539854202229
            ],
            [
               1.2429687387387385,
               0.9451031067298441
            ],
            [
               1.240166216216216,
               0.9449551948562591
            ],
            [
               1.2373636936936934,
               0.9448025305685441
            ],
            [
               1.2345611711711708,
               0.9446384154416734
            ],
            [
               1.2317586486486483,
               0.9444584846626816
            ],
            [
               1.2289561261261257,
               0.94426072999592
            ],
            [
               1.2261536036036031,
               0.9440445534348687
            ],
            [
               1.2233510810810806,
               0.9438096517851386
            ],
            [
               1.2205485585585585,
               0.9435556005733383
            ],
            [
               1.217746036036036,
               0.9432826281577611
            ],
            [
               1.2149435135135134,
               0.9429934126988546
            ],
            [
               1.2121409909909908,
               0.9426950909273433
            ],
            [
               1.2093384684684683,
               0.9424003399368444
            ],
            [
               1.2065359459459457,
               0.9421265608294915
            ],
            [
               1.2037334234234232,
               0.9418928323731206
            ],
            [
               1.2009309009009006,
               0.9417151881281691
            ],
            [
               1.198128378378378,
               0.9416015572037861
            ],
            [
               1.1953258558558555,
               0.9415480678214949
            ],
            [
               1.192523333333333,
               0.9415381633904616
            ],
            [
               1.1897208108108104,
               0.9415451688973471
            ],
            [
               1.1869182882882878,
               0.9415378361843563
            ],
            [
               1.1841157657657653,
               0.94148738097445
            ],
            [
               1.1813132432432432,
               0.9413739744398208
            ],
            [
               1.1785107207207206,
               0.9411907801634751
            ],
            [
               1.175708198198198,
               0.9409444029493843
            ],
            [
               1.1729056756756755,
               0.9406517724957189
            ],
            [
               1.170103153153153,
               0.9403346157392163
            ],
            [
               1.1673006306306304,
               0.9400133793180365
            ],
            [
               1.1644981081081078,
               0.939702506931215
            ],
            [
               1.1616955855855853,
               0.9394083592991487
            ],
            [
               1.1588930630630627,
               0.9391300328500796
            ],
            [
               1.1560905405405402,
               0.9388622810303249
            ],
            [
               1.1532880180180176,
               0.9385990615499078
            ],
            [
               1.150485495495495,
               0.938336166315662
            ],
            [
               1.1476829729729725,
               0.9380719400271138
            ],
            [
               1.14488045045045,
               0.9378060210752088
            ],
            [
               1.1420779279279278,
               0.9375369614177287
            ],
            [
               1.1392754054054053,
               0.9372601213994194
            ],
            [
               1.1364728828828827,
               0.9369671646702045
            ],
            [
               1.1336703603603602,
               0.9366478143754837
            ],
            [
               1.1308678378378376,
               0.9362935318205465
            ],
            [
               1.128065315315315,
               0.9359018435799542
            ],
            [
               1.1252627927927925,
               0.9354795624970935
            ],
            [
               1.12246027027027,
               0.9350433478436744
            ],
            [
               1.1196577477477474,
               0.9346168976191596
            ],
            [
               1.1168552252252248,
               0.9342252740847579
            ],
            [
               1.1140527027027023,
               0.9338879905260773
            ],
            [
               1.1112501801801797,
               0.9336130996912293
            ],
            [
               1.1084476576576572,
               0.9333943616410747
            ],
            [
               1.105645135135135,
               0.9332126467075403
            ],
            [
               1.1028426126126125,
               0.933041343971384
            ],
            [
               1.10004009009009,
               0.9328541734102103
            ],
            [
               1.0972375675675674,
               0.9326329282835721
            ],
            [
               1.0944350450450449,
               0.9323726259168699
            ],
            [
               1.0916325225225223,
               0.9320823574973467
            ],
            [
               1.0888299999999997,
               0.9317815352584513
            ],
            [
               1.0860274774774772,
               0.9314927603553764
            ],
            [
               1.0832249549549546,
               0.9312336537471166
            ],
            [
               1.080422432432432,
               0.9310103220786623
            ],
            [
               1.0776199099099095,
               0.9308145622359281
            ],
            [
               1.074817387387387,
               0.930625645140136
            ],
            [
               1.0720148648648644,
               0.9304160027416255
            ],
            [
               1.0692123423423419,
               0.9301588938036902
            ],
            [
               1.0664098198198197,
               0.9298355618537131
            ],
            [
               1.0636072972972972,
               0.9294396920076065
            ],
            [
               1.0608047747747746,
               0.928977989159266
            ],
            [
               1.058002252252252,
               0.928467057378833
            ],
            [
               1.0551997297297295,
               0.9279279722749578
            ],
            [
               1.052397207207207,
               0.9273805875376433
            ],
            [
               1.0495946846846844,
               0.9268395033638503
            ],
            [
               1.0467921621621619,
               0.9263128287159779
            ],
            [
               1.0439896396396393,
               0.9258037150285603
            ],
            [
               1.0411871171171168,
               0.9253135675732069
            ],
            [
               1.0383845945945942,
               0.9248452473104956
            ],
            [
               1.0355820720720716,
               0.9244046665144974
            ],
            [
               1.032779549549549,
               0.9239999022159617
            ],
            [
               1.0299770270270265,
               0.923638016041409
            ],
            [
               1.0271745045045044,
               0.923320768495766
            ],
            [
               1.0243719819819819,
               0.9230409715794046
            ],
            [
               1.0215694594594593,
               0.9227811253744722
            ],
            [
               1.0187669369369368,
               0.9225152629040627
            ],
            [
               1.0159644144144142,
               0.922213839808556
            ],
            [
               1.0131618918918917,
               0.9218504366525029
            ],
            [
               1.010359369369369,
               0.9214083659225198
            ],
            [
               1.0075568468468465,
               0.9208852235796441
            ],
            [
               1.004754324324324,
               0.9202940071955132
            ],
            [
               1.0019518018018014,
               0.9196604344665265
            ],
            [
               0.9991492792792789,
               0.9190171966830127
            ],
            [
               0.9963467567567563,
               0.9183967183519166
            ],
            [
               0.9935442342342338,
               0.9178243213545239
            ],
            [
               0.9907417117117117,
               0.9173134474963021
            ],
            [
               0.9879391891891891,
               0.9168639038191528
            ],
            [
               0.9851366666666665,
               0.9164632161990056
            ],
            [
               0.982334144144144,
               0.9160903935752858
            ],
            [
               0.9795316216216214,
               0.9157209327406344
            ],
            [
               0.9767290990990989,
               0.9153318139436197
            ],
            [
               0.9739265765765763,
               0.9149054920827704
            ],
            [
               0.9711240540540538,
               0.9144323228394491
            ],
            [
               0.9683215315315312,
               0.91391130185221
            ],
            [
               0.9655190090090087,
               0.9133493107696238
            ],
            [
               0.9627164864864861,
               0.912759216887127
            ],
            [
               0.9599139639639636,
               0.9121572052622451
            ],
            [
               0.957111441441441,
               0.9115597159991957
            ],
            [
               0.9543089189189184,
               0.9109803816506841
            ],
            [
               0.9515063963963963,
               0.9104274204873528
            ],
            [
               0.9487038738738738,
               0.9099019870481424
            ],
            [
               0.9459013513513512,
               0.9093979252390956
            ],
            [
               0.9430988288288287,
               0.9089031454336041
            ],
            [
               0.9402963063063061,
               0.9084024607188441
            ],
            [
               0.9374937837837836,
               0.9078812650357262
            ],
            [
               0.934691261261261,
               0.9073290811339763
            ],
            [
               0.9318887387387385,
               0.9067419173033631
            ],
            [
               0.9290862162162159,
               0.906122644568059
            ],
            [
               0.9262836936936933,
               0.9054792057685381
            ],
            [
               0.9234811711711708,
               0.904821219507459
            ],
            [
               0.9206786486486482,
               0.9041561787523613
            ],
            [
               0.9178761261261257,
               0.9034867033423537
            ],
            [
               0.9150736036036036,
               0.9028100362484861
            ],
            [
               0.912271081081081,
               0.9021202109961253
            ],
            [
               0.9094685585585585,
               0.901412295546673
            ],
            [
               0.9066660360360359,
               0.9006871998045138
            ],
            [
               0.9038635135135134,
               0.899955087207261
            ],
            [
               0.9010609909909908,
               0.8992356848950758
            ],
            [
               0.8982584684684682,
               0.8985547295652629
            ],
            [
               0.8954559459459457,
               0.8979371426448037
            ],
            [
               0.8926534234234231,
               0.8973988388563028
            ],
            [
               0.8898509009009006,
               0.8969398458599065
            ],
            [
               0.887048378378378,
               0.89654130800385
            ],
            [
               0.8842458558558555,
               0.8961679120896473
            ],
            [
               0.8814433333333329,
               0.8957755886011494
            ],
            [
               0.8786408108108104,
               0.8953225473950055
            ],
            [
               0.8758382882882882,
               0.8947804246021263
            ],
            [
               0.8730357657657657,
               0.89414203460753
            ],
            [
               0.8702332432432431,
               0.893423106002851
            ],
            [
               0.8674307207207206,
               0.8926572029002449
            ],
            [
               0.864628198198198,
               0.8918852214781865
            ],
            [
               0.8618256756756755,
               0.8911426764891572
            ],
            [
               0.8590231531531529,
               0.8904488144952971
            ],
            [
               0.8562206306306304,
               0.8898010892993773
            ],
            [
               0.8534181081081078,
               0.889176834163492
            ],
            [
               0.8506155855855853,
               0.8885416068516769
            ],
            [
               0.8478130630630627,
               0.887861452925975
            ],
            [
               0.8450105405405401,
               0.8871149933856912
            ],
            [
               0.8422080180180176,
               0.8863012692627519
            ],
            [
               0.839405495495495,
               0.885440681596736
            ],
            [
               0.8366029729729729,
               0.8845686876871492
            ],
            [
               0.8338004504504504,
               0.8837243669339969
            ],
            [
               0.8309979279279278,
               0.8829377100068903
            ],
            [
               0.8281954054054053,
               0.8822199096209111
            ],
            [
               0.8253928828828827,
               0.8815598882144029
            ],
            [
               0.8225903603603602,
               0.8809281460368958
            ],
            [
               0.8197878378378376,
               0.880286500436642
            ],
            [
               0.816985315315315,
               0.8796002904200824
            ],
            [
               0.8141827927927925,
               0.8788488373233685
            ],
            [
               0.8113802702702699,
               0.8780306528843778
            ],
            [
               0.8085777477477474,
               0.8771618148416005
            ],
            [
               0.8057752252252248,
               0.8762683947765055
            ],
            [
               0.8029727027027023,
               0.8753759382976518
            ],
            [
               0.8001701801801802,
               0.8745000024890592
            ],
            [
               0.7973676576576576,
               0.8736412864981913
            ],
            [
               0.794565135135135,
               0.8727871169458095
            ],
            [
               0.7917626126126125,
               0.8719186151268532
            ],
            [
               0.7889600900900899,
               0.8710206699146883
            ],
            [
               0.7861575675675674,
               0.8700906880666106
            ],
            [
               0.7833550450450448,
               0.8691424398966856
            ],
            [
               0.7805525225225223,
               0.8682030703468551
            ],
            [
               0.7777499999999997,
               0.8673038939691775
            ],
            [
               0.7749474774774772,
               0.8664680216355349
            ],
            [
               0.7721449549549546,
               0.8656992797543075
            ],
            [
               0.769342432432432,
               0.8649767248571871
            ],
            [
               0.7665399099099095,
               0.8642573233047102
            ],
            [
               0.763737387387387,
               0.8634866182994134
            ],
            [
               0.7609348648648648,
               0.8626143838214562
            ],
            [
               0.7581323423423423,
               0.8616103610063197
            ],
            [
               0.7553298198198197,
               0.8604748845746115
            ],
            [
               0.7525272972972972,
               0.8592406854457673
            ],
            [
               0.7497247747747746,
               0.8579649401024194
            ],
            [
               0.7469222522522521,
               0.8567138061510844
            ],
            [
               0.7441197297297295,
               0.8555441672990782
            ],
            [
               0.741317207207207,
               0.8544882601079966
            ],
            [
               0.7385146846846844,
               0.8535459351258408
            ],
            [
               0.7357121621621618,
               0.8526868162838037
            ],
            [
               0.7329096396396393,
               0.8518613991582693
            ],
            [
               0.7301071171171167,
               0.8510172549807091
            ],
            [
               0.7273045945945942,
               0.8501149456909207
            ],
            [
               0.7245020720720716,
               0.8491385175357495
            ],
            [
               0.7216995495495495,
               0.8480974141744386
            ],
            [
               0.718897027027027,
               0.8470196405864872
            ],
            [
               0.7160945045045044,
               0.8459389827021526
            ],
            [
               0.7132919819819818,
               0.8448810297653562
            ],
            [
               0.7104894594594593,
               0.8438530096920349
            ],
            [
               0.7076869369369367,
               0.8428409712243958
            ],
            [
               0.7048844144144142,
               0.8418151703155988
            ],
            [
               0.7020818918918916,
               0.8407415888792931
            ],
            [
               0.6992793693693691,
               0.8395953535814559
            ],
            [
               0.6964768468468465,
               0.8383711727296306
            ],
            [
               0.693674324324324,
               0.8370869790640806
            ],
            [
               0.6908718018018014,
               0.835779364587963
            ],
            [
               0.6880692792792789,
               0.8344922730258384
            ],
            [
               0.6852667567567567,
               0.8332627711883491
            ],
            [
               0.6824642342342342,
               0.8321087403089502
            ],
            [
               0.6796617117117116,
               0.8310226719030773
            ],
            [
               0.6768591891891891,
               0.8299736631696131
            ],
            [
               0.6740566666666665,
               0.8289169196854783
            ],
            [
               0.671254144144144,
               0.8278075545688617
            ],
            [
               0.6684516216216214,
               0.8266140837699552
            ],
            [
               0.6656490990990989,
               0.8253272152998727
            ],
            [
               0.6628465765765763,
               0.8239612205474969
            ],
            [
               0.6600440540540538,
               0.8225477504216581
            ],
            [
               0.6572415315315312,
               0.821124515734023
            ],
            [
               0.6544390090090086,
               0.8197229101996224
            ],
            [
               0.6516364864864861,
               0.8183588620344935
            ],
            [
               0.6488339639639635,
               0.8170299150443602
            ],
            [
               0.6460314414414414,
               0.815719239286659
            ],
            [
               0.6432289189189189,
               0.8144047767102325
            ],
            [
               0.6404263963963963,
               0.8130699153855714
            ],
            [
               0.6376238738738738,
               0.8117115840393914
            ],
            [
               0.6348213513513512,
               0.8103426299094862
            ],
            [
               0.6320188288288286,
               0.8089874361117995
            ],
            [
               0.6292163063063061,
               0.8076722108917758
            ],
            [
               0.6264137837837835,
               0.8064133726500291
            ],
            [
               0.623611261261261,
               0.8052082647074472
            ],
            [
               0.6208087387387384,
               0.8040317740069094
            ],
            [
               0.6180062162162159,
               0.802840513592429
            ],
            [
               0.6152036936936933,
               0.8015837016100699
            ],
            [
               0.6124011711711708,
               0.8002175777776205
            ],
            [
               0.6095986486486482,
               0.798718909208654
            ],
            [
               0.6067961261261261,
               0.7970932825373296
            ],
            [
               0.6039936036036035,
               0.7953754146988307
            ],
            [
               0.601191081081081,
               0.7936211427095876
            ],
            [
               0.5983885585585584,
               0.7918932922649766
            ],
            [
               0.5955860360360359,
               0.7902454713387181
            ],
            [
               0.5927835135135133,
               0.7887084209453488
            ],
            [
               0.5899809909909908,
               0.7872827268514715
            ],
            [
               0.5871784684684682,
               0.7859397490006539
            ],
            [
               0.5843759459459457,
               0.7846301949673614
            ],
            [
               0.5815734234234231,
               0.7832976095182657
            ],
            [
               0.5787709009009008,
               0.7818928127155457
            ],
            [
               0.5759683783783782,
               0.7803853158719516
            ],
            [
               0.5731658558558557,
               0.7787688996065798
            ],
            [
               0.5703633333333331,
               0.777060421134685
            ],
            [
               0.5675608108108106,
               0.7752929051890849
            ],
            [
               0.564758288288288,
               0.7735054576070555
            ],
            [
               0.5619557657657654,
               0.7717331225931228
            ],
            [
               0.5591532432432431,
               0.769999401089959
            ],
            [
               0.5563507207207206,
               0.768312992206577
            ],
            [
               0.553548198198198,
               0.7666688591231292
            ],
            [
               0.5507456756756755,
               0.7650524508122893
            ],
            [
               0.5479431531531529,
               0.7634452087131455
            ],
            [
               0.5451406306306303,
               0.7618294994313373
            ],
            [
               0.5423381081081078,
               0.7601917301714666
            ],
            [
               0.5395355855855855,
               0.758523319709073
            ],
            [
               0.5367330630630629,
               0.7568200430538008
            ],
            [
               0.5339305405405403,
               0.755080741333551
            ],
            [
               0.5311280180180178,
               0.7533063608062633
            ],
            [
               0.5283254954954952,
               0.7514998321275558
            ],
            [
               0.5255229729729727,
               0.7496666597446757
            ],
            [
               0.5227204504504503,
               0.7478155583901018
            ],
            [
               0.5199179279279278,
               0.7459582880655125
            ],
            [
               0.5171154054054052,
               0.7441080899898531
            ],
            [
               0.5143128828828827,
               0.7422767207627966
            ],
            [
               0.5115103603603601,
               0.7404707819484413
            ],
            [
               0.5087078378378376,
               0.7386885549232898
            ],
            [
               0.505905315315315,
               0.7369186420034826
            ],
            [
               0.5031027927927927,
               0.7351413007407168
            ],
            [
               0.5003002702702701,
               0.7333325435122123
            ],
            [
               0.4974977477477476,
               0.7314701222839821
            ],
            [
               0.494695225225225,
               0.7295397619412429
            ],
            [
               0.49189270270270247,
               0.7275397316508615
            ],
            [
               0.4890901801801799,
               0.7254821884534074
            ],
            [
               0.48628765765765736,
               0.723390620793463
            ],
            [
               0.483485135135135,
               0.7212939001214635
            ],
            [
               0.48068261261261247,
               0.7192185425229227
            ],
            [
               0.4778800900900899,
               0.7171814255063824
            ],
            [
               0.47507756756756736,
               0.7151851651899663
            ],
            [
               0.4722750450450448,
               0.7132176176828513
            ],
            [
               0.46947252252252225,
               0.7112557349499555
            ],
            [
               0.4666699999999997,
               0.7092726567050566
            ],
            [
               0.46386747747747736,
               0.7072458828394512
            ],
            [
               0.4610649549549548,
               0.7051639857735129
            ],
            [
               0.45826243243243225,
               0.7030297300951152
            ],
            [
               0.4554599099099097,
               0.700858559311885
            ],
            [
               0.45265738738738714,
               0.6986728566760837
            ],
            [
               0.4498548648648646,
               0.696493738182056
            ],
            [
               0.44705234234234204,
               0.6943329607740605
            ],
            [
               0.4442498198198197,
               0.6921875553750921
            ],
            [
               0.44144729729729715,
               0.6900389981500931
            ],
            [
               0.4386447747747746,
               0.6878573500273844
            ],
            [
               0.43584225225225204,
               0.6856092490266341
            ],
            [
               0.4330397297297295,
               0.6832674151187195
            ],
            [
               0.43023720720720693,
               0.6808188114592133
            ],
            [
               0.4274346846846844,
               0.6782689687608685
            ],
            [
               0.42463216216216204,
               0.6756411168209042
            ],
            [
               0.4218296396396395,
               0.6729703306559325
            ],
            [
               0.41902711711711693,
               0.6702944048228485
            ],
            [
               0.4162245945945944,
               0.6676441513738063
            ],
            [
               0.4134220720720718,
               0.6650359713574462
            ],
            [
               0.41061954954954927,
               0.6624688329547488
            ],
            [
               0.40781702702702693,
               0.6599264296654785
            ],
            [
               0.4050145045045044,
               0.6573837166492665
            ],
            [
               0.4022119819819818,
               0.6548157219650741
            ],
            [
               0.39940945945945927,
               0.6522058988582226
            ],
            [
               0.3966069369369367,
               0.6495515055379439
            ],
            [
               0.39380441441441416,
               0.6468644804456833
            ],
            [
               0.3910018918918916,
               0.6441676985260827
            ],
            [
               0.3881993693693693,
               0.6414878953456641
            ],
            [
               0.3853968468468467,
               0.6388474991195481
            ],
            [
               0.38259432432432416,
               0.6362578406221171
            ],
            [
               0.3797918018018016,
               0.6337156809526525
            ],
            [
               0.37698927927927905,
               0.6312039109003105
            ],
            [
               0.3741867567567565,
               0.6286960008291604
            ],
            [
               0.37138423423423395,
               0.6261627215272618
            ],
            [
               0.3685817117117116,
               0.6235791237667798
            ],
            [
               0.36577918918918906,
               0.6209298769743312
            ],
            [
               0.3629766666666665,
               0.618211729317729
            ],
            [
               0.36017414414414395,
               0.6154327991223485
            ],
            [
               0.3573716216216214,
               0.6126093116525247
            ],
            [
               0.35456909909909884,
               0.609760978272889
            ],
            [
               0.3517665765765763,
               0.6069063410841551
            ],
            [
               0.34896405405405395,
               0.6040591143115135
            ],
            [
               0.3461615315315314,
               0.6012260245634451
            ],
            [
               0.34335900900900884,
               0.5984061245035501
            ],
            [
               0.3405564864864863,
               0.5955912268364837
            ],
            [
               0.33775396396396373,
               0.5927670598106753
            ],
            [
               0.3349514414414412,
               0.5899149236946314
            ],
            [
               0.3321489189189186,
               0.587013868171687
            ],
            [
               0.3293463963963963,
               0.5840435279589626
            ],
            [
               0.32654387387387374,
               0.5809876293429139
            ],
            [
               0.3237413513513512,
               0.5778378234993242
            ],
            [
               0.3209388288288286,
               0.5745970584496619
            ],
            [
               0.31813630630630607,
               0.5712813963659076
            ],
            [
               0.3153337837837835,
               0.5679192281882568
            ],
            [
               0.31253126126126096,
               0.5645473306692783
            ],
            [
               0.30972873873873863,
               0.5612040735928578
            ],
            [
               0.3069262162162161,
               0.5579210673442325
            ],
            [
               0.3041236936936935,
               0.5547152977740406
            ],
            [
               0.30132117117117097,
               0.5515840080799606
            ],
            [
               0.2985186486486484,
               0.5485040913607462
            ],
            [
               0.29571612612612586,
               0.5454366223074717
            ],
            [
               0.2929136036036035,
               0.5423356874820029
            ],
            [
               0.29011108108108097,
               0.5391593254060902
            ],
            [
               0.2873085585585584,
               0.5358796159090813
            ],
            [
               0.28450603603603586,
               0.5324890592749861
            ],
            [
               0.2817035135135133,
               0.5290013821065076
            ],
            [
               0.27890099099099075,
               0.5254465219588167
            ],
            [
               0.2760984684684682,
               0.5218612800932254
            ],
            [
               0.27329594594594586,
               0.5182784343087
            ],
            [
               0.2704934234234233,
               0.5147175422964463
            ],
            [
               0.26769090090090075,
               0.5111800885610278
            ],
            [
               0.2648883783783782,
               0.5076502189998698
            ],
            [
               0.26208585585585564,
               0.5041005304169819
            ],
            [
               0.2592833333333331,
               0.5005008256119333
            ],
            [
               0.25648081081081053,
               0.496826919886756
            ],
            [
               0.2536782882882882,
               0.4930667506165677
            ],
            [
               0.25087576576576565,
               0.4892221143653699
            ],
            [
               0.2480732432432431,
               0.485305940432076
            ],
            [
               0.24527072072072054,
               0.481336539058582
            ],
            [
               0.24246819819819798,
               0.4773312007607483
            ],
            [
               0.23966567567567543,
               0.4733015556943988
            ],
            [
               0.23686315315315287,
               0.4692522465706606
            ],
            [
               0.23406063063063054,
               0.4651830667981888
            ],
            [
               0.23125810810810798,
               0.4610933053794025
            ],
            [
               0.22845558558558543,
               0.45698615757783
            ],
            [
               0.22565306306306288,
               0.4528710406325778
            ],
            [
               0.22285054054054032,
               0.44876250572569015
            ],
            [
               0.22004801801801777,
               0.44467583842796254
            ],
            [
               0.2172454954954952,
               0.4406208539533198
            ],
            [
               0.21444297297297288,
               0.43659627035651005
            ],
            [
               0.21164045045045032,
               0.43258702472670624
            ],
            [
               0.20883792792792777,
               0.42856595806526204
            ],
            [
               0.20603540540540521,
               0.4244997557101488
            ],
            [
               0.20323288288288266,
               0.42035744917507867
            ],
            [
               0.2004303603603601,
               0.41611875198364634
            ],
            [
               0.19762783783783777,
               0.41177941969929827
            ],
            [
               0.19482531531531522,
               0.4073517549493101
            ],
            [
               0.19202279279279266,
               0.40286001169387026
            ],
            [
               0.1892202702702701,
               0.39833221324105195
            ],
            [
               0.18641774774774755,
               0.39379115038494666
            ],
            [
               0.183615225225225,
               0.38924760798810865
            ],
            [
               0.18081270270270244,
               0.38469806537659607
            ],
            [
               0.1780101801801801,
               0.38012750788605065
            ],
            [
               0.17520765765765756,
               0.37551615176005115
            ],
            [
               0.172405135135135,
               0.37084749024113367
            ],
            [
               0.16960261261261245,
               0.36611462816739143
            ],
            [
               0.1668000900900899,
               0.3613225525735908
            ],
            [
               0.16399756756756734,
               0.3564855421003645
            ],
            [
               0.16119504504504478,
               0.3516207756983202
            ],
            [
               0.15839252252252245,
               0.3467406691270377
            ],
            [
               0.1555899999999999,
               0.3418469900889074
            ],
            [
               0.15278747747747734,
               0.336929168559886
            ],
            [
               0.14998495495495479,
               0.3319676464774159
            ],
            [
               0.14718243243243223,
               0.3269411746459175
            ],
            [
               0.14437990990990968,
               0.32183538723090543
            ],
            [
               0.14157738738738712,
               0.3166493703824389
            ],
            [
               0.1387748648648648,
               0.31139755056692653
            ],
            [
               0.13597234234234223,
               0.30610586956682834
            ],
            [
               0.13316981981981968,
               0.30080330702784436
            ],
            [
               0.13036729729729712,
               0.2955115945894343
            ],
            [
               0.12756477477477457,
               0.2902367690439396
            ],
            [
               0.12476225225225201,
               0.28496570968531454
            ],
            [
               0.12195972972972946,
               0.27966914156775513
            ],
            [
               0.11915720720720713,
               0.2743103339505445
            ],
            [
               0.11635468468468457,
               0.2688566811619359
            ],
            [
               0.11355216216216202,
               0.2632902611673824
            ],
            [
               0.11074963963963946,
               0.25761373546469646
            ],
            [
               0.10794711711711691,
               0.2518495095100251
            ],
            [
               0.10514459459459435,
               0.2460323794579061
            ],
            [
               0.1023420720720718,
               0.24019813763565626
            ],
            [
               0.09953954954954947,
               0.23437200024143012
            ],
            [
               0.09673702702702691,
               0.22856076266814312
            ],
            [
               0.09393450450450436,
               0.22275126799608783
            ],
            [
               0.0911319819819818,
               0.21691556621405006
            ],
            [
               0.08832945945945925,
               0.21102083445956898
            ],
            [
               0.08552693693693669,
               0.20504054045387732
            ],
            [
               0.08272441441441436,
               0.19896301440283964
            ],
            [
               0.0799218918918918,
               0.19279463651779657
            ],
            [
               0.07711936936936925,
               0.18655684345756632
            ],
            [
               0.0743168468468467,
               0.18027836359677618
            ],
            [
               0.07151432432432414,
               0.17398570160482668
            ],
            [
               0.06871180180180159,
               0.16769533613517693
            ],
            [
               0.06590927927927903,
               0.16141024317916103
            ],
            [
               0.0631067567567567,
               0.15512157047679362
            ],
            [
               0.060304234234234144,
               0.148814269744715
            ],
            [
               0.05750171171171159,
               0.14247402400384082
            ],
            [
               0.054699189189189035,
               0.13609244608051435
            ],
            [
               0.05189666666666648,
               0.12966839568175886
            ],
            [
               0.049094144144143925,
               0.12320500799542508
            ],
            [
               0.04629162162162137,
               0.11670394273057341
            ],
            [
               0.04348909909909904,
               0.11015967079987424
            ],
            [
               0.04068657657657648,
               0.10355676723231488
            ],
            [
               0.03788405405405393,
               0.09687207246013621
            ],
            [
               0.035081531531531374,
               0.09008161736925546
            ],
            [
               0.03227900900900882,
               0.08317013482103375
            ],
            [
               0.029476486486486264,
               0.07613962980448347
            ],
            [
               0.02667396396396371,
               0.06901343402884524
            ],
            [
               0.023871441441441377,
               0.061833529872498405
            ],
            [
               0.021068918918918822,
               0.05465125557220135
            ],
            [
               0.018266396396396267,
               0.04751396777591188
            ],
            [
               0.015463873873873712,
               0.040451915810968964
            ],
            [
               0.012661351351351158,
               0.03346980391962345
            ],
            [
               0.009858828828828603,
               0.026546127845732015
            ],
            [
               0.007056306306306048,
               0.0196408071320337
            ],
            [
               0.004253783783783716,
               0.012708781113783985
            ],
            [
               0.0014512612612611608,
               0.0057151178648586765
            ],
            [
               -0.001351261261261394,
               -0.0013534132567599721
            ],
            [
               -0.004153783783783949,
               -0.008484181186151796
            ],
            [
               -0.006956306306306503,
               -0.015643262012717096
            ],
            [
               -0.009758828828829058,
               -0.022787009906865774
            ],
            [
               -0.012561351351351613,
               -0.029876464190272234
            ],
            [
               -0.015363873873873946,
               -0.03688948038033685
            ],
            [
               -0.0181663963963965,
               -0.04382637192152716
            ],
            [
               -0.020968918918919055,
               -0.050707273583945445
            ],
            [
               -0.02377144144144161,
               -0.05756250278482905
            ],
            [
               -0.026573963963964164,
               -0.06441977106888552
            ],
            [
               -0.02937648648648672,
               -0.07129322391464143
            ],
            [
               -0.03217900900900905,
               -0.07817853156612059
            ],
            [
               -0.03498153153153161,
               -0.08505588420536808
            ],
            [
               -0.03778405405405416,
               -0.09189963999803913
            ],
            [
               -0.040586576576576716,
               -0.09869070630137661
            ],
            [
               -0.04338909909909927,
               -0.1054265340123492
            ],
            [
               -0.046191621621621826,
               -0.11212437234547967
            ],
            [
               -0.04899414414414438,
               -0.11881593274462543
            ],
            [
               -0.05179666666666671,
               -0.1255349472145944
            ],
            [
               -0.05459918918918927,
               -0.13230203231637871
            ],
            [
               -0.05740171171171182,
               -0.13911264993831812
            ],
            [
               -0.06020423423423438,
               -0.14593319400895088
            ],
            [
               -0.06300675675675693,
               -0.15270751390859572
            ],
            [
               -0.06580927927927949,
               -0.15937243534959705
            ],
            [
               -0.06861180180180204,
               -0.16587740521013644
            ],
            [
               -0.07141432432432437,
               -0.1722015543935938
            ],
            [
               -0.07421684684684693,
               -0.17836199082380927
            ],
            [
               -0.07701936936936948,
               -0.1844099201090839
            ],
            [
               -0.07982189189189204,
               -0.1904153309335483
            ],
            [
               -0.0826244144144146,
               -0.1964450370902639
            ],
            [
               -0.08542693693693715,
               -0.20254137919002008
            ],
            [
               -0.0882294594594597,
               -0.20870890432078631
            ],
            [
               -0.09103198198198204,
               -0.21491377450743349
            ],
            [
               -0.09383450450450459,
               -0.221096338923833
            ],
            [
               -0.09663702702702714,
               -0.22719272107837513
            ],
            [
               -0.0994395495495497,
               -0.23315803441790833
            ],
            [
               -0.10224207207207225,
               -0.23898312231705882
            ],
            [
               -0.10504459459459481,
               -0.24469882858268627
            ],
            [
               -0.10784711711711736,
               -0.2503660562155469
            ],
            [
               -0.1106496396396397,
               -0.2560548106247212
            ],
            [
               -0.11345216216216225,
               -0.2618193279247892
            ],
            [
               -0.1162546846846848,
               -0.2676778765672308
            ],
            [
               -0.11905720720720736,
               -0.27360433928162503
            ],
            [
               -0.12185972972972992,
               -0.279534715095417
            ],
            [
               -0.12466225225225247,
               -0.28538658635781283
            ],
            [
               -0.12746477477477502,
               -0.29108513629586524
            ],
            [
               -0.13026729729729736,
               -0.29658702961532474
            ],
            [
               -0.1330698198198199,
               -0.3018941752533871
            ],
            [
               -0.13587234234234247,
               -0.30705283165255143
            ],
            [
               -0.13867486486486502,
               -0.3121384927742385
            ],
            [
               -0.14147738738738758,
               -0.3172317776002896
            ],
            [
               -0.14427990990991013,
               -0.32239348402900986
            ],
            [
               -0.14708243243243246,
               -0.3276470639326013
            ],
            [
               -0.14988495495495502,
               -0.3329740369747756
            ],
            [
               -0.15268747747747757,
               -0.33832328666154415
            ],
            [
               -0.15549000000000013,
               -0.343630403931615
            ],
            [
               -0.15829252252252268,
               -0.3488399399143591
            ],
            [
               -0.16109504504504524,
               -0.35392273079872977
            ],
            [
               -0.1638975675675678,
               -0.35888255108382
            ],
            [
               -0.16670009009009013,
               -0.3637504251537607
            ],
            [
               -0.16950261261261268,
               -0.36856947344748586
            ],
            [
               -0.17230513513513523,
               -0.3733765344470417
            ],
            [
               -0.1751076576576578,
               -0.37818778458156316
            ],
            [
               -0.17791018018018034,
               -0.382993853869187
            ],
            [
               -0.1807127027027029,
               -0.38776617511655315
            ],
            [
               -0.18351522522522545,
               -0.39247191848868884
            ],
            [
               -0.1863177477477478,
               -0.3970914841211411
            ],
            [
               -0.18912027027027034,
               -0.40163141312782163
            ],
            [
               -0.1919227927927929,
               -0.4061271598301303
            ],
            [
               -0.19472531531531545,
               -0.4106338849003958
            ],
            [
               -0.197527837837838,
               -0.4152079338372983
            ],
            [
               -0.20033036036036056,
               -0.41988531216024677
            ],
            [
               -0.20313288288288311,
               -0.4246649087938556
            ],
            [
               -0.20593540540540545,
               -0.4295028886893278
            ],
            [
               -0.208737927927928,
               -0.4343210031423393
            ],
            [
               -0.21154045045045056,
               -0.43902682197431625
            ],
            [
               -0.2143429729729731,
               -0.4435397367746627
            ],
            [
               -0.21714549549549567,
               -0.44781447989789186
            ],
            [
               -0.21994801801801822,
               -0.4518545935426748
            ],
            [
               -0.22275054054054078,
               -0.45571153291814076
            ],
            [
               -0.2255530630630631,
               -0.4594697733961996
            ],
            [
               -0.22835558558558566,
               -0.46322280212673755
            ],
            [
               -0.23115810810810822,
               -0.46704768047944184
            ],
            [
               -0.23396063063063077,
               -0.4709860507936638
            ],
            [
               -0.23676315315315333,
               -0.4750370380604803
            ],
            [
               -0.23956567567567588,
               -0.47916337237712786
            ],
            [
               -0.24236819819819821,
               -0.48330769818105984
            ],
            [
               -0.24517072072072077,
               -0.48741293733676766
            ],
            [
               -0.24797324324324332,
               -0.4914397339717251
            ],
            [
               -0.2507757657657659,
               -0.49537559658387237
            ],
            [
               -0.25357828828828843,
               -0.4992336743967028
            ],
            [
               -0.256380810810811,
               -0.5030428876197568
            ],
            [
               -0.25918333333333354,
               -0.5068340024552074
            ],
            [
               -0.2619858558558559,
               -0.5106272279656205
            ],
            [
               -0.26478837837837843,
               -0.514425776382476
            ],
            [
               -0.267590900900901,
               -0.5182171269689204
            ],
            [
               -0.27039342342342354,
               -0.5219805772481605
            ],
            [
               -0.2731959459459461,
               -0.5256972847139525
            ],
            [
               -0.27599846846846865,
               -0.5293582794400038
            ],
            [
               -0.2788009909909912,
               -0.5329670737706145
            ],
            [
               -0.28160351351351354,
               -0.5365359860549734
            ],
            [
               -0.2844060360360361,
               -0.5400780920944328
            ],
            [
               -0.28720855855855865,
               -0.5435986774787396
            ],
            [
               -0.2900110810810812,
               -0.5470903854628764
            ],
            [
               -0.29281360360360376,
               -0.5505347909809564
            ],
            [
               -0.2956161261261263,
               -0.5539104457735791
            ],
            [
               -0.29841864864864887,
               -0.5572045917633159
            ],
            [
               -0.3012211711711712,
               -0.5604238766538703
            ],
            [
               -0.30402369369369375,
               -0.5635993171351372
            ],
            [
               -0.3068262162162163,
               -0.5667825615811135
            ],
            [
               -0.30962873873873886,
               -0.5700335963582177
            ],
            [
               -0.3124312612612614,
               -0.57340329482151
            ],
            [
               -0.31523378378378397,
               -0.5769164032287102
            ],
            [
               -0.3180363063063065,
               -0.5805608291358608
            ],
            [
               -0.32083882882882886,
               -0.5842872705903714
            ],
            [
               -0.3236413513513514,
               -0.5880198915779924
            ],
            [
               -0.32644387387387397,
               -0.5916750660025956
            ],
            [
               -0.3292463963963965,
               -0.5951824810359565
            ],
            [
               -0.3320489189189191,
               -0.5985020862691961
            ],
            [
               -0.33485144144144163,
               -0.601631789232143
            ],
            [
               -0.3376539639639642,
               -0.6046039297425305
            ],
            [
               -0.3404564864864865,
               -0.6074723029112921
            ],
            [
               -0.3432590090090091,
               -0.6102945237422397
            ],
            [
               -0.34606153153153163,
               -0.6131157869958743
            ],
            [
               -0.3488640540540542,
               -0.6159591757010987
            ],
            [
               -0.35166657657657674,
               -0.618824999337672
            ],
            [
               -0.3544690990990993,
               -0.6216982230308878
            ],
            [
               -0.3572716216216216,
               -0.6245601581260662
            ],
            [
               -0.3600741441441442,
               -0.6273992752805577
            ],
            [
               -0.36287666666666674,
               -0.6302167157732337
            ],
            [
               -0.3656791891891893,
               -0.6330244881140481
            ],
            [
               -0.36848171171171185,
               -0.6358374792765293
            ],
            [
               -0.3712842342342344,
               -0.638663047004894
            ],
            [
               -0.37408675675675696,
               -0.6414930554901528
            ],
            [
               -0.3768892792792793,
               -0.6443023295891983
            ],
            [
               -0.37969180180180184,
               -0.6470549568211466
            ],
            [
               -0.3824943243243244,
               -0.6497166341895926
            ],
            [
               -0.38529684684684695,
               -0.6522685956379983
            ],
            [
               -0.3880993693693695,
               -0.6547176319113939
            ],
            [
               -0.39090189189189206,
               -0.6570977932887312
            ],
            [
               -0.3937044144144146,
               -0.6594622221823279
            ],
            [
               -0.39650693693693695,
               -0.6618671859844711
            ],
            [
               -0.3993094594594595,
               -0.6643534370039541
            ],
            [
               -0.40211198198198206,
               -0.6669313500459804
            ],
            [
               -0.4049145045045046,
               -0.6695753189765377
            ],
            [
               -0.40771702702702717,
               -0.6722298987855637
            ],
            [
               -0.4105195495495496,
               -0.6748261748729019
            ],
            [
               -0.41332207207207217,
               -0.677303235277189
            ],
            [
               -0.4161245945945947,
               -0.6796277114454434
            ],
            [
               -0.4189271171171173,
               -0.6818048527922584
            ],
            [
               -0.4217296396396397,
               -0.6838773743822462
            ],
            [
               -0.4245321621621623,
               -0.6859124192891151
            ],
            [
               -0.42733468468468483,
               -0.687980981545701
            ],
            [
               -0.4301372072072073,
               -0.6901366427503461
            ],
            [
               -0.4329397297297298,
               -0.6924006119527248
            ],
            [
               -0.4357422522522524,
               -0.694757789030432
            ],
            [
               -0.4385447747747748,
               -0.697164710832866
            ],
            [
               -0.4413472972972974,
               -0.6995661583083361
            ],
            [
               -0.44414981981981994,
               -0.7019143381768631
            ],
            [
               -0.4469523423423425,
               -0.7041838929842015
            ],
            [
               -0.44975486486486493,
               -0.7063777296043832
            ],
            [
               -0.4525573873873875,
               -0.7085221215057158
            ],
            [
               -0.45535990990991004,
               -0.71065345824302
            ],
            [
               -0.4581624324324325,
               -0.7128019677346462
            ],
            [
               -0.46096495495495504,
               -0.7149786748899183
            ],
            [
               -0.4637674774774776,
               -0.7171704817213413
            ],
            [
               -0.46657000000000015,
               -0.7193451034460849
            ],
            [
               -0.4693725225225226,
               -0.7214638555279596
            ],
            [
               -0.47217504504504515,
               -0.7234973422223905
            ],
            [
               -0.4749775675675677,
               -0.725438025245055
            ],
            [
               -0.47778009009009015,
               -0.7273048307156698
            ],
            [
               -0.4805826126126127,
               -0.7291379311025441
            ],
            [
               -0.48338513513513526,
               -0.7309855046754443
            ],
            [
               -0.4861876576576578,
               -0.7328872692518071
            ],
            [
               -0.48899018018018026,
               -0.7348608048883907
            ],
            [
               -0.4917927027027028,
               -0.7368956755506724
            ],
            [
               -0.49459522522522537,
               -0.7389575068450664
            ],
            [
               -0.4973977477477478,
               -0.7410005296636912
            ],
            [
               -0.5002002702702704,
               -0.7429840024555148
            ],
            [
               -0.5030027927927929,
               -0.7448865174939201
            ],
            [
               -0.5058053153153154,
               -0.7467129952632299
            ],
            [
               -0.5086078378378379,
               -0.7484918798842519
            ],
            [
               -0.5114103603603605,
               -0.7502636685378388
            ],
            [
               -0.514212882882883,
               -0.7520651050752729
            ],
            [
               -0.5170154054054055,
               -0.7539149634882059
            ],
            [
               -0.519817927927928,
               -0.7558067502103267
            ],
            [
               -0.5226204504504506,
               -0.7577110810325483
            ],
            [
               -0.525422972972973,
               -0.7595868827420109
            ],
            [
               -0.5282254954954956,
               -0.7613972588708282
            ],
            [
               -0.5310280180180181,
               -0.7631240680179541
            ],
            [
               -0.5338305405405407,
               -0.7647756647790311
            ],
            [
               -0.5366330630630631,
               -0.7663847189813466
            ],
            [
               -0.5394355855855857,
               -0.7679966720576799
            ],
            [
               -0.5422381081081082,
               -0.7696528847984987
            ],
            [
               -0.5450406306306307,
               -0.7713745952164657
            ],
            [
               -0.5478431531531532,
               -0.7731536649806363
            ],
            [
               -0.5506456756756758,
               -0.7749537676996772
            ],
            [
               -0.5534481981981982,
               -0.7767219739999423
            ],
            [
               -0.5562507207207208,
               -0.7784069325087781
            ],
            [
               -0.5590532432432433,
               -0.7799773814518602
            ],
            [
               -0.5618557657657659,
               -0.7814344507773221
            ],
            [
               -0.5646582882882883,
               -0.7828132533408392
            ],
            [
               -0.5674608108108109,
               -0.7841729179730956
            ],
            [
               -0.5702633333333335,
               -0.7855782136522556
            ],
            [
               -0.5730658558558559,
               -0.787078853597903
            ],
            [
               -0.5758683783783785,
               -0.7886934206887306
            ],
            [
               -0.578670900900901,
               -0.7904033217441162
            ],
            [
               -0.5814734234234236,
               -0.7921587916298749
            ],
            [
               -0.584275945945946,
               -0.7938949041590369
            ],
            [
               -0.5870784684684686,
               -0.7955522068535206
            ],
            [
               -0.5898809909909911,
               -0.7970951180128363
            ],
            [
               -0.5926835135135136,
               -0.7985220880334614
            ],
            [
               -0.5954860360360361,
               -0.7998643997352302
            ],
            [
               -0.5982885585585587,
               -0.8011743472188311
            ],
            [
               -0.6010910810810811,
               -0.8025070527662064
            ],
            [
               -0.6038936036036037,
               -0.8039021692356272
            ],
            [
               -0.6066961261261262,
               -0.8053715397281409
            ],
            [
               -0.6094986486486488,
               -0.8068966741437755
            ],
            [
               -0.6123011711711712,
               -0.8084364733566172
            ],
            [
               -0.6151036936936938,
               -0.8099421937787887
            ],
            [
               -0.6179062162162163,
               -0.8113743638336526
            ],
            [
               -0.6207087387387388,
               -0.8127159626342364
            ],
            [
               -0.6235112612612613,
               -0.8139776987215042
            ],
            [
               -0.6263137837837839,
               -0.8151940690266275
            ],
            [
               -0.6291163063063064,
               -0.8164120008369558
            ],
            [
               -0.6319188288288289,
               -0.8176762062960978
            ],
            [
               -0.6347213513513514,
               -0.8190161679090409
            ],
            [
               -0.637523873873874,
               -0.8204387574856578
            ],
            [
               -0.6403263963963964,
               -0.8219283035768257
            ],
            [
               -0.643128918918919,
               -0.8234533104227761
            ],
            [
               -0.6459314414414415,
               -0.8249769302228198
            ],
            [
               -0.6487339639639641,
               -0.8264673866377159
            ],
            [
               -0.6515364864864865,
               -0.8279050494202118
            ],
            [
               -0.6543390090090091,
               -0.8292844559059711
            ],
            [
               -0.6571415315315317,
               -0.8306115817192827
            ],
            [
               -0.6599440540540541,
               -0.831898303407739
            ],
            [
               -0.6627465765765767,
               -0.8331566944553899
            ],
            [
               -0.6655490990990992,
               -0.8343953827628963
            ],
            [
               -0.6683516216216216,
               -0.8356189454636425
            ],
            [
               -0.6711541441441442,
               -0.8368298099273359
            ],
            [
               -0.6739566666666668,
               -0.8380310161235338
            ],
            [
               -0.6767591891891893,
               -0.8392279259494109
            ],
            [
               -0.6795617117117118,
               -0.8404276187090147
            ],
            [
               -0.6823642342342343,
               -0.8416359742828159
            ],
            [
               -0.6851667567567569,
               -0.84285374505751
            ],
            [
               -0.6879692792792793,
               -0.844073663691135
            ],
            [
               -0.6907718018018019,
               -0.8452804615163139
            ],
            [
               -0.6935743243243244,
               -0.8464545981978795
            ],
            [
               -0.696376846846847,
               -0.8475789282403057
            ],
            [
               -0.6991793693693694,
               -0.8486460890682814
            ],
            [
               -0.701981891891892,
               -0.8496637093529913
            ],
            [
               -0.7047844144144145,
               -0.8506549610164849
            ],
            [
               -0.707586936936937,
               -0.8516534500217809
            ],
            [
               -0.7103894594594595,
               -0.8526934782529603
            ],
            [
               -0.7131919819819821,
               -0.853798576086537
            ],
            [
               -0.7159945045045045,
               -0.8549721803319767
            ],
            [
               -0.7187970270270271,
               -0.8561939790202351
            ],
            [
               -0.7215995495495496,
               -0.8574237905173321
            ],
            [
               -0.7244020720720722,
               -0.8586123934616958
            ],
            [
               -0.7272045945945946,
               -0.8597162952363153
            ],
            [
               -0.7300071171171172,
               -0.8607118736987347
            ],
            [
               -0.7328096396396397,
               -0.8616042354268731
            ],
            [
               -0.7356121621621622,
               -0.8624276057106139
            ],
            [
               -0.7384146846846847,
               -0.8632366680404264
            ],
            [
               -0.7412172072072073,
               -0.8640911710757082
            ],
            [
               -0.7440197297297299,
               -0.8650383624340725
            ],
            [
               -0.7468222522522523,
               -0.866098633942618
            ],
            [
               -0.7496247747747748,
               -0.8672588732494342
            ],
            [
               -0.7524272972972974,
               -0.8684756763813455
            ],
            [
               -0.7552298198198198,
               -0.8696875283689725
            ],
            [
               -0.7580323423423424,
               -0.8708322815031211
            ],
            [
               -0.760834864864865,
               -0.871864641376046
            ],
            [
               -0.7636373873873875,
               -0.8727684183459854
            ],
            [
               -0.76643990990991,
               -0.8735599835954588
            ],
            [
               -0.7692424324324325,
               -0.8742821284658051
            ],
            [
               -0.7720449549549551,
               -0.8749904732864913
            ],
            [
               -0.7748474774774775,
               -0.8757367776275236
            ],
            [
               -0.7776500000000001,
               -0.8765542974423413
            ],
            [
               -0.7804525225225226,
               -0.877449511851131
            ],
            [
               -0.7832550450450451,
               -0.8784024153545058
            ],
            [
               -0.7860575675675676,
               -0.8793748506637753
            ],
            [
               -0.7888600900900902,
               -0.8803239120207078
            ],
            [
               -0.7916626126126127,
               -0.8812160257020023
            ],
            [
               -0.7944651351351352,
               -0.8820373091621676
            ],
            [
               -0.7972676576576577,
               -0.8827971606048279
            ],
            [
               -0.8000701801801803,
               -0.883524258350098
            ],
            [
               -0.8028727027027027,
               -0.8842565295717804
            ],
            [
               -0.8056752252252253,
               -0.8850284462867688
            ],
            [
               -0.8084777477477478,
               -0.8858597036389688
            ],
            [
               -0.8112802702702704,
               -0.886748772706744
            ],
            [
               -0.8140827927927928,
               -0.8876732251379693
            ],
            [
               -0.8168853153153154,
               -0.8885966226352902
            ],
            [
               -0.8196878378378379,
               -0.8894797952751048
            ],
            [
               -0.8224903603603604,
               -0.8902930690622686
            ],
            [
               -0.8252928828828829,
               -0.8910257810035398
            ],
            [
               -0.8280954054054055,
               -0.8916902607168646
            ],
            [
               -0.8308979279279279,
               -0.8923190825621756
            ],
            [
               -0.8337004504504505,
               -0.8929563193723618
            ],
            [
               -0.836502972972973,
               -0.8936452165244069
            ],
            [
               -0.8393054954954956,
               -0.8944157006872211
            ],
            [
               -0.842108018018018,
               -0.8952751910403849
            ],
            [
               -0.8449105405405406,
               -0.896205298143121
            ],
            [
               -0.8477130630630632,
               -0.8971654252581163
            ],
            [
               -0.8505155855855856,
               -0.8981024473095025
            ],
            [
               -0.8533181081081082,
               -0.8989640135015362
            ],
            [
               -0.8561206306306307,
               -0.8997120228285798
            ],
            [
               -0.8589231531531533,
               -0.9003327188182022
            ],
            [
               -0.8617256756756757,
               -0.9008406779864682
            ],
            [
               -0.8645281981981983,
               -0.9012755264877579
            ],
            [
               -0.8673307207207208,
               -0.9016921199867554
            ],
            [
               -0.8701332432432433,
               -0.9021466718166293
            ],
            [
               -0.8729357657657658,
               -0.9026824451588595
            ],
            [
               -0.8757382882882884,
               -0.9033188133173613
            ],
            [
               -0.8785408108108108,
               -0.9040466550116681
            ],
            [
               -0.8813433333333334,
               -0.9048313819948564
            ],
            [
               -0.8841458558558559,
               -0.9056228264452217
            ],
            [
               -0.8869483783783785,
               -0.9063693098277399
            ],
            [
               -0.8897509009009009,
               -0.90703201656012
            ],
            [
               -0.8925534234234235,
               -0.9075956687436295
            ],
            [
               -0.895355945945946,
               -0.9080725104986147
            ],
            [
               -0.8981584684684685,
               -0.9084984988198985
            ],
            [
               -0.900960990990991,
               -0.9089228305431911
            ],
            [
               -0.9037635135135136,
               -0.9093938603888703
            ],
            [
               -0.9065660360360361,
               -0.9099455054248851
            ],
            [
               -0.9093685585585587,
               -0.9105880629553111
            ],
            [
               -0.9121710810810811,
               -0.9113060303176335
            ],
            [
               -0.9149736036036036,
               -0.9120634051492493
            ],
            [
               -0.9177761261261261,
               -0.9128147059047553
            ],
            [
               -0.9205786486486487,
               -0.9135182732313285
            ],
            [
               -0.9233811711711712,
               -0.9141478100945806
            ],
            [
               -0.9261836936936938,
               -0.9146987709308156
            ],
            [
               -0.9289862162162162,
               -0.9151878983700346
            ],
            [
               -0.9317887387387388,
               -0.9156463824274481
            ],
            [
               -0.9345912612612612,
               -0.9161090825073714
            ],
            [
               -0.9373937837837838,
               -0.9166033848305202
            ],
            [
               -0.9401963063063064,
               -0.9171412242360863
            ],
            [
               -0.9429988288288289,
               -0.9177166261056686
            ],
            [
               -0.9458013513513515,
               -0.9183092362958012
            ],
            [
               -0.9486038738738739,
               -0.9188923441578185
            ],
            [
               -0.9514063963963965,
               -0.9194425130271549
            ],
            [
               -0.9542089189189189,
               -0.9199475517011821
            ],
            [
               -0.9570114414414415,
               -0.920410275878168
            ],
            [
               -0.959813963963964,
               -0.9208470360777825
            ],
            [
               -0.9626164864864866,
               -0.9212817809711082
            ],
            [
               -0.9654190090090091,
               -0.9217378672930061
            ],
            [
               -0.9682215315315316,
               -0.9222304498764291
            ],
            [
               -0.9710240540540541,
               -0.9227619196162069
            ],
            [
               -0.9738265765765766,
               -0.9233216825959132
            ],
            [
               -0.9766290990990991,
               -0.923890039566031
            ],
            [
               -0.9794316216216217,
               -0.9244445812878366
            ],
            [
               -0.9822341441441442,
               -0.9249668137013278
            ],
            [
               -0.9850366666666668,
               -0.9254468657228485
            ],
            [
               -0.9878391891891892,
               -0.9258849989722444
            ],
            [
               -0.9906417117117118,
               -0.9262898667358104
            ],
            [
               -0.9934442342342342,
               -0.9266745871306421
            ],
            [
               -0.9962467567567568,
               -0.9270523050681181
            ],
            [
               -0.9990492792792793,
               -0.9274328397836613
            ],
            [
               -1.0018518018018019,
               -0.9278213436480405
            ],
            [
               -1.0046543243243244,
               -0.9282189504443734
            ],
            [
               -1.0074568468468468,
               -0.9286245717145984
            ],
            [
               -1.0102593693693693,
               -0.9290366362735918
            ],
            [
               -1.0130618918918919,
               -0.9294537837989609
            ],
            [
               -1.0158644144144144,
               -0.9298741934538719
            ],
            [
               -1.018666936936937,
               -0.9302940368667822
            ],
            [
               -1.0214694594594596,
               -0.9307061189986414
            ],
            [
               -1.024271981981982,
               -0.9310998382247653
            ],
            [
               -1.0270745045045047,
               -0.931463102381141
            ],
            [
               -1.029877027027027,
               -0.9317859690207257
            ],
            [
               -1.0326795495495495,
               -0.932064896288568
            ],
            [
               -1.035482072072072,
               -0.9323059833089637
            ],
            [
               -1.0382845945945947,
               -0.9325256997751976
            ],
            [
               -1.0410871171171172,
               -0.93274836213205
            ],
            [
               -1.0438896396396395,
               -0.933000755327666
            ],
            [
               -1.046692162162162,
               -0.9333053989543953
            ],
            [
               -1.0494946846846847,
               -0.9336745786667153
            ],
            [
               -1.0522972072072072,
               -0.9341071350178414
            ],
            [
               -1.0550997297297298,
               -0.9345891283372378
            ],
            [
               -1.0579022522522523,
               -0.9350981757801569
            ],
            [
               -1.0607047747747749,
               -0.9356099678292469
            ],
            [
               -1.0635072972972974,
               -0.9361047053486622
            ],
            [
               -1.06630981981982,
               -0.936571260239931
            ],
            [
               -1.0691123423423423,
               -0.9370077491195814
            ],
            [
               -1.0719148648648649,
               -0.9374185976610254
            ],
            [
               -1.0747173873873874,
               -0.9378095361813319
            ],
            [
               -1.07751990990991,
               -0.9381827713611055
            ],
            [
               -1.0803224324324325,
               -0.9385344933637898
            ],
            [
               -1.0831249549549549,
               -0.9388559101771239
            ],
            [
               -1.0859274774774774,
               -0.9391375093846506
            ],
            [
               -1.08873,
               -0.9393748127963684
            ],
            [
               -1.0915325225225225,
               -0.939573096742488
            ],
            [
               -1.094335045045045,
               -0.9397487593491987
            ],
            [
               -1.0971375675675676,
               -0.9399262053762771
            ],
            [
               -1.0999400900900902,
               -0.9401308770040289
            ],
            [
               -1.1027426126126127,
               -0.9403807210234605
            ],
            [
               -1.1055451351351353,
               -0.9406792780812949
            ],
            [
               -1.1083476576576576,
               -0.9410132914154006
            ],
            [
               -1.1111501801801802,
               -0.9413562767386523
            ],
            [
               -1.1139527027027027,
               -0.9416773414754558
            ],
            [
               -1.1167552252252253,
               -0.941952463284276
            ],
            [
               -1.1195577477477479,
               -0.9421742351104525
            ],
            [
               -1.1223602702702702,
               -0.9423562828212153
            ],
            [
               -1.1251627927927927,
               -0.9425301971726223
            ],
            [
               -1.1279653153153153,
               -0.942735394962757
            ],
            [
               -1.1307678378378379,
               -0.9430049532139664
            ],
            [
               -1.1335703603603604,
               -0.9433521847369872
            ],
            [
               -1.136372882882883,
               -0.9437628529756696
            ],
            [
               -1.1391754054054055,
               -0.9441963058160407
            ],
            [
               -1.141977927927928,
               -0.944595911722371
            ],
            [
               -1.1447804504504504,
               -0.9449059616717401
            ],
            [
               -1.147582972972973,
               -0.9450897768469388
            ],
            [
               -1.1503854954954955,
               -0.9451430272261203
            ],
            [
               -1.153188018018018,
               -0.9450975572072158
            ],
            [
               -1.1559905405405406,
               -0.9450139714667101
            ],
            [
               -1.1587930630630632,
               -0.9449649021302242
            ],
            [
               -1.1615955855855855,
               -0.9450140223878929
            ],
            [
               -1.164398108108108,
               -0.9451974023299863
            ],
            [
               -1.1672006306306306,
               -0.9455131601878346
            ],
            [
               -1.1700031531531532,
               -0.9459227237028014
            ],
            [
               -1.1728056756756757,
               -0.9463632491641913
            ],
            [
               -1.1756081981981983,
               -0.9467671162164999
            ],
            [
               -1.1784107207207208,
               -0.9470821555063966
            ],
            [
               -1.1812132432432432,
               -0.9472861403691126
            ],
            [
               -1.1840157657657657,
               -0.9473911160952608
            ],
            [
               -1.1868182882882883,
               -0.947436635878508
            ],
            [
               -1.1896208108108108,
               -0.9474747067139726
            ],
            [
               -1.1924233333333334,
               -0.9475519322486674
            ],
            [
               -1.195225855855856,
               -0.9476950616314983
            ],
            [
               -1.1980283783783783,
               -0.947904699260629
            ],
            [
               -1.2008309009009008,
               -0.9481588540597561
            ],
            [
               -1.2036334234234234,
               -0.948424429872275
            ],
            [
               -1.206435945945946,
               -0.9486719663269791
            ],
            [
               -1.2092384684684685,
               -0.9488879212164472
            ],
            [
               -1.212040990990991,
               -0.949079880431944
            ],
            [
               -1.2148435135135136,
               -0.9492728606978542
            ],
            [
               -1.2176460360360362,
               -0.9494982947666322
            ],
            [
               -1.2204485585585585,
               -0.9497800886963483
            ],
            [
               -1.223251081081081,
               -0.9501232789067875
            ],
            [
               -1.2260536036036036,
               -0.9505098669411693
            ],
            [
               -1.2288561261261262,
               -0.9509037154315549
            ],
            [
               -1.2316586486486487,
               -0.951262939902918
            ],
            [
               -1.2344611711711713,
               -0.9515553061170212
            ],
            [
               -1.2372636936936936,
               -0.9517708415204715
            ],
            [
               -1.2400662162162162,
               -0.9519267080035241
            ],
            [
               -1.2428687387387387,
               -0.9520620974357599
            ],
            [
               -1.2456712612612613,
               -0.9522245430144514
            ],
            [
               -1.2484737837837838,
               -0.9524522755242644
            ],
            [
               -1.2512763063063064,
               -0.9527588994150047
            ],
            [
               -1.254078828828829,
               -0.9531260782171185
            ],
            [
               -1.2568813513513515,
               -0.9535072561119131
            ],
            [
               -1.2596838738738738,
               -0.9538416084906058
            ],
            [
               -1.2624863963963964,
               -0.9540737534334474
            ],
            [
               -1.265288918918919,
               -0.9541725760105038
            ],
            [
               -1.2680914414414415,
               -0.9541426221515756
            ],
            [
               -1.270893963963964,
               -0.9540239163284163
            ],
            [
               -1.2736964864864866,
               -0.9538799469562531
            ],
            [
               -1.276499009009009,
               -0.9537776109830989
            ],
            [
               -1.2793015315315315,
               -0.9537657115481109
            ],
            [
               -1.282104054054054,
               -0.9538591795974591
            ],
            [
               -1.2849065765765766,
               -0.9540343288949411
            ],
            [
               -1.2877090990990991,
               -0.954236783745851
            ],
            [
               -1.2905116216216217,
               -0.9543994930879038
            ],
            [
               -1.2933141441441443,
               -0.9544649031767813
            ],
            [
               -1.2961166666666666,
               -0.9544040308714268
            ],
            [
               -1.2989191891891891,
               -0.9542262879551167
            ],
            [
               -1.3017217117117117,
               -0.9539770425762719
            ],
            [
               -1.3045242342342342,
               -0.9537239705683667
            ],
            [
               -1.3073267567567568,
               -0.9535368560936994
            ],
            [
               -1.3101292792792794,
               -0.9534674475732012
            ],
            [
               -1.312931801801802,
               -0.9535356614783823
            ],
            [
               -1.3157343243243242,
               -0.9537260452548482
            ],
            [
               -1.3185368468468468,
               -0.953994855357049
            ],
            [
               -1.3213393693693694,
               -0.9542846400211966
            ],
            [
               -1.324141891891892,
               -0.9545410179276894
            ],
            [
               -1.3269444144144145,
               -0.9547260985124546
            ],
            [
               -1.329746936936937,
               -0.9548246665329083
            ],
            [
               -1.3325494594594596,
               -0.9548421448736351
            ],
            [
               -1.335351981981982,
               -0.9547963504267212
            ],
            [
               -1.3381545045045045,
               -0.9547070786575571
            ],
            [
               -1.340957027027027,
               -0.954587912962082
            ],
            [
               -1.3437595495495496,
               -0.9544433170287152
            ],
            [
               -1.3465620720720721,
               -0.9542716274249365
            ],
            [
               -1.3493645945945947,
               -0.9540720071827768
            ],
            [
               -1.352167117117117,
               -0.9538517495789653
            ],
            [
               -1.3549696396396396,
               -0.9536301717878213
            ],
            [
               -1.3577721621621621,
               -0.9534367513325375
            ],
            [
               -1.3605746846846847,
               -0.9533035714822158
            ],
            [
               -1.3633772072072072,
               -0.9532546073805941
            ],
            [
               -1.3661797297297298,
               -0.9532959311073979
            ],
            [
               -1.3689822522522523,
               -0.9534109128295634
            ],
            [
               -1.3717847747747747,
               -0.95356289985874
            ],
            [
               -1.3745872972972972,
               -0.9537052214484716
            ],
            [
               -1.3773898198198198,
               -0.9537956500222877
            ],
            [
               -1.3801923423423423,
               -0.9538106535840758
            ],
            [
               -1.382994864864865,
               -0.9537545828217728
            ],
            [
               -1.3857973873873874,
               -0.9536604596427627
            ],
            [
               -1.38859990990991,
               -0.9535817638172077
            ],
            [
               -1.3914024324324323,
               -0.9535776064050778
            ],
            [
               -1.394204954954955,
               -0.9536958897434142
            ],
            [
               -1.3970074774774774,
               -0.9539597157543016
            ],
            [
               -1.39981,
               -0.9543611961800766
            ]
         ]
      }
   ]
}
