# Supplementary material for: Isolation of a planar π-aromatic Bi5− ring in a cobalt-based inverse-sandwich-type complex
Source: Nat Chem. 2025 Jan 20;17(4):547–55. doi: 10.1038/s41557-024-01713-8 (PMC11964920; doi:10.1038/s41557-024-01713-8)
Supplement: Supplementary file 4 — Original magnetic data of compound 1 and origin file of Fig. 3. [file 41557_2024_1713_MOESM4_ESM.zip › sr_and_T/22.csv]

comment	corrected Loops
temperature	0.5
sr	0.016
angle	0
trans	0
B	M
-1.3999	-0.9406977062856882
-1.3970974974974975	-0.9403373773353698
-1.394294994994995	-0.9399746433891327
-1.3914924924924925	-0.9396343519511673
-1.3886899899899898	-0.9393355626510423
-1.3858874874874874	-0.939090017320704
-1.3830849849849849	-0.9389028030084352
-1.3802824824824824	-0.938774260326852
-1.37747997997998	-0.9387018766907805
-1.3746774774774775	-0.9386811563428376
-1.371874974974975	-0.9387051382641262
-1.3690724724724723	-0.9387630353391828
-1.3662699699699699	-0.9388390471963522
-1.3634674674674674	-0.9389125027476245
-1.360664964964965	-0.938960056741899
-1.3578624624624624	-0.9389598535547593
-1.35505995995996	-0.9388966932535744
-1.3522574574574573	-0.9387666391650876
-1.3494549549549548	-0.9385794457013382
-1.3466524524524524	-0.9383577186105131
-1.3438499499499499	-0.9381326856058992
-1.3410474474474474	-0.9379375280633779
-1.338244944944945	-0.9378000317980577
-1.3354424424424425	-0.9377365720984934
-1.3326399399399398	-0.9377490608480759
-1.3298374374374373	-0.9378255812467955
-1.3270349349349349	-0.937944324503705
-1.3242324324324324	-0.9380794954701205
-1.32142992992993	-0.9382073772673718
-1.3186274274274274	-0.9383108733316546
-1.3158249249249248	-0.9383814997700758
-1.3130224224224223	-0.9384187242149121
-1.3102199199199198	-0.9384274029919231
-1.3074174174174173	-0.9384145648901585
-1.3046149149149149	-0.9383867839341493
-1.3018124124124124	-0.9383489253593472
-1.29900990990991	-0.9383043534042014
-1.2962074074074073	-0.9382560473598892
-1.2934049049049048	-0.9382077357109357
-1.2906024024024023	-0.9381642446132026
-1.2877998998998998	-0.9381307078151379
-1.2849973973973974	-0.938110894008991
-1.282194894894895	-0.938105405966943
-1.2793923923923924	-0.938110672375902
-1.2765898898898898	-0.9381194040834216
-1.2737873873873873	-0.9381226104784517
-1.2709848848848848	-0.9381125976987048
-1.2681823823823823	-0.9380858773316685
-1.2653798798798799	-0.9380448202432409
-1.2625773773773774	-0.9379972621069667
-1.259774874874875	-0.9379539882867064
-1.2569723723723722	-0.9379248338381138
-1.2541698698698698	-0.9379147189505577
-1.2513673673673673	-0.9379210612714964
-1.2485648648648648	-0.937933591273402
-1.2457623623623624	-0.9379367745294928
-1.24295985985986	-0.9379141062990501
-1.2401573573573572	-0.9378528372845953
-1.2373548548548547	-0.9377474901971496
-1.2345523523523523	-0.9376009301873468
-1.2317498498498498	-0.9374226302218198
-1.2289473473473473	-0.9372248129250854
-1.2261448448448449	-0.9370179669571788
-1.2233423423423422	-0.9368075102969274
-1.2205398398398397	-0.9365929766883607
-1.2177373373373372	-0.9363701532075709
-1.2149348348348348	-0.9361354278854521
-1.2121323323323323	-0.9358906477671474
-1.2093298298298298	-0.9356464155483479
-1.2065273273273274	-0.9354221462323595
-1.2037248248248247	-0.9352422713365564
-1.2009223223223222	-0.9351293726199337
-1.1981198198198197	-0.9350962661756672
-1.1953173173173173	-0.9351396844650395
-1.1925148148148148	-0.9352379530113671
-1.1897123123123123	-0.935353958003837
-1.1869098098098099	-0.9354430751945146
-1.1841073073073072	-0.9354640991276552
-1.1813048048048047	-0.9353901191254693
-1.1785023023023022	-0.9352161186493856
-1.1756997997997998	-0.9349609176545072
-1.1728972972972973	-0.9346626926183342
-1.1700947947947948	-0.9343691990340525
-1.1672922922922924	-0.9341253942322735
-1.1644897897897897	-0.9339619210617184
-1.1616872872872872	-0.9338876314836944
-1.1588847847847847	-0.9338881034569654
-1.1560822822822823	-0.9339303312479984
-1.1532797797797798	-0.9339720076852761
-1.1504772772772773	-0.9339726039354241
-1.1476747747747749	-0.9339031307467478
-1.1448722722722722	-0.9337520804813815
-1.1420697697697697	-0.9335263497988748
-1.1392672672672672	-0.9332474769662911
-1.1364647647647648	-0.9329448032719319
-1.1336622622622623	-0.9326478159990884
-1.1308597597597596	-0.932379817725196
-1.1280572572572574	-0.9321543212590152
-1.1252547547547547	-0.9319745145390183
-1.1224522522522522	-0.931835165380359
-1.1196497497497497	-0.9317257569919193
-1.1168472472472473	-0.931633597310392
-1.1140447447447448	-0.9315460537586983
-1.111242242242242	-0.9314516940302688
-1.1084397397397396	-0.931340671401422
-1.1056372372372372	-0.9312049523349689
-1.1028347347347347	-0.931038867869594
-1.1000322322322322	-0.9308400739040739
-1.0972297297297298	-0.9306105472801579
-1.0944272272272273	-0.9303569670923904
-1.0916247247247246	-0.9300898936576798
-1.0888222222222221	-0.9298215662047606
-1.0860197197197197	-0.9295627380156452
-1.0832172172172172	-0.929319497441149
-1.0804147147147147	-0.9290912334160418
-1.0776122122122123	-0.9288706574311455
-1.0748097097097098	-0.9286461341197801
-1.072007207207207	-0.9284057209408735
-1.0692047047047046	-0.9281415964275543
-1.0664022022022022	-0.9278532677122949
-1.0635996996996997	-0.9275482499062927
-1.0607971971971972	-0.9272397433282171
-1.0579946946946948	-0.9269419287032786
-1.0551921921921923	-0.9266644608374873
-1.0523896896896896	-0.9264081915878691
-1.0495871871871871	-0.9261638794418744
-1.0467846846846847	-0.9259146870937933
-1.0439821821821822	-0.9256419294424636
-1.0411796796796797	-0.9253322765191828
-1.038377177177177	-0.9249839075621723
-1.0355746746746748	-0.9246092550867944
-1.032772172172172	-0.924232984543433
-1.0299696696696696	-0.9238854280466756
-1.0271671671671672	-0.9235933089146982
-1.0243646646646647	-0.9233706872144868
-1.0215621621621622	-0.9232132060352324
-1.0187596596596595	-0.9230978126051109
-1.0159571571571573	-0.922988419777917
-1.0131546546546546	-0.9228460070918988
-1.0103521521521521	-0.9226400983639825
-1.0075496496496497	-0.9223579480332611
-1.0047471471471472	-0.9220083697797227
-1.0019446446446447	-0.9216187939754418
-0.9991421421421421	-0.9212263259781928
-0.9963396396396396	-0.9208655763039724
-0.9935371371371371	-0.9205571675051193
-0.9907346346346346	-0.9203006855096767
-0.9879321321321322	-0.9200744488689256
-0.9851296296296297	-0.9198422570187775
-0.9823271271271271	-0.9195649739757705
-0.9795246246246246	-0.919213178814611
-0.9767221221221221	-0.918776725804773
-0.9739196196196196	-0.918268054034433
-0.9711171171171171	-0.9177181515868715
-0.9683146146146147	-0.917166529692246
-0.9655121121121122	-0.9166485747842428
-0.9627096096096096	-0.9161845356632943
-0.9599071071071071	-0.9157738559569738
-0.9571046046046046	-0.915396749502291
-0.9543021021021021	-0.9150224410846568
-0.9514995995995996	-0.9146211930398354
-0.9486970970970972	-0.9141758973374836
-0.9458945945945947	-0.9136891042376076
-0.9430920920920921	-0.9131828729724134
-0.9402895895895895	-0.9126912735826627
-0.9374870870870871	-0.9122479250499382
-0.9346845845845846	-0.9118727549547642
-0.9318820820820821	-0.9115625832866546
-0.9290795795795797	-0.9112889972697162
-0.9262770770770771	-0.9110046446840117
-0.9234745745745746	-0.9106562894475377
-0.920672072072072	-0.9102006654791475
-0.9178695695695696	-0.9096181093579633
-0.9150670670670671	-0.9089195214185445
-0.9122645645645646	-0.9081442394496676
-0.9094620620620621	-0.9073492658481024
-0.9066595595595596	-0.9065930485365363
-0.9038570570570571	-0.9059187826069689
-0.9010545545545545	-0.9053423948584793
-0.898252052052052	-0.9048489252648981
-0.8954495495495496	-0.9043983869522311
-0.8926470470470471	-0.9039392103895613
-0.8898445445445445	-0.9034250081175095
-0.8870420420420421	-0.9028293853724252
-0.8842395395395396	-0.9021541823801319
-0.881437037037037	-0.9014286427812094
-0.8786345345345346	-0.9006998771795564
-0.8758320320320321	-0.9000177131764848
-0.8730295295295295	-0.8994187363546183
-0.870227027027027	-0.8989145067138116
-0.8674245245245246	-0.8984875525876991
-0.8646220220220221	-0.89809626390896
-0.8618195195195195	-0.8976870300499796
-0.859017017017017	-0.8972097703361318
-0.8562145145145146	-0.8966320594292103
-0.853412012012012	-0.8959476157112463
-0.8506095095095095	-0.8951767775144654
-0.8478070070070071	-0.8943591211318156
-0.8450045045045045	-0.89354076770637
-0.842202002002002	-0.8927604457458233
-0.8393994994994995	-0.8920385843055018
-0.8365969969969971	-0.8913725966848985
-0.8337944944944945	-0.8907394761601081
-0.830991991991992	-0.8901045341975616
-0.8281894894894896	-0.8894332868084375
-0.825386986986987	-0.8887026772326628
-0.8225844844844845	-0.887908215751781
-0.819781981981982	-0.8870650382104959
-0.8169794794794795	-0.8862028435420432
-0.814176976976977	-0.8853565373957777
-0.8113744744744745	-0.88455561744332
-0.8085719719719721	-0.8838155548034063
-0.8057694694694695	-0.8831336474307401
-0.802966966966967	-0.8824903432008879
-0.8001644644644645	-0.8818553450782067
-0.797361961961962	-0.8811964405473189
-0.7945594594594595	-0.8804883326286828
-0.791756956956957	-0.8797189385182554
-0.7889544544544544	-0.8788915434000302
-0.786151951951952	-0.8780225192979602
-0.7833494494494495	-0.8771356168592825
-0.780546946946947	-0.8762547302559334
-0.7777444444444445	-0.8753972957560168
-0.774941941941942	-0.8745700961017502
-0.7721394394394395	-0.8737683833210288
-0.7693369369369369	-0.8729782015895131
-0.7665344344344345	-0.8721809083198461
-0.763731931931932	-0.8713583966152851
-0.7609294294294294	-0.8704975146536671
-0.758126926926927	-0.869592601171158
-0.7553244244244245	-0.8686457342128222
-0.752521921921922	-0.8676649925173573
-0.7497194194194194	-0.866661546730585
-0.746916916916917	-0.86564660339227
-0.7441144144144145	-0.8646290990917872
-0.7413119119119119	-0.8636146664207849
-0.7385094094094095	-0.8626059120306265
-0.735706906906907	-0.8616036180194977
-0.7329044044044044	-0.8606082244459003
-0.7301019019019019	-0.8596209307739987
-0.7272993993993995	-0.8586439510872362
-0.724496896896897	-0.8576797944415178
-0.7216943943943944	-0.8567298070484981
-0.718891891891892	-0.8557924962990991
-0.7160893893893895	-0.854862276349709
-0.7132868868868869	-0.8539291975758417
-0.7104843843843844	-0.8529799679268771
-0.707681881881882	-0.8520002100894356
-0.7048793793793794	-0.8509775209347323
-0.7020768768768769	-0.8499046118062127
-0.6992743743743745	-0.8487816940789101
-0.696471871871872	-0.8476173782787233
-0.6936693693693694	-0.8464276673123606
-0.6908668668668669	-0.8452330797398023
-0.6880643643643645	-0.8440544283218302
-0.6852618618618619	-0.8429081738129279
-0.6824593593593594	-0.84180245926778
-0.679656856856857	-0.8407348379727512
-0.6768543543543544	-0.8396923413908162
-0.6740518518518519	-0.8386539723211144
-0.6712493493493494	-0.8375950943206654
-0.6684468468468469	-0.836492688263068
-0.6656443443443444	-0.8353302058351246
-0.6628418418418419	-0.8341008461333742
-0.6600393393393394	-0.8328084987919778
-0.6572368368368369	-0.8314662232284162
-0.6544343343343344	-0.8300927904702896
-0.6516318318318319	-0.8287083094543909
-0.6488293293293294	-0.8273301469821641
-0.6460268268268269	-0.825970176253757
-0.6432243243243244	-0.8246339125440313
-0.6404218218218218	-0.8233214719077567
-0.6376193193193194	-0.8220297229775998
-0.6348168168168169	-0.8207546772215516
-0.6320143143143144	-0.8194931829056706
-0.6292118118118118	-0.8182433387684996
-0.6264093093093094	-0.8170035968908878
-0.6236068068068069	-0.8157710799626698
-0.6208043043043043	-0.8145399917739476
-0.6180018018018019	-0.8133010150082784
-0.6151992992992994	-0.8120422494437942
-0.6123967967967968	-0.8107516575540801
-0.6095942942942943	-0.8094203586573947
-0.6067917917917919	-0.808045677708932
-0.6039892892892894	-0.8066327852532017
-0.6011867867867868	-0.8051941150672914
-0.5983842842842844	-0.8037464239107459
-0.5955817817817819	-0.8023061505884284
-0.5927792792792793	-0.8008843728689156
-0.5899767767767768	-0.7994829202107084
-0.5871742742742744	-0.7980929638847234
-0.5843717717717718	-0.7966967209016556
-0.5815692692692693	-0.7952719732182136
-0.5787667667667669	-0.7937982098679461
-0.5759642642642644	-0.7922626365672771
-0.5731617617617618	-0.7906642580268195
-0.5703592592592593	-0.7890147532680833
-0.5675567567567569	-0.7873357880477271
-0.5647542542542543	-0.7856534626407056
-0.5619517517517518	-0.7839914538971781
-0.5591492492492494	-0.7823648111060664
-0.5563467467467468	-0.7807761811531492
-0.5535442442442443	-0.7792155261757101
-0.5507417417417418	-0.7776633749705393
-0.5479392392392394	-0.7760966283996054
-0.5451367367367368	-0.7744952235155554
-0.5423342342342343	-0.7728477557072226
-0.5395317317317319	-0.7711545076439446
-0.5367292292292293	-0.7694271153482508
-0.5339267267267268	-0.7676850696025092
-0.5311242242242243	-0.765950117118529
-0.5283217217217218	-0.7642401494886591
-0.5255192192192193	-0.7625642239230849
-0.5227167167167168	-0.7609199675224098
-0.5199142142142144	-0.7592939217567451
-0.5171117117117118	-0.7576646022521003
-0.5143092092092093	-0.75600739711438
-0.5115067067067068	-0.7543000582488074
-0.5087042042042043	-0.7525275098646699
-0.5059017017017018	-0.7506849640374914
-0.5030991991991993	-0.7487787844422847
-0.5002966966966967	-0.7468250432871868
-0.4974941941941943	-0.7448461600816886
-0.4946916916916918	-0.742866326191368
-0.49188918918918934	-0.7409065855461527
-0.48908668668668676	-0.738980470275691
-0.4862841841841843	-0.7370910003902705
-0.4834816816816818	-0.7352296618073536
-0.48067917917917924	-0.7333776815001849
-0.47787667667667677	-0.7315095316602963
-0.4750741741741743	-0.7295981505074228
-0.4722716716716717	-0.727620937796971
-0.46946916916916925	-0.7255652741308136
-0.4666666666666668	-0.7234322390317092
-0.4638641641641643	-0.7212374445357204
-0.46106166166166174	-0.7190084650050054
-0.45825915915915927	-0.716779136865012
-0.4554566566566568	-0.7145818389988715
-0.4526541541541542	-0.7124395115593517
-0.44985165165165175	-0.710359413691339
-0.4470491491491493	-0.7083303379483064
-0.4442466466466467	-0.7063242153292302
-0.44144414414414423	-0.7043019395386623
-0.43864164164164177	-0.7022221066110584
-0.4358391391391393	-0.7000505328329598
-0.4330366366366367	-0.6977681382624612
-0.43023413413413425	-0.6953751699544267
-0.4274316316316318	-0.6928906985498353
-0.4246291291291292	-0.6903475892358738
-0.42182662662662673	-0.6877843593903223
-0.41902412412412426	-0.6852361382782866
-0.4162216216216217	-0.6827271079243341
-0.4134191191191192	-0.6802662914973022
-0.41061661661661675	-0.6778475341245611
-0.4078141141141143	-0.6754533097604736
-0.4050116116116117	-0.6730609538351563
-0.40220910910910923	-0.6706493640020224
-0.39940660660660665	-0.6682042688947666
-0.3966041041041042	-0.6657207773693479
-0.3938016016016017	-0.6632028577753969
-0.39099909909909925	-0.660660340631828
-0.3881965965965968	-0.6581046923622987
-0.3853940940940943	-0.655544994166496
-0.3825915915915916	-0.6529852701784282
-0.37978908908908915	-0.6504236950095332
-0.3769865865865867	-0.6478535210261267
-0.3741840840840842	-0.6452650500900468
-0.37138158158158174	-0.6426477941732945
-0.3685790790790793	-0.6399921439597551
-0.3657765765765768	-0.6372902749756263
-0.3629740740740741	-0.6345364636103497
-0.36017157157157165	-0.6317272585271738
-0.3573690690690692	-0.6288619380084903
-0.3545665665665667	-0.6259433937195136
-0.35176406406406424	-0.6229791552032758
-0.3489615615615618	-0.6199819155579663
-0.3461590590590591	-0.6169688288149869
-0.3433565565565566	-0.6139591158402862
-0.34055405405405414	-0.6109700848837111
-0.3377515515515517	-0.6080123559474497
-0.3349490490490492	-0.6050856136865493
-0.33214654654654674	-0.602176364782493
-0.32934404404404427	-0.5992588239624396
-0.3265415415415416	-0.5962992529702335
-0.3237390390390391	-0.5932630518911237
-0.32093653653653664	-0.5901229761869078
-0.3181340340340342	-0.5868663427107407
-0.3153315315315317	-0.5834991932109255
-0.31252902902902924	-0.5800461112381168
-0.30972652652652655	-0.5765455412592797
-0.3069240240240241	-0.5730416955407165
-0.3041215215215216	-0.5695750779317186
-0.30131901901901914	-0.5661740150553921
-0.2985165165165167	-0.5628492588636593
-0.2957140140140142	-0.5595928216794787
-0.29291151151151174	-0.5563810159616966
-0.29010900900900904	-0.5531805667983362
-0.2873065065065066	-0.5499559734155814
-0.2845040040040041	-0.5466761958207328
-0.28170150150150164	-0.5433192118168652
-0.27889899899899917	-0.5398738223496844
-0.2760964964964967	-0.5363389705208027
-0.27329399399399423	-0.5327214819636964
-0.27049149149149154	-0.5290333454652613
-0.2676889889889891	-0.5252894190368611
-0.2648864864864866	-0.5215059207912071
-0.26208398398398414	-0.5176994980482781
-0.25928148148148167	-0.5138863119071515
-0.2564789789789792	-0.5100805779438232
-0.2536764764764765	-0.5062923593803059
-0.25087397397397404	-0.5025249568340859
-0.24807147147147157	-0.49877272956943497
-0.2452689689689691	-0.49502037844801766
-0.24246646646646663	-0.49124448937169757
-0.23966396396396417	-0.487417511966061
-0.2368614614614617	-0.4835135266728877
-0.234058958958959	-0.4795144246827837
-0.23125645645645654	-0.47541477056548603
-0.22845395395395407	-0.471223804164403
-0.2256514514514516	-0.4669637519421774
-0.22284894894894913	-0.4626646586547531
-0.22004644644644666	-0.45835699489975423
-0.2172439439439442	-0.45406400587030127
-0.2144414414414415	-0.4497959023132215
-0.21163893893893904	-0.4455474994710568
-0.20883643643643657	-0.441299930527018
-0.2060339339339341	-0.4370259002595284
-0.20323143143143163	-0.4326969600763024
-0.20042892892892916	-0.42829077279800265
-0.19762642642642647	-0.42379643300506087
-0.194823923923924	-0.4192165582957784
-0.19202142142142153	-0.41456584077805925
-0.18921891891891907	-0.40986673182953837
-0.1864164164164166	-0.4051436321726974
-0.18361391391391413	-0.40041719367664474
-0.18081141141141166	-0.39570009296065844
-0.17800890890890897	-0.39099504777550165
-0.1752064064064065	-0.386295145328093
-0.17240390390390403	-0.3815859710051652
-0.16960140140140156	-0.37684872271350567
-0.1667988988988991	-0.37206350416914097
-0.16399639639639663	-0.36721222626059324
-0.16119389389389416	-0.36228085694432466
-0.15839139139139147	-0.3572609972564863
-0.155588888888889	-0.3521508395431507
-0.15278638638638653	-0.3469554948368207
-0.14998388388388406	-0.3416865518912114
-0.1471813813813816	-0.3363606746708371
-0.14437887887887912	-0.33099714959219734
-0.14157637637637643	-0.3256145678729068
-0.13877387387387397	-0.32022718576896214
-0.1359713713713715	-0.31484179473311064
-0.13316886886886903	-0.3094560004408338
-0.13036636636636656	-0.30405856741420995
-0.1275638638638641	-0.29863196306175954
-0.12476136136136162	-0.29315657884405916
-0.12195885885885893	-0.2876155383576505
-0.11915635635635646	-0.2819987381043291
-0.116353853853854	-0.2763049319906174
-0.11355135135135153	-0.27054124385433215
-0.11074884884884906	-0.26472030127573776
-0.10794634634634659	-0.25885595857444554
-0.10514384384384412	-0.2529590431818429
-0.10234134134134143	-0.247034540452074
-0.09953883883883896	-0.2410811177448499
-0.09673633633633649	-0.23509304865324657
-0.09393383383383402	-0.22906372671535882
-0.09113133133133156	-0.22298937079350253
-0.08832882882882909	-0.21687144386808055
-0.0855263263263264	-0.21071677661150748
-0.08272382382382393	-0.20453524867584563
-0.07992132132132146	-0.1983358258513156
-0.07711881881881899	-0.19212243031027584
-0.07431631631631652	-0.18589127058023164
-0.07151381381381405	-0.1796308010361646
-0.06871131131131158	-0.17332456264751642
-0.0659088088088089	-0.1669560985599619
-0.06310630630630643	-0.16051432479846325
-0.06030380380380396	-0.15399747733229904
-0.05750130130130149	-0.14741416949934852
-0.05469879879879902	-0.14078105446176264
-0.05189629629629655	-0.13411776794476124
-0.04909379379379408	-0.12744080801745805
-0.04629129129129139	-0.12075843098347791
-0.043488788788788924	-0.11406833701133366
-0.040686286286286455	-0.10735897565714365
-0.037883783783783986	-0.1006140423848771
-0.03508128128128152	-0.09381860700216403
-0.03227877877877905	-0.08696472204969877
-0.02947627627627636	-0.08005452729184606
-0.02667377377377389	-0.0730997491880689
-0.02387127127127142	-0.06611778587789519
-0.021068768768768953	-0.05912580879991947
-0.018266266266266484	-0.052135050694752355
-0.015463763763764016	-0.04514740831997943
-0.012661261261261547	-0.03815566608220338
-0.009858758758758857	-0.03114732709966564
-0.007056256256256388	-0.024110691476272497
-0.004253753753753919	-0.017040939311185766
-0.0014512512512514508	-0.009943893008828412
0.0013512512512510177	-0.0028359029665110404
0.004153753753753486	0.004260331748089432
0.006956256256255955	0.011322708209177919
0.009758758758758646	0.018337056318966472
0.012561261261261114	0.025302233584419492
0.015363763763763583	0.03223101742948113
0.01816626626626605	0.03914623074927814
0.02096876876876852	0.046073183089978376
0.02377127127127099	0.053030834275830725
0.02657377377377368	0.06002461741708119
0.029376276276276148	0.06704339074730985
0.032178778778778616	0.07406166394430556
0.034981281281281085	0.08104650562045705
0.03778378378378355	0.08796697486613975
0.04058628628628602	0.0948030662852528
0.04338878878878849	0.10155130851138598
0.04619129129129118	0.10822526007646326
0.04899379379379365	0.11485082613796116
0.05179629629629612	0.1214580020145834
0.05459879879879859	0.12807176590888533
0.057401301301301055	0.13470502600016637
0.060203803803803524	0.14135573526870496
0.06300630630630621	0.14800881648436445
0.06580880880880868	0.15464191357140702
0.06861131131131115	0.16123276898852393
0.07141381381381362	0.16776562681187285
0.07421631631631609	0.1742345866026016
0.07701881881881856	0.18064306211229245
0.07982132132132103	0.18699996520747766
0.08262382382382372	0.1933144005316579
0.08542632632632619	0.19959110496872184
0.08822882882882865	0.20582845388373192
0.09103133133133112	0.21201975871163617
0.09383383383383359	0.21815722383150962
0.09663633633633606	0.2242368324105297
0.09943883883883853	0.2302620087794952
0.10224134134134122	0.23624432315002583
0.10504384384384369	0.2422006136455915
0.10784634634634616	0.24814729236531766
0.11064884884884862	0.2540937588341568
0.11345135135135109	0.26003732818568237
0.11625385385385356	0.2659616959754493
0.11905635635635625	0.2718398238825816
0.12185885885885872	0.27764063162932145
0.12466136136136119	0.28333754549798096
0.12746386386386366	0.2889162548101075
0.13026636636636613	0.29437921504156334
0.1330688688688686	0.29974545024450727
0.13587137137137106	0.30504570106364043
0.13867387387387375	0.3103144279711105
0.14147637637637622	0.3155811206164963
0.1442788788788787	0.3208634815323378
0.14708138138138116	0.3261643352377179
0.14988388388388363	0.3314728384596078
0.1526863863863861	0.33676919104535663
0.15548888888888857	0.3420310407178153
0.15829139139139126	0.3472394547863451
0.16109389389389372	0.3523827549794596
0.1638963963963962	0.35745746645167287
0.16669889889889866	0.36246672973359934
0.16950140140140113	0.36741735053241303
0.1723039039039036	0.37231693310322306
0.1751064064064063	0.3771722064777209
0.17790890890890876	0.38198889842483386
0.18071141141141123	0.3867726861361108
0.1835139139139137	0.39153021577815805
0.18631641641641616	0.3962691636181424
0.18911891891891863	0.40099681383004376
0.1919214214214211	0.4057174312084426
0.1947239239239238	0.41042945378264944
0.19752642642642626	0.4151238738048467
0.20032892892892873	0.4197849243431038
0.2031314314314312	0.4243933935055042
0.20593393393393367	0.4289318340049917
0.20873643643643613	0.43339003838905227
0.2115389389389386	0.4377687964734369
0.2143414414414413	0.44208034124199586
0.21714394394394376	0.446344943482245
0.21994644644644623	0.4505844870988038
0.2227489489489487	0.45481504875862944
0.22555145145145117	0.45904105011207524
0.22835395395395364	0.4632531920077758
0.23115645645645633	0.4674311831129338
0.2339589589589588	0.4715506224944433
0.23676146146146126	0.4755918628256975
0.23956396396396373	0.4795478348472468
0.2423664664664662	0.4834280028031773
0.24516896896896867	0.4872568348371898
0.24797147147147114	0.49106702873099367
0.25077397397397383	0.4948895968378824
0.2535764764764763	0.4987441160847992
0.25637897897897877	0.5026325280744627
0.25918148148148124	0.5065387523056265
0.2619839839839837	0.510434402104571
0.2647864864864862	0.5142887382882273
0.26758898898898864	0.5180794233333111
0.27039149149149133	0.5218002357223893
0.2731939939939938	0.5254628631075297
0.27599649649649627	0.5290919281385186
0.27879899899899874	0.5327148302470814
0.2816015015015012	0.5363499589103073
0.2844040040040037	0.5399976234463877
0.28720650650650636	0.5436373135941154
0.29000900900900883	0.5472328389810562
0.2928115115115113	0.5507441575934915
0.29561401401401377	0.5541422221534665
0.29841651651651624	0.557421829153153
0.3012190190190187	0.5606077726105583
0.3040215215215212	0.5637515573938847
0.30682402402402387	0.56691892772207
0.30962652652652634	0.570171547498495
0.3124290290290288	0.5735482990781564
0.3152315315315313	0.5770520976203977
0.31803403403403374	0.580646643924863
0.3208365365365362	0.5842645798494923
0.3236390390390387	0.5878249875732152
0.32644154154154137	0.5912552129650973
0.32924404404404384	0.5945105575707748
0.3320465465465463	0.597585955522888
0.3348490490490488	0.6005161693625511
0.33765155155155124	0.6033645448548104
0.3404540540540537	0.6062038502020308
0.3432565565565564	0.6090950883413767
0.34605905905905887	0.6120706753730254
0.34886156156156134	0.6151268869977925
0.3516640640640638	0.6182274903249094
0.3544665665665663	0.6213169716696662
0.35726906906906875	0.6243388618722346
0.3600715715715712	0.6272532542225218
0.3628740740740739	0.6300481090531228
0.3656765765765764	0.6327411257032223
0.36847907907907884	0.6353720845372451
0.3712815815815813	0.6379885897738224
0.3740840840840838	0.6406301127242904
0.37688658658658625	0.64331555363267
0.3796890890890887	0.6460381710512201
0.3824915915915914	0.6487691795080588
0.3852940940940939	0.6514684597294967
0.38809659659659634	0.6540985967321984
0.3908990990990988	0.6566375538634911
0.3937016016016013	0.6590859413889759
0.39650410410410375	0.6614667662441658
0.39930660660660644	0.6638180716084116
0.4021091091091089	0.666181144796807
0.4049116116116114	0.6685882642119271
0.40771411411411385	0.6710538978806566
0.4105166166166163	0.6735719428437082
0.4133191191191188	0.6761195007021212
0.41612162162162125	0.6786655419154594
0.41892412412412394	0.6811813221199171
0.4217266266266264	0.6836490310287776
0.4245291291291289	0.6860659465550376
0.42733163163163135	0.6884430136766285
0.4301341341341338	0.6907986855142703
0.4329366366366363	0.693150410083909
0.435739139139139	0.6955068311453334
0.43854164164164144	0.6978634120191196
0.4413441441441439	0.7002029530666593
0.4441466466466464	0.7025007995595077
0.44694914914914885	0.7047329884046257
0.4497516516516513	0.7068846521951808
0.4525541541541538	0.7089559566790538
0.4553566566566565	0.7109636660766269
0.45815915915915895	0.712937812993134
0.4609616616616614	0.7149144400518478
0.4637641641641639	0.7169265172765604
0.46656666666666635	0.7189955996817048
0.4693691691691688	0.7211264787437865
0.4721716716716713	0.7233061441137169
0.474974174174174	0.7255071280012378
0.47777667667667645	0.7276941366521059
0.4805791791791789	0.7298321052757288
0.4833816816816814	0.7318936193105049
0.48618418418418385	0.7338640158393324
0.4889866866866863	0.7357432441141443
0.491789189189189	0.7375444637511902
0.4945916916916915	0.7392901322696261
0.49739419419419395	0.7410067947224703
0.5001966966966964	0.7427198696270785
0.5029991991991989	0.7444494777634652
0.5058017017017014	0.746207916419749
0.5086042042042038	0.747998901403597
0.5114067067067065	0.7498183166650983
0.514209209209209	0.7516559997149587
0.5170117117117115	0.7534980535334374
0.5198142142142139	0.7553292617746884
0.5226167167167164	0.7571353195476321
0.5254192192192189	0.7589047108509211
0.5282217217217213	0.7606301301441445
0.531024224224224	0.7623093606946888
0.5338267267267265	0.7639455156289535
0.536629229229229	0.7655465585427664
0.5394317317317314	0.7671240791219563
0.5422342342342339	0.7686914121986976
0.5450367367367364	0.7702613354843616
0.547839239239239	0.7718437204155815
0.5506417417417415	0.7734435933595591
0.553444244244244	0.775060050931724
0.5562467467467465	0.7766863461618387
0.5590492492492489	0.7783112349841635
0.5618517517517514	0.7799213886344887
0.5646542542542539	0.7815044026991107
0.5674567567567566	0.7830517407320072
0.570259259259259	0.7845609012810458
0.5730617617617615	0.7860362241987392
0.575864264264264	0.787488044932299
0.5786667667667664	0.7889303070753327
0.5814692692692689	0.7903771583934257
0.5842717717717714	0.7918393707864579
0.587074274274274	0.7933215394537327
0.5898767767767765	0.7948208740270811
0.592679279279279	0.7963280056117134
0.5954817817817815	0.7978296843820054
0.5982842842842839	0.7993126780580062
0.6010867867867866	0.8007677706090914
0.6038892892892889	0.8021926446097047
0.6066917917917916	0.8035926766365368
0.6094942942942938	0.8049792441953069
0.6122967967967965	0.8063658901253247
0.6150992992992992	0.807763399499487
0.6179018018018014	0.8091752875823961
0.6207043043043041	0.8105952098763483
0.6235068068068064	0.8120073422608161
0.6263093093093091	0.813389943478689
0.6291118118118113	0.8147213341741816
0.631914314314314	0.8159867015504819
0.6347168168168167	0.8171837371412298
0.6375193193193189	0.8183252947838899
0.6403218218218216	0.8194380027486418
0.6431243243243239	0.8205568856399277
0.6459268268268266	0.8217172271256032
0.6487293293293288	0.8229457784483492
0.6515318318318315	0.824253710669078
0.6543343343343342	0.8256333084370725
0.6571368368368364	0.8270594063404493
0.6599393393393391	0.8284952576846814
0.6627418418418414	0.8299012846383557
0.6655443443443441	0.8312443578925902
0.6683468468468463	0.832505132967296
0.671149349349349	0.8336815628574934
0.6739518518518517	0.8347878294724765
0.6767543543543539	0.8358492461051551
0.6795568568568566	0.8368947849236111
0.6823593593593589	0.8379494540370966
0.6851618618618616	0.8390286364798322
0.6879643643643643	0.8401357721752964
0.6907668668668665	0.8412636667957378
0.6935693693693692	0.8423986053591451
0.6963718718718714	0.8435256772929045
0.6991743743743741	0.8446335052096029
0.7019768768768764	0.8457169451021115
0.7047793793793791	0.8467771332893774
0.7075818818818818	0.8478192059175651
0.710384384384384	0.8488487895092871
0.7131868868868867	0.8498687103896447
0.7159893893893889	0.8508772034975915
0.7187918918918916	0.8518682996939857
0.7215943943943939	0.8528342581058385
0.7243968968968966	0.853769169157855
0.7271993993993993	0.8546724311093892
0.7300019019019015	0.8555508283249303
0.7328044044044042	0.8564183898719819
0.7356069069069064	0.8572939209094037
0.7384094094094091	0.8581968370454962
0.7412119119119114	0.8591424577214736
0.7440144144144141	0.8601380728483498
0.7468169169169168	0.861180856271542
0.749619419419419	0.8622581551387649
0.7524219219219217	0.8633500176124637
0.755224424424424	0.8644332371067622
0.7580269269269266	0.8654858511800716
0.7608294294294289	0.8664910110011629
0.7636319319319316	0.8674394054544389
0.7664344344344343	0.8683298741967946
0.7692369369369365	0.8691683301611027
0.7720394394394392	0.8699654986766829
0.7748419419419414	0.8707341806669839
0.7776444444444441	0.8714867396023105
0.7804469469469468	0.8722333333763459
0.7832494494494491	0.8729811369903728
0.7860519519519518	0.8737345126039677
0.788854454454454	0.8744958488304823
0.7916569569569567	0.8752666538739706
0.794459459459459	0.876048463188628
0.7972619619619616	0.876843206611964
0.8000644644644643	0.8776528522607826
0.8028669669669666	0.8784783727379778
0.8056694694694693	0.8793183190154389
0.8084719719719715	0.880167482761873
0.8112744744744742	0.8810162177122492
0.8140769769769765	0.8818509234557421
0.8168794794794791	0.8826559499689587
0.8196819819819818	0.8834167877771638
0.8224844844844841	0.8841239542284297
0.8252869869869868	0.8847766041265063
0.828089489489489	0.8853847274314636
0.8308919919919917	0.8859689551411545
0.833694494494494	0.8865574990959353
0.8364969969969966	0.8871805120128319
0.8392994994994993	0.887862975202658
0.8421020020020016	0.8886178498197167
0.8449045045045043	0.88944142850391
0.8477070070070065	0.8903124653857442
0.8505095095095092	0.8911957743351983
0.8533120120120115	0.892049775502229
0.8561145145145141	0.8928362773707444
0.8589170170170168	0.8935299795788008
0.8617195195195191	0.8941250600270922
0.8645220220220218	0.894636869006337
0.867324524524524	0.8950980538105696
0.8701270270270267	0.8955500241033607
0.872929529529529	0.8960320678194391
0.8757320320320316	0.896571193595649
0.8785345345345343	0.8971756368146538
0.8813370370370366	0.897833923908624
0.8841395395395393	0.8985197336963312
0.8869420420420415	0.8992010245206187
0.8897445445445442	0.8998505678777501
0.8925470470470469	0.9004545773610595
0.8953495495495492	0.9010167122532083
0.8981520520520518	0.901556202211865
0.9009545545545541	0.9021007287347118
0.9037570570570568	0.9026764073543526
0.906559559559559	0.9032981836250967
0.9093620620620617	0.9039638570498765
0.9121645645645644	0.9046537941305886
0.9149670670670667	0.9053365445198792
0.9177695695695693	0.9059786271295451
0.9205720720720716	0.9065553435954878
0.9233745745745743	0.9070590762817171
0.9261770770770765	0.9075022844641829
0.9289795795795792	0.9079140952071768
0.9317820820820819	0.9083314571576478
0.9345845845845842	0.9087876138843425
0.9373870870870868	0.9093015708770547
0.9401895895895891	0.9098719673781086
0.9429920920920918	0.9104773932051669
0.945794594594594	0.9110831450811099
0.9485970970970967	0.9116523520341971
0.9513995995995994	0.9121579801427564
0.9542021021021017	0.9125919121642531
0.9570046046046043	0.912968191632479
0.9598071071071066	0.9133193403329685
0.9626096096096093	0.9136868241766528
0.9654121121121115	0.9141085693203836
0.9682146146146142	0.9146073447161817
0.9710171171171169	0.9151835503399448
0.9738196196196192	0.9158145824406365
0.9766221221221218	0.9164609295522419
0.9794246246246241	0.9170771219178179
0.9822271271271268	0.9176242386443528
0.985029629629629	0.9180802911682103
0.9878321321321317	0.9184455363268985
0.9906346346346344	0.9187413666793909
0.9934371371371367	0.9190033639063457
0.9962396396396394	0.9192707826820388
0.9990421421421416	0.919575661909685
1.0018446446446443	0.9199346954993407
1.004647147147147	0.9203460089313005
1.0074496496496492	0.9207914291663556
1.010252152152152	0.9212432048679744
1.0130546546546542	0.9216729215529148
1.0158571571571569	0.9220598924780724
1.018659659659659	0.9223966717519717
1.0214621621621618	0.9226903570605856
1.0242646646646645	0.9229596693966746
1.0270671671671667	0.9232290017456507
1.0298696696696694	0.9235213756635204
1.0326721721721717	0.9238523609989147
1.0354746746746744	0.9242265311651519
1.0382771771771766	0.9246371496812541
1.0410796796796793	0.925068811585869
1.043882182182182	0.9255019870890301
1.0466846846846842	0.9259180323409341
1.049487187187187	0.9263033006662869
1.0522896896896892	0.9266514251913449
1.0550921921921919	0.9269634731970818
1.057894694694694	0.9272462873616696
1.0606971971971968	0.9275097590036826
1.0634996996996995	0.9277639334632563
1.0663022022022017	0.9280167309756184
1.0691047047047044	0.9282727570266924
1.0719072072072067	0.9285332931592544
1.0747097097097094	0.9287972200743178
1.0775122122122116	0.9290624133777614
1.0803147147147143	0.9293271023054803
1.083117217217217	0.9295907784184299
1.0859197197197192	0.9298544350224506
1.088722222222222	0.9301201439511373
1.0915247247247242	0.9303901721680403
1.0943272272272269	0.9306659601314262
1.097129729729729	0.9309473037134433
1.0999322322322318	0.9312320032455308
1.1027347347347345	0.931516091547484
1.1055372372372367	0.9317945700990644
1.1083397397397394	0.9320624208299494
1.1111422422422417	0.9323155699608842
1.1139447447447444	0.932551493254092
1.116747247247247	0.9327692733607931
1.1195497497497493	0.9329691187809868
1.122352252252252	0.9331515681060866
1.1251547547547542	0.9333167554577593
1.127957257257257	0.9334641363631607
1.1307597597597592	0.9335929377557249
1.1335622622622619	0.9337033265799096
1.1363647647647646	0.933797969526542
1.1391672672672668	0.9338833975352807
1.1419697697697695	0.933970505529096
1.1447722722722717	0.9340736764006342
1.1475747747747744	0.9342084048843485
1.1503772772772767	0.9343878101888724
1.1531797797797794	0.9346189007898588
1.155982282282282	0.934899712841145
1.1587847847847843	0.9352183586936479
1.161587287287287	0.9355545721176707
1.1643897897897892	0.935883626790984
1.167192292292292	0.9361817444019074
1.1699947947947942	0.9364315511600756
1.1727972972972969	0.9366259974499394
1.1755997997997996	0.9367695147192776
1.1784023023023018	0.9368759717053426
1.1812048048048045	0.9369639799790797
1.1840073073073067	0.9370509699733525
1.1868098098098094	0.9371479117993459
1.1896123123123117	0.9372564100724438
1.1924148148148144	0.9373691711410285
1.195217317317317	0.9374737386558056
1.1980198198198193	0.9375582739906995
1.200822322322322	0.9376174025434388
1.2036248248248242	0.9376560320918097
1.206427327327327	0.9376896459892716
1.2092298298298296	0.9377407117138935
1.2120323323323319	0.9378321596880164
1.2148348348348346	0.9379799369204022
1.2176373373373368	0.9381870558863558
1.2204398398398395	0.9384411753259271
1.2232423423423417	0.9387166689163968
1.2260448448448444	0.9389807052481745
1.2288473473473471	0.9392015544545209
1.2316498498498494	0.9393565993795403
1.234452352352352	0.9394376225434464
1.2372548548548543	0.9394518432123711
1.240057357357357	0.9394185896223353
1.2428598598598593	0.9393629264845257
1.245662362362362	0.9393085186834039
1.2484648648648646	0.9392721605497089
1.2512673673673669	0.9392616822761106
1.2540698698698696	0.9392776165384626
1.2568723723723718	0.9393175499178051
1.2596748748748745	0.9393810336021193
1.2624773773773768	0.9394726886855355
1.2652798798798794	0.9396018294333726
1.2680823823823821	0.9397783205002427
1.2708848848848844	0.9400059874929415
1.273687387387387	0.9402761176660074
1.2764898898898893	0.9405639311925758
1.279292392392392	0.940830176675683
1.2820948948948943	0.9410283876359492
1.284897397397397	0.9411163424854022
1.2876998998998996	0.941068580227129
1.2905024024024019	0.9408860565758685
1.2933049049049046	0.9405995173641907
1.2961074074074068	0.9402648423281671
1.2989099099099095	0.939950990487582
1.3017124124124118	0.9397235153653005
1.3045149149149144	0.9396281501961569
1.3073174174174171	0.9396791597686115
1.3101199199199194	0.9398559037658596
1.312922422422422	0.9401087097952366
1.3157249249249243	0.9403724269884572
1.318527427427427	0.9405837715059231
1.3213299299299297	0.9406974918173328
1.324132432432432	0.9406968118525403
1.3269349349349346	0.9405954106549765
1.3297374374374369	0.9404307909080114
1.3325399399399396	0.9402514537643337
1.3353424424424418	0.9401020348843819
1.3381449449449445	0.9400109479388933
1.3409474474474472	0.9399840509057072
1.3437499499499495	0.9400057778845263
1.3465524524524521	0.9400467665114948
1.3493549549549544	0.9400750432155698
1.352157457457457	0.9400669147128182
1.3549599599599593	0.9400140946230515
1.357762462462462	0.9399250754726681
1.3605649649649647	0.9398207927229282
1.363367467467467	0.9397265163034679
1.3661699699699696	0.9396630280322849
1.368972472472472	0.9396401690099624
1.3717749749749746	0.9396548234944613
1.3745774774774768	0.9396937476502543
1.3773799799799795	0.9397399514295441
1.3801824824824822	0.9397801809590693
1.3829849849849845	0.9398107937400402
1.3857874874874871	0.9398400068335938
1.3885899899899894	0.9398858406908076
1.391392492492492	0.9399705809197945
1.3941949949949943	0.9401137135499044
1.396997497497497	0.9403256898373865
1.3998	0.9406044540473804
1.3999	0.9406984880010049
1.3971003028053077	0.940338525277137
1.3943006056106155	0.9399761364158776
1.3915009084159233	0.9396361011529347
1.3887012112212311	0.939337440019449
1.385901514026539	0.9390918847269519
1.3831018168318467	0.9389045326725185
1.3803021196371545	0.9387757432464438
1.3775024224424628	0.9387030254541971
1.3747027252477706	0.9386819122515084
1.3719030280530784	0.9387054899335721
1.3691033308583862	0.9387630471676397
1.366303633663694	0.9388388859157737
1.3635039364690018	0.9389124441275851
1.3607042392743096	0.9389604565934069
1.3579045420796174	0.9389610781530109
1.3551048448849252	0.9388990207128713
1.352305147690233	0.9387701586993347
1.3495054504955408	0.9385839891894644
1.3467057533008486	0.9383628540589486
1.3439060561061564	0.938137785169808
1.3411063589114642	0.9379418994019673
1.338306661716772	0.9378030790924193
1.3355069645220798	0.9377379405731496
1.3327072673273876	0.9377487213957002
1.3299075701326954	0.9378238295646378
1.3271078729380033	0.9379416961507004
1.324308175743311	0.9380766249583115
1.3215084785486189	0.9382048461226246
1.3187087813539267	0.9383090929798721
1.3159090841592345	0.9383806600449545
1.3131093869645423	0.938418813188771
1.31030968976985	0.9384282784078243
1.3075099925751579	0.9384160414055783
1.3047102953804657	0.9383886995211506
1.3019105981857735	0.9383511642262995
1.2991109009910813	0.9383068253513158
1.296311203796389	0.9382586447290076
1.293511506601697	0.9382102997779523
1.2907118094070047	0.9381665685863079
1.2879121122123125	0.9381325853169917
1.2851124150176203	0.9381121978518733
1.282312717822928	0.9381061629378237
1.279513020628236	0.9381110948656923
1.2767133234335437	0.9381198523676159
1.2739136262388515	0.9381234864069423
1.2711139290441593	0.9381142011781066
1.2683142318494671	0.9380882784167083
1.265514534654775	0.9380478016623256
1.2627148374600827	0.9380003665240891
1.2599151402653905	0.9379566674638452
1.2571154430706983	0.9379266564046295
1.2543157458760061	0.9379155656141096
1.251516048681314	0.9379212333427259
1.2487163514866217	0.9379337838324937
1.2459166542919295	0.9379379120102508
1.2431169570972374	0.9379170894017235
1.2403172599025452	0.9378582864910674
1.237517562707853	0.9377555775208954
1.2347178655131608	0.9376113624258262
1.2319181683184686	0.9374347923217413
1.2291184711237764	0.937238018421213
1.2263187739290842	0.9370317173092497
1.223519076734392	0.9368216552606268
1.2207193795396998	0.9366077003139622
1.2179196823450076	0.9363857755931908
1.2151199851503154	0.936152088811715
1.2123202879556232	0.9359079962062663
1.209520590760931	0.9356634445588669
1.2067208935662388	0.9354372755888535
1.2039211963715466	0.9352536989527417
1.2011214991768548	0.9351356161854258
1.1983218019821626	0.9350967333200463
1.1955221047874705	0.9351350751282099
1.1927224075927783	0.9352303287531872
1.189922710398086	0.935346404979195
1.1871230132033939	0.9354390139069314
1.1843233160087017	0.9354664144353961
1.1815236188140095	0.9354003572629552
1.1787239216193173	0.935233996710257
1.175924224424625	0.9349843111376335
1.1731245272299329	0.934688130317197
1.1703248300352407	0.9343927433243274
1.1675251328405485	0.9341436664576004
1.1647254356458563	0.9339729844582713
1.161925738451164	0.9338914837577842
1.159126041256472	0.933886645713933
1.1563263440617797	0.9339268334211771
1.1535266468670875	0.9339702347629053
1.1507269496723953	0.933975857744436
1.147927252477703	0.9339134726956856
1.145127555283011	0.9337699317384299
1.1423278580883187	0.9335505425922509
1.1395281608936265	0.9332756957386887
1.1367284636989343	0.9329742504201355
1.1339287665042421	0.9326758939567867
1.13112906930955	0.9324046448681055
1.1283293721148577	0.9321749776467226
1.1255296749201655	0.9319910125897144
1.1227299777254733	0.9318482241072809
1.1199302805307811	0.9317364996851366
1.117130583336089	0.9316432831412499
1.1143308861413967	0.931555905299027
1.1115311889467046	0.9314628206230926
1.1087314917520124	0.9313540410342879
1.1059317945573202	0.9312213516421055
1.103132097362628	0.9310588141098792
1.1003324001679358	0.9308636900403182
1.0975327029732436	0.9306374567638193
1.0947330057785514	0.9303862841072695
1.0919333085838592	0.93012036419149
1.089133611389167	0.9298518599565386
1.0863339141944748	0.9295918222042302
1.0835342169997826	0.9293469710997706
1.0807345198050904	0.9291174910471404
1.0779348226103982	0.928896794831724
1.075135125415706	0.9286735960807999
1.0723354282210138	0.9284357904101905
1.0695357310263216	0.9281748987546212
1.0667360338316294	0.9278894789226477
1.0639363366369372	0.9275861415395237
1.061136639442245	0.927277582098783
1.0583369422475528	0.9269781150776402
1.0555372450528606	0.9266981861265678
1.0527375478581684	0.9264398614381308
1.0499378506634762	0.9261951122231876
1.047138153468784	0.9259478350753699
1.0443384562740918	0.9256792443607502
1.0415387590793996	0.9253749878050178
1.0387390618847074	0.9250315442509872
1.0359393646900152	0.924659490346039
1.033139667495323	0.9242821232609574
1.0303399703006308	0.9239294408744029
1.0275402731059387	0.9236291134307789
1.0247405759112465	0.9233972619108912
1.0219408787165543	0.9232321433594924
1.0191411815218625	0.9231130764109018
1.0163414843271703	0.923005324729275
1.0135417871324781	0.922869701591996
1.010742089937786	0.9226740179231483
1.0079423927430937	0.9224027440296716
1.0051426955484015	0.9220616877689694
1.0023429983537093	0.9216760116486216
0.9995433011590171	0.9212820468015496
0.9967436039643249	0.9209154152205519
0.9939439067696327	0.9205992503652837
0.9911442095749405	0.9203363589587146
0.9883445123802483	0.9201079440982648
0.9855448151855561	0.9198793916999979
0.982745117990864	0.9196112995824005
0.9799454207961718	0.9192721755024362
0.9771457236014796	0.9188486442665427
0.9743460264067874	0.9183497987489045
0.9715463292120952	0.917804256957294
0.968746632017403	0.9172509128746362
0.9659469348227108	0.9167264811939867
0.9631472376280186	0.9162540189940666
0.9603475404333264	0.915836283984176
0.9575478432386342	0.9154561541116428
0.954748146043942	0.9150839279206752
0.9519484488492498	0.9146889582416563
0.9491487516545576	0.9142515500669807
0.9463490544598654	0.9137709070647885
0.9435493572651732	0.9132662106072216
0.940749660070481	0.9127702411305139
0.9379499628757888	0.9123175301677193
0.9351502656810966	0.9119309906339191
0.9323505684864044	0.9116116359475067
0.9295508712917122	0.9113351140256709
0.92675117409702	0.9110566147791238
0.9239514769023278	0.9107229584573963
0.9211517797076356	0.9102882425273714
0.9183520825129434	0.9097281295516334
0.9155523853182512	0.9090481469544959
0.912752688123559	0.9082831745287173
0.9099529909288668	0.9074880508327058
0.9071532937341746	0.9067220519585572
0.9043535965394824	0.9060319724642509
0.9015538993447902	0.905439023911092
0.898754202150098	0.9049335961350957
0.8959545049554059	0.9044794687438652
0.8931548077607137	0.9040260985650023
0.8903551105660215	0.9035250868849451
0.8875554133713293	0.9029456483274236
0.8847557161766371	0.9022842607519319
0.8819560189819449	0.9015655466222248
0.8791563217872527	0.9008342145756164
0.8763566245925605	0.9001406879027327
0.8735569273978683	0.8995249824049665
0.8707572302031761	0.8990038740356351
0.8679575330084839	0.8985652920727505
0.8651578358137917	0.8981715631399309
0.8623581386190995	0.8977703638802262
0.8595584414244073	0.8973098908257136
0.8567587442297151	0.8967535473373489
0.8539590470350229	0.8960897248927718
0.8511593498403307	0.8953338898281297
0.8483596526456385	0.8945226271556167
0.8455599554509463	0.8937017565842409
0.8427602582562546	0.8929123585677952
0.8399605610615624	0.892179024901058
0.8371608638668702	0.8915037809588559
0.834361166672178	0.8908672386825416
0.8315614694774858	0.8902362575890088
0.8287617722827936	0.8895754366259871
0.8259620750881014	0.8888587192909421
0.8231623778934092	0.8880775438994134
0.820362680698717	0.8872432047059527
0.8175629835040248	0.8863829730659428
0.8147632863093326	0.8855314493466071
0.8119635891146404	0.8847199863472184
0.8091638919199482	0.8839674571394778
0.806364194725256	0.8832750583244732
0.8035644975305638	0.8826264821892329
0.8007648003358716	0.881993117821087
0.7979651031411794	0.881342477103478
0.7951654059464872	0.880647212085749
0.792365708751795	0.879892098314685
0.7895660115571028	0.8790771393362062
0.7867663143624106	0.8782162084217169
0.7839666171677184	0.8773319720681814
0.7811669199730262	0.8764488381188078
0.778367222778334	0.8755860752633781
0.7755675255836418	0.8747529972200867
0.7727678283889496	0.8739473323100672
0.7699681311942574	0.8731568856827224
0.7671684339995652	0.8723636678153451
0.764368736804873	0.8715490717422343
0.7615690396101809	0.8706985651859941
0.7587693424154887	0.8698046996380315
0.7559696452207965	0.8688678732781633
0.7531699480261043	0.8678949958499007
0.7503702508314121	0.8668967738042832
0.7475705536367199	0.8658846147885517
0.7447708564420277	0.8648680977175845
0.7419711592473355	0.8638536280435091
0.7391714620526433	0.8628444303340183
0.7363717648579511	0.8618415796508175
0.7335720676632589	0.8608454731389311
0.7307723704685667	0.8598570677497923
0.7279726732738745	0.8588783597005121
0.7251729760791823	0.857911891560033
0.7223732788844901	0.8569594389830325
0.7195735816897979	0.8560203385059841
0.7167738844951057	0.8550900806010449
0.7139741873004135	0.8541597626992231
0.7111744901057213	0.853216782565261
0.7083747929110291	0.8522468096069642
0.7055750957163369	0.8512366908784337
0.7027753985216447	0.8501776322705034
0.6999757013269525	0.8490678338054762
0.6971760041322603	0.8479138062244411
0.6943763069375681	0.8467298585314634
0.6915766097428759	0.8455356713332185
0.6887769125481837	0.844352359557855
0.6859772153534915	0.8431978551630238
0.6831775181587993	0.8420826853780691
0.6803778209641071	0.8410072030552466
0.677578123769415	0.8399610265167278
0.6747784265747228	0.8389249273579371
0.6719787293800306	0.8378747932899303
0.6691790321853384	0.836786752344633
0.6663793349906462	0.8356422284778525
0.663579637795954	0.8344317049833719
0.6607799406012622	0.8331563104257999
0.65798024340657	0.8318269240423921
0.6551805462118778	0.8304611601664906
0.6523808490171856	0.8290791418212717
0.6495811518224934	0.8276992497401348
0.6467814546278012	0.8263349541507718
0.643981757433109	0.824993432047223
0.6411820602384168	0.8236760748256132
0.6383823630437246	0.8223803947732099
0.6355826658490324	0.8211024380530257
0.6327829686543402	0.8198387354003983
0.629983271459648	0.8185870889895173
0.6271835742649559	0.8173460060476455
0.6243838770702637	0.8161131618063012
0.6215841798755715	0.8148836976242323
0.6187844826808793	0.8136492749089207
0.6159847854861871	0.8123985589399738
0.6131850882914949	0.8111192751800446
0.6103853910968027	0.8098013473840728
0.6075856939021105	0.8084401211628389
0.6047859967074183	0.8070384946490009
0.6019862995127261	0.8056070111013648
0.5991866023180339	0.8041615661423522
0.5963869051233417	0.8027191626231712
0.5935872079286495	0.8012928515240967
0.5907875107339573	0.7998873804614557
0.5879878135392651	0.7984969801694972
0.5851881163445729	0.7971061531382748
0.5823884191498807	0.7956934453465411
0.5795887219551885	0.7942372520460032
0.5767890247604963	0.7927220291712463
0.5739893275658041	0.7911430805938593
0.5711896303711119	0.7895084492165456
0.5683899331764197	0.7878372615633701
0.5655902359817275	0.7861549165078341
0.5627905387870353	0.7844864511979022
0.5599908415923431	0.7828499702899617
0.5571911443976509	0.7812520168234947
0.5543914472029587	0.7796861963665307
0.5515917500082665	0.7781354142696824
0.5487920528135743	0.7765770387396728
0.5459923556188822	0.7749894739014626
0.54319265842419	0.7733582577073927
0.5403929612294978	0.7716799849943152
0.5375932640348056	0.7699630224267837
0.5347935668401134	0.7682249159280239
0.5319938696454212	0.7664873105704967
0.529194172450729	0.7647698462477159
0.526394475256037	0.7630846956479783
0.5235947780613448	0.7614331490614139
0.5207950808666526	0.7598050332168597
0.5179953836719604	0.7581809783331562
0.5151956864772682	0.7565368404562043
0.512395989282576	0.7548491215150992
0.5095962920878838	0.7531000942695673
0.5067965948931916	0.7512815197571987
0.5039968976984994	0.7493962483793858
0.5011972005038072	0.7474574928534758
0.49839750330911503	0.7454860300868212
0.49559780611442283	0.7435059467863598
0.49279810891973064	0.7415397559446761
0.48999841172503844	0.7396037813999542
0.48719871453034624	0.7377046545792749
0.48439901733565405	0.735837607249188
0.48159932014096185	0.7339869828901048
0.47879962294626965	0.7321290328006118
0.47599992575157746	0.730236634925006
0.47320022855688526	0.7282851321772229
0.47040053136219306	0.7262581284319735
0.46760083416750087	0.7241519187207809
0.46480113697280867	0.7219773615153205
0.4620014397781165	0.7197584598212551
0.4592017425834243	0.717527645455031
0.4564020453887321	0.7153186013190698
0.4536023481940399	0.7131581875397578
0.4508026509993477	0.7110594319134781
0.4480029538046555	0.7090174450404818
0.4452032566099633	0.707009497955664
0.4424035594152711	0.7049994830338255
0.4396038622205791	0.702945827929385
0.4368041650258869	0.7008109705625525
0.43400446783119473	0.6985700202715545
0.43120477063650253	0.6962163891582146
0.42840507344181034	0.6937629564665766
0.42560537624711814	0.6912385188166531
0.42280567905242594	0.688680542457165
0.42000598185773375	0.68612620461805
0.41720628466304155	0.6836041085898062
0.41440658746834935	0.6811287731623538
0.41160689027365716	0.6786991299728082
0.40880719307896496	0.6763010852370774
0.40600749588427276	0.6739130752981242
0.40320779868958057	0.6715128006660471
0.40040810149488837	0.6690831614062328
0.39760840430019617	0.6666158480441529
0.394808707105504	0.6641118911351224
0.3920090099108118	0.6615794436325022
0.3892093127161196	0.6590298498831126
0.3864096155214274	0.656473416477459
0.3836099183267352	0.6539161724376088
0.380810221132043	0.6513583877243959
0.3780105239373508	0.6487949313630546
0.3752108267426586	0.6462169517551086
0.3724111295479664	0.6436140518633858
0.3696114323532742	0.640976184078734
0.366811735158582	0.6382948318714289
0.3640120379638898	0.6355634980390978
0.3612123407691976	0.63277787161126
0.3584126435745054	0.629936141737896
0.3556129463798132	0.6270397297803937
0.352813249185121	0.6240943159929184
0.35001355199042883	0.6211106345490504
0.34721385479573685	0.6181043066008751
0.34441415760104466	0.6150941114009691
0.34161446040635246	0.6120985633961773
0.33881476321166026	0.6091313268349661
0.33601506601696807	0.6061966167845476
0.33321536882227587	0.6032860511297433
0.3304156716275837	0.6003782613469714
0.3276159744328915	0.5974419270735136
0.3248162772381993	0.5944419332001016
0.3220165800435071	0.591347352192922
0.3192168828488149	0.5881392587721456
0.3164171856541227	0.5848162423435461
0.3136174884594305	0.5813959796331849
0.3108177912647383	0.577912245256107
0.3080180940700461	0.5744079777947985
0.3052183968753539	0.5709261089637571
0.3024186996806617	0.5675004701085857
0.2996190024859695	0.5641490306512009
0.2968193052912773	0.5608710245187676
0.2940196080965851	0.5576484102956863
0.2912199109018929	0.5544509387188438
0.2884202137072007	0.5512432228047713
0.2856205165125085	0.5479918663018261
0.28282081931781633	0.5446709636932825
0.28002112212312413	0.5412650012811103
0.27722142492843194	0.537769086224402
0.27442172773373974	0.5341871947384964
0.27162203053904754	0.5305295227571558
0.26882233334435535	0.5268099574250786
0.26602263614966315	0.5230442560003299
0.26322293895497095	0.5192489411175604
0.260423241760279	0.5154404588624968
0.2576235445655868	0.5116339967695264
0.2548238473708946	0.5078415814655678
0.2520241501762024	0.5040695683661883
0.2492244529815102	0.5003161771613531
0.246424755786818	0.49657006379001434
0.2436250585921258	0.49281086911801836
0.2408253613974336	0.4890122101237051
0.2380256642027414	0.48514681348354816
0.2352259670080492	0.4811926937828806
0.232426269813357	0.47713874484210994
0.22962657261866481	0.47298806600750765
0.22682687542397262	0.46875785031916256
0.22402717822928042	0.4644755927032009
0.22122748103458822	0.4601724536115132
0.21842778383989603	0.45587549351099527
0.21562808664520383	0.4516008855328802
0.21282838945051163	0.4473499789757157
0.21002869225581944	0.44310928781678355
0.20722899506112724	0.4388543602109218
0.20442929786643504	0.43455639238818655
0.20162960067174285	0.4301897156794258
0.19882990347705065	0.42573812014158924
0.19603020628235845	0.421198408225834
0.19323050908766626	0.416580435991356
0.19043081189297406	0.4119039103958112
0.18763111469828186	0.40719305608023904
0.18483141750358967	0.402470707856144
0.18203172030889747	0.397753337754736
0.17923202311420527	0.39304806370674145
0.17643232591951308	0.38835200892007565
0.17363262872482088	0.3836537277140587
0.17083293153012868	0.3789359811610544
0.1680332343354367	0.37417902312509355
0.1652335371407445	0.3693637083780678
0.16243383994605232	0.3644740304595862
0.15963414275136012	0.35949897974793554
0.15683444555666792	0.35443376383192726
0.15403474836197573	0.34928042104910423
0.15123505116728353	0.3440477442261482
0.14843535397259133	0.3387503317306886
0.14563565677789914	0.333406609266184
0.14283595958320694	0.32803586793647066
0.14003626238851474	0.32265469758649806
0.13723656519382255	0.3172735319480626
0.13443686799913035	0.31189420342326807
0.13163717080443815	0.3065093068055912
0.12883747360974596	0.3011037663628073
0.12603777641505376	0.2956583851804334
0.12323807922036156	0.29015452390056584
0.12043838202566937	0.2845786349206398
0.11763868483097717	0.27892534171886285
0.11483898763628497	0.27319815011816145
0.11203929044159278	0.2674076032325553
0.10923959324690058	0.2615675116916245
0.10643989605220838	0.25569052318144275
0.10364019885751619	0.24978450978872666
0.10084050166282399	0.24385095699860151
0.09804080446813179	0.23788582339167602
0.0952411072734396	0.2318824497377856
0.0924414100787474	0.225835347530827
0.0896417128840552	0.21974336635244393
0.086842015689363	0.21361095907403485
0.08404231849467081	0.20744696814836636
0.08124262129997883	0.20126129864163406
0.07844292410528664	0.19506068146366987
0.07564322691059444	0.18884514751588782
0.07284352971590224	0.1826066585768184
0.07004383252121005	0.17633061480226075
0.06724413532651785	0.16999992794374272
0.06444443813182565	0.16360038168414806
0.06164474093713346	0.15712545447327267
0.05884504374244126	0.1505788733470216
0.056045346547749064	0.14397389120920254
0.05324564935305687	0.1373293965087837
0.05044595215836467	0.1306640839476646
0.047646254963672474	0.12399063470540418
0.04484655776898028	0.1173119036880844
0.04204686057428808	0.11062045276584044
0.039247163379595884	0.10390162020315402
0.03644746618490369	0.09713907704934735
0.03364776899021149	0.09032093304362947
0.030848071795519294	0.08344424315785338
0.028048374600827097	0.07651632006552983
0.0252486774061349	0.06955239216169569
0.022448980211442704	0.06257046254627979
0.019649283016750507	0.05558524916709212
0.01684958582205831	0.04860344326465983
0.014049888627366114	0.04162206964659509
0.011250191432673917	0.034630616324848394
0.00845049423798172	0.027616214539698092
0.005650797043289524	0.02056999232130369
0.002851099848597327	0.013492223754889468
5.1402653905130435e-05	0.006394252846788983
-0.0027482945407870663	-0.0007037192058704933
-0.005547991735479263	-0.007778411014996804
-0.00834768893017146	-0.01481089741039727
-0.011147386124863434	-0.021793103624883483
-0.013947083319555631	-0.02873096495378533
-0.016746780514247828	-0.03564292935133145
-0.019546477708940024	-0.04255405802117911
-0.02234617490363222	-0.04948752340881845
-0.025145872098324418	-0.05645627307137011
-0.027945569293016614	-0.06345766971392967
-0.03074526648770881	-0.07047299722088823
-0.03354496368240101	-0.07747213872181428
-0.036344660877093204	-0.08442201840675094
-0.0391443580717854	-0.09129613747663294
-0.0419440552664776	-0.09808215824862763
-0.044743752461169795	-0.10478512894879373
-0.04754344965586199	-0.11142537739560862
-0.05034314685055419	-0.11803184484603238
-0.053142844045246385	-0.12463309026507356
-0.05594254123993858	-0.1312488821833651
-0.05874223843463078	-0.13788499349759803
-0.061541935629322975	-0.14453265062667997
-0.06434163282401517	-0.15117248324158633
-0.06714133001870737	-0.15778133802779917
-0.06994102721339956	-0.16433946642081426
-0.07274072440809176	-0.17083564509686247
-0.07554042160278396	-0.17726868714695565
-0.07834011879747615	-0.18364519943788177
-0.08113981599216835	-0.18997481776011488
-0.08393951318686055	-0.19626500787937168
-0.08673921038155274	-0.20251756041454136
-0.08953890757624494	-0.20872813857756364
-0.09233860477093714	-0.21488896581441772
-0.09513830196562933	-0.22099345288778463
-0.09793799916032131	-0.2270407498245323
-0.1007376963550135	-0.23303817767508395
-0.1035373935497057	-0.23900026613198946
-0.1063370907443979	-0.2449444148592481
-0.1091367879390901	-0.25088453191614984
-0.11193648513378229	-0.2568248831017533
-0.11473618232847449	-0.26275647312151185
-0.11753587952316669	-0.2686575197774508
-0.12033557671785888	-0.2744982286847368
-0.12313527391255108	-0.2802485980340151
-0.12593497110724328	-0.2858868999013525
-0.12873466830193547	-0.29140618027730114
-0.13153436549662767	-0.2968167063549654
-0.13433406269131987	-0.3021435682480714
-0.13713375988601206	-0.3074201761816618
-0.13993345708070426	-0.3126796634420038
-0.14273315427539646	-0.31794679029680484
-0.14553285147008865	-0.3232326697478759
-0.14833254866478085	-0.32853362720991236
-0.15113224585947305	-0.3338341352251812
-0.15393194305416524	-0.3391125117477026
-0.15673164024885744	-0.34434735194301475
-0.15953133744354964	-0.34952268486194077
-0.16233103463824183	-0.3546305402400024
-0.16513073183293403	-0.3596706736948519
-0.16793042902762623	-0.36464821418964943
-0.17073012622231842	-0.36957059588402597
-0.17352982341701062	-0.3744451305839262
-0.17632952061170282	-0.37927802562780055
-0.179129217806395	-0.3840748259405605
-0.1819289150010872	-0.3888415262856064
-0.1847286121957794	-0.39358527577520747
-0.1875283093904716	-0.398313816960497
-0.19032800658516358	-0.40303346773704346
-0.19312770377985577	-0.4077462730699857
-0.19592740097454797	-0.41244755691183976
-0.19872709816924017	-0.41712520050519314
-0.20152679536393237	-0.42176147020381044
-0.20432649255862456	-0.42633727314797365
-0.20712618975331676	-0.43083768748950657
-0.20992588694800896	-0.4352569155425724
-0.21272558414270115	-0.4396007633815037
-0.21552528133739335	-0.44388544449981765
-0.21832497853208555	-0.44813273897813205
-0.22112467572677774	-0.4523628873476353
-0.22392437292146994	-0.4565875566256954
-0.22672407011616214	-0.46080539155376216
-0.22952376731085433	-0.46500193022058545
-0.23232346450554653	-0.4691542246421646
-0.23512316170023873	-0.4732388432688406
-0.23792285889493092	-0.4772406367508431
-0.24072255608962312	-0.48115921415247653
-0.24352225328431532	-0.48501071144897945
-0.2463219504790075	-0.48882396768341746
-0.2491216476736997	-0.4926321523278045
-0.2519213448683919	-0.49646253830107423
-0.2547210420630841	-0.5003278845968416
-0.2575207392577763	-0.5042224653814175
-0.2603204364524685	-0.508124258866273
-0.2631201336471607	-0.5120026866329247
-0.2659198308418529	-0.5158293053822979
-0.2687195280365451	-0.5195877141360841
-0.2715192252312373	-0.5232790927684196
-0.2743189224259295	-0.5269212317166485
-0.27711861962062145	-0.5305411867838776
-0.27991831681531365	-0.5341640211187549
-0.28271801401000585	-0.5378016504351515
-0.28551771120469804	-0.5414459977224203
-0.28831740839939024	-0.5450693568737734
-0.29111710559408244	-0.5486324491597446
-0.29391680278877463	-0.5520979269316922
-0.29671649998346683	-0.5554449750253571
-0.299516197178159	-0.5586799458766079
-0.3023158943728512	-0.5618389564671491
-0.3051155915675434	-0.5649808185696443
-0.3079152887622356	-0.5681718075510599
-0.3107149859569278	-0.571466574718309
-0.31351468315162	-0.5748910240937333
-0.3163143803463122	-0.5784326536823914
-0.3191140775410044	-0.5820417438195765
-0.3219137747356966	-0.5856434955064099
-0.3247134719303888	-0.589157811225735
-0.327513169125081	-0.5925209651573095
-0.3303128663197732	-0.5957027296488148
-0.3331125635144654	-0.5987138502605159
-0.3359122607091576	-0.6016016886347297
-0.3387119579038498	-0.6044354603542689
-0.341511655098542	-0.6072856440870728
-0.3443113522932342	-0.6102038385037198
-0.34711104948792637	-0.6132090731863599
-0.34991074668261857	-0.6162844508343236
-0.35271044387731076	-0.6193847130232969
-0.35551014107200296	-0.6224519397863667
-0.35830983826669516	-0.6254341836782442
-0.36110953546138735	-0.6283011370081679
-0.36390923265607955	-0.6310521083459584
-0.36670892985077175	-0.6337142076512957
-0.3695086270454637	-0.6363318250276494
-0.3723083242401559	-0.6389512004049236
-0.3751080214348481	-0.6416052711927385
-0.3779077186295403	-0.6443036578716228
-0.3807074158242325	-0.6470307766040639
-0.3835071130189247	-0.6497523176348119
-0.3863068102136169	-0.6524276210343927
-0.3891065074083091	-0.6550236888140749
-0.3919062046030013	-0.6575262341626795
-0.3947059017976935	-0.6599443299707057
-0.3975055989923857	-0.6623074368487701
-0.4003052961870779	-0.6646560988984256
-0.4031049933817701	-0.6670295672440689
-0.4059046905764623	-0.6694544328981201
-0.4087043877711545	-0.671937811150613
-0.4115040849658467	-0.6744669619267266
-0.41430378216053887	-0.6770150498059102
-0.41710347935523107	-0.6795507803637938
-0.41990317654992326	-0.6820485265438903
-0.42270287374461546	-0.6844956029785061
-0.42550257093930766	-0.6868944829714358
-0.42830226813399985	-0.6892595542960648
-0.43110196532869205	-0.6916098524944765
-0.43390166252338425	-0.6939604883873302
-0.43670135971807633	-0.6963158089435929
-0.43950105691276853	-0.698666637125758
-0.4423007541074607	-0.7009924993715609
-0.4451004513021529	-0.7032680684987891
-0.4479001484968451	-0.7054716779811491
-0.4506998456915373	-0.7075931264645825
-0.4534995428862295	-0.7096382586145448
-0.4562992400809217	-0.7116288543690361
-0.4590989372756139	-0.7135978205587505
-0.4618986344703061	-0.7155810857192298
-0.4646983316649983	-0.7176085261324845
-0.4674980288596905	-0.7196964488157486
-0.4702977260543827	-0.721843614009262
-0.4730974232490749	-0.724031707292258
-0.4758971204437671	-0.7262299209204138
-0.47869681763845917	-0.7284022473180483
-0.48149651483315137	-0.730515504176162
-0.48429621202784356	-0.7325461134615202
-0.48709590922253576	-0.7344841780518578
-0.48989560641722796	-0.7363342328009445
-0.49269530361192015	-0.738112924381522
-0.49549500080661235	-0.7398445552726404
-0.49829469800130455	-0.7415557635201567
-0.5010943951959967	-0.743270574474506
-0.5038940923906889	-0.7450067352157753
-0.5066937895853811	-0.746773773265998
-0.5094934867800733	-0.7485727638235163
-0.5122931839747655	-0.7503974600541811
-0.5150928811694577	-0.7522362888119081
-0.5178925783641499	-0.7540747231985713
-0.5206922755588421	-0.7558976524983927
-0.5234919727535343	-0.7576915051640368
-0.5262916699482264	-0.759445984092506
-0.5290913671429186	-0.7611553216242356
-0.5318910643376108	-0.7628189659489654
-0.534690761532303	-0.764441605293573
-0.5374904587269952	-0.7660324595244762
-0.5402901559216874	-0.7676038442295524
-0.5430898531163796	-0.7691691381425734
-0.5458895503110718	-0.7707404331135111
-0.548689247505764	-0.7723262717779836
-0.5514889447004562	-0.7739299343606768
-0.5542886418951484	-0.7755486887819272
-0.5570883390898406	-0.7771742591130427
-0.5598880362845328	-0.7787945191297683
-0.562687733479225	-0.7803961312573676
-0.5654874306739172	-0.7819675955778357
-0.5682871278686092	-0.7835020196656795
-0.5710868250633014	-0.784998921991951
-0.5738865222579936	-0.7864645599156741
-0.5766862194526858	-0.7879106037566342
-0.579485916647378	-0.7893513919125891
-0.5822856138420702	-0.7908003961505146
-0.5850853110367624	-0.7922667894242138
-0.5878850082314546	-0.7937530507723404
-0.5906847054261468	-0.7952543245744147
-0.593484402620839	-0.7967598074358676
-0.5962840998155312	-0.7982558700108934
-0.5990837970102234	-0.7997300882662323
-0.6018834942049156	-0.8011750233990681
-0.6046831913996078	-0.8025905752146721
-0.6074828885943	-0.8039840783596052
-0.6102825857889922	-0.8053679445173081
-0.6130822829836844	-0.8067554079853625
-0.6158819801783765	-0.80815558240207
-0.6186816773730687	-0.8095693680234046
-0.6214813745677609	-0.810987626931031
-0.6242810717624531	-0.8123924641090721
-0.6270807689571453	-0.8137615565928037
-0.6298804661518375	-0.8150745147337083
-0.6326801633465297	-0.8163195339576269
-0.6354798605412219	-0.8174983471731002
-0.638279557735914	-0.8186278302650479
-0.6410792549306062	-0.8197374817231166
-0.6438789521252984	-0.8208631597769073
-0.6466786493199906	-0.8220385787844666
-0.6494783465146828	-0.8232867990613479
-0.652278043709375	-0.8246140517869696
-0.6550777409040672	-0.8260076662994474
-0.6578774380987593	-0.827438761042883
-0.6606771352934515	-0.8288690383061592
-0.6634768324881437	-0.8302598757006111
-0.6662765296828359	-0.8315812760584251
-0.6690762268775281	-0.8328183103204162
-0.6718759240722203	-0.8339734398752456
-0.6746756212669125	-0.8350643044815437
-0.6774753184616047	-0.8361178444298413
-0.6802750156562969	-0.8371626068806166
-0.6830747128509891	-0.8382214828730075
-0.6858744100456813	-0.8393068370535147
-0.6886741072403735	-0.840419143398449
-0.6914738044350657	-0.8415491141745117
-0.6942735016297579	-0.8426822676106628
-0.6970731988244501	-0.8438042409634778
-0.6998728960191423	-0.8449050958525658
-0.7026725932138345	-0.8459813646443656
-0.7054722904085265	-0.8470354535625324
-0.7082719876032187	-0.8480729456458003
-0.7110716847979109	-0.849099026474537
-0.7138713819926031	-0.8501154767850025
-0.7166710791872953	-0.8511193896654896
-0.7194707763819875	-0.852104097448888
-0.7222704735766797	-0.8530619785447717
-0.7250701707713719	-0.8539881372363913
-0.7278698679660641	-0.854883631774602
-0.7306695651607563	-0.855757061340049
-0.7334692623554485	-0.8566238511087093
-0.7362689595501407	-0.8575033115001758
-0.7390686567448329	-0.8584142486991474
-0.7418683539395251	-0.8593703482302367
-0.7446680511342173	-0.8603766142952949
-0.7474677483289094	-0.861427825079467
-0.7502674455236016	-0.8625093773764012
-0.7530671427182938	-0.8636002340414127
-0.755866839912986	-0.8646771529489935
-0.7586665371076782	-0.8657191091614143
-0.7614662343023704	-0.8667108724272866
-0.7642659314970626	-0.8676450213965574
-0.7670656286917548	-0.8685221439712469
-0.769865325886447	-0.8693494436122612
-0.7726650230811392	-0.870138318396813
-0.7754647202758314	-0.870901631205795
-0.7782644174705236	-0.8716513386152864
-0.7810641146652157	-0.8723969403202269
-0.7838638118599079	-0.8731449277702021
-0.7866635090546001	-0.8738991305997998
-0.7894632062492923	-0.8746616452943398
-0.7922629034439845	-0.8754339185730267
-0.7950626006386766	-0.8762175588090614
-0.7978622978333688	-0.8770145536175245
-0.800661995028061	-0.87782675789632
-0.8034616922227532	-0.8786547497077212
-0.8062613894174454	-0.8794963848480184
-0.8090610866121376	-0.8803455574344237
-0.8118607838068298	-0.8811917333207787
-0.814660481001522	-0.8820207193145324
-0.8174601781962142	-0.8828168525998681
-0.8202598753909064	-0.8835663826815048
-0.8230595725855986	-0.8842613703998294
-0.8258592697802908	-0.8849030827497553
-0.828658966974983	-0.8855037580047387
-0.8314586641696752	-0.8860858452581931
-0.8342583613643674	-0.8866783863020387
-0.8370580585590595	-0.8873109931178221
-0.8398577557537517	-0.8880066710358797
-0.8426574529484439	-0.8887752919864792
-0.845457150143136	-0.889609615962502
-0.8482568473378282	-0.8904852894775723
-0.8510565445325204	-0.8913652835990822
-0.8538562417272126	-0.8922080077962415
-0.8566559389219048	-0.8929772004592529
-0.859455636116597	-0.8936510156721432
-0.8622553333112892	-0.8942277555243854
-0.8650550305059814	-0.8947264931055401
-0.8678547277006736	-0.8951822094533315
-0.8706544248953658	-0.8956366440775588
-0.873454122090058	-0.8961273578553078
-0.8762538192847502	-0.896678109968302
-0.8790535164794424	-0.8972933340502899
-0.8818532136741346	-0.8979583201618341
-0.8846529108688267	-0.8986450034666078
-0.8874526080635189	-0.8993215454739449
-0.8902523052582111	-0.8999627108295207
-0.8930520024529033	-0.9005577818223699
-0.8958516996475955	-0.9011135198166674
-0.8986513968422877	-0.9016512548463007
-0.9014510940369799	-0.9021990722089633
-0.9042507912316721	-0.9027816641017272
-0.9070504884263643	-0.9034112011561588
-0.9098501856210565	-0.9040822828571213
-0.9126498828157487	-0.9047727252906691
-0.9154495800104409	-0.9054500477982346
-0.9182492772051329	-0.9060816380997637
-0.9210489743998251	-0.9066453252373473
-0.9238486715945173	-0.9071368912420044
-0.9266483687892095	-0.9075719873955309
-0.9294480659839017	-0.9079817007053416
-0.9322477631785939	-0.9084030713831353
-0.9350474603732861	-0.9088675258491127
-0.9378471575679783	-0.909390915056991
-0.9406468547626705	-0.9099683877557444
-0.9434465519573627	-0.9105758189653539
-0.9462462491520549	-0.9111774333510112
-0.9490459463467471	-0.9117372773090688
-0.9518456435414393	-0.9122309410915987
-0.9546453407361315	-0.9126538177590675
-0.9574450379308237	-0.9130232489990495
-0.9602447351255159	-0.9133738118909909
-0.9630444323202081	-0.9137471414760591
-0.9658441295149003	-0.9141793854854984
-0.9686438267095925	-0.9146901182103176
-0.9714435239042847	-0.9152760806179542
-0.9742432210989769	-0.915911621004676
-0.9770429182936691	-0.9165556632695573
-0.9798426154883613	-0.9171630705822189
-0.9826423126830534	-0.9176970011396987
-0.9854420098777456	-0.918138641226537
-0.9882417070724377	-0.9184915819565634
-0.9910414042671299	-0.9187797754192731
-0.9938411014618221	-0.9190399283612315
-0.9966407986565143	-0.919310776295819
-0.9994404958512065	-0.9196224668093241
-1.0022401930458988	-0.9199890721791801
-1.005039890240591	-0.9204061648258057
-1.007839587435283	-0.9208538004019713
-1.0106392846299752	-0.921303667073709
-1.0134389818246674	-0.9217280467024145
-1.0162386790193596	-0.9221078900277688
-1.0190383762140518	-0.9224377767146557
-1.021838073408744	-0.9227266087757949
-1.0246377706034362	-0.9229942038653436
-1.0274374677981284	-0.9232651052955838
-1.0302371649928206	-0.9235615878584734
-1.0330368621875128	-0.9238978680506313
-1.035836559382205	-0.9242769814841036
-1.0386362565768972	-0.9246908900850439
-1.0414359537715894	-0.9251234274276704
-1.0442356509662816	-0.9255549627946533
-1.0470353481609738	-0.9259673427651415
-1.049835045355666	-0.9263477910724275
-1.0526347425503582	-0.9266909168785025
-1.0554344397450504	-0.9269986154071174
-1.0582341369397426	-0.927278239882269
-1.0610338341344348	-0.9275398194225671
-1.063833531329127	-0.9277932161965307
-1.0666332285238191	-0.9280459705413007
-1.0694329257185113	-0.9283022603149825
-1.0722326229132033	-0.9285630202000333
-1.0750323201078955	-0.928826941812743
-1.0778320173025877	-0.9290918838152771
-1.08063171449728	-0.9293561902324472
-1.083431411691972	-0.9296195252674166
-1.0862311088866643	-0.9298830322130895
-1.0890308060813565	-0.9301488476880089
-1.0918305032760487	-0.9304191900657279
-1.0946302004707409	-0.9306953491316292
-1.097429897665433	-0.9309769123604879
-1.1002295948601253	-0.9312614759994612
-1.1030292920548175	-0.9315449329572839
-1.1058289892495097	-0.9318222479296319
-1.1086286864442019	-0.9320884750889323
-1.111428383638894	-0.9323396931168254
-1.1142280808335863	-0.9325735568550425
-1.1170277780282785	-0.9327892952647416
-1.1198274752229707	-0.9329871874974495
-1.1226271724176629	-0.9331677586588762
-1.125426869612355	-0.9333310775900774
-1.1282265668070472	-0.9334765469064498
-1.1310262640017394	-0.9336034258353496
-1.1338259611964316	-0.9337120498230698
-1.1366256583911238	-0.933805392199698
-1.139425355585816	-0.9338903686143651
-1.1422250527805082	-0.9339782234414961
-1.1450247499752004	-0.934083517897976
-1.1478244471698926	-0.9342216403746761
-1.1506241443645848	-0.9344052726622964
-1.153423841559277	-0.9346407040258242
-1.1562235387539692	-0.9349251144183797
-1.1590232359486614	-0.9352458306789969
-1.1618229331433536	-0.9355820845039755
-1.1646226303380458	-0.9359090827511466
-1.167422327532738	-0.9362034537750652
-1.1702220247274302	-0.9364486082306243
-1.1730217219221224	-0.9366384504737749
-1.1758214191168146	-0.9367782736860054
-1.1786211163115068	-0.9368824802613122
-1.1814208135061988	-0.9369697520000724
-1.184220510700891	-0.9370571359121532
-1.1870202078955832	-0.9371549184725264
-1.1898199050902754	-0.9372639687392431
-1.1926196022849676	-0.9373764673499635
-1.1954192994796597	-0.9374798297936374
-1.198218996674352	-0.9375625361328787
-1.2010186938690441	-0.9376198694033274
-1.2038183910637363	-0.9376575029853155
-1.2066180882584285	-0.937691516269645
-1.2094177854531207	-0.9377445728803151
-1.212217482647813	-0.937839295785405
-1.2150171798425051	-0.9379908817864101
-1.2178168770371973	-0.9382013589404568
-1.2206165742318895	-0.9384574571832661
-1.2234162714265817	-0.9387329543343689
-1.226215968621274	-0.9389949313712193
-1.229015665815966	-0.9392120971532963
-1.2318153630106583	-0.9393626579666873
-1.2346150602053505	-0.9394393534148316
-1.2374147574000427	-0.9394502180182966
-1.240214454594735	-0.9394150436866947
-1.243014151789427	-0.9393589273640118
-1.2458138489841193	-0.9393052015984521
-1.2486135461788115	-0.9392701425467983
-1.2514132433735037	-0.9392610943822265
-1.2542129405681959	-0.9392783100006582
-1.2570126377628879	-0.939319369364491
-1.25981233495758	-0.9393840294406594
-1.2626120321522722	-0.9394771702493103
-1.2654117293469644	-0.9396082280059889
-1.2682114265416566	-0.9397869119191529
-1.2710111237363488	-0.9400165872027918
-1.273810820931041	-0.940287882599025
-1.2766105181257332	-0.9405753734086907
-1.2794102153204254	-0.9408394224797821
-1.2822099125151176	-0.9410336274583494
-1.2850096097098098	-0.9411163424854022
-1.287809306904502	-0.9410630933834824
-1.2906090040991942	-0.9408759920924951
-1.2934087012938864	-0.9405867970318829
-1.2962083984885786	-0.9402519686513336
-1.2990080956832708	-0.9399404422709355
-1.301807792877963	-0.9397171419842023
-1.3046074900726552	-0.9396267376435209
-1.3074071872673474	-0.9396822893369857
-1.3102068844620396	-0.9398621352286487
-1.3130065816567318	-0.9401160242309085
-1.315806278851424	-0.9403787907668826
-1.3186059760461162	-0.9405876547920945
-1.3214056732408084	-0.9406981990725461
-1.3242053704355006	-0.9406945478958505
-1.3270050676301928	-0.9405910905848731
-1.329804764824885	-0.9404256776318439
-1.3326044620195772	-0.9402467499181426
-1.3354041592142694	-0.9400985555677563
-1.3382038564089616	-0.940008960904933
-1.3410035536036538	-0.9399833081421982
-1.343803250798346	-0.9400056994706418
-1.3466029479930381	-0.9400466948110211
-1.3494026451877303	-0.9400744746947262
-1.3522023423824225	-0.9400656378008697
-1.3550020395771145	-0.9400122041323992
-1.3578017367718067	-0.9399228802629408
-1.360601433966499	-0.939818667141499
-1.363401131161191	-0.9397247572790738
-1.3662008283558833	-0.9396617675112117
-1.3690005255505755	-0.9396393632176443
-1.3718002227452677	-0.9396543086808248
-1.37459991993996	-0.9396933287600436
-1.377399617134652	-0.9397394830458128
-1.3801993143293443	-0.9397796095015417
[truncated: 6 more rows]
