# Supplementary material for: Isolation of a planar π-aromatic Bi5− ring in a cobalt-based inverse-sandwich-type complex
Source: Nat Chem. 2025 Jan 20;17(4):547–55. doi: 10.1038/s41557-024-01713-8 (PMC11964920; doi:10.1038/s41557-024-01713-8)
Supplement: Supplementary file 4 — Original magnetic data of compound 1 and origin file of Fig. 3. [file 41557_2024_1713_MOESM4_ESM.zip › sr_and_T/22.json]

{
   "comment": "corrected Loops",
   "temperature": 0.5,
   "measures": [
      {
         "sr": 0.016,
         "angle": 0,
         "trans": 0,
         "cool_t": 1,
         "comment": "to H_stop",
         "data": [
            [
               -1.3999,
               -0.9406977062856882
            ],
            [
               -1.3970974974974975,
               -0.9403373773353698
            ],
            [
               -1.394294994994995,
               -0.9399746433891327
            ],
            [
               -1.3914924924924925,
               -0.9396343519511673
            ],
            [
               -1.3886899899899898,
               -0.9393355626510423
            ],
            [
               -1.3858874874874874,
               -0.939090017320704
            ],
            [
               -1.3830849849849849,
               -0.9389028030084352
            ],
            [
               -1.3802824824824824,
               -0.938774260326852
            ],
            [
               -1.37747997997998,
               -0.9387018766907805
            ],
            [
               -1.3746774774774775,
               -0.9386811563428376
            ],
            [
               -1.371874974974975,
               -0.9387051382641262
            ],
            [
               -1.3690724724724723,
               -0.9387630353391828
            ],
            [
               -1.3662699699699699,
               -0.9388390471963522
            ],
            [
               -1.3634674674674674,
               -0.9389125027476245
            ],
            [
               -1.360664964964965,
               -0.938960056741899
            ],
            [
               -1.3578624624624624,
               -0.9389598535547593
            ],
            [
               -1.35505995995996,
               -0.9388966932535744
            ],
            [
               -1.3522574574574573,
               -0.9387666391650876
            ],
            [
               -1.3494549549549548,
               -0.9385794457013382
            ],
            [
               -1.3466524524524524,
               -0.9383577186105131
            ],
            [
               -1.3438499499499499,
               -0.9381326856058992
            ],
            [
               -1.3410474474474474,
               -0.9379375280633779
            ],
            [
               -1.338244944944945,
               -0.9378000317980577
            ],
            [
               -1.3354424424424425,
               -0.9377365720984934
            ],
            [
               -1.3326399399399398,
               -0.9377490608480759
            ],
            [
               -1.3298374374374373,
               -0.9378255812467955
            ],
            [
               -1.3270349349349349,
               -0.937944324503705
            ],
            [
               -1.3242324324324324,
               -0.9380794954701205
            ],
            [
               -1.32142992992993,
               -0.9382073772673718
            ],
            [
               -1.3186274274274274,
               -0.9383108733316546
            ],
            [
               -1.3158249249249248,
               -0.9383814997700758
            ],
            [
               -1.3130224224224223,
               -0.9384187242149121
            ],
            [
               -1.3102199199199198,
               -0.9384274029919231
            ],
            [
               -1.3074174174174173,
               -0.9384145648901585
            ],
            [
               -1.3046149149149149,
               -0.9383867839341493
            ],
            [
               -1.3018124124124124,
               -0.9383489253593472
            ],
            [
               -1.29900990990991,
               -0.9383043534042014
            ],
            [
               -1.2962074074074073,
               -0.9382560473598892
            ],
            [
               -1.2934049049049048,
               -0.9382077357109357
            ],
            [
               -1.2906024024024023,
               -0.9381642446132026
            ],
            [
               -1.2877998998998998,
               -0.9381307078151379
            ],
            [
               -1.2849973973973974,
               -0.938110894008991
            ],
            [
               -1.282194894894895,
               -0.938105405966943
            ],
            [
               -1.2793923923923924,
               -0.938110672375902
            ],
            [
               -1.2765898898898898,
               -0.9381194040834216
            ],
            [
               -1.2737873873873873,
               -0.9381226104784517
            ],
            [
               -1.2709848848848848,
               -0.9381125976987048
            ],
            [
               -1.2681823823823823,
               -0.9380858773316685
            ],
            [
               -1.2653798798798799,
               -0.9380448202432409
            ],
            [
               -1.2625773773773774,
               -0.9379972621069667
            ],
            [
               -1.259774874874875,
               -0.9379539882867064
            ],
            [
               -1.2569723723723722,
               -0.9379248338381138
            ],
            [
               -1.2541698698698698,
               -0.9379147189505577
            ],
            [
               -1.2513673673673673,
               -0.9379210612714964
            ],
            [
               -1.2485648648648648,
               -0.937933591273402
            ],
            [
               -1.2457623623623624,
               -0.9379367745294928
            ],
            [
               -1.24295985985986,
               -0.9379141062990501
            ],
            [
               -1.2401573573573572,
               -0.9378528372845953
            ],
            [
               -1.2373548548548547,
               -0.9377474901971496
            ],
            [
               -1.2345523523523523,
               -0.9376009301873468
            ],
            [
               -1.2317498498498498,
               -0.9374226302218198
            ],
            [
               -1.2289473473473473,
               -0.9372248129250854
            ],
            [
               -1.2261448448448449,
               -0.9370179669571788
            ],
            [
               -1.2233423423423422,
               -0.9368075102969274
            ],
            [
               -1.2205398398398397,
               -0.9365929766883607
            ],
            [
               -1.2177373373373372,
               -0.9363701532075709
            ],
            [
               -1.2149348348348348,
               -0.9361354278854521
            ],
            [
               -1.2121323323323323,
               -0.9358906477671474
            ],
            [
               -1.2093298298298298,
               -0.9356464155483479
            ],
            [
               -1.2065273273273274,
               -0.9354221462323595
            ],
            [
               -1.2037248248248247,
               -0.9352422713365564
            ],
            [
               -1.2009223223223222,
               -0.9351293726199337
            ],
            [
               -1.1981198198198197,
               -0.9350962661756672
            ],
            [
               -1.1953173173173173,
               -0.9351396844650395
            ],
            [
               -1.1925148148148148,
               -0.9352379530113671
            ],
            [
               -1.1897123123123123,
               -0.935353958003837
            ],
            [
               -1.1869098098098099,
               -0.9354430751945146
            ],
            [
               -1.1841073073073072,
               -0.9354640991276552
            ],
            [
               -1.1813048048048047,
               -0.9353901191254693
            ],
            [
               -1.1785023023023022,
               -0.9352161186493856
            ],
            [
               -1.1756997997997998,
               -0.9349609176545072
            ],
            [
               -1.1728972972972973,
               -0.9346626926183342
            ],
            [
               -1.1700947947947948,
               -0.9343691990340525
            ],
            [
               -1.1672922922922924,
               -0.9341253942322735
            ],
            [
               -1.1644897897897897,
               -0.9339619210617184
            ],
            [
               -1.1616872872872872,
               -0.9338876314836944
            ],
            [
               -1.1588847847847847,
               -0.9338881034569654
            ],
            [
               -1.1560822822822823,
               -0.9339303312479984
            ],
            [
               -1.1532797797797798,
               -0.9339720076852761
            ],
            [
               -1.1504772772772773,
               -0.9339726039354241
            ],
            [
               -1.1476747747747749,
               -0.9339031307467478
            ],
            [
               -1.1448722722722722,
               -0.9337520804813815
            ],
            [
               -1.1420697697697697,
               -0.9335263497988748
            ],
            [
               -1.1392672672672672,
               -0.9332474769662911
            ],
            [
               -1.1364647647647648,
               -0.9329448032719319
            ],
            [
               -1.1336622622622623,
               -0.9326478159990884
            ],
            [
               -1.1308597597597596,
               -0.932379817725196
            ],
            [
               -1.1280572572572574,
               -0.9321543212590152
            ],
            [
               -1.1252547547547547,
               -0.9319745145390183
            ],
            [
               -1.1224522522522522,
               -0.931835165380359
            ],
            [
               -1.1196497497497497,
               -0.9317257569919193
            ],
            [
               -1.1168472472472473,
               -0.931633597310392
            ],
            [
               -1.1140447447447448,
               -0.9315460537586983
            ],
            [
               -1.111242242242242,
               -0.9314516940302688
            ],
            [
               -1.1084397397397396,
               -0.931340671401422
            ],
            [
               -1.1056372372372372,
               -0.9312049523349689
            ],
            [
               -1.1028347347347347,
               -0.931038867869594
            ],
            [
               -1.1000322322322322,
               -0.9308400739040739
            ],
            [
               -1.0972297297297298,
               -0.9306105472801579
            ],
            [
               -1.0944272272272273,
               -0.9303569670923904
            ],
            [
               -1.0916247247247246,
               -0.9300898936576798
            ],
            [
               -1.0888222222222221,
               -0.9298215662047606
            ],
            [
               -1.0860197197197197,
               -0.9295627380156452
            ],
            [
               -1.0832172172172172,
               -0.929319497441149
            ],
            [
               -1.0804147147147147,
               -0.9290912334160418
            ],
            [
               -1.0776122122122123,
               -0.9288706574311455
            ],
            [
               -1.0748097097097098,
               -0.9286461341197801
            ],
            [
               -1.072007207207207,
               -0.9284057209408735
            ],
            [
               -1.0692047047047046,
               -0.9281415964275543
            ],
            [
               -1.0664022022022022,
               -0.9278532677122949
            ],
            [
               -1.0635996996996997,
               -0.9275482499062927
            ],
            [
               -1.0607971971971972,
               -0.9272397433282171
            ],
            [
               -1.0579946946946948,
               -0.9269419287032786
            ],
            [
               -1.0551921921921923,
               -0.9266644608374873
            ],
            [
               -1.0523896896896896,
               -0.9264081915878691
            ],
            [
               -1.0495871871871871,
               -0.9261638794418744
            ],
            [
               -1.0467846846846847,
               -0.9259146870937933
            ],
            [
               -1.0439821821821822,
               -0.9256419294424636
            ],
            [
               -1.0411796796796797,
               -0.9253322765191828
            ],
            [
               -1.038377177177177,
               -0.9249839075621723
            ],
            [
               -1.0355746746746748,
               -0.9246092550867944
            ],
            [
               -1.032772172172172,
               -0.924232984543433
            ],
            [
               -1.0299696696696696,
               -0.9238854280466756
            ],
            [
               -1.0271671671671672,
               -0.9235933089146982
            ],
            [
               -1.0243646646646647,
               -0.9233706872144868
            ],
            [
               -1.0215621621621622,
               -0.9232132060352324
            ],
            [
               -1.0187596596596595,
               -0.9230978126051109
            ],
            [
               -1.0159571571571573,
               -0.922988419777917
            ],
            [
               -1.0131546546546546,
               -0.9228460070918988
            ],
            [
               -1.0103521521521521,
               -0.9226400983639825
            ],
            [
               -1.0075496496496497,
               -0.9223579480332611
            ],
            [
               -1.0047471471471472,
               -0.9220083697797227
            ],
            [
               -1.0019446446446447,
               -0.9216187939754418
            ],
            [
               -0.9991421421421421,
               -0.9212263259781928
            ],
            [
               -0.9963396396396396,
               -0.9208655763039724
            ],
            [
               -0.9935371371371371,
               -0.9205571675051193
            ],
            [
               -0.9907346346346346,
               -0.9203006855096767
            ],
            [
               -0.9879321321321322,
               -0.9200744488689256
            ],
            [
               -0.9851296296296297,
               -0.9198422570187775
            ],
            [
               -0.9823271271271271,
               -0.9195649739757705
            ],
            [
               -0.9795246246246246,
               -0.919213178814611
            ],
            [
               -0.9767221221221221,
               -0.918776725804773
            ],
            [
               -0.9739196196196196,
               -0.918268054034433
            ],
            [
               -0.9711171171171171,
               -0.9177181515868715
            ],
            [
               -0.9683146146146147,
               -0.917166529692246
            ],
            [
               -0.9655121121121122,
               -0.9166485747842428
            ],
            [
               -0.9627096096096096,
               -0.9161845356632943
            ],
            [
               -0.9599071071071071,
               -0.9157738559569738
            ],
            [
               -0.9571046046046046,
               -0.915396749502291
            ],
            [
               -0.9543021021021021,
               -0.9150224410846568
            ],
            [
               -0.9514995995995996,
               -0.9146211930398354
            ],
            [
               -0.9486970970970972,
               -0.9141758973374836
            ],
            [
               -0.9458945945945947,
               -0.9136891042376076
            ],
            [
               -0.9430920920920921,
               -0.9131828729724134
            ],
            [
               -0.9402895895895895,
               -0.9126912735826627
            ],
            [
               -0.9374870870870871,
               -0.9122479250499382
            ],
            [
               -0.9346845845845846,
               -0.9118727549547642
            ],
            [
               -0.9318820820820821,
               -0.9115625832866546
            ],
            [
               -0.9290795795795797,
               -0.9112889972697162
            ],
            [
               -0.9262770770770771,
               -0.9110046446840117
            ],
            [
               -0.9234745745745746,
               -0.9106562894475377
            ],
            [
               -0.920672072072072,
               -0.9102006654791475
            ],
            [
               -0.9178695695695696,
               -0.9096181093579633
            ],
            [
               -0.9150670670670671,
               -0.9089195214185445
            ],
            [
               -0.9122645645645646,
               -0.9081442394496676
            ],
            [
               -0.9094620620620621,
               -0.9073492658481024
            ],
            [
               -0.9066595595595596,
               -0.9065930485365363
            ],
            [
               -0.9038570570570571,
               -0.9059187826069689
            ],
            [
               -0.9010545545545545,
               -0.9053423948584793
            ],
            [
               -0.898252052052052,
               -0.9048489252648981
            ],
            [
               -0.8954495495495496,
               -0.9043983869522311
            ],
            [
               -0.8926470470470471,
               -0.9039392103895613
            ],
            [
               -0.8898445445445445,
               -0.9034250081175095
            ],
            [
               -0.8870420420420421,
               -0.9028293853724252
            ],
            [
               -0.8842395395395396,
               -0.9021541823801319
            ],
            [
               -0.881437037037037,
               -0.9014286427812094
            ],
            [
               -0.8786345345345346,
               -0.9006998771795564
            ],
            [
               -0.8758320320320321,
               -0.9000177131764848
            ],
            [
               -0.8730295295295295,
               -0.8994187363546183
            ],
            [
               -0.870227027027027,
               -0.8989145067138116
            ],
            [
               -0.8674245245245246,
               -0.8984875525876991
            ],
            [
               -0.8646220220220221,
               -0.89809626390896
            ],
            [
               -0.8618195195195195,
               -0.8976870300499796
            ],
            [
               -0.859017017017017,
               -0.8972097703361318
            ],
            [
               -0.8562145145145146,
               -0.8966320594292103
            ],
            [
               -0.853412012012012,
               -0.8959476157112463
            ],
            [
               -0.8506095095095095,
               -0.8951767775144654
            ],
            [
               -0.8478070070070071,
               -0.8943591211318156
            ],
            [
               -0.8450045045045045,
               -0.89354076770637
            ],
            [
               -0.842202002002002,
               -0.8927604457458233
            ],
            [
               -0.8393994994994995,
               -0.8920385843055018
            ],
            [
               -0.8365969969969971,
               -0.8913725966848985
            ],
            [
               -0.8337944944944945,
               -0.8907394761601081
            ],
            [
               -0.830991991991992,
               -0.8901045341975616
            ],
            [
               -0.8281894894894896,
               -0.8894332868084375
            ],
            [
               -0.825386986986987,
               -0.8887026772326628
            ],
            [
               -0.8225844844844845,
               -0.887908215751781
            ],
            [
               -0.819781981981982,
               -0.8870650382104959
            ],
            [
               -0.8169794794794795,
               -0.8862028435420432
            ],
            [
               -0.814176976976977,
               -0.8853565373957777
            ],
            [
               -0.8113744744744745,
               -0.88455561744332
            ],
            [
               -0.8085719719719721,
               -0.8838155548034063
            ],
            [
               -0.8057694694694695,
               -0.8831336474307401
            ],
            [
               -0.802966966966967,
               -0.8824903432008879
            ],
            [
               -0.8001644644644645,
               -0.8818553450782067
            ],
            [
               -0.797361961961962,
               -0.8811964405473189
            ],
            [
               -0.7945594594594595,
               -0.8804883326286828
            ],
            [
               -0.791756956956957,
               -0.8797189385182554
            ],
            [
               -0.7889544544544544,
               -0.8788915434000302
            ],
            [
               -0.786151951951952,
               -0.8780225192979602
            ],
            [
               -0.7833494494494495,
               -0.8771356168592825
            ],
            [
               -0.780546946946947,
               -0.8762547302559334
            ],
            [
               -0.7777444444444445,
               -0.8753972957560168
            ],
            [
               -0.774941941941942,
               -0.8745700961017502
            ],
            [
               -0.7721394394394395,
               -0.8737683833210288
            ],
            [
               -0.7693369369369369,
               -0.8729782015895131
            ],
            [
               -0.7665344344344345,
               -0.8721809083198461
            ],
            [
               -0.763731931931932,
               -0.8713583966152851
            ],
            [
               -0.7609294294294294,
               -0.8704975146536671
            ],
            [
               -0.758126926926927,
               -0.869592601171158
            ],
            [
               -0.7553244244244245,
               -0.8686457342128222
            ],
            [
               -0.752521921921922,
               -0.8676649925173573
            ],
            [
               -0.7497194194194194,
               -0.866661546730585
            ],
            [
               -0.746916916916917,
               -0.86564660339227
            ],
            [
               -0.7441144144144145,
               -0.8646290990917872
            ],
            [
               -0.7413119119119119,
               -0.8636146664207849
            ],
            [
               -0.7385094094094095,
               -0.8626059120306265
            ],
            [
               -0.735706906906907,
               -0.8616036180194977
            ],
            [
               -0.7329044044044044,
               -0.8606082244459003
            ],
            [
               -0.7301019019019019,
               -0.8596209307739987
            ],
            [
               -0.7272993993993995,
               -0.8586439510872362
            ],
            [
               -0.724496896896897,
               -0.8576797944415178
            ],
            [
               -0.7216943943943944,
               -0.8567298070484981
            ],
            [
               -0.718891891891892,
               -0.8557924962990991
            ],
            [
               -0.7160893893893895,
               -0.854862276349709
            ],
            [
               -0.7132868868868869,
               -0.8539291975758417
            ],
            [
               -0.7104843843843844,
               -0.8529799679268771
            ],
            [
               -0.707681881881882,
               -0.8520002100894356
            ],
            [
               -0.7048793793793794,
               -0.8509775209347323
            ],
            [
               -0.7020768768768769,
               -0.8499046118062127
            ],
            [
               -0.6992743743743745,
               -0.8487816940789101
            ],
            [
               -0.696471871871872,
               -0.8476173782787233
            ],
            [
               -0.6936693693693694,
               -0.8464276673123606
            ],
            [
               -0.6908668668668669,
               -0.8452330797398023
            ],
            [
               -0.6880643643643645,
               -0.8440544283218302
            ],
            [
               -0.6852618618618619,
               -0.8429081738129279
            ],
            [
               -0.6824593593593594,
               -0.84180245926778
            ],
            [
               -0.679656856856857,
               -0.8407348379727512
            ],
            [
               -0.6768543543543544,
               -0.8396923413908162
            ],
            [
               -0.6740518518518519,
               -0.8386539723211144
            ],
            [
               -0.6712493493493494,
               -0.8375950943206654
            ],
            [
               -0.6684468468468469,
               -0.836492688263068
            ],
            [
               -0.6656443443443444,
               -0.8353302058351246
            ],
            [
               -0.6628418418418419,
               -0.8341008461333742
            ],
            [
               -0.6600393393393394,
               -0.8328084987919778
            ],
            [
               -0.6572368368368369,
               -0.8314662232284162
            ],
            [
               -0.6544343343343344,
               -0.8300927904702896
            ],
            [
               -0.6516318318318319,
               -0.8287083094543909
            ],
            [
               -0.6488293293293294,
               -0.8273301469821641
            ],
            [
               -0.6460268268268269,
               -0.825970176253757
            ],
            [
               -0.6432243243243244,
               -0.8246339125440313
            ],
            [
               -0.6404218218218218,
               -0.8233214719077567
            ],
            [
               -0.6376193193193194,
               -0.8220297229775998
            ],
            [
               -0.6348168168168169,
               -0.8207546772215516
            ],
            [
               -0.6320143143143144,
               -0.8194931829056706
            ],
            [
               -0.6292118118118118,
               -0.8182433387684996
            ],
            [
               -0.6264093093093094,
               -0.8170035968908878
            ],
            [
               -0.6236068068068069,
               -0.8157710799626698
            ],
            [
               -0.6208043043043043,
               -0.8145399917739476
            ],
            [
               -0.6180018018018019,
               -0.8133010150082784
            ],
            [
               -0.6151992992992994,
               -0.8120422494437942
            ],
            [
               -0.6123967967967968,
               -0.8107516575540801
            ],
            [
               -0.6095942942942943,
               -0.8094203586573947
            ],
            [
               -0.6067917917917919,
               -0.808045677708932
            ],
            [
               -0.6039892892892894,
               -0.8066327852532017
            ],
            [
               -0.6011867867867868,
               -0.8051941150672914
            ],
            [
               -0.5983842842842844,
               -0.8037464239107459
            ],
            [
               -0.5955817817817819,
               -0.8023061505884284
            ],
            [
               -0.5927792792792793,
               -0.8008843728689156
            ],
            [
               -0.5899767767767768,
               -0.7994829202107084
            ],
            [
               -0.5871742742742744,
               -0.7980929638847234
            ],
            [
               -0.5843717717717718,
               -0.7966967209016556
            ],
            [
               -0.5815692692692693,
               -0.7952719732182136
            ],
            [
               -0.5787667667667669,
               -0.7937982098679461
            ],
            [
               -0.5759642642642644,
               -0.7922626365672771
            ],
            [
               -0.5731617617617618,
               -0.7906642580268195
            ],
            [
               -0.5703592592592593,
               -0.7890147532680833
            ],
            [
               -0.5675567567567569,
               -0.7873357880477271
            ],
            [
               -0.5647542542542543,
               -0.7856534626407056
            ],
            [
               -0.5619517517517518,
               -0.7839914538971781
            ],
            [
               -0.5591492492492494,
               -0.7823648111060664
            ],
            [
               -0.5563467467467468,
               -0.7807761811531492
            ],
            [
               -0.5535442442442443,
               -0.7792155261757101
            ],
            [
               -0.5507417417417418,
               -0.7776633749705393
            ],
            [
               -0.5479392392392394,
               -0.7760966283996054
            ],
            [
               -0.5451367367367368,
               -0.7744952235155554
            ],
            [
               -0.5423342342342343,
               -0.7728477557072226
            ],
            [
               -0.5395317317317319,
               -0.7711545076439446
            ],
            [
               -0.5367292292292293,
               -0.7694271153482508
            ],
            [
               -0.5339267267267268,
               -0.7676850696025092
            ],
            [
               -0.5311242242242243,
               -0.765950117118529
            ],
            [
               -0.5283217217217218,
               -0.7642401494886591
            ],
            [
               -0.5255192192192193,
               -0.7625642239230849
            ],
            [
               -0.5227167167167168,
               -0.7609199675224098
            ],
            [
               -0.5199142142142144,
               -0.7592939217567451
            ],
            [
               -0.5171117117117118,
               -0.7576646022521003
            ],
            [
               -0.5143092092092093,
               -0.75600739711438
            ],
            [
               -0.5115067067067068,
               -0.7543000582488074
            ],
            [
               -0.5087042042042043,
               -0.7525275098646699
            ],
            [
               -0.5059017017017018,
               -0.7506849640374914
            ],
            [
               -0.5030991991991993,
               -0.7487787844422847
            ],
            [
               -0.5002966966966967,
               -0.7468250432871868
            ],
            [
               -0.4974941941941943,
               -0.7448461600816886
            ],
            [
               -0.4946916916916918,
               -0.742866326191368
            ],
            [
               -0.49188918918918934,
               -0.7409065855461527
            ],
            [
               -0.48908668668668676,
               -0.738980470275691
            ],
            [
               -0.4862841841841843,
               -0.7370910003902705
            ],
            [
               -0.4834816816816818,
               -0.7352296618073536
            ],
            [
               -0.48067917917917924,
               -0.7333776815001849
            ],
            [
               -0.47787667667667677,
               -0.7315095316602963
            ],
            [
               -0.4750741741741743,
               -0.7295981505074228
            ],
            [
               -0.4722716716716717,
               -0.727620937796971
            ],
            [
               -0.46946916916916925,
               -0.7255652741308136
            ],
            [
               -0.4666666666666668,
               -0.7234322390317092
            ],
            [
               -0.4638641641641643,
               -0.7212374445357204
            ],
            [
               -0.46106166166166174,
               -0.7190084650050054
            ],
            [
               -0.45825915915915927,
               -0.716779136865012
            ],
            [
               -0.4554566566566568,
               -0.7145818389988715
            ],
            [
               -0.4526541541541542,
               -0.7124395115593517
            ],
            [
               -0.44985165165165175,
               -0.710359413691339
            ],
            [
               -0.4470491491491493,
               -0.7083303379483064
            ],
            [
               -0.4442466466466467,
               -0.7063242153292302
            ],
            [
               -0.44144414414414423,
               -0.7043019395386623
            ],
            [
               -0.43864164164164177,
               -0.7022221066110584
            ],
            [
               -0.4358391391391393,
               -0.7000505328329598
            ],
            [
               -0.4330366366366367,
               -0.6977681382624612
            ],
            [
               -0.43023413413413425,
               -0.6953751699544267
            ],
            [
               -0.4274316316316318,
               -0.6928906985498353
            ],
            [
               -0.4246291291291292,
               -0.6903475892358738
            ],
            [
               -0.42182662662662673,
               -0.6877843593903223
            ],
            [
               -0.41902412412412426,
               -0.6852361382782866
            ],
            [
               -0.4162216216216217,
               -0.6827271079243341
            ],
            [
               -0.4134191191191192,
               -0.6802662914973022
            ],
            [
               -0.41061661661661675,
               -0.6778475341245611
            ],
            [
               -0.4078141141141143,
               -0.6754533097604736
            ],
            [
               -0.4050116116116117,
               -0.6730609538351563
            ],
            [
               -0.40220910910910923,
               -0.6706493640020224
            ],
            [
               -0.39940660660660665,
               -0.6682042688947666
            ],
            [
               -0.3966041041041042,
               -0.6657207773693479
            ],
            [
               -0.3938016016016017,
               -0.6632028577753969
            ],
            [
               -0.39099909909909925,
               -0.660660340631828
            ],
            [
               -0.3881965965965968,
               -0.6581046923622987
            ],
            [
               -0.3853940940940943,
               -0.655544994166496
            ],
            [
               -0.3825915915915916,
               -0.6529852701784282
            ],
            [
               -0.37978908908908915,
               -0.6504236950095332
            ],
            [
               -0.3769865865865867,
               -0.6478535210261267
            ],
            [
               -0.3741840840840842,
               -0.6452650500900468
            ],
            [
               -0.37138158158158174,
               -0.6426477941732945
            ],
            [
               -0.3685790790790793,
               -0.6399921439597551
            ],
            [
               -0.3657765765765768,
               -0.6372902749756263
            ],
            [
               -0.3629740740740741,
               -0.6345364636103497
            ],
            [
               -0.36017157157157165,
               -0.6317272585271738
            ],
            [
               -0.3573690690690692,
               -0.6288619380084903
            ],
            [
               -0.3545665665665667,
               -0.6259433937195136
            ],
            [
               -0.35176406406406424,
               -0.6229791552032758
            ],
            [
               -0.3489615615615618,
               -0.6199819155579663
            ],
            [
               -0.3461590590590591,
               -0.6169688288149869
            ],
            [
               -0.3433565565565566,
               -0.6139591158402862
            ],
            [
               -0.34055405405405414,
               -0.6109700848837111
            ],
            [
               -0.3377515515515517,
               -0.6080123559474497
            ],
            [
               -0.3349490490490492,
               -0.6050856136865493
            ],
            [
               -0.33214654654654674,
               -0.602176364782493
            ],
            [
               -0.32934404404404427,
               -0.5992588239624396
            ],
            [
               -0.3265415415415416,
               -0.5962992529702335
            ],
            [
               -0.3237390390390391,
               -0.5932630518911237
            ],
            [
               -0.32093653653653664,
               -0.5901229761869078
            ],
            [
               -0.3181340340340342,
               -0.5868663427107407
            ],
            [
               -0.3153315315315317,
               -0.5834991932109255
            ],
            [
               -0.31252902902902924,
               -0.5800461112381168
            ],
            [
               -0.30972652652652655,
               -0.5765455412592797
            ],
            [
               -0.3069240240240241,
               -0.5730416955407165
            ],
            [
               -0.3041215215215216,
               -0.5695750779317186
            ],
            [
               -0.30131901901901914,
               -0.5661740150553921
            ],
            [
               -0.2985165165165167,
               -0.5628492588636593
            ],
            [
               -0.2957140140140142,
               -0.5595928216794787
            ],
            [
               -0.29291151151151174,
               -0.5563810159616966
            ],
            [
               -0.29010900900900904,
               -0.5531805667983362
            ],
            [
               -0.2873065065065066,
               -0.5499559734155814
            ],
            [
               -0.2845040040040041,
               -0.5466761958207328
            ],
            [
               -0.28170150150150164,
               -0.5433192118168652
            ],
            [
               -0.27889899899899917,
               -0.5398738223496844
            ],
            [
               -0.2760964964964967,
               -0.5363389705208027
            ],
            [
               -0.27329399399399423,
               -0.5327214819636964
            ],
            [
               -0.27049149149149154,
               -0.5290333454652613
            ],
            [
               -0.2676889889889891,
               -0.5252894190368611
            ],
            [
               -0.2648864864864866,
               -0.5215059207912071
            ],
            [
               -0.26208398398398414,
               -0.5176994980482781
            ],
            [
               -0.25928148148148167,
               -0.5138863119071515
            ],
            [
               -0.2564789789789792,
               -0.5100805779438232
            ],
            [
               -0.2536764764764765,
               -0.5062923593803059
            ],
            [
               -0.25087397397397404,
               -0.5025249568340859
            ],
            [
               -0.24807147147147157,
               -0.49877272956943497
            ],
            [
               -0.2452689689689691,
               -0.49502037844801766
            ],
            [
               -0.24246646646646663,
               -0.49124448937169757
            ],
            [
               -0.23966396396396417,
               -0.487417511966061
            ],
            [
               -0.2368614614614617,
               -0.4835135266728877
            ],
            [
               -0.234058958958959,
               -0.4795144246827837
            ],
            [
               -0.23125645645645654,
               -0.47541477056548603
            ],
            [
               -0.22845395395395407,
               -0.471223804164403
            ],
            [
               -0.2256514514514516,
               -0.4669637519421774
            ],
            [
               -0.22284894894894913,
               -0.4626646586547531
            ],
            [
               -0.22004644644644666,
               -0.45835699489975423
            ],
            [
               -0.2172439439439442,
               -0.45406400587030127
            ],
            [
               -0.2144414414414415,
               -0.4497959023132215
            ],
            [
               -0.21163893893893904,
               -0.4455474994710568
            ],
            [
               -0.20883643643643657,
               -0.441299930527018
            ],
            [
               -0.2060339339339341,
               -0.4370259002595284
            ],
            [
               -0.20323143143143163,
               -0.4326969600763024
            ],
            [
               -0.20042892892892916,
               -0.42829077279800265
            ],
            [
               -0.19762642642642647,
               -0.42379643300506087
            ],
            [
               -0.194823923923924,
               -0.4192165582957784
            ],
            [
               -0.19202142142142153,
               -0.41456584077805925
            ],
            [
               -0.18921891891891907,
               -0.40986673182953837
            ],
            [
               -0.1864164164164166,
               -0.4051436321726974
            ],
            [
               -0.18361391391391413,
               -0.40041719367664474
            ],
            [
               -0.18081141141141166,
               -0.39570009296065844
            ],
            [
               -0.17800890890890897,
               -0.39099504777550165
            ],
            [
               -0.1752064064064065,
               -0.386295145328093
            ],
            [
               -0.17240390390390403,
               -0.3815859710051652
            ],
            [
               -0.16960140140140156,
               -0.37684872271350567
            ],
            [
               -0.1667988988988991,
               -0.37206350416914097
            ],
            [
               -0.16399639639639663,
               -0.36721222626059324
            ],
            [
               -0.16119389389389416,
               -0.36228085694432466
            ],
            [
               -0.15839139139139147,
               -0.3572609972564863
            ],
            [
               -0.155588888888889,
               -0.3521508395431507
            ],
            [
               -0.15278638638638653,
               -0.3469554948368207
            ],
            [
               -0.14998388388388406,
               -0.3416865518912114
            ],
            [
               -0.1471813813813816,
               -0.3363606746708371
            ],
            [
               -0.14437887887887912,
               -0.33099714959219734
            ],
            [
               -0.14157637637637643,
               -0.3256145678729068
            ],
            [
               -0.13877387387387397,
               -0.32022718576896214
            ],
            [
               -0.1359713713713715,
               -0.31484179473311064
            ],
            [
               -0.13316886886886903,
               -0.3094560004408338
            ],
            [
               -0.13036636636636656,
               -0.30405856741420995
            ],
            [
               -0.1275638638638641,
               -0.29863196306175954
            ],
            [
               -0.12476136136136162,
               -0.29315657884405916
            ],
            [
               -0.12195885885885893,
               -0.2876155383576505
            ],
            [
               -0.11915635635635646,
               -0.2819987381043291
            ],
            [
               -0.116353853853854,
               -0.2763049319906174
            ],
            [
               -0.11355135135135153,
               -0.27054124385433215
            ],
            [
               -0.11074884884884906,
               -0.26472030127573776
            ],
            [
               -0.10794634634634659,
               -0.25885595857444554
            ],
            [
               -0.10514384384384412,
               -0.2529590431818429
            ],
            [
               -0.10234134134134143,
               -0.247034540452074
            ],
            [
               -0.09953883883883896,
               -0.2410811177448499
            ],
            [
               -0.09673633633633649,
               -0.23509304865324657
            ],
            [
               -0.09393383383383402,
               -0.22906372671535882
            ],
            [
               -0.09113133133133156,
               -0.22298937079350253
            ],
            [
               -0.08832882882882909,
               -0.21687144386808055
            ],
            [
               -0.0855263263263264,
               -0.21071677661150748
            ],
            [
               -0.08272382382382393,
               -0.20453524867584563
            ],
            [
               -0.07992132132132146,
               -0.1983358258513156
            ],
            [
               -0.07711881881881899,
               -0.19212243031027584
            ],
            [
               -0.07431631631631652,
               -0.18589127058023164
            ],
            [
               -0.07151381381381405,
               -0.1796308010361646
            ],
            [
               -0.06871131131131158,
               -0.17332456264751642
            ],
            [
               -0.0659088088088089,
               -0.1669560985599619
            ],
            [
               -0.06310630630630643,
               -0.16051432479846325
            ],
            [
               -0.06030380380380396,
               -0.15399747733229904
            ],
            [
               -0.05750130130130149,
               -0.14741416949934852
            ],
            [
               -0.05469879879879902,
               -0.14078105446176264
            ],
            [
               -0.05189629629629655,
               -0.13411776794476124
            ],
            [
               -0.04909379379379408,
               -0.12744080801745805
            ],
            [
               -0.04629129129129139,
               -0.12075843098347791
            ],
            [
               -0.043488788788788924,
               -0.11406833701133366
            ],
            [
               -0.040686286286286455,
               -0.10735897565714365
            ],
            [
               -0.037883783783783986,
               -0.1006140423848771
            ],
            [
               -0.03508128128128152,
               -0.09381860700216403
            ],
            [
               -0.03227877877877905,
               -0.08696472204969877
            ],
            [
               -0.02947627627627636,
               -0.08005452729184606
            ],
            [
               -0.02667377377377389,
               -0.0730997491880689
            ],
            [
               -0.02387127127127142,
               -0.06611778587789519
            ],
            [
               -0.021068768768768953,
               -0.05912580879991947
            ],
            [
               -0.018266266266266484,
               -0.052135050694752355
            ],
            [
               -0.015463763763764016,
               -0.04514740831997943
            ],
            [
               -0.012661261261261547,
               -0.03815566608220338
            ],
            [
               -0.009858758758758857,
               -0.03114732709966564
            ],
            [
               -0.007056256256256388,
               -0.024110691476272497
            ],
            [
               -0.004253753753753919,
               -0.017040939311185766
            ],
            [
               -0.0014512512512514508,
               -0.009943893008828412
            ],
            [
               0.0013512512512510177,
               -0.0028359029665110404
            ],
            [
               0.004153753753753486,
               0.004260331748089432
            ],
            [
               0.006956256256255955,
               0.011322708209177919
            ],
            [
               0.009758758758758646,
               0.018337056318966472
            ],
            [
               0.012561261261261114,
               0.025302233584419492
            ],
            [
               0.015363763763763583,
               0.03223101742948113
            ],
            [
               0.01816626626626605,
               0.03914623074927814
            ],
            [
               0.02096876876876852,
               0.046073183089978376
            ],
            [
               0.02377127127127099,
               0.053030834275830725
            ],
            [
               0.02657377377377368,
               0.06002461741708119
            ],
            [
               0.029376276276276148,
               0.06704339074730985
            ],
            [
               0.032178778778778616,
               0.07406166394430556
            ],
            [
               0.034981281281281085,
               0.08104650562045705
            ],
            [
               0.03778378378378355,
               0.08796697486613975
            ],
            [
               0.04058628628628602,
               0.0948030662852528
            ],
            [
               0.04338878878878849,
               0.10155130851138598
            ],
            [
               0.04619129129129118,
               0.10822526007646326
            ],
            [
               0.04899379379379365,
               0.11485082613796116
            ],
            [
               0.05179629629629612,
               0.1214580020145834
            ],
            [
               0.05459879879879859,
               0.12807176590888533
            ],
            [
               0.057401301301301055,
               0.13470502600016637
            ],
            [
               0.060203803803803524,
               0.14135573526870496
            ],
            [
               0.06300630630630621,
               0.14800881648436445
            ],
            [
               0.06580880880880868,
               0.15464191357140702
            ],
            [
               0.06861131131131115,
               0.16123276898852393
            ],
            [
               0.07141381381381362,
               0.16776562681187285
            ],
            [
               0.07421631631631609,
               0.1742345866026016
            ],
            [
               0.07701881881881856,
               0.18064306211229245
            ],
            [
               0.07982132132132103,
               0.18699996520747766
            ],
            [
               0.08262382382382372,
               0.1933144005316579
            ],
            [
               0.08542632632632619,
               0.19959110496872184
            ],
            [
               0.08822882882882865,
               0.20582845388373192
            ],
            [
               0.09103133133133112,
               0.21201975871163617
            ],
            [
               0.09383383383383359,
               0.21815722383150962
            ],
            [
               0.09663633633633606,
               0.2242368324105297
            ],
            [
               0.09943883883883853,
               0.2302620087794952
            ],
            [
               0.10224134134134122,
               0.23624432315002583
            ],
            [
               0.10504384384384369,
               0.2422006136455915
            ],
            [
               0.10784634634634616,
               0.24814729236531766
            ],
            [
               0.11064884884884862,
               0.2540937588341568
            ],
            [
               0.11345135135135109,
               0.26003732818568237
            ],
            [
               0.11625385385385356,
               0.2659616959754493
            ],
            [
               0.11905635635635625,
               0.2718398238825816
            ],
            [
               0.12185885885885872,
               0.27764063162932145
            ],
            [
               0.12466136136136119,
               0.28333754549798096
            ],
            [
               0.12746386386386366,
               0.2889162548101075
            ],
            [
               0.13026636636636613,
               0.29437921504156334
            ],
            [
               0.1330688688688686,
               0.29974545024450727
            ],
            [
               0.13587137137137106,
               0.30504570106364043
            ],
            [
               0.13867387387387375,
               0.3103144279711105
            ],
            [
               0.14147637637637622,
               0.3155811206164963
            ],
            [
               0.1442788788788787,
               0.3208634815323378
            ],
            [
               0.14708138138138116,
               0.3261643352377179
            ],
            [
               0.14988388388388363,
               0.3314728384596078
            ],
            [
               0.1526863863863861,
               0.33676919104535663
            ],
            [
               0.15548888888888857,
               0.3420310407178153
            ],
            [
               0.15829139139139126,
               0.3472394547863451
            ],
            [
               0.16109389389389372,
               0.3523827549794596
            ],
            [
               0.1638963963963962,
               0.35745746645167287
            ],
            [
               0.16669889889889866,
               0.36246672973359934
            ],
            [
               0.16950140140140113,
               0.36741735053241303
            ],
            [
               0.1723039039039036,
               0.37231693310322306
            ],
            [
               0.1751064064064063,
               0.3771722064777209
            ],
            [
               0.17790890890890876,
               0.38198889842483386
            ],
            [
               0.18071141141141123,
               0.3867726861361108
            ],
            [
               0.1835139139139137,
               0.39153021577815805
            ],
            [
               0.18631641641641616,
               0.3962691636181424
            ],
            [
               0.18911891891891863,
               0.40099681383004376
            ],
            [
               0.1919214214214211,
               0.4057174312084426
            ],
            [
               0.1947239239239238,
               0.41042945378264944
            ],
            [
               0.19752642642642626,
               0.4151238738048467
            ],
            [
               0.20032892892892873,
               0.4197849243431038
            ],
            [
               0.2031314314314312,
               0.4243933935055042
            ],
            [
               0.20593393393393367,
               0.4289318340049917
            ],
            [
               0.20873643643643613,
               0.43339003838905227
            ],
            [
               0.2115389389389386,
               0.4377687964734369
            ],
            [
               0.2143414414414413,
               0.44208034124199586
            ],
            [
               0.21714394394394376,
               0.446344943482245
            ],
            [
               0.21994644644644623,
               0.4505844870988038
            ],
            [
               0.2227489489489487,
               0.45481504875862944
            ],
            [
               0.22555145145145117,
               0.45904105011207524
            ],
            [
               0.22835395395395364,
               0.4632531920077758
            ],
            [
               0.23115645645645633,
               0.4674311831129338
            ],
            [
               0.2339589589589588,
               0.4715506224944433
            ],
            [
               0.23676146146146126,
               0.4755918628256975
            ],
            [
               0.23956396396396373,
               0.4795478348472468
            ],
            [
               0.2423664664664662,
               0.4834280028031773
            ],
            [
               0.24516896896896867,
               0.4872568348371898
            ],
            [
               0.24797147147147114,
               0.49106702873099367
            ],
            [
               0.25077397397397383,
               0.4948895968378824
            ],
            [
               0.2535764764764763,
               0.4987441160847992
            ],
            [
               0.25637897897897877,
               0.5026325280744627
            ],
            [
               0.25918148148148124,
               0.5065387523056265
            ],
            [
               0.2619839839839837,
               0.510434402104571
            ],
            [
               0.2647864864864862,
               0.5142887382882273
            ],
            [
               0.26758898898898864,
               0.5180794233333111
            ],
            [
               0.27039149149149133,
               0.5218002357223893
            ],
            [
               0.2731939939939938,
               0.5254628631075297
            ],
            [
               0.27599649649649627,
               0.5290919281385186
            ],
            [
               0.27879899899899874,
               0.5327148302470814
            ],
            [
               0.2816015015015012,
               0.5363499589103073
            ],
            [
               0.2844040040040037,
               0.5399976234463877
            ],
            [
               0.28720650650650636,
               0.5436373135941154
            ],
            [
               0.29000900900900883,
               0.5472328389810562
            ],
            [
               0.2928115115115113,
               0.5507441575934915
            ],
            [
               0.29561401401401377,
               0.5541422221534665
            ],
            [
               0.29841651651651624,
               0.557421829153153
            ],
            [
               0.3012190190190187,
               0.5606077726105583
            ],
            [
               0.3040215215215212,
               0.5637515573938847
            ],
            [
               0.30682402402402387,
               0.56691892772207
            ],
            [
               0.30962652652652634,
               0.570171547498495
            ],
            [
               0.3124290290290288,
               0.5735482990781564
            ],
            [
               0.3152315315315313,
               0.5770520976203977
            ],
            [
               0.31803403403403374,
               0.580646643924863
            ],
            [
               0.3208365365365362,
               0.5842645798494923
            ],
            [
               0.3236390390390387,
               0.5878249875732152
            ],
            [
               0.32644154154154137,
               0.5912552129650973
            ],
            [
               0.32924404404404384,
               0.5945105575707748
            ],
            [
               0.3320465465465463,
               0.597585955522888
            ],
            [
               0.3348490490490488,
               0.6005161693625511
            ],
            [
               0.33765155155155124,
               0.6033645448548104
            ],
            [
               0.3404540540540537,
               0.6062038502020308
            ],
            [
               0.3432565565565564,
               0.6090950883413767
            ],
            [
               0.34605905905905887,
               0.6120706753730254
            ],
            [
               0.34886156156156134,
               0.6151268869977925
            ],
            [
               0.3516640640640638,
               0.6182274903249094
            ],
            [
               0.3544665665665663,
               0.6213169716696662
            ],
            [
               0.35726906906906875,
               0.6243388618722346
            ],
            [
               0.3600715715715712,
               0.6272532542225218
            ],
            [
               0.3628740740740739,
               0.6300481090531228
            ],
            [
               0.3656765765765764,
               0.6327411257032223
            ],
            [
               0.36847907907907884,
               0.6353720845372451
            ],
            [
               0.3712815815815813,
               0.6379885897738224
            ],
            [
               0.3740840840840838,
               0.6406301127242904
            ],
            [
               0.37688658658658625,
               0.64331555363267
            ],
            [
               0.3796890890890887,
               0.6460381710512201
            ],
            [
               0.3824915915915914,
               0.6487691795080588
            ],
            [
               0.3852940940940939,
               0.6514684597294967
            ],
            [
               0.38809659659659634,
               0.6540985967321984
            ],
            [
               0.3908990990990988,
               0.6566375538634911
            ],
            [
               0.3937016016016013,
               0.6590859413889759
            ],
            [
               0.39650410410410375,
               0.6614667662441658
            ],
            [
               0.39930660660660644,
               0.6638180716084116
            ],
            [
               0.4021091091091089,
               0.666181144796807
            ],
            [
               0.4049116116116114,
               0.6685882642119271
            ],
            [
               0.40771411411411385,
               0.6710538978806566
            ],
            [
               0.4105166166166163,
               0.6735719428437082
            ],
            [
               0.4133191191191188,
               0.6761195007021212
            ],
            [
               0.41612162162162125,
               0.6786655419154594
            ],
            [
               0.41892412412412394,
               0.6811813221199171
            ],
            [
               0.4217266266266264,
               0.6836490310287776
            ],
            [
               0.4245291291291289,
               0.6860659465550376
            ],
            [
               0.42733163163163135,
               0.6884430136766285
            ],
            [
               0.4301341341341338,
               0.6907986855142703
            ],
            [
               0.4329366366366363,
               0.693150410083909
            ],
            [
               0.435739139139139,
               0.6955068311453334
            ],
            [
               0.43854164164164144,
               0.6978634120191196
            ],
            [
               0.4413441441441439,
               0.7002029530666593
            ],
            [
               0.4441466466466464,
               0.7025007995595077
            ],
            [
               0.44694914914914885,
               0.7047329884046257
            ],
            [
               0.4497516516516513,
               0.7068846521951808
            ],
            [
               0.4525541541541538,
               0.7089559566790538
            ],
            [
               0.4553566566566565,
               0.7109636660766269
            ],
            [
               0.45815915915915895,
               0.712937812993134
            ],
            [
               0.4609616616616614,
               0.7149144400518478
            ],
            [
               0.4637641641641639,
               0.7169265172765604
            ],
            [
               0.46656666666666635,
               0.7189955996817048
            ],
            [
               0.4693691691691688,
               0.7211264787437865
            ],
            [
               0.4721716716716713,
               0.7233061441137169
            ],
            [
               0.474974174174174,
               0.7255071280012378
            ],
            [
               0.47777667667667645,
               0.7276941366521059
            ],
            [
               0.4805791791791789,
               0.7298321052757288
            ],
            [
               0.4833816816816814,
               0.7318936193105049
            ],
            [
               0.48618418418418385,
               0.7338640158393324
            ],
            [
               0.4889866866866863,
               0.7357432441141443
            ],
            [
               0.491789189189189,
               0.7375444637511902
            ],
            [
               0.4945916916916915,
               0.7392901322696261
            ],
            [
               0.49739419419419395,
               0.7410067947224703
            ],
            [
               0.5001966966966964,
               0.7427198696270785
            ],
            [
               0.5029991991991989,
               0.7444494777634652
            ],
            [
               0.5058017017017014,
               0.746207916419749
            ],
            [
               0.5086042042042038,
               0.747998901403597
            ],
            [
               0.5114067067067065,
               0.7498183166650983
            ],
            [
               0.514209209209209,
               0.7516559997149587
            ],
            [
               0.5170117117117115,
               0.7534980535334374
            ],
            [
               0.5198142142142139,
               0.7553292617746884
            ],
            [
               0.5226167167167164,
               0.7571353195476321
            ],
            [
               0.5254192192192189,
               0.7589047108509211
            ],
            [
               0.5282217217217213,
               0.7606301301441445
            ],
            [
               0.531024224224224,
               0.7623093606946888
            ],
            [
               0.5338267267267265,
               0.7639455156289535
            ],
            [
               0.536629229229229,
               0.7655465585427664
            ],
            [
               0.5394317317317314,
               0.7671240791219563
            ],
            [
               0.5422342342342339,
               0.7686914121986976
            ],
            [
               0.5450367367367364,
               0.7702613354843616
            ],
            [
               0.547839239239239,
               0.7718437204155815
            ],
            [
               0.5506417417417415,
               0.7734435933595591
            ],
            [
               0.553444244244244,
               0.775060050931724
            ],
            [
               0.5562467467467465,
               0.7766863461618387
            ],
            [
               0.5590492492492489,
               0.7783112349841635
            ],
            [
               0.5618517517517514,
               0.7799213886344887
            ],
            [
               0.5646542542542539,
               0.7815044026991107
            ],
            [
               0.5674567567567566,
               0.7830517407320072
            ],
            [
               0.570259259259259,
               0.7845609012810458
            ],
            [
               0.5730617617617615,
               0.7860362241987392
            ],
            [
               0.575864264264264,
               0.787488044932299
            ],
            [
               0.5786667667667664,
               0.7889303070753327
            ],
            [
               0.5814692692692689,
               0.7903771583934257
            ],
            [
               0.5842717717717714,
               0.7918393707864579
            ],
            [
               0.587074274274274,
               0.7933215394537327
            ],
            [
               0.5898767767767765,
               0.7948208740270811
            ],
            [
               0.592679279279279,
               0.7963280056117134
            ],
            [
               0.5954817817817815,
               0.7978296843820054
            ],
            [
               0.5982842842842839,
               0.7993126780580062
            ],
            [
               0.6010867867867866,
               0.8007677706090914
            ],
            [
               0.6038892892892889,
               0.8021926446097047
            ],
            [
               0.6066917917917916,
               0.8035926766365368
            ],
            [
               0.6094942942942938,
               0.8049792441953069
            ],
            [
               0.6122967967967965,
               0.8063658901253247
            ],
            [
               0.6150992992992992,
               0.807763399499487
            ],
            [
               0.6179018018018014,
               0.8091752875823961
            ],
            [
               0.6207043043043041,
               0.8105952098763483
            ],
            [
               0.6235068068068064,
               0.8120073422608161
            ],
            [
               0.6263093093093091,
               0.813389943478689
            ],
            [
               0.6291118118118113,
               0.8147213341741816
            ],
            [
               0.631914314314314,
               0.8159867015504819
            ],
            [
               0.6347168168168167,
               0.8171837371412298
            ],
            [
               0.6375193193193189,
               0.8183252947838899
            ],
            [
               0.6403218218218216,
               0.8194380027486418
            ],
            [
               0.6431243243243239,
               0.8205568856399277
            ],
            [
               0.6459268268268266,
               0.8217172271256032
            ],
            [
               0.6487293293293288,
               0.8229457784483492
            ],
            [
               0.6515318318318315,
               0.824253710669078
            ],
            [
               0.6543343343343342,
               0.8256333084370725
            ],
            [
               0.6571368368368364,
               0.8270594063404493
            ],
            [
               0.6599393393393391,
               0.8284952576846814
            ],
            [
               0.6627418418418414,
               0.8299012846383557
            ],
            [
               0.6655443443443441,
               0.8312443578925902
            ],
            [
               0.6683468468468463,
               0.832505132967296
            ],
            [
               0.671149349349349,
               0.8336815628574934
            ],
            [
               0.6739518518518517,
               0.8347878294724765
            ],
            [
               0.6767543543543539,
               0.8358492461051551
            ],
            [
               0.6795568568568566,
               0.8368947849236111
            ],
            [
               0.6823593593593589,
               0.8379494540370966
            ],
            [
               0.6851618618618616,
               0.8390286364798322
            ],
            [
               0.6879643643643643,
               0.8401357721752964
            ],
            [
               0.6907668668668665,
               0.8412636667957378
            ],
            [
               0.6935693693693692,
               0.8423986053591451
            ],
            [
               0.6963718718718714,
               0.8435256772929045
            ],
            [
               0.6991743743743741,
               0.8446335052096029
            ],
            [
               0.7019768768768764,
               0.8457169451021115
            ],
            [
               0.7047793793793791,
               0.8467771332893774
            ],
            [
               0.7075818818818818,
               0.8478192059175651
            ],
            [
               0.710384384384384,
               0.8488487895092871
            ],
            [
               0.7131868868868867,
               0.8498687103896447
            ],
            [
               0.7159893893893889,
               0.8508772034975915
            ],
            [
               0.7187918918918916,
               0.8518682996939857
            ],
            [
               0.7215943943943939,
               0.8528342581058385
            ],
            [
               0.7243968968968966,
               0.853769169157855
            ],
            [
               0.7271993993993993,
               0.8546724311093892
            ],
            [
               0.7300019019019015,
               0.8555508283249303
            ],
            [
               0.7328044044044042,
               0.8564183898719819
            ],
            [
               0.7356069069069064,
               0.8572939209094037
            ],
            [
               0.7384094094094091,
               0.8581968370454962
            ],
            [
               0.7412119119119114,
               0.8591424577214736
            ],
            [
               0.7440144144144141,
               0.8601380728483498
            ],
            [
               0.7468169169169168,
               0.861180856271542
            ],
            [
               0.749619419419419,
               0.8622581551387649
            ],
            [
               0.7524219219219217,
               0.8633500176124637
            ],
            [
               0.755224424424424,
               0.8644332371067622
            ],
            [
               0.7580269269269266,
               0.8654858511800716
            ],
            [
               0.7608294294294289,
               0.8664910110011629
            ],
            [
               0.7636319319319316,
               0.8674394054544389
            ],
            [
               0.7664344344344343,
               0.8683298741967946
            ],
            [
               0.7692369369369365,
               0.8691683301611027
            ],
            [
               0.7720394394394392,
               0.8699654986766829
            ],
            [
               0.7748419419419414,
               0.8707341806669839
            ],
            [
               0.7776444444444441,
               0.8714867396023105
            ],
            [
               0.7804469469469468,
               0.8722333333763459
            ],
            [
               0.7832494494494491,
               0.8729811369903728
            ],
            [
               0.7860519519519518,
               0.8737345126039677
            ],
            [
               0.788854454454454,
               0.8744958488304823
            ],
            [
               0.7916569569569567,
               0.8752666538739706
            ],
            [
               0.794459459459459,
               0.876048463188628
            ],
            [
               0.7972619619619616,
               0.876843206611964
            ],
            [
               0.8000644644644643,
               0.8776528522607826
            ],
            [
               0.8028669669669666,
               0.8784783727379778
            ],
            [
               0.8056694694694693,
               0.8793183190154389
            ],
            [
               0.8084719719719715,
               0.880167482761873
            ],
            [
               0.8112744744744742,
               0.8810162177122492
            ],
            [
               0.8140769769769765,
               0.8818509234557421
            ],
            [
               0.8168794794794791,
               0.8826559499689587
            ],
            [
               0.8196819819819818,
               0.8834167877771638
            ],
            [
               0.8224844844844841,
               0.8841239542284297
            ],
            [
               0.8252869869869868,
               0.8847766041265063
            ],
            [
               0.828089489489489,
               0.8853847274314636
            ],
            [
               0.8308919919919917,
               0.8859689551411545
            ],
            [
               0.833694494494494,
               0.8865574990959353
            ],
            [
               0.8364969969969966,
               0.8871805120128319
            ],
            [
               0.8392994994994993,
               0.887862975202658
            ],
            [
               0.8421020020020016,
               0.8886178498197167
            ],
            [
               0.8449045045045043,
               0.88944142850391
            ],
            [
               0.8477070070070065,
               0.8903124653857442
            ],
            [
               0.8505095095095092,
               0.8911957743351983
            ],
            [
               0.8533120120120115,
               0.892049775502229
            ],
            [
               0.8561145145145141,
               0.8928362773707444
            ],
            [
               0.8589170170170168,
               0.8935299795788008
            ],
            [
               0.8617195195195191,
               0.8941250600270922
            ],
            [
               0.8645220220220218,
               0.894636869006337
            ],
            [
               0.867324524524524,
               0.8950980538105696
            ],
            [
               0.8701270270270267,
               0.8955500241033607
            ],
            [
               0.872929529529529,
               0.8960320678194391
            ],
            [
               0.8757320320320316,
               0.896571193595649
            ],
            [
               0.8785345345345343,
               0.8971756368146538
            ],
            [
               0.8813370370370366,
               0.897833923908624
            ],
            [
               0.8841395395395393,
               0.8985197336963312
            ],
            [
               0.8869420420420415,
               0.8992010245206187
            ],
            [
               0.8897445445445442,
               0.8998505678777501
            ],
            [
               0.8925470470470469,
               0.9004545773610595
            ],
            [
               0.8953495495495492,
               0.9010167122532083
            ],
            [
               0.8981520520520518,
               0.901556202211865
            ],
            [
               0.9009545545545541,
               0.9021007287347118
            ],
            [
               0.9037570570570568,
               0.9026764073543526
            ],
            [
               0.906559559559559,
               0.9032981836250967
            ],
            [
               0.9093620620620617,
               0.9039638570498765
            ],
            [
               0.9121645645645644,
               0.9046537941305886
            ],
            [
               0.9149670670670667,
               0.9053365445198792
            ],
            [
               0.9177695695695693,
               0.9059786271295451
            ],
            [
               0.9205720720720716,
               0.9065553435954878
            ],
            [
               0.9233745745745743,
               0.9070590762817171
            ],
            [
               0.9261770770770765,
               0.9075022844641829
            ],
            [
               0.9289795795795792,
               0.9079140952071768
            ],
            [
               0.9317820820820819,
               0.9083314571576478
            ],
            [
               0.9345845845845842,
               0.9087876138843425
            ],
            [
               0.9373870870870868,
               0.9093015708770547
            ],
            [
               0.9401895895895891,
               0.9098719673781086
            ],
            [
               0.9429920920920918,
               0.9104773932051669
            ],
            [
               0.945794594594594,
               0.9110831450811099
            ],
            [
               0.9485970970970967,
               0.9116523520341971
            ],
            [
               0.9513995995995994,
               0.9121579801427564
            ],
            [
               0.9542021021021017,
               0.9125919121642531
            ],
            [
               0.9570046046046043,
               0.912968191632479
            ],
            [
               0.9598071071071066,
               0.9133193403329685
            ],
            [
               0.9626096096096093,
               0.9136868241766528
            ],
            [
               0.9654121121121115,
               0.9141085693203836
            ],
            [
               0.9682146146146142,
               0.9146073447161817
            ],
            [
               0.9710171171171169,
               0.9151835503399448
            ],
            [
               0.9738196196196192,
               0.9158145824406365
            ],
            [
               0.9766221221221218,
               0.9164609295522419
            ],
            [
               0.9794246246246241,
               0.9170771219178179
            ],
            [
               0.9822271271271268,
               0.9176242386443528
            ],
            [
               0.985029629629629,
               0.9180802911682103
            ],
            [
               0.9878321321321317,
               0.9184455363268985
            ],
            [
               0.9906346346346344,
               0.9187413666793909
            ],
            [
               0.9934371371371367,
               0.9190033639063457
            ],
            [
               0.9962396396396394,
               0.9192707826820388
            ],
            [
               0.9990421421421416,
               0.919575661909685
            ],
            [
               1.0018446446446443,
               0.9199346954993407
            ],
            [
               1.004647147147147,
               0.9203460089313005
            ],
            [
               1.0074496496496492,
               0.9207914291663556
            ],
            [
               1.010252152152152,
               0.9212432048679744
            ],
            [
               1.0130546546546542,
               0.9216729215529148
            ],
            [
               1.0158571571571569,
               0.9220598924780724
            ],
            [
               1.018659659659659,
               0.9223966717519717
            ],
            [
               1.0214621621621618,
               0.9226903570605856
            ],
            [
               1.0242646646646645,
               0.9229596693966746
            ],
            [
               1.0270671671671667,
               0.9232290017456507
            ],
            [
               1.0298696696696694,
               0.9235213756635204
            ],
            [
               1.0326721721721717,
               0.9238523609989147
            ],
            [
               1.0354746746746744,
               0.9242265311651519
            ],
            [
               1.0382771771771766,
               0.9246371496812541
            ],
            [
               1.0410796796796793,
               0.925068811585869
            ],
            [
               1.043882182182182,
               0.9255019870890301
            ],
            [
               1.0466846846846842,
               0.9259180323409341
            ],
            [
               1.049487187187187,
               0.9263033006662869
            ],
            [
               1.0522896896896892,
               0.9266514251913449
            ],
            [
               1.0550921921921919,
               0.9269634731970818
            ],
            [
               1.057894694694694,
               0.9272462873616696
            ],
            [
               1.0606971971971968,
               0.9275097590036826
            ],
            [
               1.0634996996996995,
               0.9277639334632563
            ],
            [
               1.0663022022022017,
               0.9280167309756184
            ],
            [
               1.0691047047047044,
               0.9282727570266924
            ],
            [
               1.0719072072072067,
               0.9285332931592544
            ],
            [
               1.0747097097097094,
               0.9287972200743178
            ],
            [
               1.0775122122122116,
               0.9290624133777614
            ],
            [
               1.0803147147147143,
               0.9293271023054803
            ],
            [
               1.083117217217217,
               0.9295907784184299
            ],
            [
               1.0859197197197192,
               0.9298544350224506
            ],
            [
               1.088722222222222,
               0.9301201439511373
            ],
            [
               1.0915247247247242,
               0.9303901721680403
            ],
            [
               1.0943272272272269,
               0.9306659601314262
            ],
            [
               1.097129729729729,
               0.9309473037134433
            ],
            [
               1.0999322322322318,
               0.9312320032455308
            ],
            [
               1.1027347347347345,
               0.931516091547484
            ],
            [
               1.1055372372372367,
               0.9317945700990644
            ],
            [
               1.1083397397397394,
               0.9320624208299494
            ],
            [
               1.1111422422422417,
               0.9323155699608842
            ],
            [
               1.1139447447447444,
               0.932551493254092
            ],
            [
               1.116747247247247,
               0.9327692733607931
            ],
            [
               1.1195497497497493,
               0.9329691187809868
            ],
            [
               1.122352252252252,
               0.9331515681060866
            ],
            [
               1.1251547547547542,
               0.9333167554577593
            ],
            [
               1.127957257257257,
               0.9334641363631607
            ],
            [
               1.1307597597597592,
               0.9335929377557249
            ],
            [
               1.1335622622622619,
               0.9337033265799096
            ],
            [
               1.1363647647647646,
               0.933797969526542
            ],
            [
               1.1391672672672668,
               0.9338833975352807
            ],
            [
               1.1419697697697695,
               0.933970505529096
            ],
            [
               1.1447722722722717,
               0.9340736764006342
            ],
            [
               1.1475747747747744,
               0.9342084048843485
            ],
            [
               1.1503772772772767,
               0.9343878101888724
            ],
            [
               1.1531797797797794,
               0.9346189007898588
            ],
            [
               1.155982282282282,
               0.934899712841145
            ],
            [
               1.1587847847847843,
               0.9352183586936479
            ],
            [
               1.161587287287287,
               0.9355545721176707
            ],
            [
               1.1643897897897892,
               0.935883626790984
            ],
            [
               1.167192292292292,
               0.9361817444019074
            ],
            [
               1.1699947947947942,
               0.9364315511600756
            ],
            [
               1.1727972972972969,
               0.9366259974499394
            ],
            [
               1.1755997997997996,
               0.9367695147192776
            ],
            [
               1.1784023023023018,
               0.9368759717053426
            ],
            [
               1.1812048048048045,
               0.9369639799790797
            ],
            [
               1.1840073073073067,
               0.9370509699733525
            ],
            [
               1.1868098098098094,
               0.9371479117993459
            ],
            [
               1.1896123123123117,
               0.9372564100724438
            ],
            [
               1.1924148148148144,
               0.9373691711410285
            ],
            [
               1.195217317317317,
               0.9374737386558056
            ],
            [
               1.1980198198198193,
               0.9375582739906995
            ],
            [
               1.200822322322322,
               0.9376174025434388
            ],
            [
               1.2036248248248242,
               0.9376560320918097
            ],
            [
               1.206427327327327,
               0.9376896459892716
            ],
            [
               1.2092298298298296,
               0.9377407117138935
            ],
            [
               1.2120323323323319,
               0.9378321596880164
            ],
            [
               1.2148348348348346,
               0.9379799369204022
            ],
            [
               1.2176373373373368,
               0.9381870558863558
            ],
            [
               1.2204398398398395,
               0.9384411753259271
            ],
            [
               1.2232423423423417,
               0.9387166689163968
            ],
            [
               1.2260448448448444,
               0.9389807052481745
            ],
            [
               1.2288473473473471,
               0.9392015544545209
            ],
            [
               1.2316498498498494,
               0.9393565993795403
            ],
            [
               1.234452352352352,
               0.9394376225434464
            ],
            [
               1.2372548548548543,
               0.9394518432123711
            ],
            [
               1.240057357357357,
               0.9394185896223353
            ],
            [
               1.2428598598598593,
               0.9393629264845257
            ],
            [
               1.245662362362362,
               0.9393085186834039
            ],
            [
               1.2484648648648646,
               0.9392721605497089
            ],
            [
               1.2512673673673669,
               0.9392616822761106
            ],
            [
               1.2540698698698696,
               0.9392776165384626
            ],
            [
               1.2568723723723718,
               0.9393175499178051
            ],
            [
               1.2596748748748745,
               0.9393810336021193
            ],
            [
               1.2624773773773768,
               0.9394726886855355
            ],
            [
               1.2652798798798794,
               0.9396018294333726
            ],
            [
               1.2680823823823821,
               0.9397783205002427
            ],
            [
               1.2708848848848844,
               0.9400059874929415
            ],
            [
               1.273687387387387,
               0.9402761176660074
            ],
            [
               1.2764898898898893,
               0.9405639311925758
            ],
            [
               1.279292392392392,
               0.940830176675683
            ],
            [
               1.2820948948948943,
               0.9410283876359492
            ],
            [
               1.284897397397397,
               0.9411163424854022
            ],
            [
               1.2876998998998996,
               0.941068580227129
            ],
            [
               1.2905024024024019,
               0.9408860565758685
            ],
            [
               1.2933049049049046,
               0.9405995173641907
            ],
            [
               1.2961074074074068,
               0.9402648423281671
            ],
            [
               1.2989099099099095,
               0.939950990487582
            ],
            [
               1.3017124124124118,
               0.9397235153653005
            ],
            [
               1.3045149149149144,
               0.9396281501961569
            ],
            [
               1.3073174174174171,
               0.9396791597686115
            ],
            [
               1.3101199199199194,
               0.9398559037658596
            ],
            [
               1.312922422422422,
               0.9401087097952366
            ],
            [
               1.3157249249249243,
               0.9403724269884572
            ],
            [
               1.318527427427427,
               0.9405837715059231
            ],
            [
               1.3213299299299297,
               0.9406974918173328
            ],
            [
               1.324132432432432,
               0.9406968118525403
            ],
            [
               1.3269349349349346,
               0.9405954106549765
            ],
            [
               1.3297374374374369,
               0.9404307909080114
            ],
            [
               1.3325399399399396,
               0.9402514537643337
            ],
            [
               1.3353424424424418,
               0.9401020348843819
            ],
            [
               1.3381449449449445,
               0.9400109479388933
            ],
            [
               1.3409474474474472,
               0.9399840509057072
            ],
            [
               1.3437499499499495,
               0.9400057778845263
            ],
            [
               1.3465524524524521,
               0.9400467665114948
            ],
            [
               1.3493549549549544,
               0.9400750432155698
            ],
            [
               1.352157457457457,
               0.9400669147128182
            ],
            [
               1.3549599599599593,
               0.9400140946230515
            ],
            [
               1.357762462462462,
               0.9399250754726681
            ],
            [
               1.3605649649649647,
               0.9398207927229282
            ],
            [
               1.363367467467467,
               0.9397265163034679
            ],
            [
               1.3661699699699696,
               0.9396630280322849
            ],
            [
               1.368972472472472,
               0.9396401690099624
            ],
            [
               1.3717749749749746,
               0.9396548234944613
            ],
            [
               1.3745774774774768,
               0.9396937476502543
            ],
            [
               1.3773799799799795,
               0.9397399514295441
            ],
            [
               1.3801824824824822,
               0.9397801809590693
            ],
            [
               1.3829849849849845,
               0.9398107937400402
            ],
            [
               1.3857874874874871,
               0.9398400068335938
            ],
            [
               1.3885899899899894,
               0.9398858406908076
            ],
            [
               1.391392492492492,
               0.9399705809197945
            ],
            [
               1.3941949949949943,
               0.9401137135499044
            ],
            [
               1.396997497497497,
               0.9403256898373865
            ],
            [
               1.3998,
               0.9406044540473804
            ]
         ]
      },
      {
         "data": [
            [
               1.3999,
               0.9406984880010049
            ],
            [
               1.3971003028053077,
               0.940338525277137
            ],
            [
               1.3943006056106155,
               0.9399761364158776
            ],
            [
               1.3915009084159233,
               0.9396361011529347
            ],
            [
               1.3887012112212311,
               0.939337440019449
            ],
            [
               1.385901514026539,
               0.9390918847269519
            ],
            [
               1.3831018168318467,
               0.9389045326725185
            ],
            [
               1.3803021196371545,
               0.9387757432464438
            ],
            [
               1.3775024224424628,
               0.9387030254541971
            ],
            [
               1.3747027252477706,
               0.9386819122515084
            ],
            [
               1.3719030280530784,
               0.9387054899335721
            ],
            [
               1.3691033308583862,
               0.9387630471676397
            ],
            [
               1.366303633663694,
               0.9388388859157737
            ],
            [
               1.3635039364690018,
               0.9389124441275851
            ],
            [
               1.3607042392743096,
               0.9389604565934069
            ],
            [
               1.3579045420796174,
               0.9389610781530109
            ],
            [
               1.3551048448849252,
               0.9388990207128713
            ],
            [
               1.352305147690233,
               0.9387701586993347
            ],
            [
               1.3495054504955408,
               0.9385839891894644
            ],
            [
               1.3467057533008486,
               0.9383628540589486
            ],
            [
               1.3439060561061564,
               0.938137785169808
            ],
            [
               1.3411063589114642,
               0.9379418994019673
            ],
            [
               1.338306661716772,
               0.9378030790924193
            ],
            [
               1.3355069645220798,
               0.9377379405731496
            ],
            [
               1.3327072673273876,
               0.9377487213957002
            ],
            [
               1.3299075701326954,
               0.9378238295646378
            ],
            [
               1.3271078729380033,
               0.9379416961507004
            ],
            [
               1.324308175743311,
               0.9380766249583115
            ],
            [
               1.3215084785486189,
               0.9382048461226246
            ],
            [
               1.3187087813539267,
               0.9383090929798721
            ],
            [
               1.3159090841592345,
               0.9383806600449545
            ],
            [
               1.3131093869645423,
               0.938418813188771
            ],
            [
               1.31030968976985,
               0.9384282784078243
            ],
            [
               1.3075099925751579,
               0.9384160414055783
            ],
            [
               1.3047102953804657,
               0.9383886995211506
            ],
            [
               1.3019105981857735,
               0.9383511642262995
            ],
            [
               1.2991109009910813,
               0.9383068253513158
            ],
            [
               1.296311203796389,
               0.9382586447290076
            ],
            [
               1.293511506601697,
               0.9382102997779523
            ],
            [
               1.2907118094070047,
               0.9381665685863079
            ],
            [
               1.2879121122123125,
               0.9381325853169917
            ],
            [
               1.2851124150176203,
               0.9381121978518733
            ],
            [
               1.282312717822928,
               0.9381061629378237
            ],
            [
               1.279513020628236,
               0.9381110948656923
            ],
            [
               1.2767133234335437,
               0.9381198523676159
            ],
            [
               1.2739136262388515,
               0.9381234864069423
            ],
            [
               1.2711139290441593,
               0.9381142011781066
            ],
            [
               1.2683142318494671,
               0.9380882784167083
            ],
            [
               1.265514534654775,
               0.9380478016623256
            ],
            [
               1.2627148374600827,
               0.9380003665240891
            ],
            [
               1.2599151402653905,
               0.9379566674638452
            ],
            [
               1.2571154430706983,
               0.9379266564046295
            ],
            [
               1.2543157458760061,
               0.9379155656141096
            ],
            [
               1.251516048681314,
               0.9379212333427259
            ],
            [
               1.2487163514866217,
               0.9379337838324937
            ],
            [
               1.2459166542919295,
               0.9379379120102508
            ],
            [
               1.2431169570972374,
               0.9379170894017235
            ],
            [
               1.2403172599025452,
               0.9378582864910674
            ],
            [
               1.237517562707853,
               0.9377555775208954
            ],
            [
               1.2347178655131608,
               0.9376113624258262
            ],
            [
               1.2319181683184686,
               0.9374347923217413
            ],
            [
               1.2291184711237764,
               0.937238018421213
            ],
            [
               1.2263187739290842,
               0.9370317173092497
            ],
            [
               1.223519076734392,
               0.9368216552606268
            ],
            [
               1.2207193795396998,
               0.9366077003139622
            ],
            [
               1.2179196823450076,
               0.9363857755931908
            ],
            [
               1.2151199851503154,
               0.936152088811715
            ],
            [
               1.2123202879556232,
               0.9359079962062663
            ],
            [
               1.209520590760931,
               0.9356634445588669
            ],
            [
               1.2067208935662388,
               0.9354372755888535
            ],
            [
               1.2039211963715466,
               0.9352536989527417
            ],
            [
               1.2011214991768548,
               0.9351356161854258
            ],
            [
               1.1983218019821626,
               0.9350967333200463
            ],
            [
               1.1955221047874705,
               0.9351350751282099
            ],
            [
               1.1927224075927783,
               0.9352303287531872
            ],
            [
               1.189922710398086,
               0.935346404979195
            ],
            [
               1.1871230132033939,
               0.9354390139069314
            ],
            [
               1.1843233160087017,
               0.9354664144353961
            ],
            [
               1.1815236188140095,
               0.9354003572629552
            ],
            [
               1.1787239216193173,
               0.935233996710257
            ],
            [
               1.175924224424625,
               0.9349843111376335
            ],
            [
               1.1731245272299329,
               0.934688130317197
            ],
            [
               1.1703248300352407,
               0.9343927433243274
            ],
            [
               1.1675251328405485,
               0.9341436664576004
            ],
            [
               1.1647254356458563,
               0.9339729844582713
            ],
            [
               1.161925738451164,
               0.9338914837577842
            ],
            [
               1.159126041256472,
               0.933886645713933
            ],
            [
               1.1563263440617797,
               0.9339268334211771
            ],
            [
               1.1535266468670875,
               0.9339702347629053
            ],
            [
               1.1507269496723953,
               0.933975857744436
            ],
            [
               1.147927252477703,
               0.9339134726956856
            ],
            [
               1.145127555283011,
               0.9337699317384299
            ],
            [
               1.1423278580883187,
               0.9335505425922509
            ],
            [
               1.1395281608936265,
               0.9332756957386887
            ],
            [
               1.1367284636989343,
               0.9329742504201355
            ],
            [
               1.1339287665042421,
               0.9326758939567867
            ],
            [
               1.13112906930955,
               0.9324046448681055
            ],
            [
               1.1283293721148577,
               0.9321749776467226
            ],
            [
               1.1255296749201655,
               0.9319910125897144
            ],
            [
               1.1227299777254733,
               0.9318482241072809
            ],
            [
               1.1199302805307811,
               0.9317364996851366
            ],
            [
               1.117130583336089,
               0.9316432831412499
            ],
            [
               1.1143308861413967,
               0.931555905299027
            ],
            [
               1.1115311889467046,
               0.9314628206230926
            ],
            [
               1.1087314917520124,
               0.9313540410342879
            ],
            [
               1.1059317945573202,
               0.9312213516421055
            ],
            [
               1.103132097362628,
               0.9310588141098792
            ],
            [
               1.1003324001679358,
               0.9308636900403182
            ],
            [
               1.0975327029732436,
               0.9306374567638193
            ],
            [
               1.0947330057785514,
               0.9303862841072695
            ],
            [
               1.0919333085838592,
               0.93012036419149
            ],
            [
               1.089133611389167,
               0.9298518599565386
            ],
            [
               1.0863339141944748,
               0.9295918222042302
            ],
            [
               1.0835342169997826,
               0.9293469710997706
            ],
            [
               1.0807345198050904,
               0.9291174910471404
            ],
            [
               1.0779348226103982,
               0.928896794831724
            ],
            [
               1.075135125415706,
               0.9286735960807999
            ],
            [
               1.0723354282210138,
               0.9284357904101905
            ],
            [
               1.0695357310263216,
               0.9281748987546212
            ],
            [
               1.0667360338316294,
               0.9278894789226477
            ],
            [
               1.0639363366369372,
               0.9275861415395237
            ],
            [
               1.061136639442245,
               0.927277582098783
            ],
            [
               1.0583369422475528,
               0.9269781150776402
            ],
            [
               1.0555372450528606,
               0.9266981861265678
            ],
            [
               1.0527375478581684,
               0.9264398614381308
            ],
            [
               1.0499378506634762,
               0.9261951122231876
            ],
            [
               1.047138153468784,
               0.9259478350753699
            ],
            [
               1.0443384562740918,
               0.9256792443607502
            ],
            [
               1.0415387590793996,
               0.9253749878050178
            ],
            [
               1.0387390618847074,
               0.9250315442509872
            ],
            [
               1.0359393646900152,
               0.924659490346039
            ],
            [
               1.033139667495323,
               0.9242821232609574
            ],
            [
               1.0303399703006308,
               0.9239294408744029
            ],
            [
               1.0275402731059387,
               0.9236291134307789
            ],
            [
               1.0247405759112465,
               0.9233972619108912
            ],
            [
               1.0219408787165543,
               0.9232321433594924
            ],
            [
               1.0191411815218625,
               0.9231130764109018
            ],
            [
               1.0163414843271703,
               0.923005324729275
            ],
            [
               1.0135417871324781,
               0.922869701591996
            ],
            [
               1.010742089937786,
               0.9226740179231483
            ],
            [
               1.0079423927430937,
               0.9224027440296716
            ],
            [
               1.0051426955484015,
               0.9220616877689694
            ],
            [
               1.0023429983537093,
               0.9216760116486216
            ],
            [
               0.9995433011590171,
               0.9212820468015496
            ],
            [
               0.9967436039643249,
               0.9209154152205519
            ],
            [
               0.9939439067696327,
               0.9205992503652837
            ],
            [
               0.9911442095749405,
               0.9203363589587146
            ],
            [
               0.9883445123802483,
               0.9201079440982648
            ],
            [
               0.9855448151855561,
               0.9198793916999979
            ],
            [
               0.982745117990864,
               0.9196112995824005
            ],
            [
               0.9799454207961718,
               0.9192721755024362
            ],
            [
               0.9771457236014796,
               0.9188486442665427
            ],
            [
               0.9743460264067874,
               0.9183497987489045
            ],
            [
               0.9715463292120952,
               0.917804256957294
            ],
            [
               0.968746632017403,
               0.9172509128746362
            ],
            [
               0.9659469348227108,
               0.9167264811939867
            ],
            [
               0.9631472376280186,
               0.9162540189940666
            ],
            [
               0.9603475404333264,
               0.915836283984176
            ],
            [
               0.9575478432386342,
               0.9154561541116428
            ],
            [
               0.954748146043942,
               0.9150839279206752
            ],
            [
               0.9519484488492498,
               0.9146889582416563
            ],
            [
               0.9491487516545576,
               0.9142515500669807
            ],
            [
               0.9463490544598654,
               0.9137709070647885
            ],
            [
               0.9435493572651732,
               0.9132662106072216
            ],
            [
               0.940749660070481,
               0.9127702411305139
            ],
            [
               0.9379499628757888,
               0.9123175301677193
            ],
            [
               0.9351502656810966,
               0.9119309906339191
            ],
            [
               0.9323505684864044,
               0.9116116359475067
            ],
            [
               0.9295508712917122,
               0.9113351140256709
            ],
            [
               0.92675117409702,
               0.9110566147791238
            ],
            [
               0.9239514769023278,
               0.9107229584573963
            ],
            [
               0.9211517797076356,
               0.9102882425273714
            ],
            [
               0.9183520825129434,
               0.9097281295516334
            ],
            [
               0.9155523853182512,
               0.9090481469544959
            ],
            [
               0.912752688123559,
               0.9082831745287173
            ],
            [
               0.9099529909288668,
               0.9074880508327058
            ],
            [
               0.9071532937341746,
               0.9067220519585572
            ],
            [
               0.9043535965394824,
               0.9060319724642509
            ],
            [
               0.9015538993447902,
               0.905439023911092
            ],
            [
               0.898754202150098,
               0.9049335961350957
            ],
            [
               0.8959545049554059,
               0.9044794687438652
            ],
            [
               0.8931548077607137,
               0.9040260985650023
            ],
            [
               0.8903551105660215,
               0.9035250868849451
            ],
            [
               0.8875554133713293,
               0.9029456483274236
            ],
            [
               0.8847557161766371,
               0.9022842607519319
            ],
            [
               0.8819560189819449,
               0.9015655466222248
            ],
            [
               0.8791563217872527,
               0.9008342145756164
            ],
            [
               0.8763566245925605,
               0.9001406879027327
            ],
            [
               0.8735569273978683,
               0.8995249824049665
            ],
            [
               0.8707572302031761,
               0.8990038740356351
            ],
            [
               0.8679575330084839,
               0.8985652920727505
            ],
            [
               0.8651578358137917,
               0.8981715631399309
            ],
            [
               0.8623581386190995,
               0.8977703638802262
            ],
            [
               0.8595584414244073,
               0.8973098908257136
            ],
            [
               0.8567587442297151,
               0.8967535473373489
            ],
            [
               0.8539590470350229,
               0.8960897248927718
            ],
            [
               0.8511593498403307,
               0.8953338898281297
            ],
            [
               0.8483596526456385,
               0.8945226271556167
            ],
            [
               0.8455599554509463,
               0.8937017565842409
            ],
            [
               0.8427602582562546,
               0.8929123585677952
            ],
            [
               0.8399605610615624,
               0.892179024901058
            ],
            [
               0.8371608638668702,
               0.8915037809588559
            ],
            [
               0.834361166672178,
               0.8908672386825416
            ],
            [
               0.8315614694774858,
               0.8902362575890088
            ],
            [
               0.8287617722827936,
               0.8895754366259871
            ],
            [
               0.8259620750881014,
               0.8888587192909421
            ],
            [
               0.8231623778934092,
               0.8880775438994134
            ],
            [
               0.820362680698717,
               0.8872432047059527
            ],
            [
               0.8175629835040248,
               0.8863829730659428
            ],
            [
               0.8147632863093326,
               0.8855314493466071
            ],
            [
               0.8119635891146404,
               0.8847199863472184
            ],
            [
               0.8091638919199482,
               0.8839674571394778
            ],
            [
               0.806364194725256,
               0.8832750583244732
            ],
            [
               0.8035644975305638,
               0.8826264821892329
            ],
            [
               0.8007648003358716,
               0.881993117821087
            ],
            [
               0.7979651031411794,
               0.881342477103478
            ],
            [
               0.7951654059464872,
               0.880647212085749
            ],
            [
               0.792365708751795,
               0.879892098314685
            ],
            [
               0.7895660115571028,
               0.8790771393362062
            ],
            [
               0.7867663143624106,
               0.8782162084217169
            ],
            [
               0.7839666171677184,
               0.8773319720681814
            ],
            [
               0.7811669199730262,
               0.8764488381188078
            ],
            [
               0.778367222778334,
               0.8755860752633781
            ],
            [
               0.7755675255836418,
               0.8747529972200867
            ],
            [
               0.7727678283889496,
               0.8739473323100672
            ],
            [
               0.7699681311942574,
               0.8731568856827224
            ],
            [
               0.7671684339995652,
               0.8723636678153451
            ],
            [
               0.764368736804873,
               0.8715490717422343
            ],
            [
               0.7615690396101809,
               0.8706985651859941
            ],
            [
               0.7587693424154887,
               0.8698046996380315
            ],
            [
               0.7559696452207965,
               0.8688678732781633
            ],
            [
               0.7531699480261043,
               0.8678949958499007
            ],
            [
               0.7503702508314121,
               0.8668967738042832
            ],
            [
               0.7475705536367199,
               0.8658846147885517
            ],
            [
               0.7447708564420277,
               0.8648680977175845
            ],
            [
               0.7419711592473355,
               0.8638536280435091
            ],
            [
               0.7391714620526433,
               0.8628444303340183
            ],
            [
               0.7363717648579511,
               0.8618415796508175
            ],
            [
               0.7335720676632589,
               0.8608454731389311
            ],
            [
               0.7307723704685667,
               0.8598570677497923
            ],
            [
               0.7279726732738745,
               0.8588783597005121
            ],
            [
               0.7251729760791823,
               0.857911891560033
            ],
            [
               0.7223732788844901,
               0.8569594389830325
            ],
            [
               0.7195735816897979,
               0.8560203385059841
            ],
            [
               0.7167738844951057,
               0.8550900806010449
            ],
            [
               0.7139741873004135,
               0.8541597626992231
            ],
            [
               0.7111744901057213,
               0.853216782565261
            ],
            [
               0.7083747929110291,
               0.8522468096069642
            ],
            [
               0.7055750957163369,
               0.8512366908784337
            ],
            [
               0.7027753985216447,
               0.8501776322705034
            ],
            [
               0.6999757013269525,
               0.8490678338054762
            ],
            [
               0.6971760041322603,
               0.8479138062244411
            ],
            [
               0.6943763069375681,
               0.8467298585314634
            ],
            [
               0.6915766097428759,
               0.8455356713332185
            ],
            [
               0.6887769125481837,
               0.844352359557855
            ],
            [
               0.6859772153534915,
               0.8431978551630238
            ],
            [
               0.6831775181587993,
               0.8420826853780691
            ],
            [
               0.6803778209641071,
               0.8410072030552466
            ],
            [
               0.677578123769415,
               0.8399610265167278
            ],
            [
               0.6747784265747228,
               0.8389249273579371
            ],
            [
               0.6719787293800306,
               0.8378747932899303
            ],
            [
               0.6691790321853384,
               0.836786752344633
            ],
            [
               0.6663793349906462,
               0.8356422284778525
            ],
            [
               0.663579637795954,
               0.8344317049833719
            ],
            [
               0.6607799406012622,
               0.8331563104257999
            ],
            [
               0.65798024340657,
               0.8318269240423921
            ],
            [
               0.6551805462118778,
               0.8304611601664906
            ],
            [
               0.6523808490171856,
               0.8290791418212717
            ],
            [
               0.6495811518224934,
               0.8276992497401348
            ],
            [
               0.6467814546278012,
               0.8263349541507718
            ],
            [
               0.643981757433109,
               0.824993432047223
            ],
            [
               0.6411820602384168,
               0.8236760748256132
            ],
            [
               0.6383823630437246,
               0.8223803947732099
            ],
            [
               0.6355826658490324,
               0.8211024380530257
            ],
            [
               0.6327829686543402,
               0.8198387354003983
            ],
            [
               0.629983271459648,
               0.8185870889895173
            ],
            [
               0.6271835742649559,
               0.8173460060476455
            ],
            [
               0.6243838770702637,
               0.8161131618063012
            ],
            [
               0.6215841798755715,
               0.8148836976242323
            ],
            [
               0.6187844826808793,
               0.8136492749089207
            ],
            [
               0.6159847854861871,
               0.8123985589399738
            ],
            [
               0.6131850882914949,
               0.8111192751800446
            ],
            [
               0.6103853910968027,
               0.8098013473840728
            ],
            [
               0.6075856939021105,
               0.8084401211628389
            ],
            [
               0.6047859967074183,
               0.8070384946490009
            ],
            [
               0.6019862995127261,
               0.8056070111013648
            ],
            [
               0.5991866023180339,
               0.8041615661423522
            ],
            [
               0.5963869051233417,
               0.8027191626231712
            ],
            [
               0.5935872079286495,
               0.8012928515240967
            ],
            [
               0.5907875107339573,
               0.7998873804614557
            ],
            [
               0.5879878135392651,
               0.7984969801694972
            ],
            [
               0.5851881163445729,
               0.7971061531382748
            ],
            [
               0.5823884191498807,
               0.7956934453465411
            ],
            [
               0.5795887219551885,
               0.7942372520460032
            ],
            [
               0.5767890247604963,
               0.7927220291712463
            ],
            [
               0.5739893275658041,
               0.7911430805938593
            ],
            [
               0.5711896303711119,
               0.7895084492165456
            ],
            [
               0.5683899331764197,
               0.7878372615633701
            ],
            [
               0.5655902359817275,
               0.7861549165078341
            ],
            [
               0.5627905387870353,
               0.7844864511979022
            ],
            [
               0.5599908415923431,
               0.7828499702899617
            ],
            [
               0.5571911443976509,
               0.7812520168234947
            ],
            [
               0.5543914472029587,
               0.7796861963665307
            ],
            [
               0.5515917500082665,
               0.7781354142696824
            ],
            [
               0.5487920528135743,
               0.7765770387396728
            ],
            [
               0.5459923556188822,
               0.7749894739014626
            ],
            [
               0.54319265842419,
               0.7733582577073927
            ],
            [
               0.5403929612294978,
               0.7716799849943152
            ],
            [
               0.5375932640348056,
               0.7699630224267837
            ],
            [
               0.5347935668401134,
               0.7682249159280239
            ],
            [
               0.5319938696454212,
               0.7664873105704967
            ],
            [
               0.529194172450729,
               0.7647698462477159
            ],
            [
               0.526394475256037,
               0.7630846956479783
            ],
            [
               0.5235947780613448,
               0.7614331490614139
            ],
            [
               0.5207950808666526,
               0.7598050332168597
            ],
            [
               0.5179953836719604,
               0.7581809783331562
            ],
            [
               0.5151956864772682,
               0.7565368404562043
            ],
            [
               0.512395989282576,
               0.7548491215150992
            ],
            [
               0.5095962920878838,
               0.7531000942695673
            ],
            [
               0.5067965948931916,
               0.7512815197571987
            ],
            [
               0.5039968976984994,
               0.7493962483793858
            ],
            [
               0.5011972005038072,
               0.7474574928534758
            ],
            [
               0.49839750330911503,
               0.7454860300868212
            ],
            [
               0.49559780611442283,
               0.7435059467863598
            ],
            [
               0.49279810891973064,
               0.7415397559446761
            ],
            [
               0.48999841172503844,
               0.7396037813999542
            ],
            [
               0.48719871453034624,
               0.7377046545792749
            ],
            [
               0.48439901733565405,
               0.735837607249188
            ],
            [
               0.48159932014096185,
               0.7339869828901048
            ],
            [
               0.47879962294626965,
               0.7321290328006118
            ],
            [
               0.47599992575157746,
               0.730236634925006
            ],
            [
               0.47320022855688526,
               0.7282851321772229
            ],
            [
               0.47040053136219306,
               0.7262581284319735
            ],
            [
               0.46760083416750087,
               0.7241519187207809
            ],
            [
               0.46480113697280867,
               0.7219773615153205
            ],
            [
               0.4620014397781165,
               0.7197584598212551
            ],
            [
               0.4592017425834243,
               0.717527645455031
            ],
            [
               0.4564020453887321,
               0.7153186013190698
            ],
            [
               0.4536023481940399,
               0.7131581875397578
            ],
            [
               0.4508026509993477,
               0.7110594319134781
            ],
            [
               0.4480029538046555,
               0.7090174450404818
            ],
            [
               0.4452032566099633,
               0.707009497955664
            ],
            [
               0.4424035594152711,
               0.7049994830338255
            ],
            [
               0.4396038622205791,
               0.702945827929385
            ],
            [
               0.4368041650258869,
               0.7008109705625525
            ],
            [
               0.43400446783119473,
               0.6985700202715545
            ],
            [
               0.43120477063650253,
               0.6962163891582146
            ],
            [
               0.42840507344181034,
               0.6937629564665766
            ],
            [
               0.42560537624711814,
               0.6912385188166531
            ],
            [
               0.42280567905242594,
               0.688680542457165
            ],
            [
               0.42000598185773375,
               0.68612620461805
            ],
            [
               0.41720628466304155,
               0.6836041085898062
            ],
            [
               0.41440658746834935,
               0.6811287731623538
            ],
            [
               0.41160689027365716,
               0.6786991299728082
            ],
            [
               0.40880719307896496,
               0.6763010852370774
            ],
            [
               0.40600749588427276,
               0.6739130752981242
            ],
            [
               0.40320779868958057,
               0.6715128006660471
            ],
            [
               0.40040810149488837,
               0.6690831614062328
            ],
            [
               0.39760840430019617,
               0.6666158480441529
            ],
            [
               0.394808707105504,
               0.6641118911351224
            ],
            [
               0.3920090099108118,
               0.6615794436325022
            ],
            [
               0.3892093127161196,
               0.6590298498831126
            ],
            [
               0.3864096155214274,
               0.656473416477459
            ],
            [
               0.3836099183267352,
               0.6539161724376088
            ],
            [
               0.380810221132043,
               0.6513583877243959
            ],
            [
               0.3780105239373508,
               0.6487949313630546
            ],
            [
               0.3752108267426586,
               0.6462169517551086
            ],
            [
               0.3724111295479664,
               0.6436140518633858
            ],
            [
               0.3696114323532742,
               0.640976184078734
            ],
            [
               0.366811735158582,
               0.6382948318714289
            ],
            [
               0.3640120379638898,
               0.6355634980390978
            ],
            [
               0.3612123407691976,
               0.63277787161126
            ],
            [
               0.3584126435745054,
               0.629936141737896
            ],
            [
               0.3556129463798132,
               0.6270397297803937
            ],
            [
               0.352813249185121,
               0.6240943159929184
            ],
            [
               0.35001355199042883,
               0.6211106345490504
            ],
            [
               0.34721385479573685,
               0.6181043066008751
            ],
            [
               0.34441415760104466,
               0.6150941114009691
            ],
            [
               0.34161446040635246,
               0.6120985633961773
            ],
            [
               0.33881476321166026,
               0.6091313268349661
            ],
            [
               0.33601506601696807,
               0.6061966167845476
            ],
            [
               0.33321536882227587,
               0.6032860511297433
            ],
            [
               0.3304156716275837,
               0.6003782613469714
            ],
            [
               0.3276159744328915,
               0.5974419270735136
            ],
            [
               0.3248162772381993,
               0.5944419332001016
            ],
            [
               0.3220165800435071,
               0.591347352192922
            ],
            [
               0.3192168828488149,
               0.5881392587721456
            ],
            [
               0.3164171856541227,
               0.5848162423435461
            ],
            [
               0.3136174884594305,
               0.5813959796331849
            ],
            [
               0.3108177912647383,
               0.577912245256107
            ],
            [
               0.3080180940700461,
               0.5744079777947985
            ],
            [
               0.3052183968753539,
               0.5709261089637571
            ],
            [
               0.3024186996806617,
               0.5675004701085857
            ],
            [
               0.2996190024859695,
               0.5641490306512009
            ],
            [
               0.2968193052912773,
               0.5608710245187676
            ],
            [
               0.2940196080965851,
               0.5576484102956863
            ],
            [
               0.2912199109018929,
               0.5544509387188438
            ],
            [
               0.2884202137072007,
               0.5512432228047713
            ],
            [
               0.2856205165125085,
               0.5479918663018261
            ],
            [
               0.28282081931781633,
               0.5446709636932825
            ],
            [
               0.28002112212312413,
               0.5412650012811103
            ],
            [
               0.27722142492843194,
               0.537769086224402
            ],
            [
               0.27442172773373974,
               0.5341871947384964
            ],
            [
               0.27162203053904754,
               0.5305295227571558
            ],
            [
               0.26882233334435535,
               0.5268099574250786
            ],
            [
               0.26602263614966315,
               0.5230442560003299
            ],
            [
               0.26322293895497095,
               0.5192489411175604
            ],
            [
               0.260423241760279,
               0.5154404588624968
            ],
            [
               0.2576235445655868,
               0.5116339967695264
            ],
            [
               0.2548238473708946,
               0.5078415814655678
            ],
            [
               0.2520241501762024,
               0.5040695683661883
            ],
            [
               0.2492244529815102,
               0.5003161771613531
            ],
            [
               0.246424755786818,
               0.49657006379001434
            ],
            [
               0.2436250585921258,
               0.49281086911801836
            ],
            [
               0.2408253613974336,
               0.4890122101237051
            ],
            [
               0.2380256642027414,
               0.48514681348354816
            ],
            [
               0.2352259670080492,
               0.4811926937828806
            ],
            [
               0.232426269813357,
               0.47713874484210994
            ],
            [
               0.22962657261866481,
               0.47298806600750765
            ],
            [
               0.22682687542397262,
               0.46875785031916256
            ],
            [
               0.22402717822928042,
               0.4644755927032009
            ],
            [
               0.22122748103458822,
               0.4601724536115132
            ],
            [
               0.21842778383989603,
               0.45587549351099527
            ],
            [
               0.21562808664520383,
               0.4516008855328802
            ],
            [
               0.21282838945051163,
               0.4473499789757157
            ],
            [
               0.21002869225581944,
               0.44310928781678355
            ],
            [
               0.20722899506112724,
               0.4388543602109218
            ],
            [
               0.20442929786643504,
               0.43455639238818655
            ],
            [
               0.20162960067174285,
               0.4301897156794258
            ],
            [
               0.19882990347705065,
               0.42573812014158924
            ],
            [
               0.19603020628235845,
               0.421198408225834
            ],
            [
               0.19323050908766626,
               0.416580435991356
            ],
            [
               0.19043081189297406,
               0.4119039103958112
            ],
            [
               0.18763111469828186,
               0.40719305608023904
            ],
            [
               0.18483141750358967,
               0.402470707856144
            ],
            [
               0.18203172030889747,
               0.397753337754736
            ],
            [
               0.17923202311420527,
               0.39304806370674145
            ],
            [
               0.17643232591951308,
               0.38835200892007565
            ],
            [
               0.17363262872482088,
               0.3836537277140587
            ],
            [
               0.17083293153012868,
               0.3789359811610544
            ],
            [
               0.1680332343354367,
               0.37417902312509355
            ],
            [
               0.1652335371407445,
               0.3693637083780678
            ],
            [
               0.16243383994605232,
               0.3644740304595862
            ],
            [
               0.15963414275136012,
               0.35949897974793554
            ],
            [
               0.15683444555666792,
               0.35443376383192726
            ],
            [
               0.15403474836197573,
               0.34928042104910423
            ],
            [
               0.15123505116728353,
               0.3440477442261482
            ],
            [
               0.14843535397259133,
               0.3387503317306886
            ],
            [
               0.14563565677789914,
               0.333406609266184
            ],
            [
               0.14283595958320694,
               0.32803586793647066
            ],
            [
               0.14003626238851474,
               0.32265469758649806
            ],
            [
               0.13723656519382255,
               0.3172735319480626
            ],
            [
               0.13443686799913035,
               0.31189420342326807
            ],
            [
               0.13163717080443815,
               0.3065093068055912
            ],
            [
               0.12883747360974596,
               0.3011037663628073
            ],
            [
               0.12603777641505376,
               0.2956583851804334
            ],
            [
               0.12323807922036156,
               0.29015452390056584
            ],
            [
               0.12043838202566937,
               0.2845786349206398
            ],
            [
               0.11763868483097717,
               0.27892534171886285
            ],
            [
               0.11483898763628497,
               0.27319815011816145
            ],
            [
               0.11203929044159278,
               0.2674076032325553
            ],
            [
               0.10923959324690058,
               0.2615675116916245
            ],
            [
               0.10643989605220838,
               0.25569052318144275
            ],
            [
               0.10364019885751619,
               0.24978450978872666
            ],
            [
               0.10084050166282399,
               0.24385095699860151
            ],
            [
               0.09804080446813179,
               0.23788582339167602
            ],
            [
               0.0952411072734396,
               0.2318824497377856
            ],
            [
               0.0924414100787474,
               0.225835347530827
            ],
            [
               0.0896417128840552,
               0.21974336635244393
            ],
            [
               0.086842015689363,
               0.21361095907403485
            ],
            [
               0.08404231849467081,
               0.20744696814836636
            ],
            [
               0.08124262129997883,
               0.20126129864163406
            ],
            [
               0.07844292410528664,
               0.19506068146366987
            ],
            [
               0.07564322691059444,
               0.18884514751588782
            ],
            [
               0.07284352971590224,
               0.1826066585768184
            ],
            [
               0.07004383252121005,
               0.17633061480226075
            ],
            [
               0.06724413532651785,
               0.16999992794374272
            ],
            [
               0.06444443813182565,
               0.16360038168414806
            ],
            [
               0.06164474093713346,
               0.15712545447327267
            ],
            [
               0.05884504374244126,
               0.1505788733470216
            ],
            [
               0.056045346547749064,
               0.14397389120920254
            ],
            [
               0.05324564935305687,
               0.1373293965087837
            ],
            [
               0.05044595215836467,
               0.1306640839476646
            ],
            [
               0.047646254963672474,
               0.12399063470540418
            ],
            [
               0.04484655776898028,
               0.1173119036880844
            ],
            [
               0.04204686057428808,
               0.11062045276584044
            ],
            [
               0.039247163379595884,
               0.10390162020315402
            ],
            [
               0.03644746618490369,
               0.09713907704934735
            ],
            [
               0.03364776899021149,
               0.09032093304362947
            ],
            [
               0.030848071795519294,
               0.08344424315785338
            ],
            [
               0.028048374600827097,
               0.07651632006552983
            ],
            [
               0.0252486774061349,
               0.06955239216169569
            ],
            [
               0.022448980211442704,
               0.06257046254627979
            ],
            [
               0.019649283016750507,
               0.05558524916709212
            ],
            [
               0.01684958582205831,
               0.04860344326465983
            ],
            [
               0.014049888627366114,
               0.04162206964659509
            ],
            [
               0.011250191432673917,
               0.034630616324848394
            ],
            [
               0.00845049423798172,
               0.027616214539698092
            ],
            [
               0.005650797043289524,
               0.02056999232130369
            ],
            [
               0.002851099848597327,
               0.013492223754889468
            ],
            [
               5.1402653905130435e-05,
               0.006394252846788983
            ],
            [
               -0.0027482945407870663,
               -0.0007037192058704933
            ],
            [
               -0.005547991735479263,
               -0.007778411014996804
            ],
            [
               -0.00834768893017146,
               -0.01481089741039727
            ],
            [
               -0.011147386124863434,
               -0.021793103624883483
            ],
            [
               -0.013947083319555631,
               -0.02873096495378533
            ],
            [
               -0.016746780514247828,
               -0.03564292935133145
            ],
            [
               -0.019546477708940024,
               -0.04255405802117911
            ],
            [
               -0.02234617490363222,
               -0.04948752340881845
            ],
            [
               -0.025145872098324418,
               -0.05645627307137011
            ],
            [
               -0.027945569293016614,
               -0.06345766971392967
            ],
            [
               -0.03074526648770881,
               -0.07047299722088823
            ],
            [
               -0.03354496368240101,
               -0.07747213872181428
            ],
            [
               -0.036344660877093204,
               -0.08442201840675094
            ],
            [
               -0.0391443580717854,
               -0.09129613747663294
            ],
            [
               -0.0419440552664776,
               -0.09808215824862763
            ],
            [
               -0.044743752461169795,
               -0.10478512894879373
            ],
            [
               -0.04754344965586199,
               -0.11142537739560862
            ],
            [
               -0.05034314685055419,
               -0.11803184484603238
            ],
            [
               -0.053142844045246385,
               -0.12463309026507356
            ],
            [
               -0.05594254123993858,
               -0.1312488821833651
            ],
            [
               -0.05874223843463078,
               -0.13788499349759803
            ],
            [
               -0.061541935629322975,
               -0.14453265062667997
            ],
            [
               -0.06434163282401517,
               -0.15117248324158633
            ],
            [
               -0.06714133001870737,
               -0.15778133802779917
            ],
            [
               -0.06994102721339956,
               -0.16433946642081426
            ],
            [
               -0.07274072440809176,
               -0.17083564509686247
            ],
            [
               -0.07554042160278396,
               -0.17726868714695565
            ],
            [
               -0.07834011879747615,
               -0.18364519943788177
            ],
            [
               -0.08113981599216835,
               -0.18997481776011488
            ],
            [
               -0.08393951318686055,
               -0.19626500787937168
            ],
            [
               -0.08673921038155274,
               -0.20251756041454136
            ],
            [
               -0.08953890757624494,
               -0.20872813857756364
            ],
            [
               -0.09233860477093714,
               -0.21488896581441772
            ],
            [
               -0.09513830196562933,
               -0.22099345288778463
            ],
            [
               -0.09793799916032131,
               -0.2270407498245323
            ],
            [
               -0.1007376963550135,
               -0.23303817767508395
            ],
            [
               -0.1035373935497057,
               -0.23900026613198946
            ],
            [
               -0.1063370907443979,
               -0.2449444148592481
            ],
            [
               -0.1091367879390901,
               -0.25088453191614984
            ],
            [
               -0.11193648513378229,
               -0.2568248831017533
            ],
            [
               -0.11473618232847449,
               -0.26275647312151185
            ],
            [
               -0.11753587952316669,
               -0.2686575197774508
            ],
            [
               -0.12033557671785888,
               -0.2744982286847368
            ],
            [
               -0.12313527391255108,
               -0.2802485980340151
            ],
            [
               -0.12593497110724328,
               -0.2858868999013525
            ],
            [
               -0.12873466830193547,
               -0.29140618027730114
            ],
            [
               -0.13153436549662767,
               -0.2968167063549654
            ],
            [
               -0.13433406269131987,
               -0.3021435682480714
            ],
            [
               -0.13713375988601206,
               -0.3074201761816618
            ],
            [
               -0.13993345708070426,
               -0.3126796634420038
            ],
            [
               -0.14273315427539646,
               -0.31794679029680484
            ],
            [
               -0.14553285147008865,
               -0.3232326697478759
            ],
            [
               -0.14833254866478085,
               -0.32853362720991236
            ],
            [
               -0.15113224585947305,
               -0.3338341352251812
            ],
            [
               -0.15393194305416524,
               -0.3391125117477026
            ],
            [
               -0.15673164024885744,
               -0.34434735194301475
            ],
            [
               -0.15953133744354964,
               -0.34952268486194077
            ],
            [
               -0.16233103463824183,
               -0.3546305402400024
            ],
            [
               -0.16513073183293403,
               -0.3596706736948519
            ],
            [
               -0.16793042902762623,
               -0.36464821418964943
            ],
            [
               -0.17073012622231842,
               -0.36957059588402597
            ],
            [
               -0.17352982341701062,
               -0.3744451305839262
            ],
            [
               -0.17632952061170282,
               -0.37927802562780055
            ],
            [
               -0.179129217806395,
               -0.3840748259405605
            ],
            [
               -0.1819289150010872,
               -0.3888415262856064
            ],
            [
               -0.1847286121957794,
               -0.39358527577520747
            ],
            [
               -0.1875283093904716,
               -0.398313816960497
            ],
            [
               -0.19032800658516358,
               -0.40303346773704346
            ],
            [
               -0.19312770377985577,
               -0.4077462730699857
            ],
            [
               -0.19592740097454797,
               -0.41244755691183976
            ],
            [
               -0.19872709816924017,
               -0.41712520050519314
            ],
            [
               -0.20152679536393237,
               -0.42176147020381044
            ],
            [
               -0.20432649255862456,
               -0.42633727314797365
            ],
            [
               -0.20712618975331676,
               -0.43083768748950657
            ],
            [
               -0.20992588694800896,
               -0.4352569155425724
            ],
            [
               -0.21272558414270115,
               -0.4396007633815037
            ],
            [
               -0.21552528133739335,
               -0.44388544449981765
            ],
            [
               -0.21832497853208555,
               -0.44813273897813205
            ],
            [
               -0.22112467572677774,
               -0.4523628873476353
            ],
            [
               -0.22392437292146994,
               -0.4565875566256954
            ],
            [
               -0.22672407011616214,
               -0.46080539155376216
            ],
            [
               -0.22952376731085433,
               -0.46500193022058545
            ],
            [
               -0.23232346450554653,
               -0.4691542246421646
            ],
            [
               -0.23512316170023873,
               -0.4732388432688406
            ],
            [
               -0.23792285889493092,
               -0.4772406367508431
            ],
            [
               -0.24072255608962312,
               -0.48115921415247653
            ],
            [
               -0.24352225328431532,
               -0.48501071144897945
            ],
            [
               -0.2463219504790075,
               -0.48882396768341746
            ],
            [
               -0.2491216476736997,
               -0.4926321523278045
            ],
            [
               -0.2519213448683919,
               -0.49646253830107423
            ],
            [
               -0.2547210420630841,
               -0.5003278845968416
            ],
            [
               -0.2575207392577763,
               -0.5042224653814175
            ],
            [
               -0.2603204364524685,
               -0.508124258866273
            ],
            [
               -0.2631201336471607,
               -0.5120026866329247
            ],
            [
               -0.2659198308418529,
               -0.5158293053822979
            ],
            [
               -0.2687195280365451,
               -0.5195877141360841
            ],
            [
               -0.2715192252312373,
               -0.5232790927684196
            ],
            [
               -0.2743189224259295,
               -0.5269212317166485
            ],
            [
               -0.27711861962062145,
               -0.5305411867838776
            ],
            [
               -0.27991831681531365,
               -0.5341640211187549
            ],
            [
               -0.28271801401000585,
               -0.5378016504351515
            ],
            [
               -0.28551771120469804,
               -0.5414459977224203
            ],
            [
               -0.28831740839939024,
               -0.5450693568737734
            ],
            [
               -0.29111710559408244,
               -0.5486324491597446
            ],
            [
               -0.29391680278877463,
               -0.5520979269316922
            ],
            [
               -0.29671649998346683,
               -0.5554449750253571
            ],
            [
               -0.299516197178159,
               -0.5586799458766079
            ],
            [
               -0.3023158943728512,
               -0.5618389564671491
            ],
            [
               -0.3051155915675434,
               -0.5649808185696443
            ],
            [
               -0.3079152887622356,
               -0.5681718075510599
            ],
            [
               -0.3107149859569278,
               -0.571466574718309
            ],
            [
               -0.31351468315162,
               -0.5748910240937333
            ],
            [
               -0.3163143803463122,
               -0.5784326536823914
            ],
            [
               -0.3191140775410044,
               -0.5820417438195765
            ],
            [
               -0.3219137747356966,
               -0.5856434955064099
            ],
            [
               -0.3247134719303888,
               -0.589157811225735
            ],
            [
               -0.327513169125081,
               -0.5925209651573095
            ],
            [
               -0.3303128663197732,
               -0.5957027296488148
            ],
            [
               -0.3331125635144654,
               -0.5987138502605159
            ],
            [
               -0.3359122607091576,
               -0.6016016886347297
            ],
            [
               -0.3387119579038498,
               -0.6044354603542689
            ],
            [
               -0.341511655098542,
               -0.6072856440870728
            ],
            [
               -0.3443113522932342,
               -0.6102038385037198
            ],
            [
               -0.34711104948792637,
               -0.6132090731863599
            ],
            [
               -0.34991074668261857,
               -0.6162844508343236
            ],
            [
               -0.35271044387731076,
               -0.6193847130232969
            ],
            [
               -0.35551014107200296,
               -0.6224519397863667
            ],
            [
               -0.35830983826669516,
               -0.6254341836782442
            ],
            [
               -0.36110953546138735,
               -0.6283011370081679
            ],
            [
               -0.36390923265607955,
               -0.6310521083459584
            ],
            [
               -0.36670892985077175,
               -0.6337142076512957
            ],
            [
               -0.3695086270454637,
               -0.6363318250276494
            ],
            [
               -0.3723083242401559,
               -0.6389512004049236
            ],
            [
               -0.3751080214348481,
               -0.6416052711927385
            ],
            [
               -0.3779077186295403,
               -0.6443036578716228
            ],
            [
               -0.3807074158242325,
               -0.6470307766040639
            ],
            [
               -0.3835071130189247,
               -0.6497523176348119
            ],
            [
               -0.3863068102136169,
               -0.6524276210343927
            ],
            [
               -0.3891065074083091,
               -0.6550236888140749
            ],
            [
               -0.3919062046030013,
               -0.6575262341626795
            ],
            [
               -0.3947059017976935,
               -0.6599443299707057
            ],
            [
               -0.3975055989923857,
               -0.6623074368487701
            ],
            [
               -0.4003052961870779,
               -0.6646560988984256
            ],
            [
               -0.4031049933817701,
               -0.6670295672440689
            ],
            [
               -0.4059046905764623,
               -0.6694544328981201
            ],
            [
               -0.4087043877711545,
               -0.671937811150613
            ],
            [
               -0.4115040849658467,
               -0.6744669619267266
            ],
            [
               -0.41430378216053887,
               -0.6770150498059102
            ],
            [
               -0.41710347935523107,
               -0.6795507803637938
            ],
            [
               -0.41990317654992326,
               -0.6820485265438903
            ],
            [
               -0.42270287374461546,
               -0.6844956029785061
            ],
            [
               -0.42550257093930766,
               -0.6868944829714358
            ],
            [
               -0.42830226813399985,
               -0.6892595542960648
            ],
            [
               -0.43110196532869205,
               -0.6916098524944765
            ],
            [
               -0.43390166252338425,
               -0.6939604883873302
            ],
            [
               -0.43670135971807633,
               -0.6963158089435929
            ],
            [
               -0.43950105691276853,
               -0.698666637125758
            ],
            [
               -0.4423007541074607,
               -0.7009924993715609
            ],
            [
               -0.4451004513021529,
               -0.7032680684987891
            ],
            [
               -0.4479001484968451,
               -0.7054716779811491
            ],
            [
               -0.4506998456915373,
               -0.7075931264645825
            ],
            [
               -0.4534995428862295,
               -0.7096382586145448
            ],
            [
               -0.4562992400809217,
               -0.7116288543690361
            ],
            [
               -0.4590989372756139,
               -0.7135978205587505
            ],
            [
               -0.4618986344703061,
               -0.7155810857192298
            ],
            [
               -0.4646983316649983,
               -0.7176085261324845
            ],
            [
               -0.4674980288596905,
               -0.7196964488157486
            ],
            [
               -0.4702977260543827,
               -0.721843614009262
            ],
            [
               -0.4730974232490749,
               -0.724031707292258
            ],
            [
               -0.4758971204437671,
               -0.7262299209204138
            ],
            [
               -0.47869681763845917,
               -0.7284022473180483
            ],
            [
               -0.48149651483315137,
               -0.730515504176162
            ],
            [
               -0.48429621202784356,
               -0.7325461134615202
            ],
            [
               -0.48709590922253576,
               -0.7344841780518578
            ],
            [
               -0.48989560641722796,
               -0.7363342328009445
            ],
            [
               -0.49269530361192015,
               -0.738112924381522
            ],
            [
               -0.49549500080661235,
               -0.7398445552726404
            ],
            [
               -0.49829469800130455,
               -0.7415557635201567
            ],
            [
               -0.5010943951959967,
               -0.743270574474506
            ],
            [
               -0.5038940923906889,
               -0.7450067352157753
            ],
            [
               -0.5066937895853811,
               -0.746773773265998
            ],
            [
               -0.5094934867800733,
               -0.7485727638235163
            ],
            [
               -0.5122931839747655,
               -0.7503974600541811
            ],
            [
               -0.5150928811694577,
               -0.7522362888119081
            ],
            [
               -0.5178925783641499,
               -0.7540747231985713
            ],
            [
               -0.5206922755588421,
               -0.7558976524983927
            ],
            [
               -0.5234919727535343,
               -0.7576915051640368
            ],
            [
               -0.5262916699482264,
               -0.759445984092506
            ],
            [
               -0.5290913671429186,
               -0.7611553216242356
            ],
            [
               -0.5318910643376108,
               -0.7628189659489654
            ],
            [
               -0.534690761532303,
               -0.764441605293573
            ],
            [
               -0.5374904587269952,
               -0.7660324595244762
            ],
            [
               -0.5402901559216874,
               -0.7676038442295524
            ],
            [
               -0.5430898531163796,
               -0.7691691381425734
            ],
            [
               -0.5458895503110718,
               -0.7707404331135111
            ],
            [
               -0.548689247505764,
               -0.7723262717779836
            ],
            [
               -0.5514889447004562,
               -0.7739299343606768
            ],
            [
               -0.5542886418951484,
               -0.7755486887819272
            ],
            [
               -0.5570883390898406,
               -0.7771742591130427
            ],
            [
               -0.5598880362845328,
               -0.7787945191297683
            ],
            [
               -0.562687733479225,
               -0.7803961312573676
            ],
            [
               -0.5654874306739172,
               -0.7819675955778357
            ],
            [
               -0.5682871278686092,
               -0.7835020196656795
            ],
            [
               -0.5710868250633014,
               -0.784998921991951
            ],
            [
               -0.5738865222579936,
               -0.7864645599156741
            ],
            [
               -0.5766862194526858,
               -0.7879106037566342
            ],
            [
               -0.579485916647378,
               -0.7893513919125891
            ],
            [
               -0.5822856138420702,
               -0.7908003961505146
            ],
            [
               -0.5850853110367624,
               -0.7922667894242138
            ],
            [
               -0.5878850082314546,
               -0.7937530507723404
            ],
            [
               -0.5906847054261468,
               -0.7952543245744147
            ],
            [
               -0.593484402620839,
               -0.7967598074358676
            ],
            [
               -0.5962840998155312,
               -0.7982558700108934
            ],
            [
               -0.5990837970102234,
               -0.7997300882662323
            ],
            [
               -0.6018834942049156,
               -0.8011750233990681
            ],
            [
               -0.6046831913996078,
               -0.8025905752146721
            ],
            [
               -0.6074828885943,
               -0.8039840783596052
            ],
            [
               -0.6102825857889922,
               -0.8053679445173081
            ],
            [
               -0.6130822829836844,
               -0.8067554079853625
            ],
            [
               -0.6158819801783765,
               -0.80815558240207
            ],
            [
               -0.6186816773730687,
               -0.8095693680234046
            ],
            [
               -0.6214813745677609,
               -0.810987626931031
            ],
            [
               -0.6242810717624531,
               -0.8123924641090721
            ],
            [
               -0.6270807689571453,
               -0.8137615565928037
            ],
            [
               -0.6298804661518375,
               -0.8150745147337083
            ],
            [
               -0.6326801633465297,
               -0.8163195339576269
            ],
            [
               -0.6354798605412219,
               -0.8174983471731002
            ],
            [
               -0.638279557735914,
               -0.8186278302650479
            ],
            [
               -0.6410792549306062,
               -0.8197374817231166
            ],
            [
               -0.6438789521252984,
               -0.8208631597769073
            ],
            [
               -0.6466786493199906,
               -0.8220385787844666
            ],
            [
               -0.6494783465146828,
               -0.8232867990613479
            ],
            [
               -0.652278043709375,
               -0.8246140517869696
            ],
            [
               -0.6550777409040672,
               -0.8260076662994474
            ],
            [
               -0.6578774380987593,
               -0.827438761042883
            ],
            [
               -0.6606771352934515,
               -0.8288690383061592
            ],
            [
               -0.6634768324881437,
               -0.8302598757006111
            ],
            [
               -0.6662765296828359,
               -0.8315812760584251
            ],
            [
               -0.6690762268775281,
               -0.8328183103204162
            ],
            [
               -0.6718759240722203,
               -0.8339734398752456
            ],
            [
               -0.6746756212669125,
               -0.8350643044815437
            ],
            [
               -0.6774753184616047,
               -0.8361178444298413
            ],
            [
               -0.6802750156562969,
               -0.8371626068806166
            ],
            [
               -0.6830747128509891,
               -0.8382214828730075
            ],
            [
               -0.6858744100456813,
               -0.8393068370535147
            ],
            [
               -0.6886741072403735,
               -0.840419143398449
            ],
            [
               -0.6914738044350657,
               -0.8415491141745117
            ],
            [
               -0.6942735016297579,
               -0.8426822676106628
            ],
            [
               -0.6970731988244501,
               -0.8438042409634778
            ],
            [
               -0.6998728960191423,
               -0.8449050958525658
            ],
            [
               -0.7026725932138345,
               -0.8459813646443656
            ],
            [
               -0.7054722904085265,
               -0.8470354535625324
            ],
            [
               -0.7082719876032187,
               -0.8480729456458003
            ],
            [
               -0.7110716847979109,
               -0.849099026474537
            ],
            [
               -0.7138713819926031,
               -0.8501154767850025
            ],
            [
               -0.7166710791872953,
               -0.8511193896654896
            ],
            [
               -0.7194707763819875,
               -0.852104097448888
            ],
            [
               -0.7222704735766797,
               -0.8530619785447717
            ],
            [
               -0.7250701707713719,
               -0.8539881372363913
            ],
            [
               -0.7278698679660641,
               -0.854883631774602
            ],
            [
               -0.7306695651607563,
               -0.855757061340049
            ],
            [
               -0.7334692623554485,
               -0.8566238511087093
            ],
            [
               -0.7362689595501407,
               -0.8575033115001758
            ],
            [
               -0.7390686567448329,
               -0.8584142486991474
            ],
            [
               -0.7418683539395251,
               -0.8593703482302367
            ],
            [
               -0.7446680511342173,
               -0.8603766142952949
            ],
            [
               -0.7474677483289094,
               -0.861427825079467
            ],
            [
               -0.7502674455236016,
               -0.8625093773764012
            ],
            [
               -0.7530671427182938,
               -0.8636002340414127
            ],
            [
               -0.755866839912986,
               -0.8646771529489935
            ],
            [
               -0.7586665371076782,
               -0.8657191091614143
            ],
            [
               -0.7614662343023704,
               -0.8667108724272866
            ],
            [
               -0.7642659314970626,
               -0.8676450213965574
            ],
            [
               -0.7670656286917548,
               -0.8685221439712469
            ],
            [
               -0.769865325886447,
               -0.8693494436122612
            ],
            [
               -0.7726650230811392,
               -0.870138318396813
            ],
            [
               -0.7754647202758314,
               -0.870901631205795
            ],
            [
               -0.7782644174705236,
               -0.8716513386152864
            ],
            [
               -0.7810641146652157,
               -0.8723969403202269
            ],
            [
               -0.7838638118599079,
               -0.8731449277702021
            ],
            [
               -0.7866635090546001,
               -0.8738991305997998
            ],
            [
               -0.7894632062492923,
               -0.8746616452943398
            ],
            [
               -0.7922629034439845,
               -0.8754339185730267
            ],
            [
               -0.7950626006386766,
               -0.8762175588090614
            ],
            [
               -0.7978622978333688,
               -0.8770145536175245
            ],
            [
               -0.800661995028061,
               -0.87782675789632
            ],
            [
               -0.8034616922227532,
               -0.8786547497077212
            ],
            [
               -0.8062613894174454,
               -0.8794963848480184
            ],
            [
               -0.8090610866121376,
               -0.8803455574344237
            ],
            [
               -0.8118607838068298,
               -0.8811917333207787
            ],
            [
               -0.814660481001522,
               -0.8820207193145324
            ],
            [
               -0.8174601781962142,
               -0.8828168525998681
            ],
            [
               -0.8202598753909064,
               -0.8835663826815048
            ],
            [
               -0.8230595725855986,
               -0.8842613703998294
            ],
            [
               -0.8258592697802908,
               -0.8849030827497553
            ],
            [
               -0.828658966974983,
               -0.8855037580047387
            ],
            [
               -0.8314586641696752,
               -0.8860858452581931
            ],
            [
               -0.8342583613643674,
               -0.8866783863020387
            ],
            [
               -0.8370580585590595,
               -0.8873109931178221
            ],
            [
               -0.8398577557537517,
               -0.8880066710358797
            ],
            [
               -0.8426574529484439,
               -0.8887752919864792
            ],
            [
               -0.845457150143136,
               -0.889609615962502
            ],
            [
               -0.8482568473378282,
               -0.8904852894775723
            ],
            [
               -0.8510565445325204,
               -0.8913652835990822
            ],
            [
               -0.8538562417272126,
               -0.8922080077962415
            ],
            [
               -0.8566559389219048,
               -0.8929772004592529
            ],
            [
               -0.859455636116597,
               -0.8936510156721432
            ],
            [
               -0.8622553333112892,
               -0.8942277555243854
            ],
            [
               -0.8650550305059814,
               -0.8947264931055401
            ],
            [
               -0.8678547277006736,
               -0.8951822094533315
            ],
            [
               -0.8706544248953658,
               -0.8956366440775588
            ],
            [
               -0.873454122090058,
               -0.8961273578553078
            ],
            [
               -0.8762538192847502,
               -0.896678109968302
            ],
            [
               -0.8790535164794424,
               -0.8972933340502899
            ],
            [
               -0.8818532136741346,
               -0.8979583201618341
            ],
            [
               -0.8846529108688267,
               -0.8986450034666078
            ],
            [
               -0.8874526080635189,
               -0.8993215454739449
            ],
            [
               -0.8902523052582111,
               -0.8999627108295207
            ],
            [
               -0.8930520024529033,
               -0.9005577818223699
            ],
            [
               -0.8958516996475955,
               -0.9011135198166674
            ],
            [
               -0.8986513968422877,
               -0.9016512548463007
            ],
            [
               -0.9014510940369799,
               -0.9021990722089633
            ],
            [
               -0.9042507912316721,
               -0.9027816641017272
            ],
            [
               -0.9070504884263643,
               -0.9034112011561588
            ],
            [
               -0.9098501856210565,
               -0.9040822828571213
            ],
            [
               -0.9126498828157487,
               -0.9047727252906691
            ],
            [
               -0.9154495800104409,
               -0.9054500477982346
            ],
            [
               -0.9182492772051329,
               -0.9060816380997637
            ],
            [
               -0.9210489743998251,
               -0.9066453252373473
            ],
            [
               -0.9238486715945173,
               -0.9071368912420044
            ],
            [
               -0.9266483687892095,
               -0.9075719873955309
            ],
            [
               -0.9294480659839017,
               -0.9079817007053416
            ],
            [
               -0.9322477631785939,
               -0.9084030713831353
            ],
            [
               -0.9350474603732861,
               -0.9088675258491127
            ],
            [
               -0.9378471575679783,
               -0.909390915056991
            ],
            [
               -0.9406468547626705,
               -0.9099683877557444
            ],
            [
               -0.9434465519573627,
               -0.9105758189653539
            ],
            [
               -0.9462462491520549,
               -0.9111774333510112
            ],
            [
               -0.9490459463467471,
               -0.9117372773090688
            ],
            [
               -0.9518456435414393,
               -0.9122309410915987
            ],
            [
               -0.9546453407361315,
               -0.9126538177590675
            ],
            [
               -0.9574450379308237,
               -0.9130232489990495
            ],
            [
               -0.9602447351255159,
               -0.9133738118909909
            ],
            [
               -0.9630444323202081,
               -0.9137471414760591
            ],
            [
               -0.9658441295149003,
               -0.9141793854854984
            ],
            [
               -0.9686438267095925,
               -0.9146901182103176
            ],
            [
               -0.9714435239042847,
               -0.9152760806179542
            ],
            [
               -0.9742432210989769,
               -0.915911621004676
            ],
            [
               -0.9770429182936691,
               -0.9165556632695573
            ],
            [
               -0.9798426154883613,
               -0.9171630705822189
            ],
            [
               -0.9826423126830534,
               -0.9176970011396987
            ],
            [
               -0.9854420098777456,
               -0.918138641226537
            ],
            [
               -0.9882417070724377,
               -0.9184915819565634
            ],
            [
               -0.9910414042671299,
               -0.9187797754192731
            ],
            [
               -0.9938411014618221,
               -0.9190399283612315
            ],
            [
               -0.9966407986565143,
               -0.919310776295819
            ],
            [
               -0.9994404958512065,
               -0.9196224668093241
            ],
            [
               -1.0022401930458988,
               -0.9199890721791801
            ],
            [
               -1.005039890240591,
               -0.9204061648258057
            ],
            [
               -1.007839587435283,
               -0.9208538004019713
            ],
            [
               -1.0106392846299752,
               -0.921303667073709
            ],
            [
               -1.0134389818246674,
               -0.9217280467024145
            ],
            [
               -1.0162386790193596,
               -0.9221078900277688
            ],
            [
               -1.0190383762140518,
               -0.9224377767146557
            ],
            [
               -1.021838073408744,
               -0.9227266087757949
            ],
            [
               -1.0246377706034362,
               -0.9229942038653436
            ],
            [
               -1.0274374677981284,
               -0.9232651052955838
            ],
            [
               -1.0302371649928206,
               -0.9235615878584734
            ],
            [
               -1.0330368621875128,
               -0.9238978680506313
            ],
            [
               -1.035836559382205,
               -0.9242769814841036
            ],
            [
               -1.0386362565768972,
               -0.9246908900850439
            ],
            [
               -1.0414359537715894,
               -0.9251234274276704
            ],
            [
               -1.0442356509662816,
               -0.9255549627946533
            ],
            [
               -1.0470353481609738,
               -0.9259673427651415
            ],
            [
               -1.049835045355666,
               -0.9263477910724275
            ],
            [
               -1.0526347425503582,
               -0.9266909168785025
            ],
            [
               -1.0554344397450504,
               -0.9269986154071174
            ],
            [
               -1.0582341369397426,
               -0.927278239882269
            ],
            [
               -1.0610338341344348,
               -0.9275398194225671
            ],
            [
               -1.063833531329127,
               -0.9277932161965307
            ],
            [
               -1.0666332285238191,
               -0.9280459705413007
            ],
            [
               -1.0694329257185113,
               -0.9283022603149825
            ],
            [
               -1.0722326229132033,
               -0.9285630202000333
            ],
            [
               -1.0750323201078955,
               -0.928826941812743
            ],
            [
               -1.0778320173025877,
               -0.9290918838152771
            ],
            [
               -1.08063171449728,
               -0.9293561902324472
            ],
            [
               -1.083431411691972,
               -0.9296195252674166
            ],
            [
               -1.0862311088866643,
               -0.9298830322130895
            ],
            [
               -1.0890308060813565,
               -0.9301488476880089
            ],
            [
               -1.0918305032760487,
               -0.9304191900657279
            ],
            [
               -1.0946302004707409,
               -0.9306953491316292
            ],
            [
               -1.097429897665433,
               -0.9309769123604879
            ],
            [
               -1.1002295948601253,
               -0.9312614759994612
            ],
            [
               -1.1030292920548175,
               -0.9315449329572839
            ],
            [
               -1.1058289892495097,
               -0.9318222479296319
            ],
            [
               -1.1086286864442019,
               -0.9320884750889323
            ],
            [
               -1.111428383638894,
               -0.9323396931168254
            ],
            [
               -1.1142280808335863,
               -0.9325735568550425
            ],
            [
               -1.1170277780282785,
               -0.9327892952647416
            ],
            [
               -1.1198274752229707,
               -0.9329871874974495
            ],
            [
               -1.1226271724176629,
               -0.9331677586588762
            ],
            [
               -1.125426869612355,
               -0.9333310775900774
            ],
            [
               -1.1282265668070472,
               -0.9334765469064498
            ],
            [
               -1.1310262640017394,
               -0.9336034258353496
            ],
            [
               -1.1338259611964316,
               -0.9337120498230698
            ],
            [
               -1.1366256583911238,
               -0.933805392199698
            ],
            [
               -1.139425355585816,
               -0.9338903686143651
            ],
            [
               -1.1422250527805082,
               -0.9339782234414961
            ],
            [
               -1.1450247499752004,
               -0.934083517897976
            ],
            [
               -1.1478244471698926,
               -0.9342216403746761
            ],
            [
               -1.1506241443645848,
               -0.9344052726622964
            ],
            [
               -1.153423841559277,
               -0.9346407040258242
            ],
            [
               -1.1562235387539692,
               -0.9349251144183797
            ],
            [
               -1.1590232359486614,
               -0.9352458306789969
            ],
            [
               -1.1618229331433536,
               -0.9355820845039755
            ],
            [
               -1.1646226303380458,
               -0.9359090827511466
            ],
            [
               -1.167422327532738,
               -0.9362034537750652
            ],
            [
               -1.1702220247274302,
               -0.9364486082306243
            ],
            [
               -1.1730217219221224,
               -0.9366384504737749
            ],
            [
               -1.1758214191168146,
               -0.9367782736860054
            ],
            [
               -1.1786211163115068,
               -0.9368824802613122
            ],
            [
               -1.1814208135061988,
               -0.9369697520000724
            ],
            [
               -1.184220510700891,
               -0.9370571359121532
            ],
            [
               -1.1870202078955832,
               -0.9371549184725264
            ],
            [
               -1.1898199050902754,
               -0.9372639687392431
            ],
            [
               -1.1926196022849676,
               -0.9373764673499635
            ],
            [
               -1.1954192994796597,
               -0.9374798297936374
            ],
            [
               -1.198218996674352,
               -0.9375625361328787
            ],
            [
               -1.2010186938690441,
               -0.9376198694033274
            ],
            [
               -1.2038183910637363,
               -0.9376575029853155
            ],
            [
               -1.2066180882584285,
               -0.937691516269645
            ],
            [
               -1.2094177854531207,
               -0.9377445728803151
            ],
            [
               -1.212217482647813,
               -0.937839295785405
            ],
            [
               -1.2150171798425051,
               -0.9379908817864101
            ],
            [
               -1.2178168770371973,
               -0.9382013589404568
            ],
            [
               -1.2206165742318895,
               -0.9384574571832661
            ],
            [
               -1.2234162714265817,
               -0.9387329543343689
            ],
            [
               -1.226215968621274,
               -0.9389949313712193
            ],
            [
               -1.229015665815966,
               -0.9392120971532963
            ],
            [
               -1.2318153630106583,
               -0.9393626579666873
            ],
            [
               -1.2346150602053505,
               -0.9394393534148316
            ],
            [
               -1.2374147574000427,
               -0.9394502180182966
            ],
            [
               -1.240214454594735,
               -0.9394150436866947
            ],
            [
               -1.243014151789427,
               -0.9393589273640118
            ],
            [
               -1.2458138489841193,
               -0.9393052015984521
            ],
            [
               -1.2486135461788115,
               -0.9392701425467983
            ],
            [
               -1.2514132433735037,
               -0.9392610943822265
            ],
            [
               -1.2542129405681959,
               -0.9392783100006582
            ],
            [
               -1.2570126377628879,
               -0.939319369364491
            ],
            [
               -1.25981233495758,
               -0.9393840294406594
            ],
            [
               -1.2626120321522722,
               -0.9394771702493103
            ],
            [
               -1.2654117293469644,
               -0.9396082280059889
            ],
            [
               -1.2682114265416566,
               -0.9397869119191529
            ],
            [
               -1.2710111237363488,
               -0.9400165872027918
            ],
            [
               -1.273810820931041,
               -0.940287882599025
            ],
            [
               -1.2766105181257332,
               -0.9405753734086907
            ],
            [
               -1.2794102153204254,
               -0.9408394224797821
            ],
            [
               -1.2822099125151176,
               -0.9410336274583494
            ],
            [
               -1.2850096097098098,
               -0.9411163424854022
            ],
            [
               -1.287809306904502,
               -0.9410630933834824
            ],
            [
               -1.2906090040991942,
               -0.9408759920924951
            ],
            [
               -1.2934087012938864,
               -0.9405867970318829
            ],
            [
               -1.2962083984885786,
               -0.9402519686513336
            ],
            [
               -1.2990080956832708,
               -0.9399404422709355
            ],
            [
               -1.301807792877963,
               -0.9397171419842023
            ],
            [
               -1.3046074900726552,
               -0.9396267376435209
            ],
            [
               -1.3074071872673474,
               -0.9396822893369857
            ],
            [
               -1.3102068844620396,
               -0.9398621352286487
            ],
            [
               -1.3130065816567318,
               -0.9401160242309085
            ],
            [
               -1.315806278851424,
               -0.9403787907668826
            ],
            [
               -1.3186059760461162,
               -0.9405876547920945
            ],
            [
               -1.3214056732408084,
               -0.9406981990725461
            ],
            [
               -1.3242053704355006,
               -0.9406945478958505
            ],
            [
               -1.3270050676301928,
               -0.9405910905848731
            ],
            [
               -1.329804764824885,
               -0.9404256776318439
            ],
            [
               -1.3326044620195772,
               -0.9402467499181426
            ],
            [
               -1.3354041592142694,
               -0.9400985555677563
            ],
            [
               -1.3382038564089616,
               -0.940008960904933
            ],
            [
               -1.3410035536036538,
               -0.9399833081421982
            ],
            [
               -1.343803250798346,
               -0.9400056994706418
            ],
            [
               -1.3466029479930381,
               -0.9400466948110211
            ],
            [
               -1.3494026451877303,
               -0.9400744746947262
            ],
            [
               -1.3522023423824225,
               -0.9400656378008697
            ],
            [
               -1.3550020395771145,
               -0.9400122041323992
            ],
            [
               -1.3578017367718067,
               -0.9399228802629408
            ],
            [
               -1.360601433966499,
               -0.939818667141499
            ],
            [
               -1.363401131161191,
               -0.9397247572790738
            ],
            [
               -1.3662008283558833,
               -0.9396617675112117
            ],
            [
               -1.3690005255505755,
               -0.9396393632176443
            ],
            [
               -1.3718002227452677,
               -0.9396543086808248
            ],
            [
               -1.37459991993996,
               -0.9396933287600436
            ],
            [
               -1.377399617134652,
               -0.9397394830458128
            ],
            [
               -1.3801993143293443,
               -0.9397796095015417
            ],
            [
               -1.3829990115240365,
               -0.9398101501781654
            ],
            [
               -1.3857987087187287,
               -0.9398393613467457
            ],
            [
               -1.3885984059134209,
               -0.9398852440335959
            ],
            [
               -1.391398103108113,
               -0.939970022488069
            ],
            [
               -1.3941978003028053,
               -0.9401131082205304
            ],
            [
               -1.3969974974974975,
               -0.9403249081220699
            ]
         ]
      }
   ]
}
