# Supplementary material for: Isolation of a planar π-aromatic Bi5− ring in a cobalt-based inverse-sandwich-type complex
Source: Nat Chem. 2025 Jan 20;17(4):547–55. doi: 10.1038/s41557-024-01713-8 (PMC11964920; doi:10.1038/s41557-024-01713-8)
Supplement: Supplementary file 4 — Original magnetic data of compound 1 and origin file of Fig. 3. [file 41557_2024_1713_MOESM4_ESM.zip › sr_and_T/23.csv]

comment	corrected Loops
temperature	0.7
sr	0.128
angle	0
trans	0
B	M
-1.3999	-0.9110967656833382
-1.3970974874874873	-0.9107467121534782
-1.394294974974975	-0.9105645064272456
-1.3914924624624623	-0.910545586704298
-1.3886899499499499	-0.9106551547815769
-1.3858874374374373	-0.9108365790465511
-1.3830849249249249	-0.9110253867985643
-1.3802824124124122	-0.9111650055951039
-1.3774798998998998	-0.9112198663838273
-1.3746773873873872	-0.9111822543978318
-1.3718748748748748	-0.911071163898959
-1.3690723623623622	-0.9109238028879585
-1.3662698498498498	-0.9107825562924197
-1.3634673373373372	-0.9106814751674404
-1.3606648248248248	-0.9106363322134972
-1.3578623123123121	-0.910641005234329
-1.3550597997997997	-0.9106708584787393
-1.3522572872872871	-0.9106915806318518
-1.3494547747747747	-0.9106703232288971
-1.346652262262262	-0.9105854644496754
-1.3438497497497497	-0.9104320228678751
-1.341047237237237	-0.9102213766050755
-1.3382447247247247	-0.9099759168611421
-1.335442212212212	-0.9097208995619979
-1.3326396996996996	-0.9094765165332503
-1.329837187187187	-0.9092528737616992
-1.3270346746746746	-0.9090493124619166
-1.324232162162162	-0.9088578271582262
-1.3214296496496496	-0.9086688450412714
-1.318627137137137	-0.9084768620545514
-1.3158246246246246	-0.9082836347963701
-1.313022112112112	-0.9080976933315867
-1.3102195995995995	-0.9079304455357788
-1.307417087087087	-0.907790513546102
-1.3046145745745745	-0.9076786630004019
-1.301812062062062	-0.9075854903741152
-1.2990095495495495	-0.9074930006103958
-1.2962070370370369	-0.9073797256969993
-1.2934045245245245	-0.9072276601444014
-1.2906020120120119	-0.9070285372036988
-1.2877994994994995	-0.9067871263646894
-1.2849969869869868	-0.906520249760034
-1.2821944744744744	-0.9062517271790813
-1.2793919619619618	-0.9060049178171634
-1.2765894494494494	-0.9057954002931472
-1.2737869369369368	-0.9056263008138654
-1.2709844244244244	-0.9054878506558763
-1.2681819119119118	-0.9053612614875084
-1.2653793993993994	-0.905225487407251
-1.2625768868868867	-0.9050644415500082
-1.2597743743743743	-0.9048721092773426
-1.2569718618618617	-0.9046537884908441
-1.2541693493493493	-0.904423099757051
-1.2513668368368367	-0.9041959314413357
-1.2485643243243243	-0.903983569647645
-1.2457618118118117	-0.9037875250946033
-1.2429592992992993	-0.9035979263875733
-1.2401567867867866	-0.9033960470142599
-1.2373542742742742	-0.9031600523417584
-1.2345517617617616	-0.9028719303452921
-1.2317492492492492	-0.9025232031121435
-1.2289467367367366	-0.9021175194143458
-1.2261442242242242	-0.9016693953901398
-1.2233417117117116	-0.9011997552199402
-1.2205391991991992	-0.9007300113683616
-1.2177366866866866	-0.9002768224052458
-1.2149341741741742	-0.899849251471518
-1.2121316616616615	-0.8994490064874827
-1.2093291491491491	-0.8990731959648608
-1.2065266366366365	-0.8987180748424677
-1.203724124124124	-0.898381956779287
-1.2009216116116115	-0.8980659422854433
-1.198119099099099	-0.8977721579361326
-1.1953165865865865	-0.8975003907474628
-1.192514074074074	-0.8972448384495741
-1.1897115615615614	-0.8969928155900526
-1.186909049049049	-0.8967265704322778
-1.1841065365365364	-0.8964281142986485
-1.181304024024024	-0.8960856212248116
-1.1785015115115114	-0.8956990639203741
-1.175698998998999	-0.8952827094021389
-1.1728964864864864	-0.894862994136387
-1.170093973973974	-0.8944718649420773
-1.1672914614614613	-0.894137363290112
-1.164488948948949	-0.8938744179880755
-1.1616864364364363	-0.89367901411626
-1.158883923923924	-0.8935279804075538
-1.1560814114114113	-0.8933848465575907
-1.153278898898899	-0.8932101607808214
-1.1504763863863863	-0.8929730500565112
-1.1476738738738739	-0.8926602461256337
-1.1448713613613613	-0.8922795346653871
-1.1420688488488488	-0.8918564056757217
-1.1392663363363362	-0.89142498692265
-1.1364638238238238	-0.8910163326946856
-1.1336613113113112	-0.8906481053886504
-1.1308587987987986	-0.8903192575330536
-1.1280562862862862	-0.890011610865231
-1.1252537737737738	-0.8896978086868412
-1.1224512612612612	-0.8893528267228752
-1.1196487487487485	-0.8889648812881408
-1.1168462362362361	-0.8885416735468363
-1.1140437237237237	-0.8881094578913482
-1.111241211211211	-0.8877049117576334
-1.1084386986986985	-0.8873623601004053
-1.105636186186186	-0.8871006656811842
-1.1028336736736737	-0.8869143976531555
-1.100031161161161	-0.886772592640811
-1.0972286486486484	-0.8866259368637261
-1.094426136136136	-0.8864203583027412
-1.0916236236236236	-0.886112795535994
-1.088821111111111	-0.8856840777596149
-1.0860185985985984	-0.8851447130285077
-1.083216086086086	-0.8845316642420455
-1.0804135735735736	-0.8838971312284705
-1.077611061061061	-0.8832929604209785
-1.0748085485485483	-0.882755691796054
-1.072006036036036	-0.8822969625569546
-1.0692035235235235	-0.8819021302007612
-1.066401011011011	-0.8815372005623927
-1.0635984984984983	-0.8811614045059721
-1.060795985985986	-0.8807409920365425
-1.0579934734734735	-0.8802595909104514
-1.0551909609609609	-0.8797218491452095
-1.0523884484484483	-0.8791495349761891
-1.0495859359359359	-0.8785719244932682
-1.0467834234234235	-0.8780142329159353
-1.0439809109109108	-0.8774883812811871
-1.0411783983983982	-0.8769893803437643
-1.0383758858858858	-0.876498453117925
-1.0355733733733734	-0.8759915055649541
-1.0327708608608608	-0.8754496038262793
-1.0299683483483482	-0.8748674242479861
-1.0271658358358358	-0.8742564446673078
-1.0243633233233234	-0.8736416339927942
-1.0215608108108107	-0.8730528354829776
-1.0187582982982981	-0.8725140309712187
-1.0159557857857857	-0.8720344877357082
-1.0131532732732733	-0.8716051261721061
-1.0103507607607607	-0.8712015435450495
-1.007548248248248	-0.8707926787696376
-1.0047457357357357	-0.8703520004210201
-1.0019432232232233	-0.8698671188532325
-0.9991407107107106	-0.8693442345092395
-0.9963381981981981	-0.8688056692577175
-0.9935356856856856	-0.868281234072622
-0.9907331731731731	-0.8677964618496876
-0.9879306606606606	-0.86736194912248
-0.9851281481481481	-0.8669677488000025
-0.9823256356356356	-0.8665850232588721
-0.9795231231231231	-0.8661746050357293
-0.9767206106106106	-0.8656996284135863
-0.973918098098098	-0.865137880195175
-0.9711155855855855	-0.8644895270607853
-0.968313073073073	-0.8637774278329953
-0.9655105605605605	-0.8630398003925319
-0.962708048048048	-0.8623176885962027
-0.9599055355355355	-0.8616415185001591
-0.957103023023023	-0.8610213855899391
-0.9543005105105105	-0.8604444379397029
-0.951497997997998	-0.8598802515965154
-0.9486954854854854	-0.8592922955683067
-0.9458929729729728	-0.858651438563421
-0.9430904604604604	-0.8579467176911846
-0.9402879479479478	-0.8571895366054052
-0.9374854354354354	-0.8564097629583065
-0.9346829229229228	-0.8556450497616399
-0.9318804104104104	-0.8549271113499588
-0.9290778978978977	-0.8542697941813708
-0.9262753853853853	-0.8536631993382087
-0.9234728728728727	-0.8530760331506024
-0.9206703603603603	-0.8524655059135493
-0.9178678478478477	-0.851791461094946
-0.9150653353353353	-0.8510299197905056
-0.9122628228228227	-0.8501813925854513
-0.9094603103103103	-0.8492710889463875
-0.9066577977977976	-0.8483409276836498
-0.9038552852852852	-0.8474360598938147
-0.9010527727727726	-0.8465904862712301
-0.8982502602602602	-0.8458166391403621
-0.8954477477477477	-0.8451024116652848
-0.8926452352352352	-0.8444165390861467
-0.8898427227227227	-0.843720365637838
-0.8870402102102102	-0.8429818586503666
-0.8842376976976977	-0.8421870026728366
-0.8814351851851852	-0.8413446613415467
-0.8786326726726726	-0.8404832893940839
-0.8758301601601601	-0.8396407079751198
-0.8730276476476476	-0.8388505416214713
-0.8702251351351351	-0.8381300368511453
-0.8674226226226226	-0.8374734664770016
-0.8646201101101101	-0.8368533658531618
-0.8618175975975975	-0.8362291373937862
-0.859015085085085	-0.835560038730349
-0.8562125725725724	-0.834818101597206
-0.8534100600600599	-0.8339966030323023
-0.8506075475475474	-0.833111280726107
-0.8478050350350349	-0.832193990665214
-0.8450025225225224	-0.8312810760841538
-0.8422000100100099	-0.8304004736590285
-0.8393974974974974	-0.8295619420636482
-0.8365949849849849	-0.8287536648216687
-0.8337924724724723	-0.8279462704869309
-0.8309899599599598	-0.8271028023644786
-0.8281874474474473	-0.8261912147753339
-0.8253849349349348	-0.8251952190075595
-0.8225824224224223	-0.8241199684217091
-0.8197799099099098	-0.8229908881272372
-0.8169773973973973	-0.8218462678511047
-0.8141748848848848	-0.8207262486403288
-0.8113723723723723	-0.8196618789373613
-0.8085698598598597	-0.8186676835663276
-0.8057673473473472	-0.8177398196130612
-0.8029648348348347	-0.816859908782922
-0.8001623223223222	-0.8160027464128814
-0.7973598098098097	-0.8151449360232779
-0.7945572972972972	-0.8142714407878804
-0.7917547847847847	-0.813378036222181
-0.7889522722722722	-0.8124692821619839
-0.7861497597597596	-0.8115532912865802
-0.7833472472472471	-0.8106356613923724
-0.7805447347347346	-0.8097150958708301
-0.7777422222222221	-0.8087824491364599
-0.7749397097097096	-0.8078235303507111
-0.7721371971971971	-0.806824519075338
-0.7693346846846846	-0.8057778380222953
-0.7665321721721721	-0.8046861487813319
-0.7637296596596596	-0.8035628316750669
-0.760927147147147	-0.8024286070824773
-0.7581246346346345	-0.801305368598032
-0.755322122122122	-0.800209314526106
-0.7525196096096095	-0.7991457258170753
-0.749717097097097	-0.7981071678031111
-0.7469145845845845	-0.7970757111551889
-0.744112072072072	-0.7960284057572766
-0.7413095595595595	-0.7949441801903678
-0.738507047047047	-0.7938099359287516
-0.7357045345345344	-0.7926239700614943
-0.7329020220220219	-0.7913958295594656
-0.7300995095095094	-0.7901429063932506
-0.7272969969969969	-0.7888850964361078
-0.7244944844844844	-0.7876393312499712
-0.7216919719719719	-0.7864156257378776
-0.7188894594594594	-0.78521558390217
-0.7160869469469469	-0.7840333711563017
-0.7132844344344343	-0.7828583565230227
-0.7104819219219218	-0.7816782336428183
-0.7076794094094093	-0.780481545825612
-0.7048768968968968	-0.7792590581932355
-0.7020743843843843	-0.7780040765569562
-0.6992718718718718	-0.776712306158043
-0.6964693593593593	-0.7753819591798312
-0.6936668468468468	-0.7740145189041938
-0.6908643343343343	-0.772616001899662
-0.6880618218218217	-0.7711980055135701
-0.6852593093093092	-0.7697775728137175
-0.6824567967967967	-0.7683751219638666
-0.6796542842842842	-0.7670103461794044
-0.6768517717717717	-0.7656968681832153
-0.6740492592592592	-0.7644371821415519
-0.6712467467467467	-0.7632197001457841
-0.6684442342342342	-0.7620193512904136
-0.6656417217217216	-0.7608022072849452
-0.6628392092092091	-0.7595333156881645
-0.6600366966966966	-0.7581857459731514
-0.6572341841841841	-0.7567482284131002
-0.6544316716716716	-0.7552289627582818
-0.6516291591591591	-0.7536541923520121
-0.6488266466466466	-0.7520616903789574
-0.6460241341341341	-0.7504908967843302
-0.6432216216216216	-0.7489725461732435
-0.640419109109109	-0.7475208521748646
-0.6376165965965965	-0.7461305597140944
-0.634814084084084	-0.7447796691665751
-0.6320115715715715	-0.7434368608000665
-0.629209059059059	-0.7420711882491449
-0.6264065465465465	-0.7406609504543196
-0.623604034034034	-0.7391990102652339
-0.6208015215215215	-0.7376930787987592
-0.617999009009009	-0.7361611990425012
-0.6151964964964964	-0.7346242549161768
-0.6123939839839839	-0.733098262412353
-0.6095914714714714	-0.7315891579429583
-0.6067889589589589	-0.7300918138883739
-0.6039864464464464	-0.7285934382999018
-0.6011839339339339	-0.727079913525498
-0.5983814214214214	-0.7255425638043267
-0.5955789089089089	-0.7239826908838627
-0.5927763963963963	-0.722412033569471
-0.5899738838838838	-0.7208488043368921
-0.5871713713713713	-0.7193106045501998
-0.5843688588588588	-0.7178067331399838
-0.5815663463463463	-0.7163327434053863
-0.5787638338338338	-0.7148694324841913
-0.5759613213213213	-0.7133869830822828
-0.5731588088088088	-0.7118532115885579
-0.5703562962962963	-0.7102434151217327
-0.5675537837837837	-0.708548659288839
-0.5647512712712712	-0.7067797435640579
-0.5619487587587587	-0.7049654041449946
-0.5591462462462462	-0.7031451330325229
-0.5563437337337337	-0.7013587072871388
-0.5535412212212212	-0.699635568922977
-0.5507387087087087	-0.6979872327084236
-0.5479361961961962	-0.6964049215857369
-0.5451336836836836	-0.6948629672371716
-0.5423311711711711	-0.6933267165728156
-0.5395286586586586	-0.6917623378981672
-0.5367261461461461	-0.6901454475374686
-0.5339236336336336	-0.6884660060785515
-0.5311211211211211	-0.6867282586407151
-0.5283186086086086	-0.6849461557871819
-0.5255160960960961	-0.6831361352383012
-0.5227135835835836	-0.6813099047829565
-0.519911071071071	-0.6794697210464982
-0.5171085585585585	-0.6776076917372604
-0.514306046046046	-0.6757091936012665
-0.5115035335335335	-0.6737590887226346
-0.508701021021021	-0.6717485040505056
-0.5058985085085085	-0.6696797976197462
-0.503095995995996	-0.6675679860634851
-0.5002934834834833	-0.6654381057503476
-0.49749097097097084	-0.6633193092397975
-0.4946884584584583	-0.6612375207754959
-0.4918859459459458	-0.6592088723805505
-0.4890834334334333	-0.6572358192461762
-0.4862809209209208	-0.6553069331434946
-0.4834784084084083	-0.6534002182531458
-0.48067589589589577	-0.6514887697705101
-0.47787338338338325	-0.6495470177939417
-0.47507087087087074	-0.64755581482087
-0.47226835835835823	-0.645505176875671
-0.4694658458458457	-0.6433943472288033
-0.4666633333333332	-0.6412297077819307
-0.4638608208208207	-0.6390216355148124
-0.4610583083083082	-0.6367815305248155
-0.4582557957957957	-0.6345199344584671
-0.45545328328328316	-0.6322460695631567
-0.45265077077077065	-0.6299684985290874
-0.44984825825825814	-0.6276961662156171
-0.4470457457457456	-0.6254389808457981
-0.4442432332332331	-0.6232073368183297
-0.4414407207207206	-0.6210104598449968
-0.4386382082082081	-0.6188539767068009
-0.4358356956956956	-0.6167374819741633
-0.43303318318318307	-0.6146529637190856
-0.43023067067067056	-0.6125847375102134
-0.42742815815815804	-0.6105111078074343
-0.42462564564564553	-0.608407482552898
-0.421823133133133	-0.6062502744564175
-0.4190206206206205	-0.6040207470276238
-0.416218108108108	-0.6017080362493328
-0.4134155955955955	-0.5993108444549884
-0.410613083083083	-0.5968376485259157
-0.40781057057057046	-0.5943055675249749
-0.40500805805805795	-0.5917382105254709
-0.40220554554554544	-0.5891628548024477
-0.39940303303303293	-0.5866072344241617
-0.3966005205205205	-0.5840961345065179
-0.3937980080080079	-0.5816479677427433
-0.3909954954954955	-0.5792715942920024
-0.3881929829829829	-0.5769638062547693
-0.3853904704704705	-0.5747080490094179
-0.38258795795795786	-0.572474984491024
-0.37978544544544546	-0.5702253292593511
-0.37698293293293283	-0.5679150012227505
-0.37418042042042043	-0.5655020484076971
-0.3713779079079078	-0.5629542544167476
-0.3685753953953954	-0.5602559003714782
-0.3657728828828828	-0.5574120757261716
-0.3629703703703704	-0.5544492576779858
-0.36016785785785776	-0.5514115939562496
-0.35736534534534536	-0.5483532803957587
-0.35456283283283274	-0.5453283898855297
-0.35176032032032034	-0.5423802245330516
-0.3489578078078077	-0.5395325173122876
-0.3461552952952953	-0.5367845032463894
-0.3433527827827827	-0.5341110591478633
-0.3405502702702703	-0.5314679612617808
-0.33774775775775767	-0.528801113328744
-0.33494524524524527	-0.5260576574336657
-0.33214273273273265	-0.5231964414445374
-0.32934022022022025	-0.5201954987095834
-0.3265377077077076	-0.5170549564135976
-0.323735195195195	-0.5137949350920188
-0.3209326826826826	-0.5104492374211218
-0.31813017017017	-0.5070566292821335
-0.3153276576576576	-0.503652031085603
-0.31252514514514496	-0.5002598344335212
-0.30972263263263256	-0.4968908767443346
-0.30692012012011993	-0.49354353936160517
-0.30411760760760753	-0.4902082813626943
-0.3013150950950949	-0.48687400149379384
-0.2985125825825825	-0.4835341861089279
-0.2957100700700699	-0.48019096421091206
-0.2929075575575575	-0.47685589251348276
-0.29010504504504486	-0.4735473195043241
-0.28730253253253246	-0.4702852201835324
-0.28450002002001984	-0.4670851420186783
-0.28169750750750744	-0.4639531370985706
-0.2788949949949948	-0.46088321198115484
-0.2760924824824824	-0.4578580194457647
-0.2732899699699698	-0.4548525031502448
-0.2704874574574574	-0.45183930922922605
-0.26768494494494477	-0.44879428314537634
-0.26488243243243237	-0.44570043148476773
-0.26207991991991975	-0.44254932103514305
-0.25927740740740735	-0.4393398091449923
-0.2564748948948947	-0.4360749349097986
-0.2536723823823823	-0.4327584253065833
-0.2508698698698697	-0.42939235939000525
-0.2480673573573573	-0.42597704301672507
-0.24526484484484468	-0.4225132349654936
-0.24246233233233228	-0.4190058480136725
-0.23965981981981965	-0.4154674951159067
-0.23685730730730725	-0.4119200590588253
-0.23405479479479463	-0.4083929514474441
-0.23125228228228223	-0.4049177787667077
-0.2284497697697696	-0.4015204269430162
-0.2256472572572572	-0.398212678524464
-0.22284474474474458	-0.3949859866384409
-0.22004223223223218	-0.39180971599511666
-0.21723971971971956	-0.3886350523104813
-0.21443720720720716	-0.3854041739611698
-0.21163469469469454	-0.3820626549993487
-0.20883218218218214	-0.3785719450663559
-0.2060296696696695	-0.37491853583948115
-0.2032271571571571	-0.3711171976306287
-0.2004246446446445	-0.3672072599331198
-0.1976221321321321	-0.36324285653281924
-0.19481961961961947	-0.3592797725556481
-0.19201710710710707	-0.35536248809211696
-0.18921459459459444	-0.3515149093914362
-0.18641208208208204	-0.34773714107357706
-0.18360956956956942	-0.3440088325032998
-0.18080705705705702	-0.3402976940979288
-0.1780045445445444	-0.33657032488796584
-0.175202032032032	-0.33280196297006664
-0.17239951951951937	-0.32898230797774813
-0.16959700700700697	-0.32511596887182065
-0.16679449449449435	-0.3212178868591132
-0.16399198198198195	-0.31730568219487904
-0.16118946946946933	-0.31339176439723754
-0.15838695695695693	-0.3094779628358974
-0.1555844444444443	-0.30555444135098503
-0.1527819319319319	-0.3016031186608456
-0.14997941941941928	-0.2976042596562008
-0.14717690690690688	-0.2935438537478497
-0.14437439439439426	-0.2894191910472153
-0.14157188188188186	-0.2852407261429544
-0.13876936936936923	-0.28102962286926264
-0.13596685685685683	-0.27681183851497176
-0.1331643443443442	-0.2726107299041121
-0.1303618318318318	-0.2684405783169092
-0.1275593193193192	-0.26430302342382045
-0.12475680680680679	-0.26018734289392736
-0.12195429429429416	-0.25607420469712733
-0.11915178178178176	-0.2519414159612456
-0.11634926926926914	-0.24776966537744655
-0.11354675675675674	-0.24354645564265448
-0.11074424424424412	-0.23926723375272313
-0.10794173173173172	-0.2349338221342296
-0.1051392192192191	-0.23055121765509773
-0.10233670670670669	-0.22612431081693757
-0.09953419419419407	-0.22165592899090952
-0.09673168168168167	-0.21714691462657937
-0.09392916916916905	-0.2125980050950172
-0.09112665665665665	-0.20801246693511471
-0.08832414414414402	-0.2033980773043485
-0.08552163163163162	-0.19876728176460262
-0.082719119119119	-0.19413509789590916
-0.0799166066066066	-0.18951528755305064
-0.07711409409409398	-0.1849161084739514
-0.07431158158158158	-0.18033725795684014
-0.07150906906906895	-0.17576929925685464
-0.06870655655655655	-0.1711960156327798
-0.06590404404404393	-0.16659907303458787
-0.06310153153153153	-0.16196348875206001
-0.06029901901901891	-0.15728204223414893
-0.057496506506506506	-0.15255708081383557
-0.054693993993993884	-0.1477990718105212
-0.05189148148148148	-0.14302241688827794
-0.04908896896896886	-0.13824004977841897
-0.04628645645645646	-0.1334588071858439
-0.04348394394394384	-0.1286773067035783
-0.040681431431431436	-0.12388716042997089
-0.037878918918918814	-0.11907711657813363
-0.03507640640640641	-0.11423860227790511
-0.03227389389389379	-0.10937055602310475
-0.02947138138138139	-0.10448161901686376
-0.026668868868868767	-0.09958865706997799
-0.023866356356356366	-0.09471189927312068
-0.021063843843843744	-0.08986823847323294
-0.018261331331331343	-0.08506498229300802
-0.01545881881881872	-0.08029628848648279
-0.01265630630630632	-0.07554366350670327
-0.009853793793793697	-0.07078053512789434
-0.007051281281281296	-0.06597950550028475
-0.004248768768768674	-0.06111994810662785
-0.001446256256256273	-0.05619347133591607
0.0013562562562563496	-0.05120549166222227
0.00415876876876875	-0.046172493447995344
0.006961281281281373	-0.04111603224483901
0.009763793793793774	-0.03605564118064414
0.012566306306306396	-0.031003134471920824
0.015368818818818797	-0.025960249897621912
0.01817133133133142	-0.020920331422533023
0.02097384384384382	-0.01587326921235621
0.023776356356356443	-0.010811720379110268
0.026578868868868843	-0.005736160323706829
0.029381381381381466	-0.0006567340846580505
0.03218389389389387	0.004408958243049654
0.03498640640640649	0.0094415142197809
0.03778891891891911	0.014426904659987472
0.04059143143143151	0.019362638608687366
0.043393943943944135	0.02426065968559632
0.046196456456456536	0.029145791193922077
0.04899896896896916	0.034050044700356386
0.05180148148148156	0.039004499965652584
0.05460399399399418	0.04403126762761317
0.05740650650650658	0.04913798771011835
0.060209019019019205	0.05431643271787023
0.0630115315315316	0.05954540070747344
0.06581404404404423	0.06479669757266376
0.06861655655655663	0.0700421030835719
0.07141906906906925	0.07525908971198902
0.07422158158158165	0.0804337242354628
0.07702409409409428	0.08556035030656459
0.07982660660660668	0.09063886918266711
0.0826291191191193	0.09567124541722757
0.0854316316316317	0.10065897307643162
0.08823414414414432	0.1056026307715755
0.09103665665665672	0.11050359395800444
0.09383916916916935	0.11536689936366859
0.09664168168168175	0.12020361309984526
0.09944419419419437	0.12503111737703163
0.10224670670670677	0.12987049959096128
0.10504921921921939	0.13474141828432945
0.10785173173173179	0.1396559708753556
0.11065424424424442	0.14461373161524968
0.11345675675675682	0.14959997472055336
0.11625926926926944	0.15458815105408216
0.11906178178178184	0.15954625522241708
0.12186429429429446	0.16444531086286437
0.12466680680680686	0.16926733869073446
0.12746931931931949	0.17401019931971712
0.13027183183183189	0.17868765260080824
0.1330743443443445	0.18332454334540382
0.1358768568568569	0.18794867097364465
0.13867936936936953	0.19258204373937743
0.14148188188188193	0.19723443842905755
0.14428439439439456	0.2019013870743912
0.14708690690690696	0.20656716035039765
0.14988941941941958	0.21121155495196878
0.15269193193193198	0.21581794595649162
0.1554944444444446	0.2203796217867205
0.158296956956957	0.2249020481757113
0.16109946946946962	0.22940019441077286
0.16390198198198203	0.2338918741300754
0.16670449449449465	0.2383895512551768
0.16950700700700705	0.2428936928952534
0.17230951951951967	0.2473902733108469
0.17511203203203207	0.25185359966011484
0.1779145445445447	0.2562537398404606
0.1807170570570571	0.2605661544095679
0.18351956956956972	0.2647802704286651
0.18632208208208212	0.2689040044308558
0.18912459459459474	0.2729625647024897
0.19192710710710714	0.276991785992316
0.19472961961961976	0.28102810404489015
0.19753213213213217	0.2850984157056062
0.2003346446446448	0.2892130960988095
0.2031371571571572	0.2933643519504353
0.2059396696696698	0.29753026631931956
0.2087421821821822	0.3016829757426098
0.21154469469469483	0.3057980828803247
0.21434720720720724	0.3098621024232197
0.21714971971971986	0.3138755511250283
0.21995223223223226	0.31785091319792025
0.22275474474474488	0.3218065475392022
0.22555725725725728	0.32575899502640304
0.2283597697697699	0.32971660521794166
0.2311622822822823	0.33367678911211757
0.23396479479479493	0.3376277661328804
0.23676730730730733	0.34155395327022886
0.23956981981981995	0.3454427808288942
0.24237233233233235	0.34929021140486344
0.24517484484484497	0.3531027645001357
0.24797735735735738	0.35689520310709
0.25077986986987	0.36068470993273644
0.2535823823823824	0.3644837435738888
0.256384894894895	0.3682943087808552
0.2591874074074074	0.3721058938805855
0.26198991991992004	0.3758979962347996
0.26479243243243245	0.3796464628545026
0.26759494494494507	0.38333144315163187
0.27039745745745747	0.3869441149225971
0.2731999699699701	0.39048974357225646
0.2760024824824825	0.39398592954167033
0.2788049949949951	0.3974566217705186
0.2816075075075075	0.400923999155815
0.28441002002002014	0.4044010913943961
0.28721253253253254	0.40788774361846114
0.29001504504504516	0.4113713217816112
0.29281755755755756	0.414831846609637
0.2956200700700702	0.41824965450461477
0.2984225825825826	0.4216127910962484
0.3012250950950952	0.42492146909566814
0.3040276076076076	0.4281880163324321
0.30683012012012023	0.4314323987508881
0.30963263263263263	0.4346750182642818
0.31243514514514525	0.43792946654712195
0.31523765765765766	0.4411979072397483
0.3180401701701703	0.44447076886855086
0.3208426826826827	0.4477308273253491
0.3236451951951953	0.4509601321689358
0.3264477077077077	0.454147183254767
0.3292502202202203	0.4572916771490874
0.3320527327327327	0.4604050455408209
0.33485524524524535	0.46350656481707475
0.33765775775775775	0.4666164511963393
0.34046027027027037	0.4697484658887193
0.34326278278278277	0.47290473144150336
0.3460652952952954	0.4760746411519629
0.3488678078078078	0.47923823394862364
0.3516703203203204	0.4823727680697686
0.3544728328328328	0.48546006588175356
0.35727534534534544	0.4884919487137019
0.36007785785785784	0.49147182636674813
0.36288037037037046	0.494411970574137
0.36568288288288286	0.49732763624703363
0.3684853953953955	0.5002303851698817
0.3712879079079079	0.503123264021257
0.3740904204204205	0.5059997747823561
0.3768929329329329	0.5088471117615078
0.37969544544544553	0.51165247048828
0.38249795795795793	0.5144099875750969
0.38530047047047056	0.517125525087755
0.38810298298298296	0.5198172161266685
0.3909054954954956	0.5225111998444358
0.393708008008008	0.5252337497405681
0.3965105205205206	0.5280023883420658
0.3993130330330332	0.5308190664457508
0.4021155455455456	0.5336678726299957
0.40491805805805825	0.5365182339213572
0.40772057057057065	0.5393327030293344
0.4105230830830833	0.5420768672926064
0.4133255955955957	0.5447282168100536
0.4161281081081083	0.5472812193223249
0.4189306206206207	0.54974721044228
0.4217331331331333	0.5521495187902045
0.4245356456456457	0.5545158458126863
0.42733815815815834	0.5568707328345871
0.43014067067067074	0.5592306931721035
0.43294318318318337	0.5616033845083006
0.43574569569569577	0.563990519881246
0.4385482082082084	0.5663927144923325
0.4413507207207208	0.5688137216027803
0.4441532332332334	0.5712618164249241
0.4469557457457458	0.5737473314874482
0.44975825825825844	0.5762770535224966
0.45256077077077084	0.5788476928240458
0.45536328328328346	0.5814413235780381
0.45816579579579586	0.5840252533789414
0.4609683083083085	0.5865573188881794
0.4637708208208209	0.58899562369424
0.4665733333333335	0.5913099545243495
0.4693758458458459	0.5934912112551832
0.47217835835835853	0.5955555472865872
0.47498087087087093	0.5975414757072393
0.47778338338338355	0.5995004514720046
0.48058589589589595	0.6014836201108938
0.4833884084084086	0.6035287612501599
0.486190920920921	0.6056514609067616
0.4889934334334336	0.607843190279975
0.491795945945946	0.6100766995323714
0.4945984584584586	0.6123167280865303
0.497400970970971	0.6145323185688877
0.5002034834834836	0.6167065911442104
0.503005995995996	0.6188408300882142
0.5058085085085087	0.6209517948945978
0.5086110210210211	0.6230635596496408
0.5114135335335337	0.6251970600221862
0.5142160460460461	0.6273612302960412
0.5170185585585587	0.6295489113461615
0.5198210710710711	0.6317388786635122
0.5226235835835837	0.6339030572501516
0.5254260960960961	0.6360160950813489
0.5282286086086088	0.6380636495142575
0.5310311211211212	0.6400462935561462
0.5338336336336338	0.6419776580406782
0.5366361461461462	0.6438776506170083
0.5394386586586588	0.6457634990682244
0.5422411711711712	0.6476422344642653
0.5450436836836838	0.6495077194016707
0.5478461961961962	0.6513436088603456
0.5506487087087089	0.6531313305676971
0.5534512212212213	0.6548601424568816
0.5562537337337339	0.6565353392447344
0.5590562462462463	0.6581811425690238
0.5618587587587589	0.659836599246123
0.5646612712712713	0.6615453176999362
0.5674637837837839	0.6633422012273379
0.5702662962962963	0.6652416340356624
0.573068808808809	0.6672313351353092
0.5758713213213213	0.6692743474023679
0.578673833833834	0.6713189441724496
0.5814763463463464	0.6733135298101776
0.584278858858859	0.6752218280702216
0.5870813713713714	0.6770334320802494
0.589883883883884	0.6787662376431686
0.5926863963963964	0.6804599249576989
0.595488908908909	0.682162602198909
0.5982914214214214	0.6839149757680121
0.6010939339339341	0.6857372004486635
0.6038964464464465	0.6876226238834842
0.6066989589589589	0.6895403019273354
0.6095014714714717	0.6914452297013347
0.6123039839839841	0.6932927086764524
0.6151064964964965	0.6950520026118404
0.6179090090090089	0.6967148312887158
0.6207115215215218	0.6982961395479736
0.6235140340340342	0.699827279169179
0.6263165465465466	0.7013443063387693
0.629119059059059	0.7028756494927579
0.6319215715715718	0.7044334346662275
0.6347240840840842	0.7060113019222034
0.6375265965965966	0.7075891571718027
0.640329109109109	0.7091428409283012
0.6431316216216219	0.7106550237817276
0.6459341341341343	0.7121233208397743
0.6487366466466467	0.7135627254029309
0.651539159159159	0.715001562815684
0.6543416716716719	0.7164724878472941
0.6571441841841843	0.7180017661101246
0.6599466966966967	0.7196006035461158
0.6627492092092091	0.7212614703483768
0.665551721721722	0.7229605398398631
0.6683542342342343	0.7246652093908286
0.6711567467467467	0.7263439638376473
0.6739592592592591	0.7279751700005346
0.676761771771772	0.7295519500168842
0.6795642842842844	0.731081817938896
0.6823667967967968	0.7325816820659545
0.6851693093093092	0.7340704037864665
0.687971821821822	0.7355618001873674
0.6907743343343344	0.7370605707065618
0.6935768468468468	0.7385623233791314
0.6963793593593592	0.7400572074640472
0.6991818718718721	0.7415352788048495
0.7019843843843845	0.7429911541311924
0.7047868968968969	0.7444259469877013
0.7075894094094093	0.7458457228043915
0.7103919219219221	0.7472572524854799
0.7131944344344345	0.7486630584387142
0.7159969469469469	0.7500581389113454
0.7187994594594593	0.7514301521045579
0.7216019719719722	0.7527634585936269
0.7244044844844846	0.7540457890368093
0.727206996996997	0.7552750666281576
0.7300095095095094	0.7564635803214332
0.7328120220220222	0.7576374542054867
0.7356145345345346	0.7588309607006456
0.738417047047047	0.7600771173551192
0.7412195595595594	0.7613974943755336
0.7440220720720723	0.762794671814319
0.7468245845845847	0.7642500893498722
0.7496270970970971	0.7657283286970273
0.7524296096096099	0.7671867302978183
0.7552321221221223	0.7685874151459066
0.7580346346346347	0.7699079095810468
0.7608371471471471	0.7711469781649493
0.76363965965966	0.7723238325825932
0.7664421721721724	0.773471070857948
0.7692446846846848	0.7746237578912798
0.7720471971971972	0.7758082774424555
0.77484970970971	0.7770345552138249
0.7776522222222224	0.7782940017936608
0.7804547347347348	0.7795635104528091
0.7832572472472472	0.7808137880186222
0.7860597597597601	0.7820189201738561
0.7888622722722725	0.783163842582747
0.7916647847847849	0.7842473524780691
0.7944672972972973	0.7852800656032997
0.7972698098098101	0.7862786276472802
0.8000723223223225	0.787258816898828
0.8028748348348349	0.788230439619376
0.8056773473473473	0.7891960389014294
0.8084798598598602	0.7901537626032296
0.8112823723723726	0.7911029209701779
0.814084884884885	0.7920495243865089
0.8168873973973974	0.7930089325408154
0.8196899099099102	0.7940037712402963
0.8224924224224226	0.7950571337844536
0.825294934934935	0.7961830982387166
0.8280974474474474	0.797377988539107
0.8308999599599602	0.7986160082976901
0.8337024724724726	0.7998517180313182
0.836504984984985	0.80102963678638
0.8393074974974974	0.8020987477984202
0.8421100100100103	0.8030277453556162
0.8449125225225227	0.8038161943732332
0.8477150350350351	0.8044976928088865
0.8505175475475475	0.8051334055459095
0.8533200600600603	0.8057972805737136
0.8561225725725727	0.8065569201902734
0.8589250850850851	0.8074555826498067
0.8617275975975975	0.8085006152530605
0.8645301101101104	0.8096617891931455
0.8673326226226228	0.8108800780327992
0.8701351351351352	0.8120843114451681
0.8729376476476476	0.8132108185456464
0.8757401601601604	0.8142203675527417
0.8785426726726728	0.8151076401366528
0.8813451851851852	0.8159008250498129
0.8841476976976976	0.816651913040009
0.8869502102102105	0.8174209770242842
0.8897527227227229	0.8182593068939084
0.8925552352352353	0.8191962998946233
0.8953577477477477	0.8202335568425431
0.8981602602602605	0.8213472366131356
0.9009627727727729	0.8224971810282887
0.9037652852852853	0.8236394408419692
0.9065677977977977	0.8247381509627103
0.9093703103103106	0.825773339033319
0.912172822822823	0.8267428933626154
0.9149753353353354	0.8276589499986027
0.9177778478478478	0.8285406916641032
0.9205803603603606	0.8294064461302634
0.923382872872873	0.8302678136731838
0.9261853853853854	0.8311274977656833
0.9289878978978978	0.8319810046194371
0.9317904104104107	0.8328209763098957
0.9345929229229231	0.8336421052966221
0.9373954354354355	0.8344445796217177
0.9401979479479479	0.8352347574359762
0.9430004604604607	0.8360229383717299
0.9458029729729731	0.8368192349277872
0.9486054854854855	0.8376292403895276
0.9514079979979979	0.8384512169736302
0.9542105105105108	0.8392759172639033
0.9570130230230232	0.8400891582127907
0.9598155355355356	0.8408762665844545
0.962618048048048	0.8416268653590502
0.9654205605605608	0.8423383855511335
0.9682230730730732	0.8430171691689392
0.9710255855855856	0.8436768793530427
0.973828098098098	0.8443348378399191
0.9766306106106108	0.8450075525156189
0.9794331231231233	0.8457068741241729
0.9822356356356357	0.8464379013836043
0.985038148148148	0.8471990820067983
0.9878406606606609	0.8479841895178066
0.9906431731731733	0.8487852632850139
0.9934456856856857	0.8495953722676917
0.9962481981981981	0.8504102509506173
0.9990507107107109	0.8512283603958095
1.0018532232232233	0.8520495474378904
1.0046557357357357	0.8528729851757733
1.0074582482482481	0.8536953078426361
1.010260760760761	0.8545097425160828
1.0130632732732734	0.8553066504169959
1.0158657857857858	0.8560753739128206
1.0186682982982982	0.8568068252221468
1.021470810810811	0.8574959992941562
1.0242733233233234	0.8581436161113596
1.0270758358358358	0.8587563708654451
1.0298783483483482	0.859345690886919
1.032680860860861	0.8599253268640863
1.0354833733733735	0.8605084157969332
1.0382858858858859	0.8611047667250171
1.0410883983983983	0.8617190255424012
1.0438909109109111	0.8623501190426675
1.0466934234234235	0.8629920434237013
1.049495935935936	0.8636357387710296
1.0522984484484483	0.8642715519198463
1.0551009609609612	0.8648916793388013
1.0579034734734736	0.865492011401596
1.060705985985986	0.8660729551064554
1.0635084984984984	0.8666390597241806
1.0663110110110112	0.8671975604807269
1.0691135235235236	0.8677562305640376
1.071916036036036	0.8683211284417987
1.0747185485485484	0.8688948886797774
1.0775210610610613	0.8694760948519129
1.0803235735735737	0.8700599962198508
1.083126086086086	0.8706404390187019
1.0859285985985985	0.8712124788005109
1.0887311111111113	0.8717748483765262
1.0915336236236237	0.8723313908705055
1.0943361361361361	0.8728907892912057
1.0971386486486485	0.8734644058215111
1.0999411611611614	0.8740626640614548
1.1027436736736738	0.8746909753820054
1.1055461861861862	0.875346523167247
1.1083486986986986	0.8760171302796087
1.1111512112112114	0.8766829178543938
1.1139537237237238	0.8773206349019578
1.1167562362362362	0.8779096393471995
1.119558748748749	0.8784378385737435
1.1223612612612615	0.8789057063207333
1.1251637737737739	0.8793269029042812
1.1279662862862863	0.879724965595658
1.130768798798799	0.8801267469269205
1.1335713113113115	0.8805543851584738
1.136373823823824	0.8810182178970396
1.1391763363363363	0.8815129493712326
1.1419788488488491	0.8820185283907103
1.1447813613613615	0.8825058090828439
1.147583873873874	0.8829455623097664
1.1503863863863864	0.8833182601372929
1.1531888988988992	0.8836216578533223
1.1559914114114116	0.8838737144999895
1.158793923923924	0.8841097022845112
1.1615964364364364	0.8843740753265674
1.1643989489489492	0.8847092709127526
1.1672014614614616	0.8851445952170676
1.170003973973974	0.8856883805755724
1.1728064864864864	0.8863256677621953
1.1756089989989993	0.8870220467802874
1.1784115115115117	0.8877324855198778
1.181214024024024	0.8884125477689964
1.1840165365365365	0.8890287882896735
1.1868190490490493	0.8895654869574872
1.1896215615615617	0.8900261027921097
1.1924240740740741	0.8904294824487202
1.1952265865865865	0.890802409407899
1.1980290990990994	0.8911710440972893
1.2008316116116118	0.8915539054641406
1.2036341241241242	0.8919582991573585
1.2064366366366366	0.8923808022488944
1.2092391491491494	0.8928110331242505
1.2120416616616618	0.8932369361537484
1.2148441741741742	0.8936495070799912
1.2176466866866866	0.8940453333009271
1.2204491991991995	0.8944263145415356
1.2232517117117119	0.8947970735221515
1.2260542242242243	0.8951614365856515
1.2288567367367367	0.8955196515552712
1.2316592492492495	0.8958676298245949
1.234461761761762	0.896198616290901
1.2372642742742743	0.8965066518668621
1.2400667867867867	0.8967903992169328
1.2428692992992996	0.8970556587006757
1.245671811811812	0.8973153083841956
1.2484743243243244	0.897586318763135
1.2512768368368368	0.8978845901190244
1.2540793493493496	0.8982192394810664
1.256881861861862	0.8985883003019131
1.2596843743743744	0.8989774563785575
1.2624868868868868	0.8993625148763915
1.2652893993993997	0.8997151349376791
1.268091911911912	0.9000102658653089
1.2708944244244245	0.9002331662279617
1.2736969369369369	0.9003839625273313
1.2764994494494497	0.9004784283565685
1.279301961961962	0.9005447797742563
1.2821044744744745	0.9006174275115764
1.284906986986987	0.9007294442539089
1.2877094994994998	0.9009057609822366
1.2905120120120122	0.9011587586751209
1.2933145245245246	0.9014871232402513
1.296117037037037	0.901877864924248
1.2989195495495498	0.9023105776148088
1.3017220620620622	0.9027625598199271
1.3045245745745746	0.9032134233177622
1.307327087087087	0.9036482058251305
1.3101295995995998	0.90405859566028
1.3129321121121122	0.9044424498979309
1.3157346246246246	0.9048021701454925
1.318537137137137	0.9051426189022285
1.32133964964965	0.9054691499337266
1.3241421621621623	0.9057860974753587
1.3269446746746747	0.906095845695486
1.329747187187187	0.9063984649597214
1.3325496996997	0.9066918674877951
1.3353522122122123	0.9069724510359192
1.3381547247247247	0.9072361893462735
1.3409572372372371	0.9074800408933865
1.34375974974975	0.9077033919918358
1.3465622622622624	0.9079091000047677
1.3493647747747748	0.9081036629323678
1.3521672872872872	0.9082961962807021
1.3549697997998	0.9084962546679309
1.3577723123123124	0.9087110019107081
1.3605748248248248	0.9089426364772097
1.3633773373373372	0.9091871268768377
1.36617984984985	0.9094350738777661
1.3689823623623625	0.9096748955619192
1.3717848748748749	0.909897687025335
1.3745873873873873	0.9101023210051902
1.3773898998999001	0.9102989419466618
1.3801924124124125	0.9105091907817213
1.382994924924925	0.9107623206154316
1.3857974374374373	0.9110876342093739
1.3885999499499502	0.911505010608548
1.3914024624624626	0.9120162313622084
1.394204974974975	0.9125999864370224
1.3970074874874874	0.9132126794808839
1.39981	0.9137956074578821
1.39991	0.9142232698814794
1.3971074774774772	0.9136062333583139
1.3943049549549547	0.9131791994482721
1.391502432432432	0.9129731477539533
1.3886999099099095	0.9129664493303289
1.385897387387387	0.9130927738605839
1.3830948648648644	0.9132604904218613
1.3802923423423419	0.9133779307525987
1.3774898198198193	0.9133773545786525
1.3746872972972968	0.9132310281232674
1.3718847747747747	0.9129552892064439
1.369082252252252	0.9126020524828271
1.3662797297297296	0.9122408180229333
1.363477207207207	0.9119368209380614
1.3606746846846844	0.9117317810727636
1.3578721621621619	0.9116326148002423
1.3550696396396393	0.9116108719702489
1.3522671171171168	0.9116124060593593
1.3494645945945942	0.9115738725105993
1.3466620720720717	0.9114409176502873
1.3438595495495491	0.9111828014621695
1.3410570270270266	0.9107996123928193
1.338254504504504	0.9103206472251542
1.335451981981982	0.9097951503674007
1.3326494594594593	0.9092786437985061
1.3298469369369368	0.908818985247019
1.3270444144144142	0.9084459133854066
1.3242418918918917	0.9081664240384655
1.3214393693693691	0.9079664076991305
1.3186368468468466	0.9078171949272411
1.315834324324324	0.9076845169020211
1.3130318018018015	0.9075371445654856
1.310229279279279	0.907353060775067
1.3074267567567563	0.9071221315378675
1.3046242342342338	0.906845441857095
1.3018217117117112	0.9065323556499096
1.2990191891891887	0.9061967195490934
1.2962166666666666	0.9058534481296465
1.293414144144144	0.9055161840488235
1.2906116216216215	0.905196098851933
1.287809099099099	0.9049014479265611
1.2850065765765764	0.9046373613968777
1.2822040540540538	0.904405531658738
1.2794015315315312	0.904203805838731
1.2765990090090087	0.9040260065967178
1.2737964864864861	0.9038624173115679
1.2709939639639636	0.9037012100142494
1.268191441441441	0.9035307263373074
1.2653889189189185	0.9033421025741692
1.262586396396396	0.9031314501451433
1.2597838738738734	0.9029008038281878
1.2569813513513513	0.9026573646026799
1.2541788288288287	0.9024110989770395
1.2513763063063061	0.9021713266127083
1.2485737837837836	0.9019433236213794
1.245771261261261	0.9017260358845967
1.2429687387387385	0.9015116947222572
1.240166216216216	0.9012875465477952
1.2373636936936934	0.9010392390468918
1.2345611711711708	0.9007548722947019
1.2317586486486483	0.9004285024672045
1.2289561261261257	0.9000620504543217
1.2261536036036031	0.8996650603519312
1.2233510810810806	0.8992524088929688
1.2205485585585585	0.8988406729298324
1.217746036036036	0.8984442287082397
1.2149435135135134	0.8980721801526199
1.2121409909909908	0.8977269053693111
1.2093384684684683	0.8974044874720399
1.2065359459459457	0.8970967339210485
1.2037334234234232	0.8967940624322066
1.2009309009009006	0.8964883579491563
1.198128378378378	0.8961750110747024
1.1953258558558555	0.8958536713317324
1.192523333333333	0.8955276668820573
1.1897208108108104	0.8952024206158726
1.1869182882882878	0.8948834265866339
1.1841157657657653	0.894574395442697
1.1813132432432432	0.8942760510694343
1.1785107207207206	0.8939858275587316
1.175708198198198	0.8936984572923314
1.1729056756756755	0.8934072271371742
1.170103153153153	0.8931055508448911
1.1673006306306304	0.8927884698772601
1.1644981081081078	0.8924537375949328
1.1616955855855853	0.8921022404448105
1.1588930630630627	0.8917376447568945
1.1560905405405402	0.8913653147861111
1.1532880180180176	0.8909907123906935
1.150485495495495	0.8906176383661777
1.1476829729729725	0.8902467745068214
1.14488045045045	0.8898749916587374
1.1420779279279278	0.8894957690651593
1.1392754054054053	0.8891008201351296
1.1364728828828827	0.8886826796719807
1.1336703603603602	0.8882376626830453
1.1308678378378376	0.887768366375691
1.128065315315315	0.8872848573844456
1.1252627927927925	0.8868039195877713
1.12246027027027	0.8863462092877061
1.1196577477477474	0.885931764167132
1.1168552252252248	0.8855748690742369
1.1140527027027023	0.8852796123496522
1.1112501801801797	0.8850374372546181
1.1084476576576572	0.8848275707093165
1.105645135135135	0.8846204855791597
1.1028426126126125	0.8843837182911445
1.10004009009009	0.884088666549244
1.0972375675675674	0.8837166527908329
1.0944350450450449	0.8832626796251273
1.0916325225225223	0.8827359022215508
1.0888299999999997	0.8821567346346351
1.0860274774774772	0.881551431559199
1.0832249549549546	0.8809456675567515
1.080422432432432	0.8803588678620711
1.0776199099099095	0.8798007617139638
1.074817387387387	0.8792709236183964
1.0720148648648644	0.8787611626795311
1.0692123423423419	0.8782597956665747
1.0664098198198197	0.8777563442644931
1.0636072972972972	0.8772451691050349
1.0608047747747746	0.876726979761046
1.058002252252252	0.8762078864077356
1.0551997297297295	0.8756964444397544
1.052397207207207	0.8751997418649871
1.0495946846846844	0.8747198184409488
1.0467921621621619	0.8742515373813782
1.0439896396396393	0.8737825383205455
1.0411871171171168	0.8732952615899015
1.0383845945945942	0.8727704550981363
1.0355820720720716	0.872191221887584
1.032779549549549	0.871546614276965
1.0299770270270265	0.8708340008470337
1.0271745045045044	0.8700598162012052
1.0243719819819819	0.8692387094273222
1.0215694594594593	0.8683914164985422
1.0187669369369368	0.8675418357288891
1.0159644144144142	0.8667137949435828
1.0131618918918917	0.8659279253524272
1.010359369369369	0.8651989731767835
1.0075568468468465	0.8645338321260951
1.004754324324324	0.8639305657533893
1.0019518018018014	0.8633786626761646
0.9991492792792789	0.8628606683498568
0.9963467567567563	0.8623551267943259
0.9935442342342338	0.8618404614064306
0.9907417117117117	0.8612991051090493
0.9879391891891891	0.8607209761024448
0.9851366666666665	0.8601054005111444
0.982334144144144	0.8594608643892869
0.9795316216216214	0.8588024989797987
0.9767290990990989	0.8581478326685454
0.9739265765765763	0.85751188725012
0.9711240540540538	0.8569029637390471
0.9683215315315312	0.8563203356477591
0.9655190090090087	0.8557545508115743
0.9627164864864861	0.8551902758839138
0.9599139639639636	0.8546108361885032
0.957111441441441	0.854003063994738
0.9543089189189184	0.8533609591524673
0.9515063963963963	0.8526870388004217
0.9487038738738738	0.8519909970317285
0.9459013513513512	0.8512861700526462
0.9430988288288287	0.850585015279332
0.9402963063063061	0.849895120680366
0.9374937837837836	0.8492170554189622
0.934691261261261	0.8485447226112224
0.9318887387387385	0.8478680036821176
0.9290862162162159	0.847176694723651
0.9262836936936933	0.8464643050602148
0.9234811711711708	0.8457303681087014
0.9206786486486482	0.8449804748823235
0.9178761261261257	0.8442240791167639
0.9150736036036036	0.8434709365292115
0.912271081081081	0.8427275328842359
0.9094685585585585	0.8419948450093955
0.9066660360360359	0.8412682669652234
0.9038635135135134	0.8405397063105096
0.9010609909909908	0.839801018314553
0.8982584684684682	0.8390474135604131
0.8954559459459457	0.8382794541671168
0.8926534234234231	0.8375027670904986
0.8898509009009006	0.8367254720034825
0.887048378378378	0.8359542297738174
0.8842458558558555	0.8351904233502474
0.8814433333333329	0.8344280434360218
0.8786408108108104	0.8336543166730832
0.8758382882882882	0.8328531520099747
0.8730357657657657	0.8320104238998093
0.8702332432432431	0.8311193412705293
0.8674307207207206	0.8301839645554181
0.864628198198198	0.8292194289571149
0.8618256756756755	0.8282484709824229
0.8590231531531529	0.8272950995989732
0.8562206306306304	0.8263772800739114
0.8534181081081078	0.8255009446941796
0.8506155855855853	0.8246573353613833
0.8478130630630627	0.8238246971226593
0.8450105405405401	0.8229739894684491
0.8422080180180176	0.8220770038183893
0.839405495495495	0.8211144927847049
0.8366029729729729	0.8200818898818685
0.8338004504504504	0.8189909376898611
0.8309979279279278	0.8178668050676261
0.8281954054054053	0.8167416463871782
0.8253928828828827	0.8156465942672158
0.8225903603603602	0.8146045570681456
0.8197878378378376	0.8136258137636727
0.816985315315315	0.8127074149725901
0.8141827927927925	0.8118361571750311
0.8113802702702699	0.8109938152121253
0.8085777477477474	0.8101627405343552
0.8057752252252248	0.8093300167802215
0.8029727027027023	0.8084890356670034
0.8001701801801802	0.8076383457522809
0.7973676576576576	0.8067785741175133
0.794565135135135	0.8059088056526496
0.7917626126126125	0.8050238553221454
0.7889600900900899	0.8041134153921367
0.7861575675675674	0.8031633088872788
0.7833550450450448	0.8021583291977654
0.7805525225225223	0.8010856648547174
0.7777499999999997	0.7999378438831284
0.7749474774774772	0.7987144575937115
0.7721449549549546	0.7974224628013539
0.769342432432432	0.7960753676961216
0.7665399099099095	0.7946918682838027
0.763737387387387	0.7932944305535317
0.7609348648648648	0.7919079775296136
0.7581323423423423	0.7905584358509677
0.7553298198198197	0.789270659383007
0.7525272972972972	0.7880653469732574
0.7497247747747746	0.7869550272649972
0.7469222522522521	0.7859398407209804
0.7441197297297295	0.7850044271831235
0.741317207207207	0.7841174266426325
0.7385146846846844	0.7832347281251228
0.7357121621621618	0.7823066660118425
0.7329096396396393	0.7812881025083014
0.7301071171171167	0.7801491548518908
0.7273045945945942	0.7788836675897322
0.7245020720720716	0.7775127115605773
0.7216995495495495	0.7760814758632442
0.718897027027027	0.7746496660780389
0.7160945045045044	0.7732774386461269
0.7132919819819818	0.7720103891585897
0.7104894594594593	0.7708676609095313
0.7076869369369367	0.7698366042267697
0.7048844144144142	0.7688757156253263
0.7020818918918916	0.7679252839893853
0.6992793693693691	0.7669229469994416
0.6964768468468465	0.765819896654271
0.693674324324324	0.7645932350216169
0.6908718018018014	0.7632510674866634
0.6880692792792789	0.7618290189989461
0.6852667567567567	0.7603793404948495
0.6824642342342342	0.7589558874058143
0.6796617117117116	0.7575993635602248
0.6768591891891891	0.7563270093588887
0.6740566666666665	0.7551294634418122
0.671254144144144	0.7539753125130838
0.6684516216216214	0.7528215606092641
0.6656490990990989	0.7516265951320007
0.6628465765765763	0.7503616831878741
0.6600440540540538	0.7490177165871025
0.6572415315315312	0.7476055682310598
0.6544390090090086	0.7461504697729404
0.6516364864864861	0.7446826140115433
0.6488339639639635	0.7432271822985363
0.6460314414414414	0.7417969345746983
0.6432289189189189	0.7403894644708411
0.6404263963963963	0.7389896038716561
0.6376238738738738	0.7375758103401797
0.6348213513513512	0.7361282104969495
0.6320188288288286	0.7346356333052109
0.6292163063063061	0.7330994928924977
0.6264137837837835	0.7315335342004244
0.623611261261261	0.7299598169757441
0.6208087387387384	0.728402433406826
0.6180062162162159	0.7268809996125487
0.6152036936936933	0.7254058161997783
0.6124011711711708	0.7239758788575064
0.6095986486486482	0.7225799302147142
0.6067961261261261	0.7211998303613261
0.6039936036036035	0.7198149701199692
0.601191081081081	0.7184063865994149
0.5983885585585584	0.7169596102323821
0.5955860360360359	0.7154658796250896
0.5927835135135133	0.7139219531197776
0.5899809909909908	0.7123291147211233
0.5871784684684682	0.7106920225353786
0.5843759459459457	0.7090178223579737
0.5815734234234231	0.7073155940565053
0.5787709009009008	0.7055958949620865
0.5759683783783782	0.7038700507621021
0.5731658558558557	0.7021489615766603
0.5703633333333331	0.7004414723712779
0.5675608108108106	0.698752662453199
0.564758288288288	0.6970825882471912
0.5619557657657654	0.6954259720144285
0.5591532432432431	0.6937730680485998
0.5563507207207206	0.6921115545785005
0.553548198198198	0.6904289471421596
0.5507456756756755	0.6887148524498095
0.5479431531531529	0.6869624566737565
0.5451406306306303	0.6851689428233152
0.5423381081081078	0.6833349393428529
0.5395355855855855	0.6814634512382878
0.5367330630630629	0.6795588717922314
0.5339305405405403	0.677626554159453
0.5311280180180178	0.6756730842651901
0.5283254954954952	0.673706980144047
0.5255229729729727	0.6717392289042006
0.5227204504504503	0.669783009081278
0.5199179279279278	0.6678521862888313
0.5171154054054052	0.6659586443020207
0.5143128828828827	0.6641090502291387
0.5115103603603601	0.6623020388537353
0.5087078378378376	0.6605268655729447
0.505905315315315	0.6587642576197199
0.5031027927927927	0.656989568437867
0.5003002702702701	0.6551776090890162
0.4974977477477476	0.6533079449413122
0.494695225225225	0.6513692198117338
0.49189270270270247	0.6493613002109642
0.4890901801801799	0.6472946594323712
0.48628765765765736	0.6451872442785691
0.483485135135135	0.6430598126213165
0.48068261261261247	0.6409311469238013
0.4778800900900899	0.6388144986702848
0.47507756756756736	0.6367161252531895
0.4722750450450448	0.6346360232224862
0.46947252252252225	0.6325702105391446
0.4666699999999997	0.6305134310701095
0.46386747747747736	0.6284611119371123
0.4610649549549548	0.626409803541757
0.45826243243243225	0.6243560168710385
0.4554599099099097	0.6222940826473464
0.45265738738738714	0.6202141227295936
0.4498548648648646	0.6181012663752155
0.44705234234234204	0.6159368389226308
0.4442498198198197	0.6137015398177448
0.44144729729729715	0.6113798666927659
0.4386447747747746	0.6089645099734893
0.43584225225225204	0.6064593365225892
0.4330397297297295	0.6038799479789178
0.43023720720720693	0.6012515179852947
0.4274346846846844	0.5986044360223091
0.42463216216216204	0.5959689319461123
0.4218296396396395	0.5933701079524176
0.41902711711711693	0.5908245891552757
0.4162245945945944	0.5883394123905161
0.4134220720720718	0.5859130273568465
0.41061954954954927	0.5835376535910748
0.40781702702702693	0.5812019374377051
0.4050145045045044	0.5788929710177859
0.4022119819819818	0.5765971971775616
0.39940945945945927	0.5743003297641326
0.3966069369369367	0.5719869176471352
0.39380441441441416	0.5696403713887681
0.3910018918918916	0.5672440760306728
0.3881993693693693	0.5647837093341601
0.3853968468468467	0.5622502741921268
0.38259432432432416	0.5596428864606442
0.3797918018018016	0.5569702358598649
0.37698927927927905	0.554249931037
0.3741867567567565	0.5515055649882139
0.37138423423423395	0.5487620787025387
0.3685817117117116	0.5460405926667078
0.36577918918918906	0.5433540988100181
0.3629766666666665	0.5407051705027733
0.36017414414414395	0.538086230931462
0.3573716216216214	0.5354821345096318
0.35456909909909884	0.5328741362886837
0.3517665765765763	0.530243984521617
0.34896405405405395	0.5275769790714658
0.3461615315315314	0.5248633353946486
0.34335900900900884	0.522097880297231
0.3405564864864863	0.5192787158739836
0.33775396396396373	0.5164057920589824
0.3349514414414412	0.5134802195999815
0.3321489189189186	0.5105046916367848
0.3293463963963963	0.5074847625392938
0.32654387387387374	0.5044302201521422
0.3237413513513512	0.5013556051371497
0.3209388288288286	0.49827917195593074
0.31813630630630607	0.4952201726849337
0.3153337837837835	0.49219505413712095
0.31253126126126096	0.4892137051561495
0.30972873873873863	0.48627703754421303
0.3069262162162161	0.4833768390953433
0.3041236936936935	0.4804980980081709
0.30132117117117097	0.47762312348012786
0.2985186486486484	0.4747361063132296
0.29571612612612586	0.4718265510373501
0.2929136036036035	0.46889037950484147
0.29011108108108097	0.465928351354937
0.2873085585585584	0.4629424760735524
0.28450603603603586	0.4599319221031819
0.2817035135135133	0.4568902282128816
0.27890099099099075	0.45380523752547686
0.2760984684684682	0.4506621996403202
0.27329594594594586	0.44744924452746637
0.2704934234234233	0.44416337051832744
0.26769090090090075	0.4408146219723236
0.2648883783783782	0.43742648716837157
0.26208585585585564	0.4340316686317233
0.2592833333333331	0.43066393063828695
0.25648081081081053	0.4273481974399763
0.2536782882882882	0.42409193859025324
0.25087576576576565	0.4208807875163511
0.2480732432432431	0.41768025473436204
0.24527072072072054	0.4144436124621834
0.24246819819819798	0.41112408943817635
0.23966567567567543	0.4076880483904311
0.23686315315315287	0.4041253206131098
0.23406063063063054	0.4004535415970594
0.23125810810810798	0.3967149958094158
0.22845558558558543	0.3929666409392629
0.22565306306306288	0.38926597825525633
0.22285054054054032	0.38565664826652923
0.22004801801801777	0.3821576875038849
0.2172454954954952	0.3787592758758791
0.21444297297297288	0.3754258920940028
0.21164045045045032	0.37210567931297467
0.20883792792792777	0.3687431536604304
0.20603540540540521	0.3652916518906567
0.20323288288288266	0.36172228510211885
0.2004303603603601	0.3580274604803995
0.19762783783783777	0.35421878745299035
0.19482531531531522	0.35032081640803525
0.19202279279279266	0.3463630646570063
0.1892202702702701	0.3423729034406734
0.18641774774774755	0.33837116191584243
0.183615225225225	0.33437107491140505
0.18081270270270244	0.33037993259155213
0.1780101801801801	0.3264019276549147
0.17520765765765756	0.3224405054012294
0.172405135135135	0.3184990085890943
0.16960261261261245	0.3145793310271632
0.1668000900900899	0.31067926605602036
0.16399756756756734	0.3067898783599149
0.16119504504504478	0.302894304529619
0.15839252252252245	0.2989688890545027
0.1555899999999999	0.29498669631953456
0.15278747747747734	0.2909225459786492
0.14998495495495479	0.2867581382648234
0.14718243243243223	0.28248577844813094
0.14437990990990968	0.27810968313284756
0.14157738738738712	0.273644662795017
0.1387748648648648	0.26911281155474065
0.13597234234234223	0.26453938551083217
0.13316981981981968	0.2599491252506014
0.13036729729729712	0.2553638780060531
0.12756477477477457	0.250801688332017
0.12476225225225201	0.24627685008992664
0.12195972972972946	0.2418000335518062
0.11915720720720713	0.23737768082478095
0.11635468468468457	0.23301037020026677
0.11355216216216202	0.22869057226251416
0.11074963963963946	0.22440084277683225
0.10794711711711691	0.22011372643976967
0.10514459459459435	0.21579432927483402
0.1023420720720718	0.2114057131754143
0.09953954954954947	0.20691623158251277
0.09673702702702691	0.20230703243346798
0.09393450450450436	0.19757755599762258
0.0911319819819818	0.1927471520239052
0.08832945945945925	0.18785189941563543
0.08552693693693669	0.18293706353468417
0.08272441441441436	0.1780469498677003
0.0799218918918918	0.1732147741206806
0.07711936936936925	0.16845526933300797
0.0743168468468467	0.16376203211012333
0.07151432432432414	0.1591102789804467
0.06871180180180159	0.15446414610105424
0.06590927927927903	0.14978639408855177
0.0631067567567567	0.14504776049544274
0.060304234234234144	0.14023341044523116
0.05750171171171159	0.13534488362155975
0.054699189189189035	0.13039730876161545
0.05189666666666648	0.12541302250829134
0.049094144144143925	0.12041368001619479
0.04629162162162137	0.11541322436032897
0.04348909909909904	0.11041365771641581
0.04068657657657648	0.10540461309937665
0.03788405405405393	0.10036658514360017
0.035081531531531374	0.09527669129755062
0.03227900900900882	0.09011526364654598
0.029476486486486264	0.08487152142403243
0.02667396396396371	0.07954698202714944
0.023871441441441377	0.0741559495321919
0.021068918918918822	0.06872314856894024
0.018266396396396267	0.06327916093962832
0.015463873873873712	0.057854674488738045
0.012661351351351158	0.05247466537191947
0.009858828828828603	0.04715356504959367
0.007056306306306048	0.04189228241776621
0.004253783783783716	0.036677699586361745
0.0014512612612611608	0.03148493463322294
-0.001351261261261394	0.02628224373268906
-0.004153783783783949	0.021037919334597588
-0.006956306306306503	0.01572799497306515
-0.009758828828829058	0.010343129708687948
-0.012561351351351613	0.004892897712834854
-0.015363873873873946	-0.0005939935334415281
-0.0181663963963965	-0.006074241191298124
-0.020968918918919055	-0.011498756529518372
-0.02377144144144161	-0.016823997523179535
-0.026573963963964164	-0.022023103241996633
-0.02937648648648672	-0.02709379344350038
-0.03217900900900905	-0.032060551274381954
-0.03498153153153161	-0.03696998521576189
-0.03778405405405416	-0.04188013959592107
-0.040586576576576716	-0.046846353477683456
-0.04338909909909927	-0.05190746741415714
-0.046191621621621826	-0.057076303460286526
-0.04899414414414438	-0.06233726438591891
-0.05179666666666671	-0.06765186793095623
-0.05459918918918927	-0.0729706399408484
-0.05740171171171182	-0.07824778723616255
-0.06020423423423438	-0.08345412873497926
-0.06300675675675693	-0.08858424198057635
-0.06580927927927949	-0.09365558955673314
-0.06861180180180204	-0.09869998556901849
-0.07141432432432437	-0.10375031597919276
-0.07421684684684693	-0.1088270833876594
-0.07701936936936948	-0.1139295160635238
-0.07982189189189204	-0.11903454823817561
-0.0826244144144146	-0.12410436603213915
-0.08542693693693715	-0.12910025945104825
-0.0882294594594597	-0.13399821363252923
-0.09103198198198204	-0.13880082047981124
-0.09383450450450459	-0.14354104338100426
-0.09663702702702714	-0.14827587622204985
-0.0994395495495497	-0.1530712236243939
-0.10224207207207225	-0.15798232394003991
-0.10504459459459481	-0.16303573275243072
-0.10784711711711736	-0.16821867569901855
-0.1106496396396397	-0.17347947310358108
-0.11345216216216225	-0.17873937055477823
-0.1162546846846848	-0.18391254530282392
-0.11905720720720736	-0.18892845007525022
-0.12185972972972992	-0.19374986157605129
-0.12466225225225247	-0.19838129689457967
-0.12746477477477502	-0.20286544440943638
-0.13026729729729736	-0.2072689715376253
-0.1330698198198199	-0.21166232432897808
-0.13587234234234247	-0.2160998803551169
-0.13867486486486502	-0.22060650924325992
-0.14147738738738758	-0.22517436162337895
-0.14427990990991013	-0.22977030288394235
-0.14708243243243246	-0.2343509627294718
-0.14988495495495502	-0.23888001159931999
-0.15268747747747757	-0.24334175074683412
-0.15549000000000013	-0.24774654443165062
-0.15829252252252268	-0.2521265068105926
-0.16109504504504524	-0.25652319096006054
-0.1638975675675678	-0.2609716923260316
-0.16670009009009013	-0.2654867012008513
-0.16950261261261268	-0.27005528113873517
-0.17230513513513523	-0.2746388118225162
-0.1751076576576578	-0.27918343681391095
-0.17791018018018034	-0.28363555318351613
-0.1807127027027029	-0.28795729817238075
-0.18351522522522545	-0.29213711847244167
-0.1863177477477478	-0.29619225163703183
-0.18912027027027034	-0.3001626692113852
-0.1919227927927929	-0.3040987841522215
-0.19472531531531545	-0.3080470918332487
-0.197527837837838	-0.3120383110276333
-0.20033036036036056	-0.3160814578394378
-0.20313288288288311	-0.32016508430999496
-0.20593540540540545	-0.3242644511153792
-0.208737927927928	-0.3283515388402232
-0.21154045045045056	-0.3324041447013731
-0.2143429729729731	-0.3364110197740185
-0.21714549549549567	-0.3403717451266611
-0.21994801801801822	-0.34429214007382974
-0.22275054054054078	-0.3481776616563554
-0.2255530630630631	-0.3520278972167424
-0.22835558558558566	-0.35583467124697404
-0.23115810810810822	-0.3595847380312616
-0.23396063063063077	-0.36326611806694403
-0.23676315315315333	-0.36687558645248924
-0.23956567567567588	-0.3704242181751605
-0.24236819819819821	-0.3739384665669038
-0.24517072072072077	-0.3774557923366951
-0.24797324324324332	-0.381015813266168
-0.2507757657657659	-0.3846496027325608
-0.25357828828828843	-0.3883705305825092
-0.256380810810811	-0.39216963598287075
-0.25918333333333354	-0.39601708909039485
-0.2619858558558559	-0.3998693388859534
-0.26478837837837843	-0.4036797389888442
-0.267590900900901	-0.4074094071464139
-0.27039342342342354	-0.4110351416257014
-0.2731959459459461	-0.4145523303875888
-0.27599846846846865	-0.4179725259959188
-0.2788009909909912	-0.4213170966289726
-0.28160351351351354	-0.4246095011704802
-0.2844060360360361	-0.42786891061157645
-0.28720855855855865	-0.43110710384773204
-0.2900110810810812	-0.4343291462082454
-0.29281360360360376	-0.43753686815793796
-0.2956161261261263	-0.44073315629155446
-0.29841864864864887	-0.44392490342819363
-0.3012211711711712	-0.447123166312033
-0.30402369369369375	-0.45034034635612635
-0.3068262162162163	-0.4535855310311859
-0.30962873873873886	-0.4568599886229368
-0.3124312612612614	-0.460154860246989
-0.31523378378378397	-0.46345231465924736
-0.3180363063063065	-0.4667301175300957
-0.32083882882882886	-0.46996821926634275
-0.3236413513513514	-0.47315510429695046
-0.32644387387387397	-0.4762916120003711
-0.3292463963963965	-0.479390768721305
-0.3320489189189191	-0.48247357103322036
-0.33485144144144163	-0.48556212281821837
-0.3376539639639642	-0.48867251119339133
-0.3404564864864865	-0.49180993585874194
-0.3432590090090091	-0.4949678189565409
-0.34606153153153163	-0.49813119040590087
-0.3488640540540542	-0.5012830801475574
-0.35166657657657674	-0.5044115230884656
-0.3544690990990993	-0.5075145130587562
-0.3572716216216216	-0.510600942048056
-0.3600741441441442	-0.5136869939335724
-0.36287666666666674	-0.5167891232240422
-0.3656791891891893	-0.5199160451760181
-0.36848171171171185	-0.5230626232843816
-0.3712842342342344	-0.5262079855452977
-0.37408675675675696	-0.5293188123002124
-0.3768892792792793	-0.5323569925654614
-0.37969180180180184	-0.535289348048996
-0.3824943243243244	-0.5380963954253339
-0.38529684684684695	-0.5407774107247327
-0.3880993693693695	-0.5433502715021721
-0.39090189189189206	-0.545846261067372
-0.3937044144144146	-0.5483016343493934
-0.39650693693693695	-0.5507487164973726
-0.3993094594594595	-0.5532093144944434
-0.40211198198198206	-0.5556922905315214
-0.4049145045045046	-0.558195622655568
-0.40771702702702717	-0.5607117114529176
-0.4105195495495496	-0.5632336319531697
-0.41332207207207217	-0.5657598362444243
-0.4161245945945947	-0.5682955277688098
-0.4189271171171173	-0.5708502713163581
-0.4217296396396397	-0.5734328730189602
-0.4245321621621623	-0.5760456254431994
-0.42733468468468483	-0.5786802835835436
-0.4301372072072073	-0.5813175275851115
-0.4329397297297298	-0.5839304052615886
-0.4357422522522524	-0.5864907925884144
-0.4385447747747748	-0.5889767891623265
-0.4413472972972974	-0.5913785804007916
-0.44414981981981994	-0.5937007855233316
-0.4469523423423425	-0.5959604951161652
-0.44975486486486493	-0.5981816634594459
-0.4525573873873875	-0.6003877441191703
-0.45535990990991004	-0.6025950173328476
-0.4581624324324325	-0.6048087675551401
-0.46096495495495504	-0.607023443001043
-0.4637674774774776	-0.6092265358639577
-0.46657000000000015	-0.6114046534619557
-0.4693725225225226	-0.61354954520384
-0.47217504504504515	-0.6156619406019825
-0.4749775675675677	-0.6177518892948097
-0.47778009009009015	-0.6198355657429826
-0.4805826126126127	-0.6219297545649809
-0.48338513513513526	-0.624046030430117
-0.4861876576576578	-0.6261867217262684
-0.48899018018018026	-0.6283440910976104
-0.4917927027027028	-0.630503024201509
-0.49459522522522537	-0.6326462981909295
-0.4973977477477478	-0.6347606262188954
-0.5002002702702704	-0.6368414344153837
-0.5030027927927929	-0.6388947857615659
-0.5058053153153154	-0.6409358419018394
-0.5086078378378379	-0.6429843996235829
-0.5114103603603605	-0.6450589612459616
-0.514212882882883	-0.6471711997056397
-0.5170154054054055	-0.6493224544804752
-0.519817927927928	-0.6515031572711787
-0.5226204504504506	-0.6536951175544299
-0.525422972972973	-0.6558757387094523
-0.5282254954954956	-0.6580227638503711
-0.5310280180180181	-0.6601181892908874
-0.5338305405405407	-0.6621504668508611
-0.5366330630630631	-0.664114826568718
-0.5394355855855857	-0.6660122090500944
-0.5422381081081082	-0.6678476659940373
-0.5450406306306307	-0.6696290607665956
-0.5478431531531532	-0.671366530464494
-0.5506456756756758	-0.6730726392973554
-0.5534481981981982	-0.6747626961877229
-0.5562507207207208	-0.6764545226381331
-0.5590532432432433	-0.6781671203035073
-0.5618557657657659	-0.6799181378934749
-0.5646582882882883	-0.681720594145294
-0.5674608108108109	-0.6835797522699447
-0.5702633333333335	-0.6854911775217356
-0.5730658558558559	-0.6874407709672945
-0.5758683783783785	-0.6894070258899421
-0.578670900900901	-0.6913650802656877
-0.5814734234234236	-0.6932915699753042
-0.584275945945946	-0.6951690194334361
-0.5870784684684686	-0.6969886323066199
-0.5898809909909911	-0.698750823538151
-0.5926835135135136	-0.7004635058604272
-0.5954860360360361	-0.7021387898922891
-0.5982885585585587	-0.7037891731611183
-0.6010910810810811	-0.7054243596408156
-0.6038936036036037	-0.7070495664324221
-0.6066961261261262	-0.7086656493770853
-0.6094986486486488	-0.7102707946612419
-0.6123011711711712	-0.7118630638086303
-0.6151036936936938	-0.7134428746922661
-0.6179062162162163	-0.7150145897069555
-0.6207087387387388	-0.7165867083862762
-0.6235112612612613	-0.718170604463614
-0.6263137837837839	-0.7197781664500162
-0.6291163063063064	-0.721418982776147
-0.6319188288288289	-0.7230978006213005
-0.6347213513513514	-0.7248128877854656
-0.637523873873874	-0.7265556929339878
-0.6403263963963964	-0.7283119053722242
-0.643128918918919	-0.7300637297379147
-0.6459314414414415	-0.7317929611415785
-0.6487339639639641	-0.7334842971078319
-0.6515364864864865	-0.735128264358976
-0.6543390090090091	-0.7367231764921862
-0.6571415315315317	-0.7382756773620109
-0.6599440540540541	-0.7397996621653065
-0.6627465765765767	-0.7413136827309601
-0.6655490990990992	-0.7428372852672918
-0.6683516216216216	-0.7443870194506332
-0.6711541441441442	-0.7459730071284831
-0.6739566666666668	-0.7475968950637788
-0.6767591891891893	-0.7492517182226033
-0.6795617117117118	-0.7509237202382137
-0.6823642342342343	-0.7525956390405664
-0.6851667567567569	-0.754250532086445
-0.6879692792792793	-0.7558750395925913
-0.6907718018018019	-0.7574611496684218
-0.6935743243243244	-0.7590060116347153
-0.696376846846847	-0.7605100045679585
-0.6991793693693694	-0.7619738913338643
-0.701981891891892	-0.763396250564828
-0.7047844144144145	-0.7647723295719384
-0.707586936936937	-0.7660949844343607
-0.7103894594594595	-0.7673576073919182
-0.7131919819819821	-0.768558141408308
-0.7159945045045045	-0.7697027372617062
-0.7187970270270271	-0.7708075417280509
-0.7215995495495496	-0.7718975840846853
-0.7244020720720722	-0.7730026288012151
-0.7272045945945946	-0.7741508999642768
-0.7300071171171172	-0.7753624018410483
-0.7328096396396397	-0.776643855826809
-0.7356121621621622	-0.7779869065441278
-0.7384146846846847	-0.7793703031400923
-0.7412172072072073	-0.7807655279656693
-0.7440197297297299	-0.7821442321610335
-0.7468222522522523	-0.7834852324351176
-0.7496247747747748	-0.7847789519993036
-0.7524272972972974	-0.7860280305728078
-0.7552298198198198	-0.7872441126105909
-0.7580323423423424	-0.7884421138981483
-0.760834864864865	-0.7896341126041282
-0.7636373873873875	-0.7908251037261114
-0.76643990990991	-0.7920121462432188
-0.7692424324324325	-0.7931871562958401
-0.7720449549549551	-0.7943422044068258
-0.7748474774774775	-0.795475165230122
-0.7776500000000001	-0.7965933282079791
-0.7804525225225226	-0.797713226425053
-0.7832550450450451	-0.7988562811724773
-0.7860575675675676	-0.8000414348440203
-0.7888600900900902	-0.8012771930571927
-0.7916626126126127	-0.8025559482445617
-0.7944651351351352	-0.8038529046301544
-0.7972676576576577	-0.8051305094054917
-0.8000701801801803	-0.8063474696879107
-0.8028727027027027	-0.8074698162944112
-0.8056752252252253	-0.8084806339245336
-0.8084777477477478	-0.8093853358355372
-0.8112802702702704	-0.8102106739760411
-0.8140827927927928	-0.8109976333413191
-0.8168853153153154	-0.8117903199660725
-0.8196878378378379	-0.8126242563714121
-0.8224903603603604	-0.8135176966845008
-0.8252928828828829	-0.8144685842872603
-0.8280954054054055	-0.8154579182742274
-0.8308979279279279	-0.8164581900043186
-0.8337004504504505	-0.8174439061499765
-0.836502972972973	-0.8184005860886368
-0.8393054954954956	-0.819329221048221
-0.842108018018018	-0.8202448025378617
-0.8449105405405406	-0.8211696105451955
-0.8477130630630632	-0.8221237804681343
-0.8505155855855856	-0.8231166115928992
-0.8533181081081082	-0.8241418136623808
-0.8561206306306307	-0.8251785038782344
-0.8589231531531533	-0.8261977431349439
-0.8617256756756757	-0.8271724374507272
-0.8645281981981983	-0.8280872082891835
-0.8673307207207208	-0.8289447787120932
-0.8701332432432433	-0.8297665547329709
-0.8729357657657658	-0.8305870177019363
-0.8757382882882884	-0.8314436236672198
-0.8785408108108108	-0.8323654217693268
-0.8813433333333334	-0.8333640438841545
-0.8841458558558559	-0.8344299396377519
-0.8869483783783785	-0.8355350072021672
-0.8897509009009009	-0.8366406907120834
-0.8925534234234235	-0.8377088810161537
-0.895355945945946	-0.8387121396039317
-0.8981584684684685	-0.8396401155522784
-0.900960990990991	-0.8405003911488931
-0.9037635135135136	-0.8413138826084592
-0.9065660360360361	-0.8421066839177647
-0.9093685585585587	-0.8429012857661364
-0.9121710810810811	-0.8437101050234532
-0.9149736036036036	-0.8445332693673449
-0.9177761261261261	-0.8453610032157086
-0.9205786486486487	-0.8461793367362713
-0.9233811711711712	-0.8469767763335565
-0.9261836936936938	-0.847749386951264
-0.9289862162162162	-0.8485024684226516
-0.9317887387387388	-0.8492483579788437
-0.9345912612612612	-0.8500013488865665
-0.9373937837837838	-0.8507717518030955
-0.9401963063063064	-0.8515613821220605
-0.9429988288288289	-0.8523621681539506
-0.9458013513513515	-0.8531583837149239
-0.9486038738738739	-0.8539316672682167
-0.9514063963963965	-0.8546669911342788
-0.9542089189189189	-0.8553574418365202
-0.9570114414414415	-0.8560061558959822
-0.959813963963964	-0.8566248249282025
-0.9626164864864866	-0.8572294321943734
-0.9654190090090091	-0.8578348487702336
-0.9682215315315316	-0.8584502569231351
-0.9710240540540541	-0.8590769768407609
-0.9738265765765766	-0.8597093183752382
-0.9766290990990991	-0.860337933088716
-0.9794316216216217	-0.860954235693572
-0.9822341441441442	-0.8615541291481397
-0.9850366666666668	-0.8621396133436237
-0.9878391891891892	-0.8627177344165349
-0.9906417117117118	-0.8632973937188888
-0.9934442342342342	-0.8638853721086521
-0.9962467567567568	-0.8644832182354509
-0.9990492792792793	-0.8650862920041966
-1.0018518018018019	-0.8656853894959
-1.0046543243243244	-0.8662703404487673
-1.0074568468468468	-0.8668341662157193
-1.0102593693693693	-0.8673761291118449
-1.0130618918918919	-0.8679023995068049
-1.0158644144144144	-0.8684239716810058
-1.018666936936937	-0.868952533117338
-1.0214694594594596	-0.8694958243783388
-1.024271981981982	-0.870054292340378
-1.0270745045045047	-0.870620421270665
-1.029877027027027	-0.8711811629409516
-1.0326795495495495	-0.8717227257884668
-1.035482072072072	-0.8722360535037335
-1.0382845945945947	-0.8727209790238155
-1.0410871171171172	-0.8731874264544661
-1.0438896396396395	-0.8736530313364304
-1.046692162162162	-0.874137813230436
-1.0494946846846847	-0.8746576143714444
-1.0522972072072072	-0.8752185223426068
-1.0550997297297298	-0.8758142313317854
-1.0579022522522523	-0.876427344506816
-1.0607047747747749	-0.8770343034580894
-1.0635072972972974	-0.8776124048750036
-1.06630981981982	-0.8781466552318908
-1.0691123423423423	-0.8786342665458722
-1.0719148648648649	-0.8790853891154318
-1.0747173873873874	-0.8795199318633589
-1.07751990990991	-0.8799616013042424
-1.0803224324324325	-0.880431157496038
-1.0831249549549549	-0.8809410524056089
-1.0859274774774774	-0.8814930455691321
-1.08873	-0.8820793045546216
-1.0915325225225225	-0.8826862890822695
-1.094335045045045	-0.8832998141951212
-1.0971375675675676	-0.8839093951420203
-1.0999400900900902	-0.8845103738554994
-1.1027426126126127	-0.8851032448334684
-1.1055451351351353	-0.8856906864940322
-1.1083476576576576	-0.8862736618711748
-1.1111501801801802	-0.8868482742500285
-1.1139527027027027	-0.8874047462849088
-1.1167552252252253	-0.8879290672259239
-1.1195577477477479	-0.8884068347895269
-1.1223602702702702	-0.8888279814486164
-1.1251627927927927	-0.8891907201390721
-1.1279653153153153	-0.8895032904910034
-1.1307678378378379	-0.889782832849799
-1.1335703603603604	-0.8900516858590519
-1.136372882882883	-0.8903322456626126
-1.1391754054054055	-0.8906419499313016
-1.141977927927928	-0.8909898280036161
-1.1447804504504504	-0.8913754613938625
-1.147582972972973	-0.8917903658289343
-1.1503854954954955	-0.8922210478153916
-1.153188018018018	-0.8926525700984052
-1.1559905405405406	-0.8930715029756311
-1.1587930630630632	-0.8934675822056235
-1.1615955855855855	-0.8938340290749183
-1.164398108108108	-0.8941670422671351
-1.1672006306306306	-0.8944652207771124
-1.1700031531531532	-0.8947295346829813
-1.1728056756756757	-0.8949640072484035
-1.1756081981981983	-0.8951767220259919
-1.1784107207207208	-0.8953803812125081
-1.1812132432432432	-0.895591612239756
-1.1840157657657657	-0.8958285976210925
-1.1868182882882883	-0.8961072647117931
-1.1896208108108108	-0.8964369633089555
-1.1924233333333334	-0.8968169919218743
-1.195225855855856	-0.8972352997747923
-1.1980283783783783	-0.8976701499092798
-1.2008309009009008	-0.8980946313395595
-1.2036334234234234	-0.8984829539544563
-1.206435945945946	-0.8988167896452561
-1.2092384684684685	-0.8990897949733525
-1.212040990990991	-0.899308940709832
-1.2148435135135136	-0.8994922406112473
-1.2176460360360362	-0.8996636003628806
-1.2204485585585585	-0.899846415580352
-1.223251081081081	-0.9000579207744701
-1.2260536036036036	-0.9003059956984201
-1.2288561261261262	-0.9005892690112947
-1.2316586486486487	-0.900900218839747
-1.2344611711711713	-0.9012299496226142
-1.2372636936936936	-0.9015727776197644
-1.2400662162162162	-0.9019288717251246
-1.2428687387387387	-0.9023039289279837
-1.2456712612612613	-0.9027059567577744
-1.2484737837837838	-0.90314030604424
-1.2512763063063064	-0.9036047740494206
-1.254078828828829	-0.904086647437842
-1.2568813513513515	-0.9045629616377917
-1.2596838738738738	-0.9050042223400319
-1.2624863963963964	-0.9053807150947439
-1.265288918918919	-0.9056696904589485
-1.2680914414414415	-0.9058614198386699
-1.270893963963964	-0.905962445128982
-1.2736964864864866	-0.905995160902952
-1.276499009009009	-0.9059938885686063
-1.2793015315315315	-0.9059985002128144
-1.282104054054054	-0.9060471676874025
-1.2849065765765766	-0.9061698422540032
-1.2877090990990991	-0.9063836756778998
-1.2905116216216217	-0.9066909677124353
-1.2933141441441443	-0.9070796030486727
-1.2961166666666666	-0.907525508600364
-1.2989191891891891	-0.907996491775104
-1.3017217117117117	-0.9084568609405772
-1.3045242342342342	-0.9088723493321604
-1.3073267567567568	-0.9092149274350096
-1.3101292792792794	-0.9094670295100937
-1.312931801801802	-0.9096245769382754
-1.3157343243243242	-0.9096980843415046
-1.3185368468468468	-0.9097112399704139
-1.3213393693693694	-0.9096967560317992
-1.324141891891892	-0.9096899556675455
-1.3269444144144145	-0.9097213232336043
-1.329746936936937	-0.9098098166615094
-1.3325494594594596	-0.9099588502385707
-1.335351981981982	-0.910156348171739
-1.3381545045045045	-0.9103791965768506
-1.340957027027027	-0.9106010621061793
-1.3437595495495496	-0.9108013333220903
-1.3465620720720721	-0.9109723260713705
-1.3493645945945947	-0.9111221768976094
-1.352167117117117	-0.911272048989213
-1.3549696396396396	-0.9114480898776578
-1.3577721621621621	-0.9116704522124202
-1.3605746846846847	-0.9119429773305237
-1.3633772072072072	-0.9122473374723203
-1.3661797297297298	-0.9125443516246812
-1.3689822522522523	-0.9127830665987942
-1.3717847747747747	-0.91291564088933
-1.3745872972972972	-0.9129138976295743
-1.3773898198198198	-0.9127823811870943
-1.3801923423423423	-0.91256330079281
-1.382994864864865	-0.9123308293231382
[truncated: 6 more rows]
