# Supplementary material for: Isolation of a planar π-aromatic Bi5− ring in a cobalt-based inverse-sandwich-type complex
Source: Nat Chem. 2025 Jan 20;17(4):547–55. doi: 10.1038/s41557-024-01713-8 (PMC11964920; doi:10.1038/s41557-024-01713-8)
Supplement: Supplementary file 4 — Original magnetic data of compound 1 and origin file of Fig. 3. [file 41557_2024_1713_MOESM4_ESM.zip › sr_and_T/23.json]

{
   "comment": "corrected Loops",
   "temperature": 0.7,
   "measures": [
      {
         "sr": 0.128,
         "angle": 0,
         "trans": 0,
         "cool_t": 1,
         "comment": "to H_stop",
         "data": [
            [
               -1.3999,
               -0.9110967656833382
            ],
            [
               -1.3970974874874873,
               -0.9107467121534782
            ],
            [
               -1.394294974974975,
               -0.9105645064272456
            ],
            [
               -1.3914924624624623,
               -0.910545586704298
            ],
            [
               -1.3886899499499499,
               -0.9106551547815769
            ],
            [
               -1.3858874374374373,
               -0.9108365790465511
            ],
            [
               -1.3830849249249249,
               -0.9110253867985643
            ],
            [
               -1.3802824124124122,
               -0.9111650055951039
            ],
            [
               -1.3774798998998998,
               -0.9112198663838273
            ],
            [
               -1.3746773873873872,
               -0.9111822543978318
            ],
            [
               -1.3718748748748748,
               -0.911071163898959
            ],
            [
               -1.3690723623623622,
               -0.9109238028879585
            ],
            [
               -1.3662698498498498,
               -0.9107825562924197
            ],
            [
               -1.3634673373373372,
               -0.9106814751674404
            ],
            [
               -1.3606648248248248,
               -0.9106363322134972
            ],
            [
               -1.3578623123123121,
               -0.910641005234329
            ],
            [
               -1.3550597997997997,
               -0.9106708584787393
            ],
            [
               -1.3522572872872871,
               -0.9106915806318518
            ],
            [
               -1.3494547747747747,
               -0.9106703232288971
            ],
            [
               -1.346652262262262,
               -0.9105854644496754
            ],
            [
               -1.3438497497497497,
               -0.9104320228678751
            ],
            [
               -1.341047237237237,
               -0.9102213766050755
            ],
            [
               -1.3382447247247247,
               -0.9099759168611421
            ],
            [
               -1.335442212212212,
               -0.9097208995619979
            ],
            [
               -1.3326396996996996,
               -0.9094765165332503
            ],
            [
               -1.329837187187187,
               -0.9092528737616992
            ],
            [
               -1.3270346746746746,
               -0.9090493124619166
            ],
            [
               -1.324232162162162,
               -0.9088578271582262
            ],
            [
               -1.3214296496496496,
               -0.9086688450412714
            ],
            [
               -1.318627137137137,
               -0.9084768620545514
            ],
            [
               -1.3158246246246246,
               -0.9082836347963701
            ],
            [
               -1.313022112112112,
               -0.9080976933315867
            ],
            [
               -1.3102195995995995,
               -0.9079304455357788
            ],
            [
               -1.307417087087087,
               -0.907790513546102
            ],
            [
               -1.3046145745745745,
               -0.9076786630004019
            ],
            [
               -1.301812062062062,
               -0.9075854903741152
            ],
            [
               -1.2990095495495495,
               -0.9074930006103958
            ],
            [
               -1.2962070370370369,
               -0.9073797256969993
            ],
            [
               -1.2934045245245245,
               -0.9072276601444014
            ],
            [
               -1.2906020120120119,
               -0.9070285372036988
            ],
            [
               -1.2877994994994995,
               -0.9067871263646894
            ],
            [
               -1.2849969869869868,
               -0.906520249760034
            ],
            [
               -1.2821944744744744,
               -0.9062517271790813
            ],
            [
               -1.2793919619619618,
               -0.9060049178171634
            ],
            [
               -1.2765894494494494,
               -0.9057954002931472
            ],
            [
               -1.2737869369369368,
               -0.9056263008138654
            ],
            [
               -1.2709844244244244,
               -0.9054878506558763
            ],
            [
               -1.2681819119119118,
               -0.9053612614875084
            ],
            [
               -1.2653793993993994,
               -0.905225487407251
            ],
            [
               -1.2625768868868867,
               -0.9050644415500082
            ],
            [
               -1.2597743743743743,
               -0.9048721092773426
            ],
            [
               -1.2569718618618617,
               -0.9046537884908441
            ],
            [
               -1.2541693493493493,
               -0.904423099757051
            ],
            [
               -1.2513668368368367,
               -0.9041959314413357
            ],
            [
               -1.2485643243243243,
               -0.903983569647645
            ],
            [
               -1.2457618118118117,
               -0.9037875250946033
            ],
            [
               -1.2429592992992993,
               -0.9035979263875733
            ],
            [
               -1.2401567867867866,
               -0.9033960470142599
            ],
            [
               -1.2373542742742742,
               -0.9031600523417584
            ],
            [
               -1.2345517617617616,
               -0.9028719303452921
            ],
            [
               -1.2317492492492492,
               -0.9025232031121435
            ],
            [
               -1.2289467367367366,
               -0.9021175194143458
            ],
            [
               -1.2261442242242242,
               -0.9016693953901398
            ],
            [
               -1.2233417117117116,
               -0.9011997552199402
            ],
            [
               -1.2205391991991992,
               -0.9007300113683616
            ],
            [
               -1.2177366866866866,
               -0.9002768224052458
            ],
            [
               -1.2149341741741742,
               -0.899849251471518
            ],
            [
               -1.2121316616616615,
               -0.8994490064874827
            ],
            [
               -1.2093291491491491,
               -0.8990731959648608
            ],
            [
               -1.2065266366366365,
               -0.8987180748424677
            ],
            [
               -1.203724124124124,
               -0.898381956779287
            ],
            [
               -1.2009216116116115,
               -0.8980659422854433
            ],
            [
               -1.198119099099099,
               -0.8977721579361326
            ],
            [
               -1.1953165865865865,
               -0.8975003907474628
            ],
            [
               -1.192514074074074,
               -0.8972448384495741
            ],
            [
               -1.1897115615615614,
               -0.8969928155900526
            ],
            [
               -1.186909049049049,
               -0.8967265704322778
            ],
            [
               -1.1841065365365364,
               -0.8964281142986485
            ],
            [
               -1.181304024024024,
               -0.8960856212248116
            ],
            [
               -1.1785015115115114,
               -0.8956990639203741
            ],
            [
               -1.175698998998999,
               -0.8952827094021389
            ],
            [
               -1.1728964864864864,
               -0.894862994136387
            ],
            [
               -1.170093973973974,
               -0.8944718649420773
            ],
            [
               -1.1672914614614613,
               -0.894137363290112
            ],
            [
               -1.164488948948949,
               -0.8938744179880755
            ],
            [
               -1.1616864364364363,
               -0.89367901411626
            ],
            [
               -1.158883923923924,
               -0.8935279804075538
            ],
            [
               -1.1560814114114113,
               -0.8933848465575907
            ],
            [
               -1.153278898898899,
               -0.8932101607808214
            ],
            [
               -1.1504763863863863,
               -0.8929730500565112
            ],
            [
               -1.1476738738738739,
               -0.8926602461256337
            ],
            [
               -1.1448713613613613,
               -0.8922795346653871
            ],
            [
               -1.1420688488488488,
               -0.8918564056757217
            ],
            [
               -1.1392663363363362,
               -0.89142498692265
            ],
            [
               -1.1364638238238238,
               -0.8910163326946856
            ],
            [
               -1.1336613113113112,
               -0.8906481053886504
            ],
            [
               -1.1308587987987986,
               -0.8903192575330536
            ],
            [
               -1.1280562862862862,
               -0.890011610865231
            ],
            [
               -1.1252537737737738,
               -0.8896978086868412
            ],
            [
               -1.1224512612612612,
               -0.8893528267228752
            ],
            [
               -1.1196487487487485,
               -0.8889648812881408
            ],
            [
               -1.1168462362362361,
               -0.8885416735468363
            ],
            [
               -1.1140437237237237,
               -0.8881094578913482
            ],
            [
               -1.111241211211211,
               -0.8877049117576334
            ],
            [
               -1.1084386986986985,
               -0.8873623601004053
            ],
            [
               -1.105636186186186,
               -0.8871006656811842
            ],
            [
               -1.1028336736736737,
               -0.8869143976531555
            ],
            [
               -1.100031161161161,
               -0.886772592640811
            ],
            [
               -1.0972286486486484,
               -0.8866259368637261
            ],
            [
               -1.094426136136136,
               -0.8864203583027412
            ],
            [
               -1.0916236236236236,
               -0.886112795535994
            ],
            [
               -1.088821111111111,
               -0.8856840777596149
            ],
            [
               -1.0860185985985984,
               -0.8851447130285077
            ],
            [
               -1.083216086086086,
               -0.8845316642420455
            ],
            [
               -1.0804135735735736,
               -0.8838971312284705
            ],
            [
               -1.077611061061061,
               -0.8832929604209785
            ],
            [
               -1.0748085485485483,
               -0.882755691796054
            ],
            [
               -1.072006036036036,
               -0.8822969625569546
            ],
            [
               -1.0692035235235235,
               -0.8819021302007612
            ],
            [
               -1.066401011011011,
               -0.8815372005623927
            ],
            [
               -1.0635984984984983,
               -0.8811614045059721
            ],
            [
               -1.060795985985986,
               -0.8807409920365425
            ],
            [
               -1.0579934734734735,
               -0.8802595909104514
            ],
            [
               -1.0551909609609609,
               -0.8797218491452095
            ],
            [
               -1.0523884484484483,
               -0.8791495349761891
            ],
            [
               -1.0495859359359359,
               -0.8785719244932682
            ],
            [
               -1.0467834234234235,
               -0.8780142329159353
            ],
            [
               -1.0439809109109108,
               -0.8774883812811871
            ],
            [
               -1.0411783983983982,
               -0.8769893803437643
            ],
            [
               -1.0383758858858858,
               -0.876498453117925
            ],
            [
               -1.0355733733733734,
               -0.8759915055649541
            ],
            [
               -1.0327708608608608,
               -0.8754496038262793
            ],
            [
               -1.0299683483483482,
               -0.8748674242479861
            ],
            [
               -1.0271658358358358,
               -0.8742564446673078
            ],
            [
               -1.0243633233233234,
               -0.8736416339927942
            ],
            [
               -1.0215608108108107,
               -0.8730528354829776
            ],
            [
               -1.0187582982982981,
               -0.8725140309712187
            ],
            [
               -1.0159557857857857,
               -0.8720344877357082
            ],
            [
               -1.0131532732732733,
               -0.8716051261721061
            ],
            [
               -1.0103507607607607,
               -0.8712015435450495
            ],
            [
               -1.007548248248248,
               -0.8707926787696376
            ],
            [
               -1.0047457357357357,
               -0.8703520004210201
            ],
            [
               -1.0019432232232233,
               -0.8698671188532325
            ],
            [
               -0.9991407107107106,
               -0.8693442345092395
            ],
            [
               -0.9963381981981981,
               -0.8688056692577175
            ],
            [
               -0.9935356856856856,
               -0.868281234072622
            ],
            [
               -0.9907331731731731,
               -0.8677964618496876
            ],
            [
               -0.9879306606606606,
               -0.86736194912248
            ],
            [
               -0.9851281481481481,
               -0.8669677488000025
            ],
            [
               -0.9823256356356356,
               -0.8665850232588721
            ],
            [
               -0.9795231231231231,
               -0.8661746050357293
            ],
            [
               -0.9767206106106106,
               -0.8656996284135863
            ],
            [
               -0.973918098098098,
               -0.865137880195175
            ],
            [
               -0.9711155855855855,
               -0.8644895270607853
            ],
            [
               -0.968313073073073,
               -0.8637774278329953
            ],
            [
               -0.9655105605605605,
               -0.8630398003925319
            ],
            [
               -0.962708048048048,
               -0.8623176885962027
            ],
            [
               -0.9599055355355355,
               -0.8616415185001591
            ],
            [
               -0.957103023023023,
               -0.8610213855899391
            ],
            [
               -0.9543005105105105,
               -0.8604444379397029
            ],
            [
               -0.951497997997998,
               -0.8598802515965154
            ],
            [
               -0.9486954854854854,
               -0.8592922955683067
            ],
            [
               -0.9458929729729728,
               -0.858651438563421
            ],
            [
               -0.9430904604604604,
               -0.8579467176911846
            ],
            [
               -0.9402879479479478,
               -0.8571895366054052
            ],
            [
               -0.9374854354354354,
               -0.8564097629583065
            ],
            [
               -0.9346829229229228,
               -0.8556450497616399
            ],
            [
               -0.9318804104104104,
               -0.8549271113499588
            ],
            [
               -0.9290778978978977,
               -0.8542697941813708
            ],
            [
               -0.9262753853853853,
               -0.8536631993382087
            ],
            [
               -0.9234728728728727,
               -0.8530760331506024
            ],
            [
               -0.9206703603603603,
               -0.8524655059135493
            ],
            [
               -0.9178678478478477,
               -0.851791461094946
            ],
            [
               -0.9150653353353353,
               -0.8510299197905056
            ],
            [
               -0.9122628228228227,
               -0.8501813925854513
            ],
            [
               -0.9094603103103103,
               -0.8492710889463875
            ],
            [
               -0.9066577977977976,
               -0.8483409276836498
            ],
            [
               -0.9038552852852852,
               -0.8474360598938147
            ],
            [
               -0.9010527727727726,
               -0.8465904862712301
            ],
            [
               -0.8982502602602602,
               -0.8458166391403621
            ],
            [
               -0.8954477477477477,
               -0.8451024116652848
            ],
            [
               -0.8926452352352352,
               -0.8444165390861467
            ],
            [
               -0.8898427227227227,
               -0.843720365637838
            ],
            [
               -0.8870402102102102,
               -0.8429818586503666
            ],
            [
               -0.8842376976976977,
               -0.8421870026728366
            ],
            [
               -0.8814351851851852,
               -0.8413446613415467
            ],
            [
               -0.8786326726726726,
               -0.8404832893940839
            ],
            [
               -0.8758301601601601,
               -0.8396407079751198
            ],
            [
               -0.8730276476476476,
               -0.8388505416214713
            ],
            [
               -0.8702251351351351,
               -0.8381300368511453
            ],
            [
               -0.8674226226226226,
               -0.8374734664770016
            ],
            [
               -0.8646201101101101,
               -0.8368533658531618
            ],
            [
               -0.8618175975975975,
               -0.8362291373937862
            ],
            [
               -0.859015085085085,
               -0.835560038730349
            ],
            [
               -0.8562125725725724,
               -0.834818101597206
            ],
            [
               -0.8534100600600599,
               -0.8339966030323023
            ],
            [
               -0.8506075475475474,
               -0.833111280726107
            ],
            [
               -0.8478050350350349,
               -0.832193990665214
            ],
            [
               -0.8450025225225224,
               -0.8312810760841538
            ],
            [
               -0.8422000100100099,
               -0.8304004736590285
            ],
            [
               -0.8393974974974974,
               -0.8295619420636482
            ],
            [
               -0.8365949849849849,
               -0.8287536648216687
            ],
            [
               -0.8337924724724723,
               -0.8279462704869309
            ],
            [
               -0.8309899599599598,
               -0.8271028023644786
            ],
            [
               -0.8281874474474473,
               -0.8261912147753339
            ],
            [
               -0.8253849349349348,
               -0.8251952190075595
            ],
            [
               -0.8225824224224223,
               -0.8241199684217091
            ],
            [
               -0.8197799099099098,
               -0.8229908881272372
            ],
            [
               -0.8169773973973973,
               -0.8218462678511047
            ],
            [
               -0.8141748848848848,
               -0.8207262486403288
            ],
            [
               -0.8113723723723723,
               -0.8196618789373613
            ],
            [
               -0.8085698598598597,
               -0.8186676835663276
            ],
            [
               -0.8057673473473472,
               -0.8177398196130612
            ],
            [
               -0.8029648348348347,
               -0.816859908782922
            ],
            [
               -0.8001623223223222,
               -0.8160027464128814
            ],
            [
               -0.7973598098098097,
               -0.8151449360232779
            ],
            [
               -0.7945572972972972,
               -0.8142714407878804
            ],
            [
               -0.7917547847847847,
               -0.813378036222181
            ],
            [
               -0.7889522722722722,
               -0.8124692821619839
            ],
            [
               -0.7861497597597596,
               -0.8115532912865802
            ],
            [
               -0.7833472472472471,
               -0.8106356613923724
            ],
            [
               -0.7805447347347346,
               -0.8097150958708301
            ],
            [
               -0.7777422222222221,
               -0.8087824491364599
            ],
            [
               -0.7749397097097096,
               -0.8078235303507111
            ],
            [
               -0.7721371971971971,
               -0.806824519075338
            ],
            [
               -0.7693346846846846,
               -0.8057778380222953
            ],
            [
               -0.7665321721721721,
               -0.8046861487813319
            ],
            [
               -0.7637296596596596,
               -0.8035628316750669
            ],
            [
               -0.760927147147147,
               -0.8024286070824773
            ],
            [
               -0.7581246346346345,
               -0.801305368598032
            ],
            [
               -0.755322122122122,
               -0.800209314526106
            ],
            [
               -0.7525196096096095,
               -0.7991457258170753
            ],
            [
               -0.749717097097097,
               -0.7981071678031111
            ],
            [
               -0.7469145845845845,
               -0.7970757111551889
            ],
            [
               -0.744112072072072,
               -0.7960284057572766
            ],
            [
               -0.7413095595595595,
               -0.7949441801903678
            ],
            [
               -0.738507047047047,
               -0.7938099359287516
            ],
            [
               -0.7357045345345344,
               -0.7926239700614943
            ],
            [
               -0.7329020220220219,
               -0.7913958295594656
            ],
            [
               -0.7300995095095094,
               -0.7901429063932506
            ],
            [
               -0.7272969969969969,
               -0.7888850964361078
            ],
            [
               -0.7244944844844844,
               -0.7876393312499712
            ],
            [
               -0.7216919719719719,
               -0.7864156257378776
            ],
            [
               -0.7188894594594594,
               -0.78521558390217
            ],
            [
               -0.7160869469469469,
               -0.7840333711563017
            ],
            [
               -0.7132844344344343,
               -0.7828583565230227
            ],
            [
               -0.7104819219219218,
               -0.7816782336428183
            ],
            [
               -0.7076794094094093,
               -0.780481545825612
            ],
            [
               -0.7048768968968968,
               -0.7792590581932355
            ],
            [
               -0.7020743843843843,
               -0.7780040765569562
            ],
            [
               -0.6992718718718718,
               -0.776712306158043
            ],
            [
               -0.6964693593593593,
               -0.7753819591798312
            ],
            [
               -0.6936668468468468,
               -0.7740145189041938
            ],
            [
               -0.6908643343343343,
               -0.772616001899662
            ],
            [
               -0.6880618218218217,
               -0.7711980055135701
            ],
            [
               -0.6852593093093092,
               -0.7697775728137175
            ],
            [
               -0.6824567967967967,
               -0.7683751219638666
            ],
            [
               -0.6796542842842842,
               -0.7670103461794044
            ],
            [
               -0.6768517717717717,
               -0.7656968681832153
            ],
            [
               -0.6740492592592592,
               -0.7644371821415519
            ],
            [
               -0.6712467467467467,
               -0.7632197001457841
            ],
            [
               -0.6684442342342342,
               -0.7620193512904136
            ],
            [
               -0.6656417217217216,
               -0.7608022072849452
            ],
            [
               -0.6628392092092091,
               -0.7595333156881645
            ],
            [
               -0.6600366966966966,
               -0.7581857459731514
            ],
            [
               -0.6572341841841841,
               -0.7567482284131002
            ],
            [
               -0.6544316716716716,
               -0.7552289627582818
            ],
            [
               -0.6516291591591591,
               -0.7536541923520121
            ],
            [
               -0.6488266466466466,
               -0.7520616903789574
            ],
            [
               -0.6460241341341341,
               -0.7504908967843302
            ],
            [
               -0.6432216216216216,
               -0.7489725461732435
            ],
            [
               -0.640419109109109,
               -0.7475208521748646
            ],
            [
               -0.6376165965965965,
               -0.7461305597140944
            ],
            [
               -0.634814084084084,
               -0.7447796691665751
            ],
            [
               -0.6320115715715715,
               -0.7434368608000665
            ],
            [
               -0.629209059059059,
               -0.7420711882491449
            ],
            [
               -0.6264065465465465,
               -0.7406609504543196
            ],
            [
               -0.623604034034034,
               -0.7391990102652339
            ],
            [
               -0.6208015215215215,
               -0.7376930787987592
            ],
            [
               -0.617999009009009,
               -0.7361611990425012
            ],
            [
               -0.6151964964964964,
               -0.7346242549161768
            ],
            [
               -0.6123939839839839,
               -0.733098262412353
            ],
            [
               -0.6095914714714714,
               -0.7315891579429583
            ],
            [
               -0.6067889589589589,
               -0.7300918138883739
            ],
            [
               -0.6039864464464464,
               -0.7285934382999018
            ],
            [
               -0.6011839339339339,
               -0.727079913525498
            ],
            [
               -0.5983814214214214,
               -0.7255425638043267
            ],
            [
               -0.5955789089089089,
               -0.7239826908838627
            ],
            [
               -0.5927763963963963,
               -0.722412033569471
            ],
            [
               -0.5899738838838838,
               -0.7208488043368921
            ],
            [
               -0.5871713713713713,
               -0.7193106045501998
            ],
            [
               -0.5843688588588588,
               -0.7178067331399838
            ],
            [
               -0.5815663463463463,
               -0.7163327434053863
            ],
            [
               -0.5787638338338338,
               -0.7148694324841913
            ],
            [
               -0.5759613213213213,
               -0.7133869830822828
            ],
            [
               -0.5731588088088088,
               -0.7118532115885579
            ],
            [
               -0.5703562962962963,
               -0.7102434151217327
            ],
            [
               -0.5675537837837837,
               -0.708548659288839
            ],
            [
               -0.5647512712712712,
               -0.7067797435640579
            ],
            [
               -0.5619487587587587,
               -0.7049654041449946
            ],
            [
               -0.5591462462462462,
               -0.7031451330325229
            ],
            [
               -0.5563437337337337,
               -0.7013587072871388
            ],
            [
               -0.5535412212212212,
               -0.699635568922977
            ],
            [
               -0.5507387087087087,
               -0.6979872327084236
            ],
            [
               -0.5479361961961962,
               -0.6964049215857369
            ],
            [
               -0.5451336836836836,
               -0.6948629672371716
            ],
            [
               -0.5423311711711711,
               -0.6933267165728156
            ],
            [
               -0.5395286586586586,
               -0.6917623378981672
            ],
            [
               -0.5367261461461461,
               -0.6901454475374686
            ],
            [
               -0.5339236336336336,
               -0.6884660060785515
            ],
            [
               -0.5311211211211211,
               -0.6867282586407151
            ],
            [
               -0.5283186086086086,
               -0.6849461557871819
            ],
            [
               -0.5255160960960961,
               -0.6831361352383012
            ],
            [
               -0.5227135835835836,
               -0.6813099047829565
            ],
            [
               -0.519911071071071,
               -0.6794697210464982
            ],
            [
               -0.5171085585585585,
               -0.6776076917372604
            ],
            [
               -0.514306046046046,
               -0.6757091936012665
            ],
            [
               -0.5115035335335335,
               -0.6737590887226346
            ],
            [
               -0.508701021021021,
               -0.6717485040505056
            ],
            [
               -0.5058985085085085,
               -0.6696797976197462
            ],
            [
               -0.503095995995996,
               -0.6675679860634851
            ],
            [
               -0.5002934834834833,
               -0.6654381057503476
            ],
            [
               -0.49749097097097084,
               -0.6633193092397975
            ],
            [
               -0.4946884584584583,
               -0.6612375207754959
            ],
            [
               -0.4918859459459458,
               -0.6592088723805505
            ],
            [
               -0.4890834334334333,
               -0.6572358192461762
            ],
            [
               -0.4862809209209208,
               -0.6553069331434946
            ],
            [
               -0.4834784084084083,
               -0.6534002182531458
            ],
            [
               -0.48067589589589577,
               -0.6514887697705101
            ],
            [
               -0.47787338338338325,
               -0.6495470177939417
            ],
            [
               -0.47507087087087074,
               -0.64755581482087
            ],
            [
               -0.47226835835835823,
               -0.645505176875671
            ],
            [
               -0.4694658458458457,
               -0.6433943472288033
            ],
            [
               -0.4666633333333332,
               -0.6412297077819307
            ],
            [
               -0.4638608208208207,
               -0.6390216355148124
            ],
            [
               -0.4610583083083082,
               -0.6367815305248155
            ],
            [
               -0.4582557957957957,
               -0.6345199344584671
            ],
            [
               -0.45545328328328316,
               -0.6322460695631567
            ],
            [
               -0.45265077077077065,
               -0.6299684985290874
            ],
            [
               -0.44984825825825814,
               -0.6276961662156171
            ],
            [
               -0.4470457457457456,
               -0.6254389808457981
            ],
            [
               -0.4442432332332331,
               -0.6232073368183297
            ],
            [
               -0.4414407207207206,
               -0.6210104598449968
            ],
            [
               -0.4386382082082081,
               -0.6188539767068009
            ],
            [
               -0.4358356956956956,
               -0.6167374819741633
            ],
            [
               -0.43303318318318307,
               -0.6146529637190856
            ],
            [
               -0.43023067067067056,
               -0.6125847375102134
            ],
            [
               -0.42742815815815804,
               -0.6105111078074343
            ],
            [
               -0.42462564564564553,
               -0.608407482552898
            ],
            [
               -0.421823133133133,
               -0.6062502744564175
            ],
            [
               -0.4190206206206205,
               -0.6040207470276238
            ],
            [
               -0.416218108108108,
               -0.6017080362493328
            ],
            [
               -0.4134155955955955,
               -0.5993108444549884
            ],
            [
               -0.410613083083083,
               -0.5968376485259157
            ],
            [
               -0.40781057057057046,
               -0.5943055675249749
            ],
            [
               -0.40500805805805795,
               -0.5917382105254709
            ],
            [
               -0.40220554554554544,
               -0.5891628548024477
            ],
            [
               -0.39940303303303293,
               -0.5866072344241617
            ],
            [
               -0.3966005205205205,
               -0.5840961345065179
            ],
            [
               -0.3937980080080079,
               -0.5816479677427433
            ],
            [
               -0.3909954954954955,
               -0.5792715942920024
            ],
            [
               -0.3881929829829829,
               -0.5769638062547693
            ],
            [
               -0.3853904704704705,
               -0.5747080490094179
            ],
            [
               -0.38258795795795786,
               -0.572474984491024
            ],
            [
               -0.37978544544544546,
               -0.5702253292593511
            ],
            [
               -0.37698293293293283,
               -0.5679150012227505
            ],
            [
               -0.37418042042042043,
               -0.5655020484076971
            ],
            [
               -0.3713779079079078,
               -0.5629542544167476
            ],
            [
               -0.3685753953953954,
               -0.5602559003714782
            ],
            [
               -0.3657728828828828,
               -0.5574120757261716
            ],
            [
               -0.3629703703703704,
               -0.5544492576779858
            ],
            [
               -0.36016785785785776,
               -0.5514115939562496
            ],
            [
               -0.35736534534534536,
               -0.5483532803957587
            ],
            [
               -0.35456283283283274,
               -0.5453283898855297
            ],
            [
               -0.35176032032032034,
               -0.5423802245330516
            ],
            [
               -0.3489578078078077,
               -0.5395325173122876
            ],
            [
               -0.3461552952952953,
               -0.5367845032463894
            ],
            [
               -0.3433527827827827,
               -0.5341110591478633
            ],
            [
               -0.3405502702702703,
               -0.5314679612617808
            ],
            [
               -0.33774775775775767,
               -0.528801113328744
            ],
            [
               -0.33494524524524527,
               -0.5260576574336657
            ],
            [
               -0.33214273273273265,
               -0.5231964414445374
            ],
            [
               -0.32934022022022025,
               -0.5201954987095834
            ],
            [
               -0.3265377077077076,
               -0.5170549564135976
            ],
            [
               -0.323735195195195,
               -0.5137949350920188
            ],
            [
               -0.3209326826826826,
               -0.5104492374211218
            ],
            [
               -0.31813017017017,
               -0.5070566292821335
            ],
            [
               -0.3153276576576576,
               -0.503652031085603
            ],
            [
               -0.31252514514514496,
               -0.5002598344335212
            ],
            [
               -0.30972263263263256,
               -0.4968908767443346
            ],
            [
               -0.30692012012011993,
               -0.49354353936160517
            ],
            [
               -0.30411760760760753,
               -0.4902082813626943
            ],
            [
               -0.3013150950950949,
               -0.48687400149379384
            ],
            [
               -0.2985125825825825,
               -0.4835341861089279
            ],
            [
               -0.2957100700700699,
               -0.48019096421091206
            ],
            [
               -0.2929075575575575,
               -0.47685589251348276
            ],
            [
               -0.29010504504504486,
               -0.4735473195043241
            ],
            [
               -0.28730253253253246,
               -0.4702852201835324
            ],
            [
               -0.28450002002001984,
               -0.4670851420186783
            ],
            [
               -0.28169750750750744,
               -0.4639531370985706
            ],
            [
               -0.2788949949949948,
               -0.46088321198115484
            ],
            [
               -0.2760924824824824,
               -0.4578580194457647
            ],
            [
               -0.2732899699699698,
               -0.4548525031502448
            ],
            [
               -0.2704874574574574,
               -0.45183930922922605
            ],
            [
               -0.26768494494494477,
               -0.44879428314537634
            ],
            [
               -0.26488243243243237,
               -0.44570043148476773
            ],
            [
               -0.26207991991991975,
               -0.44254932103514305
            ],
            [
               -0.25927740740740735,
               -0.4393398091449923
            ],
            [
               -0.2564748948948947,
               -0.4360749349097986
            ],
            [
               -0.2536723823823823,
               -0.4327584253065833
            ],
            [
               -0.2508698698698697,
               -0.42939235939000525
            ],
            [
               -0.2480673573573573,
               -0.42597704301672507
            ],
            [
               -0.24526484484484468,
               -0.4225132349654936
            ],
            [
               -0.24246233233233228,
               -0.4190058480136725
            ],
            [
               -0.23965981981981965,
               -0.4154674951159067
            ],
            [
               -0.23685730730730725,
               -0.4119200590588253
            ],
            [
               -0.23405479479479463,
               -0.4083929514474441
            ],
            [
               -0.23125228228228223,
               -0.4049177787667077
            ],
            [
               -0.2284497697697696,
               -0.4015204269430162
            ],
            [
               -0.2256472572572572,
               -0.398212678524464
            ],
            [
               -0.22284474474474458,
               -0.3949859866384409
            ],
            [
               -0.22004223223223218,
               -0.39180971599511666
            ],
            [
               -0.21723971971971956,
               -0.3886350523104813
            ],
            [
               -0.21443720720720716,
               -0.3854041739611698
            ],
            [
               -0.21163469469469454,
               -0.3820626549993487
            ],
            [
               -0.20883218218218214,
               -0.3785719450663559
            ],
            [
               -0.2060296696696695,
               -0.37491853583948115
            ],
            [
               -0.2032271571571571,
               -0.3711171976306287
            ],
            [
               -0.2004246446446445,
               -0.3672072599331198
            ],
            [
               -0.1976221321321321,
               -0.36324285653281924
            ],
            [
               -0.19481961961961947,
               -0.3592797725556481
            ],
            [
               -0.19201710710710707,
               -0.35536248809211696
            ],
            [
               -0.18921459459459444,
               -0.3515149093914362
            ],
            [
               -0.18641208208208204,
               -0.34773714107357706
            ],
            [
               -0.18360956956956942,
               -0.3440088325032998
            ],
            [
               -0.18080705705705702,
               -0.3402976940979288
            ],
            [
               -0.1780045445445444,
               -0.33657032488796584
            ],
            [
               -0.175202032032032,
               -0.33280196297006664
            ],
            [
               -0.17239951951951937,
               -0.32898230797774813
            ],
            [
               -0.16959700700700697,
               -0.32511596887182065
            ],
            [
               -0.16679449449449435,
               -0.3212178868591132
            ],
            [
               -0.16399198198198195,
               -0.31730568219487904
            ],
            [
               -0.16118946946946933,
               -0.31339176439723754
            ],
            [
               -0.15838695695695693,
               -0.3094779628358974
            ],
            [
               -0.1555844444444443,
               -0.30555444135098503
            ],
            [
               -0.1527819319319319,
               -0.3016031186608456
            ],
            [
               -0.14997941941941928,
               -0.2976042596562008
            ],
            [
               -0.14717690690690688,
               -0.2935438537478497
            ],
            [
               -0.14437439439439426,
               -0.2894191910472153
            ],
            [
               -0.14157188188188186,
               -0.2852407261429544
            ],
            [
               -0.13876936936936923,
               -0.28102962286926264
            ],
            [
               -0.13596685685685683,
               -0.27681183851497176
            ],
            [
               -0.1331643443443442,
               -0.2726107299041121
            ],
            [
               -0.1303618318318318,
               -0.2684405783169092
            ],
            [
               -0.1275593193193192,
               -0.26430302342382045
            ],
            [
               -0.12475680680680679,
               -0.26018734289392736
            ],
            [
               -0.12195429429429416,
               -0.25607420469712733
            ],
            [
               -0.11915178178178176,
               -0.2519414159612456
            ],
            [
               -0.11634926926926914,
               -0.24776966537744655
            ],
            [
               -0.11354675675675674,
               -0.24354645564265448
            ],
            [
               -0.11074424424424412,
               -0.23926723375272313
            ],
            [
               -0.10794173173173172,
               -0.2349338221342296
            ],
            [
               -0.1051392192192191,
               -0.23055121765509773
            ],
            [
               -0.10233670670670669,
               -0.22612431081693757
            ],
            [
               -0.09953419419419407,
               -0.22165592899090952
            ],
            [
               -0.09673168168168167,
               -0.21714691462657937
            ],
            [
               -0.09392916916916905,
               -0.2125980050950172
            ],
            [
               -0.09112665665665665,
               -0.20801246693511471
            ],
            [
               -0.08832414414414402,
               -0.2033980773043485
            ],
            [
               -0.08552163163163162,
               -0.19876728176460262
            ],
            [
               -0.082719119119119,
               -0.19413509789590916
            ],
            [
               -0.0799166066066066,
               -0.18951528755305064
            ],
            [
               -0.07711409409409398,
               -0.1849161084739514
            ],
            [
               -0.07431158158158158,
               -0.18033725795684014
            ],
            [
               -0.07150906906906895,
               -0.17576929925685464
            ],
            [
               -0.06870655655655655,
               -0.1711960156327798
            ],
            [
               -0.06590404404404393,
               -0.16659907303458787
            ],
            [
               -0.06310153153153153,
               -0.16196348875206001
            ],
            [
               -0.06029901901901891,
               -0.15728204223414893
            ],
            [
               -0.057496506506506506,
               -0.15255708081383557
            ],
            [
               -0.054693993993993884,
               -0.1477990718105212
            ],
            [
               -0.05189148148148148,
               -0.14302241688827794
            ],
            [
               -0.04908896896896886,
               -0.13824004977841897
            ],
            [
               -0.04628645645645646,
               -0.1334588071858439
            ],
            [
               -0.04348394394394384,
               -0.1286773067035783
            ],
            [
               -0.040681431431431436,
               -0.12388716042997089
            ],
            [
               -0.037878918918918814,
               -0.11907711657813363
            ],
            [
               -0.03507640640640641,
               -0.11423860227790511
            ],
            [
               -0.03227389389389379,
               -0.10937055602310475
            ],
            [
               -0.02947138138138139,
               -0.10448161901686376
            ],
            [
               -0.026668868868868767,
               -0.09958865706997799
            ],
            [
               -0.023866356356356366,
               -0.09471189927312068
            ],
            [
               -0.021063843843843744,
               -0.08986823847323294
            ],
            [
               -0.018261331331331343,
               -0.08506498229300802
            ],
            [
               -0.01545881881881872,
               -0.08029628848648279
            ],
            [
               -0.01265630630630632,
               -0.07554366350670327
            ],
            [
               -0.009853793793793697,
               -0.07078053512789434
            ],
            [
               -0.007051281281281296,
               -0.06597950550028475
            ],
            [
               -0.004248768768768674,
               -0.06111994810662785
            ],
            [
               -0.001446256256256273,
               -0.05619347133591607
            ],
            [
               0.0013562562562563496,
               -0.05120549166222227
            ],
            [
               0.00415876876876875,
               -0.046172493447995344
            ],
            [
               0.006961281281281373,
               -0.04111603224483901
            ],
            [
               0.009763793793793774,
               -0.03605564118064414
            ],
            [
               0.012566306306306396,
               -0.031003134471920824
            ],
            [
               0.015368818818818797,
               -0.025960249897621912
            ],
            [
               0.01817133133133142,
               -0.020920331422533023
            ],
            [
               0.02097384384384382,
               -0.01587326921235621
            ],
            [
               0.023776356356356443,
               -0.010811720379110268
            ],
            [
               0.026578868868868843,
               -0.005736160323706829
            ],
            [
               0.029381381381381466,
               -0.0006567340846580505
            ],
            [
               0.03218389389389387,
               0.004408958243049654
            ],
            [
               0.03498640640640649,
               0.0094415142197809
            ],
            [
               0.03778891891891911,
               0.014426904659987472
            ],
            [
               0.04059143143143151,
               0.019362638608687366
            ],
            [
               0.043393943943944135,
               0.02426065968559632
            ],
            [
               0.046196456456456536,
               0.029145791193922077
            ],
            [
               0.04899896896896916,
               0.034050044700356386
            ],
            [
               0.05180148148148156,
               0.039004499965652584
            ],
            [
               0.05460399399399418,
               0.04403126762761317
            ],
            [
               0.05740650650650658,
               0.04913798771011835
            ],
            [
               0.060209019019019205,
               0.05431643271787023
            ],
            [
               0.0630115315315316,
               0.05954540070747344
            ],
            [
               0.06581404404404423,
               0.06479669757266376
            ],
            [
               0.06861655655655663,
               0.0700421030835719
            ],
            [
               0.07141906906906925,
               0.07525908971198902
            ],
            [
               0.07422158158158165,
               0.0804337242354628
            ],
            [
               0.07702409409409428,
               0.08556035030656459
            ],
            [
               0.07982660660660668,
               0.09063886918266711
            ],
            [
               0.0826291191191193,
               0.09567124541722757
            ],
            [
               0.0854316316316317,
               0.10065897307643162
            ],
            [
               0.08823414414414432,
               0.1056026307715755
            ],
            [
               0.09103665665665672,
               0.11050359395800444
            ],
            [
               0.09383916916916935,
               0.11536689936366859
            ],
            [
               0.09664168168168175,
               0.12020361309984526
            ],
            [
               0.09944419419419437,
               0.12503111737703163
            ],
            [
               0.10224670670670677,
               0.12987049959096128
            ],
            [
               0.10504921921921939,
               0.13474141828432945
            ],
            [
               0.10785173173173179,
               0.1396559708753556
            ],
            [
               0.11065424424424442,
               0.14461373161524968
            ],
            [
               0.11345675675675682,
               0.14959997472055336
            ],
            [
               0.11625926926926944,
               0.15458815105408216
            ],
            [
               0.11906178178178184,
               0.15954625522241708
            ],
            [
               0.12186429429429446,
               0.16444531086286437
            ],
            [
               0.12466680680680686,
               0.16926733869073446
            ],
            [
               0.12746931931931949,
               0.17401019931971712
            ],
            [
               0.13027183183183189,
               0.17868765260080824
            ],
            [
               0.1330743443443445,
               0.18332454334540382
            ],
            [
               0.1358768568568569,
               0.18794867097364465
            ],
            [
               0.13867936936936953,
               0.19258204373937743
            ],
            [
               0.14148188188188193,
               0.19723443842905755
            ],
            [
               0.14428439439439456,
               0.2019013870743912
            ],
            [
               0.14708690690690696,
               0.20656716035039765
            ],
            [
               0.14988941941941958,
               0.21121155495196878
            ],
            [
               0.15269193193193198,
               0.21581794595649162
            ],
            [
               0.1554944444444446,
               0.2203796217867205
            ],
            [
               0.158296956956957,
               0.2249020481757113
            ],
            [
               0.16109946946946962,
               0.22940019441077286
            ],
            [
               0.16390198198198203,
               0.2338918741300754
            ],
            [
               0.16670449449449465,
               0.2383895512551768
            ],
            [
               0.16950700700700705,
               0.2428936928952534
            ],
            [
               0.17230951951951967,
               0.2473902733108469
            ],
            [
               0.17511203203203207,
               0.25185359966011484
            ],
            [
               0.1779145445445447,
               0.2562537398404606
            ],
            [
               0.1807170570570571,
               0.2605661544095679
            ],
            [
               0.18351956956956972,
               0.2647802704286651
            ],
            [
               0.18632208208208212,
               0.2689040044308558
            ],
            [
               0.18912459459459474,
               0.2729625647024897
            ],
            [
               0.19192710710710714,
               0.276991785992316
            ],
            [
               0.19472961961961976,
               0.28102810404489015
            ],
            [
               0.19753213213213217,
               0.2850984157056062
            ],
            [
               0.2003346446446448,
               0.2892130960988095
            ],
            [
               0.2031371571571572,
               0.2933643519504353
            ],
            [
               0.2059396696696698,
               0.29753026631931956
            ],
            [
               0.2087421821821822,
               0.3016829757426098
            ],
            [
               0.21154469469469483,
               0.3057980828803247
            ],
            [
               0.21434720720720724,
               0.3098621024232197
            ],
            [
               0.21714971971971986,
               0.3138755511250283
            ],
            [
               0.21995223223223226,
               0.31785091319792025
            ],
            [
               0.22275474474474488,
               0.3218065475392022
            ],
            [
               0.22555725725725728,
               0.32575899502640304
            ],
            [
               0.2283597697697699,
               0.32971660521794166
            ],
            [
               0.2311622822822823,
               0.33367678911211757
            ],
            [
               0.23396479479479493,
               0.3376277661328804
            ],
            [
               0.23676730730730733,
               0.34155395327022886
            ],
            [
               0.23956981981981995,
               0.3454427808288942
            ],
            [
               0.24237233233233235,
               0.34929021140486344
            ],
            [
               0.24517484484484497,
               0.3531027645001357
            ],
            [
               0.24797735735735738,
               0.35689520310709
            ],
            [
               0.25077986986987,
               0.36068470993273644
            ],
            [
               0.2535823823823824,
               0.3644837435738888
            ],
            [
               0.256384894894895,
               0.3682943087808552
            ],
            [
               0.2591874074074074,
               0.3721058938805855
            ],
            [
               0.26198991991992004,
               0.3758979962347996
            ],
            [
               0.26479243243243245,
               0.3796464628545026
            ],
            [
               0.26759494494494507,
               0.38333144315163187
            ],
            [
               0.27039745745745747,
               0.3869441149225971
            ],
            [
               0.2731999699699701,
               0.39048974357225646
            ],
            [
               0.2760024824824825,
               0.39398592954167033
            ],
            [
               0.2788049949949951,
               0.3974566217705186
            ],
            [
               0.2816075075075075,
               0.400923999155815
            ],
            [
               0.28441002002002014,
               0.4044010913943961
            ],
            [
               0.28721253253253254,
               0.40788774361846114
            ],
            [
               0.29001504504504516,
               0.4113713217816112
            ],
            [
               0.29281755755755756,
               0.414831846609637
            ],
            [
               0.2956200700700702,
               0.41824965450461477
            ],
            [
               0.2984225825825826,
               0.4216127910962484
            ],
            [
               0.3012250950950952,
               0.42492146909566814
            ],
            [
               0.3040276076076076,
               0.4281880163324321
            ],
            [
               0.30683012012012023,
               0.4314323987508881
            ],
            [
               0.30963263263263263,
               0.4346750182642818
            ],
            [
               0.31243514514514525,
               0.43792946654712195
            ],
            [
               0.31523765765765766,
               0.4411979072397483
            ],
            [
               0.3180401701701703,
               0.44447076886855086
            ],
            [
               0.3208426826826827,
               0.4477308273253491
            ],
            [
               0.3236451951951953,
               0.4509601321689358
            ],
            [
               0.3264477077077077,
               0.454147183254767
            ],
            [
               0.3292502202202203,
               0.4572916771490874
            ],
            [
               0.3320527327327327,
               0.4604050455408209
            ],
            [
               0.33485524524524535,
               0.46350656481707475
            ],
            [
               0.33765775775775775,
               0.4666164511963393
            ],
            [
               0.34046027027027037,
               0.4697484658887193
            ],
            [
               0.34326278278278277,
               0.47290473144150336
            ],
            [
               0.3460652952952954,
               0.4760746411519629
            ],
            [
               0.3488678078078078,
               0.47923823394862364
            ],
            [
               0.3516703203203204,
               0.4823727680697686
            ],
            [
               0.3544728328328328,
               0.48546006588175356
            ],
            [
               0.35727534534534544,
               0.4884919487137019
            ],
            [
               0.36007785785785784,
               0.49147182636674813
            ],
            [
               0.36288037037037046,
               0.494411970574137
            ],
            [
               0.36568288288288286,
               0.49732763624703363
            ],
            [
               0.3684853953953955,
               0.5002303851698817
            ],
            [
               0.3712879079079079,
               0.503123264021257
            ],
            [
               0.3740904204204205,
               0.5059997747823561
            ],
            [
               0.3768929329329329,
               0.5088471117615078
            ],
            [
               0.37969544544544553,
               0.51165247048828
            ],
            [
               0.38249795795795793,
               0.5144099875750969
            ],
            [
               0.38530047047047056,
               0.517125525087755
            ],
            [
               0.38810298298298296,
               0.5198172161266685
            ],
            [
               0.3909054954954956,
               0.5225111998444358
            ],
            [
               0.393708008008008,
               0.5252337497405681
            ],
            [
               0.3965105205205206,
               0.5280023883420658
            ],
            [
               0.3993130330330332,
               0.5308190664457508
            ],
            [
               0.4021155455455456,
               0.5336678726299957
            ],
            [
               0.40491805805805825,
               0.5365182339213572
            ],
            [
               0.40772057057057065,
               0.5393327030293344
            ],
            [
               0.4105230830830833,
               0.5420768672926064
            ],
            [
               0.4133255955955957,
               0.5447282168100536
            ],
            [
               0.4161281081081083,
               0.5472812193223249
            ],
            [
               0.4189306206206207,
               0.54974721044228
            ],
            [
               0.4217331331331333,
               0.5521495187902045
            ],
            [
               0.4245356456456457,
               0.5545158458126863
            ],
            [
               0.42733815815815834,
               0.5568707328345871
            ],
            [
               0.43014067067067074,
               0.5592306931721035
            ],
            [
               0.43294318318318337,
               0.5616033845083006
            ],
            [
               0.43574569569569577,
               0.563990519881246
            ],
            [
               0.4385482082082084,
               0.5663927144923325
            ],
            [
               0.4413507207207208,
               0.5688137216027803
            ],
            [
               0.4441532332332334,
               0.5712618164249241
            ],
            [
               0.4469557457457458,
               0.5737473314874482
            ],
            [
               0.44975825825825844,
               0.5762770535224966
            ],
            [
               0.45256077077077084,
               0.5788476928240458
            ],
            [
               0.45536328328328346,
               0.5814413235780381
            ],
            [
               0.45816579579579586,
               0.5840252533789414
            ],
            [
               0.4609683083083085,
               0.5865573188881794
            ],
            [
               0.4637708208208209,
               0.58899562369424
            ],
            [
               0.4665733333333335,
               0.5913099545243495
            ],
            [
               0.4693758458458459,
               0.5934912112551832
            ],
            [
               0.47217835835835853,
               0.5955555472865872
            ],
            [
               0.47498087087087093,
               0.5975414757072393
            ],
            [
               0.47778338338338355,
               0.5995004514720046
            ],
            [
               0.48058589589589595,
               0.6014836201108938
            ],
            [
               0.4833884084084086,
               0.6035287612501599
            ],
            [
               0.486190920920921,
               0.6056514609067616
            ],
            [
               0.4889934334334336,
               0.607843190279975
            ],
            [
               0.491795945945946,
               0.6100766995323714
            ],
            [
               0.4945984584584586,
               0.6123167280865303
            ],
            [
               0.497400970970971,
               0.6145323185688877
            ],
            [
               0.5002034834834836,
               0.6167065911442104
            ],
            [
               0.503005995995996,
               0.6188408300882142
            ],
            [
               0.5058085085085087,
               0.6209517948945978
            ],
            [
               0.5086110210210211,
               0.6230635596496408
            ],
            [
               0.5114135335335337,
               0.6251970600221862
            ],
            [
               0.5142160460460461,
               0.6273612302960412
            ],
            [
               0.5170185585585587,
               0.6295489113461615
            ],
            [
               0.5198210710710711,
               0.6317388786635122
            ],
            [
               0.5226235835835837,
               0.6339030572501516
            ],
            [
               0.5254260960960961,
               0.6360160950813489
            ],
            [
               0.5282286086086088,
               0.6380636495142575
            ],
            [
               0.5310311211211212,
               0.6400462935561462
            ],
            [
               0.5338336336336338,
               0.6419776580406782
            ],
            [
               0.5366361461461462,
               0.6438776506170083
            ],
            [
               0.5394386586586588,
               0.6457634990682244
            ],
            [
               0.5422411711711712,
               0.6476422344642653
            ],
            [
               0.5450436836836838,
               0.6495077194016707
            ],
            [
               0.5478461961961962,
               0.6513436088603456
            ],
            [
               0.5506487087087089,
               0.6531313305676971
            ],
            [
               0.5534512212212213,
               0.6548601424568816
            ],
            [
               0.5562537337337339,
               0.6565353392447344
            ],
            [
               0.5590562462462463,
               0.6581811425690238
            ],
            [
               0.5618587587587589,
               0.659836599246123
            ],
            [
               0.5646612712712713,
               0.6615453176999362
            ],
            [
               0.5674637837837839,
               0.6633422012273379
            ],
            [
               0.5702662962962963,
               0.6652416340356624
            ],
            [
               0.573068808808809,
               0.6672313351353092
            ],
            [
               0.5758713213213213,
               0.6692743474023679
            ],
            [
               0.578673833833834,
               0.6713189441724496
            ],
            [
               0.5814763463463464,
               0.6733135298101776
            ],
            [
               0.584278858858859,
               0.6752218280702216
            ],
            [
               0.5870813713713714,
               0.6770334320802494
            ],
            [
               0.589883883883884,
               0.6787662376431686
            ],
            [
               0.5926863963963964,
               0.6804599249576989
            ],
            [
               0.595488908908909,
               0.682162602198909
            ],
            [
               0.5982914214214214,
               0.6839149757680121
            ],
            [
               0.6010939339339341,
               0.6857372004486635
            ],
            [
               0.6038964464464465,
               0.6876226238834842
            ],
            [
               0.6066989589589589,
               0.6895403019273354
            ],
            [
               0.6095014714714717,
               0.6914452297013347
            ],
            [
               0.6123039839839841,
               0.6932927086764524
            ],
            [
               0.6151064964964965,
               0.6950520026118404
            ],
            [
               0.6179090090090089,
               0.6967148312887158
            ],
            [
               0.6207115215215218,
               0.6982961395479736
            ],
            [
               0.6235140340340342,
               0.699827279169179
            ],
            [
               0.6263165465465466,
               0.7013443063387693
            ],
            [
               0.629119059059059,
               0.7028756494927579
            ],
            [
               0.6319215715715718,
               0.7044334346662275
            ],
            [
               0.6347240840840842,
               0.7060113019222034
            ],
            [
               0.6375265965965966,
               0.7075891571718027
            ],
            [
               0.640329109109109,
               0.7091428409283012
            ],
            [
               0.6431316216216219,
               0.7106550237817276
            ],
            [
               0.6459341341341343,
               0.7121233208397743
            ],
            [
               0.6487366466466467,
               0.7135627254029309
            ],
            [
               0.651539159159159,
               0.715001562815684
            ],
            [
               0.6543416716716719,
               0.7164724878472941
            ],
            [
               0.6571441841841843,
               0.7180017661101246
            ],
            [
               0.6599466966966967,
               0.7196006035461158
            ],
            [
               0.6627492092092091,
               0.7212614703483768
            ],
            [
               0.665551721721722,
               0.7229605398398631
            ],
            [
               0.6683542342342343,
               0.7246652093908286
            ],
            [
               0.6711567467467467,
               0.7263439638376473
            ],
            [
               0.6739592592592591,
               0.7279751700005346
            ],
            [
               0.676761771771772,
               0.7295519500168842
            ],
            [
               0.6795642842842844,
               0.731081817938896
            ],
            [
               0.6823667967967968,
               0.7325816820659545
            ],
            [
               0.6851693093093092,
               0.7340704037864665
            ],
            [
               0.687971821821822,
               0.7355618001873674
            ],
            [
               0.6907743343343344,
               0.7370605707065618
            ],
            [
               0.6935768468468468,
               0.7385623233791314
            ],
            [
               0.6963793593593592,
               0.7400572074640472
            ],
            [
               0.6991818718718721,
               0.7415352788048495
            ],
            [
               0.7019843843843845,
               0.7429911541311924
            ],
            [
               0.7047868968968969,
               0.7444259469877013
            ],
            [
               0.7075894094094093,
               0.7458457228043915
            ],
            [
               0.7103919219219221,
               0.7472572524854799
            ],
            [
               0.7131944344344345,
               0.7486630584387142
            ],
            [
               0.7159969469469469,
               0.7500581389113454
            ],
            [
               0.7187994594594593,
               0.7514301521045579
            ],
            [
               0.7216019719719722,
               0.7527634585936269
            ],
            [
               0.7244044844844846,
               0.7540457890368093
            ],
            [
               0.727206996996997,
               0.7552750666281576
            ],
            [
               0.7300095095095094,
               0.7564635803214332
            ],
            [
               0.7328120220220222,
               0.7576374542054867
            ],
            [
               0.7356145345345346,
               0.7588309607006456
            ],
            [
               0.738417047047047,
               0.7600771173551192
            ],
            [
               0.7412195595595594,
               0.7613974943755336
            ],
            [
               0.7440220720720723,
               0.762794671814319
            ],
            [
               0.7468245845845847,
               0.7642500893498722
            ],
            [
               0.7496270970970971,
               0.7657283286970273
            ],
            [
               0.7524296096096099,
               0.7671867302978183
            ],
            [
               0.7552321221221223,
               0.7685874151459066
            ],
            [
               0.7580346346346347,
               0.7699079095810468
            ],
            [
               0.7608371471471471,
               0.7711469781649493
            ],
            [
               0.76363965965966,
               0.7723238325825932
            ],
            [
               0.7664421721721724,
               0.773471070857948
            ],
            [
               0.7692446846846848,
               0.7746237578912798
            ],
            [
               0.7720471971971972,
               0.7758082774424555
            ],
            [
               0.77484970970971,
               0.7770345552138249
            ],
            [
               0.7776522222222224,
               0.7782940017936608
            ],
            [
               0.7804547347347348,
               0.7795635104528091
            ],
            [
               0.7832572472472472,
               0.7808137880186222
            ],
            [
               0.7860597597597601,
               0.7820189201738561
            ],
            [
               0.7888622722722725,
               0.783163842582747
            ],
            [
               0.7916647847847849,
               0.7842473524780691
            ],
            [
               0.7944672972972973,
               0.7852800656032997
            ],
            [
               0.7972698098098101,
               0.7862786276472802
            ],
            [
               0.8000723223223225,
               0.787258816898828
            ],
            [
               0.8028748348348349,
               0.788230439619376
            ],
            [
               0.8056773473473473,
               0.7891960389014294
            ],
            [
               0.8084798598598602,
               0.7901537626032296
            ],
            [
               0.8112823723723726,
               0.7911029209701779
            ],
            [
               0.814084884884885,
               0.7920495243865089
            ],
            [
               0.8168873973973974,
               0.7930089325408154
            ],
            [
               0.8196899099099102,
               0.7940037712402963
            ],
            [
               0.8224924224224226,
               0.7950571337844536
            ],
            [
               0.825294934934935,
               0.7961830982387166
            ],
            [
               0.8280974474474474,
               0.797377988539107
            ],
            [
               0.8308999599599602,
               0.7986160082976901
            ],
            [
               0.8337024724724726,
               0.7998517180313182
            ],
            [
               0.836504984984985,
               0.80102963678638
            ],
            [
               0.8393074974974974,
               0.8020987477984202
            ],
            [
               0.8421100100100103,
               0.8030277453556162
            ],
            [
               0.8449125225225227,
               0.8038161943732332
            ],
            [
               0.8477150350350351,
               0.8044976928088865
            ],
            [
               0.8505175475475475,
               0.8051334055459095
            ],
            [
               0.8533200600600603,
               0.8057972805737136
            ],
            [
               0.8561225725725727,
               0.8065569201902734
            ],
            [
               0.8589250850850851,
               0.8074555826498067
            ],
            [
               0.8617275975975975,
               0.8085006152530605
            ],
            [
               0.8645301101101104,
               0.8096617891931455
            ],
            [
               0.8673326226226228,
               0.8108800780327992
            ],
            [
               0.8701351351351352,
               0.8120843114451681
            ],
            [
               0.8729376476476476,
               0.8132108185456464
            ],
            [
               0.8757401601601604,
               0.8142203675527417
            ],
            [
               0.8785426726726728,
               0.8151076401366528
            ],
            [
               0.8813451851851852,
               0.8159008250498129
            ],
            [
               0.8841476976976976,
               0.816651913040009
            ],
            [
               0.8869502102102105,
               0.8174209770242842
            ],
            [
               0.8897527227227229,
               0.8182593068939084
            ],
            [
               0.8925552352352353,
               0.8191962998946233
            ],
            [
               0.8953577477477477,
               0.8202335568425431
            ],
            [
               0.8981602602602605,
               0.8213472366131356
            ],
            [
               0.9009627727727729,
               0.8224971810282887
            ],
            [
               0.9037652852852853,
               0.8236394408419692
            ],
            [
               0.9065677977977977,
               0.8247381509627103
            ],
            [
               0.9093703103103106,
               0.825773339033319
            ],
            [
               0.912172822822823,
               0.8267428933626154
            ],
            [
               0.9149753353353354,
               0.8276589499986027
            ],
            [
               0.9177778478478478,
               0.8285406916641032
            ],
            [
               0.9205803603603606,
               0.8294064461302634
            ],
            [
               0.923382872872873,
               0.8302678136731838
            ],
            [
               0.9261853853853854,
               0.8311274977656833
            ],
            [
               0.9289878978978978,
               0.8319810046194371
            ],
            [
               0.9317904104104107,
               0.8328209763098957
            ],
            [
               0.9345929229229231,
               0.8336421052966221
            ],
            [
               0.9373954354354355,
               0.8344445796217177
            ],
            [
               0.9401979479479479,
               0.8352347574359762
            ],
            [
               0.9430004604604607,
               0.8360229383717299
            ],
            [
               0.9458029729729731,
               0.8368192349277872
            ],
            [
               0.9486054854854855,
               0.8376292403895276
            ],
            [
               0.9514079979979979,
               0.8384512169736302
            ],
            [
               0.9542105105105108,
               0.8392759172639033
            ],
            [
               0.9570130230230232,
               0.8400891582127907
            ],
            [
               0.9598155355355356,
               0.8408762665844545
            ],
            [
               0.962618048048048,
               0.8416268653590502
            ],
            [
               0.9654205605605608,
               0.8423383855511335
            ],
            [
               0.9682230730730732,
               0.8430171691689392
            ],
            [
               0.9710255855855856,
               0.8436768793530427
            ],
            [
               0.973828098098098,
               0.8443348378399191
            ],
            [
               0.9766306106106108,
               0.8450075525156189
            ],
            [
               0.9794331231231233,
               0.8457068741241729
            ],
            [
               0.9822356356356357,
               0.8464379013836043
            ],
            [
               0.985038148148148,
               0.8471990820067983
            ],
            [
               0.9878406606606609,
               0.8479841895178066
            ],
            [
               0.9906431731731733,
               0.8487852632850139
            ],
            [
               0.9934456856856857,
               0.8495953722676917
            ],
            [
               0.9962481981981981,
               0.8504102509506173
            ],
            [
               0.9990507107107109,
               0.8512283603958095
            ],
            [
               1.0018532232232233,
               0.8520495474378904
            ],
            [
               1.0046557357357357,
               0.8528729851757733
            ],
            [
               1.0074582482482481,
               0.8536953078426361
            ],
            [
               1.010260760760761,
               0.8545097425160828
            ],
            [
               1.0130632732732734,
               0.8553066504169959
            ],
            [
               1.0158657857857858,
               0.8560753739128206
            ],
            [
               1.0186682982982982,
               0.8568068252221468
            ],
            [
               1.021470810810811,
               0.8574959992941562
            ],
            [
               1.0242733233233234,
               0.8581436161113596
            ],
            [
               1.0270758358358358,
               0.8587563708654451
            ],
            [
               1.0298783483483482,
               0.859345690886919
            ],
            [
               1.032680860860861,
               0.8599253268640863
            ],
            [
               1.0354833733733735,
               0.8605084157969332
            ],
            [
               1.0382858858858859,
               0.8611047667250171
            ],
            [
               1.0410883983983983,
               0.8617190255424012
            ],
            [
               1.0438909109109111,
               0.8623501190426675
            ],
            [
               1.0466934234234235,
               0.8629920434237013
            ],
            [
               1.049495935935936,
               0.8636357387710296
            ],
            [
               1.0522984484484483,
               0.8642715519198463
            ],
            [
               1.0551009609609612,
               0.8648916793388013
            ],
            [
               1.0579034734734736,
               0.865492011401596
            ],
            [
               1.060705985985986,
               0.8660729551064554
            ],
            [
               1.0635084984984984,
               0.8666390597241806
            ],
            [
               1.0663110110110112,
               0.8671975604807269
            ],
            [
               1.0691135235235236,
               0.8677562305640376
            ],
            [
               1.071916036036036,
               0.8683211284417987
            ],
            [
               1.0747185485485484,
               0.8688948886797774
            ],
            [
               1.0775210610610613,
               0.8694760948519129
            ],
            [
               1.0803235735735737,
               0.8700599962198508
            ],
            [
               1.083126086086086,
               0.8706404390187019
            ],
            [
               1.0859285985985985,
               0.8712124788005109
            ],
            [
               1.0887311111111113,
               0.8717748483765262
            ],
            [
               1.0915336236236237,
               0.8723313908705055
            ],
            [
               1.0943361361361361,
               0.8728907892912057
            ],
            [
               1.0971386486486485,
               0.8734644058215111
            ],
            [
               1.0999411611611614,
               0.8740626640614548
            ],
            [
               1.1027436736736738,
               0.8746909753820054
            ],
            [
               1.1055461861861862,
               0.875346523167247
            ],
            [
               1.1083486986986986,
               0.8760171302796087
            ],
            [
               1.1111512112112114,
               0.8766829178543938
            ],
            [
               1.1139537237237238,
               0.8773206349019578
            ],
            [
               1.1167562362362362,
               0.8779096393471995
            ],
            [
               1.119558748748749,
               0.8784378385737435
            ],
            [
               1.1223612612612615,
               0.8789057063207333
            ],
            [
               1.1251637737737739,
               0.8793269029042812
            ],
            [
               1.1279662862862863,
               0.879724965595658
            ],
            [
               1.130768798798799,
               0.8801267469269205
            ],
            [
               1.1335713113113115,
               0.8805543851584738
            ],
            [
               1.136373823823824,
               0.8810182178970396
            ],
            [
               1.1391763363363363,
               0.8815129493712326
            ],
            [
               1.1419788488488491,
               0.8820185283907103
            ],
            [
               1.1447813613613615,
               0.8825058090828439
            ],
            [
               1.147583873873874,
               0.8829455623097664
            ],
            [
               1.1503863863863864,
               0.8833182601372929
            ],
            [
               1.1531888988988992,
               0.8836216578533223
            ],
            [
               1.1559914114114116,
               0.8838737144999895
            ],
            [
               1.158793923923924,
               0.8841097022845112
            ],
            [
               1.1615964364364364,
               0.8843740753265674
            ],
            [
               1.1643989489489492,
               0.8847092709127526
            ],
            [
               1.1672014614614616,
               0.8851445952170676
            ],
            [
               1.170003973973974,
               0.8856883805755724
            ],
            [
               1.1728064864864864,
               0.8863256677621953
            ],
            [
               1.1756089989989993,
               0.8870220467802874
            ],
            [
               1.1784115115115117,
               0.8877324855198778
            ],
            [
               1.181214024024024,
               0.8884125477689964
            ],
            [
               1.1840165365365365,
               0.8890287882896735
            ],
            [
               1.1868190490490493,
               0.8895654869574872
            ],
            [
               1.1896215615615617,
               0.8900261027921097
            ],
            [
               1.1924240740740741,
               0.8904294824487202
            ],
            [
               1.1952265865865865,
               0.890802409407899
            ],
            [
               1.1980290990990994,
               0.8911710440972893
            ],
            [
               1.2008316116116118,
               0.8915539054641406
            ],
            [
               1.2036341241241242,
               0.8919582991573585
            ],
            [
               1.2064366366366366,
               0.8923808022488944
            ],
            [
               1.2092391491491494,
               0.8928110331242505
            ],
            [
               1.2120416616616618,
               0.8932369361537484
            ],
            [
               1.2148441741741742,
               0.8936495070799912
            ],
            [
               1.2176466866866866,
               0.8940453333009271
            ],
            [
               1.2204491991991995,
               0.8944263145415356
            ],
            [
               1.2232517117117119,
               0.8947970735221515
            ],
            [
               1.2260542242242243,
               0.8951614365856515
            ],
            [
               1.2288567367367367,
               0.8955196515552712
            ],
            [
               1.2316592492492495,
               0.8958676298245949
            ],
            [
               1.234461761761762,
               0.896198616290901
            ],
            [
               1.2372642742742743,
               0.8965066518668621
            ],
            [
               1.2400667867867867,
               0.8967903992169328
            ],
            [
               1.2428692992992996,
               0.8970556587006757
            ],
            [
               1.245671811811812,
               0.8973153083841956
            ],
            [
               1.2484743243243244,
               0.897586318763135
            ],
            [
               1.2512768368368368,
               0.8978845901190244
            ],
            [
               1.2540793493493496,
               0.8982192394810664
            ],
            [
               1.256881861861862,
               0.8985883003019131
            ],
            [
               1.2596843743743744,
               0.8989774563785575
            ],
            [
               1.2624868868868868,
               0.8993625148763915
            ],
            [
               1.2652893993993997,
               0.8997151349376791
            ],
            [
               1.268091911911912,
               0.9000102658653089
            ],
            [
               1.2708944244244245,
               0.9002331662279617
            ],
            [
               1.2736969369369369,
               0.9003839625273313
            ],
            [
               1.2764994494494497,
               0.9004784283565685
            ],
            [
               1.279301961961962,
               0.9005447797742563
            ],
            [
               1.2821044744744745,
               0.9006174275115764
            ],
            [
               1.284906986986987,
               0.9007294442539089
            ],
            [
               1.2877094994994998,
               0.9009057609822366
            ],
            [
               1.2905120120120122,
               0.9011587586751209
            ],
            [
               1.2933145245245246,
               0.9014871232402513
            ],
            [
               1.296117037037037,
               0.901877864924248
            ],
            [
               1.2989195495495498,
               0.9023105776148088
            ],
            [
               1.3017220620620622,
               0.9027625598199271
            ],
            [
               1.3045245745745746,
               0.9032134233177622
            ],
            [
               1.307327087087087,
               0.9036482058251305
            ],
            [
               1.3101295995995998,
               0.90405859566028
            ],
            [
               1.3129321121121122,
               0.9044424498979309
            ],
            [
               1.3157346246246246,
               0.9048021701454925
            ],
            [
               1.318537137137137,
               0.9051426189022285
            ],
            [
               1.32133964964965,
               0.9054691499337266
            ],
            [
               1.3241421621621623,
               0.9057860974753587
            ],
            [
               1.3269446746746747,
               0.906095845695486
            ],
            [
               1.329747187187187,
               0.9063984649597214
            ],
            [
               1.3325496996997,
               0.9066918674877951
            ],
            [
               1.3353522122122123,
               0.9069724510359192
            ],
            [
               1.3381547247247247,
               0.9072361893462735
            ],
            [
               1.3409572372372371,
               0.9074800408933865
            ],
            [
               1.34375974974975,
               0.9077033919918358
            ],
            [
               1.3465622622622624,
               0.9079091000047677
            ],
            [
               1.3493647747747748,
               0.9081036629323678
            ],
            [
               1.3521672872872872,
               0.9082961962807021
            ],
            [
               1.3549697997998,
               0.9084962546679309
            ],
            [
               1.3577723123123124,
               0.9087110019107081
            ],
            [
               1.3605748248248248,
               0.9089426364772097
            ],
            [
               1.3633773373373372,
               0.9091871268768377
            ],
            [
               1.36617984984985,
               0.9094350738777661
            ],
            [
               1.3689823623623625,
               0.9096748955619192
            ],
            [
               1.3717848748748749,
               0.909897687025335
            ],
            [
               1.3745873873873873,
               0.9101023210051902
            ],
            [
               1.3773898998999001,
               0.9102989419466618
            ],
            [
               1.3801924124124125,
               0.9105091907817213
            ],
            [
               1.382994924924925,
               0.9107623206154316
            ],
            [
               1.3857974374374373,
               0.9110876342093739
            ],
            [
               1.3885999499499502,
               0.911505010608548
            ],
            [
               1.3914024624624626,
               0.9120162313622084
            ],
            [
               1.394204974974975,
               0.9125999864370224
            ],
            [
               1.3970074874874874,
               0.9132126794808839
            ],
            [
               1.39981,
               0.9137956074578821
            ]
         ]
      },
      {
         "data": [
            [
               1.39991,
               0.9142232698814794
            ],
            [
               1.3971074774774772,
               0.9136062333583139
            ],
            [
               1.3943049549549547,
               0.9131791994482721
            ],
            [
               1.391502432432432,
               0.9129731477539533
            ],
            [
               1.3886999099099095,
               0.9129664493303289
            ],
            [
               1.385897387387387,
               0.9130927738605839
            ],
            [
               1.3830948648648644,
               0.9132604904218613
            ],
            [
               1.3802923423423419,
               0.9133779307525987
            ],
            [
               1.3774898198198193,
               0.9133773545786525
            ],
            [
               1.3746872972972968,
               0.9132310281232674
            ],
            [
               1.3718847747747747,
               0.9129552892064439
            ],
            [
               1.369082252252252,
               0.9126020524828271
            ],
            [
               1.3662797297297296,
               0.9122408180229333
            ],
            [
               1.363477207207207,
               0.9119368209380614
            ],
            [
               1.3606746846846844,
               0.9117317810727636
            ],
            [
               1.3578721621621619,
               0.9116326148002423
            ],
            [
               1.3550696396396393,
               0.9116108719702489
            ],
            [
               1.3522671171171168,
               0.9116124060593593
            ],
            [
               1.3494645945945942,
               0.9115738725105993
            ],
            [
               1.3466620720720717,
               0.9114409176502873
            ],
            [
               1.3438595495495491,
               0.9111828014621695
            ],
            [
               1.3410570270270266,
               0.9107996123928193
            ],
            [
               1.338254504504504,
               0.9103206472251542
            ],
            [
               1.335451981981982,
               0.9097951503674007
            ],
            [
               1.3326494594594593,
               0.9092786437985061
            ],
            [
               1.3298469369369368,
               0.908818985247019
            ],
            [
               1.3270444144144142,
               0.9084459133854066
            ],
            [
               1.3242418918918917,
               0.9081664240384655
            ],
            [
               1.3214393693693691,
               0.9079664076991305
            ],
            [
               1.3186368468468466,
               0.9078171949272411
            ],
            [
               1.315834324324324,
               0.9076845169020211
            ],
            [
               1.3130318018018015,
               0.9075371445654856
            ],
            [
               1.310229279279279,
               0.907353060775067
            ],
            [
               1.3074267567567563,
               0.9071221315378675
            ],
            [
               1.3046242342342338,
               0.906845441857095
            ],
            [
               1.3018217117117112,
               0.9065323556499096
            ],
            [
               1.2990191891891887,
               0.9061967195490934
            ],
            [
               1.2962166666666666,
               0.9058534481296465
            ],
            [
               1.293414144144144,
               0.9055161840488235
            ],
            [
               1.2906116216216215,
               0.905196098851933
            ],
            [
               1.287809099099099,
               0.9049014479265611
            ],
            [
               1.2850065765765764,
               0.9046373613968777
            ],
            [
               1.2822040540540538,
               0.904405531658738
            ],
            [
               1.2794015315315312,
               0.904203805838731
            ],
            [
               1.2765990090090087,
               0.9040260065967178
            ],
            [
               1.2737964864864861,
               0.9038624173115679
            ],
            [
               1.2709939639639636,
               0.9037012100142494
            ],
            [
               1.268191441441441,
               0.9035307263373074
            ],
            [
               1.2653889189189185,
               0.9033421025741692
            ],
            [
               1.262586396396396,
               0.9031314501451433
            ],
            [
               1.2597838738738734,
               0.9029008038281878
            ],
            [
               1.2569813513513513,
               0.9026573646026799
            ],
            [
               1.2541788288288287,
               0.9024110989770395
            ],
            [
               1.2513763063063061,
               0.9021713266127083
            ],
            [
               1.2485737837837836,
               0.9019433236213794
            ],
            [
               1.245771261261261,
               0.9017260358845967
            ],
            [
               1.2429687387387385,
               0.9015116947222572
            ],
            [
               1.240166216216216,
               0.9012875465477952
            ],
            [
               1.2373636936936934,
               0.9010392390468918
            ],
            [
               1.2345611711711708,
               0.9007548722947019
            ],
            [
               1.2317586486486483,
               0.9004285024672045
            ],
            [
               1.2289561261261257,
               0.9000620504543217
            ],
            [
               1.2261536036036031,
               0.8996650603519312
            ],
            [
               1.2233510810810806,
               0.8992524088929688
            ],
            [
               1.2205485585585585,
               0.8988406729298324
            ],
            [
               1.217746036036036,
               0.8984442287082397
            ],
            [
               1.2149435135135134,
               0.8980721801526199
            ],
            [
               1.2121409909909908,
               0.8977269053693111
            ],
            [
               1.2093384684684683,
               0.8974044874720399
            ],
            [
               1.2065359459459457,
               0.8970967339210485
            ],
            [
               1.2037334234234232,
               0.8967940624322066
            ],
            [
               1.2009309009009006,
               0.8964883579491563
            ],
            [
               1.198128378378378,
               0.8961750110747024
            ],
            [
               1.1953258558558555,
               0.8958536713317324
            ],
            [
               1.192523333333333,
               0.8955276668820573
            ],
            [
               1.1897208108108104,
               0.8952024206158726
            ],
            [
               1.1869182882882878,
               0.8948834265866339
            ],
            [
               1.1841157657657653,
               0.894574395442697
            ],
            [
               1.1813132432432432,
               0.8942760510694343
            ],
            [
               1.1785107207207206,
               0.8939858275587316
            ],
            [
               1.175708198198198,
               0.8936984572923314
            ],
            [
               1.1729056756756755,
               0.8934072271371742
            ],
            [
               1.170103153153153,
               0.8931055508448911
            ],
            [
               1.1673006306306304,
               0.8927884698772601
            ],
            [
               1.1644981081081078,
               0.8924537375949328
            ],
            [
               1.1616955855855853,
               0.8921022404448105
            ],
            [
               1.1588930630630627,
               0.8917376447568945
            ],
            [
               1.1560905405405402,
               0.8913653147861111
            ],
            [
               1.1532880180180176,
               0.8909907123906935
            ],
            [
               1.150485495495495,
               0.8906176383661777
            ],
            [
               1.1476829729729725,
               0.8902467745068214
            ],
            [
               1.14488045045045,
               0.8898749916587374
            ],
            [
               1.1420779279279278,
               0.8894957690651593
            ],
            [
               1.1392754054054053,
               0.8891008201351296
            ],
            [
               1.1364728828828827,
               0.8886826796719807
            ],
            [
               1.1336703603603602,
               0.8882376626830453
            ],
            [
               1.1308678378378376,
               0.887768366375691
            ],
            [
               1.128065315315315,
               0.8872848573844456
            ],
            [
               1.1252627927927925,
               0.8868039195877713
            ],
            [
               1.12246027027027,
               0.8863462092877061
            ],
            [
               1.1196577477477474,
               0.885931764167132
            ],
            [
               1.1168552252252248,
               0.8855748690742369
            ],
            [
               1.1140527027027023,
               0.8852796123496522
            ],
            [
               1.1112501801801797,
               0.8850374372546181
            ],
            [
               1.1084476576576572,
               0.8848275707093165
            ],
            [
               1.105645135135135,
               0.8846204855791597
            ],
            [
               1.1028426126126125,
               0.8843837182911445
            ],
            [
               1.10004009009009,
               0.884088666549244
            ],
            [
               1.0972375675675674,
               0.8837166527908329
            ],
            [
               1.0944350450450449,
               0.8832626796251273
            ],
            [
               1.0916325225225223,
               0.8827359022215508
            ],
            [
               1.0888299999999997,
               0.8821567346346351
            ],
            [
               1.0860274774774772,
               0.881551431559199
            ],
            [
               1.0832249549549546,
               0.8809456675567515
            ],
            [
               1.080422432432432,
               0.8803588678620711
            ],
            [
               1.0776199099099095,
               0.8798007617139638
            ],
            [
               1.074817387387387,
               0.8792709236183964
            ],
            [
               1.0720148648648644,
               0.8787611626795311
            ],
            [
               1.0692123423423419,
               0.8782597956665747
            ],
            [
               1.0664098198198197,
               0.8777563442644931
            ],
            [
               1.0636072972972972,
               0.8772451691050349
            ],
            [
               1.0608047747747746,
               0.876726979761046
            ],
            [
               1.058002252252252,
               0.8762078864077356
            ],
            [
               1.0551997297297295,
               0.8756964444397544
            ],
            [
               1.052397207207207,
               0.8751997418649871
            ],
            [
               1.0495946846846844,
               0.8747198184409488
            ],
            [
               1.0467921621621619,
               0.8742515373813782
            ],
            [
               1.0439896396396393,
               0.8737825383205455
            ],
            [
               1.0411871171171168,
               0.8732952615899015
            ],
            [
               1.0383845945945942,
               0.8727704550981363
            ],
            [
               1.0355820720720716,
               0.872191221887584
            ],
            [
               1.032779549549549,
               0.871546614276965
            ],
            [
               1.0299770270270265,
               0.8708340008470337
            ],
            [
               1.0271745045045044,
               0.8700598162012052
            ],
            [
               1.0243719819819819,
               0.8692387094273222
            ],
            [
               1.0215694594594593,
               0.8683914164985422
            ],
            [
               1.0187669369369368,
               0.8675418357288891
            ],
            [
               1.0159644144144142,
               0.8667137949435828
            ],
            [
               1.0131618918918917,
               0.8659279253524272
            ],
            [
               1.010359369369369,
               0.8651989731767835
            ],
            [
               1.0075568468468465,
               0.8645338321260951
            ],
            [
               1.004754324324324,
               0.8639305657533893
            ],
            [
               1.0019518018018014,
               0.8633786626761646
            ],
            [
               0.9991492792792789,
               0.8628606683498568
            ],
            [
               0.9963467567567563,
               0.8623551267943259
            ],
            [
               0.9935442342342338,
               0.8618404614064306
            ],
            [
               0.9907417117117117,
               0.8612991051090493
            ],
            [
               0.9879391891891891,
               0.8607209761024448
            ],
            [
               0.9851366666666665,
               0.8601054005111444
            ],
            [
               0.982334144144144,
               0.8594608643892869
            ],
            [
               0.9795316216216214,
               0.8588024989797987
            ],
            [
               0.9767290990990989,
               0.8581478326685454
            ],
            [
               0.9739265765765763,
               0.85751188725012
            ],
            [
               0.9711240540540538,
               0.8569029637390471
            ],
            [
               0.9683215315315312,
               0.8563203356477591
            ],
            [
               0.9655190090090087,
               0.8557545508115743
            ],
            [
               0.9627164864864861,
               0.8551902758839138
            ],
            [
               0.9599139639639636,
               0.8546108361885032
            ],
            [
               0.957111441441441,
               0.854003063994738
            ],
            [
               0.9543089189189184,
               0.8533609591524673
            ],
            [
               0.9515063963963963,
               0.8526870388004217
            ],
            [
               0.9487038738738738,
               0.8519909970317285
            ],
            [
               0.9459013513513512,
               0.8512861700526462
            ],
            [
               0.9430988288288287,
               0.850585015279332
            ],
            [
               0.9402963063063061,
               0.849895120680366
            ],
            [
               0.9374937837837836,
               0.8492170554189622
            ],
            [
               0.934691261261261,
               0.8485447226112224
            ],
            [
               0.9318887387387385,
               0.8478680036821176
            ],
            [
               0.9290862162162159,
               0.847176694723651
            ],
            [
               0.9262836936936933,
               0.8464643050602148
            ],
            [
               0.9234811711711708,
               0.8457303681087014
            ],
            [
               0.9206786486486482,
               0.8449804748823235
            ],
            [
               0.9178761261261257,
               0.8442240791167639
            ],
            [
               0.9150736036036036,
               0.8434709365292115
            ],
            [
               0.912271081081081,
               0.8427275328842359
            ],
            [
               0.9094685585585585,
               0.8419948450093955
            ],
            [
               0.9066660360360359,
               0.8412682669652234
            ],
            [
               0.9038635135135134,
               0.8405397063105096
            ],
            [
               0.9010609909909908,
               0.839801018314553
            ],
            [
               0.8982584684684682,
               0.8390474135604131
            ],
            [
               0.8954559459459457,
               0.8382794541671168
            ],
            [
               0.8926534234234231,
               0.8375027670904986
            ],
            [
               0.8898509009009006,
               0.8367254720034825
            ],
            [
               0.887048378378378,
               0.8359542297738174
            ],
            [
               0.8842458558558555,
               0.8351904233502474
            ],
            [
               0.8814433333333329,
               0.8344280434360218
            ],
            [
               0.8786408108108104,
               0.8336543166730832
            ],
            [
               0.8758382882882882,
               0.8328531520099747
            ],
            [
               0.8730357657657657,
               0.8320104238998093
            ],
            [
               0.8702332432432431,
               0.8311193412705293
            ],
            [
               0.8674307207207206,
               0.8301839645554181
            ],
            [
               0.864628198198198,
               0.8292194289571149
            ],
            [
               0.8618256756756755,
               0.8282484709824229
            ],
            [
               0.8590231531531529,
               0.8272950995989732
            ],
            [
               0.8562206306306304,
               0.8263772800739114
            ],
            [
               0.8534181081081078,
               0.8255009446941796
            ],
            [
               0.8506155855855853,
               0.8246573353613833
            ],
            [
               0.8478130630630627,
               0.8238246971226593
            ],
            [
               0.8450105405405401,
               0.8229739894684491
            ],
            [
               0.8422080180180176,
               0.8220770038183893
            ],
            [
               0.839405495495495,
               0.8211144927847049
            ],
            [
               0.8366029729729729,
               0.8200818898818685
            ],
            [
               0.8338004504504504,
               0.8189909376898611
            ],
            [
               0.8309979279279278,
               0.8178668050676261
            ],
            [
               0.8281954054054053,
               0.8167416463871782
            ],
            [
               0.8253928828828827,
               0.8156465942672158
            ],
            [
               0.8225903603603602,
               0.8146045570681456
            ],
            [
               0.8197878378378376,
               0.8136258137636727
            ],
            [
               0.816985315315315,
               0.8127074149725901
            ],
            [
               0.8141827927927925,
               0.8118361571750311
            ],
            [
               0.8113802702702699,
               0.8109938152121253
            ],
            [
               0.8085777477477474,
               0.8101627405343552
            ],
            [
               0.8057752252252248,
               0.8093300167802215
            ],
            [
               0.8029727027027023,
               0.8084890356670034
            ],
            [
               0.8001701801801802,
               0.8076383457522809
            ],
            [
               0.7973676576576576,
               0.8067785741175133
            ],
            [
               0.794565135135135,
               0.8059088056526496
            ],
            [
               0.7917626126126125,
               0.8050238553221454
            ],
            [
               0.7889600900900899,
               0.8041134153921367
            ],
            [
               0.7861575675675674,
               0.8031633088872788
            ],
            [
               0.7833550450450448,
               0.8021583291977654
            ],
            [
               0.7805525225225223,
               0.8010856648547174
            ],
            [
               0.7777499999999997,
               0.7999378438831284
            ],
            [
               0.7749474774774772,
               0.7987144575937115
            ],
            [
               0.7721449549549546,
               0.7974224628013539
            ],
            [
               0.769342432432432,
               0.7960753676961216
            ],
            [
               0.7665399099099095,
               0.7946918682838027
            ],
            [
               0.763737387387387,
               0.7932944305535317
            ],
            [
               0.7609348648648648,
               0.7919079775296136
            ],
            [
               0.7581323423423423,
               0.7905584358509677
            ],
            [
               0.7553298198198197,
               0.789270659383007
            ],
            [
               0.7525272972972972,
               0.7880653469732574
            ],
            [
               0.7497247747747746,
               0.7869550272649972
            ],
            [
               0.7469222522522521,
               0.7859398407209804
            ],
            [
               0.7441197297297295,
               0.7850044271831235
            ],
            [
               0.741317207207207,
               0.7841174266426325
            ],
            [
               0.7385146846846844,
               0.7832347281251228
            ],
            [
               0.7357121621621618,
               0.7823066660118425
            ],
            [
               0.7329096396396393,
               0.7812881025083014
            ],
            [
               0.7301071171171167,
               0.7801491548518908
            ],
            [
               0.7273045945945942,
               0.7788836675897322
            ],
            [
               0.7245020720720716,
               0.7775127115605773
            ],
            [
               0.7216995495495495,
               0.7760814758632442
            ],
            [
               0.718897027027027,
               0.7746496660780389
            ],
            [
               0.7160945045045044,
               0.7732774386461269
            ],
            [
               0.7132919819819818,
               0.7720103891585897
            ],
            [
               0.7104894594594593,
               0.7708676609095313
            ],
            [
               0.7076869369369367,
               0.7698366042267697
            ],
            [
               0.7048844144144142,
               0.7688757156253263
            ],
            [
               0.7020818918918916,
               0.7679252839893853
            ],
            [
               0.6992793693693691,
               0.7669229469994416
            ],
            [
               0.6964768468468465,
               0.765819896654271
            ],
            [
               0.693674324324324,
               0.7645932350216169
            ],
            [
               0.6908718018018014,
               0.7632510674866634
            ],
            [
               0.6880692792792789,
               0.7618290189989461
            ],
            [
               0.6852667567567567,
               0.7603793404948495
            ],
            [
               0.6824642342342342,
               0.7589558874058143
            ],
            [
               0.6796617117117116,
               0.7575993635602248
            ],
            [
               0.6768591891891891,
               0.7563270093588887
            ],
            [
               0.6740566666666665,
               0.7551294634418122
            ],
            [
               0.671254144144144,
               0.7539753125130838
            ],
            [
               0.6684516216216214,
               0.7528215606092641
            ],
            [
               0.6656490990990989,
               0.7516265951320007
            ],
            [
               0.6628465765765763,
               0.7503616831878741
            ],
            [
               0.6600440540540538,
               0.7490177165871025
            ],
            [
               0.6572415315315312,
               0.7476055682310598
            ],
            [
               0.6544390090090086,
               0.7461504697729404
            ],
            [
               0.6516364864864861,
               0.7446826140115433
            ],
            [
               0.6488339639639635,
               0.7432271822985363
            ],
            [
               0.6460314414414414,
               0.7417969345746983
            ],
            [
               0.6432289189189189,
               0.7403894644708411
            ],
            [
               0.6404263963963963,
               0.7389896038716561
            ],
            [
               0.6376238738738738,
               0.7375758103401797
            ],
            [
               0.6348213513513512,
               0.7361282104969495
            ],
            [
               0.6320188288288286,
               0.7346356333052109
            ],
            [
               0.6292163063063061,
               0.7330994928924977
            ],
            [
               0.6264137837837835,
               0.7315335342004244
            ],
            [
               0.623611261261261,
               0.7299598169757441
            ],
            [
               0.6208087387387384,
               0.728402433406826
            ],
            [
               0.6180062162162159,
               0.7268809996125487
            ],
            [
               0.6152036936936933,
               0.7254058161997783
            ],
            [
               0.6124011711711708,
               0.7239758788575064
            ],
            [
               0.6095986486486482,
               0.7225799302147142
            ],
            [
               0.6067961261261261,
               0.7211998303613261
            ],
            [
               0.6039936036036035,
               0.7198149701199692
            ],
            [
               0.601191081081081,
               0.7184063865994149
            ],
            [
               0.5983885585585584,
               0.7169596102323821
            ],
            [
               0.5955860360360359,
               0.7154658796250896
            ],
            [
               0.5927835135135133,
               0.7139219531197776
            ],
            [
               0.5899809909909908,
               0.7123291147211233
            ],
            [
               0.5871784684684682,
               0.7106920225353786
            ],
            [
               0.5843759459459457,
               0.7090178223579737
            ],
            [
               0.5815734234234231,
               0.7073155940565053
            ],
            [
               0.5787709009009008,
               0.7055958949620865
            ],
            [
               0.5759683783783782,
               0.7038700507621021
            ],
            [
               0.5731658558558557,
               0.7021489615766603
            ],
            [
               0.5703633333333331,
               0.7004414723712779
            ],
            [
               0.5675608108108106,
               0.698752662453199
            ],
            [
               0.564758288288288,
               0.6970825882471912
            ],
            [
               0.5619557657657654,
               0.6954259720144285
            ],
            [
               0.5591532432432431,
               0.6937730680485998
            ],
            [
               0.5563507207207206,
               0.6921115545785005
            ],
            [
               0.553548198198198,
               0.6904289471421596
            ],
            [
               0.5507456756756755,
               0.6887148524498095
            ],
            [
               0.5479431531531529,
               0.6869624566737565
            ],
            [
               0.5451406306306303,
               0.6851689428233152
            ],
            [
               0.5423381081081078,
               0.6833349393428529
            ],
            [
               0.5395355855855855,
               0.6814634512382878
            ],
            [
               0.5367330630630629,
               0.6795588717922314
            ],
            [
               0.5339305405405403,
               0.677626554159453
            ],
            [
               0.5311280180180178,
               0.6756730842651901
            ],
            [
               0.5283254954954952,
               0.673706980144047
            ],
            [
               0.5255229729729727,
               0.6717392289042006
            ],
            [
               0.5227204504504503,
               0.669783009081278
            ],
            [
               0.5199179279279278,
               0.6678521862888313
            ],
            [
               0.5171154054054052,
               0.6659586443020207
            ],
            [
               0.5143128828828827,
               0.6641090502291387
            ],
            [
               0.5115103603603601,
               0.6623020388537353
            ],
            [
               0.5087078378378376,
               0.6605268655729447
            ],
            [
               0.505905315315315,
               0.6587642576197199
            ],
            [
               0.5031027927927927,
               0.656989568437867
            ],
            [
               0.5003002702702701,
               0.6551776090890162
            ],
            [
               0.4974977477477476,
               0.6533079449413122
            ],
            [
               0.494695225225225,
               0.6513692198117338
            ],
            [
               0.49189270270270247,
               0.6493613002109642
            ],
            [
               0.4890901801801799,
               0.6472946594323712
            ],
            [
               0.48628765765765736,
               0.6451872442785691
            ],
            [
               0.483485135135135,
               0.6430598126213165
            ],
            [
               0.48068261261261247,
               0.6409311469238013
            ],
            [
               0.4778800900900899,
               0.6388144986702848
            ],
            [
               0.47507756756756736,
               0.6367161252531895
            ],
            [
               0.4722750450450448,
               0.6346360232224862
            ],
            [
               0.46947252252252225,
               0.6325702105391446
            ],
            [
               0.4666699999999997,
               0.6305134310701095
            ],
            [
               0.46386747747747736,
               0.6284611119371123
            ],
            [
               0.4610649549549548,
               0.626409803541757
            ],
            [
               0.45826243243243225,
               0.6243560168710385
            ],
            [
               0.4554599099099097,
               0.6222940826473464
            ],
            [
               0.45265738738738714,
               0.6202141227295936
            ],
            [
               0.4498548648648646,
               0.6181012663752155
            ],
            [
               0.44705234234234204,
               0.6159368389226308
            ],
            [
               0.4442498198198197,
               0.6137015398177448
            ],
            [
               0.44144729729729715,
               0.6113798666927659
            ],
            [
               0.4386447747747746,
               0.6089645099734893
            ],
            [
               0.43584225225225204,
               0.6064593365225892
            ],
            [
               0.4330397297297295,
               0.6038799479789178
            ],
            [
               0.43023720720720693,
               0.6012515179852947
            ],
            [
               0.4274346846846844,
               0.5986044360223091
            ],
            [
               0.42463216216216204,
               0.5959689319461123
            ],
            [
               0.4218296396396395,
               0.5933701079524176
            ],
            [
               0.41902711711711693,
               0.5908245891552757
            ],
            [
               0.4162245945945944,
               0.5883394123905161
            ],
            [
               0.4134220720720718,
               0.5859130273568465
            ],
            [
               0.41061954954954927,
               0.5835376535910748
            ],
            [
               0.40781702702702693,
               0.5812019374377051
            ],
            [
               0.4050145045045044,
               0.5788929710177859
            ],
            [
               0.4022119819819818,
               0.5765971971775616
            ],
            [
               0.39940945945945927,
               0.5743003297641326
            ],
            [
               0.3966069369369367,
               0.5719869176471352
            ],
            [
               0.39380441441441416,
               0.5696403713887681
            ],
            [
               0.3910018918918916,
               0.5672440760306728
            ],
            [
               0.3881993693693693,
               0.5647837093341601
            ],
            [
               0.3853968468468467,
               0.5622502741921268
            ],
            [
               0.38259432432432416,
               0.5596428864606442
            ],
            [
               0.3797918018018016,
               0.5569702358598649
            ],
            [
               0.37698927927927905,
               0.554249931037
            ],
            [
               0.3741867567567565,
               0.5515055649882139
            ],
            [
               0.37138423423423395,
               0.5487620787025387
            ],
            [
               0.3685817117117116,
               0.5460405926667078
            ],
            [
               0.36577918918918906,
               0.5433540988100181
            ],
            [
               0.3629766666666665,
               0.5407051705027733
            ],
            [
               0.36017414414414395,
               0.538086230931462
            ],
            [
               0.3573716216216214,
               0.5354821345096318
            ],
            [
               0.35456909909909884,
               0.5328741362886837
            ],
            [
               0.3517665765765763,
               0.530243984521617
            ],
            [
               0.34896405405405395,
               0.5275769790714658
            ],
            [
               0.3461615315315314,
               0.5248633353946486
            ],
            [
               0.34335900900900884,
               0.522097880297231
            ],
            [
               0.3405564864864863,
               0.5192787158739836
            ],
            [
               0.33775396396396373,
               0.5164057920589824
            ],
            [
               0.3349514414414412,
               0.5134802195999815
            ],
            [
               0.3321489189189186,
               0.5105046916367848
            ],
            [
               0.3293463963963963,
               0.5074847625392938
            ],
            [
               0.32654387387387374,
               0.5044302201521422
            ],
            [
               0.3237413513513512,
               0.5013556051371497
            ],
            [
               0.3209388288288286,
               0.49827917195593074
            ],
            [
               0.31813630630630607,
               0.4952201726849337
            ],
            [
               0.3153337837837835,
               0.49219505413712095
            ],
            [
               0.31253126126126096,
               0.4892137051561495
            ],
            [
               0.30972873873873863,
               0.48627703754421303
            ],
            [
               0.3069262162162161,
               0.4833768390953433
            ],
            [
               0.3041236936936935,
               0.4804980980081709
            ],
            [
               0.30132117117117097,
               0.47762312348012786
            ],
            [
               0.2985186486486484,
               0.4747361063132296
            ],
            [
               0.29571612612612586,
               0.4718265510373501
            ],
            [
               0.2929136036036035,
               0.46889037950484147
            ],
            [
               0.29011108108108097,
               0.465928351354937
            ],
            [
               0.2873085585585584,
               0.4629424760735524
            ],
            [
               0.28450603603603586,
               0.4599319221031819
            ],
            [
               0.2817035135135133,
               0.4568902282128816
            ],
            [
               0.27890099099099075,
               0.45380523752547686
            ],
            [
               0.2760984684684682,
               0.4506621996403202
            ],
            [
               0.27329594594594586,
               0.44744924452746637
            ],
            [
               0.2704934234234233,
               0.44416337051832744
            ],
            [
               0.26769090090090075,
               0.4408146219723236
            ],
            [
               0.2648883783783782,
               0.43742648716837157
            ],
            [
               0.26208585585585564,
               0.4340316686317233
            ],
            [
               0.2592833333333331,
               0.43066393063828695
            ],
            [
               0.25648081081081053,
               0.4273481974399763
            ],
            [
               0.2536782882882882,
               0.42409193859025324
            ],
            [
               0.25087576576576565,
               0.4208807875163511
            ],
            [
               0.2480732432432431,
               0.41768025473436204
            ],
            [
               0.24527072072072054,
               0.4144436124621834
            ],
            [
               0.24246819819819798,
               0.41112408943817635
            ],
            [
               0.23966567567567543,
               0.4076880483904311
            ],
            [
               0.23686315315315287,
               0.4041253206131098
            ],
            [
               0.23406063063063054,
               0.4004535415970594
            ],
            [
               0.23125810810810798,
               0.3967149958094158
            ],
            [
               0.22845558558558543,
               0.3929666409392629
            ],
            [
               0.22565306306306288,
               0.38926597825525633
            ],
            [
               0.22285054054054032,
               0.38565664826652923
            ],
            [
               0.22004801801801777,
               0.3821576875038849
            ],
            [
               0.2172454954954952,
               0.3787592758758791
            ],
            [
               0.21444297297297288,
               0.3754258920940028
            ],
            [
               0.21164045045045032,
               0.37210567931297467
            ],
            [
               0.20883792792792777,
               0.3687431536604304
            ],
            [
               0.20603540540540521,
               0.3652916518906567
            ],
            [
               0.20323288288288266,
               0.36172228510211885
            ],
            [
               0.2004303603603601,
               0.3580274604803995
            ],
            [
               0.19762783783783777,
               0.35421878745299035
            ],
            [
               0.19482531531531522,
               0.35032081640803525
            ],
            [
               0.19202279279279266,
               0.3463630646570063
            ],
            [
               0.1892202702702701,
               0.3423729034406734
            ],
            [
               0.18641774774774755,
               0.33837116191584243
            ],
            [
               0.183615225225225,
               0.33437107491140505
            ],
            [
               0.18081270270270244,
               0.33037993259155213
            ],
            [
               0.1780101801801801,
               0.3264019276549147
            ],
            [
               0.17520765765765756,
               0.3224405054012294
            ],
            [
               0.172405135135135,
               0.3184990085890943
            ],
            [
               0.16960261261261245,
               0.3145793310271632
            ],
            [
               0.1668000900900899,
               0.31067926605602036
            ],
            [
               0.16399756756756734,
               0.3067898783599149
            ],
            [
               0.16119504504504478,
               0.302894304529619
            ],
            [
               0.15839252252252245,
               0.2989688890545027
            ],
            [
               0.1555899999999999,
               0.29498669631953456
            ],
            [
               0.15278747747747734,
               0.2909225459786492
            ],
            [
               0.14998495495495479,
               0.2867581382648234
            ],
            [
               0.14718243243243223,
               0.28248577844813094
            ],
            [
               0.14437990990990968,
               0.27810968313284756
            ],
            [
               0.14157738738738712,
               0.273644662795017
            ],
            [
               0.1387748648648648,
               0.26911281155474065
            ],
            [
               0.13597234234234223,
               0.26453938551083217
            ],
            [
               0.13316981981981968,
               0.2599491252506014
            ],
            [
               0.13036729729729712,
               0.2553638780060531
            ],
            [
               0.12756477477477457,
               0.250801688332017
            ],
            [
               0.12476225225225201,
               0.24627685008992664
            ],
            [
               0.12195972972972946,
               0.2418000335518062
            ],
            [
               0.11915720720720713,
               0.23737768082478095
            ],
            [
               0.11635468468468457,
               0.23301037020026677
            ],
            [
               0.11355216216216202,
               0.22869057226251416
            ],
            [
               0.11074963963963946,
               0.22440084277683225
            ],
            [
               0.10794711711711691,
               0.22011372643976967
            ],
            [
               0.10514459459459435,
               0.21579432927483402
            ],
            [
               0.1023420720720718,
               0.2114057131754143
            ],
            [
               0.09953954954954947,
               0.20691623158251277
            ],
            [
               0.09673702702702691,
               0.20230703243346798
            ],
            [
               0.09393450450450436,
               0.19757755599762258
            ],
            [
               0.0911319819819818,
               0.1927471520239052
            ],
            [
               0.08832945945945925,
               0.18785189941563543
            ],
            [
               0.08552693693693669,
               0.18293706353468417
            ],
            [
               0.08272441441441436,
               0.1780469498677003
            ],
            [
               0.0799218918918918,
               0.1732147741206806
            ],
            [
               0.07711936936936925,
               0.16845526933300797
            ],
            [
               0.0743168468468467,
               0.16376203211012333
            ],
            [
               0.07151432432432414,
               0.1591102789804467
            ],
            [
               0.06871180180180159,
               0.15446414610105424
            ],
            [
               0.06590927927927903,
               0.14978639408855177
            ],
            [
               0.0631067567567567,
               0.14504776049544274
            ],
            [
               0.060304234234234144,
               0.14023341044523116
            ],
            [
               0.05750171171171159,
               0.13534488362155975
            ],
            [
               0.054699189189189035,
               0.13039730876161545
            ],
            [
               0.05189666666666648,
               0.12541302250829134
            ],
            [
               0.049094144144143925,
               0.12041368001619479
            ],
            [
               0.04629162162162137,
               0.11541322436032897
            ],
            [
               0.04348909909909904,
               0.11041365771641581
            ],
            [
               0.04068657657657648,
               0.10540461309937665
            ],
            [
               0.03788405405405393,
               0.10036658514360017
            ],
            [
               0.035081531531531374,
               0.09527669129755062
            ],
            [
               0.03227900900900882,
               0.09011526364654598
            ],
            [
               0.029476486486486264,
               0.08487152142403243
            ],
            [
               0.02667396396396371,
               0.07954698202714944
            ],
            [
               0.023871441441441377,
               0.0741559495321919
            ],
            [
               0.021068918918918822,
               0.06872314856894024
            ],
            [
               0.018266396396396267,
               0.06327916093962832
            ],
            [
               0.015463873873873712,
               0.057854674488738045
            ],
            [
               0.012661351351351158,
               0.05247466537191947
            ],
            [
               0.009858828828828603,
               0.04715356504959367
            ],
            [
               0.007056306306306048,
               0.04189228241776621
            ],
            [
               0.004253783783783716,
               0.036677699586361745
            ],
            [
               0.0014512612612611608,
               0.03148493463322294
            ],
            [
               -0.001351261261261394,
               0.02628224373268906
            ],
            [
               -0.004153783783783949,
               0.021037919334597588
            ],
            [
               -0.006956306306306503,
               0.01572799497306515
            ],
            [
               -0.009758828828829058,
               0.010343129708687948
            ],
            [
               -0.012561351351351613,
               0.004892897712834854
            ],
            [
               -0.015363873873873946,
               -0.0005939935334415281
            ],
            [
               -0.0181663963963965,
               -0.006074241191298124
            ],
            [
               -0.020968918918919055,
               -0.011498756529518372
            ],
            [
               -0.02377144144144161,
               -0.016823997523179535
            ],
            [
               -0.026573963963964164,
               -0.022023103241996633
            ],
            [
               -0.02937648648648672,
               -0.02709379344350038
            ],
            [
               -0.03217900900900905,
               -0.032060551274381954
            ],
            [
               -0.03498153153153161,
               -0.03696998521576189
            ],
            [
               -0.03778405405405416,
               -0.04188013959592107
            ],
            [
               -0.040586576576576716,
               -0.046846353477683456
            ],
            [
               -0.04338909909909927,
               -0.05190746741415714
            ],
            [
               -0.046191621621621826,
               -0.057076303460286526
            ],
            [
               -0.04899414414414438,
               -0.06233726438591891
            ],
            [
               -0.05179666666666671,
               -0.06765186793095623
            ],
            [
               -0.05459918918918927,
               -0.0729706399408484
            ],
            [
               -0.05740171171171182,
               -0.07824778723616255
            ],
            [
               -0.06020423423423438,
               -0.08345412873497926
            ],
            [
               -0.06300675675675693,
               -0.08858424198057635
            ],
            [
               -0.06580927927927949,
               -0.09365558955673314
            ],
            [
               -0.06861180180180204,
               -0.09869998556901849
            ],
            [
               -0.07141432432432437,
               -0.10375031597919276
            ],
            [
               -0.07421684684684693,
               -0.1088270833876594
            ],
            [
               -0.07701936936936948,
               -0.1139295160635238
            ],
            [
               -0.07982189189189204,
               -0.11903454823817561
            ],
            [
               -0.0826244144144146,
               -0.12410436603213915
            ],
            [
               -0.08542693693693715,
               -0.12910025945104825
            ],
            [
               -0.0882294594594597,
               -0.13399821363252923
            ],
            [
               -0.09103198198198204,
               -0.13880082047981124
            ],
            [
               -0.09383450450450459,
               -0.14354104338100426
            ],
            [
               -0.09663702702702714,
               -0.14827587622204985
            ],
            [
               -0.0994395495495497,
               -0.1530712236243939
            ],
            [
               -0.10224207207207225,
               -0.15798232394003991
            ],
            [
               -0.10504459459459481,
               -0.16303573275243072
            ],
            [
               -0.10784711711711736,
               -0.16821867569901855
            ],
            [
               -0.1106496396396397,
               -0.17347947310358108
            ],
            [
               -0.11345216216216225,
               -0.17873937055477823
            ],
            [
               -0.1162546846846848,
               -0.18391254530282392
            ],
            [
               -0.11905720720720736,
               -0.18892845007525022
            ],
            [
               -0.12185972972972992,
               -0.19374986157605129
            ],
            [
               -0.12466225225225247,
               -0.19838129689457967
            ],
            [
               -0.12746477477477502,
               -0.20286544440943638
            ],
            [
               -0.13026729729729736,
               -0.2072689715376253
            ],
            [
               -0.1330698198198199,
               -0.21166232432897808
            ],
            [
               -0.13587234234234247,
               -0.2160998803551169
            ],
            [
               -0.13867486486486502,
               -0.22060650924325992
            ],
            [
               -0.14147738738738758,
               -0.22517436162337895
            ],
            [
               -0.14427990990991013,
               -0.22977030288394235
            ],
            [
               -0.14708243243243246,
               -0.2343509627294718
            ],
            [
               -0.14988495495495502,
               -0.23888001159931999
            ],
            [
               -0.15268747747747757,
               -0.24334175074683412
            ],
            [
               -0.15549000000000013,
               -0.24774654443165062
            ],
            [
               -0.15829252252252268,
               -0.2521265068105926
            ],
            [
               -0.16109504504504524,
               -0.25652319096006054
            ],
            [
               -0.1638975675675678,
               -0.2609716923260316
            ],
            [
               -0.16670009009009013,
               -0.2654867012008513
            ],
            [
               -0.16950261261261268,
               -0.27005528113873517
            ],
            [
               -0.17230513513513523,
               -0.2746388118225162
            ],
            [
               -0.1751076576576578,
               -0.27918343681391095
            ],
            [
               -0.17791018018018034,
               -0.28363555318351613
            ],
            [
               -0.1807127027027029,
               -0.28795729817238075
            ],
            [
               -0.18351522522522545,
               -0.29213711847244167
            ],
            [
               -0.1863177477477478,
               -0.29619225163703183
            ],
            [
               -0.18912027027027034,
               -0.3001626692113852
            ],
            [
               -0.1919227927927929,
               -0.3040987841522215
            ],
            [
               -0.19472531531531545,
               -0.3080470918332487
            ],
            [
               -0.197527837837838,
               -0.3120383110276333
            ],
            [
               -0.20033036036036056,
               -0.3160814578394378
            ],
            [
               -0.20313288288288311,
               -0.32016508430999496
            ],
            [
               -0.20593540540540545,
               -0.3242644511153792
            ],
            [
               -0.208737927927928,
               -0.3283515388402232
            ],
            [
               -0.21154045045045056,
               -0.3324041447013731
            ],
            [
               -0.2143429729729731,
               -0.3364110197740185
            ],
            [
               -0.21714549549549567,
               -0.3403717451266611
            ],
            [
               -0.21994801801801822,
               -0.34429214007382974
            ],
            [
               -0.22275054054054078,
               -0.3481776616563554
            ],
            [
               -0.2255530630630631,
               -0.3520278972167424
            ],
            [
               -0.22835558558558566,
               -0.35583467124697404
            ],
            [
               -0.23115810810810822,
               -0.3595847380312616
            ],
            [
               -0.23396063063063077,
               -0.36326611806694403
            ],
            [
               -0.23676315315315333,
               -0.36687558645248924
            ],
            [
               -0.23956567567567588,
               -0.3704242181751605
            ],
            [
               -0.24236819819819821,
               -0.3739384665669038
            ],
            [
               -0.24517072072072077,
               -0.3774557923366951
            ],
            [
               -0.24797324324324332,
               -0.381015813266168
            ],
            [
               -0.2507757657657659,
               -0.3846496027325608
            ],
            [
               -0.25357828828828843,
               -0.3883705305825092
            ],
            [
               -0.256380810810811,
               -0.39216963598287075
            ],
            [
               -0.25918333333333354,
               -0.39601708909039485
            ],
            [
               -0.2619858558558559,
               -0.3998693388859534
            ],
            [
               -0.26478837837837843,
               -0.4036797389888442
            ],
            [
               -0.267590900900901,
               -0.4074094071464139
            ],
            [
               -0.27039342342342354,
               -0.4110351416257014
            ],
            [
               -0.2731959459459461,
               -0.4145523303875888
            ],
            [
               -0.27599846846846865,
               -0.4179725259959188
            ],
            [
               -0.2788009909909912,
               -0.4213170966289726
            ],
            [
               -0.28160351351351354,
               -0.4246095011704802
            ],
            [
               -0.2844060360360361,
               -0.42786891061157645
            ],
            [
               -0.28720855855855865,
               -0.43110710384773204
            ],
            [
               -0.2900110810810812,
               -0.4343291462082454
            ],
            [
               -0.29281360360360376,
               -0.43753686815793796
            ],
            [
               -0.2956161261261263,
               -0.44073315629155446
            ],
            [
               -0.29841864864864887,
               -0.44392490342819363
            ],
            [
               -0.3012211711711712,
               -0.447123166312033
            ],
            [
               -0.30402369369369375,
               -0.45034034635612635
            ],
            [
               -0.3068262162162163,
               -0.4535855310311859
            ],
            [
               -0.30962873873873886,
               -0.4568599886229368
            ],
            [
               -0.3124312612612614,
               -0.460154860246989
            ],
            [
               -0.31523378378378397,
               -0.46345231465924736
            ],
            [
               -0.3180363063063065,
               -0.4667301175300957
            ],
            [
               -0.32083882882882886,
               -0.46996821926634275
            ],
            [
               -0.3236413513513514,
               -0.47315510429695046
            ],
            [
               -0.32644387387387397,
               -0.4762916120003711
            ],
            [
               -0.3292463963963965,
               -0.479390768721305
            ],
            [
               -0.3320489189189191,
               -0.48247357103322036
            ],
            [
               -0.33485144144144163,
               -0.48556212281821837
            ],
            [
               -0.3376539639639642,
               -0.48867251119339133
            ],
            [
               -0.3404564864864865,
               -0.49180993585874194
            ],
            [
               -0.3432590090090091,
               -0.4949678189565409
            ],
            [
               -0.34606153153153163,
               -0.49813119040590087
            ],
            [
               -0.3488640540540542,
               -0.5012830801475574
            ],
            [
               -0.35166657657657674,
               -0.5044115230884656
            ],
            [
               -0.3544690990990993,
               -0.5075145130587562
            ],
            [
               -0.3572716216216216,
               -0.510600942048056
            ],
            [
               -0.3600741441441442,
               -0.5136869939335724
            ],
            [
               -0.36287666666666674,
               -0.5167891232240422
            ],
            [
               -0.3656791891891893,
               -0.5199160451760181
            ],
            [
               -0.36848171171171185,
               -0.5230626232843816
            ],
            [
               -0.3712842342342344,
               -0.5262079855452977
            ],
            [
               -0.37408675675675696,
               -0.5293188123002124
            ],
            [
               -0.3768892792792793,
               -0.5323569925654614
            ],
            [
               -0.37969180180180184,
               -0.535289348048996
            ],
            [
               -0.3824943243243244,
               -0.5380963954253339
            ],
            [
               -0.38529684684684695,
               -0.5407774107247327
            ],
            [
               -0.3880993693693695,
               -0.5433502715021721
            ],
            [
               -0.39090189189189206,
               -0.545846261067372
            ],
            [
               -0.3937044144144146,
               -0.5483016343493934
            ],
            [
               -0.39650693693693695,
               -0.5507487164973726
            ],
            [
               -0.3993094594594595,
               -0.5532093144944434
            ],
            [
               -0.40211198198198206,
               -0.5556922905315214
            ],
            [
               -0.4049145045045046,
               -0.558195622655568
            ],
            [
               -0.40771702702702717,
               -0.5607117114529176
            ],
            [
               -0.4105195495495496,
               -0.5632336319531697
            ],
            [
               -0.41332207207207217,
               -0.5657598362444243
            ],
            [
               -0.4161245945945947,
               -0.5682955277688098
            ],
            [
               -0.4189271171171173,
               -0.5708502713163581
            ],
            [
               -0.4217296396396397,
               -0.5734328730189602
            ],
            [
               -0.4245321621621623,
               -0.5760456254431994
            ],
            [
               -0.42733468468468483,
               -0.5786802835835436
            ],
            [
               -0.4301372072072073,
               -0.5813175275851115
            ],
            [
               -0.4329397297297298,
               -0.5839304052615886
            ],
            [
               -0.4357422522522524,
               -0.5864907925884144
            ],
            [
               -0.4385447747747748,
               -0.5889767891623265
            ],
            [
               -0.4413472972972974,
               -0.5913785804007916
            ],
            [
               -0.44414981981981994,
               -0.5937007855233316
            ],
            [
               -0.4469523423423425,
               -0.5959604951161652
            ],
            [
               -0.44975486486486493,
               -0.5981816634594459
            ],
            [
               -0.4525573873873875,
               -0.6003877441191703
            ],
            [
               -0.45535990990991004,
               -0.6025950173328476
            ],
            [
               -0.4581624324324325,
               -0.6048087675551401
            ],
            [
               -0.46096495495495504,
               -0.607023443001043
            ],
            [
               -0.4637674774774776,
               -0.6092265358639577
            ],
            [
               -0.46657000000000015,
               -0.6114046534619557
            ],
            [
               -0.4693725225225226,
               -0.61354954520384
            ],
            [
               -0.47217504504504515,
               -0.6156619406019825
            ],
            [
               -0.4749775675675677,
               -0.6177518892948097
            ],
            [
               -0.47778009009009015,
               -0.6198355657429826
            ],
            [
               -0.4805826126126127,
               -0.6219297545649809
            ],
            [
               -0.48338513513513526,
               -0.624046030430117
            ],
            [
               -0.4861876576576578,
               -0.6261867217262684
            ],
            [
               -0.48899018018018026,
               -0.6283440910976104
            ],
            [
               -0.4917927027027028,
               -0.630503024201509
            ],
            [
               -0.49459522522522537,
               -0.6326462981909295
            ],
            [
               -0.4973977477477478,
               -0.6347606262188954
            ],
            [
               -0.5002002702702704,
               -0.6368414344153837
            ],
            [
               -0.5030027927927929,
               -0.6388947857615659
            ],
            [
               -0.5058053153153154,
               -0.6409358419018394
            ],
            [
               -0.5086078378378379,
               -0.6429843996235829
            ],
            [
               -0.5114103603603605,
               -0.6450589612459616
            ],
            [
               -0.514212882882883,
               -0.6471711997056397
            ],
            [
               -0.5170154054054055,
               -0.6493224544804752
            ],
            [
               -0.519817927927928,
               -0.6515031572711787
            ],
            [
               -0.5226204504504506,
               -0.6536951175544299
            ],
            [
               -0.525422972972973,
               -0.6558757387094523
            ],
            [
               -0.5282254954954956,
               -0.6580227638503711
            ],
            [
               -0.5310280180180181,
               -0.6601181892908874
            ],
            [
               -0.5338305405405407,
               -0.6621504668508611
            ],
            [
               -0.5366330630630631,
               -0.664114826568718
            ],
            [
               -0.5394355855855857,
               -0.6660122090500944
            ],
            [
               -0.5422381081081082,
               -0.6678476659940373
            ],
            [
               -0.5450406306306307,
               -0.6696290607665956
            ],
            [
               -0.5478431531531532,
               -0.671366530464494
            ],
            [
               -0.5506456756756758,
               -0.6730726392973554
            ],
            [
               -0.5534481981981982,
               -0.6747626961877229
            ],
            [
               -0.5562507207207208,
               -0.6764545226381331
            ],
            [
               -0.5590532432432433,
               -0.6781671203035073
            ],
            [
               -0.5618557657657659,
               -0.6799181378934749
            ],
            [
               -0.5646582882882883,
               -0.681720594145294
            ],
            [
               -0.5674608108108109,
               -0.6835797522699447
            ],
            [
               -0.5702633333333335,
               -0.6854911775217356
            ],
            [
               -0.5730658558558559,
               -0.6874407709672945
            ],
            [
               -0.5758683783783785,
               -0.6894070258899421
            ],
            [
               -0.578670900900901,
               -0.6913650802656877
            ],
            [
               -0.5814734234234236,
               -0.6932915699753042
            ],
            [
               -0.584275945945946,
               -0.6951690194334361
            ],
            [
               -0.5870784684684686,
               -0.6969886323066199
            ],
            [
               -0.5898809909909911,
               -0.698750823538151
            ],
            [
               -0.5926835135135136,
               -0.7004635058604272
            ],
            [
               -0.5954860360360361,
               -0.7021387898922891
            ],
            [
               -0.5982885585585587,
               -0.7037891731611183
            ],
            [
               -0.6010910810810811,
               -0.7054243596408156
            ],
            [
               -0.6038936036036037,
               -0.7070495664324221
            ],
            [
               -0.6066961261261262,
               -0.7086656493770853
            ],
            [
               -0.6094986486486488,
               -0.7102707946612419
            ],
            [
               -0.6123011711711712,
               -0.7118630638086303
            ],
            [
               -0.6151036936936938,
               -0.7134428746922661
            ],
            [
               -0.6179062162162163,
               -0.7150145897069555
            ],
            [
               -0.6207087387387388,
               -0.7165867083862762
            ],
            [
               -0.6235112612612613,
               -0.718170604463614
            ],
            [
               -0.6263137837837839,
               -0.7197781664500162
            ],
            [
               -0.6291163063063064,
               -0.721418982776147
            ],
            [
               -0.6319188288288289,
               -0.7230978006213005
            ],
            [
               -0.6347213513513514,
               -0.7248128877854656
            ],
            [
               -0.637523873873874,
               -0.7265556929339878
            ],
            [
               -0.6403263963963964,
               -0.7283119053722242
            ],
            [
               -0.643128918918919,
               -0.7300637297379147
            ],
            [
               -0.6459314414414415,
               -0.7317929611415785
            ],
            [
               -0.6487339639639641,
               -0.7334842971078319
            ],
            [
               -0.6515364864864865,
               -0.735128264358976
            ],
            [
               -0.6543390090090091,
               -0.7367231764921862
            ],
            [
               -0.6571415315315317,
               -0.7382756773620109
            ],
            [
               -0.6599440540540541,
               -0.7397996621653065
            ],
            [
               -0.6627465765765767,
               -0.7413136827309601
            ],
            [
               -0.6655490990990992,
               -0.7428372852672918
            ],
            [
               -0.6683516216216216,
               -0.7443870194506332
            ],
            [
               -0.6711541441441442,
               -0.7459730071284831
            ],
            [
               -0.6739566666666668,
               -0.7475968950637788
            ],
            [
               -0.6767591891891893,
               -0.7492517182226033
            ],
            [
               -0.6795617117117118,
               -0.7509237202382137
            ],
            [
               -0.6823642342342343,
               -0.7525956390405664
            ],
            [
               -0.6851667567567569,
               -0.754250532086445
            ],
            [
               -0.6879692792792793,
               -0.7558750395925913
            ],
            [
               -0.6907718018018019,
               -0.7574611496684218
            ],
            [
               -0.6935743243243244,
               -0.7590060116347153
            ],
            [
               -0.696376846846847,
               -0.7605100045679585
            ],
            [
               -0.6991793693693694,
               -0.7619738913338643
            ],
            [
               -0.701981891891892,
               -0.763396250564828
            ],
            [
               -0.7047844144144145,
               -0.7647723295719384
            ],
            [
               -0.707586936936937,
               -0.7660949844343607
            ],
            [
               -0.7103894594594595,
               -0.7673576073919182
            ],
            [
               -0.7131919819819821,
               -0.768558141408308
            ],
            [
               -0.7159945045045045,
               -0.7697027372617062
            ],
            [
               -0.7187970270270271,
               -0.7708075417280509
            ],
            [
               -0.7215995495495496,
               -0.7718975840846853
            ],
            [
               -0.7244020720720722,
               -0.7730026288012151
            ],
            [
               -0.7272045945945946,
               -0.7741508999642768
            ],
            [
               -0.7300071171171172,
               -0.7753624018410483
            ],
            [
               -0.7328096396396397,
               -0.776643855826809
            ],
            [
               -0.7356121621621622,
               -0.7779869065441278
            ],
            [
               -0.7384146846846847,
               -0.7793703031400923
            ],
            [
               -0.7412172072072073,
               -0.7807655279656693
            ],
            [
               -0.7440197297297299,
               -0.7821442321610335
            ],
            [
               -0.7468222522522523,
               -0.7834852324351176
            ],
            [
               -0.7496247747747748,
               -0.7847789519993036
            ],
            [
               -0.7524272972972974,
               -0.7860280305728078
            ],
            [
               -0.7552298198198198,
               -0.7872441126105909
            ],
            [
               -0.7580323423423424,
               -0.7884421138981483
            ],
            [
               -0.760834864864865,
               -0.7896341126041282
            ],
            [
               -0.7636373873873875,
               -0.7908251037261114
            ],
            [
               -0.76643990990991,
               -0.7920121462432188
            ],
            [
               -0.7692424324324325,
               -0.7931871562958401
            ],
            [
               -0.7720449549549551,
               -0.7943422044068258
            ],
            [
               -0.7748474774774775,
               -0.795475165230122
            ],
            [
               -0.7776500000000001,
               -0.7965933282079791
            ],
            [
               -0.7804525225225226,
               -0.797713226425053
            ],
            [
               -0.7832550450450451,
               -0.7988562811724773
            ],
            [
               -0.7860575675675676,
               -0.8000414348440203
            ],
            [
               -0.7888600900900902,
               -0.8012771930571927
            ],
            [
               -0.7916626126126127,
               -0.8025559482445617
            ],
            [
               -0.7944651351351352,
               -0.8038529046301544
            ],
            [
               -0.7972676576576577,
               -0.8051305094054917
            ],
            [
               -0.8000701801801803,
               -0.8063474696879107
            ],
            [
               -0.8028727027027027,
               -0.8074698162944112
            ],
            [
               -0.8056752252252253,
               -0.8084806339245336
            ],
            [
               -0.8084777477477478,
               -0.8093853358355372
            ],
            [
               -0.8112802702702704,
               -0.8102106739760411
            ],
            [
               -0.8140827927927928,
               -0.8109976333413191
            ],
            [
               -0.8168853153153154,
               -0.8117903199660725
            ],
            [
               -0.8196878378378379,
               -0.8126242563714121
            ],
            [
               -0.8224903603603604,
               -0.8135176966845008
            ],
            [
               -0.8252928828828829,
               -0.8144685842872603
            ],
            [
               -0.8280954054054055,
               -0.8154579182742274
            ],
            [
               -0.8308979279279279,
               -0.8164581900043186
            ],
            [
               -0.8337004504504505,
               -0.8174439061499765
            ],
            [
               -0.836502972972973,
               -0.8184005860886368
            ],
            [
               -0.8393054954954956,
               -0.819329221048221
            ],
            [
               -0.842108018018018,
               -0.8202448025378617
            ],
            [
               -0.8449105405405406,
               -0.8211696105451955
            ],
            [
               -0.8477130630630632,
               -0.8221237804681343
            ],
            [
               -0.8505155855855856,
               -0.8231166115928992
            ],
            [
               -0.8533181081081082,
               -0.8241418136623808
            ],
            [
               -0.8561206306306307,
               -0.8251785038782344
            ],
            [
               -0.8589231531531533,
               -0.8261977431349439
            ],
            [
               -0.8617256756756757,
               -0.8271724374507272
            ],
            [
               -0.8645281981981983,
               -0.8280872082891835
            ],
            [
               -0.8673307207207208,
               -0.8289447787120932
            ],
            [
               -0.8701332432432433,
               -0.8297665547329709
            ],
            [
               -0.8729357657657658,
               -0.8305870177019363
            ],
            [
               -0.8757382882882884,
               -0.8314436236672198
            ],
            [
               -0.8785408108108108,
               -0.8323654217693268
            ],
            [
               -0.8813433333333334,
               -0.8333640438841545
            ],
            [
               -0.8841458558558559,
               -0.8344299396377519
            ],
            [
               -0.8869483783783785,
               -0.8355350072021672
            ],
            [
               -0.8897509009009009,
               -0.8366406907120834
            ],
            [
               -0.8925534234234235,
               -0.8377088810161537
            ],
            [
               -0.895355945945946,
               -0.8387121396039317
            ],
            [
               -0.8981584684684685,
               -0.8396401155522784
            ],
            [
               -0.900960990990991,
               -0.8405003911488931
            ],
            [
               -0.9037635135135136,
               -0.8413138826084592
            ],
            [
               -0.9065660360360361,
               -0.8421066839177647
            ],
            [
               -0.9093685585585587,
               -0.8429012857661364
            ],
            [
               -0.9121710810810811,
               -0.8437101050234532
            ],
            [
               -0.9149736036036036,
               -0.8445332693673449
            ],
            [
               -0.9177761261261261,
               -0.8453610032157086
            ],
            [
               -0.9205786486486487,
               -0.8461793367362713
            ],
            [
               -0.9233811711711712,
               -0.8469767763335565
            ],
            [
               -0.9261836936936938,
               -0.847749386951264
            ],
            [
               -0.9289862162162162,
               -0.8485024684226516
            ],
            [
               -0.9317887387387388,
               -0.8492483579788437
            ],
            [
               -0.9345912612612612,
               -0.8500013488865665
            ],
            [
               -0.9373937837837838,
               -0.8507717518030955
            ],
            [
               -0.9401963063063064,
               -0.8515613821220605
            ],
            [
               -0.9429988288288289,
               -0.8523621681539506
            ],
            [
               -0.9458013513513515,
               -0.8531583837149239
            ],
            [
               -0.9486038738738739,
               -0.8539316672682167
            ],
            [
               -0.9514063963963965,
               -0.8546669911342788
            ],
            [
               -0.9542089189189189,
               -0.8553574418365202
            ],
            [
               -0.9570114414414415,
               -0.8560061558959822
            ],
            [
               -0.959813963963964,
               -0.8566248249282025
            ],
            [
               -0.9626164864864866,
               -0.8572294321943734
            ],
            [
               -0.9654190090090091,
               -0.8578348487702336
            ],
            [
               -0.9682215315315316,
               -0.8584502569231351
            ],
            [
               -0.9710240540540541,
               -0.8590769768407609
            ],
            [
               -0.9738265765765766,
               -0.8597093183752382
            ],
            [
               -0.9766290990990991,
               -0.860337933088716
            ],
            [
               -0.9794316216216217,
               -0.860954235693572
            ],
            [
               -0.9822341441441442,
               -0.8615541291481397
            ],
            [
               -0.9850366666666668,
               -0.8621396133436237
            ],
            [
               -0.9878391891891892,
               -0.8627177344165349
            ],
            [
               -0.9906417117117118,
               -0.8632973937188888
            ],
            [
               -0.9934442342342342,
               -0.8638853721086521
            ],
            [
               -0.9962467567567568,
               -0.8644832182354509
            ],
            [
               -0.9990492792792793,
               -0.8650862920041966
            ],
            [
               -1.0018518018018019,
               -0.8656853894959
            ],
            [
               -1.0046543243243244,
               -0.8662703404487673
            ],
            [
               -1.0074568468468468,
               -0.8668341662157193
            ],
            [
               -1.0102593693693693,
               -0.8673761291118449
            ],
            [
               -1.0130618918918919,
               -0.8679023995068049
            ],
            [
               -1.0158644144144144,
               -0.8684239716810058
            ],
            [
               -1.018666936936937,
               -0.868952533117338
            ],
            [
               -1.0214694594594596,
               -0.8694958243783388
            ],
            [
               -1.024271981981982,
               -0.870054292340378
            ],
            [
               -1.0270745045045047,
               -0.870620421270665
            ],
            [
               -1.029877027027027,
               -0.8711811629409516
            ],
            [
               -1.0326795495495495,
               -0.8717227257884668
            ],
            [
               -1.035482072072072,
               -0.8722360535037335
            ],
            [
               -1.0382845945945947,
               -0.8727209790238155
            ],
            [
               -1.0410871171171172,
               -0.8731874264544661
            ],
            [
               -1.0438896396396395,
               -0.8736530313364304
            ],
            [
               -1.046692162162162,
               -0.874137813230436
            ],
            [
               -1.0494946846846847,
               -0.8746576143714444
            ],
            [
               -1.0522972072072072,
               -0.8752185223426068
            ],
            [
               -1.0550997297297298,
               -0.8758142313317854
            ],
            [
               -1.0579022522522523,
               -0.876427344506816
            ],
            [
               -1.0607047747747749,
               -0.8770343034580894
            ],
            [
               -1.0635072972972974,
               -0.8776124048750036
            ],
            [
               -1.06630981981982,
               -0.8781466552318908
            ],
            [
               -1.0691123423423423,
               -0.8786342665458722
            ],
            [
               -1.0719148648648649,
               -0.8790853891154318
            ],
            [
               -1.0747173873873874,
               -0.8795199318633589
            ],
            [
               -1.07751990990991,
               -0.8799616013042424
            ],
            [
               -1.0803224324324325,
               -0.880431157496038
            ],
            [
               -1.0831249549549549,
               -0.8809410524056089
            ],
            [
               -1.0859274774774774,
               -0.8814930455691321
            ],
            [
               -1.08873,
               -0.8820793045546216
            ],
            [
               -1.0915325225225225,
               -0.8826862890822695
            ],
            [
               -1.094335045045045,
               -0.8832998141951212
            ],
            [
               -1.0971375675675676,
               -0.8839093951420203
            ],
            [
               -1.0999400900900902,
               -0.8845103738554994
            ],
            [
               -1.1027426126126127,
               -0.8851032448334684
            ],
            [
               -1.1055451351351353,
               -0.8856906864940322
            ],
            [
               -1.1083476576576576,
               -0.8862736618711748
            ],
            [
               -1.1111501801801802,
               -0.8868482742500285
            ],
            [
               -1.1139527027027027,
               -0.8874047462849088
            ],
            [
               -1.1167552252252253,
               -0.8879290672259239
            ],
            [
               -1.1195577477477479,
               -0.8884068347895269
            ],
            [
               -1.1223602702702702,
               -0.8888279814486164
            ],
            [
               -1.1251627927927927,
               -0.8891907201390721
            ],
            [
               -1.1279653153153153,
               -0.8895032904910034
            ],
            [
               -1.1307678378378379,
               -0.889782832849799
            ],
            [
               -1.1335703603603604,
               -0.8900516858590519
            ],
            [
               -1.136372882882883,
               -0.8903322456626126
            ],
            [
               -1.1391754054054055,
               -0.8906419499313016
            ],
            [
               -1.141977927927928,
               -0.8909898280036161
            ],
            [
               -1.1447804504504504,
               -0.8913754613938625
            ],
            [
               -1.147582972972973,
               -0.8917903658289343
            ],
            [
               -1.1503854954954955,
               -0.8922210478153916
            ],
            [
               -1.153188018018018,
               -0.8926525700984052
            ],
            [
               -1.1559905405405406,
               -0.8930715029756311
            ],
            [
               -1.1587930630630632,
               -0.8934675822056235
            ],
            [
               -1.1615955855855855,
               -0.8938340290749183
            ],
            [
               -1.164398108108108,
               -0.8941670422671351
            ],
            [
               -1.1672006306306306,
               -0.8944652207771124
            ],
            [
               -1.1700031531531532,
               -0.8947295346829813
            ],
            [
               -1.1728056756756757,
               -0.8949640072484035
            ],
            [
               -1.1756081981981983,
               -0.8951767220259919
            ],
            [
               -1.1784107207207208,
               -0.8953803812125081
            ],
            [
               -1.1812132432432432,
               -0.895591612239756
            ],
            [
               -1.1840157657657657,
               -0.8958285976210925
            ],
            [
               -1.1868182882882883,
               -0.8961072647117931
            ],
            [
               -1.1896208108108108,
               -0.8964369633089555
            ],
            [
               -1.1924233333333334,
               -0.8968169919218743
            ],
            [
               -1.195225855855856,
               -0.8972352997747923
            ],
            [
               -1.1980283783783783,
               -0.8976701499092798
            ],
            [
               -1.2008309009009008,
               -0.8980946313395595
            ],
            [
               -1.2036334234234234,
               -0.8984829539544563
            ],
            [
               -1.206435945945946,
               -0.8988167896452561
            ],
            [
               -1.2092384684684685,
               -0.8990897949733525
            ],
            [
               -1.212040990990991,
               -0.899308940709832
            ],
            [
               -1.2148435135135136,
               -0.8994922406112473
            ],
            [
               -1.2176460360360362,
               -0.8996636003628806
            ],
            [
               -1.2204485585585585,
               -0.899846415580352
            ],
            [
               -1.223251081081081,
               -0.9000579207744701
            ],
            [
               -1.2260536036036036,
               -0.9003059956984201
            ],
            [
               -1.2288561261261262,
               -0.9005892690112947
            ],
            [
               -1.2316586486486487,
               -0.900900218839747
            ],
            [
               -1.2344611711711713,
               -0.9012299496226142
            ],
            [
               -1.2372636936936936,
               -0.9015727776197644
            ],
            [
               -1.2400662162162162,
               -0.9019288717251246
            ],
            [
               -1.2428687387387387,
               -0.9023039289279837
            ],
            [
               -1.2456712612612613,
               -0.9027059567577744
            ],
            [
               -1.2484737837837838,
               -0.90314030604424
            ],
            [
               -1.2512763063063064,
               -0.9036047740494206
            ],
            [
               -1.254078828828829,
               -0.904086647437842
            ],
            [
               -1.2568813513513515,
               -0.9045629616377917
            ],
            [
               -1.2596838738738738,
               -0.9050042223400319
            ],
            [
               -1.2624863963963964,
               -0.9053807150947439
            ],
            [
               -1.265288918918919,
               -0.9056696904589485
            ],
            [
               -1.2680914414414415,
               -0.9058614198386699
            ],
            [
               -1.270893963963964,
               -0.905962445128982
            ],
            [
               -1.2736964864864866,
               -0.905995160902952
            ],
            [
               -1.276499009009009,
               -0.9059938885686063
            ],
            [
               -1.2793015315315315,
               -0.9059985002128144
            ],
            [
               -1.282104054054054,
               -0.9060471676874025
            ],
            [
               -1.2849065765765766,
               -0.9061698422540032
            ],
            [
               -1.2877090990990991,
               -0.9063836756778998
            ],
            [
               -1.2905116216216217,
               -0.9066909677124353
            ],
            [
               -1.2933141441441443,
               -0.9070796030486727
            ],
            [
               -1.2961166666666666,
               -0.907525508600364
            ],
            [
               -1.2989191891891891,
               -0.907996491775104
            ],
            [
               -1.3017217117117117,
               -0.9084568609405772
            ],
            [
               -1.3045242342342342,
               -0.9088723493321604
            ],
            [
               -1.3073267567567568,
               -0.9092149274350096
            ],
            [
               -1.3101292792792794,
               -0.9094670295100937
            ],
            [
               -1.312931801801802,
               -0.9096245769382754
            ],
            [
               -1.3157343243243242,
               -0.9096980843415046
            ],
            [
               -1.3185368468468468,
               -0.9097112399704139
            ],
            [
               -1.3213393693693694,
               -0.9096967560317992
            ],
            [
               -1.324141891891892,
               -0.9096899556675455
            ],
            [
               -1.3269444144144145,
               -0.9097213232336043
            ],
            [
               -1.329746936936937,
               -0.9098098166615094
            ],
            [
               -1.3325494594594596,
               -0.9099588502385707
            ],
            [
               -1.335351981981982,
               -0.910156348171739
            ],
            [
               -1.3381545045045045,
               -0.9103791965768506
            ],
            [
               -1.340957027027027,
               -0.9106010621061793
            ],
            [
               -1.3437595495495496,
               -0.9108013333220903
            ],
            [
               -1.3465620720720721,
               -0.9109723260713705
            ],
            [
               -1.3493645945945947,
               -0.9111221768976094
            ],
            [
               -1.352167117117117,
               -0.911272048989213
            ],
            [
               -1.3549696396396396,
               -0.9114480898776578
            ],
            [
               -1.3577721621621621,
               -0.9116704522124202
            ],
            [
               -1.3605746846846847,
               -0.9119429773305237
            ],
            [
               -1.3633772072072072,
               -0.9122473374723203
            ],
            [
               -1.3661797297297298,
               -0.9125443516246812
            ],
            [
               -1.3689822522522523,
               -0.9127830665987942
            ],
            [
               -1.3717847747747747,
               -0.91291564088933
            ],
            [
               -1.3745872972972972,
               -0.9129138976295743
            ],
            [
               -1.3773898198198198,
               -0.9127823811870943
            ],
            [
               -1.3801923423423423,
               -0.91256330079281
            ],
            [
               -1.382994864864865,
               -0.9123308293231382
            ],
            [
               -1.3857973873873874,
               -0.9121752963273901
            ],
            [
               -1.38859990990991,
               -0.9121809647564307
            ],
            [
               -1.3914024324324323,
               -0.9124033205581576
            ],
            [
               -1.394204954954955,
               -0.9128523758168274
            ],
            [
               -1.3970074774774774,
               -0.9134871194117873
            ],
            [
               -1.39981,
               -0.9142232698814794
            ]
         ]
      }
   ]
}
