# Supplementary material for: Isolation of a planar π-aromatic Bi5− ring in a cobalt-based inverse-sandwich-type complex
Source: Nat Chem. 2025 Jan 20;17(4):547–55. doi: 10.1038/s41557-024-01713-8 (PMC11964920; doi:10.1038/s41557-024-01713-8)
Supplement: Supplementary file 4 — Original magnetic data of compound 1 and origin file of Fig. 3. [file 41557_2024_1713_MOESM4_ESM.zip › sr_and_T/24.csv]

comment	corrected Loops
temperature	0.7
sr	0.064
angle	0
trans	0
B	M
-1.3999	-0.9152777989070359
-1.3970974874874873	-0.914901621927304
-1.394294974974975	-0.914759466310057
-1.3914924624624623	-0.9148188490977788
-1.3886899499499499	-0.9150061717808865
-1.3858874374374373	-0.9152305665110579
-1.3830849249249249	-0.9154097264446618
-1.3802824124124122	-0.915489784077513
-1.3774798998998998	-0.915453948119947
-1.3746773873873872	-0.9153187540533384
-1.3718748748748748	-0.9151209370788568
-1.3690723623623622	-0.9149006948611208
-1.3662698498498498	-0.9146876308964248
-1.3634673373373372	-0.9144939436800928
-1.3606648248248248	-0.9143162284829062
-1.3578623123123121	-0.9141438414965272
-1.3550597997997997	-0.913969403160762
-1.3522572872872871	-0.9137965064621686
-1.3494547747747747	-0.9136411423182057
-1.346652262262262	-0.9135261235456703
-1.3438497497497497	-0.9134707748416558
-1.341047237237237	-0.9134802020130753
-1.3382447247247247	-0.9135387821510429
-1.335442212212212	-0.913611010585872
-1.3326396996996996	-0.913650076331855
-1.329837187187187	-0.9136115616876802
-1.3270346746746746	-0.9134675975294188
-1.324232162162162	-0.9132164379740765
-1.3214296496496496	-0.9128839029831967
-1.318627137137137	-0.9125159479185451
-1.3158246246246246	-0.9121647392233024
-1.313022112112112	-0.9118729135487847
-1.3102195995995995	-0.9116613394581582
-1.307417087087087	-0.9115244525990228
-1.3046145745745745	-0.9114345473385309
-1.301812062062062	-0.9113532495468303
-1.2990095495495495	-0.9112459019140761
-1.2962070370370369	-0.9110936551827801
-1.2934045245245245	-0.9108990004766738
-1.2906020120120119	-0.9106829437593996
-1.2877994994994995	-0.9104751093742146
-1.2849969869869868	-0.9103006428771713
-1.2821944744744744	-0.9101689294453416
-1.2793919619619618	-0.9100684436731684
-1.2765894494494494	-0.909969761200269
-1.2737869369369368	-0.9098357278755894
-1.2709844244244244	-0.909635103693062
-1.2681819119119118	-0.9093546522294312
-1.2653793993993994	-0.9090051257550295
-1.2625768868868867	-0.9086187367016777
-1.2597743743743743	-0.908238744427469
-1.2569718618618617	-0.9079046355140569
-1.2541693493493493	-0.9076380160946461
-1.2513668368368367	-0.9074341769941442
-1.2485643243243243	-0.9072623875862723
-1.2457618118118117	-0.9070749919738036
-1.2429592992992993	-0.906822368786489
-1.2401567867867866	-0.9064688248699614
-1.2373542742742742	-0.9060042068070132
-1.2345517617617616	-0.9054475107797019
-1.2317492492492492	-0.9048415041001104
-1.2289467367367366	-0.9042403716533399
-1.2261442242242242	-0.9036946251493548
-1.2233417117117116	-0.9032382164603806
-1.2205391991991992	-0.9028817862570028
-1.2177366866866866	-0.9026136724281012
-1.2149341741741742	-0.9024075614657575
-1.2121316616616615	-0.902233477675049
-1.2093291491491491	-0.9020679246571052
-1.2065266366366365	-0.901899676980859
-1.203724124124124	-0.9017296447126008
-1.2009216116116115	-0.9015656313323047
-1.198119099099099	-0.9014147564550424
-1.1953165865865865	-0.9012770912507372
-1.192514074074074	-0.9011433897837963
-1.1897115615615614	-0.9009979812319339
-1.186909049049049	-0.9008256438679988
-1.1841065365365364	-0.9006195016203936
-1.181304024024024	-0.9003863814498826
-1.1785015115115114	-0.9001469092017781
-1.175698998998999	-0.899929613321704
-1.1728964864864864	-0.899760708155486
-1.170093973973974	-0.8996531208640116
-1.1672914614614613	-0.8995989528728868
-1.164488948948949	-0.8995686264207426
-1.1616864364364363	-0.8995177360005578
-1.158883923923924	-0.8993998720114403
-1.1560814114114113	-0.8991814002433162
-1.153278898898899	-0.8988532207295602
-1.1504763863863863	-0.8984352964340624
-1.1476738738738739	-0.8979720297066106
-1.1448713613613613	-0.8975196149175538
-1.1420688488488488	-0.897129259046766
-1.1392663363363362	-0.8968316636800316
-1.1364638238238238	-0.8966278502927624
-1.1336613113113112	-0.8964893596614131
-1.1308587987987986	-0.8963677482646465
-1.1280562862862862	-0.8962101988746324
-1.1252537737737738	-0.8959760279552976
-1.1224512612612612	-0.895648613588638
-1.1196487487487485	-0.8952388766340894
-1.1168462362362361	-0.894779369703293
-1.1140437237237237	-0.8943112529224674
-1.111241211211211	-0.89386884807197
-1.1084386986986985	-0.8934672333562331
-1.105636186186186	-0.8930972121400133
-1.1028336736736737	-0.8927293633585441
-1.100031161161161	-0.8923256794668747
-1.0972286486486484	-0.8918546350100444
-1.094426136136136	-0.8913043261673589
-1.0916236236236236	-0.8906889868366176
-1.088821111111111	-0.8900464770910931
-1.0860185985985984	-0.889427451670506
-1.083216086086086	-0.8888797698922447
-1.0804135735735736	-0.8884333255526567
-1.077611061061061	-0.8880903163755002
-1.0748085485485483	-0.887824116879664
-1.072006036036036	-0.8875870273474741
-1.0692035235235235	-0.8873242486498353
-1.066401011011011	-0.886989470683501
-1.0635984984984983	-0.886557099882601
-1.060795985985986	-0.8860274614031712
-1.0579934734734735	-0.885423790726828
-1.0551909609609609	-0.884782589102319
-1.0523884484484483	-0.884141004329792
-1.0495859359359359	-0.8835256290903238
-1.0467834234234235	-0.882946298253995
-1.0439809109109108	-0.8823964746834051
-1.0411783983983982	-0.8818593982155915
-1.0383758858858858	-0.8813172072371224
-1.0355733733733734	-0.8807593986336492
-1.0327708608608608	-0.8801875094379795
-1.0299683483483482	-0.87961452063477
-1.0271658358358358	-0.8790595523878829
-1.0243633233233234	-0.8785401573339481
-1.0215608108108107	-0.8780652983000595
-1.0187582982982981	-0.8776316744216014
-1.0159557857857857	-0.8772246494232058
-1.0131532732732733	-0.8768232150194012
-1.0103507607607607	-0.8764069025862161
-1.007548248248248	-0.8759619101981534
-1.0047457357357357	-0.8754841592950072
-1.0019432232232233	-0.8749783259777763
-0.9991407107107106	-0.8744535567532034
-0.9963381981981981	-0.8739179067174109
-0.9935356856856856	-0.873374000901661
-0.9907331731731731	-0.8728178366635923
-0.9879306606606606	-0.8722412559190414
-0.9851281481481481	-0.8716369867309938
-0.9823256356356356	-0.8710039556868491
-0.9795231231231231	-0.8703503166616288
-0.9767206106106106	-0.8696924712142075
-0.973918098098098	-0.8690499786208618
-0.9711155855855855	-0.8684380427802659
-0.968313073073073	-0.8678604936293192
-0.9655105605605605	-0.8673063109986668
-0.962708048048048	-0.8667516339111115
-0.9599055355355355	-0.8661672033417701
-0.957103023023023	-0.8655290187467329
-0.9543005105105105	-0.8648284814866031
-0.951497997997998	-0.8640780876485398
-0.9486954854854854	-0.8633100034857456
-0.9458929729729728	-0.8625672456780317
-0.9430904604604604	-0.8618898889566885
-0.9402879479479478	-0.8613007593810823
-0.9374854354354354	-0.8607956490470466
-0.9346829229229228	-0.8603418975117437
-0.9318804104104104	-0.8598865399736478
-0.9290778978978977	-0.8593719772331877
-0.9262753853853853	-0.8587543932784266
-0.9234728728728727	-0.8580189218463982
-0.9206703603603603	-0.8571863474488742
-0.9178678478478477	-0.8563087387764642
-0.9150653353353353	-0.8554550248216203
-0.9122628228228227	-0.8546909274365139
-0.9094603103103103	-0.8540596791919403
-0.9066577977977976	-0.8535698462417444
-0.9038552852852852	-0.8531943194569206
-0.9010527727727726	-0.8528808514358818
-0.8982502602602602	-0.8525706310087483
-0.8954477477477477	-0.8522186264338644
-0.8926452352352352	-0.8518087597763863
-0.8898427227227227	-0.8513586632084725
-0.8870402102102102	-0.85091227315163
-0.8842376976976977	-0.850522667861625
-0.8814351851851852	-0.85023093785642
-0.8786326726726726	-0.8500483304814422
-0.8758301601601601	-0.8499479122005996
-0.8730276476476476	-0.8498688602668326
-0.8702251351351351	-0.8497322769410812
-0.8674226226226226	-0.8494635404337375
-0.8646201101101101	-0.8490139849718136
-0.8618175975975975	-0.8483748952545557
-0.859015085085085	-0.847579344095846
-0.8562125725725724	-0.8466914317693125
-0.8534100600600599	-0.8457866326200608
-0.8506075475475474	-0.8449298153005239
-0.8478050350350349	-0.8441581201326332
-0.8450025225225224	-0.8434740655225307
-0.8422000100100099	-0.8428506613310277
-0.8393974974974974	-0.8422461806224432
-0.8365949849849849	-0.8416230015793885
-0.8337924724724723	-0.8409636773106067
-0.8309899599599598	-0.8402785254223483
-0.8281874474474473	-0.8396021261821639
-0.8253849349349348	-0.8389800800309898
-0.8225824224224223	-0.8384508185396381
-0.8197799099099098	-0.8380290001285574
-0.8169773973973973	-0.8376964701030324
-0.8141748848848848	-0.8374041399941144
-0.8113723723723723	-0.837084374102291
-0.8085698598598597	-0.8366698742565962
-0.8057673473473472	-0.8361128625193356
-0.8029648348348347	-0.8353983075366406
-0.8001623223223222	-0.8345470063536667
-0.7973598098098097	-0.8336077729396224
-0.7945572972972972	-0.8326415931062071
-0.7917547847847847	-0.831703147576014
-0.7889522722722722	-0.8308257431047891
-0.7861497597597596	-0.8300142674755168
-0.7833472472472471	-0.8292478570679095
-0.7805447347347346	-0.8284905987667762
-0.7777422222222221	-0.8277059632708449
-0.7749397097097096	-0.8268696677223787
-0.7721371971971971	-0.8259765744972803
-0.7693346846846846	-0.825039649371727
-0.7665321721721721	-0.8240820042662423
-0.7637296596596596	-0.8231255374075547
-0.760927147147147	-0.8221807772211275
-0.7581246346346345	-0.8212418857964395
-0.755322122122122	-0.8202886760639173
-0.7525196096096095	-0.8192947576756943
-0.749717097097097	-0.8182385778261062
-0.7469145845845845	-0.8171130282812457
-0.744112072072072	-0.8159298357815684
-0.7413095595595595	-0.8147169169971568
-0.738507047047047	-0.8135095193677578
-0.7357045345345344	-0.8123383027298706
-0.7329020220220219	-0.8112186828719395
-0.7300995095095094	-0.8101453322052915
-0.7272969969969969	-0.8090938770506125
-0.7244944844844844	-0.8080292309322111
-0.7216919719719719	-0.806917612193902
-0.7188894594594594	-0.8057379833756401
-0.7160869469469469	-0.804488890442988
-0.7132844344344343	-0.8031883743331699
-0.7104819219219218	-0.8018671479918057
-0.7076794094094093	-0.8005576546398058
-0.7048768968968968	-0.7992830651658819
-0.7020743843843843	-0.7980502160524429
-0.6992718718718718	-0.7968489670180049
-0.6964693593593593	-0.7956580386278801
-0.6936668468468468	-0.794454969045384
-0.6908643343343343	-0.7932262975041199
-0.6880618218218217	-0.7919740026157344
-0.6852593093093092	-0.7907156250234625
-0.6824567967967967	-0.7894778714592311
-0.6796542842842842	-0.7882859614315089
-0.6768517717717717	-0.7871526317778
-0.6740492592592592	-0.7860709447885007
-0.6712467467467467	-0.7850137561948368
-0.6684442342342342	-0.7839403463227638
-0.6656417217217216	-0.7828081453411287
-0.6628392092092091	-0.7815856188273981
-0.6600366966966966	-0.780261898162741
-0.6572341841841841	-0.7788498219266972
-0.6544316716716716	-0.7773813204378913
-0.6516291591591591	-0.7758967241378648
-0.6488266466466466	-0.7744316710080904
-0.6460241341341341	-0.7730060917836507
-0.6432216216216216	-0.7716189884724441
-0.640419109109109	-0.7702506713682685
-0.6376165965965965	-0.7688715136134713
-0.634814084084084	-0.7674540393185306
-0.6320115715715715	-0.7659840603373952
-0.629209059059059	-0.764466983819377
-0.6264065465465465	-0.7629271575714073
-0.623604034034034	-0.7614005668926026
-0.6208015215215215	-0.7599234764394024
-0.617999009009009	-0.7585209347387735
-0.6151964964964964	-0.7571989940503446
-0.6123939839839839	-0.7559431108169666
-0.6095914714714714	-0.7547230102256507
-0.6067889589589589	-0.753502111436893
-0.6039864464464464	-0.7522481792864909
-0.6011839339339339	-0.7509416580814977
-0.5983814214214214	-0.7495791664288659
-0.5955789089089089	-0.7481714634919069
-0.5927763963963963	-0.7467371437568634
-0.5899738838838838	-0.745294680202302
-0.5871713713713713	-0.7438557631549713
-0.5843688588588588	-0.7424221236260026
-0.5815663463463463	-0.7409865362760183
-0.5787638338338338	-0.7395370719505173
-0.5759613213213213	-0.7380625325904634
-0.5731588088088088	-0.7365567538688554
-0.5703562962962963	-0.735020143315681
-0.5675537837837837	-0.7334581116047189
-0.5647512712712712	-0.7318774050157241
-0.5619487587587587	-0.7302822068817364
-0.5591462462462462	-0.7286719073510944
-0.5563437337337337	-0.7270416491821005
-0.5535412212212212	-0.7253854835774428
-0.5507387087087087	-0.7237007516221455
-0.5479361961961962	-0.7219916606227371
-0.5451336836836836	-0.7202702380775131
-0.5423311711711711	-0.7185538582585257
-0.5395286586586586	-0.7168599564626853
-0.5367261461461461	-0.7151998026545586
-0.5339236336336336	-0.713573772476665
-0.5311211211211211	-0.711970159071054
-0.5283186086086086	-0.7103683170258642
-0.5255160960960961	-0.7087452703792426
-0.5227135835835836	-0.7070834843225179
-0.519911071071071	-0.7053768729024609
-0.5171085585585585	-0.7036325867741945
-0.514306046046046	-0.7018675800985162
-0.5115035335335335	-0.700100894458583
-0.508701021021021	-0.6983443103646446
-0.5058985085085085	-0.696594843081764
-0.503095995995996	-0.6948321387198281
-0.5002934834834833	-0.69302224556364
-0.49749097097097084	-0.6911270142368747
-0.4946884584584583	-0.6891162960026361
-0.4918859459459458	-0.6869789208879932
-0.4890834334334333	-0.6847286107388754
-0.4862809209209208	-0.6824025087125379
-0.4834784084084083	-0.6800523955475649
-0.48067589589589577	-0.6777311052653167
-0.47787338338338325	-0.6754783033055646
-0.47507087087087074	-0.6733100661475219
-0.47226835835835823	-0.6712154934511029
-0.4694658458458457	-0.6691612974240077
-0.4666633333333332	-0.6671027303793977
-0.4638608208208207	-0.6649972120162689
-0.4610583083083082	-0.6628162750538752
-0.4582557957957957	-0.6605521891839208
-0.45545328328328316	-0.6582175565159899
-0.45265077077077065	-0.6558385948545956
-0.44984825825825814	-0.6534448824193942
-0.4470457457457456	-0.6510593268068673
-0.4442432332332331	-0.648691741317597
-0.4414407207207206	-0.6463378626012869
-0.4386382082082081	-0.6439835397336005
-0.4358356956956956	-0.6416119616056594
-0.43303318318318307	-0.6392108452152115
-0.43023067067067056	-0.636776794212455
-0.42742815815815804	-0.634315391589352
-0.42462564564564553	-0.6318374445652244
-0.421823133133133	-0.6293534033016329
-0.4190206206206205	-0.6268686865059845
-0.416218108108108	-0.6243821820800889
-0.4134155955955955	-0.621888735273293
-0.410613083083083	-0.6193845777891807
-0.40781057057057046	-0.6168731544251665
-0.40500805805805795	-0.614368315483059
-0.40220554554554544	-0.6118926324683963
-0.39940303303303293	-0.6094704330363598
-0.3966005205205205	-0.6071173795727782
-0.3937980080080079	-0.6048301782168719
-0.3909954954954955	-0.6025805665354304
-0.3881929829829829	-0.6003167598045419
-0.3853904704704705	-0.5979732611847972
-0.38258795795795786	-0.595487082289748
-0.37978544544544546	-0.5928159608163451
-0.37698293293293283	-0.5899530021174534
-0.37418042042042043	-0.5869328047270191
-0.3713779079079078	-0.5838264487219859
-0.3685753953953954	-0.5807260378475003
-0.3657728828828828	-0.5777227344147435
-0.3629703703703704	-0.5748843417780886
-0.36016785785785776	-0.5722387573675857
-0.35736534534534536	-0.5697679254625612
-0.35456283283283274	-0.5674137943591394
-0.35176032032032034	-0.5650942284677867
-0.3489578078078077	-0.5627239776449701
-0.3461552952952953	-0.5602345536361325
-0.3433527827827827	-0.5575875579402261
-0.3405502702702703	-0.5547783519835076
-0.33774775775775767	-0.5518301325078507
-0.33494524524524527	-0.5487814056545255
-0.33214273273273265	-0.5456716014091079
-0.32934022022022025	-0.5425296336167078
-0.3265377077077076	-0.5393686790492038
-0.323735195195195	-0.5361879476128122
-0.3209326826826826	-0.5329796682362977
-0.31813017017017	-0.5297378100481648
-0.3153276576576576	-0.5264647423976759
-0.31252514514514496	-0.5231731379469321
-0.30972263263263256	-0.5198824631569671
-0.30692012012011993	-0.5166115887195993
-0.30411760760760753	-0.5133705787178326
-0.3013150950950949	-0.51015504324251
-0.2985125825825825	-0.5069454812941281
-0.2957100700700699	-0.5037121838327001
-0.2929075575575575	-0.5004242092748548
-0.29010504504504486	-0.49705943608392855
-0.28730253253253246	-0.49361227075970737
-0.28450002002001984	-0.4900963737712357
-0.28169750750750744	-0.48654145550207184
-0.2788949949949948	-0.4829851735957911
-0.2760924824824824	-0.47946273700851416
-0.2732899699699698	-0.47599746543626664
-0.2704874574574574	-0.4725950888535545
-0.26768494494494477	-0.4692432182594469
-0.26488243243243237	-0.4659156900205481
-0.26207991991991975	-0.4625799954585217
-0.25927740740740735	-0.45920524269536844
-0.2564748948948947	-0.4557682568761072
-0.2536723823823823	-0.4522563641915256
-0.2508698698698697	-0.4486667164314089
-0.2480673573573573	-0.44500319165330415
-0.24526484484484468	-0.44127254477832456
-0.24246233233233228	-0.4374814110850713
-0.23965981981981965	-0.43363510028207997
-0.23685730730730725	-0.42973818946278897
-0.23405479479479463	-0.4257961302442842
-0.23125228228228223	-0.42181673618211013
-0.2284497697697696	-0.41781060968609496
-0.2256472572572572	-0.41379016764296284
-0.22284474474474458	-0.40976763347286715
-0.22004223223223218	-0.4057528539918135
-0.21723971971971956	-0.40175185850980155
-0.21443720720720716	-0.39776669272673304
-0.21163469469469454	-0.3937964210402387
-0.20883218218218214	-0.38983860379698565
-0.2060296696696695	-0.3858903067217959
-0.2032271571571571	-0.3819479255319852
-0.2004246446446445	-0.37800573186816866
-0.1976221321321321	-0.3740537997310378
-0.19481961961961947	-0.37007650623663124
-0.19201710710710707	-0.36605283635132835
-0.18921459459459444	-0.36195917402697086
-0.18641208208208204	-0.35777429582531906
-0.18360956956956942	-0.3534852609122553
-0.18080705705705702	-0.34909223991316585
-0.1780045445445444	-0.34461036312301785
-0.175202032032032	-0.34006746664062604
-0.17239951951951937	-0.3354979463281831
-0.16959700700700697	-0.3309343355616069
-0.16679449449449435	-0.3263991752976716
-0.16399198198198195	-0.321899846198204
-0.16118946946946933	-0.31742817729914874
-0.15838695695695693	-0.31296508118168764
-0.1555844444444443	-0.3084887197515708
-0.1527819319319319	-0.30398340426654125
-0.14997941941941928	-0.2994460748930998
-0.14717690690690688	-0.2948879644005915
-0.14437439439439426	-0.2903307019916692
-0.14157188188188186	-0.2857980955461026
-0.13876936936936923	-0.2813064395395932
-0.13596685685685683	-0.2768568369760488
-0.1331643443443442	-0.27243243287011243
-0.1303618318318318	-0.2680018077090701
-0.1275593193193192	-0.2635276329194074
-0.12475680680680679	-0.2589778020395477
-0.12195429429429416	-0.2543353019201213
-0.11915178178178176	-0.24960343619923298
-0.11634926926926914	-0.24480455847505533
-0.11354675675675674	-0.23997268458975085
-0.11074424424424412	-0.23514245617161167
-0.10794173173173172	-0.23033817590188532
-0.1051392192192191	-0.22556658351301406
-0.10233670670670669	-0.2208157077324885
-0.09953419419419407	-0.2160599900390766
-0.09673168168168167	-0.21126969693975384
-0.09392916916916905	-0.20642119674466186
-0.09112665665665665	-0.20150448294874868
-0.08832414414414402	-0.19652543313148618
-0.08552163163163162	-0.19150227992680613
-0.082719119119119	-0.1864579002646637
-0.0799166066066066	-0.18141101517883995
-0.07711409409409398	-0.17636969276409764
-0.07431158158158158	-0.17132956316042236
-0.07150906906906895	-0.16627726921722558
-0.06870655655655655	-0.16119761076081007
-0.06590404404404393	-0.156081384458716
-0.06310153153153153	-0.15093063763764375
-0.06029901901901891	-0.14575906338034195
-0.057496506506506506	-0.14058719325475566
-0.054693993993993884	-0.13543416165190802
-0.05189148148148148	-0.13030930253531092
-0.04908896896896886	-0.12520709688910547
-0.04628645645645646	-0.12010787138187978
-0.04348394394394384	-0.11498452933672171
-0.040681431431431436	-0.10981324101615242
-0.037878918918918814	-0.10458431583568539
-0.03507640640640641	-0.09930909940587829
-0.03227389389389379	-0.09401989140513323
-0.02947138138138139	-0.08876221562749831
-0.026668868868868767	-0.08358149296294298
-0.023866356356356366	-0.07850830346136234
-0.021063843843843744	-0.07354718329693632
-0.018261331331331343	-0.0686729614746252
-0.01545881881881872	-0.06383626977792634
-0.01265630630630632	-0.05897684057987046
-0.009853793793793697	-0.05404056904241378
-0.007051281281281296	-0.0489949744028258
-0.004248768768768674	-0.04383812945972876
-0.001446256256256273	-0.038598210432039926
0.0013562562562563496	-0.033323856389256945
0.00415876876876875	-0.02806849603089534
0.006961281281281373	-0.022873703462522876
0.009763793793793774	-0.017756857149611838
0.012566306306306396	-0.012706852805437874
0.015368818818818797	-0.0076889066628127445
0.01817133133133142	-0.0026565177459396683
0.02097384384384382	0.0024335643664223916
0.023776356356356443	0.007608280231787834
0.026578868868868843	0.012871127976919083
0.029381381381381466	0.01820280123468626
0.03218389389389387	0.023568785671706838
0.03498640640640649	0.028930890207456705
0.03778891891891911	0.03425864524332839
0.04059143143143151	0.039536904803127604
0.043393943943944135	0.0447676018013774
0.046196456456456536	0.049965776732152856
0.04899896896896916	0.05515192628928317
0.05180148148148156	0.06034373900872919
0.05460399399399418	0.06555011312470771
0.05740650650650658	0.0707691571422096
0.060209019019019205	0.07599019194934148
0.0630115315315316	0.08119828371944804
0.06581404404404423	0.08637909542819935
0.06861655655655663	0.09152207716840205
0.07141906906906925	0.096621045654225
0.07422158158158165	0.10167254208584789
0.07702409409409428	0.10667341121790733
0.07982660660660668	0.11161936008744261
0.0826291191191193	0.11650570415435971
0.0854316316316317	0.12133033855118083
0.08823414414414432	0.12609770253274766
0.09103665665665672	0.13082171424452693
0.09383916916916935	0.13552573576054291
0.09664168168168175	0.1402386252531876
0.09944419419419437	0.14498749731539676
0.10224670670670677	0.14978933358716287
0.10504921921921939	0.15464442493874564
0.10785173173173179	0.1595343721163385
0.11065424424424442	0.1644260178728817
0.11345675675675682	0.16928065619100535
0.11625926926926944	0.17406588110799556
0.11906178178178184	0.17876624912934294
0.12186429429429446	0.18338903423095096
0.12466680680680686	0.18796279979492078
0.12746931931931949	0.19252885294483407
0.13027183183183189	0.19712809044511853
0.1330743443443445	0.20178742687230963
0.1358768568568569	0.20651029148461977
0.13867936936936953	0.21127444106612164
0.14148188188188193	0.21603795425673394
0.14428439439439456	0.22075155374442568
0.14708690690690696	0.22537328423682051
0.14988941941941958	0.22988079461236877
0.15269193193193198	0.23427730567599697
0.1554944444444446	0.23858949904207571
0.158296956956957	0.24285828315700242
0.16109946946946962	0.24712572994597418
0.16390198198198203	0.25142262449059544
0.16670449449449465	0.2557606551342448
0.16950700700700705	0.26013147749946963
0.17230951951951967	0.2645123858264532
0.17511203203203207	0.2688760306972424
0.1779145445445447	0.2732003514991714
0.1807170570570571	0.27747507306947317
0.18351956956956972	0.28170263684642183
0.18632208208208212	0.28589369443065044
0.18912459459459474	0.2900594207885539
0.19192710710710714	0.2942041024341867
0.19472961961961976	0.29832128003911185
0.19753213213213217	0.30239525489364516
0.2003346446446448	0.30640757395085694
0.2031371571571572	0.3103460325126134
0.2059396696696698	0.3142125776902137
0.2087421821821822	0.3180267166662344
0.21154469469469483	0.32182257263232594
0.21434720720720724	0.3256400333918824
0.21714971971971986	0.32951265740929975
0.21995223223223226	0.3334563164605104
0.22275474474474488	0.33746246763916865
0.22555725725725728	0.3414984763752066
0.2283597697697699	0.34551507788504604
0.2311622822822823	0.3494587011661061
0.23396479479479493	0.35328482608522954
0.23676730730730733	0.3569683360701399
0.23956981981981995	0.3605080058249085
0.24237233233233235	0.3639243609490658
0.24517484484484497	0.3672523760859555
0.24797735735735738	0.37053202699380905
0.25077986986987	0.37380004615605367
0.2535823823823824	0.3770852930321019
0.256384894894895	0.380408369150246
0.2591874074074074	0.38378423026412856
0.26198991991992004	0.38722533929924496
0.26479243243243245	0.3907428514428729
0.26759494494494507	0.3943444404383097
0.27039745745745747	0.39802919510608314
0.2731999699699701	0.40178176771093127
0.2760024824824825	0.405568871592743
0.2788049949949951	0.4093408442387301
0.2816075075075075	0.4130393589765196
0.28441002002002014	0.4166100393791823
0.28721253253253254	0.42001657749124344
0.29001504504504516	0.42325184481912187
0.29281755755755756	0.42634193657183794
0.2956200700700702	0.4293410682666411
0.2984225825825826	0.4323181386096632
0.3012250950950952	0.43533859865133173
0.3040276076076076	0.4384470131449186
0.30683012012012023	0.44165569738287225
0.30963263263263263	0.4449429918302198
0.31243514514514525	0.4482616710635412
0.31523765765765766	0.4515547012237072
0.3180401701701703	0.4547731873675293
0.3208426826826827	0.45789071277921833
0.3236451951951953	0.46090959123103337
0.3264477077077077	0.46385737005727856
0.3292502202202203	0.46677525071928655
0.3320527327327327	0.46970277180397146
0.33485524524524535	0.4726642022939628
0.33765775775775775	0.47566126281887755
0.34046027027027037	0.4786743640852056
0.34326278278278277	0.4816714265839379
0.3460652952952954	0.4846206627336773
0.3488678078078078	0.4875024224678473
0.3516703203203204	0.4903157601292901
0.3544728328328328	0.49307752806742033
0.35727534534534544	0.4958147101991668
0.36007785785785784	0.4985532741576759
0.36288037037037046	0.5013080797468192
0.36568288288288286	0.5040778689386527
0.3684853953953955	0.5068472855035399
0.3712879079079079	0.5095950325611046
0.3740904204204205	0.5123047705558825
0.3768929329329329	0.5149741646604751
0.37969544544544553	0.5176180970273564
0.38249795795795793	0.5202642708888088
0.38530047047047056	0.5229424356028272
0.38810298298298296	0.525671116588771
0.3909054954954956	0.5284470042495005
0.393708008008008	0.5312414983740571
0.3965105205205206	0.5340064876197407
0.3993130330330332	0.536688103645973
0.4021155455455456	0.5392441366859615
0.40491805805805825	0.5416591791239957
0.40772057057057065	0.5439520307577907
0.4105230830830833	0.5461723634342481
0.4133255955955957	0.5483872812959727
0.4161281081081083	0.5506619531819665
0.4189306206206207	0.553040664439526
0.4217331331331333	0.5555346271377328
0.4245356456456457	0.5581206548318979
0.42733815815815834	0.5607510998175871
0.43014067067067074	0.5633715560210147
0.43294318318318337	0.565940124348853
0.43574569569569577	0.5684414901977264
0.4385482082082084	0.5708908896346324
0.4413507207207208	0.5733266153601946
0.4441532332332334	0.5757937839376576
0.4469557457457458	0.5783252144290318
0.44975825825825844	0.5809263424301131
0.45256077077077084	0.5835697212340988
0.45536328328328346	0.5862013163497724
0.45816579579579586	0.5887566533673338
0.4609683083083085	0.5911813906396923
0.4637708208208209	0.5934492858386946
0.4665733333333335	0.5955713730265763
0.4693758458458459	0.5975931653760931
0.47217835835835853	0.5995807940141776
0.47498087087087093	0.6016007517722968
0.47778338338338355	0.6037000261915247
0.48058589589589595	0.6058931609406359
0.4833884084084086	0.6081602964694547
0.486190920920921	0.6104564120436438
0.4889934334334336	0.6127281818588011
0.491795945945946	0.6149323970591172
0.4945984584584586	0.6170496219687411
0.497400970970971	0.6190886888843745
0.5002034834834836	0.6210810454821016
0.503005995995996	0.6230675984558678
0.5058085085085087	0.6250832427476507
0.5086110210210211	0.6271448432818802
0.5114135335335337	0.6292468917935563
0.5142160460460461	0.6313660153093471
0.5170185585585587	0.633472121598023
0.5198210710710711	0.6355414940652369
0.5226235835835837	0.6375665014956365
0.5254260960960961	0.6395579888405918
0.5282286086086088	0.6415393245195757
0.5310311211211212	0.6435343990699014
0.5338336336336338	0.6455543479797554
0.5366361461461462	0.647588464263367
0.5394386586586588	0.6496033850891656
0.5422411711711712	0.6515516567512565
0.5450436836836838	0.6533872733048594
0.5478461961961962	0.6550830251654831
0.5506487087087089	0.656643510582497
0.5534512212212213	0.6581088552980621
0.5562537337337339	0.6595471799658157
0.5590562462462463	0.6610376311750386
0.5618587587587589	0.662649042948372
0.5646612712712713	0.6644208872103081
0.5674637837837839	0.6663525414861635
0.5702662962962963	0.6684042550517444
0.573068808808809	0.6705094290407502
0.5758713213213213	0.672594216698027
0.578673833833834	0.6745982049701038
0.5814763463463464	0.6764897839831838
0.584278858858859	0.6782717499480927
0.5870813713713714	0.6799760141762452
0.589883883883884	0.6816498507955354
0.5926863963963964	0.6833387110372435
0.595488908908909	0.6850714344851665
0.5982914214214214	0.6868525097587836
0.6010939339339341	0.688663372370646
0.6038964464464465	0.6904715544013271
0.6066989589589589	0.6922439251867402
0.6095014714714717	0.6939591305283195
0.6123039839839841	0.6956149552877424
0.6151064964964965	0.697228384935376
0.6179090090090089	0.6988288297431043
0.6207115215215218	0.7004473272569901
0.6235140340340342	0.7021057538860636
0.6263165465465466	0.7038097998362203
0.629119059059059	0.7055478848298014
0.6319215715715718	0.707295955319893
0.6347240840840842	0.709026043255093
0.6375265965965966	0.7107153041242822
0.640329109109109	0.7123523441582456
0.6431316216216219	0.7139388761837295
0.6459341341341343	0.7154865901996773
0.6487366466466467	0.7170108763779892
0.651539159159159	0.7185240618142288
0.6543416716716719	0.7200307904199461
0.6571441841841843	0.7215271682121476
0.6599466966966967	0.7230037490051255
0.6627492092092091	0.7244509568498094
0.665551721721722	0.7258646783370074
0.6683542342342343	0.7272497954335513
0.6711567467467467	0.728620300459089
0.6739592592592591	0.7299959646484258
0.676761771771772	0.7313967972708484
0.6795642842842844	0.732837267162711
0.6823667967967968	0.7343222258999862
0.6851693093093092	0.7358457399034052
0.687971821821822	0.7373929355313618
0.6907743343343344	0.7389439317852546
0.6935768468468468	0.7404783618304489
0.6963793593593592	0.7419790410185767
0.6991818718718721	0.7434339357580414
0.7019843843843845	0.744836423743254
0.7047868968968969	0.7461845352794554
0.7075894094094093	0.7474801357464003
0.7103919219219221	0.7487287625180584
0.7131944344344345	0.7499402124947709
0.7159969469469469	0.7511293014754767
0.7187994594594593	0.7523158242781534
0.7216019719719722	0.7535228528247072
0.7244044844844846	0.754773114827427
0.727206996996997	0.7560840667794306
0.7300095095095094	0.7574630426647603
0.7328120220220222	0.7589041693369043
0.7356145345345346	0.7603884019302602
0.738417047047047	0.7618871141532699
0.7412195595595594	0.7633684883247317
0.7440220720720723	0.764804929672557
0.7468245845845847	0.7661792816443334
0.7496270970970971	0.7674879465414418
0.7524296096096099	0.768740032084009
0.7552321221221223	0.769952995126867
0.7580346346346347	0.7711464439869549
0.7608371471471471	0.7723363426165037
0.76363965965966	0.7735316064945605
0.7664421721721724	0.7747340804129651
0.7692446846846848	0.775941520693239
0.7720471971971972	0.7771519974959591
0.77484970970971	0.7783675640280185
0.7776522222222224	0.7795953468222501
0.7804547347347348	0.7808452939774881
0.7832572472472472	0.7821252653830397
0.7860597597597601	0.7834353903831641
0.7888622722722725	0.7847641426710528
0.7916647847847849	0.7860881394739436
0.7944672972972973	0.7873763821745267
0.7972698098098101	0.7885979770217962
0.8000723223223225	0.7897309413060785
0.8028748348348349	0.7907690834540763
0.8056773473473473	0.7917244300695025
0.8084798598598602	0.7926241354295953
0.8112823723723726	0.7935027458677151
0.814084884884885	0.7943923945622635
0.8168873973973974	0.7953143189095717
0.8196899099099102	0.7962746761508377
0.8224924224224226	0.7972660872089266
0.825294934934935	0.7982741990312062
0.8280974474474474	0.7992866059557961
0.8308999599599602	0.8003004592305931
0.8337024724724726	0.801325451309733
0.836504984984985	0.8023805244638822
0.8393074974974974	0.8034850646192647
0.8421100100100103	0.8046476343781603
0.8449125225225227	0.8058566032759205
0.8477150350350351	0.8070767947455848
0.8505175475475475	0.8082544693878642
0.8533200600600603	0.8093301521233098
0.8561225725725727	0.8102559319177837
0.8589250850850851	0.811011937547821
0.8617275975975975	0.8116164572438969
0.8645301101101104	0.8121258039686192
0.8673326226226228	0.8126230715856799
0.8701351351351352	0.8131984184732584
0.8729376476476476	0.8139263073699359
0.8757401601601604	0.8148462795096
0.8785426726726728	0.8159529317119634
0.8813451851851852	0.8171980582067333
0.8841476976976976	0.8185042714224239
0.8869502102102105	0.8197859958571622
0.8897527227227229	0.8209716254705302
0.8925552352352353	0.8220204956002775
0.8953577477477477	0.8229301419280686
0.8981602602602605	0.8237324598920592
0.9009627727727729	0.8244807864299737
0.9037652852852853	0.8252325019375865
0.9065677977977977	0.8260327139746306
0.9093703103103106	0.8269037244796087
0.912172822822823	0.8278427030176122
0.9149753353353354	0.8288271428352245
0.9177778478478478	0.8298252525725895
0.9205803603603606	0.8308072114618629
0.923382872872873	0.8317534986384627
0.9261853853853854	0.8326580585407223
0.9289878978978978	0.8335262150527105
0.9317904104104107	0.8343691640609158
0.9345929229229231	0.8351978729478085
0.9373954354354355	0.836019003326768
0.9401979479479479	0.8368342362648458
0.9430004604604607	0.8376426879482883
0.9458029729729731	0.8384446773549267
0.9486054854854855	0.8392445292106115
0.9514079979979979	0.8400505879692441
0.9542105105105108	0.8408719629388519
0.9570130230230232	0.8417131519641036
0.9598155355355356	0.8425689087999282
0.962618048048048	0.8434219862009649
0.9654205605605608	0.8442455302009676
0.9682230730730732	0.8450101941801452
0.9710255855855856	0.8456941093153141
0.973828098098098	0.8462924376948991
0.9766306106106108	0.8468229322831843
0.9794331231231233	0.8473249320896734
0.9822356356356357	0.8478512524591563
0.985038148148148	0.848454819707653
0.9878406606606609	0.8491738176416324
0.9906431731731733	0.8500198673360183
0.9934456856856857	0.8509730436341028
0.9962481981981981	0.8519855376068515
0.9990507107107109	0.8529931411850425
1.0018532232232233	0.853931321054467
1.0046557357357357	0.8547512552126323
1.0074582482482481	0.8554312767079675
1.010260760760761	0.8559806617661875
1.0130632732732734	0.8564350993748191
1.0158657857857858	0.8568456845054468
1.0186682982982982	0.8572650766452893
1.021470810810811	0.8577350139163655
1.0242733233233234	0.8582785658987787
1.0270758358358358	0.8588986978723051
1.0298783483483482	0.8595825739165848
1.032680860860861	0.8603092853953354
1.0354833733733735	0.8610579064252063
1.0382858858858859	0.8618131326188369
1.0410883983983983	0.8625670273349526
1.0438909109109111	0.8633170496474323
1.0466934234234235	0.8640619421001302
1.049495935935936	0.8647977202899838
1.0522984484484483	0.8655157414269113
1.0551009609609612	0.866203801714417
1.0579034734734736	0.8668498629655738
1.060705985985986	0.8674468736683578
1.0635084984984984	0.8679966570326293
1.0663110110110112	0.8685111544892489
1.0691135235235236	0.8690102920368703
1.071916036036036	0.8695169899320073
1.0747185485485484	0.8700508872925811
1.0775210610610613	0.8706228197326802
1.0803235735735737	0.8712318191155779
1.083126086086086	0.8718655253305418
1.0859285985985985	0.8725037524487929
1.0887311111111113	0.8731239562014169
1.0915336236236237	0.8737068461113346
1.0943361361361361	0.8742405123613086
1.0971386486486485	0.874722094436827
1.0999411611611614	0.8751569216080196
1.1027436736736738	0.8755558571034812
1.1055461861861862	0.875932004374634
1.1083486986986986	0.8762978825932907
1.1111512112112114	0.8766637420103686
1.1139537237237238	0.8770371000001459
1.1167562362362362	0.877423099110141
1.119558748748749	0.8778251015928303
1.1223612612612615	0.878245071159087
1.1251637737737739	0.8786836299850224
1.1279662862862863	0.8791400097052312
1.130768798798799	0.8796122493617767
1.1335713113113115	0.8800978518922739
1.136373823823824	0.8805947659376667
1.1391763363363363	0.8811022040614804
1.1419788488488491	0.881620664070628
1.1447813613613615	0.8821507275420762
1.147583873873874	0.8826907459569772
1.1503863863863864	0.8832341911678164
1.1531888988988992	0.8837679372850956
1.1559914114114116	0.8842727694643354
1.158793923923924	0.8847268506405042
1.1615964364364364	0.885111829183151
1.1643989489489492	0.8854200802759131
1.1672014614614616	0.8856607077171136
1.170003973973974	0.8858618071905823
1.1728064864864864	0.886067296539414
1.1756089989989993	0.8863282079220444
1.1784115115115117	0.8866902419199048
1.181214024024024	0.8871809506842693
1.1840165365365365	0.8878005323826806
1.1868190490490493	0.8885195430029948
1.1896215615615617	0.8892849529084431
1.1924240740740741	0.8900334216158959
1.1952265865865865	0.8907082503705984
1.1980290990990994	0.8912750342451137
1.2008316116116118	0.8917311354022811
1.2036341241241242	0.8921058067972348
1.2064366366366366	0.8924506329593359
1.2092391491491494	0.8928230303286356
1.2120416616616618	0.8932678471963108
1.2148441741741742	0.8938028264640169
1.2176466866866866	0.8944125516899609
1.2204491991991995	0.8950528202957855
1.2232517117117119	0.8956640384981815
1.2260542242242243	0.8961893187897897
1.2288567367367367	0.8965914623113707
1.2316592492492495	0.8968634364166969
1.234461761761762	0.897029171285244
1.2372642742742743	0.8971347465104155
1.2400667867867867	0.8972332108695145
1.2428692992992996	0.897368294169347
1.245671811811812	0.897562451026235
1.2484743243243244	0.8978129862307502
1.2512768368368368	0.898097068179351
1.2540793493493496	0.8983832948137612
1.256881861861862	0.8986452510072055
1.2596843743743744	0.8988719664628543
1.2624868868868868	0.8990715132886424
1.2652893993993997	0.8992666637906483
1.268091911911912	0.8994845643396011
1.2708944244244245	0.8997446466054579
1.2736969369369369	0.9000496528593434
1.2764994494494497	0.9003834502763535
1.279301961961962	0.9007166911282565
1.2821044744744745	0.9010183139809372
1.284906986986987	0.9012685261733472
1.2877094994994998	0.9014681649056733
1.2905120120120122	0.9016405227088643
1.2933145245245246	0.9018244473217418
1.296117037037037	0.9020608070551267
1.2989195495495498	0.9023770375863878
1.3017220620620622	0.9027754510893689
1.3045245745745746	0.9032298756228415
1.307327087087087	0.9036923395266595
1.3101295995995998	0.9041079126422893
1.3129321121121122	0.9044327615904242
1.3157346246246246	0.904649109175804
1.318537137137137	0.9047716670829858
1.32133964964965	0.9048429937501339
1.3241421621621623	0.9049191357873471
1.3269446746746747	0.9050504580745372
1.329747187187187	0.9052644568981815
1.3325496996997	0.9055568420111092
1.3353522122122123	0.9058943690401365
1.3381547247247247	0.906228736017921
1.3409572372372371	0.9065167813227633
1.34375974974975	0.9067397057828296
1.3465622622622624	0.9069140512516134
1.3493647747747748	0.9070897964139526
1.3521672872872872	0.9073353450338287
1.3549697997998	0.9077138880510811
1.3577723123123124	0.9082589700689687
1.3605748248248248	0.9089578537103722
1.3633773373373372	0.9097490840833002
1.36617984984985	0.9105361548765666
1.3689823623623625	0.9112138277294954
1.3717848748748749	0.9116992500306347
1.3745873873873873	0.9119580708771263
1.3773898998999001	0.912016990392984
1.3801924124124125	0.9119582581193986
1.382994924924925	0.9118972689142256
1.3857974374374373	0.9119497643448872
1.3885999499499502	0.9121984834618043
1.3914024624624626	0.9126693280280331
1.394204974974975	0.9133241451515118
1.3970074874874874	0.9140720577121095
1.39981	0.9147955744701461
1.39991	0.915489784077513
1.3971074774774772	0.9150376441515988
1.3943049549549547	0.9146684255638322
1.391502432432432	0.914386270551196
1.3886999099099095	0.9141676800287087
1.385897387387387	0.9139706791701444
1.3830948648648644	0.9137491900082911
1.3802923423423419	0.9134679752724173
1.3774898198198193	0.9131134000936805
1.3746872972972968	0.9126966740357767
1.3718847747747747	0.9122487270987342
1.369082252252252	0.9118086267893957
1.3662797297297296	0.9114095547210534
1.363477207207207	0.9110671325707579
1.3606746846846844	0.9107740602867835
1.3578721621621619	0.9105028757058734
1.3550696396396393	0.9102158802938873
1.3522671171171168	0.9098788263400225
1.3494645945945942	0.9094736539337479
1.3466620720720717	0.9090058512601552
1.3438595495495491	0.9085038059029464
1.3410570270270266	0.9080102237462123
1.338254504504504	0.9075684055899587
1.335451981981982	0.9072079680840318
1.3326494594594593	0.9069348540692516
1.3298469369369368	0.9067290918254778
1.3270444144144142	0.9065511840136135
1.3242418918918917	0.9063550966011333
1.3214393693693691	0.9061035595601591
1.3186368468468466	0.9057805578560257
1.315834324324324	0.9053967807856743
1.3130318018018015	0.9049861260006256
1.310229279279279	0.9045943468330132
1.3074267567567563	0.9042635814903918
1.3046242342342338	0.9040179125436244
1.3018217117117112	0.9038547916239048
1.2990191891891887	0.9037452252802624
1.2962166666666666	0.9036427021581106
1.293414144144144	0.9034979299252686
1.2906116216216215	0.9032745231562305
1.287809099099099	0.9029604873167243
1.2850065765765764	0.9025717720045037
1.2822040540540538	0.9021468273153767
1.2794015315315312	0.9017340842550703
1.2765990090090087	0.9013765832833446
1.2737964864864861	0.9010988259366541
1.2709939639639636	0.900900057426466
1.268191441441441	0.9007559268680004
1.2653889189189185	0.9006276121399879
1.262586396396396	0.9004750267175131
1.2597838738738734	0.9002694834520957
1.2569813513513513	0.9000015733235205
1.2541788288288287	0.8996818523396888
1.2513763063063061	0.8993345409110002
1.2485737837837836	0.8989868923599686
1.245771261261261	0.8986583196319592
1.2429687387387385	0.8983532972905751
1.240166216216216	0.8980605383452731
1.2373636936936934	0.8977585567012072
1.2345611711711708	0.8974253447643291
1.2317586486486483	0.8970483869486509
1.2289561261261257	0.8966311337393104
1.2261536036036031	0.8961934005088023
1.2233510810810806	0.8957654307558401
1.2205485585585585	0.8953777357394312
1.217746036036036	0.895050418748673
1.2149435135135134	0.8947859234963138
1.2121409909909908	0.8945679221370155
1.2093384684684683	0.8943668219225163
1.2065359459459457	0.8941499367394105
1.2037334234234232	0.8938926343821524
1.2009309009009006	0.8935863775123496
1.198128378378378	0.8932406847018924
1.1953258558558555	0.8928782577868939
1.192523333333333	0.8925250509185939
1.1897208108108104	0.8921989692027513
1.1869182882882878	0.8919014672124493
1.1841157657657653	0.891615332181317
1.1813132432432432	0.8913097148994723
1.1785107207207206	0.8909508022674829
1.175708198198198	0.8905143762020803
1.1729056756756755	0.889995671261407
1.170103153153153	0.8894127633273272
1.1673006306306304	0.8888019379882821
1.1644981081081078	0.888206334236914
1.1616955855855853	0.8876616276445234
1.1588930630630627	0.8871837126412755
1.1560905405405402	0.8867628079943393
1.1532880180180176	0.8863662927773878
1.150485495495495	0.8859495960345188
1.1476829729729725	0.8854716452741621
1.14488045045045	0.884909718130062
1.1420779279279278	0.8842686364968539
1.1392754054054053	0.8835810835884569
1.1364728828828827	0.8828987914737377
1.1336703603603602	0.8822774217711794
1.1308678378378376	0.8817600840396842
1.128065315315315	0.881364871833429
1.1252627927927925	0.8810803978797987
1.12246027027027	0.8808705677628976
1.1196577477477474	0.8806867021902005
1.1168552252252248	0.8804826879379232
1.1140527027027023	0.8802279424523908
1.1112501801801797	0.8799139092055566
1.1084476576576572	0.8795522094190914
1.105645135135135	0.8791655936723726
1.1028426126126125	0.8787753897659019
1.10004009009009	0.8783903299592011
1.0972375675675674	0.8780010515155815
1.0944350450450449	0.8775824234102515
1.0916325225225223	0.8771029344815672
1.0888299999999997	0.8765377333261564
1.0860274774774772	0.8758804870577437
1.0832249549549546	0.8751495372059603
1.080422432432432	0.8743857717309476
1.0776199099099095	0.8736425190662592
1.074817387387387	0.8729705850590347
1.0720148648648644	0.8724033046393317
1.0692123423423419	0.8719465513574152
1.0664098198198197	0.8715770155568471
1.0636072972972972	0.8712492986051038
1.0608047747747746	0.8709094402238291
1.058002252252252	0.8705104119272785
1.0551997297297295	0.8700245785813886
1.052397207207207	0.8694493077454242
1.0495946846846844	0.868804349948505
1.0467921621621619	0.8681224455494101
1.0439896396396393	0.8674368399526908
1.0411871171171168	0.8667702477695741
1.0383845945945942	0.8661290363034418
1.0355820720720716	0.8655043206826989
1.032779549549549	0.864879056287939
1.0299770270270265	0.8642380299759014
1.0271745045045044	0.8635766698147113
1.0243719819819819	0.8629051451113415
1.0215694594594593	0.8622460851183388
1.0187669369369368	0.8616267061759189
1.0159644144144142	0.8610682914142201
1.0131618918918917	0.8605770227810431
1.010359369369369	0.8601397359626227
1.0075568468468465	0.8597264111982421
1.004754324324324	0.8592987665019989
1.0019518018018014	0.8588220736264285
0.9991492792792789	0.8582760884616214
0.9963467567567563	0.8576612273944947
0.9935442342342338	0.8569977526197086
0.9907417117117117	0.8563181762300591
0.9879391891891891	0.8556554862995336
0.9851366666666665	0.8550312871954889
0.982334144144144	0.85444800075603
0.9795316216216214	0.8538878724728313
0.9767290990990989	0.8533191593460194
0.9739265765765763	0.8527073739531763
0.9711240540540538	0.8520276971693934
0.9683215315315312	0.8512742614842151
0.9655190090090087	0.8504630842516795
0.9627164864864861	0.8496276130049757
0.9599139639639636	0.8488083706057147
0.957111441441441	0.8480401835546381
0.9543089189189184	0.8473412634497304
0.9515063963963963	0.8467077368776601
0.9487038738738738	0.8461153370489785
0.9459013513513512	0.8455275448649365
0.9430988288288287	0.8449073341180056
0.9402963063063061	0.8442285526930058
0.9374937837837836	0.8434832141580817
0.934691261261261	0.8426824625061095
0.9318887387387385	0.8418511669460675
0.9290862162162159	0.8410182401001108
0.9262836936936933	0.8402061326659436
0.9234811711711708	0.8394231094263088
0.9206786486486482	0.8386608484369862
0.9178761261261257	0.8378980303147852
0.9150736036036036	0.8371085571194139
0.912271081081081	0.8362715415799594
0.9094685585585585	0.8353797094370574
0.9066660360360359	0.8344434751920993
0.9038635135135134	0.8334894232881599
0.9010609909909908	0.8325537256466402
0.8982584684684682	0.8316725535174803
0.8954559459459457	0.8308723310554897
0.8926534234234231	0.8301625426116337
0.8898509009009006	0.8295328753187816
0.887048378378378	0.828955127084246
0.8842458558558555	0.8283890048795721
0.8814433333333329	0.8277900713689663
0.8786408108108104	0.8271178615753472
0.8758382882882882	0.826342537558131
0.8730357657657657	0.8254491415629615
0.8702332432432431	0.8244392370978217
0.8674307207207206	0.8233302391062629
0.864628198198198	0.8221529227809097
0.8618256756756755	0.8209475283906147
0.8590231531531529	0.8197587257807414
0.8562206306306304	0.8186296623722229
0.8534181081081078	0.8175955022848731
0.8506155855855853	0.8166772356250853
0.8478130630630627	0.8158769221332711
0.8450105405405401	0.8151756939586627
0.8422080180180176	0.814535584533703
0.839405495495495	0.8139055243931852
0.8366029729729729	0.8132307911364627
0.8338004504504504	0.8124641228846268
0.8309979279279278	0.8115759711765997
0.8281954054054053	0.8105612818530374
0.8253928828828827	0.8094408668469055
0.8225903603603602	0.8082567363614661
0.8197878378378376	0.8070623496849434
0.816985315315315	0.8059101476658282
0.8141827927927925	0.8048395176282566
0.8113802702702699	0.8038682559215913
0.8085777477477474	0.8029896426301835
0.8057752252252248	0.8021757015140174
0.8029727027027023	0.801385540503324
0.8001701801801802	0.8005763446945231
0.7973676576576576	0.7997139979761321
0.794565135135135	0.7987805844502831
0.7917626126126125	0.7977770445514262
0.7889600900900899	0.7967206954988098
0.7861575675675674	0.7956387334092792
0.7833550450450448	0.7945598163081065
0.7805525225225223	0.79350614158079
0.7777499999999997	0.7924880526231943
0.7749474774774772	0.7915023155093465
0.7721449549549546	0.7905341043277716
0.769342432432432	0.7895617534450677
0.7665399099099095	0.7885627293503745
0.763737387387387	0.7875191567277913
0.7609348648648648	0.786421564197928
0.7581323423423423	0.7852701403873701
0.7553298198198197	0.7840735046375552
0.7525272972972972	0.7828456075164831
0.7497247747747746	0.7816017551314098
0.7469222522522521	0.7803548487058314
0.7441197297297295	0.7791127684539303
0.741317207207207	0.7778774765292606
0.7385146846846844	0.7766459568989109
0.7357121621621618	0.7754126432779205
0.7329096396396393	0.7741725984965075
0.7301071171171167	0.7729244804898141
0.7273045945945942	0.7716723259756082
0.7245020720720716	0.7704254348323285
0.7216995495495495	0.7691961244614824
0.718897027027027	0.7679957528796859
0.7160945045045044	0.766830024685406
0.7132919819819818	0.7656950028382059
0.7104894594594593	0.7645752796433236
0.7076869369369367	0.7634453276334056
0.7048844144144142	0.7622742088312828
0.7020818918918916	0.7610327734729003
0.6992793693693691	0.7597015402159684
0.6964768468468465	0.7582769514685743
0.693674324324324	0.7567738763554314
0.6908718018018014	0.7552231314641675
0.6880692792792789	0.7536642074492919
0.6852667567567567	0.7521349243697165
0.6824642342342342	0.7506608948448177
0.6796617117117116	0.7492480245982764
0.6768591891891891	0.747880621430669
0.6740566666666665	0.7465261310809441
0.671254144144144	0.7451454981077494
0.6684516216216214	0.7437062836675836
0.6656490990990989	0.7421945832417114
0.6628465765765763	0.7406218900315044
0.6600440540540538	0.7390243933070989
0.6572415315315312	0.7374544284133415
0.6544390090090086	0.7359662369185102
0.6516364864864861	0.7346000754129813
0.6488339639639635	0.7333694001308937
0.6460314414414414	0.7322550848235909
0.6432289189189189	0.7312085997546132
0.6404263963963963	0.7301634047509362
0.6376238738738738	0.7290513278210498
0.6348213513513512	0.7278192040001901
0.6320188288288286	0.7264410175017448
0.6292163063063061	0.7249222312390575
0.6264137837837835	0.7232954292943401
0.623611261261261	0.7216090441867319
0.6208087387387384	0.7199129381506499
0.6180062162162159	0.7182453302601132
0.6152036936936933	0.7166248187811458
0.6124011711711708	0.7150493434750961
0.6095986486486482	0.7135015498430262
0.6067961261261261	0.7119579797140054
0.6039936036036035	0.7103984952854945
0.601191081081081	0.7088126426953096
0.5983885585585584	0.7072010992222031
0.5955860360360359	0.7055723500352222
0.5927835135135133	0.7039365487733259
0.5899809909909908	0.7022994699138986
0.5871784684684682	0.7006592340236857
0.5843759459459457	0.6990072031174037
0.5815734234234231	0.6973326232941761
0.5787709009009008	0.6956289551370257
0.5759683783783782	0.6938990256954697
0.5731658558558557	0.6921564884821885
0.5703633333333331	0.6904224749770778
0.5675608108108106	0.6887182425283511
0.564758288288288	0.687056335027357
0.5619557657657654	0.6854335999483556
0.5591532432432431	0.6838289897704053
0.5563507207207206	0.6822075173258488
0.553548198198198	0.6805295660453075
0.5507456756756755	0.6787627562115595
0.5479431531531529	0.6768924800735616
0.5451406306306303	0.6749274742201692
0.5423381081081078	0.6728983522160839
0.5395355855855855	0.6708493574637762
0.5367330630630629	0.6688259043325593
0.5339305405405403	0.6668619367609401
0.5311280180180178	0.664971217922437
0.5283254954954952	0.6631453254243769
0.5255229729729727	0.6613588232610812
0.5227204504504503	0.6595796204615938
0.5199179279279278	0.6577807739796188
0.5171154054054052	0.6559495675233578
0.5143128828828827	0.6540907447497546
0.5115103603603601	0.6522229153248111
0.5087078378378376	0.6503696166702096
0.505905315315315	0.6485484200467033
0.5031027927927927	0.6467621382764459
0.5003002702702701	0.6449953933648029
0.4974977477477476	0.643217835199858
0.494695225225225	0.6413928871102168
0.49189270270270247	0.6394889078232833
0.4890901801801799	0.6374888183241804
0.48628765765765736	0.6353948410726058
0.483485135135135	0.6332268059021088
0.48068261261261247	0.6310148197713046
0.4778800900900899	0.6287891124651039
0.47507756756756736	0.6265708193923175
0.4722750450450448	0.6243670050245755
0.46947252252252225	0.6221715475944157
0.4666699999999997	0.6199712332110541
0.46386747747747736	0.6177544002393722
0.4610649549549548	0.6155184891404353
0.45826243243243225	0.6132732656848481
0.4554599099099097	0.6110381513705636
0.45265738738738714	0.608834397823078
0.4498548648648646	0.6066749206284762
0.44705234234234204	0.6045556744881576
0.4442498198198197	0.6024520849173212
0.44144729729729715	0.6003223582987356
0.4386447747747746	0.5981170718000139
0.43584225225225204	0.5957921741235139
0.4330397297297295	0.5933212397652171
0.43023720720720693	0.5907029942500166
0.4274346846846844	0.587961714683522
0.42463216216216204	0.5851405408082523
0.4218296396396395	0.5822901271981786
0.41902711711711693	0.5794565590310543
0.4162245945945944	0.5766725056195525
0.4134220720720718	0.5739541931422467
0.41061954954954927	0.571304472782342
0.40781702702702693	0.5687199162075717
0.4050145045045044	0.5661983779148105
0.4022119819819818	0.5637433976415706
0.39940945945945927	0.5613632132663383
0.3966069369369367	0.5590644935560988
0.39380441441441416	0.556843286205097
0.3910018918918916	0.5546771722438806
0.3881993693693693	0.5525225953457156
0.3853968468468467	0.5503197213871557
0.38259432432432416	0.5480045074030113
0.3797918018018016	0.5455248703911693
0.37698927927927905	0.5428559804568006
0.3741867567567565	0.5400095003390522
0.37138423423423395	0.5370332193216867
0.3685817117117116	0.5340004939305516
0.36577918918918906	0.5309922227806539
0.3629766666666665	0.5280766035105087
0.36017414414414395	0.5252927491402574
0.3573716216216214	0.5226430554053139
0.35456909909909884	0.5200963843110991
0.3517665765765763	0.517600614480403
0.34896405405405395	0.5151001070970909
0.3461615315315314	0.5125521769901582
0.34335900900900884	0.5099372355836402
0.3405564864864863	0.5072596675178983
0.33775396396396373	0.5045398596698935
0.3349514414414412	0.5018009282638859
0.3321489189189186	0.4990554815623605
0.3293463963963963	0.4962975865343023
0.32654387387387374	0.49350305477547696
0.3237413513513512	0.4906379782184521
0.3209388288288286	0.48767228830851694
0.31813630630630607	0.484593135010152
0.3153337837837835	0.4814128145573016
0.31253126126126096	0.47816786183585935
0.30972873873873863	0.4749091033781648
0.3069262162162161	0.47168580527069537
0.3041236936936935	0.4685293412345741
0.30132117117117097	0.46544220393695535
0.2985186486486484	0.46239650617942213
0.29571612612612586	0.4593429221796323
0.2929136036036035	0.4562274023529894
0.29011108108108097	0.4530102192576636
0.2873085585585584	0.44968094860428687
0.28450603603603586	0.4462642126853327
0.2817035135135133	0.4428140172619359
0.27890099099099075	0.43939828387810875
0.2760984684684682	0.4360784393845428
0.27329594594594586	0.43289057095422756
0.2704934234234233	0.4298341400645068
0.26769090090090075	0.42687176243217617
0.2648883783783782	0.4239399570302893
0.26208585585585564	0.42096726420948366
0.2592833333333331	0.41789389127776705
0.25648081081081053	0.4146867731601829
0.2536782882882882	0.41134566378647314
0.25087576576576565	0.40789895583827895
0.2480732432432431	0.40439128480078523
0.24527072072072054	0.4008674789719472
0.24246819819819798	0.3973582769102838
0.23966567567567543	0.39387224803376264
0.23686315315315287	0.39039595785882647
0.23406063063063054	0.38690151164637737
0.23125810810810798	0.3833582109843191
0.22845558558558543	0.37974395524634763
0.22565306306306288	0.3760525054580376
0.22285054054054032	0.3722945208453654
0.22004801801801777	0.3684926547692008
0.2172454954954952	0.36467307211649463
0.21444297297297288	0.36085680368636264
0.21164045045045032	0.35705407817015355
0.20883792792792777	0.35326336518991447
0.20603540540540521	0.34947492357807347
0.20323288288288266	0.3456769393066441
0.2004303603603601	0.34186148963371876
0.19762783783783777	0.33802785713040473
0.19482531531531522	0.3341819663924511
0.19202279279279266	0.33033239298598704
0.1892202702702701	0.32648482033090614
0.18641774774774755	0.3226374389709803
0.183615225225225	0.3187793695219735
0.18081270270270244	0.31489293154693093
0.1780101801801801	0.31095899099781427
0.17520765765765756	0.3069633369061025
0.172405135135135	0.3029015743650376
0.16960261261261245	0.29878056068211206
0.1668000900900899	0.29461574443249994
0.16399756756756734	0.2904253704115615
0.16119504504504478	0.2862237564257601
0.15839252252252245	0.2820162372280532
0.1555899999999999	0.2777977437227474
0.15278747747747734	0.27355557493224697
0.14998495495495479	0.26927526844053673
0.14718243243243223	0.26494722664648607
0.14437990990990968	0.2605714093472528
0.14157738738738712	0.25615811433315416
0.1387748648648648	0.25172438457592444
0.13597234234234223	0.24728733122070762
0.13316981981981968	0.24285696719048175
0.13036729729729712	0.2384314795136056
0.12756477477477457	0.23399706004072096
0.12476225225225201	0.22953272778702694
0.12195972972972946	0.22501862206376422
0.11915720720720713	0.22044476118285225
0.11635468468468457	0.21581683778887467
0.11355216216216202	0.21115647683914418
0.11074963963963946	0.20649526643359933
0.10794711711711691	0.20186414335439792
0.10514459459459435	0.19728156172806802
0.1023420720720718	0.19274460118910022
0.09953954954954947	0.18822646055210268
0.09673702702702691	0.18368181489643015
0.09393450450450436	0.1790589198360017
0.0911319819819818	0.1743149988547056
0.08832945945945925	0.16943016133168387
0.08552693693693669	0.16441534110584755
0.08272441441441436	0.1593114783122819
0.0799218918918918	0.1541798472944428
0.07711936936936925	0.1490861939435263
0.0743168468468467	0.1440832883407689
0.07151432432432414	0.13919699452327874
0.06871180180180159	0.1344198582927938
0.06590927927927903	0.1297138888965353
0.0631067567567567	0.12502142470432553
0.060304234234234144	0.12028062061036726
0.05750171171171159	0.11544090221507461
0.054699189189189035	0.11047402454383154
0.05189666666666648	0.10537798437798479
0.049094144144143925	0.10017338214334501
0.04629162162162137	0.09489412402292913
0.04348909909909904	0.08957587506548068
0.04068657657657648	0.08424599626396725
0.03788405405405393	0.07891781926392627
0.035081531531531374	0.07359041983319192
0.03227900900900882	0.06825316781846524
0.029476486486486264	0.06289288746432697
0.02667396396396371	0.05750088426648792
0.023871441441441377	0.05207747987991834
0.021068918918918822	0.046632809807911846
0.018266396396396267	0.041184024745806846
0.015463873873873712	0.035750199468644994
0.012661351351351158	0.030346831882000602
0.009858828828828603	0.024981694085200457
0.007056306306306048	0.01965311953004467
0.004253783783783716	0.014350893168788958
0.0014512612612611608	0.009059109759352424
-0.001351261261261394	0.0037599353275197256
-0.004153783783783949	-0.0015627774233119562
-0.006956306306306503	-0.006920717177521074
-0.009758828828829058	-0.012319418326499243
-0.012561351351351613	-0.017757523288574384
-0.015363873873873946	-0.023226776890301504
-0.0181663963963965	-0.02871264677639318
-0.020968918918919055	-0.03419567070280338
-0.02377144144144161	-0.03965373798371086
-0.026573963963964164	-0.04506538318110076
-0.02937648648648672	-0.05041379791248651
-0.03217900900900905	-0.0556907885680491
-0.03498153153153161	-0.06089955418838228
-0.03778405405405416	-0.06605515344497631
-0.040586576576576716	-0.0711819822705329
-0.04338909909909927	-0.07630842177503944
-0.046191621621621826	-0.0814597886096538
-0.04899414414414438	-0.08665147681710988
-0.05179666666666671	-0.09188440139571202
-0.05459918918918927	-0.09714437957846761
-0.05740171171171182	-0.1024059963952107
-0.06020423423423438	-0.10764011056109285
-0.06300675675675693	-0.11282291781905723
-0.06580927927927949	-0.11794383868474573
-0.06861180180180204	-0.12300969909863574
-0.07141432432432437	-0.12804371032157907
-0.07421684684684693	-0.13307932538822703
-0.07701936936936948	-0.138150655939148
-0.07982189189189204	-0.14328224866331835
-0.0826244144144146	-0.14848126977712617
-0.08542693693693715	-0.15373443678757326
-0.0882294594594597	-0.15901059491540576
-0.09103198198198204	-0.16426812931440332
-0.09383450450450459	-0.1694649851942559
-0.09663702702702714	-0.17456838344534797
-0.0994395495495497	-0.17956156287412017
-0.10224207207207225	-0.1844459320625731
-0.10504459459459481	-0.18923849188740582
-0.10784711711711736	-0.19396578925587105
-0.1106496396396397	-0.198656535020029
-0.11345216216216225	-0.20333512361241235
-0.1162546846846848	-0.2080176679343796
-0.11905720720720736	-0.21271109859608095
-0.12185972972972992	-0.21741478990582286
-0.12466225225225247	-0.22212345411904566
-0.12746477477477502	-0.2268299079058912
-0.13026729729729736	-0.23152673833410597
-0.1330698198198199	-0.23620664244636091
-0.13587234234234247	-0.2408619385815992
-0.13867486486486502	-0.2454841379446876
-0.14147738738738758	-0.25006437004576665
-0.14427990990991013	-0.2545949399371231
-0.14708243243243246	-0.2590716066564578
-0.14988495495495502	-0.2634956354483924
-0.15268747747747757	-0.267874554141432
-0.15549000000000013	-0.2722209246456969
-0.15829252252252268	-0.2765491948458768
-0.16109504504504524	-0.28087152458871856
-0.1638975675675678	-0.28519403034899105
-0.16670009009009013	-0.28951490691732884
-0.16950261261261268	-0.29382530589801903
-0.17230513513513523	-0.2981128634549782
-0.1751076576576578	-0.3023667355813803
-0.17791018018018034	-0.30658232415357756
-0.1807127027027029	-0.3107638526195553
-0.18351522522522545	-0.31492363218196506
-0.1863177477477478	-0.31907803307029925
-0.18912027027027034	-0.32324142427388525
-0.1919227927927929	-0.3274201999173253
-0.19472531531531545	-0.3316091264504252
-0.197527837837838	-0.33579153809644924
-0.20033036036036056	-0.33994359905842375
-0.20313288288288311	-0.3440413948778833
-0.20593540540540545	-0.3480685408972056
-0.208737927927928	-0.3520217113303101
-0.21154045045045056	-0.3559121299744913
-0.2143429729729731	-0.359762420818313
-0.21714549549549567	-0.36359982180071904
-0.21994801801801822	-0.3674480427251028
-0.22275054054054078	-0.3713205298710667
-0.2255530630630631	-0.37521739747312166
-0.22835558558558566	-0.3791269688020138
-0.23115810810810822	-0.3830312076405904
-0.23396063063063077	-0.38691291914778303
-0.23676315315315333	-0.39076197557688774
-0.23956567567567588	-0.39457821563823026
-0.24236819819819821	-0.3983699422142687
-0.24517072072072077	-0.4021486375603738
-0.24797324324324332	-0.40592200021006697
-0.2507757657657659	-0.4096881219396693
-0.25357828828828843	-0.4134332808947393
-0.256380810810811	-0.4171345307476336
-0.25918333333333354	-0.4207664759156947
-0.2619858558558559	-0.42430999460618446
-0.26478837837837843	-0.42775981611073455
-0.267590900900901	-0.43112811652554384
-0.27039342342342354	-0.43444260520770694
-0.2731959459459461	-0.43773948159379705
-0.27599846846846865	-0.4410534668675863
-0.2788009909909912	-0.4444081913974338
-0.28160351351351354	-0.44781014161958244
-0.2844060360360361	-0.45124814825704873
-0.28720855855855865	-0.4546984589366492
-0.2900110810810812	-0.458133478387572
-0.29281360360360376	-0.46153099165486744
-0.2956161261261263	-0.4648805785530624
-0.29841864864864887	-0.4681850282429273
-0.3012211711711712	-0.47145647340121766
-0.30402369369369375	-0.4747089804350524
-0.3068262162162163	-0.477950701514245
-0.30962873873873886	-0.48117888993695423
-0.3124312612612614	-0.48438000467987974
-0.31523378378378397	-0.48753515909610357
-0.3180363063063065	-0.490629024461556
-0.32083882882882886	-0.4936587897625808
-0.3236413513513514	-0.49663950190684136
-0.32644387387387397	-0.4996032237604783
-0.3292463963963965	-0.5025915982493496
-0.3320489189189191	-0.5056438445911501
-0.33485144144144163	-0.5087840514463259
-0.3376539639639642	-0.5120121692675595
-0.3404564864864865	-0.5153020841187183
-0.3432590090090091	-0.5186078751009877
-0.34606153153153163	-0.5218765790987524
-0.3488640540540542	-0.5250634771746947
-0.35166657657657674	-0.5281449096726115
-0.3544690990990993	-0.5311243200220033
-0.3572716216216216	-0.5340294301899753
-0.3600741441441442	-0.5369014371447547
-0.36287666666666674	-0.539779869639884
-0.3656791891891893	-0.542688296434151
-0.36848171171171185	-0.5456258654802677
-0.3712842342342344	-0.5485677150817273
-0.37408675675675696	-0.5514742688846727
-0.3768892792792793	-0.5543063320133603
-0.37969180180180184	-0.557040810401149
-0.3824943243243244	-0.559681516490516
-0.38529684684684695	-0.5622610537589574
-0.3880993693693695	-0.5648326985421332
-0.39090189189189206	-0.5674545486714743
-0.3937044144144146	-0.5701708609269308
-0.39650693693693695	-0.5729965587570659
-0.3993094594594595	-0.575909995576451
-0.40211198198198206	-0.5788564976205145
-0.4049145045045046	-0.5817618261770993
-0.40771702702702717	-0.5845515995510123
-0.4105195495495496	-0.5871709002628658
-0.41332207207207217	-0.5895983242192827
-0.4161245945945947	-0.5918505518131002
-0.4189271171171173	-0.5939764999468651
-0.4217296396396397	-0.5960432584728719
-0.4245321621621623	-0.5981183197215036
-0.42733468468468483	-0.60025338927254
-0.4301372072072073	-0.6024741649676325
-0.4329397297297298	-0.6047782908486992
-0.4357422522522524	-0.6071410270513816
-0.4385447747747748	-0.6095259229683042
-0.4413472972972974	-0.6118966314265403
-0.44414981981981994	-0.6142262227111743
-0.4469523423423425	-0.6165017294200236
-0.44975486486486493	-0.6187235831465362
-0.4525573873873875	-0.6209013614311055
-0.45535990990991004	-0.6230482501370451
-0.4581624324324325	-0.6251765807008276
-0.46096495495495504	-0.6272958670360576
-0.4637674774774776	-0.6294134073507673
-0.46657000000000015	-0.6315363180745448
-0.4693725225225226	-0.6336733061510884
-0.47217504504504515	-0.6358347490324187
-0.4749775675675677	-0.6380305786702993
-0.47778009009009015	-0.6402666286328242
-0.4805826126126127	-0.6425409877918693
-0.48338513513513526	-0.644842119587959
-0.4861876576576578	-0.647149943485966
-0.48899018018018026	-0.6494399495971722
-0.4917927027027028	-0.6516891805890165
-0.49459522522522537	-0.6538820751745434
-0.4973977477477478	-0.6560140848848708
-0.5002002702702704	-0.6580917154731992
-0.5030027927927929	-0.6601289438654323
-0.5058053153153154	-0.662141328074167
-0.5086078378378379	-0.6641400263798369
-0.5114103603603605	-0.6661280064165613
-0.514212882882883	-0.6680999034608789
-0.5170154054054055	-0.670045573526807
-0.519817927927928	-0.6719559141458208
-0.5226204504504506	-0.6738285672738976
-0.525422972972973	-0.6756710671776883
-0.5282254954954956	-0.6774999059906973
-0.5310280180180181	-0.6793355456175244
-0.5338305405405407	-0.6811950304841442
-0.5366330630630631	-0.6830849257201249
-0.5394355855855857	-0.6849973819412237
-0.5422381081081082	-0.6869111340473363
-0.5450406306306307	-0.6887975035014652
-0.5478431531531532	-0.6906296118735803
-0.5506456756756758	-0.6923917200297783
-0.5534481981981982	-0.6940853891227875
-0.5562507207207208	-0.6957301427171466
-0.5590532432432433	-0.6973581796570428
-0.5618557657657659	-0.6990047917446495
-0.5646582882882883	-0.700697717776353
-0.5674608108108109	-0.7024491236214297
-0.5702633333333335	-0.7042530360002691
-0.5730658558558559	-0.7060891510996335
-0.5758683783783785	-0.7079316527333278
-0.578670900900901	-0.7097598295986315
-0.5814734234234236	-0.7115665595702426
-0.584275945945946	-0.7133614221395842
-0.5870784684684686	-0.715167092491448
-0.5898809909909911	-0.7170101059756094
-0.5926835135135136	-0.7189091905254229
-0.5954860360360361	-0.7208653747677601
-0.5982885585585587	-0.7228575980508744
-0.6010910810810811	-0.7248457118441373
-0.6038936036036037	-0.7267801980083389
-0.6066961261261262	-0.7286155415418941
-0.6094986486486488	-0.730322841877611
-0.6123011711711712	-0.7318974309445426
-0.6151036936936938	-0.7333589485399229
-0.6179062162162163	-0.7347439283047438
-0.6207087387387388	-0.7360935533257528
-0.6235112612612613	-0.7374409165562409
-0.6263137837837839	-0.7388022558820458
-0.6291163063063064	-0.7401751612773592
-0.6319188288288289	-0.7415441859092865
-0.6347213513513514	-0.7428915517568876
-0.637523873873874	-0.7442087199967359
-0.6403263963963964	-0.7455042137605862
-0.643128918918919	-0.7468044074403982
-0.6459314414414415	-0.7481465851357311
-0.6487339639639641	-0.7495665028018795
-0.6515364864864865	-0.7510848960102562
-0.6543390090090091	-0.7526980225208214
-0.6571415315315317	-0.7543761214338299
-0.6599440540540541	-0.7560709762964287
-0.6627465765765767	-0.7577305057510672
-0.6655490990990992	-0.7593156273604974
-0.6683516216216216	-0.7608135357860267
-0.6711541441441442	-0.7622424688990644
-0.6739566666666668	-0.7636457629700729
-0.6767591891891893	-0.7650766370945633
-0.6795617117117118	-0.7665784620885551
-0.6823642342342343	-0.7681670940542064
-0.6851667567567569	-0.7698214980761126
-0.6879692792792793	-0.7714863917224334
-0.6907718018018019	-0.7730867739185264
-0.6935743243243244	-0.7745502325656771
-0.696376846846847	-0.775830173513811
-0.6991793693693694	-0.7769225339901092
-0.701981891891892	-0.7778703787666631
-0.7047844144144145	-0.7787544724459731
-0.707586936936937	-0.7796722995469388
-0.7103894594594595	-0.780711653311151
-0.7131919819819821	-0.7819266532893846
-0.7159945045045045	-0.7833233211730811
-0.7187970270270271	-0.78485888823773
-0.7215995495495496	-0.7864547887293863
-0.7244020720720722	-0.7880191694109676
-0.7272045945945946	-0.7894720193259283
-0.7300071171171172	-0.7907655187801509
-0.7328096396396397	-0.7918940075889577
-0.7356121621621622	-0.7928914185416532
-0.7384146846846847	-0.7938179448641333
-0.7412172072072073	-0.7947408366574736
-0.7440197297297299	-0.7957155953851242
-0.7468222522522523	-0.7967731231044574
-0.7496247747747748	-0.7979159546993196
-0.7524272972972974	-0.7991234750898951
-0.7552298198198198	-0.8003631292267749
-0.7580323423423424	-0.8016030182282808
-0.760834864864865	-0.8028213908997163
-0.7636373873873875	-0.8040102101344956
-0.76643990990991	-0.805172489579482
-0.7692424324324325	-0.8063154920461674
-0.7720449549549551	-0.8074432905638224
-0.7748474774774775	-0.8085521533220753
-0.7776500000000001	-0.8096308170903134
-0.7804525225225226	-0.8106655517165074
-0.7832550450450451	-0.811647848452142
-0.7860575675675676	-0.8125813864330435
-0.7888600900900902	-0.8134850911657204
-0.7916626126126127	-0.8143905308298328
-0.7944651351351352	-0.8153340547605944
-0.7972676576576577	-0.8163461452719348
-0.8000701801801803	-0.8174416440197886
-0.8028727027027027	-0.8186143668090019
-0.8056752252252253	-0.8198381701134231
-0.8084777477477478	-0.8210742951040765
-0.8112802702702704	-0.8222826007265355
-0.8140827927927928	-0.8234329137071402
-0.8168853153153154	-0.8245126795911722
-0.8196878378378379	-0.8255284192152267
-0.8224903603603604	-0.8265007077805046
-0.8252928828828829	-0.8274547011133234
-0.8280954054054055	-0.8284098003625148
-0.8308979279279279	-0.829372302505662
-0.8337004504504505	-0.8303337335527984
-0.836502972972973	-0.8312754192746569
-0.8393054954954956	-0.8321774932495763
-0.842108018018018	-0.8330288362587005
-0.8449105405405406	-0.8338340183871623
-0.8477130630630632	-0.8346143491554209
-0.8505155855855856	-0.8354022771840118
-0.8533181081081082	-0.8362308588417603
-0.8561206306306307	-0.8371219378071003
-0.8589231531531533	-0.8380773316321667
-0.8617256756756757	-0.8390764374109015
-0.8645281981981983	-0.8400815229441597
-0.8673307207207208	-0.8410492947710283
-0.8701332432432433	-0.8419450651254275
-0.8729357657657658	-0.8427547860010424
-0.8757382882882884	-0.8434907773623582
-0.8785408108108108	-0.8441889882884456
-0.8813433333333334	-0.8448984270499985
-0.8841458558558559	-0.8456660312542726
-0.8869483783783785	-0.8465218211245588
-0.8897509009009009	-0.8474691448232688
-0.8925534234234235	-0.8484831881451868
-0.895355945945946	-0.8495182313317319
-0.8981584684684685	-0.8505212989880248
-0.900960990990991	-0.8514478155501805
-0.9037635135135136	-0.8522743181011551
-0.9065660360360361	-0.8530043532792105
-0.9093685585585587	-0.8536660020667187
-0.9121710810810811	-0.854302228782368
-0.9149736036036036	-0.8549575026652171
-0.9177761261261261	-0.855665150846194
-0.9205786486486487	-0.8564393749989864
-0.9233811711711712	-0.8572740428569358
-0.9261836936936938	-0.8581479323656632
-0.9289862162162162	-0.8590339330949531
-0.9317887387387388	-0.8599085478929934
-0.9345912612612612	-0.8607582548398299
-0.9373937837837838	-0.861580747100431
-0.9401963063063064	-0.8623811836109131
-0.9429988288288289	-0.8631655489235978
-0.9458013513513515	-0.8639343006827679
-0.9486038738738739	-0.8646792832603972
-0.9514063963963965	-0.8653854939570423
-0.9542089189189189	-0.8660372402922346
-0.9570114414414415	-0.8666263102112565
-0.959813963963964	-0.8671587388074017
-0.9626164864864866	-0.8676570255149859
-0.9654190090090091	-0.8681561833253512
-0.9682215315315316	-0.8686942629304032
-0.9710240540540541	-0.8693001755269668
-0.9738265765765766	-0.8699829233791468
-0.9766290990990991	-0.8707262176787295
-0.9794316216216217	-0.8714908909635196
-0.9822341441441442	-0.8722249847837419
-0.9850366666666668	-0.8728787585299772
-0.9878391891891892	-0.8734200374007711
-0.9906417117117118	-0.8738449612009004
-0.9934442342342342	-0.874180487364345
-0.9962467567567568	-0.8744775563872135
-0.9990492792792793	-0.8747968199513251
-1.0018518018018019	-0.8751912691107163
-1.0046543243243244	-0.8756911586753539
-1.0074568468468468	-0.8762959319558782
-1.0102593693693693	-0.8769756171475295
-1.0130618918918919	-0.877681119585822
-1.0158644144144144	-0.8783599758600983
-1.018666936936937	-0.8789724103552182
-1.0214694594594596	-0.879502511077728
-1.024271981981982	-0.8799610228533036
-1.0270745045045047	-0.8803790791517411
-1.029877027027027	-0.8807952185947833
-1.0326795495495495	-0.8812402552999493
-1.035482072072072	-0.881725260873984
-1.0382845945945947	-0.8822368492352298
-1.0410871171171172	-0.8827414938383812
-1.0438896396396395	-0.8831975678902101
-1.046692162162162	-0.8835711830555243
-1.0494946846846847	-0.8838505653986192
-1.0522972072072072	-0.8840540791526329
-1.0550997297297298	-0.8842289616852596
-1.0579022522522523	-0.884440731920363
-1.0607047747747749	-0.8847561519781656
-1.0635072972972974	-0.8852246415630717
-1.06630981981982	-0.8858635531868998
-1.0691123423423423	-0.8866515883675873
-1.0719148648648649	-0.887532256045818
-1.0747173873873874	-0.8884264002103791
-1.07751990990991	-0.8892503279298821
-1.0803224324324325	-0.8899346671220058
-1.0831249549549549	-0.8904391212887429
-1.0859274774774774	-0.8907596601800406
-1.08873	-0.89092689829913
-1.0915325225225225	-0.8909967692090762
-1.094335045045045	-0.891036429540892
-1.0971375675675676	-0.8911091757412372
-1.0999400900900902	-0.8912619190725021
-1.1027426126126127	-0.8915176593057411
-1.1055451351351353	-0.8918738618002785
-1.1083476576576576	-0.8923061644470699
-1.1111501801801802	-0.8927758002226277
-1.1139527027027027	-0.8932386899818933
-1.1167552252252253	-0.8936542896491831
-1.1195577477477479	-0.893992761742399
-1.1223602702702702	-0.8942396325478147
-1.1251627927927927	-0.8943976015321199
-1.1279653153153153	-0.8944855162681572
-1.1307678378378379	-0.8945347578149602
-1.1335703603603604	-0.8945834999753594
-1.136372882882883	-0.8946695904977237
-1.1391754054054055	-0.8948231458343215
-1.141977927927928	-0.895060243411315
-1.1447804504504504	-0.895379164663555
-1.147582972972973	-0.8957603370259773
-1.1503854954954955	-0.8961704007821801
-1.153188018018018	-0.896569805961967
-1.1559905405405406	-0.8969222959649691
-1.1587930630630632	-0.8972039036187814
-1.1615955855855855	-0.8974089713262351
-1.164398108108108	-0.897551342273151
-1.1672006306306306	-0.8976601463149624
-1.1700031531531532	-0.8977711807670358
-1.1728056756756757	-0.8979162815562566
-1.1756081981981983	-0.8981138259090428
-1.1784107207207208	-0.8983633114595927
-1.1812132432432432	-0.8986458158410485
-1.1840157657657657	-0.8989303652347859
-1.1868182882882883	-0.8991843685401276
-1.1896208108108108	-0.8993849064925056
-1.1924233333333334	-0.8995272682469083
-1.195225855855856	-0.8996278718461438
-1.1980283783783783	-0.8997203947423061
-1.2008309009009008	-0.8998460660466224
-1.2036334234234234	-0.9000409645045958
-1.206435945945946	-0.9003242114646791
-1.2092384684684685	-0.900690789332789
-1.212040990990991	-0.9011113753766998
-1.2148435135135136	-0.9015394603151375
-1.2176460360360362	-0.9019237793660396
-1.2204485585585585	-0.90222242639471
-1.223251081081081	-0.9024144763685505
-1.2260536036036036	-0.902505684502889
-1.2288561261261262	-0.9025266309635532
-1.2316586486486487	-0.9025239714510093
-1.2344611711711713	-0.9025475165760922
-1.2372636936936936	-0.9026370539675989
-1.2400662162162162	-0.9028127859635918
-1.2428687387387387	-0.9030720169689409
-1.2456712612612613	-0.9033927023761757
-1.2484737837837838	-0.9037423221002961
-1.2512763063063064	-0.9040889515594851
-1.254078828828829	-0.9044108645819814
-1.2568813513513515	-0.904701661634265
-1.2596838738738738	-0.9049695291250962
-1.2624863963963964	-0.9052312532927614
-1.265288918918919	-0.9055033653258019
-1.2680914414414415	-0.9057937103156993
-1.270893963963964	-0.906096521279591
-1.2736964864864866	-0.9063928244890976
-1.276499009009009	-0.9066561302654278
-1.2793015315315315	-0.9068615019090368
-1.282104054054054	-0.9069948673469989
-1.2849065765765766	-0.9070592582462745
-1.2877090990990991	-0.9070756015846112
-1.2905116216216217	-0.907077453815362
-1.2933141441441443	-0.9071010898234285
-1.2961166666666666	-0.9071739789236041
-1.2989191891891891	-0.9073053597367854
-1.3017217117117117	-0.9074821206574714
-1.3045242342342342	-0.9076716339321808
-1.3073267567567568	-0.9078310484439395
-1.3101292792792794	-0.9079204826570083
-1.312931801801802	-0.9079162263845796
-1.3157343243243242	-0.9078198935777367
-1.3185368468468468	-0.9076605488965915
-1.3213393693693694	-0.9074888544136964
-1.324141891891892	-0.9073646494387965
-1.3269444144144145	-0.9073413710056782
-1.329746936936937	-0.9074517327401715
-1.3325494594594596	-0.907698784863297
-1.335351981981982	-0.90805495008029
-1.3381545045045045	-0.9084693163784482
-1.340957027027027	-0.9088810584422103
-1.3437595495495496	-0.9092350796334233
-1.3465620720720721	-0.9094953557962303
-1.3493645945945947	-0.9096522081909352
-1.352167117117117	-0.909721611004643
-1.3549696396396396	-0.9097370773164642
-1.3577721621621621	-0.9097369194606789
-1.3605746846846847	-0.9097510520519897
-1.3633772072072072	-0.9097915729015157
-1.3661797297297298	-0.9098500953372731
-1.3689822522522523	-0.9099026056671745
-1.3717847747747747	-0.909920169352065
-1.3745872972972972	-0.909881882262736
-1.3773898198198198	-0.9097856766830655
-1.3801923423423423	-0.9096532103762723
-1.382994864864865	-0.9095269140736687
[truncated: 6 more rows]
