# Supplementary material for: Isolation of a planar π-aromatic Bi5− ring in a cobalt-based inverse-sandwich-type complex
Source: Nat Chem. 2025 Jan 20;17(4):547–55. doi: 10.1038/s41557-024-01713-8 (PMC11964920; doi:10.1038/s41557-024-01713-8)
Supplement: Supplementary file 4 — Original magnetic data of compound 1 and origin file of Fig. 3. [file 41557_2024_1713_MOESM4_ESM.zip › sr_and_T/24.json]

{
   "comment": "corrected Loops",
   "temperature": 0.7,
   "measures": [
      {
         "sr": 0.064,
         "angle": 0,
         "trans": 0,
         "cool_t": 1,
         "comment": "to H_stop",
         "data": [
            [
               -1.3999,
               -0.9152777989070359
            ],
            [
               -1.3970974874874873,
               -0.914901621927304
            ],
            [
               -1.394294974974975,
               -0.914759466310057
            ],
            [
               -1.3914924624624623,
               -0.9148188490977788
            ],
            [
               -1.3886899499499499,
               -0.9150061717808865
            ],
            [
               -1.3858874374374373,
               -0.9152305665110579
            ],
            [
               -1.3830849249249249,
               -0.9154097264446618
            ],
            [
               -1.3802824124124122,
               -0.915489784077513
            ],
            [
               -1.3774798998998998,
               -0.915453948119947
            ],
            [
               -1.3746773873873872,
               -0.9153187540533384
            ],
            [
               -1.3718748748748748,
               -0.9151209370788568
            ],
            [
               -1.3690723623623622,
               -0.9149006948611208
            ],
            [
               -1.3662698498498498,
               -0.9146876308964248
            ],
            [
               -1.3634673373373372,
               -0.9144939436800928
            ],
            [
               -1.3606648248248248,
               -0.9143162284829062
            ],
            [
               -1.3578623123123121,
               -0.9141438414965272
            ],
            [
               -1.3550597997997997,
               -0.913969403160762
            ],
            [
               -1.3522572872872871,
               -0.9137965064621686
            ],
            [
               -1.3494547747747747,
               -0.9136411423182057
            ],
            [
               -1.346652262262262,
               -0.9135261235456703
            ],
            [
               -1.3438497497497497,
               -0.9134707748416558
            ],
            [
               -1.341047237237237,
               -0.9134802020130753
            ],
            [
               -1.3382447247247247,
               -0.9135387821510429
            ],
            [
               -1.335442212212212,
               -0.913611010585872
            ],
            [
               -1.3326396996996996,
               -0.913650076331855
            ],
            [
               -1.329837187187187,
               -0.9136115616876802
            ],
            [
               -1.3270346746746746,
               -0.9134675975294188
            ],
            [
               -1.324232162162162,
               -0.9132164379740765
            ],
            [
               -1.3214296496496496,
               -0.9128839029831967
            ],
            [
               -1.318627137137137,
               -0.9125159479185451
            ],
            [
               -1.3158246246246246,
               -0.9121647392233024
            ],
            [
               -1.313022112112112,
               -0.9118729135487847
            ],
            [
               -1.3102195995995995,
               -0.9116613394581582
            ],
            [
               -1.307417087087087,
               -0.9115244525990228
            ],
            [
               -1.3046145745745745,
               -0.9114345473385309
            ],
            [
               -1.301812062062062,
               -0.9113532495468303
            ],
            [
               -1.2990095495495495,
               -0.9112459019140761
            ],
            [
               -1.2962070370370369,
               -0.9110936551827801
            ],
            [
               -1.2934045245245245,
               -0.9108990004766738
            ],
            [
               -1.2906020120120119,
               -0.9106829437593996
            ],
            [
               -1.2877994994994995,
               -0.9104751093742146
            ],
            [
               -1.2849969869869868,
               -0.9103006428771713
            ],
            [
               -1.2821944744744744,
               -0.9101689294453416
            ],
            [
               -1.2793919619619618,
               -0.9100684436731684
            ],
            [
               -1.2765894494494494,
               -0.909969761200269
            ],
            [
               -1.2737869369369368,
               -0.9098357278755894
            ],
            [
               -1.2709844244244244,
               -0.909635103693062
            ],
            [
               -1.2681819119119118,
               -0.9093546522294312
            ],
            [
               -1.2653793993993994,
               -0.9090051257550295
            ],
            [
               -1.2625768868868867,
               -0.9086187367016777
            ],
            [
               -1.2597743743743743,
               -0.908238744427469
            ],
            [
               -1.2569718618618617,
               -0.9079046355140569
            ],
            [
               -1.2541693493493493,
               -0.9076380160946461
            ],
            [
               -1.2513668368368367,
               -0.9074341769941442
            ],
            [
               -1.2485643243243243,
               -0.9072623875862723
            ],
            [
               -1.2457618118118117,
               -0.9070749919738036
            ],
            [
               -1.2429592992992993,
               -0.906822368786489
            ],
            [
               -1.2401567867867866,
               -0.9064688248699614
            ],
            [
               -1.2373542742742742,
               -0.9060042068070132
            ],
            [
               -1.2345517617617616,
               -0.9054475107797019
            ],
            [
               -1.2317492492492492,
               -0.9048415041001104
            ],
            [
               -1.2289467367367366,
               -0.9042403716533399
            ],
            [
               -1.2261442242242242,
               -0.9036946251493548
            ],
            [
               -1.2233417117117116,
               -0.9032382164603806
            ],
            [
               -1.2205391991991992,
               -0.9028817862570028
            ],
            [
               -1.2177366866866866,
               -0.9026136724281012
            ],
            [
               -1.2149341741741742,
               -0.9024075614657575
            ],
            [
               -1.2121316616616615,
               -0.902233477675049
            ],
            [
               -1.2093291491491491,
               -0.9020679246571052
            ],
            [
               -1.2065266366366365,
               -0.901899676980859
            ],
            [
               -1.203724124124124,
               -0.9017296447126008
            ],
            [
               -1.2009216116116115,
               -0.9015656313323047
            ],
            [
               -1.198119099099099,
               -0.9014147564550424
            ],
            [
               -1.1953165865865865,
               -0.9012770912507372
            ],
            [
               -1.192514074074074,
               -0.9011433897837963
            ],
            [
               -1.1897115615615614,
               -0.9009979812319339
            ],
            [
               -1.186909049049049,
               -0.9008256438679988
            ],
            [
               -1.1841065365365364,
               -0.9006195016203936
            ],
            [
               -1.181304024024024,
               -0.9003863814498826
            ],
            [
               -1.1785015115115114,
               -0.9001469092017781
            ],
            [
               -1.175698998998999,
               -0.899929613321704
            ],
            [
               -1.1728964864864864,
               -0.899760708155486
            ],
            [
               -1.170093973973974,
               -0.8996531208640116
            ],
            [
               -1.1672914614614613,
               -0.8995989528728868
            ],
            [
               -1.164488948948949,
               -0.8995686264207426
            ],
            [
               -1.1616864364364363,
               -0.8995177360005578
            ],
            [
               -1.158883923923924,
               -0.8993998720114403
            ],
            [
               -1.1560814114114113,
               -0.8991814002433162
            ],
            [
               -1.153278898898899,
               -0.8988532207295602
            ],
            [
               -1.1504763863863863,
               -0.8984352964340624
            ],
            [
               -1.1476738738738739,
               -0.8979720297066106
            ],
            [
               -1.1448713613613613,
               -0.8975196149175538
            ],
            [
               -1.1420688488488488,
               -0.897129259046766
            ],
            [
               -1.1392663363363362,
               -0.8968316636800316
            ],
            [
               -1.1364638238238238,
               -0.8966278502927624
            ],
            [
               -1.1336613113113112,
               -0.8964893596614131
            ],
            [
               -1.1308587987987986,
               -0.8963677482646465
            ],
            [
               -1.1280562862862862,
               -0.8962101988746324
            ],
            [
               -1.1252537737737738,
               -0.8959760279552976
            ],
            [
               -1.1224512612612612,
               -0.895648613588638
            ],
            [
               -1.1196487487487485,
               -0.8952388766340894
            ],
            [
               -1.1168462362362361,
               -0.894779369703293
            ],
            [
               -1.1140437237237237,
               -0.8943112529224674
            ],
            [
               -1.111241211211211,
               -0.89386884807197
            ],
            [
               -1.1084386986986985,
               -0.8934672333562331
            ],
            [
               -1.105636186186186,
               -0.8930972121400133
            ],
            [
               -1.1028336736736737,
               -0.8927293633585441
            ],
            [
               -1.100031161161161,
               -0.8923256794668747
            ],
            [
               -1.0972286486486484,
               -0.8918546350100444
            ],
            [
               -1.094426136136136,
               -0.8913043261673589
            ],
            [
               -1.0916236236236236,
               -0.8906889868366176
            ],
            [
               -1.088821111111111,
               -0.8900464770910931
            ],
            [
               -1.0860185985985984,
               -0.889427451670506
            ],
            [
               -1.083216086086086,
               -0.8888797698922447
            ],
            [
               -1.0804135735735736,
               -0.8884333255526567
            ],
            [
               -1.077611061061061,
               -0.8880903163755002
            ],
            [
               -1.0748085485485483,
               -0.887824116879664
            ],
            [
               -1.072006036036036,
               -0.8875870273474741
            ],
            [
               -1.0692035235235235,
               -0.8873242486498353
            ],
            [
               -1.066401011011011,
               -0.886989470683501
            ],
            [
               -1.0635984984984983,
               -0.886557099882601
            ],
            [
               -1.060795985985986,
               -0.8860274614031712
            ],
            [
               -1.0579934734734735,
               -0.885423790726828
            ],
            [
               -1.0551909609609609,
               -0.884782589102319
            ],
            [
               -1.0523884484484483,
               -0.884141004329792
            ],
            [
               -1.0495859359359359,
               -0.8835256290903238
            ],
            [
               -1.0467834234234235,
               -0.882946298253995
            ],
            [
               -1.0439809109109108,
               -0.8823964746834051
            ],
            [
               -1.0411783983983982,
               -0.8818593982155915
            ],
            [
               -1.0383758858858858,
               -0.8813172072371224
            ],
            [
               -1.0355733733733734,
               -0.8807593986336492
            ],
            [
               -1.0327708608608608,
               -0.8801875094379795
            ],
            [
               -1.0299683483483482,
               -0.87961452063477
            ],
            [
               -1.0271658358358358,
               -0.8790595523878829
            ],
            [
               -1.0243633233233234,
               -0.8785401573339481
            ],
            [
               -1.0215608108108107,
               -0.8780652983000595
            ],
            [
               -1.0187582982982981,
               -0.8776316744216014
            ],
            [
               -1.0159557857857857,
               -0.8772246494232058
            ],
            [
               -1.0131532732732733,
               -0.8768232150194012
            ],
            [
               -1.0103507607607607,
               -0.8764069025862161
            ],
            [
               -1.007548248248248,
               -0.8759619101981534
            ],
            [
               -1.0047457357357357,
               -0.8754841592950072
            ],
            [
               -1.0019432232232233,
               -0.8749783259777763
            ],
            [
               -0.9991407107107106,
               -0.8744535567532034
            ],
            [
               -0.9963381981981981,
               -0.8739179067174109
            ],
            [
               -0.9935356856856856,
               -0.873374000901661
            ],
            [
               -0.9907331731731731,
               -0.8728178366635923
            ],
            [
               -0.9879306606606606,
               -0.8722412559190414
            ],
            [
               -0.9851281481481481,
               -0.8716369867309938
            ],
            [
               -0.9823256356356356,
               -0.8710039556868491
            ],
            [
               -0.9795231231231231,
               -0.8703503166616288
            ],
            [
               -0.9767206106106106,
               -0.8696924712142075
            ],
            [
               -0.973918098098098,
               -0.8690499786208618
            ],
            [
               -0.9711155855855855,
               -0.8684380427802659
            ],
            [
               -0.968313073073073,
               -0.8678604936293192
            ],
            [
               -0.9655105605605605,
               -0.8673063109986668
            ],
            [
               -0.962708048048048,
               -0.8667516339111115
            ],
            [
               -0.9599055355355355,
               -0.8661672033417701
            ],
            [
               -0.957103023023023,
               -0.8655290187467329
            ],
            [
               -0.9543005105105105,
               -0.8648284814866031
            ],
            [
               -0.951497997997998,
               -0.8640780876485398
            ],
            [
               -0.9486954854854854,
               -0.8633100034857456
            ],
            [
               -0.9458929729729728,
               -0.8625672456780317
            ],
            [
               -0.9430904604604604,
               -0.8618898889566885
            ],
            [
               -0.9402879479479478,
               -0.8613007593810823
            ],
            [
               -0.9374854354354354,
               -0.8607956490470466
            ],
            [
               -0.9346829229229228,
               -0.8603418975117437
            ],
            [
               -0.9318804104104104,
               -0.8598865399736478
            ],
            [
               -0.9290778978978977,
               -0.8593719772331877
            ],
            [
               -0.9262753853853853,
               -0.8587543932784266
            ],
            [
               -0.9234728728728727,
               -0.8580189218463982
            ],
            [
               -0.9206703603603603,
               -0.8571863474488742
            ],
            [
               -0.9178678478478477,
               -0.8563087387764642
            ],
            [
               -0.9150653353353353,
               -0.8554550248216203
            ],
            [
               -0.9122628228228227,
               -0.8546909274365139
            ],
            [
               -0.9094603103103103,
               -0.8540596791919403
            ],
            [
               -0.9066577977977976,
               -0.8535698462417444
            ],
            [
               -0.9038552852852852,
               -0.8531943194569206
            ],
            [
               -0.9010527727727726,
               -0.8528808514358818
            ],
            [
               -0.8982502602602602,
               -0.8525706310087483
            ],
            [
               -0.8954477477477477,
               -0.8522186264338644
            ],
            [
               -0.8926452352352352,
               -0.8518087597763863
            ],
            [
               -0.8898427227227227,
               -0.8513586632084725
            ],
            [
               -0.8870402102102102,
               -0.85091227315163
            ],
            [
               -0.8842376976976977,
               -0.850522667861625
            ],
            [
               -0.8814351851851852,
               -0.85023093785642
            ],
            [
               -0.8786326726726726,
               -0.8500483304814422
            ],
            [
               -0.8758301601601601,
               -0.8499479122005996
            ],
            [
               -0.8730276476476476,
               -0.8498688602668326
            ],
            [
               -0.8702251351351351,
               -0.8497322769410812
            ],
            [
               -0.8674226226226226,
               -0.8494635404337375
            ],
            [
               -0.8646201101101101,
               -0.8490139849718136
            ],
            [
               -0.8618175975975975,
               -0.8483748952545557
            ],
            [
               -0.859015085085085,
               -0.847579344095846
            ],
            [
               -0.8562125725725724,
               -0.8466914317693125
            ],
            [
               -0.8534100600600599,
               -0.8457866326200608
            ],
            [
               -0.8506075475475474,
               -0.8449298153005239
            ],
            [
               -0.8478050350350349,
               -0.8441581201326332
            ],
            [
               -0.8450025225225224,
               -0.8434740655225307
            ],
            [
               -0.8422000100100099,
               -0.8428506613310277
            ],
            [
               -0.8393974974974974,
               -0.8422461806224432
            ],
            [
               -0.8365949849849849,
               -0.8416230015793885
            ],
            [
               -0.8337924724724723,
               -0.8409636773106067
            ],
            [
               -0.8309899599599598,
               -0.8402785254223483
            ],
            [
               -0.8281874474474473,
               -0.8396021261821639
            ],
            [
               -0.8253849349349348,
               -0.8389800800309898
            ],
            [
               -0.8225824224224223,
               -0.8384508185396381
            ],
            [
               -0.8197799099099098,
               -0.8380290001285574
            ],
            [
               -0.8169773973973973,
               -0.8376964701030324
            ],
            [
               -0.8141748848848848,
               -0.8374041399941144
            ],
            [
               -0.8113723723723723,
               -0.837084374102291
            ],
            [
               -0.8085698598598597,
               -0.8366698742565962
            ],
            [
               -0.8057673473473472,
               -0.8361128625193356
            ],
            [
               -0.8029648348348347,
               -0.8353983075366406
            ],
            [
               -0.8001623223223222,
               -0.8345470063536667
            ],
            [
               -0.7973598098098097,
               -0.8336077729396224
            ],
            [
               -0.7945572972972972,
               -0.8326415931062071
            ],
            [
               -0.7917547847847847,
               -0.831703147576014
            ],
            [
               -0.7889522722722722,
               -0.8308257431047891
            ],
            [
               -0.7861497597597596,
               -0.8300142674755168
            ],
            [
               -0.7833472472472471,
               -0.8292478570679095
            ],
            [
               -0.7805447347347346,
               -0.8284905987667762
            ],
            [
               -0.7777422222222221,
               -0.8277059632708449
            ],
            [
               -0.7749397097097096,
               -0.8268696677223787
            ],
            [
               -0.7721371971971971,
               -0.8259765744972803
            ],
            [
               -0.7693346846846846,
               -0.825039649371727
            ],
            [
               -0.7665321721721721,
               -0.8240820042662423
            ],
            [
               -0.7637296596596596,
               -0.8231255374075547
            ],
            [
               -0.760927147147147,
               -0.8221807772211275
            ],
            [
               -0.7581246346346345,
               -0.8212418857964395
            ],
            [
               -0.755322122122122,
               -0.8202886760639173
            ],
            [
               -0.7525196096096095,
               -0.8192947576756943
            ],
            [
               -0.749717097097097,
               -0.8182385778261062
            ],
            [
               -0.7469145845845845,
               -0.8171130282812457
            ],
            [
               -0.744112072072072,
               -0.8159298357815684
            ],
            [
               -0.7413095595595595,
               -0.8147169169971568
            ],
            [
               -0.738507047047047,
               -0.8135095193677578
            ],
            [
               -0.7357045345345344,
               -0.8123383027298706
            ],
            [
               -0.7329020220220219,
               -0.8112186828719395
            ],
            [
               -0.7300995095095094,
               -0.8101453322052915
            ],
            [
               -0.7272969969969969,
               -0.8090938770506125
            ],
            [
               -0.7244944844844844,
               -0.8080292309322111
            ],
            [
               -0.7216919719719719,
               -0.806917612193902
            ],
            [
               -0.7188894594594594,
               -0.8057379833756401
            ],
            [
               -0.7160869469469469,
               -0.804488890442988
            ],
            [
               -0.7132844344344343,
               -0.8031883743331699
            ],
            [
               -0.7104819219219218,
               -0.8018671479918057
            ],
            [
               -0.7076794094094093,
               -0.8005576546398058
            ],
            [
               -0.7048768968968968,
               -0.7992830651658819
            ],
            [
               -0.7020743843843843,
               -0.7980502160524429
            ],
            [
               -0.6992718718718718,
               -0.7968489670180049
            ],
            [
               -0.6964693593593593,
               -0.7956580386278801
            ],
            [
               -0.6936668468468468,
               -0.794454969045384
            ],
            [
               -0.6908643343343343,
               -0.7932262975041199
            ],
            [
               -0.6880618218218217,
               -0.7919740026157344
            ],
            [
               -0.6852593093093092,
               -0.7907156250234625
            ],
            [
               -0.6824567967967967,
               -0.7894778714592311
            ],
            [
               -0.6796542842842842,
               -0.7882859614315089
            ],
            [
               -0.6768517717717717,
               -0.7871526317778
            ],
            [
               -0.6740492592592592,
               -0.7860709447885007
            ],
            [
               -0.6712467467467467,
               -0.7850137561948368
            ],
            [
               -0.6684442342342342,
               -0.7839403463227638
            ],
            [
               -0.6656417217217216,
               -0.7828081453411287
            ],
            [
               -0.6628392092092091,
               -0.7815856188273981
            ],
            [
               -0.6600366966966966,
               -0.780261898162741
            ],
            [
               -0.6572341841841841,
               -0.7788498219266972
            ],
            [
               -0.6544316716716716,
               -0.7773813204378913
            ],
            [
               -0.6516291591591591,
               -0.7758967241378648
            ],
            [
               -0.6488266466466466,
               -0.7744316710080904
            ],
            [
               -0.6460241341341341,
               -0.7730060917836507
            ],
            [
               -0.6432216216216216,
               -0.7716189884724441
            ],
            [
               -0.640419109109109,
               -0.7702506713682685
            ],
            [
               -0.6376165965965965,
               -0.7688715136134713
            ],
            [
               -0.634814084084084,
               -0.7674540393185306
            ],
            [
               -0.6320115715715715,
               -0.7659840603373952
            ],
            [
               -0.629209059059059,
               -0.764466983819377
            ],
            [
               -0.6264065465465465,
               -0.7629271575714073
            ],
            [
               -0.623604034034034,
               -0.7614005668926026
            ],
            [
               -0.6208015215215215,
               -0.7599234764394024
            ],
            [
               -0.617999009009009,
               -0.7585209347387735
            ],
            [
               -0.6151964964964964,
               -0.7571989940503446
            ],
            [
               -0.6123939839839839,
               -0.7559431108169666
            ],
            [
               -0.6095914714714714,
               -0.7547230102256507
            ],
            [
               -0.6067889589589589,
               -0.753502111436893
            ],
            [
               -0.6039864464464464,
               -0.7522481792864909
            ],
            [
               -0.6011839339339339,
               -0.7509416580814977
            ],
            [
               -0.5983814214214214,
               -0.7495791664288659
            ],
            [
               -0.5955789089089089,
               -0.7481714634919069
            ],
            [
               -0.5927763963963963,
               -0.7467371437568634
            ],
            [
               -0.5899738838838838,
               -0.745294680202302
            ],
            [
               -0.5871713713713713,
               -0.7438557631549713
            ],
            [
               -0.5843688588588588,
               -0.7424221236260026
            ],
            [
               -0.5815663463463463,
               -0.7409865362760183
            ],
            [
               -0.5787638338338338,
               -0.7395370719505173
            ],
            [
               -0.5759613213213213,
               -0.7380625325904634
            ],
            [
               -0.5731588088088088,
               -0.7365567538688554
            ],
            [
               -0.5703562962962963,
               -0.735020143315681
            ],
            [
               -0.5675537837837837,
               -0.7334581116047189
            ],
            [
               -0.5647512712712712,
               -0.7318774050157241
            ],
            [
               -0.5619487587587587,
               -0.7302822068817364
            ],
            [
               -0.5591462462462462,
               -0.7286719073510944
            ],
            [
               -0.5563437337337337,
               -0.7270416491821005
            ],
            [
               -0.5535412212212212,
               -0.7253854835774428
            ],
            [
               -0.5507387087087087,
               -0.7237007516221455
            ],
            [
               -0.5479361961961962,
               -0.7219916606227371
            ],
            [
               -0.5451336836836836,
               -0.7202702380775131
            ],
            [
               -0.5423311711711711,
               -0.7185538582585257
            ],
            [
               -0.5395286586586586,
               -0.7168599564626853
            ],
            [
               -0.5367261461461461,
               -0.7151998026545586
            ],
            [
               -0.5339236336336336,
               -0.713573772476665
            ],
            [
               -0.5311211211211211,
               -0.711970159071054
            ],
            [
               -0.5283186086086086,
               -0.7103683170258642
            ],
            [
               -0.5255160960960961,
               -0.7087452703792426
            ],
            [
               -0.5227135835835836,
               -0.7070834843225179
            ],
            [
               -0.519911071071071,
               -0.7053768729024609
            ],
            [
               -0.5171085585585585,
               -0.7036325867741945
            ],
            [
               -0.514306046046046,
               -0.7018675800985162
            ],
            [
               -0.5115035335335335,
               -0.700100894458583
            ],
            [
               -0.508701021021021,
               -0.6983443103646446
            ],
            [
               -0.5058985085085085,
               -0.696594843081764
            ],
            [
               -0.503095995995996,
               -0.6948321387198281
            ],
            [
               -0.5002934834834833,
               -0.69302224556364
            ],
            [
               -0.49749097097097084,
               -0.6911270142368747
            ],
            [
               -0.4946884584584583,
               -0.6891162960026361
            ],
            [
               -0.4918859459459458,
               -0.6869789208879932
            ],
            [
               -0.4890834334334333,
               -0.6847286107388754
            ],
            [
               -0.4862809209209208,
               -0.6824025087125379
            ],
            [
               -0.4834784084084083,
               -0.6800523955475649
            ],
            [
               -0.48067589589589577,
               -0.6777311052653167
            ],
            [
               -0.47787338338338325,
               -0.6754783033055646
            ],
            [
               -0.47507087087087074,
               -0.6733100661475219
            ],
            [
               -0.47226835835835823,
               -0.6712154934511029
            ],
            [
               -0.4694658458458457,
               -0.6691612974240077
            ],
            [
               -0.4666633333333332,
               -0.6671027303793977
            ],
            [
               -0.4638608208208207,
               -0.6649972120162689
            ],
            [
               -0.4610583083083082,
               -0.6628162750538752
            ],
            [
               -0.4582557957957957,
               -0.6605521891839208
            ],
            [
               -0.45545328328328316,
               -0.6582175565159899
            ],
            [
               -0.45265077077077065,
               -0.6558385948545956
            ],
            [
               -0.44984825825825814,
               -0.6534448824193942
            ],
            [
               -0.4470457457457456,
               -0.6510593268068673
            ],
            [
               -0.4442432332332331,
               -0.648691741317597
            ],
            [
               -0.4414407207207206,
               -0.6463378626012869
            ],
            [
               -0.4386382082082081,
               -0.6439835397336005
            ],
            [
               -0.4358356956956956,
               -0.6416119616056594
            ],
            [
               -0.43303318318318307,
               -0.6392108452152115
            ],
            [
               -0.43023067067067056,
               -0.636776794212455
            ],
            [
               -0.42742815815815804,
               -0.634315391589352
            ],
            [
               -0.42462564564564553,
               -0.6318374445652244
            ],
            [
               -0.421823133133133,
               -0.6293534033016329
            ],
            [
               -0.4190206206206205,
               -0.6268686865059845
            ],
            [
               -0.416218108108108,
               -0.6243821820800889
            ],
            [
               -0.4134155955955955,
               -0.621888735273293
            ],
            [
               -0.410613083083083,
               -0.6193845777891807
            ],
            [
               -0.40781057057057046,
               -0.6168731544251665
            ],
            [
               -0.40500805805805795,
               -0.614368315483059
            ],
            [
               -0.40220554554554544,
               -0.6118926324683963
            ],
            [
               -0.39940303303303293,
               -0.6094704330363598
            ],
            [
               -0.3966005205205205,
               -0.6071173795727782
            ],
            [
               -0.3937980080080079,
               -0.6048301782168719
            ],
            [
               -0.3909954954954955,
               -0.6025805665354304
            ],
            [
               -0.3881929829829829,
               -0.6003167598045419
            ],
            [
               -0.3853904704704705,
               -0.5979732611847972
            ],
            [
               -0.38258795795795786,
               -0.595487082289748
            ],
            [
               -0.37978544544544546,
               -0.5928159608163451
            ],
            [
               -0.37698293293293283,
               -0.5899530021174534
            ],
            [
               -0.37418042042042043,
               -0.5869328047270191
            ],
            [
               -0.3713779079079078,
               -0.5838264487219859
            ],
            [
               -0.3685753953953954,
               -0.5807260378475003
            ],
            [
               -0.3657728828828828,
               -0.5777227344147435
            ],
            [
               -0.3629703703703704,
               -0.5748843417780886
            ],
            [
               -0.36016785785785776,
               -0.5722387573675857
            ],
            [
               -0.35736534534534536,
               -0.5697679254625612
            ],
            [
               -0.35456283283283274,
               -0.5674137943591394
            ],
            [
               -0.35176032032032034,
               -0.5650942284677867
            ],
            [
               -0.3489578078078077,
               -0.5627239776449701
            ],
            [
               -0.3461552952952953,
               -0.5602345536361325
            ],
            [
               -0.3433527827827827,
               -0.5575875579402261
            ],
            [
               -0.3405502702702703,
               -0.5547783519835076
            ],
            [
               -0.33774775775775767,
               -0.5518301325078507
            ],
            [
               -0.33494524524524527,
               -0.5487814056545255
            ],
            [
               -0.33214273273273265,
               -0.5456716014091079
            ],
            [
               -0.32934022022022025,
               -0.5425296336167078
            ],
            [
               -0.3265377077077076,
               -0.5393686790492038
            ],
            [
               -0.323735195195195,
               -0.5361879476128122
            ],
            [
               -0.3209326826826826,
               -0.5329796682362977
            ],
            [
               -0.31813017017017,
               -0.5297378100481648
            ],
            [
               -0.3153276576576576,
               -0.5264647423976759
            ],
            [
               -0.31252514514514496,
               -0.5231731379469321
            ],
            [
               -0.30972263263263256,
               -0.5198824631569671
            ],
            [
               -0.30692012012011993,
               -0.5166115887195993
            ],
            [
               -0.30411760760760753,
               -0.5133705787178326
            ],
            [
               -0.3013150950950949,
               -0.51015504324251
            ],
            [
               -0.2985125825825825,
               -0.5069454812941281
            ],
            [
               -0.2957100700700699,
               -0.5037121838327001
            ],
            [
               -0.2929075575575575,
               -0.5004242092748548
            ],
            [
               -0.29010504504504486,
               -0.49705943608392855
            ],
            [
               -0.28730253253253246,
               -0.49361227075970737
            ],
            [
               -0.28450002002001984,
               -0.4900963737712357
            ],
            [
               -0.28169750750750744,
               -0.48654145550207184
            ],
            [
               -0.2788949949949948,
               -0.4829851735957911
            ],
            [
               -0.2760924824824824,
               -0.47946273700851416
            ],
            [
               -0.2732899699699698,
               -0.47599746543626664
            ],
            [
               -0.2704874574574574,
               -0.4725950888535545
            ],
            [
               -0.26768494494494477,
               -0.4692432182594469
            ],
            [
               -0.26488243243243237,
               -0.4659156900205481
            ],
            [
               -0.26207991991991975,
               -0.4625799954585217
            ],
            [
               -0.25927740740740735,
               -0.45920524269536844
            ],
            [
               -0.2564748948948947,
               -0.4557682568761072
            ],
            [
               -0.2536723823823823,
               -0.4522563641915256
            ],
            [
               -0.2508698698698697,
               -0.4486667164314089
            ],
            [
               -0.2480673573573573,
               -0.44500319165330415
            ],
            [
               -0.24526484484484468,
               -0.44127254477832456
            ],
            [
               -0.24246233233233228,
               -0.4374814110850713
            ],
            [
               -0.23965981981981965,
               -0.43363510028207997
            ],
            [
               -0.23685730730730725,
               -0.42973818946278897
            ],
            [
               -0.23405479479479463,
               -0.4257961302442842
            ],
            [
               -0.23125228228228223,
               -0.42181673618211013
            ],
            [
               -0.2284497697697696,
               -0.41781060968609496
            ],
            [
               -0.2256472572572572,
               -0.41379016764296284
            ],
            [
               -0.22284474474474458,
               -0.40976763347286715
            ],
            [
               -0.22004223223223218,
               -0.4057528539918135
            ],
            [
               -0.21723971971971956,
               -0.40175185850980155
            ],
            [
               -0.21443720720720716,
               -0.39776669272673304
            ],
            [
               -0.21163469469469454,
               -0.3937964210402387
            ],
            [
               -0.20883218218218214,
               -0.38983860379698565
            ],
            [
               -0.2060296696696695,
               -0.3858903067217959
            ],
            [
               -0.2032271571571571,
               -0.3819479255319852
            ],
            [
               -0.2004246446446445,
               -0.37800573186816866
            ],
            [
               -0.1976221321321321,
               -0.3740537997310378
            ],
            [
               -0.19481961961961947,
               -0.37007650623663124
            ],
            [
               -0.19201710710710707,
               -0.36605283635132835
            ],
            [
               -0.18921459459459444,
               -0.36195917402697086
            ],
            [
               -0.18641208208208204,
               -0.35777429582531906
            ],
            [
               -0.18360956956956942,
               -0.3534852609122553
            ],
            [
               -0.18080705705705702,
               -0.34909223991316585
            ],
            [
               -0.1780045445445444,
               -0.34461036312301785
            ],
            [
               -0.175202032032032,
               -0.34006746664062604
            ],
            [
               -0.17239951951951937,
               -0.3354979463281831
            ],
            [
               -0.16959700700700697,
               -0.3309343355616069
            ],
            [
               -0.16679449449449435,
               -0.3263991752976716
            ],
            [
               -0.16399198198198195,
               -0.321899846198204
            ],
            [
               -0.16118946946946933,
               -0.31742817729914874
            ],
            [
               -0.15838695695695693,
               -0.31296508118168764
            ],
            [
               -0.1555844444444443,
               -0.3084887197515708
            ],
            [
               -0.1527819319319319,
               -0.30398340426654125
            ],
            [
               -0.14997941941941928,
               -0.2994460748930998
            ],
            [
               -0.14717690690690688,
               -0.2948879644005915
            ],
            [
               -0.14437439439439426,
               -0.2903307019916692
            ],
            [
               -0.14157188188188186,
               -0.2857980955461026
            ],
            [
               -0.13876936936936923,
               -0.2813064395395932
            ],
            [
               -0.13596685685685683,
               -0.2768568369760488
            ],
            [
               -0.1331643443443442,
               -0.27243243287011243
            ],
            [
               -0.1303618318318318,
               -0.2680018077090701
            ],
            [
               -0.1275593193193192,
               -0.2635276329194074
            ],
            [
               -0.12475680680680679,
               -0.2589778020395477
            ],
            [
               -0.12195429429429416,
               -0.2543353019201213
            ],
            [
               -0.11915178178178176,
               -0.24960343619923298
            ],
            [
               -0.11634926926926914,
               -0.24480455847505533
            ],
            [
               -0.11354675675675674,
               -0.23997268458975085
            ],
            [
               -0.11074424424424412,
               -0.23514245617161167
            ],
            [
               -0.10794173173173172,
               -0.23033817590188532
            ],
            [
               -0.1051392192192191,
               -0.22556658351301406
            ],
            [
               -0.10233670670670669,
               -0.2208157077324885
            ],
            [
               -0.09953419419419407,
               -0.2160599900390766
            ],
            [
               -0.09673168168168167,
               -0.21126969693975384
            ],
            [
               -0.09392916916916905,
               -0.20642119674466186
            ],
            [
               -0.09112665665665665,
               -0.20150448294874868
            ],
            [
               -0.08832414414414402,
               -0.19652543313148618
            ],
            [
               -0.08552163163163162,
               -0.19150227992680613
            ],
            [
               -0.082719119119119,
               -0.1864579002646637
            ],
            [
               -0.0799166066066066,
               -0.18141101517883995
            ],
            [
               -0.07711409409409398,
               -0.17636969276409764
            ],
            [
               -0.07431158158158158,
               -0.17132956316042236
            ],
            [
               -0.07150906906906895,
               -0.16627726921722558
            ],
            [
               -0.06870655655655655,
               -0.16119761076081007
            ],
            [
               -0.06590404404404393,
               -0.156081384458716
            ],
            [
               -0.06310153153153153,
               -0.15093063763764375
            ],
            [
               -0.06029901901901891,
               -0.14575906338034195
            ],
            [
               -0.057496506506506506,
               -0.14058719325475566
            ],
            [
               -0.054693993993993884,
               -0.13543416165190802
            ],
            [
               -0.05189148148148148,
               -0.13030930253531092
            ],
            [
               -0.04908896896896886,
               -0.12520709688910547
            ],
            [
               -0.04628645645645646,
               -0.12010787138187978
            ],
            [
               -0.04348394394394384,
               -0.11498452933672171
            ],
            [
               -0.040681431431431436,
               -0.10981324101615242
            ],
            [
               -0.037878918918918814,
               -0.10458431583568539
            ],
            [
               -0.03507640640640641,
               -0.09930909940587829
            ],
            [
               -0.03227389389389379,
               -0.09401989140513323
            ],
            [
               -0.02947138138138139,
               -0.08876221562749831
            ],
            [
               -0.026668868868868767,
               -0.08358149296294298
            ],
            [
               -0.023866356356356366,
               -0.07850830346136234
            ],
            [
               -0.021063843843843744,
               -0.07354718329693632
            ],
            [
               -0.018261331331331343,
               -0.0686729614746252
            ],
            [
               -0.01545881881881872,
               -0.06383626977792634
            ],
            [
               -0.01265630630630632,
               -0.05897684057987046
            ],
            [
               -0.009853793793793697,
               -0.05404056904241378
            ],
            [
               -0.007051281281281296,
               -0.0489949744028258
            ],
            [
               -0.004248768768768674,
               -0.04383812945972876
            ],
            [
               -0.001446256256256273,
               -0.038598210432039926
            ],
            [
               0.0013562562562563496,
               -0.033323856389256945
            ],
            [
               0.00415876876876875,
               -0.02806849603089534
            ],
            [
               0.006961281281281373,
               -0.022873703462522876
            ],
            [
               0.009763793793793774,
               -0.017756857149611838
            ],
            [
               0.012566306306306396,
               -0.012706852805437874
            ],
            [
               0.015368818818818797,
               -0.0076889066628127445
            ],
            [
               0.01817133133133142,
               -0.0026565177459396683
            ],
            [
               0.02097384384384382,
               0.0024335643664223916
            ],
            [
               0.023776356356356443,
               0.007608280231787834
            ],
            [
               0.026578868868868843,
               0.012871127976919083
            ],
            [
               0.029381381381381466,
               0.01820280123468626
            ],
            [
               0.03218389389389387,
               0.023568785671706838
            ],
            [
               0.03498640640640649,
               0.028930890207456705
            ],
            [
               0.03778891891891911,
               0.03425864524332839
            ],
            [
               0.04059143143143151,
               0.039536904803127604
            ],
            [
               0.043393943943944135,
               0.0447676018013774
            ],
            [
               0.046196456456456536,
               0.049965776732152856
            ],
            [
               0.04899896896896916,
               0.05515192628928317
            ],
            [
               0.05180148148148156,
               0.06034373900872919
            ],
            [
               0.05460399399399418,
               0.06555011312470771
            ],
            [
               0.05740650650650658,
               0.0707691571422096
            ],
            [
               0.060209019019019205,
               0.07599019194934148
            ],
            [
               0.0630115315315316,
               0.08119828371944804
            ],
            [
               0.06581404404404423,
               0.08637909542819935
            ],
            [
               0.06861655655655663,
               0.09152207716840205
            ],
            [
               0.07141906906906925,
               0.096621045654225
            ],
            [
               0.07422158158158165,
               0.10167254208584789
            ],
            [
               0.07702409409409428,
               0.10667341121790733
            ],
            [
               0.07982660660660668,
               0.11161936008744261
            ],
            [
               0.0826291191191193,
               0.11650570415435971
            ],
            [
               0.0854316316316317,
               0.12133033855118083
            ],
            [
               0.08823414414414432,
               0.12609770253274766
            ],
            [
               0.09103665665665672,
               0.13082171424452693
            ],
            [
               0.09383916916916935,
               0.13552573576054291
            ],
            [
               0.09664168168168175,
               0.1402386252531876
            ],
            [
               0.09944419419419437,
               0.14498749731539676
            ],
            [
               0.10224670670670677,
               0.14978933358716287
            ],
            [
               0.10504921921921939,
               0.15464442493874564
            ],
            [
               0.10785173173173179,
               0.1595343721163385
            ],
            [
               0.11065424424424442,
               0.1644260178728817
            ],
            [
               0.11345675675675682,
               0.16928065619100535
            ],
            [
               0.11625926926926944,
               0.17406588110799556
            ],
            [
               0.11906178178178184,
               0.17876624912934294
            ],
            [
               0.12186429429429446,
               0.18338903423095096
            ],
            [
               0.12466680680680686,
               0.18796279979492078
            ],
            [
               0.12746931931931949,
               0.19252885294483407
            ],
            [
               0.13027183183183189,
               0.19712809044511853
            ],
            [
               0.1330743443443445,
               0.20178742687230963
            ],
            [
               0.1358768568568569,
               0.20651029148461977
            ],
            [
               0.13867936936936953,
               0.21127444106612164
            ],
            [
               0.14148188188188193,
               0.21603795425673394
            ],
            [
               0.14428439439439456,
               0.22075155374442568
            ],
            [
               0.14708690690690696,
               0.22537328423682051
            ],
            [
               0.14988941941941958,
               0.22988079461236877
            ],
            [
               0.15269193193193198,
               0.23427730567599697
            ],
            [
               0.1554944444444446,
               0.23858949904207571
            ],
            [
               0.158296956956957,
               0.24285828315700242
            ],
            [
               0.16109946946946962,
               0.24712572994597418
            ],
            [
               0.16390198198198203,
               0.25142262449059544
            ],
            [
               0.16670449449449465,
               0.2557606551342448
            ],
            [
               0.16950700700700705,
               0.26013147749946963
            ],
            [
               0.17230951951951967,
               0.2645123858264532
            ],
            [
               0.17511203203203207,
               0.2688760306972424
            ],
            [
               0.1779145445445447,
               0.2732003514991714
            ],
            [
               0.1807170570570571,
               0.27747507306947317
            ],
            [
               0.18351956956956972,
               0.28170263684642183
            ],
            [
               0.18632208208208212,
               0.28589369443065044
            ],
            [
               0.18912459459459474,
               0.2900594207885539
            ],
            [
               0.19192710710710714,
               0.2942041024341867
            ],
            [
               0.19472961961961976,
               0.29832128003911185
            ],
            [
               0.19753213213213217,
               0.30239525489364516
            ],
            [
               0.2003346446446448,
               0.30640757395085694
            ],
            [
               0.2031371571571572,
               0.3103460325126134
            ],
            [
               0.2059396696696698,
               0.3142125776902137
            ],
            [
               0.2087421821821822,
               0.3180267166662344
            ],
            [
               0.21154469469469483,
               0.32182257263232594
            ],
            [
               0.21434720720720724,
               0.3256400333918824
            ],
            [
               0.21714971971971986,
               0.32951265740929975
            ],
            [
               0.21995223223223226,
               0.3334563164605104
            ],
            [
               0.22275474474474488,
               0.33746246763916865
            ],
            [
               0.22555725725725728,
               0.3414984763752066
            ],
            [
               0.2283597697697699,
               0.34551507788504604
            ],
            [
               0.2311622822822823,
               0.3494587011661061
            ],
            [
               0.23396479479479493,
               0.35328482608522954
            ],
            [
               0.23676730730730733,
               0.3569683360701399
            ],
            [
               0.23956981981981995,
               0.3605080058249085
            ],
            [
               0.24237233233233235,
               0.3639243609490658
            ],
            [
               0.24517484484484497,
               0.3672523760859555
            ],
            [
               0.24797735735735738,
               0.37053202699380905
            ],
            [
               0.25077986986987,
               0.37380004615605367
            ],
            [
               0.2535823823823824,
               0.3770852930321019
            ],
            [
               0.256384894894895,
               0.380408369150246
            ],
            [
               0.2591874074074074,
               0.38378423026412856
            ],
            [
               0.26198991991992004,
               0.38722533929924496
            ],
            [
               0.26479243243243245,
               0.3907428514428729
            ],
            [
               0.26759494494494507,
               0.3943444404383097
            ],
            [
               0.27039745745745747,
               0.39802919510608314
            ],
            [
               0.2731999699699701,
               0.40178176771093127
            ],
            [
               0.2760024824824825,
               0.405568871592743
            ],
            [
               0.2788049949949951,
               0.4093408442387301
            ],
            [
               0.2816075075075075,
               0.4130393589765196
            ],
            [
               0.28441002002002014,
               0.4166100393791823
            ],
            [
               0.28721253253253254,
               0.42001657749124344
            ],
            [
               0.29001504504504516,
               0.42325184481912187
            ],
            [
               0.29281755755755756,
               0.42634193657183794
            ],
            [
               0.2956200700700702,
               0.4293410682666411
            ],
            [
               0.2984225825825826,
               0.4323181386096632
            ],
            [
               0.3012250950950952,
               0.43533859865133173
            ],
            [
               0.3040276076076076,
               0.4384470131449186
            ],
            [
               0.30683012012012023,
               0.44165569738287225
            ],
            [
               0.30963263263263263,
               0.4449429918302198
            ],
            [
               0.31243514514514525,
               0.4482616710635412
            ],
            [
               0.31523765765765766,
               0.4515547012237072
            ],
            [
               0.3180401701701703,
               0.4547731873675293
            ],
            [
               0.3208426826826827,
               0.45789071277921833
            ],
            [
               0.3236451951951953,
               0.46090959123103337
            ],
            [
               0.3264477077077077,
               0.46385737005727856
            ],
            [
               0.3292502202202203,
               0.46677525071928655
            ],
            [
               0.3320527327327327,
               0.46970277180397146
            ],
            [
               0.33485524524524535,
               0.4726642022939628
            ],
            [
               0.33765775775775775,
               0.47566126281887755
            ],
            [
               0.34046027027027037,
               0.4786743640852056
            ],
            [
               0.34326278278278277,
               0.4816714265839379
            ],
            [
               0.3460652952952954,
               0.4846206627336773
            ],
            [
               0.3488678078078078,
               0.4875024224678473
            ],
            [
               0.3516703203203204,
               0.4903157601292901
            ],
            [
               0.3544728328328328,
               0.49307752806742033
            ],
            [
               0.35727534534534544,
               0.4958147101991668
            ],
            [
               0.36007785785785784,
               0.4985532741576759
            ],
            [
               0.36288037037037046,
               0.5013080797468192
            ],
            [
               0.36568288288288286,
               0.5040778689386527
            ],
            [
               0.3684853953953955,
               0.5068472855035399
            ],
            [
               0.3712879079079079,
               0.5095950325611046
            ],
            [
               0.3740904204204205,
               0.5123047705558825
            ],
            [
               0.3768929329329329,
               0.5149741646604751
            ],
            [
               0.37969544544544553,
               0.5176180970273564
            ],
            [
               0.38249795795795793,
               0.5202642708888088
            ],
            [
               0.38530047047047056,
               0.5229424356028272
            ],
            [
               0.38810298298298296,
               0.525671116588771
            ],
            [
               0.3909054954954956,
               0.5284470042495005
            ],
            [
               0.393708008008008,
               0.5312414983740571
            ],
            [
               0.3965105205205206,
               0.5340064876197407
            ],
            [
               0.3993130330330332,
               0.536688103645973
            ],
            [
               0.4021155455455456,
               0.5392441366859615
            ],
            [
               0.40491805805805825,
               0.5416591791239957
            ],
            [
               0.40772057057057065,
               0.5439520307577907
            ],
            [
               0.4105230830830833,
               0.5461723634342481
            ],
            [
               0.4133255955955957,
               0.5483872812959727
            ],
            [
               0.4161281081081083,
               0.5506619531819665
            ],
            [
               0.4189306206206207,
               0.553040664439526
            ],
            [
               0.4217331331331333,
               0.5555346271377328
            ],
            [
               0.4245356456456457,
               0.5581206548318979
            ],
            [
               0.42733815815815834,
               0.5607510998175871
            ],
            [
               0.43014067067067074,
               0.5633715560210147
            ],
            [
               0.43294318318318337,
               0.565940124348853
            ],
            [
               0.43574569569569577,
               0.5684414901977264
            ],
            [
               0.4385482082082084,
               0.5708908896346324
            ],
            [
               0.4413507207207208,
               0.5733266153601946
            ],
            [
               0.4441532332332334,
               0.5757937839376576
            ],
            [
               0.4469557457457458,
               0.5783252144290318
            ],
            [
               0.44975825825825844,
               0.5809263424301131
            ],
            [
               0.45256077077077084,
               0.5835697212340988
            ],
            [
               0.45536328328328346,
               0.5862013163497724
            ],
            [
               0.45816579579579586,
               0.5887566533673338
            ],
            [
               0.4609683083083085,
               0.5911813906396923
            ],
            [
               0.4637708208208209,
               0.5934492858386946
            ],
            [
               0.4665733333333335,
               0.5955713730265763
            ],
            [
               0.4693758458458459,
               0.5975931653760931
            ],
            [
               0.47217835835835853,
               0.5995807940141776
            ],
            [
               0.47498087087087093,
               0.6016007517722968
            ],
            [
               0.47778338338338355,
               0.6037000261915247
            ],
            [
               0.48058589589589595,
               0.6058931609406359
            ],
            [
               0.4833884084084086,
               0.6081602964694547
            ],
            [
               0.486190920920921,
               0.6104564120436438
            ],
            [
               0.4889934334334336,
               0.6127281818588011
            ],
            [
               0.491795945945946,
               0.6149323970591172
            ],
            [
               0.4945984584584586,
               0.6170496219687411
            ],
            [
               0.497400970970971,
               0.6190886888843745
            ],
            [
               0.5002034834834836,
               0.6210810454821016
            ],
            [
               0.503005995995996,
               0.6230675984558678
            ],
            [
               0.5058085085085087,
               0.6250832427476507
            ],
            [
               0.5086110210210211,
               0.6271448432818802
            ],
            [
               0.5114135335335337,
               0.6292468917935563
            ],
            [
               0.5142160460460461,
               0.6313660153093471
            ],
            [
               0.5170185585585587,
               0.633472121598023
            ],
            [
               0.5198210710710711,
               0.6355414940652369
            ],
            [
               0.5226235835835837,
               0.6375665014956365
            ],
            [
               0.5254260960960961,
               0.6395579888405918
            ],
            [
               0.5282286086086088,
               0.6415393245195757
            ],
            [
               0.5310311211211212,
               0.6435343990699014
            ],
            [
               0.5338336336336338,
               0.6455543479797554
            ],
            [
               0.5366361461461462,
               0.647588464263367
            ],
            [
               0.5394386586586588,
               0.6496033850891656
            ],
            [
               0.5422411711711712,
               0.6515516567512565
            ],
            [
               0.5450436836836838,
               0.6533872733048594
            ],
            [
               0.5478461961961962,
               0.6550830251654831
            ],
            [
               0.5506487087087089,
               0.656643510582497
            ],
            [
               0.5534512212212213,
               0.6581088552980621
            ],
            [
               0.5562537337337339,
               0.6595471799658157
            ],
            [
               0.5590562462462463,
               0.6610376311750386
            ],
            [
               0.5618587587587589,
               0.662649042948372
            ],
            [
               0.5646612712712713,
               0.6644208872103081
            ],
            [
               0.5674637837837839,
               0.6663525414861635
            ],
            [
               0.5702662962962963,
               0.6684042550517444
            ],
            [
               0.573068808808809,
               0.6705094290407502
            ],
            [
               0.5758713213213213,
               0.672594216698027
            ],
            [
               0.578673833833834,
               0.6745982049701038
            ],
            [
               0.5814763463463464,
               0.6764897839831838
            ],
            [
               0.584278858858859,
               0.6782717499480927
            ],
            [
               0.5870813713713714,
               0.6799760141762452
            ],
            [
               0.589883883883884,
               0.6816498507955354
            ],
            [
               0.5926863963963964,
               0.6833387110372435
            ],
            [
               0.595488908908909,
               0.6850714344851665
            ],
            [
               0.5982914214214214,
               0.6868525097587836
            ],
            [
               0.6010939339339341,
               0.688663372370646
            ],
            [
               0.6038964464464465,
               0.6904715544013271
            ],
            [
               0.6066989589589589,
               0.6922439251867402
            ],
            [
               0.6095014714714717,
               0.6939591305283195
            ],
            [
               0.6123039839839841,
               0.6956149552877424
            ],
            [
               0.6151064964964965,
               0.697228384935376
            ],
            [
               0.6179090090090089,
               0.6988288297431043
            ],
            [
               0.6207115215215218,
               0.7004473272569901
            ],
            [
               0.6235140340340342,
               0.7021057538860636
            ],
            [
               0.6263165465465466,
               0.7038097998362203
            ],
            [
               0.629119059059059,
               0.7055478848298014
            ],
            [
               0.6319215715715718,
               0.707295955319893
            ],
            [
               0.6347240840840842,
               0.709026043255093
            ],
            [
               0.6375265965965966,
               0.7107153041242822
            ],
            [
               0.640329109109109,
               0.7123523441582456
            ],
            [
               0.6431316216216219,
               0.7139388761837295
            ],
            [
               0.6459341341341343,
               0.7154865901996773
            ],
            [
               0.6487366466466467,
               0.7170108763779892
            ],
            [
               0.651539159159159,
               0.7185240618142288
            ],
            [
               0.6543416716716719,
               0.7200307904199461
            ],
            [
               0.6571441841841843,
               0.7215271682121476
            ],
            [
               0.6599466966966967,
               0.7230037490051255
            ],
            [
               0.6627492092092091,
               0.7244509568498094
            ],
            [
               0.665551721721722,
               0.7258646783370074
            ],
            [
               0.6683542342342343,
               0.7272497954335513
            ],
            [
               0.6711567467467467,
               0.728620300459089
            ],
            [
               0.6739592592592591,
               0.7299959646484258
            ],
            [
               0.676761771771772,
               0.7313967972708484
            ],
            [
               0.6795642842842844,
               0.732837267162711
            ],
            [
               0.6823667967967968,
               0.7343222258999862
            ],
            [
               0.6851693093093092,
               0.7358457399034052
            ],
            [
               0.687971821821822,
               0.7373929355313618
            ],
            [
               0.6907743343343344,
               0.7389439317852546
            ],
            [
               0.6935768468468468,
               0.7404783618304489
            ],
            [
               0.6963793593593592,
               0.7419790410185767
            ],
            [
               0.6991818718718721,
               0.7434339357580414
            ],
            [
               0.7019843843843845,
               0.744836423743254
            ],
            [
               0.7047868968968969,
               0.7461845352794554
            ],
            [
               0.7075894094094093,
               0.7474801357464003
            ],
            [
               0.7103919219219221,
               0.7487287625180584
            ],
            [
               0.7131944344344345,
               0.7499402124947709
            ],
            [
               0.7159969469469469,
               0.7511293014754767
            ],
            [
               0.7187994594594593,
               0.7523158242781534
            ],
            [
               0.7216019719719722,
               0.7535228528247072
            ],
            [
               0.7244044844844846,
               0.754773114827427
            ],
            [
               0.727206996996997,
               0.7560840667794306
            ],
            [
               0.7300095095095094,
               0.7574630426647603
            ],
            [
               0.7328120220220222,
               0.7589041693369043
            ],
            [
               0.7356145345345346,
               0.7603884019302602
            ],
            [
               0.738417047047047,
               0.7618871141532699
            ],
            [
               0.7412195595595594,
               0.7633684883247317
            ],
            [
               0.7440220720720723,
               0.764804929672557
            ],
            [
               0.7468245845845847,
               0.7661792816443334
            ],
            [
               0.7496270970970971,
               0.7674879465414418
            ],
            [
               0.7524296096096099,
               0.768740032084009
            ],
            [
               0.7552321221221223,
               0.769952995126867
            ],
            [
               0.7580346346346347,
               0.7711464439869549
            ],
            [
               0.7608371471471471,
               0.7723363426165037
            ],
            [
               0.76363965965966,
               0.7735316064945605
            ],
            [
               0.7664421721721724,
               0.7747340804129651
            ],
            [
               0.7692446846846848,
               0.775941520693239
            ],
            [
               0.7720471971971972,
               0.7771519974959591
            ],
            [
               0.77484970970971,
               0.7783675640280185
            ],
            [
               0.7776522222222224,
               0.7795953468222501
            ],
            [
               0.7804547347347348,
               0.7808452939774881
            ],
            [
               0.7832572472472472,
               0.7821252653830397
            ],
            [
               0.7860597597597601,
               0.7834353903831641
            ],
            [
               0.7888622722722725,
               0.7847641426710528
            ],
            [
               0.7916647847847849,
               0.7860881394739436
            ],
            [
               0.7944672972972973,
               0.7873763821745267
            ],
            [
               0.7972698098098101,
               0.7885979770217962
            ],
            [
               0.8000723223223225,
               0.7897309413060785
            ],
            [
               0.8028748348348349,
               0.7907690834540763
            ],
            [
               0.8056773473473473,
               0.7917244300695025
            ],
            [
               0.8084798598598602,
               0.7926241354295953
            ],
            [
               0.8112823723723726,
               0.7935027458677151
            ],
            [
               0.814084884884885,
               0.7943923945622635
            ],
            [
               0.8168873973973974,
               0.7953143189095717
            ],
            [
               0.8196899099099102,
               0.7962746761508377
            ],
            [
               0.8224924224224226,
               0.7972660872089266
            ],
            [
               0.825294934934935,
               0.7982741990312062
            ],
            [
               0.8280974474474474,
               0.7992866059557961
            ],
            [
               0.8308999599599602,
               0.8003004592305931
            ],
            [
               0.8337024724724726,
               0.801325451309733
            ],
            [
               0.836504984984985,
               0.8023805244638822
            ],
            [
               0.8393074974974974,
               0.8034850646192647
            ],
            [
               0.8421100100100103,
               0.8046476343781603
            ],
            [
               0.8449125225225227,
               0.8058566032759205
            ],
            [
               0.8477150350350351,
               0.8070767947455848
            ],
            [
               0.8505175475475475,
               0.8082544693878642
            ],
            [
               0.8533200600600603,
               0.8093301521233098
            ],
            [
               0.8561225725725727,
               0.8102559319177837
            ],
            [
               0.8589250850850851,
               0.811011937547821
            ],
            [
               0.8617275975975975,
               0.8116164572438969
            ],
            [
               0.8645301101101104,
               0.8121258039686192
            ],
            [
               0.8673326226226228,
               0.8126230715856799
            ],
            [
               0.8701351351351352,
               0.8131984184732584
            ],
            [
               0.8729376476476476,
               0.8139263073699359
            ],
            [
               0.8757401601601604,
               0.8148462795096
            ],
            [
               0.8785426726726728,
               0.8159529317119634
            ],
            [
               0.8813451851851852,
               0.8171980582067333
            ],
            [
               0.8841476976976976,
               0.8185042714224239
            ],
            [
               0.8869502102102105,
               0.8197859958571622
            ],
            [
               0.8897527227227229,
               0.8209716254705302
            ],
            [
               0.8925552352352353,
               0.8220204956002775
            ],
            [
               0.8953577477477477,
               0.8229301419280686
            ],
            [
               0.8981602602602605,
               0.8237324598920592
            ],
            [
               0.9009627727727729,
               0.8244807864299737
            ],
            [
               0.9037652852852853,
               0.8252325019375865
            ],
            [
               0.9065677977977977,
               0.8260327139746306
            ],
            [
               0.9093703103103106,
               0.8269037244796087
            ],
            [
               0.912172822822823,
               0.8278427030176122
            ],
            [
               0.9149753353353354,
               0.8288271428352245
            ],
            [
               0.9177778478478478,
               0.8298252525725895
            ],
            [
               0.9205803603603606,
               0.8308072114618629
            ],
            [
               0.923382872872873,
               0.8317534986384627
            ],
            [
               0.9261853853853854,
               0.8326580585407223
            ],
            [
               0.9289878978978978,
               0.8335262150527105
            ],
            [
               0.9317904104104107,
               0.8343691640609158
            ],
            [
               0.9345929229229231,
               0.8351978729478085
            ],
            [
               0.9373954354354355,
               0.836019003326768
            ],
            [
               0.9401979479479479,
               0.8368342362648458
            ],
            [
               0.9430004604604607,
               0.8376426879482883
            ],
            [
               0.9458029729729731,
               0.8384446773549267
            ],
            [
               0.9486054854854855,
               0.8392445292106115
            ],
            [
               0.9514079979979979,
               0.8400505879692441
            ],
            [
               0.9542105105105108,
               0.8408719629388519
            ],
            [
               0.9570130230230232,
               0.8417131519641036
            ],
            [
               0.9598155355355356,
               0.8425689087999282
            ],
            [
               0.962618048048048,
               0.8434219862009649
            ],
            [
               0.9654205605605608,
               0.8442455302009676
            ],
            [
               0.9682230730730732,
               0.8450101941801452
            ],
            [
               0.9710255855855856,
               0.8456941093153141
            ],
            [
               0.973828098098098,
               0.8462924376948991
            ],
            [
               0.9766306106106108,
               0.8468229322831843
            ],
            [
               0.9794331231231233,
               0.8473249320896734
            ],
            [
               0.9822356356356357,
               0.8478512524591563
            ],
            [
               0.985038148148148,
               0.848454819707653
            ],
            [
               0.9878406606606609,
               0.8491738176416324
            ],
            [
               0.9906431731731733,
               0.8500198673360183
            ],
            [
               0.9934456856856857,
               0.8509730436341028
            ],
            [
               0.9962481981981981,
               0.8519855376068515
            ],
            [
               0.9990507107107109,
               0.8529931411850425
            ],
            [
               1.0018532232232233,
               0.853931321054467
            ],
            [
               1.0046557357357357,
               0.8547512552126323
            ],
            [
               1.0074582482482481,
               0.8554312767079675
            ],
            [
               1.010260760760761,
               0.8559806617661875
            ],
            [
               1.0130632732732734,
               0.8564350993748191
            ],
            [
               1.0158657857857858,
               0.8568456845054468
            ],
            [
               1.0186682982982982,
               0.8572650766452893
            ],
            [
               1.021470810810811,
               0.8577350139163655
            ],
            [
               1.0242733233233234,
               0.8582785658987787
            ],
            [
               1.0270758358358358,
               0.8588986978723051
            ],
            [
               1.0298783483483482,
               0.8595825739165848
            ],
            [
               1.032680860860861,
               0.8603092853953354
            ],
            [
               1.0354833733733735,
               0.8610579064252063
            ],
            [
               1.0382858858858859,
               0.8618131326188369
            ],
            [
               1.0410883983983983,
               0.8625670273349526
            ],
            [
               1.0438909109109111,
               0.8633170496474323
            ],
            [
               1.0466934234234235,
               0.8640619421001302
            ],
            [
               1.049495935935936,
               0.8647977202899838
            ],
            [
               1.0522984484484483,
               0.8655157414269113
            ],
            [
               1.0551009609609612,
               0.866203801714417
            ],
            [
               1.0579034734734736,
               0.8668498629655738
            ],
            [
               1.060705985985986,
               0.8674468736683578
            ],
            [
               1.0635084984984984,
               0.8679966570326293
            ],
            [
               1.0663110110110112,
               0.8685111544892489
            ],
            [
               1.0691135235235236,
               0.8690102920368703
            ],
            [
               1.071916036036036,
               0.8695169899320073
            ],
            [
               1.0747185485485484,
               0.8700508872925811
            ],
            [
               1.0775210610610613,
               0.8706228197326802
            ],
            [
               1.0803235735735737,
               0.8712318191155779
            ],
            [
               1.083126086086086,
               0.8718655253305418
            ],
            [
               1.0859285985985985,
               0.8725037524487929
            ],
            [
               1.0887311111111113,
               0.8731239562014169
            ],
            [
               1.0915336236236237,
               0.8737068461113346
            ],
            [
               1.0943361361361361,
               0.8742405123613086
            ],
            [
               1.0971386486486485,
               0.874722094436827
            ],
            [
               1.0999411611611614,
               0.8751569216080196
            ],
            [
               1.1027436736736738,
               0.8755558571034812
            ],
            [
               1.1055461861861862,
               0.875932004374634
            ],
            [
               1.1083486986986986,
               0.8762978825932907
            ],
            [
               1.1111512112112114,
               0.8766637420103686
            ],
            [
               1.1139537237237238,
               0.8770371000001459
            ],
            [
               1.1167562362362362,
               0.877423099110141
            ],
            [
               1.119558748748749,
               0.8778251015928303
            ],
            [
               1.1223612612612615,
               0.878245071159087
            ],
            [
               1.1251637737737739,
               0.8786836299850224
            ],
            [
               1.1279662862862863,
               0.8791400097052312
            ],
            [
               1.130768798798799,
               0.8796122493617767
            ],
            [
               1.1335713113113115,
               0.8800978518922739
            ],
            [
               1.136373823823824,
               0.8805947659376667
            ],
            [
               1.1391763363363363,
               0.8811022040614804
            ],
            [
               1.1419788488488491,
               0.881620664070628
            ],
            [
               1.1447813613613615,
               0.8821507275420762
            ],
            [
               1.147583873873874,
               0.8826907459569772
            ],
            [
               1.1503863863863864,
               0.8832341911678164
            ],
            [
               1.1531888988988992,
               0.8837679372850956
            ],
            [
               1.1559914114114116,
               0.8842727694643354
            ],
            [
               1.158793923923924,
               0.8847268506405042
            ],
            [
               1.1615964364364364,
               0.885111829183151
            ],
            [
               1.1643989489489492,
               0.8854200802759131
            ],
            [
               1.1672014614614616,
               0.8856607077171136
            ],
            [
               1.170003973973974,
               0.8858618071905823
            ],
            [
               1.1728064864864864,
               0.886067296539414
            ],
            [
               1.1756089989989993,
               0.8863282079220444
            ],
            [
               1.1784115115115117,
               0.8866902419199048
            ],
            [
               1.181214024024024,
               0.8871809506842693
            ],
            [
               1.1840165365365365,
               0.8878005323826806
            ],
            [
               1.1868190490490493,
               0.8885195430029948
            ],
            [
               1.1896215615615617,
               0.8892849529084431
            ],
            [
               1.1924240740740741,
               0.8900334216158959
            ],
            [
               1.1952265865865865,
               0.8907082503705984
            ],
            [
               1.1980290990990994,
               0.8912750342451137
            ],
            [
               1.2008316116116118,
               0.8917311354022811
            ],
            [
               1.2036341241241242,
               0.8921058067972348
            ],
            [
               1.2064366366366366,
               0.8924506329593359
            ],
            [
               1.2092391491491494,
               0.8928230303286356
            ],
            [
               1.2120416616616618,
               0.8932678471963108
            ],
            [
               1.2148441741741742,
               0.8938028264640169
            ],
            [
               1.2176466866866866,
               0.8944125516899609
            ],
            [
               1.2204491991991995,
               0.8950528202957855
            ],
            [
               1.2232517117117119,
               0.8956640384981815
            ],
            [
               1.2260542242242243,
               0.8961893187897897
            ],
            [
               1.2288567367367367,
               0.8965914623113707
            ],
            [
               1.2316592492492495,
               0.8968634364166969
            ],
            [
               1.234461761761762,
               0.897029171285244
            ],
            [
               1.2372642742742743,
               0.8971347465104155
            ],
            [
               1.2400667867867867,
               0.8972332108695145
            ],
            [
               1.2428692992992996,
               0.897368294169347
            ],
            [
               1.245671811811812,
               0.897562451026235
            ],
            [
               1.2484743243243244,
               0.8978129862307502
            ],
            [
               1.2512768368368368,
               0.898097068179351
            ],
            [
               1.2540793493493496,
               0.8983832948137612
            ],
            [
               1.256881861861862,
               0.8986452510072055
            ],
            [
               1.2596843743743744,
               0.8988719664628543
            ],
            [
               1.2624868868868868,
               0.8990715132886424
            ],
            [
               1.2652893993993997,
               0.8992666637906483
            ],
            [
               1.268091911911912,
               0.8994845643396011
            ],
            [
               1.2708944244244245,
               0.8997446466054579
            ],
            [
               1.2736969369369369,
               0.9000496528593434
            ],
            [
               1.2764994494494497,
               0.9003834502763535
            ],
            [
               1.279301961961962,
               0.9007166911282565
            ],
            [
               1.2821044744744745,
               0.9010183139809372
            ],
            [
               1.284906986986987,
               0.9012685261733472
            ],
            [
               1.2877094994994998,
               0.9014681649056733
            ],
            [
               1.2905120120120122,
               0.9016405227088643
            ],
            [
               1.2933145245245246,
               0.9018244473217418
            ],
            [
               1.296117037037037,
               0.9020608070551267
            ],
            [
               1.2989195495495498,
               0.9023770375863878
            ],
            [
               1.3017220620620622,
               0.9027754510893689
            ],
            [
               1.3045245745745746,
               0.9032298756228415
            ],
            [
               1.307327087087087,
               0.9036923395266595
            ],
            [
               1.3101295995995998,
               0.9041079126422893
            ],
            [
               1.3129321121121122,
               0.9044327615904242
            ],
            [
               1.3157346246246246,
               0.904649109175804
            ],
            [
               1.318537137137137,
               0.9047716670829858
            ],
            [
               1.32133964964965,
               0.9048429937501339
            ],
            [
               1.3241421621621623,
               0.9049191357873471
            ],
            [
               1.3269446746746747,
               0.9050504580745372
            ],
            [
               1.329747187187187,
               0.9052644568981815
            ],
            [
               1.3325496996997,
               0.9055568420111092
            ],
            [
               1.3353522122122123,
               0.9058943690401365
            ],
            [
               1.3381547247247247,
               0.906228736017921
            ],
            [
               1.3409572372372371,
               0.9065167813227633
            ],
            [
               1.34375974974975,
               0.9067397057828296
            ],
            [
               1.3465622622622624,
               0.9069140512516134
            ],
            [
               1.3493647747747748,
               0.9070897964139526
            ],
            [
               1.3521672872872872,
               0.9073353450338287
            ],
            [
               1.3549697997998,
               0.9077138880510811
            ],
            [
               1.3577723123123124,
               0.9082589700689687
            ],
            [
               1.3605748248248248,
               0.9089578537103722
            ],
            [
               1.3633773373373372,
               0.9097490840833002
            ],
            [
               1.36617984984985,
               0.9105361548765666
            ],
            [
               1.3689823623623625,
               0.9112138277294954
            ],
            [
               1.3717848748748749,
               0.9116992500306347
            ],
            [
               1.3745873873873873,
               0.9119580708771263
            ],
            [
               1.3773898998999001,
               0.912016990392984
            ],
            [
               1.3801924124124125,
               0.9119582581193986
            ],
            [
               1.382994924924925,
               0.9118972689142256
            ],
            [
               1.3857974374374373,
               0.9119497643448872
            ],
            [
               1.3885999499499502,
               0.9121984834618043
            ],
            [
               1.3914024624624626,
               0.9126693280280331
            ],
            [
               1.394204974974975,
               0.9133241451515118
            ],
            [
               1.3970074874874874,
               0.9140720577121095
            ],
            [
               1.39981,
               0.9147955744701461
            ]
         ]
      },
      {
         "data": [
            [
               1.39991,
               0.915489784077513
            ],
            [
               1.3971074774774772,
               0.9150376441515988
            ],
            [
               1.3943049549549547,
               0.9146684255638322
            ],
            [
               1.391502432432432,
               0.914386270551196
            ],
            [
               1.3886999099099095,
               0.9141676800287087
            ],
            [
               1.385897387387387,
               0.9139706791701444
            ],
            [
               1.3830948648648644,
               0.9137491900082911
            ],
            [
               1.3802923423423419,
               0.9134679752724173
            ],
            [
               1.3774898198198193,
               0.9131134000936805
            ],
            [
               1.3746872972972968,
               0.9126966740357767
            ],
            [
               1.3718847747747747,
               0.9122487270987342
            ],
            [
               1.369082252252252,
               0.9118086267893957
            ],
            [
               1.3662797297297296,
               0.9114095547210534
            ],
            [
               1.363477207207207,
               0.9110671325707579
            ],
            [
               1.3606746846846844,
               0.9107740602867835
            ],
            [
               1.3578721621621619,
               0.9105028757058734
            ],
            [
               1.3550696396396393,
               0.9102158802938873
            ],
            [
               1.3522671171171168,
               0.9098788263400225
            ],
            [
               1.3494645945945942,
               0.9094736539337479
            ],
            [
               1.3466620720720717,
               0.9090058512601552
            ],
            [
               1.3438595495495491,
               0.9085038059029464
            ],
            [
               1.3410570270270266,
               0.9080102237462123
            ],
            [
               1.338254504504504,
               0.9075684055899587
            ],
            [
               1.335451981981982,
               0.9072079680840318
            ],
            [
               1.3326494594594593,
               0.9069348540692516
            ],
            [
               1.3298469369369368,
               0.9067290918254778
            ],
            [
               1.3270444144144142,
               0.9065511840136135
            ],
            [
               1.3242418918918917,
               0.9063550966011333
            ],
            [
               1.3214393693693691,
               0.9061035595601591
            ],
            [
               1.3186368468468466,
               0.9057805578560257
            ],
            [
               1.315834324324324,
               0.9053967807856743
            ],
            [
               1.3130318018018015,
               0.9049861260006256
            ],
            [
               1.310229279279279,
               0.9045943468330132
            ],
            [
               1.3074267567567563,
               0.9042635814903918
            ],
            [
               1.3046242342342338,
               0.9040179125436244
            ],
            [
               1.3018217117117112,
               0.9038547916239048
            ],
            [
               1.2990191891891887,
               0.9037452252802624
            ],
            [
               1.2962166666666666,
               0.9036427021581106
            ],
            [
               1.293414144144144,
               0.9034979299252686
            ],
            [
               1.2906116216216215,
               0.9032745231562305
            ],
            [
               1.287809099099099,
               0.9029604873167243
            ],
            [
               1.2850065765765764,
               0.9025717720045037
            ],
            [
               1.2822040540540538,
               0.9021468273153767
            ],
            [
               1.2794015315315312,
               0.9017340842550703
            ],
            [
               1.2765990090090087,
               0.9013765832833446
            ],
            [
               1.2737964864864861,
               0.9010988259366541
            ],
            [
               1.2709939639639636,
               0.900900057426466
            ],
            [
               1.268191441441441,
               0.9007559268680004
            ],
            [
               1.2653889189189185,
               0.9006276121399879
            ],
            [
               1.262586396396396,
               0.9004750267175131
            ],
            [
               1.2597838738738734,
               0.9002694834520957
            ],
            [
               1.2569813513513513,
               0.9000015733235205
            ],
            [
               1.2541788288288287,
               0.8996818523396888
            ],
            [
               1.2513763063063061,
               0.8993345409110002
            ],
            [
               1.2485737837837836,
               0.8989868923599686
            ],
            [
               1.245771261261261,
               0.8986583196319592
            ],
            [
               1.2429687387387385,
               0.8983532972905751
            ],
            [
               1.240166216216216,
               0.8980605383452731
            ],
            [
               1.2373636936936934,
               0.8977585567012072
            ],
            [
               1.2345611711711708,
               0.8974253447643291
            ],
            [
               1.2317586486486483,
               0.8970483869486509
            ],
            [
               1.2289561261261257,
               0.8966311337393104
            ],
            [
               1.2261536036036031,
               0.8961934005088023
            ],
            [
               1.2233510810810806,
               0.8957654307558401
            ],
            [
               1.2205485585585585,
               0.8953777357394312
            ],
            [
               1.217746036036036,
               0.895050418748673
            ],
            [
               1.2149435135135134,
               0.8947859234963138
            ],
            [
               1.2121409909909908,
               0.8945679221370155
            ],
            [
               1.2093384684684683,
               0.8943668219225163
            ],
            [
               1.2065359459459457,
               0.8941499367394105
            ],
            [
               1.2037334234234232,
               0.8938926343821524
            ],
            [
               1.2009309009009006,
               0.8935863775123496
            ],
            [
               1.198128378378378,
               0.8932406847018924
            ],
            [
               1.1953258558558555,
               0.8928782577868939
            ],
            [
               1.192523333333333,
               0.8925250509185939
            ],
            [
               1.1897208108108104,
               0.8921989692027513
            ],
            [
               1.1869182882882878,
               0.8919014672124493
            ],
            [
               1.1841157657657653,
               0.891615332181317
            ],
            [
               1.1813132432432432,
               0.8913097148994723
            ],
            [
               1.1785107207207206,
               0.8909508022674829
            ],
            [
               1.175708198198198,
               0.8905143762020803
            ],
            [
               1.1729056756756755,
               0.889995671261407
            ],
            [
               1.170103153153153,
               0.8894127633273272
            ],
            [
               1.1673006306306304,
               0.8888019379882821
            ],
            [
               1.1644981081081078,
               0.888206334236914
            ],
            [
               1.1616955855855853,
               0.8876616276445234
            ],
            [
               1.1588930630630627,
               0.8871837126412755
            ],
            [
               1.1560905405405402,
               0.8867628079943393
            ],
            [
               1.1532880180180176,
               0.8863662927773878
            ],
            [
               1.150485495495495,
               0.8859495960345188
            ],
            [
               1.1476829729729725,
               0.8854716452741621
            ],
            [
               1.14488045045045,
               0.884909718130062
            ],
            [
               1.1420779279279278,
               0.8842686364968539
            ],
            [
               1.1392754054054053,
               0.8835810835884569
            ],
            [
               1.1364728828828827,
               0.8828987914737377
            ],
            [
               1.1336703603603602,
               0.8822774217711794
            ],
            [
               1.1308678378378376,
               0.8817600840396842
            ],
            [
               1.128065315315315,
               0.881364871833429
            ],
            [
               1.1252627927927925,
               0.8810803978797987
            ],
            [
               1.12246027027027,
               0.8808705677628976
            ],
            [
               1.1196577477477474,
               0.8806867021902005
            ],
            [
               1.1168552252252248,
               0.8804826879379232
            ],
            [
               1.1140527027027023,
               0.8802279424523908
            ],
            [
               1.1112501801801797,
               0.8799139092055566
            ],
            [
               1.1084476576576572,
               0.8795522094190914
            ],
            [
               1.105645135135135,
               0.8791655936723726
            ],
            [
               1.1028426126126125,
               0.8787753897659019
            ],
            [
               1.10004009009009,
               0.8783903299592011
            ],
            [
               1.0972375675675674,
               0.8780010515155815
            ],
            [
               1.0944350450450449,
               0.8775824234102515
            ],
            [
               1.0916325225225223,
               0.8771029344815672
            ],
            [
               1.0888299999999997,
               0.8765377333261564
            ],
            [
               1.0860274774774772,
               0.8758804870577437
            ],
            [
               1.0832249549549546,
               0.8751495372059603
            ],
            [
               1.080422432432432,
               0.8743857717309476
            ],
            [
               1.0776199099099095,
               0.8736425190662592
            ],
            [
               1.074817387387387,
               0.8729705850590347
            ],
            [
               1.0720148648648644,
               0.8724033046393317
            ],
            [
               1.0692123423423419,
               0.8719465513574152
            ],
            [
               1.0664098198198197,
               0.8715770155568471
            ],
            [
               1.0636072972972972,
               0.8712492986051038
            ],
            [
               1.0608047747747746,
               0.8709094402238291
            ],
            [
               1.058002252252252,
               0.8705104119272785
            ],
            [
               1.0551997297297295,
               0.8700245785813886
            ],
            [
               1.052397207207207,
               0.8694493077454242
            ],
            [
               1.0495946846846844,
               0.868804349948505
            ],
            [
               1.0467921621621619,
               0.8681224455494101
            ],
            [
               1.0439896396396393,
               0.8674368399526908
            ],
            [
               1.0411871171171168,
               0.8667702477695741
            ],
            [
               1.0383845945945942,
               0.8661290363034418
            ],
            [
               1.0355820720720716,
               0.8655043206826989
            ],
            [
               1.032779549549549,
               0.864879056287939
            ],
            [
               1.0299770270270265,
               0.8642380299759014
            ],
            [
               1.0271745045045044,
               0.8635766698147113
            ],
            [
               1.0243719819819819,
               0.8629051451113415
            ],
            [
               1.0215694594594593,
               0.8622460851183388
            ],
            [
               1.0187669369369368,
               0.8616267061759189
            ],
            [
               1.0159644144144142,
               0.8610682914142201
            ],
            [
               1.0131618918918917,
               0.8605770227810431
            ],
            [
               1.010359369369369,
               0.8601397359626227
            ],
            [
               1.0075568468468465,
               0.8597264111982421
            ],
            [
               1.004754324324324,
               0.8592987665019989
            ],
            [
               1.0019518018018014,
               0.8588220736264285
            ],
            [
               0.9991492792792789,
               0.8582760884616214
            ],
            [
               0.9963467567567563,
               0.8576612273944947
            ],
            [
               0.9935442342342338,
               0.8569977526197086
            ],
            [
               0.9907417117117117,
               0.8563181762300591
            ],
            [
               0.9879391891891891,
               0.8556554862995336
            ],
            [
               0.9851366666666665,
               0.8550312871954889
            ],
            [
               0.982334144144144,
               0.85444800075603
            ],
            [
               0.9795316216216214,
               0.8538878724728313
            ],
            [
               0.9767290990990989,
               0.8533191593460194
            ],
            [
               0.9739265765765763,
               0.8527073739531763
            ],
            [
               0.9711240540540538,
               0.8520276971693934
            ],
            [
               0.9683215315315312,
               0.8512742614842151
            ],
            [
               0.9655190090090087,
               0.8504630842516795
            ],
            [
               0.9627164864864861,
               0.8496276130049757
            ],
            [
               0.9599139639639636,
               0.8488083706057147
            ],
            [
               0.957111441441441,
               0.8480401835546381
            ],
            [
               0.9543089189189184,
               0.8473412634497304
            ],
            [
               0.9515063963963963,
               0.8467077368776601
            ],
            [
               0.9487038738738738,
               0.8461153370489785
            ],
            [
               0.9459013513513512,
               0.8455275448649365
            ],
            [
               0.9430988288288287,
               0.8449073341180056
            ],
            [
               0.9402963063063061,
               0.8442285526930058
            ],
            [
               0.9374937837837836,
               0.8434832141580817
            ],
            [
               0.934691261261261,
               0.8426824625061095
            ],
            [
               0.9318887387387385,
               0.8418511669460675
            ],
            [
               0.9290862162162159,
               0.8410182401001108
            ],
            [
               0.9262836936936933,
               0.8402061326659436
            ],
            [
               0.9234811711711708,
               0.8394231094263088
            ],
            [
               0.9206786486486482,
               0.8386608484369862
            ],
            [
               0.9178761261261257,
               0.8378980303147852
            ],
            [
               0.9150736036036036,
               0.8371085571194139
            ],
            [
               0.912271081081081,
               0.8362715415799594
            ],
            [
               0.9094685585585585,
               0.8353797094370574
            ],
            [
               0.9066660360360359,
               0.8344434751920993
            ],
            [
               0.9038635135135134,
               0.8334894232881599
            ],
            [
               0.9010609909909908,
               0.8325537256466402
            ],
            [
               0.8982584684684682,
               0.8316725535174803
            ],
            [
               0.8954559459459457,
               0.8308723310554897
            ],
            [
               0.8926534234234231,
               0.8301625426116337
            ],
            [
               0.8898509009009006,
               0.8295328753187816
            ],
            [
               0.887048378378378,
               0.828955127084246
            ],
            [
               0.8842458558558555,
               0.8283890048795721
            ],
            [
               0.8814433333333329,
               0.8277900713689663
            ],
            [
               0.8786408108108104,
               0.8271178615753472
            ],
            [
               0.8758382882882882,
               0.826342537558131
            ],
            [
               0.8730357657657657,
               0.8254491415629615
            ],
            [
               0.8702332432432431,
               0.8244392370978217
            ],
            [
               0.8674307207207206,
               0.8233302391062629
            ],
            [
               0.864628198198198,
               0.8221529227809097
            ],
            [
               0.8618256756756755,
               0.8209475283906147
            ],
            [
               0.8590231531531529,
               0.8197587257807414
            ],
            [
               0.8562206306306304,
               0.8186296623722229
            ],
            [
               0.8534181081081078,
               0.8175955022848731
            ],
            [
               0.8506155855855853,
               0.8166772356250853
            ],
            [
               0.8478130630630627,
               0.8158769221332711
            ],
            [
               0.8450105405405401,
               0.8151756939586627
            ],
            [
               0.8422080180180176,
               0.814535584533703
            ],
            [
               0.839405495495495,
               0.8139055243931852
            ],
            [
               0.8366029729729729,
               0.8132307911364627
            ],
            [
               0.8338004504504504,
               0.8124641228846268
            ],
            [
               0.8309979279279278,
               0.8115759711765997
            ],
            [
               0.8281954054054053,
               0.8105612818530374
            ],
            [
               0.8253928828828827,
               0.8094408668469055
            ],
            [
               0.8225903603603602,
               0.8082567363614661
            ],
            [
               0.8197878378378376,
               0.8070623496849434
            ],
            [
               0.816985315315315,
               0.8059101476658282
            ],
            [
               0.8141827927927925,
               0.8048395176282566
            ],
            [
               0.8113802702702699,
               0.8038682559215913
            ],
            [
               0.8085777477477474,
               0.8029896426301835
            ],
            [
               0.8057752252252248,
               0.8021757015140174
            ],
            [
               0.8029727027027023,
               0.801385540503324
            ],
            [
               0.8001701801801802,
               0.8005763446945231
            ],
            [
               0.7973676576576576,
               0.7997139979761321
            ],
            [
               0.794565135135135,
               0.7987805844502831
            ],
            [
               0.7917626126126125,
               0.7977770445514262
            ],
            [
               0.7889600900900899,
               0.7967206954988098
            ],
            [
               0.7861575675675674,
               0.7956387334092792
            ],
            [
               0.7833550450450448,
               0.7945598163081065
            ],
            [
               0.7805525225225223,
               0.79350614158079
            ],
            [
               0.7777499999999997,
               0.7924880526231943
            ],
            [
               0.7749474774774772,
               0.7915023155093465
            ],
            [
               0.7721449549549546,
               0.7905341043277716
            ],
            [
               0.769342432432432,
               0.7895617534450677
            ],
            [
               0.7665399099099095,
               0.7885627293503745
            ],
            [
               0.763737387387387,
               0.7875191567277913
            ],
            [
               0.7609348648648648,
               0.786421564197928
            ],
            [
               0.7581323423423423,
               0.7852701403873701
            ],
            [
               0.7553298198198197,
               0.7840735046375552
            ],
            [
               0.7525272972972972,
               0.7828456075164831
            ],
            [
               0.7497247747747746,
               0.7816017551314098
            ],
            [
               0.7469222522522521,
               0.7803548487058314
            ],
            [
               0.7441197297297295,
               0.7791127684539303
            ],
            [
               0.741317207207207,
               0.7778774765292606
            ],
            [
               0.7385146846846844,
               0.7766459568989109
            ],
            [
               0.7357121621621618,
               0.7754126432779205
            ],
            [
               0.7329096396396393,
               0.7741725984965075
            ],
            [
               0.7301071171171167,
               0.7729244804898141
            ],
            [
               0.7273045945945942,
               0.7716723259756082
            ],
            [
               0.7245020720720716,
               0.7704254348323285
            ],
            [
               0.7216995495495495,
               0.7691961244614824
            ],
            [
               0.718897027027027,
               0.7679957528796859
            ],
            [
               0.7160945045045044,
               0.766830024685406
            ],
            [
               0.7132919819819818,
               0.7656950028382059
            ],
            [
               0.7104894594594593,
               0.7645752796433236
            ],
            [
               0.7076869369369367,
               0.7634453276334056
            ],
            [
               0.7048844144144142,
               0.7622742088312828
            ],
            [
               0.7020818918918916,
               0.7610327734729003
            ],
            [
               0.6992793693693691,
               0.7597015402159684
            ],
            [
               0.6964768468468465,
               0.7582769514685743
            ],
            [
               0.693674324324324,
               0.7567738763554314
            ],
            [
               0.6908718018018014,
               0.7552231314641675
            ],
            [
               0.6880692792792789,
               0.7536642074492919
            ],
            [
               0.6852667567567567,
               0.7521349243697165
            ],
            [
               0.6824642342342342,
               0.7506608948448177
            ],
            [
               0.6796617117117116,
               0.7492480245982764
            ],
            [
               0.6768591891891891,
               0.747880621430669
            ],
            [
               0.6740566666666665,
               0.7465261310809441
            ],
            [
               0.671254144144144,
               0.7451454981077494
            ],
            [
               0.6684516216216214,
               0.7437062836675836
            ],
            [
               0.6656490990990989,
               0.7421945832417114
            ],
            [
               0.6628465765765763,
               0.7406218900315044
            ],
            [
               0.6600440540540538,
               0.7390243933070989
            ],
            [
               0.6572415315315312,
               0.7374544284133415
            ],
            [
               0.6544390090090086,
               0.7359662369185102
            ],
            [
               0.6516364864864861,
               0.7346000754129813
            ],
            [
               0.6488339639639635,
               0.7333694001308937
            ],
            [
               0.6460314414414414,
               0.7322550848235909
            ],
            [
               0.6432289189189189,
               0.7312085997546132
            ],
            [
               0.6404263963963963,
               0.7301634047509362
            ],
            [
               0.6376238738738738,
               0.7290513278210498
            ],
            [
               0.6348213513513512,
               0.7278192040001901
            ],
            [
               0.6320188288288286,
               0.7264410175017448
            ],
            [
               0.6292163063063061,
               0.7249222312390575
            ],
            [
               0.6264137837837835,
               0.7232954292943401
            ],
            [
               0.623611261261261,
               0.7216090441867319
            ],
            [
               0.6208087387387384,
               0.7199129381506499
            ],
            [
               0.6180062162162159,
               0.7182453302601132
            ],
            [
               0.6152036936936933,
               0.7166248187811458
            ],
            [
               0.6124011711711708,
               0.7150493434750961
            ],
            [
               0.6095986486486482,
               0.7135015498430262
            ],
            [
               0.6067961261261261,
               0.7119579797140054
            ],
            [
               0.6039936036036035,
               0.7103984952854945
            ],
            [
               0.601191081081081,
               0.7088126426953096
            ],
            [
               0.5983885585585584,
               0.7072010992222031
            ],
            [
               0.5955860360360359,
               0.7055723500352222
            ],
            [
               0.5927835135135133,
               0.7039365487733259
            ],
            [
               0.5899809909909908,
               0.7022994699138986
            ],
            [
               0.5871784684684682,
               0.7006592340236857
            ],
            [
               0.5843759459459457,
               0.6990072031174037
            ],
            [
               0.5815734234234231,
               0.6973326232941761
            ],
            [
               0.5787709009009008,
               0.6956289551370257
            ],
            [
               0.5759683783783782,
               0.6938990256954697
            ],
            [
               0.5731658558558557,
               0.6921564884821885
            ],
            [
               0.5703633333333331,
               0.6904224749770778
            ],
            [
               0.5675608108108106,
               0.6887182425283511
            ],
            [
               0.564758288288288,
               0.687056335027357
            ],
            [
               0.5619557657657654,
               0.6854335999483556
            ],
            [
               0.5591532432432431,
               0.6838289897704053
            ],
            [
               0.5563507207207206,
               0.6822075173258488
            ],
            [
               0.553548198198198,
               0.6805295660453075
            ],
            [
               0.5507456756756755,
               0.6787627562115595
            ],
            [
               0.5479431531531529,
               0.6768924800735616
            ],
            [
               0.5451406306306303,
               0.6749274742201692
            ],
            [
               0.5423381081081078,
               0.6728983522160839
            ],
            [
               0.5395355855855855,
               0.6708493574637762
            ],
            [
               0.5367330630630629,
               0.6688259043325593
            ],
            [
               0.5339305405405403,
               0.6668619367609401
            ],
            [
               0.5311280180180178,
               0.664971217922437
            ],
            [
               0.5283254954954952,
               0.6631453254243769
            ],
            [
               0.5255229729729727,
               0.6613588232610812
            ],
            [
               0.5227204504504503,
               0.6595796204615938
            ],
            [
               0.5199179279279278,
               0.6577807739796188
            ],
            [
               0.5171154054054052,
               0.6559495675233578
            ],
            [
               0.5143128828828827,
               0.6540907447497546
            ],
            [
               0.5115103603603601,
               0.6522229153248111
            ],
            [
               0.5087078378378376,
               0.6503696166702096
            ],
            [
               0.505905315315315,
               0.6485484200467033
            ],
            [
               0.5031027927927927,
               0.6467621382764459
            ],
            [
               0.5003002702702701,
               0.6449953933648029
            ],
            [
               0.4974977477477476,
               0.643217835199858
            ],
            [
               0.494695225225225,
               0.6413928871102168
            ],
            [
               0.49189270270270247,
               0.6394889078232833
            ],
            [
               0.4890901801801799,
               0.6374888183241804
            ],
            [
               0.48628765765765736,
               0.6353948410726058
            ],
            [
               0.483485135135135,
               0.6332268059021088
            ],
            [
               0.48068261261261247,
               0.6310148197713046
            ],
            [
               0.4778800900900899,
               0.6287891124651039
            ],
            [
               0.47507756756756736,
               0.6265708193923175
            ],
            [
               0.4722750450450448,
               0.6243670050245755
            ],
            [
               0.46947252252252225,
               0.6221715475944157
            ],
            [
               0.4666699999999997,
               0.6199712332110541
            ],
            [
               0.46386747747747736,
               0.6177544002393722
            ],
            [
               0.4610649549549548,
               0.6155184891404353
            ],
            [
               0.45826243243243225,
               0.6132732656848481
            ],
            [
               0.4554599099099097,
               0.6110381513705636
            ],
            [
               0.45265738738738714,
               0.608834397823078
            ],
            [
               0.4498548648648646,
               0.6066749206284762
            ],
            [
               0.44705234234234204,
               0.6045556744881576
            ],
            [
               0.4442498198198197,
               0.6024520849173212
            ],
            [
               0.44144729729729715,
               0.6003223582987356
            ],
            [
               0.4386447747747746,
               0.5981170718000139
            ],
            [
               0.43584225225225204,
               0.5957921741235139
            ],
            [
               0.4330397297297295,
               0.5933212397652171
            ],
            [
               0.43023720720720693,
               0.5907029942500166
            ],
            [
               0.4274346846846844,
               0.587961714683522
            ],
            [
               0.42463216216216204,
               0.5851405408082523
            ],
            [
               0.4218296396396395,
               0.5822901271981786
            ],
            [
               0.41902711711711693,
               0.5794565590310543
            ],
            [
               0.4162245945945944,
               0.5766725056195525
            ],
            [
               0.4134220720720718,
               0.5739541931422467
            ],
            [
               0.41061954954954927,
               0.571304472782342
            ],
            [
               0.40781702702702693,
               0.5687199162075717
            ],
            [
               0.4050145045045044,
               0.5661983779148105
            ],
            [
               0.4022119819819818,
               0.5637433976415706
            ],
            [
               0.39940945945945927,
               0.5613632132663383
            ],
            [
               0.3966069369369367,
               0.5590644935560988
            ],
            [
               0.39380441441441416,
               0.556843286205097
            ],
            [
               0.3910018918918916,
               0.5546771722438806
            ],
            [
               0.3881993693693693,
               0.5525225953457156
            ],
            [
               0.3853968468468467,
               0.5503197213871557
            ],
            [
               0.38259432432432416,
               0.5480045074030113
            ],
            [
               0.3797918018018016,
               0.5455248703911693
            ],
            [
               0.37698927927927905,
               0.5428559804568006
            ],
            [
               0.3741867567567565,
               0.5400095003390522
            ],
            [
               0.37138423423423395,
               0.5370332193216867
            ],
            [
               0.3685817117117116,
               0.5340004939305516
            ],
            [
               0.36577918918918906,
               0.5309922227806539
            ],
            [
               0.3629766666666665,
               0.5280766035105087
            ],
            [
               0.36017414414414395,
               0.5252927491402574
            ],
            [
               0.3573716216216214,
               0.5226430554053139
            ],
            [
               0.35456909909909884,
               0.5200963843110991
            ],
            [
               0.3517665765765763,
               0.517600614480403
            ],
            [
               0.34896405405405395,
               0.5151001070970909
            ],
            [
               0.3461615315315314,
               0.5125521769901582
            ],
            [
               0.34335900900900884,
               0.5099372355836402
            ],
            [
               0.3405564864864863,
               0.5072596675178983
            ],
            [
               0.33775396396396373,
               0.5045398596698935
            ],
            [
               0.3349514414414412,
               0.5018009282638859
            ],
            [
               0.3321489189189186,
               0.4990554815623605
            ],
            [
               0.3293463963963963,
               0.4962975865343023
            ],
            [
               0.32654387387387374,
               0.49350305477547696
            ],
            [
               0.3237413513513512,
               0.4906379782184521
            ],
            [
               0.3209388288288286,
               0.48767228830851694
            ],
            [
               0.31813630630630607,
               0.484593135010152
            ],
            [
               0.3153337837837835,
               0.4814128145573016
            ],
            [
               0.31253126126126096,
               0.47816786183585935
            ],
            [
               0.30972873873873863,
               0.4749091033781648
            ],
            [
               0.3069262162162161,
               0.47168580527069537
            ],
            [
               0.3041236936936935,
               0.4685293412345741
            ],
            [
               0.30132117117117097,
               0.46544220393695535
            ],
            [
               0.2985186486486484,
               0.46239650617942213
            ],
            [
               0.29571612612612586,
               0.4593429221796323
            ],
            [
               0.2929136036036035,
               0.4562274023529894
            ],
            [
               0.29011108108108097,
               0.4530102192576636
            ],
            [
               0.2873085585585584,
               0.44968094860428687
            ],
            [
               0.28450603603603586,
               0.4462642126853327
            ],
            [
               0.2817035135135133,
               0.4428140172619359
            ],
            [
               0.27890099099099075,
               0.43939828387810875
            ],
            [
               0.2760984684684682,
               0.4360784393845428
            ],
            [
               0.27329594594594586,
               0.43289057095422756
            ],
            [
               0.2704934234234233,
               0.4298341400645068
            ],
            [
               0.26769090090090075,
               0.42687176243217617
            ],
            [
               0.2648883783783782,
               0.4239399570302893
            ],
            [
               0.26208585585585564,
               0.42096726420948366
            ],
            [
               0.2592833333333331,
               0.41789389127776705
            ],
            [
               0.25648081081081053,
               0.4146867731601829
            ],
            [
               0.2536782882882882,
               0.41134566378647314
            ],
            [
               0.25087576576576565,
               0.40789895583827895
            ],
            [
               0.2480732432432431,
               0.40439128480078523
            ],
            [
               0.24527072072072054,
               0.4008674789719472
            ],
            [
               0.24246819819819798,
               0.3973582769102838
            ],
            [
               0.23966567567567543,
               0.39387224803376264
            ],
            [
               0.23686315315315287,
               0.39039595785882647
            ],
            [
               0.23406063063063054,
               0.38690151164637737
            ],
            [
               0.23125810810810798,
               0.3833582109843191
            ],
            [
               0.22845558558558543,
               0.37974395524634763
            ],
            [
               0.22565306306306288,
               0.3760525054580376
            ],
            [
               0.22285054054054032,
               0.3722945208453654
            ],
            [
               0.22004801801801777,
               0.3684926547692008
            ],
            [
               0.2172454954954952,
               0.36467307211649463
            ],
            [
               0.21444297297297288,
               0.36085680368636264
            ],
            [
               0.21164045045045032,
               0.35705407817015355
            ],
            [
               0.20883792792792777,
               0.35326336518991447
            ],
            [
               0.20603540540540521,
               0.34947492357807347
            ],
            [
               0.20323288288288266,
               0.3456769393066441
            ],
            [
               0.2004303603603601,
               0.34186148963371876
            ],
            [
               0.19762783783783777,
               0.33802785713040473
            ],
            [
               0.19482531531531522,
               0.3341819663924511
            ],
            [
               0.19202279279279266,
               0.33033239298598704
            ],
            [
               0.1892202702702701,
               0.32648482033090614
            ],
            [
               0.18641774774774755,
               0.3226374389709803
            ],
            [
               0.183615225225225,
               0.3187793695219735
            ],
            [
               0.18081270270270244,
               0.31489293154693093
            ],
            [
               0.1780101801801801,
               0.31095899099781427
            ],
            [
               0.17520765765765756,
               0.3069633369061025
            ],
            [
               0.172405135135135,
               0.3029015743650376
            ],
            [
               0.16960261261261245,
               0.29878056068211206
            ],
            [
               0.1668000900900899,
               0.29461574443249994
            ],
            [
               0.16399756756756734,
               0.2904253704115615
            ],
            [
               0.16119504504504478,
               0.2862237564257601
            ],
            [
               0.15839252252252245,
               0.2820162372280532
            ],
            [
               0.1555899999999999,
               0.2777977437227474
            ],
            [
               0.15278747747747734,
               0.27355557493224697
            ],
            [
               0.14998495495495479,
               0.26927526844053673
            ],
            [
               0.14718243243243223,
               0.26494722664648607
            ],
            [
               0.14437990990990968,
               0.2605714093472528
            ],
            [
               0.14157738738738712,
               0.25615811433315416
            ],
            [
               0.1387748648648648,
               0.25172438457592444
            ],
            [
               0.13597234234234223,
               0.24728733122070762
            ],
            [
               0.13316981981981968,
               0.24285696719048175
            ],
            [
               0.13036729729729712,
               0.2384314795136056
            ],
            [
               0.12756477477477457,
               0.23399706004072096
            ],
            [
               0.12476225225225201,
               0.22953272778702694
            ],
            [
               0.12195972972972946,
               0.22501862206376422
            ],
            [
               0.11915720720720713,
               0.22044476118285225
            ],
            [
               0.11635468468468457,
               0.21581683778887467
            ],
            [
               0.11355216216216202,
               0.21115647683914418
            ],
            [
               0.11074963963963946,
               0.20649526643359933
            ],
            [
               0.10794711711711691,
               0.20186414335439792
            ],
            [
               0.10514459459459435,
               0.19728156172806802
            ],
            [
               0.1023420720720718,
               0.19274460118910022
            ],
            [
               0.09953954954954947,
               0.18822646055210268
            ],
            [
               0.09673702702702691,
               0.18368181489643015
            ],
            [
               0.09393450450450436,
               0.1790589198360017
            ],
            [
               0.0911319819819818,
               0.1743149988547056
            ],
            [
               0.08832945945945925,
               0.16943016133168387
            ],
            [
               0.08552693693693669,
               0.16441534110584755
            ],
            [
               0.08272441441441436,
               0.1593114783122819
            ],
            [
               0.0799218918918918,
               0.1541798472944428
            ],
            [
               0.07711936936936925,
               0.1490861939435263
            ],
            [
               0.0743168468468467,
               0.1440832883407689
            ],
            [
               0.07151432432432414,
               0.13919699452327874
            ],
            [
               0.06871180180180159,
               0.1344198582927938
            ],
            [
               0.06590927927927903,
               0.1297138888965353
            ],
            [
               0.0631067567567567,
               0.12502142470432553
            ],
            [
               0.060304234234234144,
               0.12028062061036726
            ],
            [
               0.05750171171171159,
               0.11544090221507461
            ],
            [
               0.054699189189189035,
               0.11047402454383154
            ],
            [
               0.05189666666666648,
               0.10537798437798479
            ],
            [
               0.049094144144143925,
               0.10017338214334501
            ],
            [
               0.04629162162162137,
               0.09489412402292913
            ],
            [
               0.04348909909909904,
               0.08957587506548068
            ],
            [
               0.04068657657657648,
               0.08424599626396725
            ],
            [
               0.03788405405405393,
               0.07891781926392627
            ],
            [
               0.035081531531531374,
               0.07359041983319192
            ],
            [
               0.03227900900900882,
               0.06825316781846524
            ],
            [
               0.029476486486486264,
               0.06289288746432697
            ],
            [
               0.02667396396396371,
               0.05750088426648792
            ],
            [
               0.023871441441441377,
               0.05207747987991834
            ],
            [
               0.021068918918918822,
               0.046632809807911846
            ],
            [
               0.018266396396396267,
               0.041184024745806846
            ],
            [
               0.015463873873873712,
               0.035750199468644994
            ],
            [
               0.012661351351351158,
               0.030346831882000602
            ],
            [
               0.009858828828828603,
               0.024981694085200457
            ],
            [
               0.007056306306306048,
               0.01965311953004467
            ],
            [
               0.004253783783783716,
               0.014350893168788958
            ],
            [
               0.0014512612612611608,
               0.009059109759352424
            ],
            [
               -0.001351261261261394,
               0.0037599353275197256
            ],
            [
               -0.004153783783783949,
               -0.0015627774233119562
            ],
            [
               -0.006956306306306503,
               -0.006920717177521074
            ],
            [
               -0.009758828828829058,
               -0.012319418326499243
            ],
            [
               -0.012561351351351613,
               -0.017757523288574384
            ],
            [
               -0.015363873873873946,
               -0.023226776890301504
            ],
            [
               -0.0181663963963965,
               -0.02871264677639318
            ],
            [
               -0.020968918918919055,
               -0.03419567070280338
            ],
            [
               -0.02377144144144161,
               -0.03965373798371086
            ],
            [
               -0.026573963963964164,
               -0.04506538318110076
            ],
            [
               -0.02937648648648672,
               -0.05041379791248651
            ],
            [
               -0.03217900900900905,
               -0.0556907885680491
            ],
            [
               -0.03498153153153161,
               -0.06089955418838228
            ],
            [
               -0.03778405405405416,
               -0.06605515344497631
            ],
            [
               -0.040586576576576716,
               -0.0711819822705329
            ],
            [
               -0.04338909909909927,
               -0.07630842177503944
            ],
            [
               -0.046191621621621826,
               -0.0814597886096538
            ],
            [
               -0.04899414414414438,
               -0.08665147681710988
            ],
            [
               -0.05179666666666671,
               -0.09188440139571202
            ],
            [
               -0.05459918918918927,
               -0.09714437957846761
            ],
            [
               -0.05740171171171182,
               -0.1024059963952107
            ],
            [
               -0.06020423423423438,
               -0.10764011056109285
            ],
            [
               -0.06300675675675693,
               -0.11282291781905723
            ],
            [
               -0.06580927927927949,
               -0.11794383868474573
            ],
            [
               -0.06861180180180204,
               -0.12300969909863574
            ],
            [
               -0.07141432432432437,
               -0.12804371032157907
            ],
            [
               -0.07421684684684693,
               -0.13307932538822703
            ],
            [
               -0.07701936936936948,
               -0.138150655939148
            ],
            [
               -0.07982189189189204,
               -0.14328224866331835
            ],
            [
               -0.0826244144144146,
               -0.14848126977712617
            ],
            [
               -0.08542693693693715,
               -0.15373443678757326
            ],
            [
               -0.0882294594594597,
               -0.15901059491540576
            ],
            [
               -0.09103198198198204,
               -0.16426812931440332
            ],
            [
               -0.09383450450450459,
               -0.1694649851942559
            ],
            [
               -0.09663702702702714,
               -0.17456838344534797
            ],
            [
               -0.0994395495495497,
               -0.17956156287412017
            ],
            [
               -0.10224207207207225,
               -0.1844459320625731
            ],
            [
               -0.10504459459459481,
               -0.18923849188740582
            ],
            [
               -0.10784711711711736,
               -0.19396578925587105
            ],
            [
               -0.1106496396396397,
               -0.198656535020029
            ],
            [
               -0.11345216216216225,
               -0.20333512361241235
            ],
            [
               -0.1162546846846848,
               -0.2080176679343796
            ],
            [
               -0.11905720720720736,
               -0.21271109859608095
            ],
            [
               -0.12185972972972992,
               -0.21741478990582286
            ],
            [
               -0.12466225225225247,
               -0.22212345411904566
            ],
            [
               -0.12746477477477502,
               -0.2268299079058912
            ],
            [
               -0.13026729729729736,
               -0.23152673833410597
            ],
            [
               -0.1330698198198199,
               -0.23620664244636091
            ],
            [
               -0.13587234234234247,
               -0.2408619385815992
            ],
            [
               -0.13867486486486502,
               -0.2454841379446876
            ],
            [
               -0.14147738738738758,
               -0.25006437004576665
            ],
            [
               -0.14427990990991013,
               -0.2545949399371231
            ],
            [
               -0.14708243243243246,
               -0.2590716066564578
            ],
            [
               -0.14988495495495502,
               -0.2634956354483924
            ],
            [
               -0.15268747747747757,
               -0.267874554141432
            ],
            [
               -0.15549000000000013,
               -0.2722209246456969
            ],
            [
               -0.15829252252252268,
               -0.2765491948458768
            ],
            [
               -0.16109504504504524,
               -0.28087152458871856
            ],
            [
               -0.1638975675675678,
               -0.28519403034899105
            ],
            [
               -0.16670009009009013,
               -0.28951490691732884
            ],
            [
               -0.16950261261261268,
               -0.29382530589801903
            ],
            [
               -0.17230513513513523,
               -0.2981128634549782
            ],
            [
               -0.1751076576576578,
               -0.3023667355813803
            ],
            [
               -0.17791018018018034,
               -0.30658232415357756
            ],
            [
               -0.1807127027027029,
               -0.3107638526195553
            ],
            [
               -0.18351522522522545,
               -0.31492363218196506
            ],
            [
               -0.1863177477477478,
               -0.31907803307029925
            ],
            [
               -0.18912027027027034,
               -0.32324142427388525
            ],
            [
               -0.1919227927927929,
               -0.3274201999173253
            ],
            [
               -0.19472531531531545,
               -0.3316091264504252
            ],
            [
               -0.197527837837838,
               -0.33579153809644924
            ],
            [
               -0.20033036036036056,
               -0.33994359905842375
            ],
            [
               -0.20313288288288311,
               -0.3440413948778833
            ],
            [
               -0.20593540540540545,
               -0.3480685408972056
            ],
            [
               -0.208737927927928,
               -0.3520217113303101
            ],
            [
               -0.21154045045045056,
               -0.3559121299744913
            ],
            [
               -0.2143429729729731,
               -0.359762420818313
            ],
            [
               -0.21714549549549567,
               -0.36359982180071904
            ],
            [
               -0.21994801801801822,
               -0.3674480427251028
            ],
            [
               -0.22275054054054078,
               -0.3713205298710667
            ],
            [
               -0.2255530630630631,
               -0.37521739747312166
            ],
            [
               -0.22835558558558566,
               -0.3791269688020138
            ],
            [
               -0.23115810810810822,
               -0.3830312076405904
            ],
            [
               -0.23396063063063077,
               -0.38691291914778303
            ],
            [
               -0.23676315315315333,
               -0.39076197557688774
            ],
            [
               -0.23956567567567588,
               -0.39457821563823026
            ],
            [
               -0.24236819819819821,
               -0.3983699422142687
            ],
            [
               -0.24517072072072077,
               -0.4021486375603738
            ],
            [
               -0.24797324324324332,
               -0.40592200021006697
            ],
            [
               -0.2507757657657659,
               -0.4096881219396693
            ],
            [
               -0.25357828828828843,
               -0.4134332808947393
            ],
            [
               -0.256380810810811,
               -0.4171345307476336
            ],
            [
               -0.25918333333333354,
               -0.4207664759156947
            ],
            [
               -0.2619858558558559,
               -0.42430999460618446
            ],
            [
               -0.26478837837837843,
               -0.42775981611073455
            ],
            [
               -0.267590900900901,
               -0.43112811652554384
            ],
            [
               -0.27039342342342354,
               -0.43444260520770694
            ],
            [
               -0.2731959459459461,
               -0.43773948159379705
            ],
            [
               -0.27599846846846865,
               -0.4410534668675863
            ],
            [
               -0.2788009909909912,
               -0.4444081913974338
            ],
            [
               -0.28160351351351354,
               -0.44781014161958244
            ],
            [
               -0.2844060360360361,
               -0.45124814825704873
            ],
            [
               -0.28720855855855865,
               -0.4546984589366492
            ],
            [
               -0.2900110810810812,
               -0.458133478387572
            ],
            [
               -0.29281360360360376,
               -0.46153099165486744
            ],
            [
               -0.2956161261261263,
               -0.4648805785530624
            ],
            [
               -0.29841864864864887,
               -0.4681850282429273
            ],
            [
               -0.3012211711711712,
               -0.47145647340121766
            ],
            [
               -0.30402369369369375,
               -0.4747089804350524
            ],
            [
               -0.3068262162162163,
               -0.477950701514245
            ],
            [
               -0.30962873873873886,
               -0.48117888993695423
            ],
            [
               -0.3124312612612614,
               -0.48438000467987974
            ],
            [
               -0.31523378378378397,
               -0.48753515909610357
            ],
            [
               -0.3180363063063065,
               -0.490629024461556
            ],
            [
               -0.32083882882882886,
               -0.4936587897625808
            ],
            [
               -0.3236413513513514,
               -0.49663950190684136
            ],
            [
               -0.32644387387387397,
               -0.4996032237604783
            ],
            [
               -0.3292463963963965,
               -0.5025915982493496
            ],
            [
               -0.3320489189189191,
               -0.5056438445911501
            ],
            [
               -0.33485144144144163,
               -0.5087840514463259
            ],
            [
               -0.3376539639639642,
               -0.5120121692675595
            ],
            [
               -0.3404564864864865,
               -0.5153020841187183
            ],
            [
               -0.3432590090090091,
               -0.5186078751009877
            ],
            [
               -0.34606153153153163,
               -0.5218765790987524
            ],
            [
               -0.3488640540540542,
               -0.5250634771746947
            ],
            [
               -0.35166657657657674,
               -0.5281449096726115
            ],
            [
               -0.3544690990990993,
               -0.5311243200220033
            ],
            [
               -0.3572716216216216,
               -0.5340294301899753
            ],
            [
               -0.3600741441441442,
               -0.5369014371447547
            ],
            [
               -0.36287666666666674,
               -0.539779869639884
            ],
            [
               -0.3656791891891893,
               -0.542688296434151
            ],
            [
               -0.36848171171171185,
               -0.5456258654802677
            ],
            [
               -0.3712842342342344,
               -0.5485677150817273
            ],
            [
               -0.37408675675675696,
               -0.5514742688846727
            ],
            [
               -0.3768892792792793,
               -0.5543063320133603
            ],
            [
               -0.37969180180180184,
               -0.557040810401149
            ],
            [
               -0.3824943243243244,
               -0.559681516490516
            ],
            [
               -0.38529684684684695,
               -0.5622610537589574
            ],
            [
               -0.3880993693693695,
               -0.5648326985421332
            ],
            [
               -0.39090189189189206,
               -0.5674545486714743
            ],
            [
               -0.3937044144144146,
               -0.5701708609269308
            ],
            [
               -0.39650693693693695,
               -0.5729965587570659
            ],
            [
               -0.3993094594594595,
               -0.575909995576451
            ],
            [
               -0.40211198198198206,
               -0.5788564976205145
            ],
            [
               -0.4049145045045046,
               -0.5817618261770993
            ],
            [
               -0.40771702702702717,
               -0.5845515995510123
            ],
            [
               -0.4105195495495496,
               -0.5871709002628658
            ],
            [
               -0.41332207207207217,
               -0.5895983242192827
            ],
            [
               -0.4161245945945947,
               -0.5918505518131002
            ],
            [
               -0.4189271171171173,
               -0.5939764999468651
            ],
            [
               -0.4217296396396397,
               -0.5960432584728719
            ],
            [
               -0.4245321621621623,
               -0.5981183197215036
            ],
            [
               -0.42733468468468483,
               -0.60025338927254
            ],
            [
               -0.4301372072072073,
               -0.6024741649676325
            ],
            [
               -0.4329397297297298,
               -0.6047782908486992
            ],
            [
               -0.4357422522522524,
               -0.6071410270513816
            ],
            [
               -0.4385447747747748,
               -0.6095259229683042
            ],
            [
               -0.4413472972972974,
               -0.6118966314265403
            ],
            [
               -0.44414981981981994,
               -0.6142262227111743
            ],
            [
               -0.4469523423423425,
               -0.6165017294200236
            ],
            [
               -0.44975486486486493,
               -0.6187235831465362
            ],
            [
               -0.4525573873873875,
               -0.6209013614311055
            ],
            [
               -0.45535990990991004,
               -0.6230482501370451
            ],
            [
               -0.4581624324324325,
               -0.6251765807008276
            ],
            [
               -0.46096495495495504,
               -0.6272958670360576
            ],
            [
               -0.4637674774774776,
               -0.6294134073507673
            ],
            [
               -0.46657000000000015,
               -0.6315363180745448
            ],
            [
               -0.4693725225225226,
               -0.6336733061510884
            ],
            [
               -0.47217504504504515,
               -0.6358347490324187
            ],
            [
               -0.4749775675675677,
               -0.6380305786702993
            ],
            [
               -0.47778009009009015,
               -0.6402666286328242
            ],
            [
               -0.4805826126126127,
               -0.6425409877918693
            ],
            [
               -0.48338513513513526,
               -0.644842119587959
            ],
            [
               -0.4861876576576578,
               -0.647149943485966
            ],
            [
               -0.48899018018018026,
               -0.6494399495971722
            ],
            [
               -0.4917927027027028,
               -0.6516891805890165
            ],
            [
               -0.49459522522522537,
               -0.6538820751745434
            ],
            [
               -0.4973977477477478,
               -0.6560140848848708
            ],
            [
               -0.5002002702702704,
               -0.6580917154731992
            ],
            [
               -0.5030027927927929,
               -0.6601289438654323
            ],
            [
               -0.5058053153153154,
               -0.662141328074167
            ],
            [
               -0.5086078378378379,
               -0.6641400263798369
            ],
            [
               -0.5114103603603605,
               -0.6661280064165613
            ],
            [
               -0.514212882882883,
               -0.6680999034608789
            ],
            [
               -0.5170154054054055,
               -0.670045573526807
            ],
            [
               -0.519817927927928,
               -0.6719559141458208
            ],
            [
               -0.5226204504504506,
               -0.6738285672738976
            ],
            [
               -0.525422972972973,
               -0.6756710671776883
            ],
            [
               -0.5282254954954956,
               -0.6774999059906973
            ],
            [
               -0.5310280180180181,
               -0.6793355456175244
            ],
            [
               -0.5338305405405407,
               -0.6811950304841442
            ],
            [
               -0.5366330630630631,
               -0.6830849257201249
            ],
            [
               -0.5394355855855857,
               -0.6849973819412237
            ],
            [
               -0.5422381081081082,
               -0.6869111340473363
            ],
            [
               -0.5450406306306307,
               -0.6887975035014652
            ],
            [
               -0.5478431531531532,
               -0.6906296118735803
            ],
            [
               -0.5506456756756758,
               -0.6923917200297783
            ],
            [
               -0.5534481981981982,
               -0.6940853891227875
            ],
            [
               -0.5562507207207208,
               -0.6957301427171466
            ],
            [
               -0.5590532432432433,
               -0.6973581796570428
            ],
            [
               -0.5618557657657659,
               -0.6990047917446495
            ],
            [
               -0.5646582882882883,
               -0.700697717776353
            ],
            [
               -0.5674608108108109,
               -0.7024491236214297
            ],
            [
               -0.5702633333333335,
               -0.7042530360002691
            ],
            [
               -0.5730658558558559,
               -0.7060891510996335
            ],
            [
               -0.5758683783783785,
               -0.7079316527333278
            ],
            [
               -0.578670900900901,
               -0.7097598295986315
            ],
            [
               -0.5814734234234236,
               -0.7115665595702426
            ],
            [
               -0.584275945945946,
               -0.7133614221395842
            ],
            [
               -0.5870784684684686,
               -0.715167092491448
            ],
            [
               -0.5898809909909911,
               -0.7170101059756094
            ],
            [
               -0.5926835135135136,
               -0.7189091905254229
            ],
            [
               -0.5954860360360361,
               -0.7208653747677601
            ],
            [
               -0.5982885585585587,
               -0.7228575980508744
            ],
            [
               -0.6010910810810811,
               -0.7248457118441373
            ],
            [
               -0.6038936036036037,
               -0.7267801980083389
            ],
            [
               -0.6066961261261262,
               -0.7286155415418941
            ],
            [
               -0.6094986486486488,
               -0.730322841877611
            ],
            [
               -0.6123011711711712,
               -0.7318974309445426
            ],
            [
               -0.6151036936936938,
               -0.7333589485399229
            ],
            [
               -0.6179062162162163,
               -0.7347439283047438
            ],
            [
               -0.6207087387387388,
               -0.7360935533257528
            ],
            [
               -0.6235112612612613,
               -0.7374409165562409
            ],
            [
               -0.6263137837837839,
               -0.7388022558820458
            ],
            [
               -0.6291163063063064,
               -0.7401751612773592
            ],
            [
               -0.6319188288288289,
               -0.7415441859092865
            ],
            [
               -0.6347213513513514,
               -0.7428915517568876
            ],
            [
               -0.637523873873874,
               -0.7442087199967359
            ],
            [
               -0.6403263963963964,
               -0.7455042137605862
            ],
            [
               -0.643128918918919,
               -0.7468044074403982
            ],
            [
               -0.6459314414414415,
               -0.7481465851357311
            ],
            [
               -0.6487339639639641,
               -0.7495665028018795
            ],
            [
               -0.6515364864864865,
               -0.7510848960102562
            ],
            [
               -0.6543390090090091,
               -0.7526980225208214
            ],
            [
               -0.6571415315315317,
               -0.7543761214338299
            ],
            [
               -0.6599440540540541,
               -0.7560709762964287
            ],
            [
               -0.6627465765765767,
               -0.7577305057510672
            ],
            [
               -0.6655490990990992,
               -0.7593156273604974
            ],
            [
               -0.6683516216216216,
               -0.7608135357860267
            ],
            [
               -0.6711541441441442,
               -0.7622424688990644
            ],
            [
               -0.6739566666666668,
               -0.7636457629700729
            ],
            [
               -0.6767591891891893,
               -0.7650766370945633
            ],
            [
               -0.6795617117117118,
               -0.7665784620885551
            ],
            [
               -0.6823642342342343,
               -0.7681670940542064
            ],
            [
               -0.6851667567567569,
               -0.7698214980761126
            ],
            [
               -0.6879692792792793,
               -0.7714863917224334
            ],
            [
               -0.6907718018018019,
               -0.7730867739185264
            ],
            [
               -0.6935743243243244,
               -0.7745502325656771
            ],
            [
               -0.696376846846847,
               -0.775830173513811
            ],
            [
               -0.6991793693693694,
               -0.7769225339901092
            ],
            [
               -0.701981891891892,
               -0.7778703787666631
            ],
            [
               -0.7047844144144145,
               -0.7787544724459731
            ],
            [
               -0.707586936936937,
               -0.7796722995469388
            ],
            [
               -0.7103894594594595,
               -0.780711653311151
            ],
            [
               -0.7131919819819821,
               -0.7819266532893846
            ],
            [
               -0.7159945045045045,
               -0.7833233211730811
            ],
            [
               -0.7187970270270271,
               -0.78485888823773
            ],
            [
               -0.7215995495495496,
               -0.7864547887293863
            ],
            [
               -0.7244020720720722,
               -0.7880191694109676
            ],
            [
               -0.7272045945945946,
               -0.7894720193259283
            ],
            [
               -0.7300071171171172,
               -0.7907655187801509
            ],
            [
               -0.7328096396396397,
               -0.7918940075889577
            ],
            [
               -0.7356121621621622,
               -0.7928914185416532
            ],
            [
               -0.7384146846846847,
               -0.7938179448641333
            ],
            [
               -0.7412172072072073,
               -0.7947408366574736
            ],
            [
               -0.7440197297297299,
               -0.7957155953851242
            ],
            [
               -0.7468222522522523,
               -0.7967731231044574
            ],
            [
               -0.7496247747747748,
               -0.7979159546993196
            ],
            [
               -0.7524272972972974,
               -0.7991234750898951
            ],
            [
               -0.7552298198198198,
               -0.8003631292267749
            ],
            [
               -0.7580323423423424,
               -0.8016030182282808
            ],
            [
               -0.760834864864865,
               -0.8028213908997163
            ],
            [
               -0.7636373873873875,
               -0.8040102101344956
            ],
            [
               -0.76643990990991,
               -0.805172489579482
            ],
            [
               -0.7692424324324325,
               -0.8063154920461674
            ],
            [
               -0.7720449549549551,
               -0.8074432905638224
            ],
            [
               -0.7748474774774775,
               -0.8085521533220753
            ],
            [
               -0.7776500000000001,
               -0.8096308170903134
            ],
            [
               -0.7804525225225226,
               -0.8106655517165074
            ],
            [
               -0.7832550450450451,
               -0.811647848452142
            ],
            [
               -0.7860575675675676,
               -0.8125813864330435
            ],
            [
               -0.7888600900900902,
               -0.8134850911657204
            ],
            [
               -0.7916626126126127,
               -0.8143905308298328
            ],
            [
               -0.7944651351351352,
               -0.8153340547605944
            ],
            [
               -0.7972676576576577,
               -0.8163461452719348
            ],
            [
               -0.8000701801801803,
               -0.8174416440197886
            ],
            [
               -0.8028727027027027,
               -0.8186143668090019
            ],
            [
               -0.8056752252252253,
               -0.8198381701134231
            ],
            [
               -0.8084777477477478,
               -0.8210742951040765
            ],
            [
               -0.8112802702702704,
               -0.8222826007265355
            ],
            [
               -0.8140827927927928,
               -0.8234329137071402
            ],
            [
               -0.8168853153153154,
               -0.8245126795911722
            ],
            [
               -0.8196878378378379,
               -0.8255284192152267
            ],
            [
               -0.8224903603603604,
               -0.8265007077805046
            ],
            [
               -0.8252928828828829,
               -0.8274547011133234
            ],
            [
               -0.8280954054054055,
               -0.8284098003625148
            ],
            [
               -0.8308979279279279,
               -0.829372302505662
            ],
            [
               -0.8337004504504505,
               -0.8303337335527984
            ],
            [
               -0.836502972972973,
               -0.8312754192746569
            ],
            [
               -0.8393054954954956,
               -0.8321774932495763
            ],
            [
               -0.842108018018018,
               -0.8330288362587005
            ],
            [
               -0.8449105405405406,
               -0.8338340183871623
            ],
            [
               -0.8477130630630632,
               -0.8346143491554209
            ],
            [
               -0.8505155855855856,
               -0.8354022771840118
            ],
            [
               -0.8533181081081082,
               -0.8362308588417603
            ],
            [
               -0.8561206306306307,
               -0.8371219378071003
            ],
            [
               -0.8589231531531533,
               -0.8380773316321667
            ],
            [
               -0.8617256756756757,
               -0.8390764374109015
            ],
            [
               -0.8645281981981983,
               -0.8400815229441597
            ],
            [
               -0.8673307207207208,
               -0.8410492947710283
            ],
            [
               -0.8701332432432433,
               -0.8419450651254275
            ],
            [
               -0.8729357657657658,
               -0.8427547860010424
            ],
            [
               -0.8757382882882884,
               -0.8434907773623582
            ],
            [
               -0.8785408108108108,
               -0.8441889882884456
            ],
            [
               -0.8813433333333334,
               -0.8448984270499985
            ],
            [
               -0.8841458558558559,
               -0.8456660312542726
            ],
            [
               -0.8869483783783785,
               -0.8465218211245588
            ],
            [
               -0.8897509009009009,
               -0.8474691448232688
            ],
            [
               -0.8925534234234235,
               -0.8484831881451868
            ],
            [
               -0.895355945945946,
               -0.8495182313317319
            ],
            [
               -0.8981584684684685,
               -0.8505212989880248
            ],
            [
               -0.900960990990991,
               -0.8514478155501805
            ],
            [
               -0.9037635135135136,
               -0.8522743181011551
            ],
            [
               -0.9065660360360361,
               -0.8530043532792105
            ],
            [
               -0.9093685585585587,
               -0.8536660020667187
            ],
            [
               -0.9121710810810811,
               -0.854302228782368
            ],
            [
               -0.9149736036036036,
               -0.8549575026652171
            ],
            [
               -0.9177761261261261,
               -0.855665150846194
            ],
            [
               -0.9205786486486487,
               -0.8564393749989864
            ],
            [
               -0.9233811711711712,
               -0.8572740428569358
            ],
            [
               -0.9261836936936938,
               -0.8581479323656632
            ],
            [
               -0.9289862162162162,
               -0.8590339330949531
            ],
            [
               -0.9317887387387388,
               -0.8599085478929934
            ],
            [
               -0.9345912612612612,
               -0.8607582548398299
            ],
            [
               -0.9373937837837838,
               -0.861580747100431
            ],
            [
               -0.9401963063063064,
               -0.8623811836109131
            ],
            [
               -0.9429988288288289,
               -0.8631655489235978
            ],
            [
               -0.9458013513513515,
               -0.8639343006827679
            ],
            [
               -0.9486038738738739,
               -0.8646792832603972
            ],
            [
               -0.9514063963963965,
               -0.8653854939570423
            ],
            [
               -0.9542089189189189,
               -0.8660372402922346
            ],
            [
               -0.9570114414414415,
               -0.8666263102112565
            ],
            [
               -0.959813963963964,
               -0.8671587388074017
            ],
            [
               -0.9626164864864866,
               -0.8676570255149859
            ],
            [
               -0.9654190090090091,
               -0.8681561833253512
            ],
            [
               -0.9682215315315316,
               -0.8686942629304032
            ],
            [
               -0.9710240540540541,
               -0.8693001755269668
            ],
            [
               -0.9738265765765766,
               -0.8699829233791468
            ],
            [
               -0.9766290990990991,
               -0.8707262176787295
            ],
            [
               -0.9794316216216217,
               -0.8714908909635196
            ],
            [
               -0.9822341441441442,
               -0.8722249847837419
            ],
            [
               -0.9850366666666668,
               -0.8728787585299772
            ],
            [
               -0.9878391891891892,
               -0.8734200374007711
            ],
            [
               -0.9906417117117118,
               -0.8738449612009004
            ],
            [
               -0.9934442342342342,
               -0.874180487364345
            ],
            [
               -0.9962467567567568,
               -0.8744775563872135
            ],
            [
               -0.9990492792792793,
               -0.8747968199513251
            ],
            [
               -1.0018518018018019,
               -0.8751912691107163
            ],
            [
               -1.0046543243243244,
               -0.8756911586753539
            ],
            [
               -1.0074568468468468,
               -0.8762959319558782
            ],
            [
               -1.0102593693693693,
               -0.8769756171475295
            ],
            [
               -1.0130618918918919,
               -0.877681119585822
            ],
            [
               -1.0158644144144144,
               -0.8783599758600983
            ],
            [
               -1.018666936936937,
               -0.8789724103552182
            ],
            [
               -1.0214694594594596,
               -0.879502511077728
            ],
            [
               -1.024271981981982,
               -0.8799610228533036
            ],
            [
               -1.0270745045045047,
               -0.8803790791517411
            ],
            [
               -1.029877027027027,
               -0.8807952185947833
            ],
            [
               -1.0326795495495495,
               -0.8812402552999493
            ],
            [
               -1.035482072072072,
               -0.881725260873984
            ],
            [
               -1.0382845945945947,
               -0.8822368492352298
            ],
            [
               -1.0410871171171172,
               -0.8827414938383812
            ],
            [
               -1.0438896396396395,
               -0.8831975678902101
            ],
            [
               -1.046692162162162,
               -0.8835711830555243
            ],
            [
               -1.0494946846846847,
               -0.8838505653986192
            ],
            [
               -1.0522972072072072,
               -0.8840540791526329
            ],
            [
               -1.0550997297297298,
               -0.8842289616852596
            ],
            [
               -1.0579022522522523,
               -0.884440731920363
            ],
            [
               -1.0607047747747749,
               -0.8847561519781656
            ],
            [
               -1.0635072972972974,
               -0.8852246415630717
            ],
            [
               -1.06630981981982,
               -0.8858635531868998
            ],
            [
               -1.0691123423423423,
               -0.8866515883675873
            ],
            [
               -1.0719148648648649,
               -0.887532256045818
            ],
            [
               -1.0747173873873874,
               -0.8884264002103791
            ],
            [
               -1.07751990990991,
               -0.8892503279298821
            ],
            [
               -1.0803224324324325,
               -0.8899346671220058
            ],
            [
               -1.0831249549549549,
               -0.8904391212887429
            ],
            [
               -1.0859274774774774,
               -0.8907596601800406
            ],
            [
               -1.08873,
               -0.89092689829913
            ],
            [
               -1.0915325225225225,
               -0.8909967692090762
            ],
            [
               -1.094335045045045,
               -0.891036429540892
            ],
            [
               -1.0971375675675676,
               -0.8911091757412372
            ],
            [
               -1.0999400900900902,
               -0.8912619190725021
            ],
            [
               -1.1027426126126127,
               -0.8915176593057411
            ],
            [
               -1.1055451351351353,
               -0.8918738618002785
            ],
            [
               -1.1083476576576576,
               -0.8923061644470699
            ],
            [
               -1.1111501801801802,
               -0.8927758002226277
            ],
            [
               -1.1139527027027027,
               -0.8932386899818933
            ],
            [
               -1.1167552252252253,
               -0.8936542896491831
            ],
            [
               -1.1195577477477479,
               -0.893992761742399
            ],
            [
               -1.1223602702702702,
               -0.8942396325478147
            ],
            [
               -1.1251627927927927,
               -0.8943976015321199
            ],
            [
               -1.1279653153153153,
               -0.8944855162681572
            ],
            [
               -1.1307678378378379,
               -0.8945347578149602
            ],
            [
               -1.1335703603603604,
               -0.8945834999753594
            ],
            [
               -1.136372882882883,
               -0.8946695904977237
            ],
            [
               -1.1391754054054055,
               -0.8948231458343215
            ],
            [
               -1.141977927927928,
               -0.895060243411315
            ],
            [
               -1.1447804504504504,
               -0.895379164663555
            ],
            [
               -1.147582972972973,
               -0.8957603370259773
            ],
            [
               -1.1503854954954955,
               -0.8961704007821801
            ],
            [
               -1.153188018018018,
               -0.896569805961967
            ],
            [
               -1.1559905405405406,
               -0.8969222959649691
            ],
            [
               -1.1587930630630632,
               -0.8972039036187814
            ],
            [
               -1.1615955855855855,
               -0.8974089713262351
            ],
            [
               -1.164398108108108,
               -0.897551342273151
            ],
            [
               -1.1672006306306306,
               -0.8976601463149624
            ],
            [
               -1.1700031531531532,
               -0.8977711807670358
            ],
            [
               -1.1728056756756757,
               -0.8979162815562566
            ],
            [
               -1.1756081981981983,
               -0.8981138259090428
            ],
            [
               -1.1784107207207208,
               -0.8983633114595927
            ],
            [
               -1.1812132432432432,
               -0.8986458158410485
            ],
            [
               -1.1840157657657657,
               -0.8989303652347859
            ],
            [
               -1.1868182882882883,
               -0.8991843685401276
            ],
            [
               -1.1896208108108108,
               -0.8993849064925056
            ],
            [
               -1.1924233333333334,
               -0.8995272682469083
            ],
            [
               -1.195225855855856,
               -0.8996278718461438
            ],
            [
               -1.1980283783783783,
               -0.8997203947423061
            ],
            [
               -1.2008309009009008,
               -0.8998460660466224
            ],
            [
               -1.2036334234234234,
               -0.9000409645045958
            ],
            [
               -1.206435945945946,
               -0.9003242114646791
            ],
            [
               -1.2092384684684685,
               -0.900690789332789
            ],
            [
               -1.212040990990991,
               -0.9011113753766998
            ],
            [
               -1.2148435135135136,
               -0.9015394603151375
            ],
            [
               -1.2176460360360362,
               -0.9019237793660396
            ],
            [
               -1.2204485585585585,
               -0.90222242639471
            ],
            [
               -1.223251081081081,
               -0.9024144763685505
            ],
            [
               -1.2260536036036036,
               -0.902505684502889
            ],
            [
               -1.2288561261261262,
               -0.9025266309635532
            ],
            [
               -1.2316586486486487,
               -0.9025239714510093
            ],
            [
               -1.2344611711711713,
               -0.9025475165760922
            ],
            [
               -1.2372636936936936,
               -0.9026370539675989
            ],
            [
               -1.2400662162162162,
               -0.9028127859635918
            ],
            [
               -1.2428687387387387,
               -0.9030720169689409
            ],
            [
               -1.2456712612612613,
               -0.9033927023761757
            ],
            [
               -1.2484737837837838,
               -0.9037423221002961
            ],
            [
               -1.2512763063063064,
               -0.9040889515594851
            ],
            [
               -1.254078828828829,
               -0.9044108645819814
            ],
            [
               -1.2568813513513515,
               -0.904701661634265
            ],
            [
               -1.2596838738738738,
               -0.9049695291250962
            ],
            [
               -1.2624863963963964,
               -0.9052312532927614
            ],
            [
               -1.265288918918919,
               -0.9055033653258019
            ],
            [
               -1.2680914414414415,
               -0.9057937103156993
            ],
            [
               -1.270893963963964,
               -0.906096521279591
            ],
            [
               -1.2736964864864866,
               -0.9063928244890976
            ],
            [
               -1.276499009009009,
               -0.9066561302654278
            ],
            [
               -1.2793015315315315,
               -0.9068615019090368
            ],
            [
               -1.282104054054054,
               -0.9069948673469989
            ],
            [
               -1.2849065765765766,
               -0.9070592582462745
            ],
            [
               -1.2877090990990991,
               -0.9070756015846112
            ],
            [
               -1.2905116216216217,
               -0.907077453815362
            ],
            [
               -1.2933141441441443,
               -0.9071010898234285
            ],
            [
               -1.2961166666666666,
               -0.9071739789236041
            ],
            [
               -1.2989191891891891,
               -0.9073053597367854
            ],
            [
               -1.3017217117117117,
               -0.9074821206574714
            ],
            [
               -1.3045242342342342,
               -0.9076716339321808
            ],
            [
               -1.3073267567567568,
               -0.9078310484439395
            ],
            [
               -1.3101292792792794,
               -0.9079204826570083
            ],
            [
               -1.312931801801802,
               -0.9079162263845796
            ],
            [
               -1.3157343243243242,
               -0.9078198935777367
            ],
            [
               -1.3185368468468468,
               -0.9076605488965915
            ],
            [
               -1.3213393693693694,
               -0.9074888544136964
            ],
            [
               -1.324141891891892,
               -0.9073646494387965
            ],
            [
               -1.3269444144144145,
               -0.9073413710056782
            ],
            [
               -1.329746936936937,
               -0.9074517327401715
            ],
            [
               -1.3325494594594596,
               -0.907698784863297
            ],
            [
               -1.335351981981982,
               -0.90805495008029
            ],
            [
               -1.3381545045045045,
               -0.9084693163784482
            ],
            [
               -1.340957027027027,
               -0.9088810584422103
            ],
            [
               -1.3437595495495496,
               -0.9092350796334233
            ],
            [
               -1.3465620720720721,
               -0.9094953557962303
            ],
            [
               -1.3493645945945947,
               -0.9096522081909352
            ],
            [
               -1.352167117117117,
               -0.909721611004643
            ],
            [
               -1.3549696396396396,
               -0.9097370773164642
            ],
            [
               -1.3577721621621621,
               -0.9097369194606789
            ],
            [
               -1.3605746846846847,
               -0.9097510520519897
            ],
            [
               -1.3633772072072072,
               -0.9097915729015157
            ],
            [
               -1.3661797297297298,
               -0.9098500953372731
            ],
            [
               -1.3689822522522523,
               -0.9099026056671745
            ],
            [
               -1.3717847747747747,
               -0.909920169352065
            ],
            [
               -1.3745872972972972,
               -0.909881882262736
            ],
            [
               -1.3773898198198198,
               -0.9097856766830655
            ],
            [
               -1.3801923423423423,
               -0.9096532103762723
            ],
            [
               -1.382994864864865,
               -0.9095269140736687
            ],
            [
               -1.3857973873873874,
               -0.9094597779364998
            ],
            [
               -1.38859990990991,
               -0.9095008314132459
            ],
            [
               -1.3914024324324323,
               -0.9096807518120805
            ],
            [
               -1.394204954954955,
               -0.9100021341592949
            ],
            [
               -1.3970074774774774,
               -0.9104376105555229
            ],
            [
               -1.39981,
               -0.9109366227805514
            ]
         ]
      }
   ]
}
