# Supplementary material for: Isolation of a planar π-aromatic Bi5− ring in a cobalt-based inverse-sandwich-type complex
Source: Nat Chem. 2025 Jan 20;17(4):547–55. doi: 10.1038/s41557-024-01713-8 (PMC11964920; doi:10.1038/s41557-024-01713-8)
Supplement: Supplementary file 4 — Original magnetic data of compound 1 and origin file of Fig. 3. [file 41557_2024_1713_MOESM4_ESM.zip › sr_and_T/25.csv]

comment	corrected Loops
temperature	0.7
sr	0.032
angle	0
trans	0
B	M
-1.3999	-0.9183033234035907
-1.3970974874874873	-0.9180620093953078
-1.394294974974975	-0.9177800056786887
-1.3914924624624623	-0.9174774054561032
-1.3886899499499499	-0.9171993963032059
-1.3858874374374373	-0.9170002686629171
-1.3830849249249249	-0.9169230720419383
-1.3802824124124122	-0.9169819321782846
-1.3774798998998998	-0.9171533380090098
-1.3746773873873872	-0.9173798212370197
-1.3718748748748748	-0.9175853257543598
-1.3690723623623622	-0.9176975767009299
-1.3662698498498498	-0.917670261743684
-1.3634673373373372	-0.9174976999355282
-1.3606648248248248	-0.9172169841733688
-1.3578623123123121	-0.9168966089073571
-1.3550597997997997	-0.9166150180841535
-1.3522572872872871	-0.9164358625668096
-1.3494547747747747	-0.9163879141728297
-1.346652262262262	-0.9164561368947373
-1.3438497497497497	-0.9165868184612174
-1.341047237237237	-0.9167050887613113
-1.3382447247247247	-0.9167391012492616
-1.335442212212212	-0.9166429707721404
-1.3326396996996996	-0.916410977412006
-1.329837187187187	-0.9160784353237155
-1.3270346746746746	-0.9157090426563308
-1.324232162162162	-0.9153730169243095
-1.3214296496496496	-0.9151233919120421
-1.318627137137137	-0.9149784809085773
-1.3158246246246246	-0.9149164737553714
-1.313022112112112	-0.9148840903209932
-1.3102195995995995	-0.914816487854061
-1.307417087087087	-0.9146617759862994
-1.3046145745745745	-0.9144018138350525
-1.301812062062062	-0.9140620288192884
-1.2990095495495495	-0.9137064890657158
-1.2962070370370369	-0.9134192644024515
-1.2934045245245245	-0.9132776701297547
-1.2906020120120119	-0.9133258141674363
-1.2877994994994995	-0.913557023066925
-1.2849969869869868	-0.9139111233944093
-1.2821944744744744	-0.9142880052747238
-1.2793919619619618	-0.9145738261185381
-1.2765894494494494	-0.9146722260492783
-1.2737869369369368	-0.9145312813544417
-1.2709844244244244	-0.9141581355376904
-1.2681819119119118	-0.9136169346340244
-1.2653793993993994	-0.9130106971563872
-1.2625768868868867	-0.9124525131325723
-1.2597743743743743	-0.9120345313406881
-1.2569718618618617	-0.9118036528550859
-1.2541693493493493	-0.9117506234599317
-1.2513668368368367	-0.9118150619778815
-1.2485643243243243	-0.9119042065043721
-1.2457618118118117	-0.9119192786582302
-1.2429592992992993	-0.9117815056856378
-1.2401567867867866	-0.9114504759004369
-1.2373542742742742	-0.9109303102519701
-1.2345517617617616	-0.9102631229735192
-1.2317492492492492	-0.9095131052417667
-1.2289467367367366	-0.9087470942779359
-1.2261442242242242	-0.9080179719710517
-1.2233417117117116	-0.9073556536317919
-1.2205391991991992	-0.9067674298791812
-1.2177366866866866	-0.9062460895805915
-1.2149341741741742	-0.9057817087922853
-1.2121316616616615	-0.9053720474099409
-1.2093291491491491	-0.9050273838621994
-1.2065266366366365	-0.9047679424321495
-1.203724124124124	-0.9046149612738477
-1.2009216116116115	-0.9045788846611122
-1.198119099099099	-0.9046493046328765
-1.1953165865865865	-0.9047907567226514
-1.192514074074074	-0.9049465013375255
-1.1897115615615614	-0.9050496962259087
-1.186909049049049	-0.9050388263688713
-1.1841065365365364	-0.9048727626033097
-1.181304024024024	-0.9045408572411371
-1.1785015115115114	-0.9040650186245069
-1.175698998998999	-0.9034932044892048
-1.1728964864864864	-0.9028863984170814
-1.170093973973974	-0.9023030298083543
-1.1672914614614613	-0.9017853789950523
-1.164488948948949	-0.9013516425856889
-1.1616864364364363	-0.9009953684700509
-1.158883923923924	-0.9006915999281342
-1.1560814114114113	-0.9004070883480606
-1.153278898898899	-0.9001109671770127
-1.1504763863863863	-0.8997825751470561
-1.1476738738738739	-0.8994144826576127
-1.1448713613613613	-0.8990106646049321
-1.1420688488488488	-0.8985814790262856
-1.1392663363363362	-0.8981380559799841
-1.1364638238238238	-0.8976885825737835
-1.1336613113113112	-0.8972378929317146
-1.1308587987987986	-0.8967901881249305
-1.1280562862862862	-0.8963532475269629
-1.1252537737737738	-0.8959417205569364
-1.1224512612612612	-0.8955773139981111
-1.1196487487487485	-0.8952848485124147
-1.1168462362362361	-0.8950848313761308
-1.1140437237237237	-0.8949847614640531
-1.111241211211211	-0.8949722466071381
-1.1084386986986985	-0.8950128068976688
-1.105636186186186	-0.8950539647506943
-1.1028336736736737	-0.8950352658643264
-1.100031161161161	-0.8949018716328145
-1.0972286486486484	-0.8946179922007438
-1.094426136136136	-0.8941761816875904
-1.0916236236236236	-0.8935995274897577
-1.088821111111111	-0.8929357591507616
-1.0860185985985984	-0.892244678172377
-1.083216086086086	-0.8915823321020986
-1.0804135735735736	-0.8909863883551741
-1.077611061061061	-0.8904668733215189
-1.0748085485485483	-0.8900049074954688
-1.072006036036036	-0.8895597488453122
-1.0692035235235235	-0.8890820533865047
-1.066401011011011	-0.888529491856259
-1.0635984984984983	-0.8878802405703394
-1.060795985985986	-0.8871405538365926
-1.0579934734734735	-0.8863443905387709
-1.0551909609609609	-0.88554536201751
-1.0523884484484483	-0.8848034079990255
-1.0495859359359359	-0.884169980352763
-1.0467834234234235	-0.8836757606163934
-1.0439809109109108	-0.8833240423924165
-1.0411783983983982	-0.8830911919222353
-1.0383758858858858	-0.8829335970296384
-1.0355733733733734	-0.8827988122791117
-1.0327708608608608	-0.8826376665513718
-1.0299683483483482	-0.8824141267487391
-1.0271658358358358	-0.8821106228686866
-1.0243633233233234	-0.8817280039419311
-1.0215608108108107	-0.8812808497167464
-1.0187582982982981	-0.8807900618170688
-1.0159557857857857	-0.880275194380028
-1.0131532732732733	-0.8797487686344876
-1.0103507607607607	-0.8792139815743494
-1.007548248248248	-0.8786660622720828
-1.0047457357357357	-0.8780964104847273
-1.0019432232232233	-0.877497886701953
-0.9991407107107106	-0.8768693976585606
-0.9963381981981981	-0.8762182552823097
-0.9935356856856856	-0.8755595416659154
-0.9907331731731731	-0.8749126454435865
-0.9879306606606606	-0.8742959748438581
-0.9851281481481481	-0.8737213751132078
-0.9823256356356356	-0.8731898598193326
-0.9795231231231231	-0.8726899080419477
-0.9767206106106106	-0.8721988974685544
-0.973918098098098	-0.8716874272005719
-0.9711155855855855	-0.8711255464086607
-0.968313073073073	-0.870489427471191
-0.9655105605605605	-0.8697669134862511
-0.962708048048048	-0.8689606439990405
-0.9599055355355355	-0.8680880405024971
-0.957103023023023	-0.8671781662277791
-0.9543005105105105	-0.8662661832161129
-0.951497997997998	-0.8653866469255633
-0.9486954854854854	-0.8645670905943037
-0.9458929729729728	-0.86382322260803
-0.9430904604604604	-0.8631566387575682
-0.9402879479479478	-0.8625553546870051
-0.9374854354354354	-0.8619968449639643
-0.9346829229229228	-0.8614527815621258
-0.9318804104104104	-0.8608944000409713
-0.9290778978978977	-0.8602974222823354
-0.9262753853853853	-0.8596456945114175
-0.9234728728728727	-0.85893306831561
-0.9206703603603603	-0.8581634481648452
-0.9178678478478477	-0.857349253223062
-0.9150653353353353	-0.8565087375575255
-0.9122628228228227	-0.8556626770361426
-0.9094603103103103	-0.8548309018119862
-0.9066577977977976	-0.8540290868859297
-0.9038552852852852	-0.8532661551594902
-0.9010527727727726	-0.8525426104991263
-0.8982502602602602	-0.8518500788768688
-0.8954477477477477	-0.8511722484313391
-0.8926452352352352	-0.8504872259161993
-0.8898427227227227	-0.8497710647736492
-0.8870402102102102	-0.8490019176561441
-0.8842376976976977	-0.8481640166528359
-0.8814351851851852	-0.8472505949595206
-0.8786326726726726	-0.8462650118305122
-0.8758301601601601	-0.8452197357505988
-0.8730276476476476	-0.844133396686926
-0.8702251351351351	-0.8430266787894347
-0.8674226226226226	-0.8419182019839297
-0.8646201101101101	-0.8408215824045862
-0.8618175975975975	-0.8397445134147314
-0.859015085085085	-0.8386900489616096
-0.8562125725725724	-0.837659498211645
-0.8534100600600599	-0.8366557175016485
-0.8506075475475474	-0.83568535092858
-0.8478050350350349	-0.8347588489420541
-0.8450025225225224	-0.8338878381639474
-0.8422000100100099	-0.8330804054693657
-0.8393974974974974	-0.8323357634939328
-0.8365949849849849	-0.831640247486791
-0.8337924724724723	-0.8309664346364456
-0.8309899599599598	-0.8302763614523172
-0.8281874474474473	-0.8295285567578847
-0.8253849349349348	-0.8286872964076728
-0.8225824224224223	-0.8277315639979967
-0.8197799099099098	-0.8266610172046354
-0.8169773973973973	-0.8254969367903007
-0.8141748848848848	-0.8242775177641433
-0.8113723723723723	-0.8230485451308798
-0.8085698598598597	-0.8218519498446928
-0.8057673473473472	-0.820715479894925
-0.8029648348348347	-0.8196464745441125
-0.8001623223223222	-0.8186315376279538
-0.7973598098098097	-0.8176421225949684
-0.7945572972972972	-0.8166442281545154
-0.7917547847847847	-0.815609145366488
-0.7889522722722722	-0.8145219113709592
-0.7861497597597596	-0.8133849146738004
-0.7833472472472471	-0.812215709756944
-0.7805447347347346	-0.8110400054046731
-0.7777422222222221	-0.8098823588558008
-0.7749397097097096	-0.8087578129900141
-0.7721371971971971	-0.8076673201789402
-0.7693346846846846	-0.8065984389770744
-0.7665321721721721	-0.8055309316835553
-0.7637296596596596	-0.8044451681712954
-0.760927147147147	-0.8033302471344219
-0.7581246346346345	-0.8021888261045664
-0.755322122122122	-0.8010367850314681
-0.7525196096096095	-0.79989765136063
-0.749717097097097	-0.7987935709824541
-0.7469145845845845	-0.7977358802326664
-0.744112072072072	-0.7967185767661609
-0.7413095595595595	-0.7957171077256255
-0.738507047047047	-0.7946931798852741
-0.7357045345345344	-0.7936043199185416
-0.7329020220220219	-0.7924153344062885
-0.7300995095095094	-0.791108164409436
-0.7272969969969969	-0.7896871122365277
-0.7244944844844844	-0.7881778712850411
-0.7216919719719719	-0.786620726440648
-0.7188894594594594	-0.7850600741215519
-0.7160869469469469	-0.7835334647782333
-0.7132844344344343	-0.7820633789009421
-0.7104819219219218	-0.7806539465548288
-0.7076794094094093	-0.7792931761101585
-0.7048768968968968	-0.7779595310712728
-0.7020743843843843	-0.7766304449427615
-0.6992718718718718	-0.7752899653197824
-0.6964693593593593	-0.7739332399620962
-0.6936668468468468	-0.772566761670133
-0.6908643343343343	-0.7712047294407527
-0.6880618218218217	-0.769863071882543
-0.6852593093093092	-0.7685532526265553
-0.6824567967967967	-0.7672778132984601
-0.6796542842842842	-0.7660288446887022
-0.6768517717717717	-0.7647895360418264
-0.6740492592592592	-0.7635380155363418
-0.6712467467467467	-0.7622521557841382
-0.6684442342342342	-0.760913988892634
-0.6656417217217216	-0.7595127691135604
-0.6628392092092091	-0.7580463104427431
-0.6600366966966966	-0.7565207532224723
-0.6572341841841841	-0.7549491971282165
-0.6544316716716716	-0.7533496408128364
-0.6516291591591591	-0.7517424948777331
-0.6488266466466466	-0.7501477635345175
-0.6460241341341341	-0.7485819770277793
-0.6432216216216216	-0.7470551496955999
-0.640419109109109	-0.7455683459751918
-0.6376165965965965	-0.7441126648325369
-0.634814084084084	-0.7426703980062137
-0.6320115715715715	-0.7412186730378478
-0.629209059059059	-0.7397351250233111
-0.6264065465465465	-0.7382042945471179
-0.623604034034034	-0.736622865685981
-0.6208015215215215	-0.7350018448074027
-0.617999009009009	-0.7333644714394669
-0.6151964964964964	-0.7317399195990706
-0.6123939839839839	-0.7301543135937798
-0.6095914714714714	-0.7286217304322062
-0.6067889589589589	-0.7271382203233125
-0.6039864464464464	-0.7256812085284416
-0.6011839339339339	-0.7242150592841952
-0.5983814214214214	-0.7227015488481969
-0.5955789089089089	-0.721112188273975
-0.5927763963963963	-0.7194384219021359
-0.5899738838838838	-0.7176961106068278
-0.5871713713713713	-0.7159223657733977
-0.5843688588588588	-0.7141652502372087
-0.5815663463463463	-0.7124693063508842
-0.5787638338338338	-0.7108614543380793
-0.5759613213213213	-0.7093419190945864
-0.5731588088088088	-0.707883364442933
-0.5703562962962963	-0.7064387699674655
-0.5675537837837837	-0.7049556413826565
-0.5647512712712712	-0.7033919165989195
-0.5619487587587587	-0.701728229554156
-0.5591462462462462	-0.6999723335354284
-0.5563437337337337	-0.6981541384878438
-0.5535412212212212	-0.6963131042733426
-0.5507387087087087	-0.6944825110381854
-0.5479361961961962	-0.6926763864927521
-0.5451336836836836	-0.6908840931467983
-0.5423311711711711	-0.6890749548641022
-0.5395286586586586	-0.6872116878180494
-0.5367261461461461	-0.6852680454777118
-0.5339236336336336	-0.6832442068903037
-0.5311211211211211	-0.6811737825601174
-0.5283186086086086	-0.6791188808632591
-0.5255160960960961	-0.6771536837027143
-0.5227135835835836	-0.6753410940254732
-0.519911071071071	-0.6737098103835288
-0.5171085585585585	-0.6722396187097328
-0.514306046046046	-0.6708605007341382
-0.5115035335335335	-0.6694669630104473
-0.508701021021021	-0.6679441182254242
-0.5058985085085085	-0.6661981047871937
-0.503095995995996	-0.6641817530378751
-0.5002934834834833	-0.6619076149218472
-0.49749097097097084	-0.6594442387648547
-0.4946884584584583	-0.6568967078025745
-0.4918859459459458	-0.6543773164610662
-0.4890834334334333	-0.6519752571828665
-0.4862809209209208	-0.6497343633190484
-0.4834784084084083	-0.6476452613655663
-0.48067589589589577	-0.6456536321504551
-0.47787338338338325	-0.6436812053375958
-0.47507087087087074	-0.6416522713840525
-0.47226835835835823	-0.6395171079355253
-0.4694658458458457	-0.6372651619393699
-0.4666633333333332	-0.6349245319008596
-0.4638608208208207	-0.6325489468088223
-0.4610583083083082	-0.6301974532582018
-0.4582557957957957	-0.6279140842853124
-0.45545328328328316	-0.6257142880890671
-0.45265077077077065	-0.623582134978308
-0.44984825825825814	-0.6214783565860613
-0.4470457457457456	-0.6193555360479668
-0.4442432332332331	-0.6171745542594993
-0.4414407207207206	-0.6149164071019078
-0.4386382082082081	-0.6125856230600437
-0.4358356956956956	-0.6102048605940587
-0.43303318318318307	-0.6078035668436392
-0.43023067067067056	-0.6054056150581093
-0.42742815815815804	-0.6030208975243323
-0.42462564564564553	-0.6006439818469163
-0.421823133133133	-0.5982599142335614
-0.4190206206206205	-0.5958542713298849
-0.416218108108108	-0.5934227891615815
-0.4134155955955955	-0.5909760303192277
-0.410613083083083	-0.5885365513920449
-0.40781057057057046	-0.5861291420334287
-0.40500805805805795	-0.5837677244300303
-0.40220554554554544	-0.5814442352643496
-0.39940303303303293	-0.5791245289289888
-0.3966005205205205	-0.5767540537458109
-0.3937980080080079	-0.5742725342002348
-0.3909954954954955	-0.5716334048841811
-0.3881929829829829	-0.5688215859331944
-0.3853904704704705	-0.5658632246848403
-0.38258795795795786	-0.5628233466534223
-0.37978544544544546	-0.5597912322274763
-0.37698293293293283	-0.5568574559412549
-0.37418042042042043	-0.5540894603126585
-0.3713779079079078	-0.5515132360143253
-0.3685753953953954	-0.5491068550688807
-0.3657728828828828	-0.5468078378138626
-0.3629703703703704	-0.5445318899113576
-0.36016785785785776	-0.5421969273551297
-0.35736534534534536	-0.5397447385608614
-0.35456283283283274	-0.5371536288672083
-0.35176032032032034	-0.5344385841380455
-0.3489578078078077	-0.5316397541717206
-0.3461552952952953	-0.5288039150559674
-0.3433527827827827	-0.5259657076791666
-0.3405502702702703	-0.5231351736559438
-0.33774775775775767	-0.5202955820322956
-0.33494524524524527	-0.5174117083453509
-0.33214273273273265	-0.5144449790229573
-0.32934022022022025	-0.5113695565888736
-0.3265377077077076	-0.5081833124128159
-0.323735195195195	-0.5049097054125951
-0.3209326826826826	-0.5015900582339579
-0.31813017017017	-0.4982693061562857
-0.3153276576576576	-0.4949806774526179
-0.31252514514514496	-0.49173509039515223
-0.30972263263263256	-0.4885192245149447
-0.30692012012011993	-0.4853029333112408
-0.30411760760760753	-0.4820531348267681
-0.3013150950950949	-0.4787488511655133
-0.2985125825825825	-0.47539158127139963
-0.2957100700700699	-0.47200687161906457
-0.2929075575575575	-0.46863619225249337
-0.29010504504504486	-0.465321851983225
-0.28730253253253246	-0.46209037015336046
-0.28450002002001984	-0.45894046955489626
-0.28169750750750744	-0.45584036576351056
-0.2788949949949948	-0.45273580730551327
-0.2760924824824824	-0.4495665014489945
-0.2732899699699698	-0.44628549977391857
-0.2704874574574574	-0.4428749152430091
-0.26768494494494477	-0.43935244699363923
-0.26488243243243237	-0.4357662378878547
-0.26207991991991975	-0.432179535713976
-0.25927740740740735	-0.42865010808252707
-0.2564748948948947	-0.425211171604808
-0.2536723823823823	-0.42186011681290053
-0.2508698698698697	-0.4185587138083546
-0.2480673573573573	-0.41524466896963314
-0.24526484484484468	-0.41185067690512694
-0.24246233233233228	-0.4083247315824789
-0.23965981981981965	-0.40464520166318724
-0.23685730730730725	-0.4008260735832107
-0.23405479479479463	-0.3969111227303889
-0.23125228228228223	-0.3929594129419482
-0.2284497697697696	-0.3890272137388597
-0.2256472572572572	-0.38515229736380935
-0.22284474474474458	-0.38134542168404045
-0.22004223223223218	-0.3775911113437958
-0.21723971971971956	-0.3738566149657026
-0.21443720720720716	-0.3701052764049528
-0.21163469469469454	-0.36630938604329516
-0.20883218218218214	-0.36245819055883116
-0.2060296696696695	-0.35855881132696327
-0.2032271571571571	-0.35463053065600575
-0.2004246446446445	-0.3506952482984835
-0.1976221321321321	-0.34676807056347475
-0.19481961961961947	-0.34285162355783655
-0.19201710710710707	-0.3389360066881309
-0.18921459459459444	-0.33500401347996983
-0.18641208208208204	-0.33103922674436553
-0.18360956956956942	-0.32703358658693776
-0.18080705705705702	-0.32299136707398163
-0.1780045445445444	-0.31892799908985975
-0.175202032032032	-0.3148642322533765
-0.17239951951951937	-0.31081793999096446
-0.16959700700700697	-0.3067967582545655
-0.16679449449449435	-0.30279439721311746
-0.16399198198198195	-0.29879203848481645
-0.16118946946946933	-0.29476429131525267
-0.15838695695695693	-0.29068747265186085
-0.1555844444444443	-0.2865471382155495
-0.1527819319319319	-0.28234212328355884
-0.14997941941941928	-0.2780837059473586
-0.14717690690690688	-0.27379035354013065
-0.14437439439439426	-0.26948015058490254
-0.14157188188188186	-0.26516382190823934
-0.13876936936936923	-0.26084096560049524
-0.13596685685685683	-0.2565008296007146
-0.1331643443443442	-0.25212720262362526
-0.1303618318318318	-0.2477054186690824
-0.1275593193193192	-0.24322868656805546
-0.12475680680680679	-0.238701241285399
-0.12195429429429416	-0.23413705410346214
-0.11915178178178176	-0.22955455846553835
-0.11634926926926914	-0.22496939570712543
-0.11354675675675674	-0.2203879785711807
-0.11074424424424412	-0.21580441466703876
-0.10794173173173172	-0.21120212389136478
-0.1051392192192191	-0.20655977220392746
-0.10233670670670669	-0.20185955929748184
-0.09953419419419407	-0.19709501625142295
-0.09673168168168167	-0.19227560316369913
-0.09392916916916905	-0.18742648388918165
-0.09112665665665665	-0.1825834898997974
-0.08832414414414402	-0.17778487552030736
-0.08552163163163162	-0.17306245429772665
-0.082719119119119	-0.168434769673997
-0.0799166066066066	-0.16390411674045224
-0.07711409409409398	-0.1594578431205485
-0.07431158158158158	-0.15507294498232838
-0.07150906906906895	-0.15072204538053707
-0.06870655655655655	-0.1463786929182213
-0.06590404404404393	-0.14202053428111328
-0.06310153153153153	-0.13762999001473486
-0.06029901901901891	-0.13319313661311355
-0.057496506506506506	-0.12869813747196185
-0.054693993993993884	-0.12413453850275014
-0.05189148148148148	-0.1194941047952735
-0.04908896896896886	-0.11477293127975047
-0.04628645645645646	-0.10997374398714976
-0.04348394394394384	-0.10510699244772015
-0.040681431431431436	-0.1001896776796588
-0.037878918918918814	-0.09524174184247763
-0.03507640640640641	-0.0902809073440175
-0.03227389389389379	-0.08531764563883687
-0.02947138138138139	-0.08035212194304003
-0.026668868868868767	-0.07537438730665497
-0.023866356356356366	-0.07036795875146984
-0.021063843843843744	-0.06531566243878822
-0.018261331331331343	-0.060205710953533
-0.01545881881881872	-0.05503582036590893
-0.01265630630630632	-0.049813846685013485
-0.009853793793793697	-0.04455470822526214
-0.007051281281281296	-0.03927478230671
-0.004248768768768674	-0.03398596994344594
-0.001446256256256273	-0.028691799060748313
0.0013562562562563496	-0.023387180916257133
0.00415876876876875	-0.01806200268302216
0.006961281281281373	-0.012707165372749851
0.009763793793793774	-0.007320575725237866
0.012566306306306396	-0.001910434964058183
0.015368818818818797	0.0035059417189443054
0.01817133133133142	0.008907874959795392
0.02097384384384382	0.01427989602013835
0.023776356356356443	0.019620080323119293
0.026578868868868843	0.02494481698008083
0.029381381381381466	0.0302876735116423
0.03218389389389387	0.035691954599270825
0.03498640640640649	0.041198798826714844
0.03778891891891911	0.04683440780143133
0.04059143143143151	0.052600596545407274
0.043393943943944135	0.05847201716157402
0.046196456456456536	0.06440136475988145
0.04899896896896916	0.07033128842861835
0.05180148148148156	0.07620947843570797
0.05460399399399418	0.08200227029026819
0.05740650650650658	0.08770251119130776
0.060209019019019205	0.09332926337764633
0.0630115315315316	0.09891956555001438
0.06581404404404423	0.10451504323618097
0.06861655655655663	0.11014778000682887
0.07141906906906925	0.11582999022819754
0.07422158158158165	0.12155064528943393
0.07702409409409428	0.12727979886032623
0.07982660660660668	0.1329787784527892
0.0826291191191193	0.13861255071380124
0.0854316316316317	0.1441600464797419
0.08823414414414432	0.1496191828834144
0.09103665665665672	0.1550053531302603
0.09383916916916935	0.16034450489787122
0.09664168168168175	0.16566373992997735
0.09944419419419437	0.1709830067525393
0.10224670670670677	0.17631074159722027
0.10504921921921939	0.18164456435074577
0.10785173173173179	0.1869760602600736
0.11065424424424442	0.1922970868450983
0.11345675675675682	0.19760455178403877
0.11625926926926944	0.20290139183098949
0.11906178178178184	0.20819322419664232
0.12186429429429446	0.21348213945685013
0.12466680680680686	0.21876054557309188
0.12746931931931949	0.22400824402587055
0.13027183183183189	0.22919485334395798
0.1330743443443445	0.2342876466792017
0.1358768568568569	0.23926259614328205
0.13867936936936953	0.24411480263467028
0.14148188188188193	0.2488642156829026
0.14428439439439456	0.2535538206985396
0.14708690690690696	0.25823992588380146
0.14988941941941958	0.2629769901903213
0.15269193193193198	0.2678015915829442
0.1554944444444446	0.27272081894266004
0.158296956956957	0.2777092486830919
0.16109946946946962	0.2827160360801198
0.16390198198198203	0.2876803566828315
0.16670449449449465	0.2925505869770403
0.16950700700700705	0.29730121036252777
0.17230951951951967	0.3019419992134511
0.17511203203203207	0.3065164159189014
0.1779145445445447	0.31108962409693386
0.1807170570570571	0.3157298591913733
0.18351956956956972	0.32048904427199254
0.18632208208208212	0.3253887265165828
0.18912459459459474	0.3304155860676244
0.19192710710710714	0.33552755130212336
0.19472961961961976	0.34066803820728264
0.19753213213213217	0.3457832113877662
0.2003346446446448	0.35083632359565975
0.2031371571571572	0.3558143977052196
0.2059396696696698	0.3607253320000555
0.2087421821821822	0.3655869465740137
0.21154469469469483	0.3704123478073494
0.21434720720720724	0.37519727872591646
0.21714971971971986	0.37991440392604947
0.21995223223223226	0.38451700611181466
0.22275474474474488	0.3889512114754203
0.22555725725725728	0.39317278290313723
0.2283597697697699	0.3971627932762439
0.2311622822822823	0.4009367177573002
0.23396479479479493	0.40454359262010015
0.23676730730730733	0.4080551622424319
0.23956981981981995	0.41154826205151873
0.24237233233233235	0.41508593592876863
0.24517484484484497	0.4187032037732385
0.24797735735735738	0.4224018442783118
0.25077986986987	0.42615556882500605
0.2535823823823824	0.42992354269181304
0.256384894894895	0.43366750220485795
0.2591874074074074	0.4373666142874512
0.26198991991992004	0.4410250775301181
0.26479243243243245	0.4446699689950352
0.26759494494494507	0.448340154880955
0.27039745745745747	0.4520701083150003
0.2731999699699701	0.455874226615538
0.2760024824824825	0.4597371555453618
0.2788049949949951	0.4636137517091943
0.2816075075075075	0.4674392605038609
0.28441002002002014	0.47114703073491904
0.28721253253253254	0.474688645138029
0.29001504504504516	0.4780504584332089
0.29281755755755756	0.4812614455166234
0.2956200700700702	0.4843896668739886
0.2984225825825826	0.48752781982180265
0.3012250950950952	0.4907713372356898
0.3040276076076076	0.4941944886710994
0.30683012012012023	0.4978304294774884
0.30963263263263263	0.5016600762700448
0.31243514514514525	0.5056124322118654
0.31523765765765766	0.5095761975709412
0.3180401701701703	0.5134199130652506
0.3208426826826827	0.5170161047442471
0.3236451951951953	0.5202642732367928
0.3264477077077077	0.5231081254673104
0.3292502202202203	0.5255439366234456
0.3320527327327327	0.5276189345600354
0.33485524524524535	0.5294206490964173
0.33765775775775775	0.5310598546971271
0.34046027027027037	0.5326507746237517
0.34326278278278277	0.5342924793867185
0.3460652952952954	0.536054919878824
0.3488678078078078	0.5379719239900291
0.3516703203203204	0.54004198200853
0.3544728328328328	0.5422360349312039
0.35727534534534544	0.544510066282745
0.36007785785785784	0.5468193642227231
0.36288037037037046	0.5491310721465994
0.36568288288288286	0.5514321583141685
0.3684853953953955	0.5537311171262347
0.3712879079079079	0.5560533068619345
0.3740904204204205	0.5584314481107309
0.3768929329329329	0.5608940371777337
0.37969544544544553	0.5634549325053784
0.38249795795795793	0.5661069965123582
0.38530047047047056	0.5688215097627864
0.38810298298298296	0.5715534399823071
0.3909054954954956	0.5742510123934076
0.393708008008008	0.5768668667269599
0.3965105205205206	0.5793677387422935
0.3993130330330332	0.5817401618060496
0.4021155455455456	0.5839909589879534
0.40491805805805825	0.586142878130758
0.40772057057057065	0.588227110773412
0.4105230830830833	0.5902752021733277
0.4133255955955957	0.5923127872452777
0.4161281081081083	0.594356739690236
0.4189306206206207	0.596416016965614
0.4217331331331333	0.5984951823762239
0.4245356456456457	0.6005987306997448
0.42733815815815834	0.6027342102703024
0.43014067067067074	0.6049127380282877
0.43294318318318337	0.6071466020535933
0.43574569569569577	0.6094448285817073
0.4385482082082084	0.6118084282519967
0.4413507207207208	0.6142272328594842
0.4441532332332334	0.6166797274273781
0.4469557457457458	0.6191362627567114
0.44975825825825844	0.6215648691490003
0.45256077077077084	0.6239379950121282
0.45536328328328346	0.6262381734685203
0.45816579579579586	0.6284609747354553
0.4609683083083085	0.6306144917672407
0.4637708208208209	0.6327157094438368
0.4665733333333335	0.6347850400135548
0.4693758458458459	0.6368407628905375
0.47217835835835853	0.6388949609320821
0.47498087087087093	0.6409518915536794
0.47778338338338355	0.6430088361163437
0.48058589589589595	0.6450586687136228
0.4833884084084086	0.6470929510687478
0.486190920920921	0.6491044125242166
0.4889934334334336	0.6510881406141074
0.491795945945946	0.653041463866497
0.4945984584584586	0.6549630730023445
0.497400970970971	0.6568521748416656
0.5002034834834836	0.6587083235797917
0.503005995995996	0.6605321158137685
0.5058085085085087	0.6623263869888055
0.5086110210210211	0.6640971624234688
0.5114135335335337	0.6658535804915915
0.5142160460460461	0.6676063561467975
0.5170185585585587	0.6693649615723967
0.5198210710710711	0.6711343226018209
0.5226235835835837	0.6729122002705238
0.5254260960960961	0.6746883691225034
0.5282286086086088	0.6764462021488369
0.5310311211211212	0.678166485298727
0.5338336336336338	0.6798324901945642
0.5366361461461462	0.6814348258916427
0.5394386586586588	0.6829745677995495
0.5422411711711712	0.6844636502887904
0.5450436836836838	0.6859223496828388
0.5478461961961962	0.6873745882872231
0.5506487087087089	0.6888424465541445
0.5534512212212213	0.6903414589569035
0.5562537337337339	0.6918779396161718
0.5590562462462463	0.6934488716927508
0.5618587587587589	0.6950440664894233
0.5646612712712713	0.6966496486997422
0.5674637837837839	0.6982516651478179
0.5702662962962963	0.6998387985756711
0.573068808808809	0.7014036771247985
0.5758713213213213	0.7029428696188758
0.578673833833834	0.7044560958957542
0.5814763463463464	0.7059452971956273
0.584278858858859	0.7074139939088583
0.5870813713713714	0.7088669496638766
0.589883883883884	0.7103097916338594
0.5926863963963964	0.711748118920648
0.595488908908909	0.7131858575806612
0.5982914214214214	0.7146231156141616
0.6010939339339341	0.7160543281612448
0.6038964464464465	0.7174677771129929
0.6066989589589589	0.7188474012621474
0.6095014714714717	0.7201771398083354
0.6123039839839841	0.7214470525913084
0.6151064964964965	0.7226594931863861
0.6179090090090089	0.7238330896578902
0.6207115215215218	0.725002518745905
0.6235140340340342	0.7262131017566722
0.6263165465465466	0.7275108573034413
0.629119059059059	0.7289303172866524
0.6319215715715718	0.7304835521521198
0.6347240840840842	0.7321539784429923
0.6375265965965966	0.7338974600639274
0.640329109109109	0.735651190619097
0.6431316216216219	0.7373484451392984
0.6459341341341343	0.738935289478345
0.6487366466466467	0.7403844389481069
0.651539159159159	0.7417020475334909
0.6543416716716719	0.742925190834634
0.6571441841841843	0.7441106081535422
0.6599466966966967	0.7453180102184018
0.6627492092092091	0.7465930316944658
0.665551721721722	0.7479550877575044
0.6683542342342343	0.7493938668570941
0.6711567467467467	0.7508754130297564
0.6739592592592591	0.7523556140452098
0.676761771771772	0.7537964586448574
0.6795642842842844	0.7551794979900057
0.6823667967967968	0.7565118889215219
0.6851693093093092	0.757822927343363
0.687971821821822	0.7591522671407803
0.6907743343343344	0.7605339521943464
0.6935768468468468	0.7619819492075682
0.6963793593593592	0.7634824862064336
0.6991818718718721	0.764996258563985
0.7019843843843845	0.76647018659832
0.7047868968968969	0.7678550315646477
0.7075894094094093	0.7691229664905739
0.7103919219219221	0.7702789527529605
0.7131944344344345	0.7713616393154765
0.7159969469469469	0.7724329076351862
0.7187994594594593	0.7735590182043854
0.7216019719719722	0.7747892848147315
0.7244044844844846	0.776139277124988
0.727206996996997	0.7775843108787024
0.7300095095095094	0.7790657767779923
0.7328120220220222	0.7805087008340317
0.7356145345345346	0.7818451800119384
0.738417047047047	0.783036250628548
0.7412195595595594	0.7840850516146876
0.7440220720720723	0.7850367927177094
0.7468245845845847	0.78596520860333
0.7496270970970971	0.7869495399251795
0.7524296096096099	0.7880492165387161
0.7552321221221223	0.7892842920625174
0.7580346346346347	0.790627981171123
0.7608371471471471	0.7920138987727036
0.76363965965966	0.7933559770589691
0.7664421721721724	0.7945750117063812
0.7692446846846848	0.7956236445990181
0.7720471971971972	0.7965020109127571
0.77484970970971	0.7972591308892769
0.7776522222222224	0.7979795092080516
0.7804547347347348	0.7987589387136655
0.7832572472472472	0.7996767767840482
0.7860597597597601	0.8007729711032893
0.7888622722722725	0.802036578733358
0.7916647847847849	0.803408967139553
0.7944672972972973	0.8048004452033694
0.7972698098098101	0.8061151304641578
0.8000723223223225	0.8072766075018153
0.8028748348348349	0.8082470033140932
0.8056773473473473	0.8090343906194296
0.8084798598598602	0.80968713975811
0.8112823723723726	0.8102777746836609
0.814084884884885	0.8108818295571646
0.8168873973973974	0.8115582939817645
0.8196899099099102	0.8123372376961213
0.8224924224224226	0.8132175455071009
0.825294934934935	0.8141742981175084
0.8280974474474474	0.8151723185443545
0.8308999599599602	0.816180706586491
0.8337024724724726	0.8171832794001325
0.836504984984985	0.8181816023523054
0.8393074974974974	0.8191900760156292
0.8421100100100103	0.8202253855173166
0.8449125225225227	0.8212945763125117
0.8477150350350351	0.8223864714999727
0.8505175475475475	0.8234699724637062
0.8533200600600603	0.8245003991137696
0.8561225725725727	0.8254322251817162
0.8589250850850851	0.8262342674137018
0.8617275975975975	0.8269023439505734
0.8645301101101104	0.8274649723501263
0.8673326226226228	0.8279796722072517
0.8701351351351352	0.828520262885557
0.8729376476476476	0.829158338718138
0.8757401601601604	0.8299440073499453
0.8785426726726728	0.8308914050686174
0.8813451851851852	0.8319733107062544
0.8841476976976976	0.8331267019017305
0.8869502102102105	0.8342680460610818
0.8897527227227229	0.8353143705088548
0.8925552352352353	0.8362044989939945
0.8953577477477477	0.8369147462741462
0.8981602602602605	0.8374648538874085
0.9009627727727729	0.8379126052752504
0.9037652852852853	0.838338630982951
0.9065677977977977	0.8388255493787617
0.9093703103103106	0.8394370614235782
0.912172822822823	0.8402025373159836
0.9149753353353354	0.8411110421933012
0.9177778478478478	0.8421161089564262
0.9205803603603606	0.8431496236451435
0.923382872872873	0.8441407600888831
0.9261853853853854	0.8450346475219503
0.9289878978978978	0.8458057013890246
0.9317904104104107	0.8464621939655173
0.9345929229229231	0.8470411978498849
0.9373954354354355	0.8475957644276448
0.9401979479479479	0.848178326939186
0.9430004604604607	0.8488252525458886
0.9458029729729731	0.8495469674791636
0.9486054854854855	0.8503263162189583
0.9514079979979979	0.851125323007057
0.9542105105105108	0.8518980391941411
0.9570130230230232	0.8526054089469639
0.9598155355355356	0.8532275721079083
0.962618048048048	0.8537698816593278
0.9654205605605608	0.8542608738054029
0.9682230730730732	0.8547428969493502
0.9710255855855856	0.8552583411725767
0.973828098098098	0.8558357453215071
0.9766306106106108	0.8564800991266159
0.9794331231231233	0.8571703956360774
0.9822356356356357	0.8578653059915096
0.985038148148148	0.8585153987951635
0.9878406606606609	0.8590783413679526
0.9906431731731733	0.85953258981816
0.9934456856856857	0.8598854725103253
0.9962481981981981	0.860173175614638
0.9990507107107109	0.8604524729766518
1.0018532232232233	0.86078641850226
1.0046557357357357	0.8612279461557653
1.0074582482482481	0.8618059084560257
1.010260760760761	0.8625173772237646
1.0130632732732734	0.8633282559649227
1.0158657857857858	0.8641819397667365
1.0186682982982982	0.8650135744247696
1.021470810810811	0.8657660223715151
1.0242733233233234	0.866403317235104
1.0270758358358358	0.8669182277324905
1.0298783483483482	0.8673322702017954
1.032680860860861	0.8676885886607095
1.0354833733733735	0.8680399694323218
1.0382858858858859	0.8684353808373986
1.0410883983983983	0.8689085672013515
1.0438909109109111	0.8694714122784291
1.0466934234234235	0.8701133145976894
1.049495935935936	0.8708061407952392
1.0522984484484483	0.8715129168230931
1.0551009609609612	0.8721976394224662
1.0579034734734736	0.8728335930552396
1.060705985985986	0.8734082611380973
1.0635084984984984	0.8739240579906637
1.0663110110110112	0.8743953179970896
1.0691135235235236	0.8748429164301701
1.071916036036036	0.8752883302264864
1.0747185485485484	0.8757488123020674
1.0775210610610613	0.8762347550091665
1.0803235735735737	0.8767494857939395
1.083126086086086	0.8772909462147225
1.0859285985985985	0.8778541922774097
1.0887311111111113	0.8784335540640686
1.0915336236236237	0.879023604594749
1.0943361361361361	0.8796186829067436
1.0971386486486485	0.8802113819621455
1.0999411611611614	0.8807909180512425
1.1027436736736738	0.8813424664492508
1.1055461861861862	0.8818483056448387
1.1083486986986986	0.8822910170031051
1.1111512112112114	0.8826582132816934
1.1139537237237238	0.8829475634576671
1.1167562362362362	0.8831704884826705
1.119558748748749	0.8833529933397068
1.1223612612612615	0.8835327110366213
1.1251637737737739	0.8837522404162079
1.1279662862862863	0.8840499994498421
1.130768798798799	0.8844507525249019
1.1335713113113115	0.8849583885386259
1.136373823823824	0.8855532314204939
1.1391763363363363	0.886195156222005
1.1419788488488491	0.8868322804984017
1.1447813613613615	0.8874133968274207
1.147583873873874	0.8879010766748783
1.1503863863863864	0.8882819147149079
1.1531888988988992	0.8885709078125212
1.1559914114114116	0.8888084060364583
1.158793923923924	0.8890500804420496
1.1615964364364364	0.8893523679517583
1.1643989489489492	0.8897572745232225
1.1672014614614616	0.8902807779088753
1.170003973973974	0.8909081975968078
1.1728064864864864	0.8915979873447311
1.1756089989989993	0.8922929828830501
1.1784115115115117	0.8929359195187936
1.181214024024024	0.8934847105958563
1.1840165365365365	0.8939229909683888
1.1868190490490493	0.8942628228147977
1.1896215615615617	0.8945388436433366
1.1924240740740741	0.8947957885431868
1.1952265865865865	0.8950734083591076
1.1980290990990994	0.8953936512033975
1.2008316116116118	0.8957542727283903
1.2036341241241242	0.8961309777165125
1.2064366366366366	0.8964874066638664
1.2092391491491494	0.8967896575679921
1.2120416616616618	0.8970204398179058
1.2148441741741742	0.8971879469155524
1.2176466866866866	0.8973261565786788
1.2204491991991995	0.8974860329009755
1.2232517117117119	0.8977201356268374
1.2260542242242243	0.8980654427040107
1.2288567367367367	0.8985299823301618
1.2316592492492495	0.8990878444178436
1.234461761761762	0.8996845841347252
1.2372642742742743	0.9002517391619136
1.2400667867867867	0.9007262158556459
1.2428692992992996	0.9010686333799611
1.245671811811812	0.9012749183228195
1.2484743243243244	0.9013774820570939
1.2512768368368368	0.9014355537342151
1.2540793493493496	0.9015176460062684
1.256881861861862	0.9016815961880653
1.2596843743743744	0.9019583488465244
1.2624868868868868	0.9023443899114232
1.2652893993993997	0.9028049199470307
1.268091911911912	0.9032863939083506
1.2708944244244245	0.9037340945648482
1.2736969369369369	0.9041089154841686
1.2764994494494497	0.9043979826120079
1.279301961961962	0.9046159643919969
1.2821044744744745	0.9047971404035131
1.284906986986987	0.904981417661106
1.2877094994994998	0.9051994442204168
1.2905120120120122	0.9054621159475471
1.2933145245245246	0.9057580743239069
1.296117037037037	0.9060598567693421
1.2989195495495498	0.9063362194893927
1.3017220620620622	0.906565910961167
1.3045245745745746	0.9067476252740696
1.307327087087087	0.90690221332752
1.3101295995995998	0.907066016608528
1.3129321121121122	0.9072774426679873
1.3157346246246246	0.9075614753115919
1.318537137137137	0.9079177779585059
1.32133964964965	0.9083170245686172
1.3241421621621623	0.9087073863934727
1.3269446746746747	0.9090296154362334
1.329747187187187	0.9092360895604688
1.3325496996997	0.9093075969591675
1.3353522122122123	0.9092621273907004
1.3381547247247247	0.9091523920509856
1.3409572372372371	0.9090524266294475
1.34375974974975	0.9090372395075645
1.3465622622622624	0.9091618325440596
1.3493647747747748	0.9094462293764767
1.3521672872872872	0.9098712627155463
1.3549697997998	0.9103864013819103
1.3577723123123124	0.9109269838694252
1.3605748248248248	0.9114351708421085
1.3633773373373372	0.9118777570062171
1.36617984984985	0.9122550887395229
1.3689823623623625	0.9125983487188263
1.3717848748748749	0.9129563801419422
1.3745873873873873	0.9133767148859597
1.3773898998999001	0.9138873665970666
1.3801924124124125	0.9144856148938914
1.382994924924925	0.9151375603564647
1.3857974374374373	0.9157885086636823
1.3885999499499502	0.9163805172108754
1.3914024624624626	0.916870982356254
1.394204974974975	0.9172458020132499
1.3970074874874874	0.9175225380408376
1.39981	0.9177424823008713
1.39991	0.9183033234035907
1.3971074774774772	0.9178094920027813
1.3943049549549547	0.9173807023146958
1.391502432432432	0.9170357824734832
1.3886999099099095	0.9167667720789936
1.385897387387387	0.9165454176799144
1.3830948648648644	0.9163350797798218
1.3802923423423419	0.9161036067368069
1.3774898198198193	0.9158327643753921
1.3746872972972968	0.9155213522212822
1.3718847747747747	0.9151815865203492
1.369082252252252	0.9148307910486586
1.3662797297297296	0.9144820382747327
1.363477207207207	0.9141375833606258
1.3606746846846844	0.9137877015643707
1.3578721621621619	0.9134153586611877
1.3550696396396393	0.9130048302099296
1.3522671171171168	0.9125507931443742
1.3494645945945942	0.9120641288796856
1.3466620720720717	0.9115718113402469
1.3438595495495491	0.9111104020954892
1.3410570270270266	0.910715064546604
1.338254504504504	0.9104077725655528
1.335451981981982	0.9101888746175884
1.3326494594594593	0.9100351799961681
1.3298469369369368	0.9099055817741408
1.3270444144144142	0.909752658709092
1.3242418918918917	0.9095366013014008
1.3214393693693691	0.9092369260905728
1.3186368468468466	0.9088581019670867
1.315834324324324	0.9084272054053779
1.3130318018018015	0.9079843770665614
1.310229279279279	0.907569265615422
1.3074267567567563	0.9072079895308955
1.3046242342342338	0.9069049613691782
1.3018217117117112	0.9066422620196268
1.2990191891891887	0.9063866884973049
1.2962166666666666	0.9061020005099976
1.293414144144144	0.9057621410455126
1.2906116216216215	0.9053608953436696
1.287809099099099	0.9049146795421881
1.2850065765765764	0.9044574908660672
1.2822040540540538	0.9040297065530654
1.2794015315315312	0.9036644897914443
1.2765990090090087	0.9033763548617864
1.2737964864864861	0.9031557061584934
1.2709939639639636	0.902971161802856
1.268191441441441	0.9027788894913364
1.2653889189189185	0.9025358910221428
1.262586396396396	0.902212930228872
1.2597838738738734	0.9018029979570064
1.2569813513513513	0.9013227479214665
1.2541788288288287	0.9008066737231837
1.2513763063063061	0.9002961337497148
1.2485737837837836	0.8998268944824868
1.245771261261261	0.8994191642708216
1.2429687387387385	0.8990730785942131
1.240166216216216	0.8987706657713326
1.2373636936936934	0.8984831547648855
1.2345611711711708	0.8981808211445605
1.2317586486486483	0.8978419391417691
1.2289561261261257	0.897457976521643
1.2261536036036031	0.8970336778764454
1.2233510810810806	0.8965825622307366
1.2205485585585585	0.8961199403049578
1.217746036036036	0.8956562964905179
1.2149435135135134	0.895193557544887
1.2121409909909908	0.8947255438822486
1.2093384684684683	0.8942422437278326
1.2065359459459457	0.893736076677007
1.2037334234234232	0.8932075511989452
1.2009309009009006	0.8926679339581096
1.198128378378378	0.8921376480699461
1.1953258558558555	0.8916406989039509
1.192523333333333	0.8911969196669798
1.1897208108108104	0.8908147008796792
1.1869182882882878	0.8904868065424167
1.1841157657657653	0.8901909017402911
1.1813132432432432	0.8898948563535158
1.1785107207207206	0.8895652813248929
1.175708198198198	0.8891766455704415
1.1729056756756755	0.8887180885464103
1.170103153153153	0.8881957639335332
1.1673006306306304	0.8876299827859233
1.1644981081081078	0.8870480947792765
1.1616955855855853	0.8864754062928437
1.1588930630630627	0.8859270454544685
1.1560905405405402	0.8854033586433454
1.1532880180180176	0.8848902776022034
1.150485495495495	0.8843645087406842
1.1476829729729725	0.8838018760396864
1.14488045045045	0.8831861719422849
1.1420779279279278	0.8825157294575363
1.1392754054054053	0.8818056476431246
1.1364728828828827	0.8810849398006306
1.1336703603603602	0.8803894062715598
1.1308678378378376	0.8797522948404026
1.128065315315315	0.8791954341829089
1.1252627927927925	0.8787233475227814
1.12246027027027	0.8783219558475901
1.1196577477477474	0.8779621502948436
1.1168552252252248	0.8776071503480432
1.1140527027027023	0.8772215564768466
1.1112501801801797	0.8767796201477112
1.1084476576576572	0.8762705689719856
1.105645135135135	0.8756997192231397
1.1028426126126125	0.8750853079601024
1.10004009009009	0.8744521399469665
1.0972375675675674	0.8738239563465855
1.0944350450450449	0.8732166895559497
1.0916325225225223	0.8726344266839114
1.0888299999999997	0.8720690797902206
1.0860274774774772	0.8715036940410421
1.0832249549549546	0.8709183109036485
1.080422432432432	0.8702966149966591
1.0776199099099095	0.8696314100132836
1.074817387387387	0.8689273333778225
1.0720148648648644	0.8682000259114411
1.0692123423423419	0.8674719973218299
1.0664098198198197	0.8667663857106969
1.0636072972972972	0.8661004295621053
1.0608047747747746	0.8654805730528763
1.058002252252252	0.8649006711791671
1.0551997297297295	0.8643438692412944
1.052397207207207	0.8637876511095754
1.0495946846846844	0.8632105956059448
1.0467921621621619	0.8625988381805669
1.0439896396396393	0.8619502815402649
1.0411871171171168	0.8612752390924978
1.0383845945945942	0.8605932535893617
1.0355820720720716	0.8599269994571208
1.032779549549549	0.859295094912008
1.0299770270270265	0.8587060269536124
1.0271745045045044	0.8581550952804637
1.0243719819819819	0.857625384269092
1.0215694594594593	0.8570925415860777
1.0187669369369368	0.8565319575509678
1.0159644144144142	0.8559261758430219
1.0131618918918917	0.855270271969621
1.010359369369369	0.85457354913904
1.0075568468468465	0.8538570324123538
1.004754324324324	0.8531475323490127
1.0019518018018014	0.8524700861883578
0.9991492792792789	0.8518410376272374
0.9963467567567563	0.8512637479640899
0.9935442342342338	0.8507280436151718
0.9907417117117117	0.8502133042724396
0.9879391891891891	0.8496939882419188
0.9851366666666665	0.8491457421428548
0.982334144144144	0.8485502496689223
0.9795316216216214	0.8478976025422944
0.9767290990990989	0.8471859714139431
0.9739265765765763	0.8464193361540691
0.9711240540540538	0.8456046398797679
0.9683215315315312	0.8447497452226393
0.9655190090090087	0.8438630106618303
0.9627164864864861	0.8429544097829291
0.9599139639639636	0.8420372619920828
0.957111441441441	0.8411291953886448
0.9543089189189184	0.8402511340247205
0.9515063963963963	0.8394238624961174
0.9487038738738738	0.8386627977554748
0.9459013513513512	0.8379725695073796
0.9430988288288287	0.8373434624762821
0.9402963063063061	0.8367514621882681
0.9374937837837836	0.8361626037679448
0.934691261261261	0.8355408692114301
0.9318887387387385	0.8348575176139632
0.9290862162162159	0.8340989804877031
0.9262836936936933	0.8332706454065011
0.9234811711711708	0.8323950027052742
0.9206786486486482	0.8315044118258059
0.9178761261261257	0.8306305749132672
0.9150736036036036	0.8297940457607568
0.912271081081081	0.828997279312788
0.9094685585585585	0.8282237128603436
0.9066660360360359	0.827443446866271
0.9038635135135134	0.8266238756904332
0.9010609909909908	0.825741854845634
0.8982584684684682	0.8247933090754966
0.8954559459459457	0.8237968667169995
0.8926534234234231	0.8227899752041381
0.8898509009009006	0.8218184200680676
0.887048378378378	0.8209224189104726
0.8842458558558555	0.8201237231015863
0.8814433333333329	0.8194179766614738
0.8786408108108104	0.8187749754270929
0.8758382882882882	0.8181469449893146
0.8730357657657657	0.8174823400146538
0.8702332432432431	0.8167408343736691
0.8674307207207206	0.8159047450963854
0.864628198198198	0.8149832717172711
0.8618256756756755	0.8140082685245169
0.8590231531531529	0.8130230268585437
0.8562206306306304	0.8120678076797492
0.8534181081081078	0.8111668762808784
0.8506155855855853	0.8103212188082947
0.8478130630630627	0.8095091674883599
0.8450105405405401	0.8086944971378798
0.8422080180180176	0.8078390846115091
0.839405495495495	0.8069157758711047
0.8366029729729729	0.805917154986207
0.8338004504504504	0.8048574115399978
0.8309979279279278	0.8037669175182731
0.8281954054054053	0.8026816076490202
0.8253928828828827	0.801630955725554
0.8225903603603602	0.800628688058213
0.8197878378378376	0.7996692873151894
0.816985315315315	0.7987312305501564
0.8141827927927925	0.7977855368819167
0.8113802702702699	0.7968064096321819
0.8085777477477474	0.7957801587555307
0.8057752252252248	0.7947093599907361
0.8029727027027023	0.7936110333199988
0.8001701801801802	0.7925098196904896
0.7973676576576576	0.7914288970773371
0.794565135135135	0.7903820737608982
0.7917626126126125	0.7893698975957875
0.7889600900900899	0.7883809751842137
0.7861575675675674	0.7873976395894167
0.7833550450450448	0.7864034239686609
0.7805525225225223	0.785389133718976
0.7777499999999997	0.7843549219198132
0.7749474774774772	0.7833074397120683
0.7721449549549546	0.782253225962543
0.769342432432432	0.7811912114823676
0.7665399099099095	0.7801078536752211
0.763737387387387	0.7789776790819724
0.7609348648648648	0.7777700927712283
0.7581323423423423	0.7764608671018562
0.7553298198198197	0.7750446325662066
0.7525272972972972	0.7735437648681945
0.7497247747747746	0.7720097260026997
0.7469222522522521	0.7705150594538122
0.7441197297297295	0.7691372191240928
0.741317207207207	0.7679382602915464
0.7385146846846844	0.766946165835009
0.7357121621621618	0.7661435764826201
0.7329096396396393	0.7654678504720553
0.7301071171171167	0.7648232083756874
0.7273045945945942	0.7641021821625498
0.7245020720720716	0.7632107832336019
0.7216995495495495	0.7620906159128971
0.718897027027027	0.7607319719702517
0.7160945045045044	0.7591745041793748
0.7132919819819818	0.7574956042621679
0.7104894594594593	0.7557900260666701
0.7076869369369367	0.7541465783350847
0.7048844144144142	0.7526282191132979
0.7020818918918916	0.7512605391010307
0.6992793693693691	0.7500309181972014
0.6964768468468465	0.7488974642654543
0.693674324324324	0.7478041772419104
0.6908718018018014	0.7466973888694239
0.6880692792792789	0.7455387272031331
0.6852667567567567	0.7443114473042709
0.6824642342342342	0.7430193387527704
0.6796617117117116	0.7416797592740886
0.6768591891891891	0.7403139265990946
0.6740566666666665	0.7389380109374499
0.671254144144144	0.7375578079573775
0.6684516216216214	0.7361682155116616
0.6656490990990989	0.7347569839531957
0.6628465765765763	0.7333108571195168
0.6600440540540538	0.7318216671240967
0.6572415315315312	0.7302902766664614
0.6544390090090086	0.7287272548818792
0.6516364864864861	0.727150405264044
0.6488339639639635	0.7255802844609285
0.6460314414414414	0.7240353371143431
0.6432289189189189	0.7225281323228626
0.6404263963963963	0.7210635654724642
0.6376238738738738	0.7196390844184645
0.6348213513513512	0.7182463369125642
0.6320188288288286	0.7168733425455742
0.6292163063063061	0.7155064176186188
0.6264137837837835	0.7141314994187884
0.623611261261261	0.7127349941561725
0.6208087387387384	0.7113045760640551
0.6180062162162159	0.7098303578993521
0.6152036936936933	0.7083065506639539
0.6124011711711708	0.7067332871051827
0.6095986486486482	0.705117922450802
0.6067961261261261	0.7034750407921463
0.6039936036036035	0.701824666400767
0.601191081081081	0.7001887341538123
0.5983885585585584	0.6985865130493929
0.5955860360360359	0.6970301520991548
0.5927835135135133	0.6955216276833305
0.5899809909909908	0.694052044727482
0.5871784684684682	0.6926035720595669
0.5843759459459457	0.6911534985516671
0.5815734234234231	0.6896792557928226
0.5787709009009008	0.6881629893368343
0.5759683783783782	0.6865944645096758
0.5731658558558557	0.6849716873562732
0.5703633333333331	0.6832993906760103
0.5675608108108106	0.6815862044206235
0.564758288288288	0.6798416664134284
0.5619557657657654	0.6780741275630477
0.5591532432432431	0.6762901230674586
0.5563507207207206	0.6744951142469281
0.553548198198198	0.6726949150482087
0.5507456756756755	0.6708968292400243
0.5479431531531529	0.6691096473101668
0.5451406306306303	0.667342137748107
0.5423381081081078	0.665600330229354
0.5395355855855855	0.6638844753149451
0.5367330630630629	0.6621868499161352
0.5339305405405403	0.6604914419944399
0.5311280180180178	0.6587760244507451
0.5283254954954952	0.6570163872241543
0.5255229729729727	0.6551917846055959
0.5227204504504503	0.6532902073892419
0.5199179279279278	0.6513120519175403
0.5171154054054052	0.6492711396637134
0.5143128828828827	0.6471927186176603
0.5115103603603601	0.6451088437007624
0.5087078378378376	0.6430521680074353
0.505905315315315	0.6410495180699547
0.5031027927927927	0.6391166140392153
0.5003002702702701	0.6372549748838472
0.4974977477477476	0.6354515393514713
0.494695225225225	0.6336809797169001
0.49189270270270247	0.6319102075327439
0.4890901801801799	0.6301042368466252
0.48628765765765736	0.6282323957750122
0.483485135135135	0.6262738449355972
0.48068261261261247	0.6242214500304073
0.4778800900900899	0.6220832595548398
0.47507756756756736	0.6198811645203481
0.4722750450450448	0.617646765824251
0.46947252252252225	0.6154150122940013
0.4666699999999997	0.6132167110065105
0.46386747747747736	0.6110714163023583
0.4610649549549548	0.6089823273389796
0.45826243243243225	0.6069345603345289
0.4554599099099097	0.6048975011167642
0.45265738738738714	0.6028310018954632
0.4498548648648646	0.6006941915358573
0.44705234234234204	0.5984549038035358
0.4442498198198197	0.5960974425968812
0.44144729729729715	0.5936267247912335
0.4386447747747746	0.5910677196054842
0.43584225225225204	0.5884603101257473
0.4330397297297295	0.5858508937615317
0.43023720720720693	0.5832828608126096
0.4274346846846844	0.5807882978611221
0.42463216216216204	0.5783828010722266
0.4218296396396395	0.5760643128928469
0.41902711711711693	0.5738157350558588
0.4162245945945944	0.571610094895006
0.4134220720720718	0.5694165483719555
0.41061954954954927	0.5672056111808933
0.40781702702702693	0.5649526216044799
0.4050145045045044	0.5626392826541251
0.4022119819819818	0.5602538638662797
0.39940945945945927	0.5577909843841248
0.3966069369369367	0.5552517382469093
0.39380441441441416	0.5526443626124825
0.3910018918918916	0.5499849645771979
0.3881993693693693	0.547297348704556
0.3853968468468467	0.5446109845261454
0.38259432432432416	0.5419566895338548
0.3797918018018016	0.5393605140568033
0.37698927927927905	0.5368372524451916
0.3741867567567565	0.5343855671728535
0.37138423423423395	0.531986599837419
0.3685817117117116	0.5296070916613191
0.36577918918918906	0.5272066664784774
0.3629766666666665	0.5247474888677108
0.36017414414414395	0.5222035237935447
0.3573716216216214	0.519566501902242
0.35456909909909884	0.5168465676677465
0.3517665765765763	0.5140672353104279
0.34896405405405395	0.5112561796140874
0.3461615315315314	0.5084348919476517
0.34335900900900884	0.5056107760664669
0.3405564864864863	0.5027745856472088
0.33775396396396373	0.49990437272385146
0.3349514414414412	0.49697486542686153
0.3321489189189186	0.4939691834781574
0.3293463963963963	0.49088875054211223
0.32654387387387374	0.48775759879739944
0.3237413513513512	0.4846189481870452
0.3209388288288286	0.481524474493648
0.31813630630630607	0.4785192318308185
0.3153337837837835	0.4756268936077235
0.31253126126126096	0.47284019962805923
0.30972873873873863	0.4701200984713716
0.3069262162162161	0.4674044495603655
0.3041236936936935	0.4646241218819192
0.30132117117117097	0.46172188221902777
0.2985186486486484	0.4586684256782173
0.29571612612612586	0.4554706410576802
0.2929136036036035	0.45216951916256054
0.29011108108108097	0.448828278034065
0.2873085585585584	0.4455142829117782
0.28450603603603586	0.4422802148876046
0.2817035135135133	0.43915009156798945
0.27890099099099075	0.4361141315122273
0.2760984684684682	0.4331336218054214
0.27329594594594586	0.43015382624282966
0.2704934234234233	0.42712057055197705
0.26769090090090075	0.42399521448511746
0.2648883783783782	0.42076352033651515
0.26208585585585564	0.4174361308293039
0.2592833333333331	0.41404120093315633
0.25648081081081053	0.4106122312957302
0.2536782882882882	0.4071755136824712
0.25087576576576565	0.4037414223749815
0.2480732432432431	0.4003022046520001
0.24527072072072054	0.39683654146074837
0.24246819819819798	0.39331881463122126
0.23966567567567543	0.3897295233914805
0.23686315315315287	0.3860631092944071
0.23406063063063054	0.382330570218994
0.23125810810810798	0.37855621400737977
0.22845558558558543	0.37476998976471687
0.22565306306306288	0.37099830242801696
0.22285054054054032	0.3672565790884702
0.22004801801801777	0.3635460417542406
0.2172454954954952	0.3598554994853913
0.21444297297297288	0.3561671306314738
0.21164045045045032	0.35246385378526895
0.20883792792792777	0.3487354555599936
0.20603540540540521	0.34498126569181625
0.20323288288288266	0.3412085710138704
0.2004303603603601	0.33742759468341027
0.19762783783783777	0.3336451287896654
0.19482531531531522	0.3298593514002857
0.19202279279279266	0.3260578546108594
0.1892202702702701	0.32221968090482483
0.18641774774774755	0.31832068917922063
0.183615225225225	0.31434039662119523
0.18081270270270244	0.31026798081293344
0.1780101801801801	0.30610550941515496
0.17520765765765756	0.30186750688214614
0.172405135135135	0.2975772501459236
0.16960261261261245	0.29326122429615725
0.1668000900900899	0.2889436019253345
0.16399756756756734	0.28464232588636607
0.16119504504504478	0.28036754727821345
0.15839252252252245	0.27612217264593986
0.1555899999999999	0.2719035249097725
0.15278747747747734	0.26770491363995214
0.14998495495495479	0.2635162927145866
0.14718243243243223	0.25932395094252
0.14437990990990968	0.25510996068861863
0.14157738738738712	0.2508525195585165
0.1387748648648648	0.24652813515217026
0.13597234234234223	0.24211585511384281
0.13316981981981968	0.23760272226108536
0.13036729729729712	0.23298877263517048
0.12756477477477457	0.22828960062675824
0.12476225225225201	0.2235349977976993
0.12195972972972946	0.2187633377755035
0.11915720720720713	0.21401284919258962
0.11635468468468457	0.20931215536027525
0.11355216216216202	0.2046729685712804
0.11074963963963946	0.2000873511891503
0.10794711711711691	0.19553058988527164
0.10514459459459435	0.19096890746713147
0.1023420720720718	0.18636958889804678
0.09953954954954947	0.18171022640383427
0.09673702702702691	0.17698404190932984
0.09393450450450436	0.17219957800320262
0.0911319819819818	0.16737502036996968
0.08832945945945925	0.16252933425721008
0.08552693693693669	0.15767356759965515
0.08272441441441436	0.15280564523882736
0.0799218918918918	0.14791072586146048
0.07711936936936925	0.14296713650377668
0.0743168468468467	0.13795576836691373
0.07151432432432414	0.13286939497145023
0.06871180180180159	0.1277182111596198
0.06590927927927903	0.12252910071667239
0.0631067567567567	0.11733833666332072
0.060304234234234144	0.11217984266086556
0.05750171171171159	0.10707292503083687
0.054699189189189035	0.10201384919682474
0.05189666666666648	0.09697455539872141
0.049094144144143925	0.09190950277599952
0.04629162162162137	0.08676886251260493
0.04348909909909904	0.08151400403804532
0.04068657657657648	0.07613024605317559
0.03788405405405393	0.07063255764292847
0.035081531531531374	0.06506209923293055
0.03227900900900882	0.059474472852164506
0.029476486486486264	0.05392330764531128
0.02667396396396371	0.04844439984214932
0.023871441441441377	0.04304550049314415
0.021068918918918822	0.037705023418396044
0.018266396396396267	0.03238003123937905
0.015463873873873712	0.027020824691949663
0.012661351351351158	0.02158732683929715
0.009858828828828603	0.01606193030058589
0.007056306306306048	0.010454724886287237
0.004253783783783716	0.004799606838561288
0.0014512612612611608	-0.0008571956713734896
-0.001351261261261394	-0.006472187918789174
-0.004153783783783949	-0.012018202293928415
-0.006956306306306503	-0.017492103779070067
-0.009758828828829058	-0.022914290952405325
-0.012561351351351613	-0.028320481480652915
-0.015363873873873946	-0.03374881266700025
-0.0181663963963965	-0.03922671521147181
-0.020968918918919055	-0.04476188902011646
-0.02377144144144161	-0.050340128952948926
-0.026573963963964164	-0.05593031578667951
-0.02937648648648672	-0.061494473706739106
-0.03217900900900905	-0.06699922891942817
-0.03498153153153161	-0.07242478354852533
-0.03778405405405416	-0.07776865173119174
-0.040586576576576716	-0.08304342193943903
-0.04338909909909927	-0.0882699510927053
-0.046191621621621826	-0.09346889292327681
-0.04899414414414438	-0.09865381277756258
-0.05179666666666671	-0.10382827820549545
-0.05459918918918927	-0.1089876182357577
-0.05740171171171182	-0.11412418316863326
-0.06020423423423438	-0.11923361502231705
-0.06300675675675693	-0.12431933502575149
-0.06580927927927949	-0.12939325162144666
-0.06861180180180204	-0.13447225741231061
-0.07141432432432437	-0.13957180179495488
-0.07421684684684693	-0.1446990369901997
-0.07701936936936948	-0.14984827994328354
-0.07982189189189204	-0.15500072245841962
-0.0826244144144146	-0.16012876637105178
-0.08542693693693715	-0.16520364633314272
-0.0882294594594597	-0.1702037717566301
-0.09103198198198204	-0.17512092861187972
-0.09383450450450459	-0.17996223490485858
-0.09663702702702714	-0.1847472563098685
-0.0994395495495497	-0.1895013975790109
-0.10224207207207225	-0.1942479613706674
-0.10504459459459481	-0.1990016473327772
-0.10784711711711736	-0.20376562645067092
-0.1106496396396397	-0.20853292446691202
-0.11345216216216225	-0.21329121961281688
-0.1162546846846848	-0.2180289173962084
-0.11905720720720736	-0.22273996967374016
-0.12185972972972992	-0.22742549396975792
-0.12466225225225247	-0.232091586693903
-0.12746477477477502	-0.2367442933439598
-0.13026729729729736	-0.24138389638914698
-0.1330698198198199	-0.2460010443818445
-0.13587234234234247	-0.2505766253371024
-0.13867486486486502	-0.255085905193081
-0.14147738738738758	-0.25950581794797695
-0.14427990990991013	-0.2638230164795566
-0.14708243243243246	-0.268039854021525
-0.14988495495495502	-0.27217604278335666
-0.15268747747747757	-0.2762651350638336
-0.15549000000000013	-0.28034670123849353
-0.15829252252252268	-0.28445652741314714
-0.16109504504504524	-0.2886178161919652
-0.1638975675675678	-0.2928360253681706
-0.16670009009009013	-0.2970987607710827
-0.16950261261261268	-0.3013804938374017
-0.17230513513513523	-0.3056503812639905
-0.1751076576576578	-0.3098806270055596
-0.17791018018018034	-0.3140528947386568
-0.1807127027027029	-0.3181611659137887
-0.18351522522522545	-0.32221077066279397
-0.1863177477477478	-0.32621458585412816
-0.18912027027027034	-0.33018814715713113
-0.1919227927927929	-0.3341454379882108
-0.19472531531531545	-0.3380964753782551
-0.197527837837838	-0.34204684186587025
-0.20033036036036056	-0.3459984522544474
-0.20313288288288311	-0.3499504572985303
-0.20593540540540545	-0.3538994111572244
-0.208737927927928	-0.3578385251574862
-0.21154045045045056	-0.3617566407080733
-0.2143429729729731	-0.3656380617817027
-0.21714549549549567	-0.36946429801464503
-0.21994801801801822	-0.3732180496895056
-0.22275054054054078	-0.3768886752852301
-0.2255530630630631	-0.3804773825204634
-0.22835558558558566	-0.383999955364878
-0.23115810810810822	-0.38748526662189725
-0.23396063063063077	-0.3909690920828524
-0.23676315315315333	-0.3944844502013079
-0.23956567567567588	-0.3980512216719507
-0.24236819819819821	-0.40166852932038183
-0.24517072072072077	-0.4053128921161104
-0.24797324324324332	-0.40894353337684314
-0.2507757657657659	-0.41251389186906834
-0.25357828828828843	-0.41598613272511414
-0.256380810810811	-0.41934410441653097
-0.25918333333333354	-0.4226003043124457
-0.2619858558558559	-0.4257940816501082
-0.26478837837837843	-0.42898105769663303
-0.267590900900901	-0.4322166947205576
-0.27039342342342354	-0.43553908537694613
-0.2731959459459461	-0.4389565730919707
-0.27599846846846865	-0.4424444781383538
-0.2788009909909912	-0.4459523577199785
-0.28160351351351354	-0.44941977675656314
-0.2844060360360361	-0.4527956625645024
-0.28720855855855865	-0.4560549709907326
-0.2900110810810812	-0.45920711378385387
-0.29281360360360376	-0.46229320395873325
-0.2956161261261263	-0.46537283380407385
-0.29841864864864887	-0.4685045947089275
-0.3012211711711712	-0.4717266937519516
-0.30402369369369375	-0.47504407109326346
-0.3068262162162163	-0.4784263292288206
-0.30962873873873886	-0.48181723347200095
-0.3124312612612614	-0.4851527191121347
-0.31523378378378397	-0.48838153174012616
-0.3180363063063065	-0.4914817799361502
-0.32083882882882886	-0.4944680736708588
-0.3236413513513514	-0.49738707320175385
-0.32644387387387397	-0.5003031013703934
-0.3292463963963965	-0.5032786747171694
-0.3320489189189191	-0.5063563128700019
-0.33485144144144163	-0.5095473174322285
-0.3376539639639642	-0.512830654659391
-0.3404564864864865	-0.5161615631861525
-0.3432590090090091	-0.5194862846746617
-0.34606153153153163	-0.522757496622617
-0.3488640540540542	-0.5259452037936996
-0.35166657657657674	-0.5290398819566646
-0.3544690990990993	-0.5320477615046801
-0.3572716216216216	-0.5349811179539183
-0.3600741441441442	-0.5378481936124697
-0.36287666666666674	-0.5406472720147448
-0.3656791891891893	-0.5433675297073317
-0.36848171171171185	-0.5459963430615031
-0.3712842342342344	-0.5485298785547179
-0.37408675675675696	-0.5509821669912676
-0.3768892792792793	-0.5533881317328824
-0.37969180180180184	-0.555798173712067
-0.3824943243243244	-0.558265162362918
-0.38529684684684695	-0.5608278386303545
-0.3880993693693695	-0.5634964836709315
-0.39090189189189206	-0.5662464621609096
-0.3937044144144146	-0.5690228745659078
-0.39650693693693695	-0.5717557987664152
-0.3993094594594595	-0.5743817631468511
-0.40211198198198206	-0.5768645602259448
-0.4049145045045046	-0.57920826653111
-0.40771702702702717	-0.5814575892829357
-0.4105195495495496	-0.5836847415334601
-0.41332207207207217	-0.5859666081379373
-0.4161245945945947	-0.5883594364685292
-0.4189271171171173	-0.5908794215355242
-0.4217296396396397	-0.5934958778669819
-0.4245321621621623	-0.5961396815964846
-0.42733468468468483	-0.5987246255060843
-0.4301372072072073	-0.6011749466551073
-0.4329397297297298	-0.6034500662445648
-0.4357422522522524	-0.6055583245981404
-0.4385447747747748	-0.6075550071227676
-0.4413472972972974	-0.6095251017469709
-0.44414981981981994	-0.6115562958061709
-0.4469523423423425	-0.6137110055440442
-0.44975486486486493	-0.6160066127857562
-0.4525573873873875	-0.6184104093756599
-0.45535990990991004	-0.6208508981994705
-0.4581624324324325	-0.6232416859030916
-0.46096495495495504	-0.6255100378132701
-0.4637674774774776	-0.6276206448904527
-0.46657000000000015	-0.629586782927851
-0.4693725225225226	-0.6314652740075586
-0.47217504504504515	-0.6333370664390399
-0.4749775675675677	-0.6352800193701129
-0.47778009009009015	-0.6373430212949072
-0.4805826126126127	-0.6395300528637367
-0.48338513513513526	-0.6417994201346837
-0.4861876576576578	-0.6440782883737857
-0.48899018018018026	-0.646287553894973
-0.4917927027027028	-0.6483686982342558
-0.49459522522522537	-0.6503036843835892
-0.4973977477477478	-0.6521213379894157
-0.5002002702702704	-0.6538881769879741
-0.5030027927927929	-0.6556867840832661
-0.5058053153153154	-0.6575888550656823
-0.5086078378378379	-0.6596316936638591
-0.5114103603603605	-0.6618056723772743
-0.514212882882883	-0.6640565139354415
-0.5170154054054055	-0.6663014266660205
-0.519817927927928	-0.6684537503582417
-0.5226204504504506	-0.6704482432014047
-0.525422972972973	-0.6722592180254945
-0.5282254954954956	-0.6739062918005376
-0.5310280180180181	-0.6754466167075082
-0.5338305405405407	-0.6769567198548836
-0.5366330630630631	-0.6785101128528348
-0.5394355855855857	-0.6801577323333536
-0.5422381081081082	-0.6819168748944773
-0.5450406306306307	-0.683771192614653
-0.5478431531531532	-0.6856806364381467
-0.5506456756756758	-0.6875972109919541
-0.5534481981981982	-0.6894809714934309
-0.5562507207207208	-0.6913111928055344
-0.5590532432432433	-0.6930897450111793
-0.5618557657657659	-0.6948365801623435
-0.5646582882882883	-0.6965798421846856
-0.5674608108108109	-0.698344602588489
-0.5702633333333335	-0.7001441999132398
-0.5730658558558559	-0.7019767791959892
-0.5758683783783785	-0.7038275052307545
-0.578670900900901	-0.7056748800855757
-0.5814734234234236	-0.7074983480277757
-0.584275945945946	-0.709284284953356
-0.5870784684684686	-0.711028454938516
-0.5898809909909911	-0.7127345983847637
-0.5926835135135136	-0.7144103396544845
-0.5954860360360361	-0.7160624912739912
-0.5982885585585587	-0.7176938016903858
-0.6010910810810811	-0.7193023386120485
-0.6038936036036037	-0.7208834326053759
-0.6066961261261262	-0.7224329758695798
-0.6094986486486488	-0.7239503414857393
-0.6123011711711712	-0.7254394530753012
-0.6151036936936938	-0.7269074513326388
-0.6179062162162163	-0.7283615611431269
-0.6207087387387388	-0.7298056545236637
-0.6235112612612613	-0.7312382376460274
-0.6263137837837839	-0.7326530469214476
-0.6291163063063064	-0.7340423270050849
-0.6319188288288289	-0.735401635009342
-0.6347213513513514	-0.7367341879270264
-0.637523873873874	-0.7380527186733381
-0.6403263963963964	-0.7393776054038439
-0.643128918918919	-0.7407314234821756
-0.6459314414414415	-0.7421315254916709
-0.6487339639639641	-0.7435832109394291
-0.6515364864864865	-0.7450760960197256
-0.6543390090090091	-0.7465853550866075
-0.6571415315315317	-0.7480778718938437
-0.6599440540540541	-0.7495215797344383
-0.6627465765765767	-0.7508950287094514
-0.6655490990990992	-0.7521939753408933
-0.6683516216216216	-0.7534326773275128
-0.6711541441441442	-0.7546393195495678
-0.6739566666666668	-0.7558470020049366
-0.6767591891891893	-0.7570832794925393
-0.6795617117117118	-0.7583617906848863
-0.6823642342342343	-0.7596788331053101
-0.6851667567567569	-0.7610160464637366
-0.6879692792792793	-0.7623482401109043
-0.6907718018018019	-0.7636535843295189
-0.6935743243243244	-0.7649225236950483
-0.696376846846847	-0.7661621784908887
-0.6991793693693694	-0.7673945479149931
-0.701981891891892	-0.7686489856357301
-0.7047844144144145	-0.7699514363881148
-0.707586936936937	-0.7713140993190422
-0.7103894594594595	-0.7727291089594324
-0.7131919819819821	-0.7741685221896404
-0.7159945045045045	-0.7755908180662121
-0.7187970270270271	-0.7769519706561652
-0.7215995495495496	-0.7782176709019142
-0.7244020720720722	-0.7793729409979571
-0.7272045945945946	-0.7804262886121927
-0.7300071171171172	-0.7814073486471942
-0.7328096396396397	-0.7823590216429761
-0.7356121621621622	-0.7833267393946464
-0.7384146846846847	-0.7843481504335958
-0.7412172072072073	-0.7854460581471043
-0.7440197297297299	-0.7866260994792622
-0.7468222522522523	-0.787878956816658
-0.7496247747747748	-0.7891854757110783
-0.7524272972972974	-0.7905224017634827
-0.7552298198198198	-0.7918667235210843
-0.7580323423423424	-0.7931976234990425
-0.760834864864865	-0.7944963295556349
-0.7636373873873875	-0.7957451711291814
-0.76643990990991	-0.7969274595603688
-0.7692424324324325	-0.7980293061946231
-0.7720449549549551	-0.7990433875583187
-0.7748474774774775	-0.799973441201135
-0.7776500000000001	-0.8008374732967289
-0.7804525225225226	-0.8016676727645684
-0.7832550450450451	-0.8025059342605765
-0.7860575675675676	-0.803395411606793
-0.7888600900900902	-0.8043701057995902
-0.7916626126126127	-0.805445523726551
-0.7944651351351352	-0.806613478968665
-0.7972676576576577	-0.8078430450874556
-0.8000701801801803	-0.8090878171242863
-0.8028727027027027	-0.8102976002972944
-0.8056752252252253	-0.8114311355985817
-0.8084777477477478	-0.8124660426892518
-0.8112802702702704	-0.8134030006169408
-0.8140827927927928	-0.8142630425001824
-0.8168853153153154	-0.8150790921167974
-0.8196878378378379	-0.8158847454971838
-0.8224903603603604	-0.8167041449388772
-0.8252928828828829	-0.8175463058792314
-0.8280954054054055	-0.8184056048927457
-0.8308979279279279	-0.8192678999381788
-0.8337004504504505	-0.8201197246662917
-0.836502972972973	-0.8209569019723182
-0.8393054954954956	-0.8217891550750858
-0.842108018018018	-0.8226387807795146
-0.8449105405405406	-0.8235336616359761
-0.8477130630630632	-0.82449703712469
-0.8505155855855856	-0.8255377499905294
-0.8533181081081082	-0.8266446492054607
-0.8561206306306307	-0.8277874552922169
-0.8589231531531533	-0.8289241489315309
-0.8617256756756757	-0.8300126211793035
-0.8645281981981983	-0.8310227541782249
-0.8673307207207208	-0.8319448584436819
-0.8701332432432433	-0.8327915842300813
-0.8729357657657658	-0.8335926476457942
-0.8757382882882884	-0.834384192104332
-0.8785408108108108	-0.8351964670614571
-0.8813433333333334	-0.8360440840098371
-0.8841458558558559	-0.836922189136502
-0.8869483783783785	-0.8378097883284175
-0.8897509009009009	-0.8386789122772209
-0.8925534234234235	-0.839506220638258
-0.895355945945946	-0.840282762200713
-0.8981584684684685	-0.8410182571218014
-0.900960990990991	-0.8417382289547748
-0.9037635135135136	-0.8424748997662292
-0.9065660360360361	-0.8432550528378027
-0.9093685585585587	-0.8440892410135092
-0.9121710810810811	-0.8449663402981038
-0.9149736036036036	-0.8458556308725593
-0.9177761261261261	-0.8467159574248486
-0.9205786486486487	-0.8475090001265708
-0.9233811711711712	-0.8482121716536455
-0.9261836936936938	-0.8488266943312641
-0.9289862162162162	-0.8493780114828626
-0.9317887387387388	-0.8499083037691282
-0.9345912612612612	-0.8504636055665831
-0.9373937837837838	-0.8510798918844316
-0.9401963063063064	-0.8517728663229247
-0.9429988288288289	-0.8525348861344344
-0.9458013513513515	-0.8533399542463684
-0.9486038738738739	-0.8541548640851231
-0.9514063963963965	-0.8549524026300586
-0.9542089189189189	-0.855721777642086
-0.9570114414414415	-0.8564724134179631
-0.959813963963964	-0.8572296291958494
-0.9626164864864866	-0.8580236532832162
-0.9654190090090091	-0.8588758992496763
-0.9682215315315316	-0.8597875515125766
-0.9710240540540541	-0.8607348512935107
-0.9738265765765766	-0.8616732326236327
-0.9766290990990991	-0.862549384030824
-0.9794316216216217	-0.8633174634118663
-0.9822341441441442	-0.8639540731892723
-0.9850366666666668	-0.864466806545755
-0.9878391891891892	-0.8648931809825386
-0.9906417117117118	-0.8652899386345716
-0.9934442342342342	-0.8657159585227925
-0.9962467567567568	-0.8662142820116248
-0.9990492792792793	-0.8667992080138378
-1.0018518018018019	-0.8674528724762351
-1.0046543243243244	-0.868132661036511
-1.0074568468468468	-0.86878720846931
-1.0102593693693693	-0.8693758020002786
-1.0130618918918919	-0.8698847166386785
-1.0158644144144144	-0.870334828391695
-1.018666936936937	-0.8707775480007363
-1.0214694594594596	-0.8712798485307323
-1.024271981981982	-0.8719027339749301
-1.0270745045045047	-0.8726797616778634
-1.029877027027027	-0.8736024486600256
-1.0326795495495495	-0.8746174692656914
-1.035482072072072	-0.8756370733092342
-1.0382845945945947	-0.8765601912784902
-1.0410871171171172	-0.8772984625842559
-1.0438896396396395	-0.8777999036885373
-1.046692162162162	-0.8780635672327575
-1.0494946846846847	-0.8781411106574444
-1.0522972072072072	-0.8781248952669329
-1.0550997297297298	-0.8781259598868205
-1.0579022522522523	-0.8782478759634735
-1.0607047747747749	-0.8785633700600246
-1.0635072972972974	-0.8790995305249192
-1.06630981981982	-0.8798348108636209
-1.0691123423423423	-0.88070773655499
-1.0719148648648649	-0.8816341931277758
-1.0747173873873874	-0.8825282440552944
-1.07751990990991	-0.8833210337598407
-1.0803224324324325	-0.8839734285004828
-1.0831249549549549	-0.8844801685622192
-1.0859274774774774	-0.8848657408677041
-1.08873	-0.8851742198261361
-1.0915325225225225	-0.8854564618842282
-1.094335045045045	-0.8857581032811197
-1.0971375675675676	-0.8861109654284507
-1.0999400900900902	-0.8865291194169684
-1.1027426126126127	-0.8870094775597013
-1.1055451351351353	-0.8875357574366403
-1.1083476576576576	-0.8880842009344985
-1.1111501801801802	-0.8886295061811678
-1.1139527027027027	-0.8891498570386662
-1.1167552252252253	-0.889630462538717
-1.1195577477477479	-0.8900654407321757
-1.1223602702702702	-0.8904581060245189
-1.1251627927927927	-0.8908197809982312
-1.1279653153153153	-0.8911672697859734
-1.1307678378378379	-0.8915192223680111
-1.1335703603603604	-0.8918918421714126
-1.136372882882883	-0.8922946927995343
-1.1391754054054055	-0.8927276036776106
-1.141977927927928	-0.8931796902861266
-1.1447804504504504	-0.8936311770317338
-1.147582972972973	-0.8940580453231881
-1.1503854954954955	-0.8944386767201005
-1.153188018018018	-0.8947608827242532
-1.1559905405405406	-0.8950272977774398
-1.1587930630630632	-0.8952572711087146
-1.1615955855855855	-0.8954841699473264
-1.164398108108108	-0.8957482397573617
-1.1672006306306306	-0.8960865206406243
-1.1700031531531532	-0.8965223771533279
-1.1728056756756757	-0.8970575962846781
-1.1756081981981983	-0.8976695549396552
-1.1784107207207208	-0.8983147148648842
-1.1812132432432432	-0.8989379818633871
-1.1840157657657657	-0.8994857506698504
-1.1868182882882883	-0.8999192618751692
-1.1896208108108108	-0.9002246120998072
-1.1924233333333334	-0.9004165206582857
-1.195225855855856	-0.9005345959541529
-1.1980283783783783	-0.9006329231649597
-1.2008309009009008	-0.9007657213317788
-1.2036334234234234	-0.9009730222249757
-1.206435945945946	-0.901270424909624
-1.2092384684684685	-0.9016459085184962
-1.212040990990991	-0.9020647133383637
-1.2148435135135136	-0.9024809730811254
-1.2176460360360362	-0.9028527682995307
-1.2204485585585585	-0.9031561721786401
-1.223251081081081	-0.9033940277355039
-1.2260536036036036	-0.9035966230989076
-1.2288561261261262	-0.9038137431374154
-1.2316586486486487	-0.9041001236035173
-1.2344611711711713	-0.9044983788155181
-1.2372636936936936	-0.9050243976605792
-1.2400662162162162	-0.9056596935704129
-1.2428687387387387	-0.9063533484937876
-1.2456712612612613	-0.9070334996028828
-1.2484737837837838	-0.9076255361298116
-1.2512763063063064	-0.9080721108276051
-1.254078828828829	-0.9083493524465058
-1.2568813513513515	-0.9084745465999731
-1.2596838738738738	-0.9085028274800655
-1.2624863963963964	-0.9085134729521422
-1.265288918918919	-0.9085893564001424
-1.2680914414414415	-0.9087951182494853
-1.270893963963964	-0.9091600730790903
-1.2736964864864866	-0.9096706022490655
-1.276499009009009	-0.9102741369612379
-1.2793015315315315	-0.9108935656423351
-1.282104054054054	-0.9114479527958361
-1.2849065765765766	-0.9118737009444866
-1.2877090990990991	-0.9121402445696094
-1.2905116216216217	-0.9122560485859066
-1.2933141441441443	-0.9122635884809298
-1.2961166666666666	-0.912225238494702
-1.2989191891891891	-0.9122046056559423
-1.3017217117117117	-0.9122490341565717
-1.3045242342342342	-0.9123784199650642
-1.3073267567567568	-0.9125833241077823
-1.3101292792792794	-0.9128323482479122
-1.312931801801802	-0.9130858038395344
-1.3157343243243242	-0.9133107984324516
-1.3185368468468468	-0.9134925801809637
-1.3213393693693694	-0.913638398687328
-1.324141891891892	-0.9137727788852039
-1.3269444144144145	-0.9139260867730596
-1.329746936936937	-0.9141205982623386
-1.3325494594594596	-0.9143591823594537
-1.335351981981982	-0.9146208650977323
-1.3381545045045045	-0.9148652177911427
-1.340957027027027	-0.91504447640679
-1.3437595495495496	-0.9151195621531358
-1.3465620720720721	-0.915074666622405
-1.3493645945945947	-0.9149253226224792
-1.352167117117117	-0.9147168590377512
-1.3549696396396396	-0.9145132151617512
-1.3577721621621621	-0.9143792695166444
-1.3605746846846847	-0.9143620698695207
-1.3633772072072072	-0.9144768790520772
-1.3661797297297298	-0.9147025682895871
-1.3689822522522523	-0.9149880138409461
-1.3717847747747747	-0.9152676963697104
-1.3745872972972972	-0.915481777878854
-1.3773898198198198	-0.915594486742108
-1.3801923423423423	-0.9156051500650031
-1.382994864864865	-0.9155485145570204
[truncated: 6 more rows]
