# Supplementary material for: Isolation of a planar π-aromatic Bi5− ring in a cobalt-based inverse-sandwich-type complex
Source: Nat Chem. 2025 Jan 20;17(4):547–55. doi: 10.1038/s41557-024-01713-8 (PMC11964920; doi:10.1038/s41557-024-01713-8)
Supplement: Supplementary file 4 — Original magnetic data of compound 1 and origin file of Fig. 3. [file 41557_2024_1713_MOESM4_ESM.zip › sr_and_T/25.json]

{
   "comment": "corrected Loops",
   "temperature": 0.7,
   "measures": [
      {
         "sr": 0.032,
         "angle": 0,
         "trans": 0,
         "cool_t": 1,
         "comment": "to H_stop",
         "data": [
            [
               -1.3999,
               -0.9183033234035907
            ],
            [
               -1.3970974874874873,
               -0.9180620093953078
            ],
            [
               -1.394294974974975,
               -0.9177800056786887
            ],
            [
               -1.3914924624624623,
               -0.9174774054561032
            ],
            [
               -1.3886899499499499,
               -0.9171993963032059
            ],
            [
               -1.3858874374374373,
               -0.9170002686629171
            ],
            [
               -1.3830849249249249,
               -0.9169230720419383
            ],
            [
               -1.3802824124124122,
               -0.9169819321782846
            ],
            [
               -1.3774798998998998,
               -0.9171533380090098
            ],
            [
               -1.3746773873873872,
               -0.9173798212370197
            ],
            [
               -1.3718748748748748,
               -0.9175853257543598
            ],
            [
               -1.3690723623623622,
               -0.9176975767009299
            ],
            [
               -1.3662698498498498,
               -0.917670261743684
            ],
            [
               -1.3634673373373372,
               -0.9174976999355282
            ],
            [
               -1.3606648248248248,
               -0.9172169841733688
            ],
            [
               -1.3578623123123121,
               -0.9168966089073571
            ],
            [
               -1.3550597997997997,
               -0.9166150180841535
            ],
            [
               -1.3522572872872871,
               -0.9164358625668096
            ],
            [
               -1.3494547747747747,
               -0.9163879141728297
            ],
            [
               -1.346652262262262,
               -0.9164561368947373
            ],
            [
               -1.3438497497497497,
               -0.9165868184612174
            ],
            [
               -1.341047237237237,
               -0.9167050887613113
            ],
            [
               -1.3382447247247247,
               -0.9167391012492616
            ],
            [
               -1.335442212212212,
               -0.9166429707721404
            ],
            [
               -1.3326396996996996,
               -0.916410977412006
            ],
            [
               -1.329837187187187,
               -0.9160784353237155
            ],
            [
               -1.3270346746746746,
               -0.9157090426563308
            ],
            [
               -1.324232162162162,
               -0.9153730169243095
            ],
            [
               -1.3214296496496496,
               -0.9151233919120421
            ],
            [
               -1.318627137137137,
               -0.9149784809085773
            ],
            [
               -1.3158246246246246,
               -0.9149164737553714
            ],
            [
               -1.313022112112112,
               -0.9148840903209932
            ],
            [
               -1.3102195995995995,
               -0.914816487854061
            ],
            [
               -1.307417087087087,
               -0.9146617759862994
            ],
            [
               -1.3046145745745745,
               -0.9144018138350525
            ],
            [
               -1.301812062062062,
               -0.9140620288192884
            ],
            [
               -1.2990095495495495,
               -0.9137064890657158
            ],
            [
               -1.2962070370370369,
               -0.9134192644024515
            ],
            [
               -1.2934045245245245,
               -0.9132776701297547
            ],
            [
               -1.2906020120120119,
               -0.9133258141674363
            ],
            [
               -1.2877994994994995,
               -0.913557023066925
            ],
            [
               -1.2849969869869868,
               -0.9139111233944093
            ],
            [
               -1.2821944744744744,
               -0.9142880052747238
            ],
            [
               -1.2793919619619618,
               -0.9145738261185381
            ],
            [
               -1.2765894494494494,
               -0.9146722260492783
            ],
            [
               -1.2737869369369368,
               -0.9145312813544417
            ],
            [
               -1.2709844244244244,
               -0.9141581355376904
            ],
            [
               -1.2681819119119118,
               -0.9136169346340244
            ],
            [
               -1.2653793993993994,
               -0.9130106971563872
            ],
            [
               -1.2625768868868867,
               -0.9124525131325723
            ],
            [
               -1.2597743743743743,
               -0.9120345313406881
            ],
            [
               -1.2569718618618617,
               -0.9118036528550859
            ],
            [
               -1.2541693493493493,
               -0.9117506234599317
            ],
            [
               -1.2513668368368367,
               -0.9118150619778815
            ],
            [
               -1.2485643243243243,
               -0.9119042065043721
            ],
            [
               -1.2457618118118117,
               -0.9119192786582302
            ],
            [
               -1.2429592992992993,
               -0.9117815056856378
            ],
            [
               -1.2401567867867866,
               -0.9114504759004369
            ],
            [
               -1.2373542742742742,
               -0.9109303102519701
            ],
            [
               -1.2345517617617616,
               -0.9102631229735192
            ],
            [
               -1.2317492492492492,
               -0.9095131052417667
            ],
            [
               -1.2289467367367366,
               -0.9087470942779359
            ],
            [
               -1.2261442242242242,
               -0.9080179719710517
            ],
            [
               -1.2233417117117116,
               -0.9073556536317919
            ],
            [
               -1.2205391991991992,
               -0.9067674298791812
            ],
            [
               -1.2177366866866866,
               -0.9062460895805915
            ],
            [
               -1.2149341741741742,
               -0.9057817087922853
            ],
            [
               -1.2121316616616615,
               -0.9053720474099409
            ],
            [
               -1.2093291491491491,
               -0.9050273838621994
            ],
            [
               -1.2065266366366365,
               -0.9047679424321495
            ],
            [
               -1.203724124124124,
               -0.9046149612738477
            ],
            [
               -1.2009216116116115,
               -0.9045788846611122
            ],
            [
               -1.198119099099099,
               -0.9046493046328765
            ],
            [
               -1.1953165865865865,
               -0.9047907567226514
            ],
            [
               -1.192514074074074,
               -0.9049465013375255
            ],
            [
               -1.1897115615615614,
               -0.9050496962259087
            ],
            [
               -1.186909049049049,
               -0.9050388263688713
            ],
            [
               -1.1841065365365364,
               -0.9048727626033097
            ],
            [
               -1.181304024024024,
               -0.9045408572411371
            ],
            [
               -1.1785015115115114,
               -0.9040650186245069
            ],
            [
               -1.175698998998999,
               -0.9034932044892048
            ],
            [
               -1.1728964864864864,
               -0.9028863984170814
            ],
            [
               -1.170093973973974,
               -0.9023030298083543
            ],
            [
               -1.1672914614614613,
               -0.9017853789950523
            ],
            [
               -1.164488948948949,
               -0.9013516425856889
            ],
            [
               -1.1616864364364363,
               -0.9009953684700509
            ],
            [
               -1.158883923923924,
               -0.9006915999281342
            ],
            [
               -1.1560814114114113,
               -0.9004070883480606
            ],
            [
               -1.153278898898899,
               -0.9001109671770127
            ],
            [
               -1.1504763863863863,
               -0.8997825751470561
            ],
            [
               -1.1476738738738739,
               -0.8994144826576127
            ],
            [
               -1.1448713613613613,
               -0.8990106646049321
            ],
            [
               -1.1420688488488488,
               -0.8985814790262856
            ],
            [
               -1.1392663363363362,
               -0.8981380559799841
            ],
            [
               -1.1364638238238238,
               -0.8976885825737835
            ],
            [
               -1.1336613113113112,
               -0.8972378929317146
            ],
            [
               -1.1308587987987986,
               -0.8967901881249305
            ],
            [
               -1.1280562862862862,
               -0.8963532475269629
            ],
            [
               -1.1252537737737738,
               -0.8959417205569364
            ],
            [
               -1.1224512612612612,
               -0.8955773139981111
            ],
            [
               -1.1196487487487485,
               -0.8952848485124147
            ],
            [
               -1.1168462362362361,
               -0.8950848313761308
            ],
            [
               -1.1140437237237237,
               -0.8949847614640531
            ],
            [
               -1.111241211211211,
               -0.8949722466071381
            ],
            [
               -1.1084386986986985,
               -0.8950128068976688
            ],
            [
               -1.105636186186186,
               -0.8950539647506943
            ],
            [
               -1.1028336736736737,
               -0.8950352658643264
            ],
            [
               -1.100031161161161,
               -0.8949018716328145
            ],
            [
               -1.0972286486486484,
               -0.8946179922007438
            ],
            [
               -1.094426136136136,
               -0.8941761816875904
            ],
            [
               -1.0916236236236236,
               -0.8935995274897577
            ],
            [
               -1.088821111111111,
               -0.8929357591507616
            ],
            [
               -1.0860185985985984,
               -0.892244678172377
            ],
            [
               -1.083216086086086,
               -0.8915823321020986
            ],
            [
               -1.0804135735735736,
               -0.8909863883551741
            ],
            [
               -1.077611061061061,
               -0.8904668733215189
            ],
            [
               -1.0748085485485483,
               -0.8900049074954688
            ],
            [
               -1.072006036036036,
               -0.8895597488453122
            ],
            [
               -1.0692035235235235,
               -0.8890820533865047
            ],
            [
               -1.066401011011011,
               -0.888529491856259
            ],
            [
               -1.0635984984984983,
               -0.8878802405703394
            ],
            [
               -1.060795985985986,
               -0.8871405538365926
            ],
            [
               -1.0579934734734735,
               -0.8863443905387709
            ],
            [
               -1.0551909609609609,
               -0.88554536201751
            ],
            [
               -1.0523884484484483,
               -0.8848034079990255
            ],
            [
               -1.0495859359359359,
               -0.884169980352763
            ],
            [
               -1.0467834234234235,
               -0.8836757606163934
            ],
            [
               -1.0439809109109108,
               -0.8833240423924165
            ],
            [
               -1.0411783983983982,
               -0.8830911919222353
            ],
            [
               -1.0383758858858858,
               -0.8829335970296384
            ],
            [
               -1.0355733733733734,
               -0.8827988122791117
            ],
            [
               -1.0327708608608608,
               -0.8826376665513718
            ],
            [
               -1.0299683483483482,
               -0.8824141267487391
            ],
            [
               -1.0271658358358358,
               -0.8821106228686866
            ],
            [
               -1.0243633233233234,
               -0.8817280039419311
            ],
            [
               -1.0215608108108107,
               -0.8812808497167464
            ],
            [
               -1.0187582982982981,
               -0.8807900618170688
            ],
            [
               -1.0159557857857857,
               -0.880275194380028
            ],
            [
               -1.0131532732732733,
               -0.8797487686344876
            ],
            [
               -1.0103507607607607,
               -0.8792139815743494
            ],
            [
               -1.007548248248248,
               -0.8786660622720828
            ],
            [
               -1.0047457357357357,
               -0.8780964104847273
            ],
            [
               -1.0019432232232233,
               -0.877497886701953
            ],
            [
               -0.9991407107107106,
               -0.8768693976585606
            ],
            [
               -0.9963381981981981,
               -0.8762182552823097
            ],
            [
               -0.9935356856856856,
               -0.8755595416659154
            ],
            [
               -0.9907331731731731,
               -0.8749126454435865
            ],
            [
               -0.9879306606606606,
               -0.8742959748438581
            ],
            [
               -0.9851281481481481,
               -0.8737213751132078
            ],
            [
               -0.9823256356356356,
               -0.8731898598193326
            ],
            [
               -0.9795231231231231,
               -0.8726899080419477
            ],
            [
               -0.9767206106106106,
               -0.8721988974685544
            ],
            [
               -0.973918098098098,
               -0.8716874272005719
            ],
            [
               -0.9711155855855855,
               -0.8711255464086607
            ],
            [
               -0.968313073073073,
               -0.870489427471191
            ],
            [
               -0.9655105605605605,
               -0.8697669134862511
            ],
            [
               -0.962708048048048,
               -0.8689606439990405
            ],
            [
               -0.9599055355355355,
               -0.8680880405024971
            ],
            [
               -0.957103023023023,
               -0.8671781662277791
            ],
            [
               -0.9543005105105105,
               -0.8662661832161129
            ],
            [
               -0.951497997997998,
               -0.8653866469255633
            ],
            [
               -0.9486954854854854,
               -0.8645670905943037
            ],
            [
               -0.9458929729729728,
               -0.86382322260803
            ],
            [
               -0.9430904604604604,
               -0.8631566387575682
            ],
            [
               -0.9402879479479478,
               -0.8625553546870051
            ],
            [
               -0.9374854354354354,
               -0.8619968449639643
            ],
            [
               -0.9346829229229228,
               -0.8614527815621258
            ],
            [
               -0.9318804104104104,
               -0.8608944000409713
            ],
            [
               -0.9290778978978977,
               -0.8602974222823354
            ],
            [
               -0.9262753853853853,
               -0.8596456945114175
            ],
            [
               -0.9234728728728727,
               -0.85893306831561
            ],
            [
               -0.9206703603603603,
               -0.8581634481648452
            ],
            [
               -0.9178678478478477,
               -0.857349253223062
            ],
            [
               -0.9150653353353353,
               -0.8565087375575255
            ],
            [
               -0.9122628228228227,
               -0.8556626770361426
            ],
            [
               -0.9094603103103103,
               -0.8548309018119862
            ],
            [
               -0.9066577977977976,
               -0.8540290868859297
            ],
            [
               -0.9038552852852852,
               -0.8532661551594902
            ],
            [
               -0.9010527727727726,
               -0.8525426104991263
            ],
            [
               -0.8982502602602602,
               -0.8518500788768688
            ],
            [
               -0.8954477477477477,
               -0.8511722484313391
            ],
            [
               -0.8926452352352352,
               -0.8504872259161993
            ],
            [
               -0.8898427227227227,
               -0.8497710647736492
            ],
            [
               -0.8870402102102102,
               -0.8490019176561441
            ],
            [
               -0.8842376976976977,
               -0.8481640166528359
            ],
            [
               -0.8814351851851852,
               -0.8472505949595206
            ],
            [
               -0.8786326726726726,
               -0.8462650118305122
            ],
            [
               -0.8758301601601601,
               -0.8452197357505988
            ],
            [
               -0.8730276476476476,
               -0.844133396686926
            ],
            [
               -0.8702251351351351,
               -0.8430266787894347
            ],
            [
               -0.8674226226226226,
               -0.8419182019839297
            ],
            [
               -0.8646201101101101,
               -0.8408215824045862
            ],
            [
               -0.8618175975975975,
               -0.8397445134147314
            ],
            [
               -0.859015085085085,
               -0.8386900489616096
            ],
            [
               -0.8562125725725724,
               -0.837659498211645
            ],
            [
               -0.8534100600600599,
               -0.8366557175016485
            ],
            [
               -0.8506075475475474,
               -0.83568535092858
            ],
            [
               -0.8478050350350349,
               -0.8347588489420541
            ],
            [
               -0.8450025225225224,
               -0.8338878381639474
            ],
            [
               -0.8422000100100099,
               -0.8330804054693657
            ],
            [
               -0.8393974974974974,
               -0.8323357634939328
            ],
            [
               -0.8365949849849849,
               -0.831640247486791
            ],
            [
               -0.8337924724724723,
               -0.8309664346364456
            ],
            [
               -0.8309899599599598,
               -0.8302763614523172
            ],
            [
               -0.8281874474474473,
               -0.8295285567578847
            ],
            [
               -0.8253849349349348,
               -0.8286872964076728
            ],
            [
               -0.8225824224224223,
               -0.8277315639979967
            ],
            [
               -0.8197799099099098,
               -0.8266610172046354
            ],
            [
               -0.8169773973973973,
               -0.8254969367903007
            ],
            [
               -0.8141748848848848,
               -0.8242775177641433
            ],
            [
               -0.8113723723723723,
               -0.8230485451308798
            ],
            [
               -0.8085698598598597,
               -0.8218519498446928
            ],
            [
               -0.8057673473473472,
               -0.820715479894925
            ],
            [
               -0.8029648348348347,
               -0.8196464745441125
            ],
            [
               -0.8001623223223222,
               -0.8186315376279538
            ],
            [
               -0.7973598098098097,
               -0.8176421225949684
            ],
            [
               -0.7945572972972972,
               -0.8166442281545154
            ],
            [
               -0.7917547847847847,
               -0.815609145366488
            ],
            [
               -0.7889522722722722,
               -0.8145219113709592
            ],
            [
               -0.7861497597597596,
               -0.8133849146738004
            ],
            [
               -0.7833472472472471,
               -0.812215709756944
            ],
            [
               -0.7805447347347346,
               -0.8110400054046731
            ],
            [
               -0.7777422222222221,
               -0.8098823588558008
            ],
            [
               -0.7749397097097096,
               -0.8087578129900141
            ],
            [
               -0.7721371971971971,
               -0.8076673201789402
            ],
            [
               -0.7693346846846846,
               -0.8065984389770744
            ],
            [
               -0.7665321721721721,
               -0.8055309316835553
            ],
            [
               -0.7637296596596596,
               -0.8044451681712954
            ],
            [
               -0.760927147147147,
               -0.8033302471344219
            ],
            [
               -0.7581246346346345,
               -0.8021888261045664
            ],
            [
               -0.755322122122122,
               -0.8010367850314681
            ],
            [
               -0.7525196096096095,
               -0.79989765136063
            ],
            [
               -0.749717097097097,
               -0.7987935709824541
            ],
            [
               -0.7469145845845845,
               -0.7977358802326664
            ],
            [
               -0.744112072072072,
               -0.7967185767661609
            ],
            [
               -0.7413095595595595,
               -0.7957171077256255
            ],
            [
               -0.738507047047047,
               -0.7946931798852741
            ],
            [
               -0.7357045345345344,
               -0.7936043199185416
            ],
            [
               -0.7329020220220219,
               -0.7924153344062885
            ],
            [
               -0.7300995095095094,
               -0.791108164409436
            ],
            [
               -0.7272969969969969,
               -0.7896871122365277
            ],
            [
               -0.7244944844844844,
               -0.7881778712850411
            ],
            [
               -0.7216919719719719,
               -0.786620726440648
            ],
            [
               -0.7188894594594594,
               -0.7850600741215519
            ],
            [
               -0.7160869469469469,
               -0.7835334647782333
            ],
            [
               -0.7132844344344343,
               -0.7820633789009421
            ],
            [
               -0.7104819219219218,
               -0.7806539465548288
            ],
            [
               -0.7076794094094093,
               -0.7792931761101585
            ],
            [
               -0.7048768968968968,
               -0.7779595310712728
            ],
            [
               -0.7020743843843843,
               -0.7766304449427615
            ],
            [
               -0.6992718718718718,
               -0.7752899653197824
            ],
            [
               -0.6964693593593593,
               -0.7739332399620962
            ],
            [
               -0.6936668468468468,
               -0.772566761670133
            ],
            [
               -0.6908643343343343,
               -0.7712047294407527
            ],
            [
               -0.6880618218218217,
               -0.769863071882543
            ],
            [
               -0.6852593093093092,
               -0.7685532526265553
            ],
            [
               -0.6824567967967967,
               -0.7672778132984601
            ],
            [
               -0.6796542842842842,
               -0.7660288446887022
            ],
            [
               -0.6768517717717717,
               -0.7647895360418264
            ],
            [
               -0.6740492592592592,
               -0.7635380155363418
            ],
            [
               -0.6712467467467467,
               -0.7622521557841382
            ],
            [
               -0.6684442342342342,
               -0.760913988892634
            ],
            [
               -0.6656417217217216,
               -0.7595127691135604
            ],
            [
               -0.6628392092092091,
               -0.7580463104427431
            ],
            [
               -0.6600366966966966,
               -0.7565207532224723
            ],
            [
               -0.6572341841841841,
               -0.7549491971282165
            ],
            [
               -0.6544316716716716,
               -0.7533496408128364
            ],
            [
               -0.6516291591591591,
               -0.7517424948777331
            ],
            [
               -0.6488266466466466,
               -0.7501477635345175
            ],
            [
               -0.6460241341341341,
               -0.7485819770277793
            ],
            [
               -0.6432216216216216,
               -0.7470551496955999
            ],
            [
               -0.640419109109109,
               -0.7455683459751918
            ],
            [
               -0.6376165965965965,
               -0.7441126648325369
            ],
            [
               -0.634814084084084,
               -0.7426703980062137
            ],
            [
               -0.6320115715715715,
               -0.7412186730378478
            ],
            [
               -0.629209059059059,
               -0.7397351250233111
            ],
            [
               -0.6264065465465465,
               -0.7382042945471179
            ],
            [
               -0.623604034034034,
               -0.736622865685981
            ],
            [
               -0.6208015215215215,
               -0.7350018448074027
            ],
            [
               -0.617999009009009,
               -0.7333644714394669
            ],
            [
               -0.6151964964964964,
               -0.7317399195990706
            ],
            [
               -0.6123939839839839,
               -0.7301543135937798
            ],
            [
               -0.6095914714714714,
               -0.7286217304322062
            ],
            [
               -0.6067889589589589,
               -0.7271382203233125
            ],
            [
               -0.6039864464464464,
               -0.7256812085284416
            ],
            [
               -0.6011839339339339,
               -0.7242150592841952
            ],
            [
               -0.5983814214214214,
               -0.7227015488481969
            ],
            [
               -0.5955789089089089,
               -0.721112188273975
            ],
            [
               -0.5927763963963963,
               -0.7194384219021359
            ],
            [
               -0.5899738838838838,
               -0.7176961106068278
            ],
            [
               -0.5871713713713713,
               -0.7159223657733977
            ],
            [
               -0.5843688588588588,
               -0.7141652502372087
            ],
            [
               -0.5815663463463463,
               -0.7124693063508842
            ],
            [
               -0.5787638338338338,
               -0.7108614543380793
            ],
            [
               -0.5759613213213213,
               -0.7093419190945864
            ],
            [
               -0.5731588088088088,
               -0.707883364442933
            ],
            [
               -0.5703562962962963,
               -0.7064387699674655
            ],
            [
               -0.5675537837837837,
               -0.7049556413826565
            ],
            [
               -0.5647512712712712,
               -0.7033919165989195
            ],
            [
               -0.5619487587587587,
               -0.701728229554156
            ],
            [
               -0.5591462462462462,
               -0.6999723335354284
            ],
            [
               -0.5563437337337337,
               -0.6981541384878438
            ],
            [
               -0.5535412212212212,
               -0.6963131042733426
            ],
            [
               -0.5507387087087087,
               -0.6944825110381854
            ],
            [
               -0.5479361961961962,
               -0.6926763864927521
            ],
            [
               -0.5451336836836836,
               -0.6908840931467983
            ],
            [
               -0.5423311711711711,
               -0.6890749548641022
            ],
            [
               -0.5395286586586586,
               -0.6872116878180494
            ],
            [
               -0.5367261461461461,
               -0.6852680454777118
            ],
            [
               -0.5339236336336336,
               -0.6832442068903037
            ],
            [
               -0.5311211211211211,
               -0.6811737825601174
            ],
            [
               -0.5283186086086086,
               -0.6791188808632591
            ],
            [
               -0.5255160960960961,
               -0.6771536837027143
            ],
            [
               -0.5227135835835836,
               -0.6753410940254732
            ],
            [
               -0.519911071071071,
               -0.6737098103835288
            ],
            [
               -0.5171085585585585,
               -0.6722396187097328
            ],
            [
               -0.514306046046046,
               -0.6708605007341382
            ],
            [
               -0.5115035335335335,
               -0.6694669630104473
            ],
            [
               -0.508701021021021,
               -0.6679441182254242
            ],
            [
               -0.5058985085085085,
               -0.6661981047871937
            ],
            [
               -0.503095995995996,
               -0.6641817530378751
            ],
            [
               -0.5002934834834833,
               -0.6619076149218472
            ],
            [
               -0.49749097097097084,
               -0.6594442387648547
            ],
            [
               -0.4946884584584583,
               -0.6568967078025745
            ],
            [
               -0.4918859459459458,
               -0.6543773164610662
            ],
            [
               -0.4890834334334333,
               -0.6519752571828665
            ],
            [
               -0.4862809209209208,
               -0.6497343633190484
            ],
            [
               -0.4834784084084083,
               -0.6476452613655663
            ],
            [
               -0.48067589589589577,
               -0.6456536321504551
            ],
            [
               -0.47787338338338325,
               -0.6436812053375958
            ],
            [
               -0.47507087087087074,
               -0.6416522713840525
            ],
            [
               -0.47226835835835823,
               -0.6395171079355253
            ],
            [
               -0.4694658458458457,
               -0.6372651619393699
            ],
            [
               -0.4666633333333332,
               -0.6349245319008596
            ],
            [
               -0.4638608208208207,
               -0.6325489468088223
            ],
            [
               -0.4610583083083082,
               -0.6301974532582018
            ],
            [
               -0.4582557957957957,
               -0.6279140842853124
            ],
            [
               -0.45545328328328316,
               -0.6257142880890671
            ],
            [
               -0.45265077077077065,
               -0.623582134978308
            ],
            [
               -0.44984825825825814,
               -0.6214783565860613
            ],
            [
               -0.4470457457457456,
               -0.6193555360479668
            ],
            [
               -0.4442432332332331,
               -0.6171745542594993
            ],
            [
               -0.4414407207207206,
               -0.6149164071019078
            ],
            [
               -0.4386382082082081,
               -0.6125856230600437
            ],
            [
               -0.4358356956956956,
               -0.6102048605940587
            ],
            [
               -0.43303318318318307,
               -0.6078035668436392
            ],
            [
               -0.43023067067067056,
               -0.6054056150581093
            ],
            [
               -0.42742815815815804,
               -0.6030208975243323
            ],
            [
               -0.42462564564564553,
               -0.6006439818469163
            ],
            [
               -0.421823133133133,
               -0.5982599142335614
            ],
            [
               -0.4190206206206205,
               -0.5958542713298849
            ],
            [
               -0.416218108108108,
               -0.5934227891615815
            ],
            [
               -0.4134155955955955,
               -0.5909760303192277
            ],
            [
               -0.410613083083083,
               -0.5885365513920449
            ],
            [
               -0.40781057057057046,
               -0.5861291420334287
            ],
            [
               -0.40500805805805795,
               -0.5837677244300303
            ],
            [
               -0.40220554554554544,
               -0.5814442352643496
            ],
            [
               -0.39940303303303293,
               -0.5791245289289888
            ],
            [
               -0.3966005205205205,
               -0.5767540537458109
            ],
            [
               -0.3937980080080079,
               -0.5742725342002348
            ],
            [
               -0.3909954954954955,
               -0.5716334048841811
            ],
            [
               -0.3881929829829829,
               -0.5688215859331944
            ],
            [
               -0.3853904704704705,
               -0.5658632246848403
            ],
            [
               -0.38258795795795786,
               -0.5628233466534223
            ],
            [
               -0.37978544544544546,
               -0.5597912322274763
            ],
            [
               -0.37698293293293283,
               -0.5568574559412549
            ],
            [
               -0.37418042042042043,
               -0.5540894603126585
            ],
            [
               -0.3713779079079078,
               -0.5515132360143253
            ],
            [
               -0.3685753953953954,
               -0.5491068550688807
            ],
            [
               -0.3657728828828828,
               -0.5468078378138626
            ],
            [
               -0.3629703703703704,
               -0.5445318899113576
            ],
            [
               -0.36016785785785776,
               -0.5421969273551297
            ],
            [
               -0.35736534534534536,
               -0.5397447385608614
            ],
            [
               -0.35456283283283274,
               -0.5371536288672083
            ],
            [
               -0.35176032032032034,
               -0.5344385841380455
            ],
            [
               -0.3489578078078077,
               -0.5316397541717206
            ],
            [
               -0.3461552952952953,
               -0.5288039150559674
            ],
            [
               -0.3433527827827827,
               -0.5259657076791666
            ],
            [
               -0.3405502702702703,
               -0.5231351736559438
            ],
            [
               -0.33774775775775767,
               -0.5202955820322956
            ],
            [
               -0.33494524524524527,
               -0.5174117083453509
            ],
            [
               -0.33214273273273265,
               -0.5144449790229573
            ],
            [
               -0.32934022022022025,
               -0.5113695565888736
            ],
            [
               -0.3265377077077076,
               -0.5081833124128159
            ],
            [
               -0.323735195195195,
               -0.5049097054125951
            ],
            [
               -0.3209326826826826,
               -0.5015900582339579
            ],
            [
               -0.31813017017017,
               -0.4982693061562857
            ],
            [
               -0.3153276576576576,
               -0.4949806774526179
            ],
            [
               -0.31252514514514496,
               -0.49173509039515223
            ],
            [
               -0.30972263263263256,
               -0.4885192245149447
            ],
            [
               -0.30692012012011993,
               -0.4853029333112408
            ],
            [
               -0.30411760760760753,
               -0.4820531348267681
            ],
            [
               -0.3013150950950949,
               -0.4787488511655133
            ],
            [
               -0.2985125825825825,
               -0.47539158127139963
            ],
            [
               -0.2957100700700699,
               -0.47200687161906457
            ],
            [
               -0.2929075575575575,
               -0.46863619225249337
            ],
            [
               -0.29010504504504486,
               -0.465321851983225
            ],
            [
               -0.28730253253253246,
               -0.46209037015336046
            ],
            [
               -0.28450002002001984,
               -0.45894046955489626
            ],
            [
               -0.28169750750750744,
               -0.45584036576351056
            ],
            [
               -0.2788949949949948,
               -0.45273580730551327
            ],
            [
               -0.2760924824824824,
               -0.4495665014489945
            ],
            [
               -0.2732899699699698,
               -0.44628549977391857
            ],
            [
               -0.2704874574574574,
               -0.4428749152430091
            ],
            [
               -0.26768494494494477,
               -0.43935244699363923
            ],
            [
               -0.26488243243243237,
               -0.4357662378878547
            ],
            [
               -0.26207991991991975,
               -0.432179535713976
            ],
            [
               -0.25927740740740735,
               -0.42865010808252707
            ],
            [
               -0.2564748948948947,
               -0.425211171604808
            ],
            [
               -0.2536723823823823,
               -0.42186011681290053
            ],
            [
               -0.2508698698698697,
               -0.4185587138083546
            ],
            [
               -0.2480673573573573,
               -0.41524466896963314
            ],
            [
               -0.24526484484484468,
               -0.41185067690512694
            ],
            [
               -0.24246233233233228,
               -0.4083247315824789
            ],
            [
               -0.23965981981981965,
               -0.40464520166318724
            ],
            [
               -0.23685730730730725,
               -0.4008260735832107
            ],
            [
               -0.23405479479479463,
               -0.3969111227303889
            ],
            [
               -0.23125228228228223,
               -0.3929594129419482
            ],
            [
               -0.2284497697697696,
               -0.3890272137388597
            ],
            [
               -0.2256472572572572,
               -0.38515229736380935
            ],
            [
               -0.22284474474474458,
               -0.38134542168404045
            ],
            [
               -0.22004223223223218,
               -0.3775911113437958
            ],
            [
               -0.21723971971971956,
               -0.3738566149657026
            ],
            [
               -0.21443720720720716,
               -0.3701052764049528
            ],
            [
               -0.21163469469469454,
               -0.36630938604329516
            ],
            [
               -0.20883218218218214,
               -0.36245819055883116
            ],
            [
               -0.2060296696696695,
               -0.35855881132696327
            ],
            [
               -0.2032271571571571,
               -0.35463053065600575
            ],
            [
               -0.2004246446446445,
               -0.3506952482984835
            ],
            [
               -0.1976221321321321,
               -0.34676807056347475
            ],
            [
               -0.19481961961961947,
               -0.34285162355783655
            ],
            [
               -0.19201710710710707,
               -0.3389360066881309
            ],
            [
               -0.18921459459459444,
               -0.33500401347996983
            ],
            [
               -0.18641208208208204,
               -0.33103922674436553
            ],
            [
               -0.18360956956956942,
               -0.32703358658693776
            ],
            [
               -0.18080705705705702,
               -0.32299136707398163
            ],
            [
               -0.1780045445445444,
               -0.31892799908985975
            ],
            [
               -0.175202032032032,
               -0.3148642322533765
            ],
            [
               -0.17239951951951937,
               -0.31081793999096446
            ],
            [
               -0.16959700700700697,
               -0.3067967582545655
            ],
            [
               -0.16679449449449435,
               -0.30279439721311746
            ],
            [
               -0.16399198198198195,
               -0.29879203848481645
            ],
            [
               -0.16118946946946933,
               -0.29476429131525267
            ],
            [
               -0.15838695695695693,
               -0.29068747265186085
            ],
            [
               -0.1555844444444443,
               -0.2865471382155495
            ],
            [
               -0.1527819319319319,
               -0.28234212328355884
            ],
            [
               -0.14997941941941928,
               -0.2780837059473586
            ],
            [
               -0.14717690690690688,
               -0.27379035354013065
            ],
            [
               -0.14437439439439426,
               -0.26948015058490254
            ],
            [
               -0.14157188188188186,
               -0.26516382190823934
            ],
            [
               -0.13876936936936923,
               -0.26084096560049524
            ],
            [
               -0.13596685685685683,
               -0.2565008296007146
            ],
            [
               -0.1331643443443442,
               -0.25212720262362526
            ],
            [
               -0.1303618318318318,
               -0.2477054186690824
            ],
            [
               -0.1275593193193192,
               -0.24322868656805546
            ],
            [
               -0.12475680680680679,
               -0.238701241285399
            ],
            [
               -0.12195429429429416,
               -0.23413705410346214
            ],
            [
               -0.11915178178178176,
               -0.22955455846553835
            ],
            [
               -0.11634926926926914,
               -0.22496939570712543
            ],
            [
               -0.11354675675675674,
               -0.2203879785711807
            ],
            [
               -0.11074424424424412,
               -0.21580441466703876
            ],
            [
               -0.10794173173173172,
               -0.21120212389136478
            ],
            [
               -0.1051392192192191,
               -0.20655977220392746
            ],
            [
               -0.10233670670670669,
               -0.20185955929748184
            ],
            [
               -0.09953419419419407,
               -0.19709501625142295
            ],
            [
               -0.09673168168168167,
               -0.19227560316369913
            ],
            [
               -0.09392916916916905,
               -0.18742648388918165
            ],
            [
               -0.09112665665665665,
               -0.1825834898997974
            ],
            [
               -0.08832414414414402,
               -0.17778487552030736
            ],
            [
               -0.08552163163163162,
               -0.17306245429772665
            ],
            [
               -0.082719119119119,
               -0.168434769673997
            ],
            [
               -0.0799166066066066,
               -0.16390411674045224
            ],
            [
               -0.07711409409409398,
               -0.1594578431205485
            ],
            [
               -0.07431158158158158,
               -0.15507294498232838
            ],
            [
               -0.07150906906906895,
               -0.15072204538053707
            ],
            [
               -0.06870655655655655,
               -0.1463786929182213
            ],
            [
               -0.06590404404404393,
               -0.14202053428111328
            ],
            [
               -0.06310153153153153,
               -0.13762999001473486
            ],
            [
               -0.06029901901901891,
               -0.13319313661311355
            ],
            [
               -0.057496506506506506,
               -0.12869813747196185
            ],
            [
               -0.054693993993993884,
               -0.12413453850275014
            ],
            [
               -0.05189148148148148,
               -0.1194941047952735
            ],
            [
               -0.04908896896896886,
               -0.11477293127975047
            ],
            [
               -0.04628645645645646,
               -0.10997374398714976
            ],
            [
               -0.04348394394394384,
               -0.10510699244772015
            ],
            [
               -0.040681431431431436,
               -0.1001896776796588
            ],
            [
               -0.037878918918918814,
               -0.09524174184247763
            ],
            [
               -0.03507640640640641,
               -0.0902809073440175
            ],
            [
               -0.03227389389389379,
               -0.08531764563883687
            ],
            [
               -0.02947138138138139,
               -0.08035212194304003
            ],
            [
               -0.026668868868868767,
               -0.07537438730665497
            ],
            [
               -0.023866356356356366,
               -0.07036795875146984
            ],
            [
               -0.021063843843843744,
               -0.06531566243878822
            ],
            [
               -0.018261331331331343,
               -0.060205710953533
            ],
            [
               -0.01545881881881872,
               -0.05503582036590893
            ],
            [
               -0.01265630630630632,
               -0.049813846685013485
            ],
            [
               -0.009853793793793697,
               -0.04455470822526214
            ],
            [
               -0.007051281281281296,
               -0.03927478230671
            ],
            [
               -0.004248768768768674,
               -0.03398596994344594
            ],
            [
               -0.001446256256256273,
               -0.028691799060748313
            ],
            [
               0.0013562562562563496,
               -0.023387180916257133
            ],
            [
               0.00415876876876875,
               -0.01806200268302216
            ],
            [
               0.006961281281281373,
               -0.012707165372749851
            ],
            [
               0.009763793793793774,
               -0.007320575725237866
            ],
            [
               0.012566306306306396,
               -0.001910434964058183
            ],
            [
               0.015368818818818797,
               0.0035059417189443054
            ],
            [
               0.01817133133133142,
               0.008907874959795392
            ],
            [
               0.02097384384384382,
               0.01427989602013835
            ],
            [
               0.023776356356356443,
               0.019620080323119293
            ],
            [
               0.026578868868868843,
               0.02494481698008083
            ],
            [
               0.029381381381381466,
               0.0302876735116423
            ],
            [
               0.03218389389389387,
               0.035691954599270825
            ],
            [
               0.03498640640640649,
               0.041198798826714844
            ],
            [
               0.03778891891891911,
               0.04683440780143133
            ],
            [
               0.04059143143143151,
               0.052600596545407274
            ],
            [
               0.043393943943944135,
               0.05847201716157402
            ],
            [
               0.046196456456456536,
               0.06440136475988145
            ],
            [
               0.04899896896896916,
               0.07033128842861835
            ],
            [
               0.05180148148148156,
               0.07620947843570797
            ],
            [
               0.05460399399399418,
               0.08200227029026819
            ],
            [
               0.05740650650650658,
               0.08770251119130776
            ],
            [
               0.060209019019019205,
               0.09332926337764633
            ],
            [
               0.0630115315315316,
               0.09891956555001438
            ],
            [
               0.06581404404404423,
               0.10451504323618097
            ],
            [
               0.06861655655655663,
               0.11014778000682887
            ],
            [
               0.07141906906906925,
               0.11582999022819754
            ],
            [
               0.07422158158158165,
               0.12155064528943393
            ],
            [
               0.07702409409409428,
               0.12727979886032623
            ],
            [
               0.07982660660660668,
               0.1329787784527892
            ],
            [
               0.0826291191191193,
               0.13861255071380124
            ],
            [
               0.0854316316316317,
               0.1441600464797419
            ],
            [
               0.08823414414414432,
               0.1496191828834144
            ],
            [
               0.09103665665665672,
               0.1550053531302603
            ],
            [
               0.09383916916916935,
               0.16034450489787122
            ],
            [
               0.09664168168168175,
               0.16566373992997735
            ],
            [
               0.09944419419419437,
               0.1709830067525393
            ],
            [
               0.10224670670670677,
               0.17631074159722027
            ],
            [
               0.10504921921921939,
               0.18164456435074577
            ],
            [
               0.10785173173173179,
               0.1869760602600736
            ],
            [
               0.11065424424424442,
               0.1922970868450983
            ],
            [
               0.11345675675675682,
               0.19760455178403877
            ],
            [
               0.11625926926926944,
               0.20290139183098949
            ],
            [
               0.11906178178178184,
               0.20819322419664232
            ],
            [
               0.12186429429429446,
               0.21348213945685013
            ],
            [
               0.12466680680680686,
               0.21876054557309188
            ],
            [
               0.12746931931931949,
               0.22400824402587055
            ],
            [
               0.13027183183183189,
               0.22919485334395798
            ],
            [
               0.1330743443443445,
               0.2342876466792017
            ],
            [
               0.1358768568568569,
               0.23926259614328205
            ],
            [
               0.13867936936936953,
               0.24411480263467028
            ],
            [
               0.14148188188188193,
               0.2488642156829026
            ],
            [
               0.14428439439439456,
               0.2535538206985396
            ],
            [
               0.14708690690690696,
               0.25823992588380146
            ],
            [
               0.14988941941941958,
               0.2629769901903213
            ],
            [
               0.15269193193193198,
               0.2678015915829442
            ],
            [
               0.1554944444444446,
               0.27272081894266004
            ],
            [
               0.158296956956957,
               0.2777092486830919
            ],
            [
               0.16109946946946962,
               0.2827160360801198
            ],
            [
               0.16390198198198203,
               0.2876803566828315
            ],
            [
               0.16670449449449465,
               0.2925505869770403
            ],
            [
               0.16950700700700705,
               0.29730121036252777
            ],
            [
               0.17230951951951967,
               0.3019419992134511
            ],
            [
               0.17511203203203207,
               0.3065164159189014
            ],
            [
               0.1779145445445447,
               0.31108962409693386
            ],
            [
               0.1807170570570571,
               0.3157298591913733
            ],
            [
               0.18351956956956972,
               0.32048904427199254
            ],
            [
               0.18632208208208212,
               0.3253887265165828
            ],
            [
               0.18912459459459474,
               0.3304155860676244
            ],
            [
               0.19192710710710714,
               0.33552755130212336
            ],
            [
               0.19472961961961976,
               0.34066803820728264
            ],
            [
               0.19753213213213217,
               0.3457832113877662
            ],
            [
               0.2003346446446448,
               0.35083632359565975
            ],
            [
               0.2031371571571572,
               0.3558143977052196
            ],
            [
               0.2059396696696698,
               0.3607253320000555
            ],
            [
               0.2087421821821822,
               0.3655869465740137
            ],
            [
               0.21154469469469483,
               0.3704123478073494
            ],
            [
               0.21434720720720724,
               0.37519727872591646
            ],
            [
               0.21714971971971986,
               0.37991440392604947
            ],
            [
               0.21995223223223226,
               0.38451700611181466
            ],
            [
               0.22275474474474488,
               0.3889512114754203
            ],
            [
               0.22555725725725728,
               0.39317278290313723
            ],
            [
               0.2283597697697699,
               0.3971627932762439
            ],
            [
               0.2311622822822823,
               0.4009367177573002
            ],
            [
               0.23396479479479493,
               0.40454359262010015
            ],
            [
               0.23676730730730733,
               0.4080551622424319
            ],
            [
               0.23956981981981995,
               0.41154826205151873
            ],
            [
               0.24237233233233235,
               0.41508593592876863
            ],
            [
               0.24517484484484497,
               0.4187032037732385
            ],
            [
               0.24797735735735738,
               0.4224018442783118
            ],
            [
               0.25077986986987,
               0.42615556882500605
            ],
            [
               0.2535823823823824,
               0.42992354269181304
            ],
            [
               0.256384894894895,
               0.43366750220485795
            ],
            [
               0.2591874074074074,
               0.4373666142874512
            ],
            [
               0.26198991991992004,
               0.4410250775301181
            ],
            [
               0.26479243243243245,
               0.4446699689950352
            ],
            [
               0.26759494494494507,
               0.448340154880955
            ],
            [
               0.27039745745745747,
               0.4520701083150003
            ],
            [
               0.2731999699699701,
               0.455874226615538
            ],
            [
               0.2760024824824825,
               0.4597371555453618
            ],
            [
               0.2788049949949951,
               0.4636137517091943
            ],
            [
               0.2816075075075075,
               0.4674392605038609
            ],
            [
               0.28441002002002014,
               0.47114703073491904
            ],
            [
               0.28721253253253254,
               0.474688645138029
            ],
            [
               0.29001504504504516,
               0.4780504584332089
            ],
            [
               0.29281755755755756,
               0.4812614455166234
            ],
            [
               0.2956200700700702,
               0.4843896668739886
            ],
            [
               0.2984225825825826,
               0.48752781982180265
            ],
            [
               0.3012250950950952,
               0.4907713372356898
            ],
            [
               0.3040276076076076,
               0.4941944886710994
            ],
            [
               0.30683012012012023,
               0.4978304294774884
            ],
            [
               0.30963263263263263,
               0.5016600762700448
            ],
            [
               0.31243514514514525,
               0.5056124322118654
            ],
            [
               0.31523765765765766,
               0.5095761975709412
            ],
            [
               0.3180401701701703,
               0.5134199130652506
            ],
            [
               0.3208426826826827,
               0.5170161047442471
            ],
            [
               0.3236451951951953,
               0.5202642732367928
            ],
            [
               0.3264477077077077,
               0.5231081254673104
            ],
            [
               0.3292502202202203,
               0.5255439366234456
            ],
            [
               0.3320527327327327,
               0.5276189345600354
            ],
            [
               0.33485524524524535,
               0.5294206490964173
            ],
            [
               0.33765775775775775,
               0.5310598546971271
            ],
            [
               0.34046027027027037,
               0.5326507746237517
            ],
            [
               0.34326278278278277,
               0.5342924793867185
            ],
            [
               0.3460652952952954,
               0.536054919878824
            ],
            [
               0.3488678078078078,
               0.5379719239900291
            ],
            [
               0.3516703203203204,
               0.54004198200853
            ],
            [
               0.3544728328328328,
               0.5422360349312039
            ],
            [
               0.35727534534534544,
               0.544510066282745
            ],
            [
               0.36007785785785784,
               0.5468193642227231
            ],
            [
               0.36288037037037046,
               0.5491310721465994
            ],
            [
               0.36568288288288286,
               0.5514321583141685
            ],
            [
               0.3684853953953955,
               0.5537311171262347
            ],
            [
               0.3712879079079079,
               0.5560533068619345
            ],
            [
               0.3740904204204205,
               0.5584314481107309
            ],
            [
               0.3768929329329329,
               0.5608940371777337
            ],
            [
               0.37969544544544553,
               0.5634549325053784
            ],
            [
               0.38249795795795793,
               0.5661069965123582
            ],
            [
               0.38530047047047056,
               0.5688215097627864
            ],
            [
               0.38810298298298296,
               0.5715534399823071
            ],
            [
               0.3909054954954956,
               0.5742510123934076
            ],
            [
               0.393708008008008,
               0.5768668667269599
            ],
            [
               0.3965105205205206,
               0.5793677387422935
            ],
            [
               0.3993130330330332,
               0.5817401618060496
            ],
            [
               0.4021155455455456,
               0.5839909589879534
            ],
            [
               0.40491805805805825,
               0.586142878130758
            ],
            [
               0.40772057057057065,
               0.588227110773412
            ],
            [
               0.4105230830830833,
               0.5902752021733277
            ],
            [
               0.4133255955955957,
               0.5923127872452777
            ],
            [
               0.4161281081081083,
               0.594356739690236
            ],
            [
               0.4189306206206207,
               0.596416016965614
            ],
            [
               0.4217331331331333,
               0.5984951823762239
            ],
            [
               0.4245356456456457,
               0.6005987306997448
            ],
            [
               0.42733815815815834,
               0.6027342102703024
            ],
            [
               0.43014067067067074,
               0.6049127380282877
            ],
            [
               0.43294318318318337,
               0.6071466020535933
            ],
            [
               0.43574569569569577,
               0.6094448285817073
            ],
            [
               0.4385482082082084,
               0.6118084282519967
            ],
            [
               0.4413507207207208,
               0.6142272328594842
            ],
            [
               0.4441532332332334,
               0.6166797274273781
            ],
            [
               0.4469557457457458,
               0.6191362627567114
            ],
            [
               0.44975825825825844,
               0.6215648691490003
            ],
            [
               0.45256077077077084,
               0.6239379950121282
            ],
            [
               0.45536328328328346,
               0.6262381734685203
            ],
            [
               0.45816579579579586,
               0.6284609747354553
            ],
            [
               0.4609683083083085,
               0.6306144917672407
            ],
            [
               0.4637708208208209,
               0.6327157094438368
            ],
            [
               0.4665733333333335,
               0.6347850400135548
            ],
            [
               0.4693758458458459,
               0.6368407628905375
            ],
            [
               0.47217835835835853,
               0.6388949609320821
            ],
            [
               0.47498087087087093,
               0.6409518915536794
            ],
            [
               0.47778338338338355,
               0.6430088361163437
            ],
            [
               0.48058589589589595,
               0.6450586687136228
            ],
            [
               0.4833884084084086,
               0.6470929510687478
            ],
            [
               0.486190920920921,
               0.6491044125242166
            ],
            [
               0.4889934334334336,
               0.6510881406141074
            ],
            [
               0.491795945945946,
               0.653041463866497
            ],
            [
               0.4945984584584586,
               0.6549630730023445
            ],
            [
               0.497400970970971,
               0.6568521748416656
            ],
            [
               0.5002034834834836,
               0.6587083235797917
            ],
            [
               0.503005995995996,
               0.6605321158137685
            ],
            [
               0.5058085085085087,
               0.6623263869888055
            ],
            [
               0.5086110210210211,
               0.6640971624234688
            ],
            [
               0.5114135335335337,
               0.6658535804915915
            ],
            [
               0.5142160460460461,
               0.6676063561467975
            ],
            [
               0.5170185585585587,
               0.6693649615723967
            ],
            [
               0.5198210710710711,
               0.6711343226018209
            ],
            [
               0.5226235835835837,
               0.6729122002705238
            ],
            [
               0.5254260960960961,
               0.6746883691225034
            ],
            [
               0.5282286086086088,
               0.6764462021488369
            ],
            [
               0.5310311211211212,
               0.678166485298727
            ],
            [
               0.5338336336336338,
               0.6798324901945642
            ],
            [
               0.5366361461461462,
               0.6814348258916427
            ],
            [
               0.5394386586586588,
               0.6829745677995495
            ],
            [
               0.5422411711711712,
               0.6844636502887904
            ],
            [
               0.5450436836836838,
               0.6859223496828388
            ],
            [
               0.5478461961961962,
               0.6873745882872231
            ],
            [
               0.5506487087087089,
               0.6888424465541445
            ],
            [
               0.5534512212212213,
               0.6903414589569035
            ],
            [
               0.5562537337337339,
               0.6918779396161718
            ],
            [
               0.5590562462462463,
               0.6934488716927508
            ],
            [
               0.5618587587587589,
               0.6950440664894233
            ],
            [
               0.5646612712712713,
               0.6966496486997422
            ],
            [
               0.5674637837837839,
               0.6982516651478179
            ],
            [
               0.5702662962962963,
               0.6998387985756711
            ],
            [
               0.573068808808809,
               0.7014036771247985
            ],
            [
               0.5758713213213213,
               0.7029428696188758
            ],
            [
               0.578673833833834,
               0.7044560958957542
            ],
            [
               0.5814763463463464,
               0.7059452971956273
            ],
            [
               0.584278858858859,
               0.7074139939088583
            ],
            [
               0.5870813713713714,
               0.7088669496638766
            ],
            [
               0.589883883883884,
               0.7103097916338594
            ],
            [
               0.5926863963963964,
               0.711748118920648
            ],
            [
               0.595488908908909,
               0.7131858575806612
            ],
            [
               0.5982914214214214,
               0.7146231156141616
            ],
            [
               0.6010939339339341,
               0.7160543281612448
            ],
            [
               0.6038964464464465,
               0.7174677771129929
            ],
            [
               0.6066989589589589,
               0.7188474012621474
            ],
            [
               0.6095014714714717,
               0.7201771398083354
            ],
            [
               0.6123039839839841,
               0.7214470525913084
            ],
            [
               0.6151064964964965,
               0.7226594931863861
            ],
            [
               0.6179090090090089,
               0.7238330896578902
            ],
            [
               0.6207115215215218,
               0.725002518745905
            ],
            [
               0.6235140340340342,
               0.7262131017566722
            ],
            [
               0.6263165465465466,
               0.7275108573034413
            ],
            [
               0.629119059059059,
               0.7289303172866524
            ],
            [
               0.6319215715715718,
               0.7304835521521198
            ],
            [
               0.6347240840840842,
               0.7321539784429923
            ],
            [
               0.6375265965965966,
               0.7338974600639274
            ],
            [
               0.640329109109109,
               0.735651190619097
            ],
            [
               0.6431316216216219,
               0.7373484451392984
            ],
            [
               0.6459341341341343,
               0.738935289478345
            ],
            [
               0.6487366466466467,
               0.7403844389481069
            ],
            [
               0.651539159159159,
               0.7417020475334909
            ],
            [
               0.6543416716716719,
               0.742925190834634
            ],
            [
               0.6571441841841843,
               0.7441106081535422
            ],
            [
               0.6599466966966967,
               0.7453180102184018
            ],
            [
               0.6627492092092091,
               0.7465930316944658
            ],
            [
               0.665551721721722,
               0.7479550877575044
            ],
            [
               0.6683542342342343,
               0.7493938668570941
            ],
            [
               0.6711567467467467,
               0.7508754130297564
            ],
            [
               0.6739592592592591,
               0.7523556140452098
            ],
            [
               0.676761771771772,
               0.7537964586448574
            ],
            [
               0.6795642842842844,
               0.7551794979900057
            ],
            [
               0.6823667967967968,
               0.7565118889215219
            ],
            [
               0.6851693093093092,
               0.757822927343363
            ],
            [
               0.687971821821822,
               0.7591522671407803
            ],
            [
               0.6907743343343344,
               0.7605339521943464
            ],
            [
               0.6935768468468468,
               0.7619819492075682
            ],
            [
               0.6963793593593592,
               0.7634824862064336
            ],
            [
               0.6991818718718721,
               0.764996258563985
            ],
            [
               0.7019843843843845,
               0.76647018659832
            ],
            [
               0.7047868968968969,
               0.7678550315646477
            ],
            [
               0.7075894094094093,
               0.7691229664905739
            ],
            [
               0.7103919219219221,
               0.7702789527529605
            ],
            [
               0.7131944344344345,
               0.7713616393154765
            ],
            [
               0.7159969469469469,
               0.7724329076351862
            ],
            [
               0.7187994594594593,
               0.7735590182043854
            ],
            [
               0.7216019719719722,
               0.7747892848147315
            ],
            [
               0.7244044844844846,
               0.776139277124988
            ],
            [
               0.727206996996997,
               0.7775843108787024
            ],
            [
               0.7300095095095094,
               0.7790657767779923
            ],
            [
               0.7328120220220222,
               0.7805087008340317
            ],
            [
               0.7356145345345346,
               0.7818451800119384
            ],
            [
               0.738417047047047,
               0.783036250628548
            ],
            [
               0.7412195595595594,
               0.7840850516146876
            ],
            [
               0.7440220720720723,
               0.7850367927177094
            ],
            [
               0.7468245845845847,
               0.78596520860333
            ],
            [
               0.7496270970970971,
               0.7869495399251795
            ],
            [
               0.7524296096096099,
               0.7880492165387161
            ],
            [
               0.7552321221221223,
               0.7892842920625174
            ],
            [
               0.7580346346346347,
               0.790627981171123
            ],
            [
               0.7608371471471471,
               0.7920138987727036
            ],
            [
               0.76363965965966,
               0.7933559770589691
            ],
            [
               0.7664421721721724,
               0.7945750117063812
            ],
            [
               0.7692446846846848,
               0.7956236445990181
            ],
            [
               0.7720471971971972,
               0.7965020109127571
            ],
            [
               0.77484970970971,
               0.7972591308892769
            ],
            [
               0.7776522222222224,
               0.7979795092080516
            ],
            [
               0.7804547347347348,
               0.7987589387136655
            ],
            [
               0.7832572472472472,
               0.7996767767840482
            ],
            [
               0.7860597597597601,
               0.8007729711032893
            ],
            [
               0.7888622722722725,
               0.802036578733358
            ],
            [
               0.7916647847847849,
               0.803408967139553
            ],
            [
               0.7944672972972973,
               0.8048004452033694
            ],
            [
               0.7972698098098101,
               0.8061151304641578
            ],
            [
               0.8000723223223225,
               0.8072766075018153
            ],
            [
               0.8028748348348349,
               0.8082470033140932
            ],
            [
               0.8056773473473473,
               0.8090343906194296
            ],
            [
               0.8084798598598602,
               0.80968713975811
            ],
            [
               0.8112823723723726,
               0.8102777746836609
            ],
            [
               0.814084884884885,
               0.8108818295571646
            ],
            [
               0.8168873973973974,
               0.8115582939817645
            ],
            [
               0.8196899099099102,
               0.8123372376961213
            ],
            [
               0.8224924224224226,
               0.8132175455071009
            ],
            [
               0.825294934934935,
               0.8141742981175084
            ],
            [
               0.8280974474474474,
               0.8151723185443545
            ],
            [
               0.8308999599599602,
               0.816180706586491
            ],
            [
               0.8337024724724726,
               0.8171832794001325
            ],
            [
               0.836504984984985,
               0.8181816023523054
            ],
            [
               0.8393074974974974,
               0.8191900760156292
            ],
            [
               0.8421100100100103,
               0.8202253855173166
            ],
            [
               0.8449125225225227,
               0.8212945763125117
            ],
            [
               0.8477150350350351,
               0.8223864714999727
            ],
            [
               0.8505175475475475,
               0.8234699724637062
            ],
            [
               0.8533200600600603,
               0.8245003991137696
            ],
            [
               0.8561225725725727,
               0.8254322251817162
            ],
            [
               0.8589250850850851,
               0.8262342674137018
            ],
            [
               0.8617275975975975,
               0.8269023439505734
            ],
            [
               0.8645301101101104,
               0.8274649723501263
            ],
            [
               0.8673326226226228,
               0.8279796722072517
            ],
            [
               0.8701351351351352,
               0.828520262885557
            ],
            [
               0.8729376476476476,
               0.829158338718138
            ],
            [
               0.8757401601601604,
               0.8299440073499453
            ],
            [
               0.8785426726726728,
               0.8308914050686174
            ],
            [
               0.8813451851851852,
               0.8319733107062544
            ],
            [
               0.8841476976976976,
               0.8331267019017305
            ],
            [
               0.8869502102102105,
               0.8342680460610818
            ],
            [
               0.8897527227227229,
               0.8353143705088548
            ],
            [
               0.8925552352352353,
               0.8362044989939945
            ],
            [
               0.8953577477477477,
               0.8369147462741462
            ],
            [
               0.8981602602602605,
               0.8374648538874085
            ],
            [
               0.9009627727727729,
               0.8379126052752504
            ],
            [
               0.9037652852852853,
               0.838338630982951
            ],
            [
               0.9065677977977977,
               0.8388255493787617
            ],
            [
               0.9093703103103106,
               0.8394370614235782
            ],
            [
               0.912172822822823,
               0.8402025373159836
            ],
            [
               0.9149753353353354,
               0.8411110421933012
            ],
            [
               0.9177778478478478,
               0.8421161089564262
            ],
            [
               0.9205803603603606,
               0.8431496236451435
            ],
            [
               0.923382872872873,
               0.8441407600888831
            ],
            [
               0.9261853853853854,
               0.8450346475219503
            ],
            [
               0.9289878978978978,
               0.8458057013890246
            ],
            [
               0.9317904104104107,
               0.8464621939655173
            ],
            [
               0.9345929229229231,
               0.8470411978498849
            ],
            [
               0.9373954354354355,
               0.8475957644276448
            ],
            [
               0.9401979479479479,
               0.848178326939186
            ],
            [
               0.9430004604604607,
               0.8488252525458886
            ],
            [
               0.9458029729729731,
               0.8495469674791636
            ],
            [
               0.9486054854854855,
               0.8503263162189583
            ],
            [
               0.9514079979979979,
               0.851125323007057
            ],
            [
               0.9542105105105108,
               0.8518980391941411
            ],
            [
               0.9570130230230232,
               0.8526054089469639
            ],
            [
               0.9598155355355356,
               0.8532275721079083
            ],
            [
               0.962618048048048,
               0.8537698816593278
            ],
            [
               0.9654205605605608,
               0.8542608738054029
            ],
            [
               0.9682230730730732,
               0.8547428969493502
            ],
            [
               0.9710255855855856,
               0.8552583411725767
            ],
            [
               0.973828098098098,
               0.8558357453215071
            ],
            [
               0.9766306106106108,
               0.8564800991266159
            ],
            [
               0.9794331231231233,
               0.8571703956360774
            ],
            [
               0.9822356356356357,
               0.8578653059915096
            ],
            [
               0.985038148148148,
               0.8585153987951635
            ],
            [
               0.9878406606606609,
               0.8590783413679526
            ],
            [
               0.9906431731731733,
               0.85953258981816
            ],
            [
               0.9934456856856857,
               0.8598854725103253
            ],
            [
               0.9962481981981981,
               0.860173175614638
            ],
            [
               0.9990507107107109,
               0.8604524729766518
            ],
            [
               1.0018532232232233,
               0.86078641850226
            ],
            [
               1.0046557357357357,
               0.8612279461557653
            ],
            [
               1.0074582482482481,
               0.8618059084560257
            ],
            [
               1.010260760760761,
               0.8625173772237646
            ],
            [
               1.0130632732732734,
               0.8633282559649227
            ],
            [
               1.0158657857857858,
               0.8641819397667365
            ],
            [
               1.0186682982982982,
               0.8650135744247696
            ],
            [
               1.021470810810811,
               0.8657660223715151
            ],
            [
               1.0242733233233234,
               0.866403317235104
            ],
            [
               1.0270758358358358,
               0.8669182277324905
            ],
            [
               1.0298783483483482,
               0.8673322702017954
            ],
            [
               1.032680860860861,
               0.8676885886607095
            ],
            [
               1.0354833733733735,
               0.8680399694323218
            ],
            [
               1.0382858858858859,
               0.8684353808373986
            ],
            [
               1.0410883983983983,
               0.8689085672013515
            ],
            [
               1.0438909109109111,
               0.8694714122784291
            ],
            [
               1.0466934234234235,
               0.8701133145976894
            ],
            [
               1.049495935935936,
               0.8708061407952392
            ],
            [
               1.0522984484484483,
               0.8715129168230931
            ],
            [
               1.0551009609609612,
               0.8721976394224662
            ],
            [
               1.0579034734734736,
               0.8728335930552396
            ],
            [
               1.060705985985986,
               0.8734082611380973
            ],
            [
               1.0635084984984984,
               0.8739240579906637
            ],
            [
               1.0663110110110112,
               0.8743953179970896
            ],
            [
               1.0691135235235236,
               0.8748429164301701
            ],
            [
               1.071916036036036,
               0.8752883302264864
            ],
            [
               1.0747185485485484,
               0.8757488123020674
            ],
            [
               1.0775210610610613,
               0.8762347550091665
            ],
            [
               1.0803235735735737,
               0.8767494857939395
            ],
            [
               1.083126086086086,
               0.8772909462147225
            ],
            [
               1.0859285985985985,
               0.8778541922774097
            ],
            [
               1.0887311111111113,
               0.8784335540640686
            ],
            [
               1.0915336236236237,
               0.879023604594749
            ],
            [
               1.0943361361361361,
               0.8796186829067436
            ],
            [
               1.0971386486486485,
               0.8802113819621455
            ],
            [
               1.0999411611611614,
               0.8807909180512425
            ],
            [
               1.1027436736736738,
               0.8813424664492508
            ],
            [
               1.1055461861861862,
               0.8818483056448387
            ],
            [
               1.1083486986986986,
               0.8822910170031051
            ],
            [
               1.1111512112112114,
               0.8826582132816934
            ],
            [
               1.1139537237237238,
               0.8829475634576671
            ],
            [
               1.1167562362362362,
               0.8831704884826705
            ],
            [
               1.119558748748749,
               0.8833529933397068
            ],
            [
               1.1223612612612615,
               0.8835327110366213
            ],
            [
               1.1251637737737739,
               0.8837522404162079
            ],
            [
               1.1279662862862863,
               0.8840499994498421
            ],
            [
               1.130768798798799,
               0.8844507525249019
            ],
            [
               1.1335713113113115,
               0.8849583885386259
            ],
            [
               1.136373823823824,
               0.8855532314204939
            ],
            [
               1.1391763363363363,
               0.886195156222005
            ],
            [
               1.1419788488488491,
               0.8868322804984017
            ],
            [
               1.1447813613613615,
               0.8874133968274207
            ],
            [
               1.147583873873874,
               0.8879010766748783
            ],
            [
               1.1503863863863864,
               0.8882819147149079
            ],
            [
               1.1531888988988992,
               0.8885709078125212
            ],
            [
               1.1559914114114116,
               0.8888084060364583
            ],
            [
               1.158793923923924,
               0.8890500804420496
            ],
            [
               1.1615964364364364,
               0.8893523679517583
            ],
            [
               1.1643989489489492,
               0.8897572745232225
            ],
            [
               1.1672014614614616,
               0.8902807779088753
            ],
            [
               1.170003973973974,
               0.8909081975968078
            ],
            [
               1.1728064864864864,
               0.8915979873447311
            ],
            [
               1.1756089989989993,
               0.8922929828830501
            ],
            [
               1.1784115115115117,
               0.8929359195187936
            ],
            [
               1.181214024024024,
               0.8934847105958563
            ],
            [
               1.1840165365365365,
               0.8939229909683888
            ],
            [
               1.1868190490490493,
               0.8942628228147977
            ],
            [
               1.1896215615615617,
               0.8945388436433366
            ],
            [
               1.1924240740740741,
               0.8947957885431868
            ],
            [
               1.1952265865865865,
               0.8950734083591076
            ],
            [
               1.1980290990990994,
               0.8953936512033975
            ],
            [
               1.2008316116116118,
               0.8957542727283903
            ],
            [
               1.2036341241241242,
               0.8961309777165125
            ],
            [
               1.2064366366366366,
               0.8964874066638664
            ],
            [
               1.2092391491491494,
               0.8967896575679921
            ],
            [
               1.2120416616616618,
               0.8970204398179058
            ],
            [
               1.2148441741741742,
               0.8971879469155524
            ],
            [
               1.2176466866866866,
               0.8973261565786788
            ],
            [
               1.2204491991991995,
               0.8974860329009755
            ],
            [
               1.2232517117117119,
               0.8977201356268374
            ],
            [
               1.2260542242242243,
               0.8980654427040107
            ],
            [
               1.2288567367367367,
               0.8985299823301618
            ],
            [
               1.2316592492492495,
               0.8990878444178436
            ],
            [
               1.234461761761762,
               0.8996845841347252
            ],
            [
               1.2372642742742743,
               0.9002517391619136
            ],
            [
               1.2400667867867867,
               0.9007262158556459
            ],
            [
               1.2428692992992996,
               0.9010686333799611
            ],
            [
               1.245671811811812,
               0.9012749183228195
            ],
            [
               1.2484743243243244,
               0.9013774820570939
            ],
            [
               1.2512768368368368,
               0.9014355537342151
            ],
            [
               1.2540793493493496,
               0.9015176460062684
            ],
            [
               1.256881861861862,
               0.9016815961880653
            ],
            [
               1.2596843743743744,
               0.9019583488465244
            ],
            [
               1.2624868868868868,
               0.9023443899114232
            ],
            [
               1.2652893993993997,
               0.9028049199470307
            ],
            [
               1.268091911911912,
               0.9032863939083506
            ],
            [
               1.2708944244244245,
               0.9037340945648482
            ],
            [
               1.2736969369369369,
               0.9041089154841686
            ],
            [
               1.2764994494494497,
               0.9043979826120079
            ],
            [
               1.279301961961962,
               0.9046159643919969
            ],
            [
               1.2821044744744745,
               0.9047971404035131
            ],
            [
               1.284906986986987,
               0.904981417661106
            ],
            [
               1.2877094994994998,
               0.9051994442204168
            ],
            [
               1.2905120120120122,
               0.9054621159475471
            ],
            [
               1.2933145245245246,
               0.9057580743239069
            ],
            [
               1.296117037037037,
               0.9060598567693421
            ],
            [
               1.2989195495495498,
               0.9063362194893927
            ],
            [
               1.3017220620620622,
               0.906565910961167
            ],
            [
               1.3045245745745746,
               0.9067476252740696
            ],
            [
               1.307327087087087,
               0.90690221332752
            ],
            [
               1.3101295995995998,
               0.907066016608528
            ],
            [
               1.3129321121121122,
               0.9072774426679873
            ],
            [
               1.3157346246246246,
               0.9075614753115919
            ],
            [
               1.318537137137137,
               0.9079177779585059
            ],
            [
               1.32133964964965,
               0.9083170245686172
            ],
            [
               1.3241421621621623,
               0.9087073863934727
            ],
            [
               1.3269446746746747,
               0.9090296154362334
            ],
            [
               1.329747187187187,
               0.9092360895604688
            ],
            [
               1.3325496996997,
               0.9093075969591675
            ],
            [
               1.3353522122122123,
               0.9092621273907004
            ],
            [
               1.3381547247247247,
               0.9091523920509856
            ],
            [
               1.3409572372372371,
               0.9090524266294475
            ],
            [
               1.34375974974975,
               0.9090372395075645
            ],
            [
               1.3465622622622624,
               0.9091618325440596
            ],
            [
               1.3493647747747748,
               0.9094462293764767
            ],
            [
               1.3521672872872872,
               0.9098712627155463
            ],
            [
               1.3549697997998,
               0.9103864013819103
            ],
            [
               1.3577723123123124,
               0.9109269838694252
            ],
            [
               1.3605748248248248,
               0.9114351708421085
            ],
            [
               1.3633773373373372,
               0.9118777570062171
            ],
            [
               1.36617984984985,
               0.9122550887395229
            ],
            [
               1.3689823623623625,
               0.9125983487188263
            ],
            [
               1.3717848748748749,
               0.9129563801419422
            ],
            [
               1.3745873873873873,
               0.9133767148859597
            ],
            [
               1.3773898998999001,
               0.9138873665970666
            ],
            [
               1.3801924124124125,
               0.9144856148938914
            ],
            [
               1.382994924924925,
               0.9151375603564647
            ],
            [
               1.3857974374374373,
               0.9157885086636823
            ],
            [
               1.3885999499499502,
               0.9163805172108754
            ],
            [
               1.3914024624624626,
               0.916870982356254
            ],
            [
               1.394204974974975,
               0.9172458020132499
            ],
            [
               1.3970074874874874,
               0.9175225380408376
            ],
            [
               1.39981,
               0.9177424823008713
            ]
         ]
      },
      {
         "data": [
            [
               1.39991,
               0.9183033234035907
            ],
            [
               1.3971074774774772,
               0.9178094920027813
            ],
            [
               1.3943049549549547,
               0.9173807023146958
            ],
            [
               1.391502432432432,
               0.9170357824734832
            ],
            [
               1.3886999099099095,
               0.9167667720789936
            ],
            [
               1.385897387387387,
               0.9165454176799144
            ],
            [
               1.3830948648648644,
               0.9163350797798218
            ],
            [
               1.3802923423423419,
               0.9161036067368069
            ],
            [
               1.3774898198198193,
               0.9158327643753921
            ],
            [
               1.3746872972972968,
               0.9155213522212822
            ],
            [
               1.3718847747747747,
               0.9151815865203492
            ],
            [
               1.369082252252252,
               0.9148307910486586
            ],
            [
               1.3662797297297296,
               0.9144820382747327
            ],
            [
               1.363477207207207,
               0.9141375833606258
            ],
            [
               1.3606746846846844,
               0.9137877015643707
            ],
            [
               1.3578721621621619,
               0.9134153586611877
            ],
            [
               1.3550696396396393,
               0.9130048302099296
            ],
            [
               1.3522671171171168,
               0.9125507931443742
            ],
            [
               1.3494645945945942,
               0.9120641288796856
            ],
            [
               1.3466620720720717,
               0.9115718113402469
            ],
            [
               1.3438595495495491,
               0.9111104020954892
            ],
            [
               1.3410570270270266,
               0.910715064546604
            ],
            [
               1.338254504504504,
               0.9104077725655528
            ],
            [
               1.335451981981982,
               0.9101888746175884
            ],
            [
               1.3326494594594593,
               0.9100351799961681
            ],
            [
               1.3298469369369368,
               0.9099055817741408
            ],
            [
               1.3270444144144142,
               0.909752658709092
            ],
            [
               1.3242418918918917,
               0.9095366013014008
            ],
            [
               1.3214393693693691,
               0.9092369260905728
            ],
            [
               1.3186368468468466,
               0.9088581019670867
            ],
            [
               1.315834324324324,
               0.9084272054053779
            ],
            [
               1.3130318018018015,
               0.9079843770665614
            ],
            [
               1.310229279279279,
               0.907569265615422
            ],
            [
               1.3074267567567563,
               0.9072079895308955
            ],
            [
               1.3046242342342338,
               0.9069049613691782
            ],
            [
               1.3018217117117112,
               0.9066422620196268
            ],
            [
               1.2990191891891887,
               0.9063866884973049
            ],
            [
               1.2962166666666666,
               0.9061020005099976
            ],
            [
               1.293414144144144,
               0.9057621410455126
            ],
            [
               1.2906116216216215,
               0.9053608953436696
            ],
            [
               1.287809099099099,
               0.9049146795421881
            ],
            [
               1.2850065765765764,
               0.9044574908660672
            ],
            [
               1.2822040540540538,
               0.9040297065530654
            ],
            [
               1.2794015315315312,
               0.9036644897914443
            ],
            [
               1.2765990090090087,
               0.9033763548617864
            ],
            [
               1.2737964864864861,
               0.9031557061584934
            ],
            [
               1.2709939639639636,
               0.902971161802856
            ],
            [
               1.268191441441441,
               0.9027788894913364
            ],
            [
               1.2653889189189185,
               0.9025358910221428
            ],
            [
               1.262586396396396,
               0.902212930228872
            ],
            [
               1.2597838738738734,
               0.9018029979570064
            ],
            [
               1.2569813513513513,
               0.9013227479214665
            ],
            [
               1.2541788288288287,
               0.9008066737231837
            ],
            [
               1.2513763063063061,
               0.9002961337497148
            ],
            [
               1.2485737837837836,
               0.8998268944824868
            ],
            [
               1.245771261261261,
               0.8994191642708216
            ],
            [
               1.2429687387387385,
               0.8990730785942131
            ],
            [
               1.240166216216216,
               0.8987706657713326
            ],
            [
               1.2373636936936934,
               0.8984831547648855
            ],
            [
               1.2345611711711708,
               0.8981808211445605
            ],
            [
               1.2317586486486483,
               0.8978419391417691
            ],
            [
               1.2289561261261257,
               0.897457976521643
            ],
            [
               1.2261536036036031,
               0.8970336778764454
            ],
            [
               1.2233510810810806,
               0.8965825622307366
            ],
            [
               1.2205485585585585,
               0.8961199403049578
            ],
            [
               1.217746036036036,
               0.8956562964905179
            ],
            [
               1.2149435135135134,
               0.895193557544887
            ],
            [
               1.2121409909909908,
               0.8947255438822486
            ],
            [
               1.2093384684684683,
               0.8942422437278326
            ],
            [
               1.2065359459459457,
               0.893736076677007
            ],
            [
               1.2037334234234232,
               0.8932075511989452
            ],
            [
               1.2009309009009006,
               0.8926679339581096
            ],
            [
               1.198128378378378,
               0.8921376480699461
            ],
            [
               1.1953258558558555,
               0.8916406989039509
            ],
            [
               1.192523333333333,
               0.8911969196669798
            ],
            [
               1.1897208108108104,
               0.8908147008796792
            ],
            [
               1.1869182882882878,
               0.8904868065424167
            ],
            [
               1.1841157657657653,
               0.8901909017402911
            ],
            [
               1.1813132432432432,
               0.8898948563535158
            ],
            [
               1.1785107207207206,
               0.8895652813248929
            ],
            [
               1.175708198198198,
               0.8891766455704415
            ],
            [
               1.1729056756756755,
               0.8887180885464103
            ],
            [
               1.170103153153153,
               0.8881957639335332
            ],
            [
               1.1673006306306304,
               0.8876299827859233
            ],
            [
               1.1644981081081078,
               0.8870480947792765
            ],
            [
               1.1616955855855853,
               0.8864754062928437
            ],
            [
               1.1588930630630627,
               0.8859270454544685
            ],
            [
               1.1560905405405402,
               0.8854033586433454
            ],
            [
               1.1532880180180176,
               0.8848902776022034
            ],
            [
               1.150485495495495,
               0.8843645087406842
            ],
            [
               1.1476829729729725,
               0.8838018760396864
            ],
            [
               1.14488045045045,
               0.8831861719422849
            ],
            [
               1.1420779279279278,
               0.8825157294575363
            ],
            [
               1.1392754054054053,
               0.8818056476431246
            ],
            [
               1.1364728828828827,
               0.8810849398006306
            ],
            [
               1.1336703603603602,
               0.8803894062715598
            ],
            [
               1.1308678378378376,
               0.8797522948404026
            ],
            [
               1.128065315315315,
               0.8791954341829089
            ],
            [
               1.1252627927927925,
               0.8787233475227814
            ],
            [
               1.12246027027027,
               0.8783219558475901
            ],
            [
               1.1196577477477474,
               0.8779621502948436
            ],
            [
               1.1168552252252248,
               0.8776071503480432
            ],
            [
               1.1140527027027023,
               0.8772215564768466
            ],
            [
               1.1112501801801797,
               0.8767796201477112
            ],
            [
               1.1084476576576572,
               0.8762705689719856
            ],
            [
               1.105645135135135,
               0.8756997192231397
            ],
            [
               1.1028426126126125,
               0.8750853079601024
            ],
            [
               1.10004009009009,
               0.8744521399469665
            ],
            [
               1.0972375675675674,
               0.8738239563465855
            ],
            [
               1.0944350450450449,
               0.8732166895559497
            ],
            [
               1.0916325225225223,
               0.8726344266839114
            ],
            [
               1.0888299999999997,
               0.8720690797902206
            ],
            [
               1.0860274774774772,
               0.8715036940410421
            ],
            [
               1.0832249549549546,
               0.8709183109036485
            ],
            [
               1.080422432432432,
               0.8702966149966591
            ],
            [
               1.0776199099099095,
               0.8696314100132836
            ],
            [
               1.074817387387387,
               0.8689273333778225
            ],
            [
               1.0720148648648644,
               0.8682000259114411
            ],
            [
               1.0692123423423419,
               0.8674719973218299
            ],
            [
               1.0664098198198197,
               0.8667663857106969
            ],
            [
               1.0636072972972972,
               0.8661004295621053
            ],
            [
               1.0608047747747746,
               0.8654805730528763
            ],
            [
               1.058002252252252,
               0.8649006711791671
            ],
            [
               1.0551997297297295,
               0.8643438692412944
            ],
            [
               1.052397207207207,
               0.8637876511095754
            ],
            [
               1.0495946846846844,
               0.8632105956059448
            ],
            [
               1.0467921621621619,
               0.8625988381805669
            ],
            [
               1.0439896396396393,
               0.8619502815402649
            ],
            [
               1.0411871171171168,
               0.8612752390924978
            ],
            [
               1.0383845945945942,
               0.8605932535893617
            ],
            [
               1.0355820720720716,
               0.8599269994571208
            ],
            [
               1.032779549549549,
               0.859295094912008
            ],
            [
               1.0299770270270265,
               0.8587060269536124
            ],
            [
               1.0271745045045044,
               0.8581550952804637
            ],
            [
               1.0243719819819819,
               0.857625384269092
            ],
            [
               1.0215694594594593,
               0.8570925415860777
            ],
            [
               1.0187669369369368,
               0.8565319575509678
            ],
            [
               1.0159644144144142,
               0.8559261758430219
            ],
            [
               1.0131618918918917,
               0.855270271969621
            ],
            [
               1.010359369369369,
               0.85457354913904
            ],
            [
               1.0075568468468465,
               0.8538570324123538
            ],
            [
               1.004754324324324,
               0.8531475323490127
            ],
            [
               1.0019518018018014,
               0.8524700861883578
            ],
            [
               0.9991492792792789,
               0.8518410376272374
            ],
            [
               0.9963467567567563,
               0.8512637479640899
            ],
            [
               0.9935442342342338,
               0.8507280436151718
            ],
            [
               0.9907417117117117,
               0.8502133042724396
            ],
            [
               0.9879391891891891,
               0.8496939882419188
            ],
            [
               0.9851366666666665,
               0.8491457421428548
            ],
            [
               0.982334144144144,
               0.8485502496689223
            ],
            [
               0.9795316216216214,
               0.8478976025422944
            ],
            [
               0.9767290990990989,
               0.8471859714139431
            ],
            [
               0.9739265765765763,
               0.8464193361540691
            ],
            [
               0.9711240540540538,
               0.8456046398797679
            ],
            [
               0.9683215315315312,
               0.8447497452226393
            ],
            [
               0.9655190090090087,
               0.8438630106618303
            ],
            [
               0.9627164864864861,
               0.8429544097829291
            ],
            [
               0.9599139639639636,
               0.8420372619920828
            ],
            [
               0.957111441441441,
               0.8411291953886448
            ],
            [
               0.9543089189189184,
               0.8402511340247205
            ],
            [
               0.9515063963963963,
               0.8394238624961174
            ],
            [
               0.9487038738738738,
               0.8386627977554748
            ],
            [
               0.9459013513513512,
               0.8379725695073796
            ],
            [
               0.9430988288288287,
               0.8373434624762821
            ],
            [
               0.9402963063063061,
               0.8367514621882681
            ],
            [
               0.9374937837837836,
               0.8361626037679448
            ],
            [
               0.934691261261261,
               0.8355408692114301
            ],
            [
               0.9318887387387385,
               0.8348575176139632
            ],
            [
               0.9290862162162159,
               0.8340989804877031
            ],
            [
               0.9262836936936933,
               0.8332706454065011
            ],
            [
               0.9234811711711708,
               0.8323950027052742
            ],
            [
               0.9206786486486482,
               0.8315044118258059
            ],
            [
               0.9178761261261257,
               0.8306305749132672
            ],
            [
               0.9150736036036036,
               0.8297940457607568
            ],
            [
               0.912271081081081,
               0.828997279312788
            ],
            [
               0.9094685585585585,
               0.8282237128603436
            ],
            [
               0.9066660360360359,
               0.827443446866271
            ],
            [
               0.9038635135135134,
               0.8266238756904332
            ],
            [
               0.9010609909909908,
               0.825741854845634
            ],
            [
               0.8982584684684682,
               0.8247933090754966
            ],
            [
               0.8954559459459457,
               0.8237968667169995
            ],
            [
               0.8926534234234231,
               0.8227899752041381
            ],
            [
               0.8898509009009006,
               0.8218184200680676
            ],
            [
               0.887048378378378,
               0.8209224189104726
            ],
            [
               0.8842458558558555,
               0.8201237231015863
            ],
            [
               0.8814433333333329,
               0.8194179766614738
            ],
            [
               0.8786408108108104,
               0.8187749754270929
            ],
            [
               0.8758382882882882,
               0.8181469449893146
            ],
            [
               0.8730357657657657,
               0.8174823400146538
            ],
            [
               0.8702332432432431,
               0.8167408343736691
            ],
            [
               0.8674307207207206,
               0.8159047450963854
            ],
            [
               0.864628198198198,
               0.8149832717172711
            ],
            [
               0.8618256756756755,
               0.8140082685245169
            ],
            [
               0.8590231531531529,
               0.8130230268585437
            ],
            [
               0.8562206306306304,
               0.8120678076797492
            ],
            [
               0.8534181081081078,
               0.8111668762808784
            ],
            [
               0.8506155855855853,
               0.8103212188082947
            ],
            [
               0.8478130630630627,
               0.8095091674883599
            ],
            [
               0.8450105405405401,
               0.8086944971378798
            ],
            [
               0.8422080180180176,
               0.8078390846115091
            ],
            [
               0.839405495495495,
               0.8069157758711047
            ],
            [
               0.8366029729729729,
               0.805917154986207
            ],
            [
               0.8338004504504504,
               0.8048574115399978
            ],
            [
               0.8309979279279278,
               0.8037669175182731
            ],
            [
               0.8281954054054053,
               0.8026816076490202
            ],
            [
               0.8253928828828827,
               0.801630955725554
            ],
            [
               0.8225903603603602,
               0.800628688058213
            ],
            [
               0.8197878378378376,
               0.7996692873151894
            ],
            [
               0.816985315315315,
               0.7987312305501564
            ],
            [
               0.8141827927927925,
               0.7977855368819167
            ],
            [
               0.8113802702702699,
               0.7968064096321819
            ],
            [
               0.8085777477477474,
               0.7957801587555307
            ],
            [
               0.8057752252252248,
               0.7947093599907361
            ],
            [
               0.8029727027027023,
               0.7936110333199988
            ],
            [
               0.8001701801801802,
               0.7925098196904896
            ],
            [
               0.7973676576576576,
               0.7914288970773371
            ],
            [
               0.794565135135135,
               0.7903820737608982
            ],
            [
               0.7917626126126125,
               0.7893698975957875
            ],
            [
               0.7889600900900899,
               0.7883809751842137
            ],
            [
               0.7861575675675674,
               0.7873976395894167
            ],
            [
               0.7833550450450448,
               0.7864034239686609
            ],
            [
               0.7805525225225223,
               0.785389133718976
            ],
            [
               0.7777499999999997,
               0.7843549219198132
            ],
            [
               0.7749474774774772,
               0.7833074397120683
            ],
            [
               0.7721449549549546,
               0.782253225962543
            ],
            [
               0.769342432432432,
               0.7811912114823676
            ],
            [
               0.7665399099099095,
               0.7801078536752211
            ],
            [
               0.763737387387387,
               0.7789776790819724
            ],
            [
               0.7609348648648648,
               0.7777700927712283
            ],
            [
               0.7581323423423423,
               0.7764608671018562
            ],
            [
               0.7553298198198197,
               0.7750446325662066
            ],
            [
               0.7525272972972972,
               0.7735437648681945
            ],
            [
               0.7497247747747746,
               0.7720097260026997
            ],
            [
               0.7469222522522521,
               0.7705150594538122
            ],
            [
               0.7441197297297295,
               0.7691372191240928
            ],
            [
               0.741317207207207,
               0.7679382602915464
            ],
            [
               0.7385146846846844,
               0.766946165835009
            ],
            [
               0.7357121621621618,
               0.7661435764826201
            ],
            [
               0.7329096396396393,
               0.7654678504720553
            ],
            [
               0.7301071171171167,
               0.7648232083756874
            ],
            [
               0.7273045945945942,
               0.7641021821625498
            ],
            [
               0.7245020720720716,
               0.7632107832336019
            ],
            [
               0.7216995495495495,
               0.7620906159128971
            ],
            [
               0.718897027027027,
               0.7607319719702517
            ],
            [
               0.7160945045045044,
               0.7591745041793748
            ],
            [
               0.7132919819819818,
               0.7574956042621679
            ],
            [
               0.7104894594594593,
               0.7557900260666701
            ],
            [
               0.7076869369369367,
               0.7541465783350847
            ],
            [
               0.7048844144144142,
               0.7526282191132979
            ],
            [
               0.7020818918918916,
               0.7512605391010307
            ],
            [
               0.6992793693693691,
               0.7500309181972014
            ],
            [
               0.6964768468468465,
               0.7488974642654543
            ],
            [
               0.693674324324324,
               0.7478041772419104
            ],
            [
               0.6908718018018014,
               0.7466973888694239
            ],
            [
               0.6880692792792789,
               0.7455387272031331
            ],
            [
               0.6852667567567567,
               0.7443114473042709
            ],
            [
               0.6824642342342342,
               0.7430193387527704
            ],
            [
               0.6796617117117116,
               0.7416797592740886
            ],
            [
               0.6768591891891891,
               0.7403139265990946
            ],
            [
               0.6740566666666665,
               0.7389380109374499
            ],
            [
               0.671254144144144,
               0.7375578079573775
            ],
            [
               0.6684516216216214,
               0.7361682155116616
            ],
            [
               0.6656490990990989,
               0.7347569839531957
            ],
            [
               0.6628465765765763,
               0.7333108571195168
            ],
            [
               0.6600440540540538,
               0.7318216671240967
            ],
            [
               0.6572415315315312,
               0.7302902766664614
            ],
            [
               0.6544390090090086,
               0.7287272548818792
            ],
            [
               0.6516364864864861,
               0.727150405264044
            ],
            [
               0.6488339639639635,
               0.7255802844609285
            ],
            [
               0.6460314414414414,
               0.7240353371143431
            ],
            [
               0.6432289189189189,
               0.7225281323228626
            ],
            [
               0.6404263963963963,
               0.7210635654724642
            ],
            [
               0.6376238738738738,
               0.7196390844184645
            ],
            [
               0.6348213513513512,
               0.7182463369125642
            ],
            [
               0.6320188288288286,
               0.7168733425455742
            ],
            [
               0.6292163063063061,
               0.7155064176186188
            ],
            [
               0.6264137837837835,
               0.7141314994187884
            ],
            [
               0.623611261261261,
               0.7127349941561725
            ],
            [
               0.6208087387387384,
               0.7113045760640551
            ],
            [
               0.6180062162162159,
               0.7098303578993521
            ],
            [
               0.6152036936936933,
               0.7083065506639539
            ],
            [
               0.6124011711711708,
               0.7067332871051827
            ],
            [
               0.6095986486486482,
               0.705117922450802
            ],
            [
               0.6067961261261261,
               0.7034750407921463
            ],
            [
               0.6039936036036035,
               0.701824666400767
            ],
            [
               0.601191081081081,
               0.7001887341538123
            ],
            [
               0.5983885585585584,
               0.6985865130493929
            ],
            [
               0.5955860360360359,
               0.6970301520991548
            ],
            [
               0.5927835135135133,
               0.6955216276833305
            ],
            [
               0.5899809909909908,
               0.694052044727482
            ],
            [
               0.5871784684684682,
               0.6926035720595669
            ],
            [
               0.5843759459459457,
               0.6911534985516671
            ],
            [
               0.5815734234234231,
               0.6896792557928226
            ],
            [
               0.5787709009009008,
               0.6881629893368343
            ],
            [
               0.5759683783783782,
               0.6865944645096758
            ],
            [
               0.5731658558558557,
               0.6849716873562732
            ],
            [
               0.5703633333333331,
               0.6832993906760103
            ],
            [
               0.5675608108108106,
               0.6815862044206235
            ],
            [
               0.564758288288288,
               0.6798416664134284
            ],
            [
               0.5619557657657654,
               0.6780741275630477
            ],
            [
               0.5591532432432431,
               0.6762901230674586
            ],
            [
               0.5563507207207206,
               0.6744951142469281
            ],
            [
               0.553548198198198,
               0.6726949150482087
            ],
            [
               0.5507456756756755,
               0.6708968292400243
            ],
            [
               0.5479431531531529,
               0.6691096473101668
            ],
            [
               0.5451406306306303,
               0.667342137748107
            ],
            [
               0.5423381081081078,
               0.665600330229354
            ],
            [
               0.5395355855855855,
               0.6638844753149451
            ],
            [
               0.5367330630630629,
               0.6621868499161352
            ],
            [
               0.5339305405405403,
               0.6604914419944399
            ],
            [
               0.5311280180180178,
               0.6587760244507451
            ],
            [
               0.5283254954954952,
               0.6570163872241543
            ],
            [
               0.5255229729729727,
               0.6551917846055959
            ],
            [
               0.5227204504504503,
               0.6532902073892419
            ],
            [
               0.5199179279279278,
               0.6513120519175403
            ],
            [
               0.5171154054054052,
               0.6492711396637134
            ],
            [
               0.5143128828828827,
               0.6471927186176603
            ],
            [
               0.5115103603603601,
               0.6451088437007624
            ],
            [
               0.5087078378378376,
               0.6430521680074353
            ],
            [
               0.505905315315315,
               0.6410495180699547
            ],
            [
               0.5031027927927927,
               0.6391166140392153
            ],
            [
               0.5003002702702701,
               0.6372549748838472
            ],
            [
               0.4974977477477476,
               0.6354515393514713
            ],
            [
               0.494695225225225,
               0.6336809797169001
            ],
            [
               0.49189270270270247,
               0.6319102075327439
            ],
            [
               0.4890901801801799,
               0.6301042368466252
            ],
            [
               0.48628765765765736,
               0.6282323957750122
            ],
            [
               0.483485135135135,
               0.6262738449355972
            ],
            [
               0.48068261261261247,
               0.6242214500304073
            ],
            [
               0.4778800900900899,
               0.6220832595548398
            ],
            [
               0.47507756756756736,
               0.6198811645203481
            ],
            [
               0.4722750450450448,
               0.617646765824251
            ],
            [
               0.46947252252252225,
               0.6154150122940013
            ],
            [
               0.4666699999999997,
               0.6132167110065105
            ],
            [
               0.46386747747747736,
               0.6110714163023583
            ],
            [
               0.4610649549549548,
               0.6089823273389796
            ],
            [
               0.45826243243243225,
               0.6069345603345289
            ],
            [
               0.4554599099099097,
               0.6048975011167642
            ],
            [
               0.45265738738738714,
               0.6028310018954632
            ],
            [
               0.4498548648648646,
               0.6006941915358573
            ],
            [
               0.44705234234234204,
               0.5984549038035358
            ],
            [
               0.4442498198198197,
               0.5960974425968812
            ],
            [
               0.44144729729729715,
               0.5936267247912335
            ],
            [
               0.4386447747747746,
               0.5910677196054842
            ],
            [
               0.43584225225225204,
               0.5884603101257473
            ],
            [
               0.4330397297297295,
               0.5858508937615317
            ],
            [
               0.43023720720720693,
               0.5832828608126096
            ],
            [
               0.4274346846846844,
               0.5807882978611221
            ],
            [
               0.42463216216216204,
               0.5783828010722266
            ],
            [
               0.4218296396396395,
               0.5760643128928469
            ],
            [
               0.41902711711711693,
               0.5738157350558588
            ],
            [
               0.4162245945945944,
               0.571610094895006
            ],
            [
               0.4134220720720718,
               0.5694165483719555
            ],
            [
               0.41061954954954927,
               0.5672056111808933
            ],
            [
               0.40781702702702693,
               0.5649526216044799
            ],
            [
               0.4050145045045044,
               0.5626392826541251
            ],
            [
               0.4022119819819818,
               0.5602538638662797
            ],
            [
               0.39940945945945927,
               0.5577909843841248
            ],
            [
               0.3966069369369367,
               0.5552517382469093
            ],
            [
               0.39380441441441416,
               0.5526443626124825
            ],
            [
               0.3910018918918916,
               0.5499849645771979
            ],
            [
               0.3881993693693693,
               0.547297348704556
            ],
            [
               0.3853968468468467,
               0.5446109845261454
            ],
            [
               0.38259432432432416,
               0.5419566895338548
            ],
            [
               0.3797918018018016,
               0.5393605140568033
            ],
            [
               0.37698927927927905,
               0.5368372524451916
            ],
            [
               0.3741867567567565,
               0.5343855671728535
            ],
            [
               0.37138423423423395,
               0.531986599837419
            ],
            [
               0.3685817117117116,
               0.5296070916613191
            ],
            [
               0.36577918918918906,
               0.5272066664784774
            ],
            [
               0.3629766666666665,
               0.5247474888677108
            ],
            [
               0.36017414414414395,
               0.5222035237935447
            ],
            [
               0.3573716216216214,
               0.519566501902242
            ],
            [
               0.35456909909909884,
               0.5168465676677465
            ],
            [
               0.3517665765765763,
               0.5140672353104279
            ],
            [
               0.34896405405405395,
               0.5112561796140874
            ],
            [
               0.3461615315315314,
               0.5084348919476517
            ],
            [
               0.34335900900900884,
               0.5056107760664669
            ],
            [
               0.3405564864864863,
               0.5027745856472088
            ],
            [
               0.33775396396396373,
               0.49990437272385146
            ],
            [
               0.3349514414414412,
               0.49697486542686153
            ],
            [
               0.3321489189189186,
               0.4939691834781574
            ],
            [
               0.3293463963963963,
               0.49088875054211223
            ],
            [
               0.32654387387387374,
               0.48775759879739944
            ],
            [
               0.3237413513513512,
               0.4846189481870452
            ],
            [
               0.3209388288288286,
               0.481524474493648
            ],
            [
               0.31813630630630607,
               0.4785192318308185
            ],
            [
               0.3153337837837835,
               0.4756268936077235
            ],
            [
               0.31253126126126096,
               0.47284019962805923
            ],
            [
               0.30972873873873863,
               0.4701200984713716
            ],
            [
               0.3069262162162161,
               0.4674044495603655
            ],
            [
               0.3041236936936935,
               0.4646241218819192
            ],
            [
               0.30132117117117097,
               0.46172188221902777
            ],
            [
               0.2985186486486484,
               0.4586684256782173
            ],
            [
               0.29571612612612586,
               0.4554706410576802
            ],
            [
               0.2929136036036035,
               0.45216951916256054
            ],
            [
               0.29011108108108097,
               0.448828278034065
            ],
            [
               0.2873085585585584,
               0.4455142829117782
            ],
            [
               0.28450603603603586,
               0.4422802148876046
            ],
            [
               0.2817035135135133,
               0.43915009156798945
            ],
            [
               0.27890099099099075,
               0.4361141315122273
            ],
            [
               0.2760984684684682,
               0.4331336218054214
            ],
            [
               0.27329594594594586,
               0.43015382624282966
            ],
            [
               0.2704934234234233,
               0.42712057055197705
            ],
            [
               0.26769090090090075,
               0.42399521448511746
            ],
            [
               0.2648883783783782,
               0.42076352033651515
            ],
            [
               0.26208585585585564,
               0.4174361308293039
            ],
            [
               0.2592833333333331,
               0.41404120093315633
            ],
            [
               0.25648081081081053,
               0.4106122312957302
            ],
            [
               0.2536782882882882,
               0.4071755136824712
            ],
            [
               0.25087576576576565,
               0.4037414223749815
            ],
            [
               0.2480732432432431,
               0.4003022046520001
            ],
            [
               0.24527072072072054,
               0.39683654146074837
            ],
            [
               0.24246819819819798,
               0.39331881463122126
            ],
            [
               0.23966567567567543,
               0.3897295233914805
            ],
            [
               0.23686315315315287,
               0.3860631092944071
            ],
            [
               0.23406063063063054,
               0.382330570218994
            ],
            [
               0.23125810810810798,
               0.37855621400737977
            ],
            [
               0.22845558558558543,
               0.37476998976471687
            ],
            [
               0.22565306306306288,
               0.37099830242801696
            ],
            [
               0.22285054054054032,
               0.3672565790884702
            ],
            [
               0.22004801801801777,
               0.3635460417542406
            ],
            [
               0.2172454954954952,
               0.3598554994853913
            ],
            [
               0.21444297297297288,
               0.3561671306314738
            ],
            [
               0.21164045045045032,
               0.35246385378526895
            ],
            [
               0.20883792792792777,
               0.3487354555599936
            ],
            [
               0.20603540540540521,
               0.34498126569181625
            ],
            [
               0.20323288288288266,
               0.3412085710138704
            ],
            [
               0.2004303603603601,
               0.33742759468341027
            ],
            [
               0.19762783783783777,
               0.3336451287896654
            ],
            [
               0.19482531531531522,
               0.3298593514002857
            ],
            [
               0.19202279279279266,
               0.3260578546108594
            ],
            [
               0.1892202702702701,
               0.32221968090482483
            ],
            [
               0.18641774774774755,
               0.31832068917922063
            ],
            [
               0.183615225225225,
               0.31434039662119523
            ],
            [
               0.18081270270270244,
               0.31026798081293344
            ],
            [
               0.1780101801801801,
               0.30610550941515496
            ],
            [
               0.17520765765765756,
               0.30186750688214614
            ],
            [
               0.172405135135135,
               0.2975772501459236
            ],
            [
               0.16960261261261245,
               0.29326122429615725
            ],
            [
               0.1668000900900899,
               0.2889436019253345
            ],
            [
               0.16399756756756734,
               0.28464232588636607
            ],
            [
               0.16119504504504478,
               0.28036754727821345
            ],
            [
               0.15839252252252245,
               0.27612217264593986
            ],
            [
               0.1555899999999999,
               0.2719035249097725
            ],
            [
               0.15278747747747734,
               0.26770491363995214
            ],
            [
               0.14998495495495479,
               0.2635162927145866
            ],
            [
               0.14718243243243223,
               0.25932395094252
            ],
            [
               0.14437990990990968,
               0.25510996068861863
            ],
            [
               0.14157738738738712,
               0.2508525195585165
            ],
            [
               0.1387748648648648,
               0.24652813515217026
            ],
            [
               0.13597234234234223,
               0.24211585511384281
            ],
            [
               0.13316981981981968,
               0.23760272226108536
            ],
            [
               0.13036729729729712,
               0.23298877263517048
            ],
            [
               0.12756477477477457,
               0.22828960062675824
            ],
            [
               0.12476225225225201,
               0.2235349977976993
            ],
            [
               0.12195972972972946,
               0.2187633377755035
            ],
            [
               0.11915720720720713,
               0.21401284919258962
            ],
            [
               0.11635468468468457,
               0.20931215536027525
            ],
            [
               0.11355216216216202,
               0.2046729685712804
            ],
            [
               0.11074963963963946,
               0.2000873511891503
            ],
            [
               0.10794711711711691,
               0.19553058988527164
            ],
            [
               0.10514459459459435,
               0.19096890746713147
            ],
            [
               0.1023420720720718,
               0.18636958889804678
            ],
            [
               0.09953954954954947,
               0.18171022640383427
            ],
            [
               0.09673702702702691,
               0.17698404190932984
            ],
            [
               0.09393450450450436,
               0.17219957800320262
            ],
            [
               0.0911319819819818,
               0.16737502036996968
            ],
            [
               0.08832945945945925,
               0.16252933425721008
            ],
            [
               0.08552693693693669,
               0.15767356759965515
            ],
            [
               0.08272441441441436,
               0.15280564523882736
            ],
            [
               0.0799218918918918,
               0.14791072586146048
            ],
            [
               0.07711936936936925,
               0.14296713650377668
            ],
            [
               0.0743168468468467,
               0.13795576836691373
            ],
            [
               0.07151432432432414,
               0.13286939497145023
            ],
            [
               0.06871180180180159,
               0.1277182111596198
            ],
            [
               0.06590927927927903,
               0.12252910071667239
            ],
            [
               0.0631067567567567,
               0.11733833666332072
            ],
            [
               0.060304234234234144,
               0.11217984266086556
            ],
            [
               0.05750171171171159,
               0.10707292503083687
            ],
            [
               0.054699189189189035,
               0.10201384919682474
            ],
            [
               0.05189666666666648,
               0.09697455539872141
            ],
            [
               0.049094144144143925,
               0.09190950277599952
            ],
            [
               0.04629162162162137,
               0.08676886251260493
            ],
            [
               0.04348909909909904,
               0.08151400403804532
            ],
            [
               0.04068657657657648,
               0.07613024605317559
            ],
            [
               0.03788405405405393,
               0.07063255764292847
            ],
            [
               0.035081531531531374,
               0.06506209923293055
            ],
            [
               0.03227900900900882,
               0.059474472852164506
            ],
            [
               0.029476486486486264,
               0.05392330764531128
            ],
            [
               0.02667396396396371,
               0.04844439984214932
            ],
            [
               0.023871441441441377,
               0.04304550049314415
            ],
            [
               0.021068918918918822,
               0.037705023418396044
            ],
            [
               0.018266396396396267,
               0.03238003123937905
            ],
            [
               0.015463873873873712,
               0.027020824691949663
            ],
            [
               0.012661351351351158,
               0.02158732683929715
            ],
            [
               0.009858828828828603,
               0.01606193030058589
            ],
            [
               0.007056306306306048,
               0.010454724886287237
            ],
            [
               0.004253783783783716,
               0.004799606838561288
            ],
            [
               0.0014512612612611608,
               -0.0008571956713734896
            ],
            [
               -0.001351261261261394,
               -0.006472187918789174
            ],
            [
               -0.004153783783783949,
               -0.012018202293928415
            ],
            [
               -0.006956306306306503,
               -0.017492103779070067
            ],
            [
               -0.009758828828829058,
               -0.022914290952405325
            ],
            [
               -0.012561351351351613,
               -0.028320481480652915
            ],
            [
               -0.015363873873873946,
               -0.03374881266700025
            ],
            [
               -0.0181663963963965,
               -0.03922671521147181
            ],
            [
               -0.020968918918919055,
               -0.04476188902011646
            ],
            [
               -0.02377144144144161,
               -0.050340128952948926
            ],
            [
               -0.026573963963964164,
               -0.05593031578667951
            ],
            [
               -0.02937648648648672,
               -0.061494473706739106
            ],
            [
               -0.03217900900900905,
               -0.06699922891942817
            ],
            [
               -0.03498153153153161,
               -0.07242478354852533
            ],
            [
               -0.03778405405405416,
               -0.07776865173119174
            ],
            [
               -0.040586576576576716,
               -0.08304342193943903
            ],
            [
               -0.04338909909909927,
               -0.0882699510927053
            ],
            [
               -0.046191621621621826,
               -0.09346889292327681
            ],
            [
               -0.04899414414414438,
               -0.09865381277756258
            ],
            [
               -0.05179666666666671,
               -0.10382827820549545
            ],
            [
               -0.05459918918918927,
               -0.1089876182357577
            ],
            [
               -0.05740171171171182,
               -0.11412418316863326
            ],
            [
               -0.06020423423423438,
               -0.11923361502231705
            ],
            [
               -0.06300675675675693,
               -0.12431933502575149
            ],
            [
               -0.06580927927927949,
               -0.12939325162144666
            ],
            [
               -0.06861180180180204,
               -0.13447225741231061
            ],
            [
               -0.07141432432432437,
               -0.13957180179495488
            ],
            [
               -0.07421684684684693,
               -0.1446990369901997
            ],
            [
               -0.07701936936936948,
               -0.14984827994328354
            ],
            [
               -0.07982189189189204,
               -0.15500072245841962
            ],
            [
               -0.0826244144144146,
               -0.16012876637105178
            ],
            [
               -0.08542693693693715,
               -0.16520364633314272
            ],
            [
               -0.0882294594594597,
               -0.1702037717566301
            ],
            [
               -0.09103198198198204,
               -0.17512092861187972
            ],
            [
               -0.09383450450450459,
               -0.17996223490485858
            ],
            [
               -0.09663702702702714,
               -0.1847472563098685
            ],
            [
               -0.0994395495495497,
               -0.1895013975790109
            ],
            [
               -0.10224207207207225,
               -0.1942479613706674
            ],
            [
               -0.10504459459459481,
               -0.1990016473327772
            ],
            [
               -0.10784711711711736,
               -0.20376562645067092
            ],
            [
               -0.1106496396396397,
               -0.20853292446691202
            ],
            [
               -0.11345216216216225,
               -0.21329121961281688
            ],
            [
               -0.1162546846846848,
               -0.2180289173962084
            ],
            [
               -0.11905720720720736,
               -0.22273996967374016
            ],
            [
               -0.12185972972972992,
               -0.22742549396975792
            ],
            [
               -0.12466225225225247,
               -0.232091586693903
            ],
            [
               -0.12746477477477502,
               -0.2367442933439598
            ],
            [
               -0.13026729729729736,
               -0.24138389638914698
            ],
            [
               -0.1330698198198199,
               -0.2460010443818445
            ],
            [
               -0.13587234234234247,
               -0.2505766253371024
            ],
            [
               -0.13867486486486502,
               -0.255085905193081
            ],
            [
               -0.14147738738738758,
               -0.25950581794797695
            ],
            [
               -0.14427990990991013,
               -0.2638230164795566
            ],
            [
               -0.14708243243243246,
               -0.268039854021525
            ],
            [
               -0.14988495495495502,
               -0.27217604278335666
            ],
            [
               -0.15268747747747757,
               -0.2762651350638336
            ],
            [
               -0.15549000000000013,
               -0.28034670123849353
            ],
            [
               -0.15829252252252268,
               -0.28445652741314714
            ],
            [
               -0.16109504504504524,
               -0.2886178161919652
            ],
            [
               -0.1638975675675678,
               -0.2928360253681706
            ],
            [
               -0.16670009009009013,
               -0.2970987607710827
            ],
            [
               -0.16950261261261268,
               -0.3013804938374017
            ],
            [
               -0.17230513513513523,
               -0.3056503812639905
            ],
            [
               -0.1751076576576578,
               -0.3098806270055596
            ],
            [
               -0.17791018018018034,
               -0.3140528947386568
            ],
            [
               -0.1807127027027029,
               -0.3181611659137887
            ],
            [
               -0.18351522522522545,
               -0.32221077066279397
            ],
            [
               -0.1863177477477478,
               -0.32621458585412816
            ],
            [
               -0.18912027027027034,
               -0.33018814715713113
            ],
            [
               -0.1919227927927929,
               -0.3341454379882108
            ],
            [
               -0.19472531531531545,
               -0.3380964753782551
            ],
            [
               -0.197527837837838,
               -0.34204684186587025
            ],
            [
               -0.20033036036036056,
               -0.3459984522544474
            ],
            [
               -0.20313288288288311,
               -0.3499504572985303
            ],
            [
               -0.20593540540540545,
               -0.3538994111572244
            ],
            [
               -0.208737927927928,
               -0.3578385251574862
            ],
            [
               -0.21154045045045056,
               -0.3617566407080733
            ],
            [
               -0.2143429729729731,
               -0.3656380617817027
            ],
            [
               -0.21714549549549567,
               -0.36946429801464503
            ],
            [
               -0.21994801801801822,
               -0.3732180496895056
            ],
            [
               -0.22275054054054078,
               -0.3768886752852301
            ],
            [
               -0.2255530630630631,
               -0.3804773825204634
            ],
            [
               -0.22835558558558566,
               -0.383999955364878
            ],
            [
               -0.23115810810810822,
               -0.38748526662189725
            ],
            [
               -0.23396063063063077,
               -0.3909690920828524
            ],
            [
               -0.23676315315315333,
               -0.3944844502013079
            ],
            [
               -0.23956567567567588,
               -0.3980512216719507
            ],
            [
               -0.24236819819819821,
               -0.40166852932038183
            ],
            [
               -0.24517072072072077,
               -0.4053128921161104
            ],
            [
               -0.24797324324324332,
               -0.40894353337684314
            ],
            [
               -0.2507757657657659,
               -0.41251389186906834
            ],
            [
               -0.25357828828828843,
               -0.41598613272511414
            ],
            [
               -0.256380810810811,
               -0.41934410441653097
            ],
            [
               -0.25918333333333354,
               -0.4226003043124457
            ],
            [
               -0.2619858558558559,
               -0.4257940816501082
            ],
            [
               -0.26478837837837843,
               -0.42898105769663303
            ],
            [
               -0.267590900900901,
               -0.4322166947205576
            ],
            [
               -0.27039342342342354,
               -0.43553908537694613
            ],
            [
               -0.2731959459459461,
               -0.4389565730919707
            ],
            [
               -0.27599846846846865,
               -0.4424444781383538
            ],
            [
               -0.2788009909909912,
               -0.4459523577199785
            ],
            [
               -0.28160351351351354,
               -0.44941977675656314
            ],
            [
               -0.2844060360360361,
               -0.4527956625645024
            ],
            [
               -0.28720855855855865,
               -0.4560549709907326
            ],
            [
               -0.2900110810810812,
               -0.45920711378385387
            ],
            [
               -0.29281360360360376,
               -0.46229320395873325
            ],
            [
               -0.2956161261261263,
               -0.46537283380407385
            ],
            [
               -0.29841864864864887,
               -0.4685045947089275
            ],
            [
               -0.3012211711711712,
               -0.4717266937519516
            ],
            [
               -0.30402369369369375,
               -0.47504407109326346
            ],
            [
               -0.3068262162162163,
               -0.4784263292288206
            ],
            [
               -0.30962873873873886,
               -0.48181723347200095
            ],
            [
               -0.3124312612612614,
               -0.4851527191121347
            ],
            [
               -0.31523378378378397,
               -0.48838153174012616
            ],
            [
               -0.3180363063063065,
               -0.4914817799361502
            ],
            [
               -0.32083882882882886,
               -0.4944680736708588
            ],
            [
               -0.3236413513513514,
               -0.49738707320175385
            ],
            [
               -0.32644387387387397,
               -0.5003031013703934
            ],
            [
               -0.3292463963963965,
               -0.5032786747171694
            ],
            [
               -0.3320489189189191,
               -0.5063563128700019
            ],
            [
               -0.33485144144144163,
               -0.5095473174322285
            ],
            [
               -0.3376539639639642,
               -0.512830654659391
            ],
            [
               -0.3404564864864865,
               -0.5161615631861525
            ],
            [
               -0.3432590090090091,
               -0.5194862846746617
            ],
            [
               -0.34606153153153163,
               -0.522757496622617
            ],
            [
               -0.3488640540540542,
               -0.5259452037936996
            ],
            [
               -0.35166657657657674,
               -0.5290398819566646
            ],
            [
               -0.3544690990990993,
               -0.5320477615046801
            ],
            [
               -0.3572716216216216,
               -0.5349811179539183
            ],
            [
               -0.3600741441441442,
               -0.5378481936124697
            ],
            [
               -0.36287666666666674,
               -0.5406472720147448
            ],
            [
               -0.3656791891891893,
               -0.5433675297073317
            ],
            [
               -0.36848171171171185,
               -0.5459963430615031
            ],
            [
               -0.3712842342342344,
               -0.5485298785547179
            ],
            [
               -0.37408675675675696,
               -0.5509821669912676
            ],
            [
               -0.3768892792792793,
               -0.5533881317328824
            ],
            [
               -0.37969180180180184,
               -0.555798173712067
            ],
            [
               -0.3824943243243244,
               -0.558265162362918
            ],
            [
               -0.38529684684684695,
               -0.5608278386303545
            ],
            [
               -0.3880993693693695,
               -0.5634964836709315
            ],
            [
               -0.39090189189189206,
               -0.5662464621609096
            ],
            [
               -0.3937044144144146,
               -0.5690228745659078
            ],
            [
               -0.39650693693693695,
               -0.5717557987664152
            ],
            [
               -0.3993094594594595,
               -0.5743817631468511
            ],
            [
               -0.40211198198198206,
               -0.5768645602259448
            ],
            [
               -0.4049145045045046,
               -0.57920826653111
            ],
            [
               -0.40771702702702717,
               -0.5814575892829357
            ],
            [
               -0.4105195495495496,
               -0.5836847415334601
            ],
            [
               -0.41332207207207217,
               -0.5859666081379373
            ],
            [
               -0.4161245945945947,
               -0.5883594364685292
            ],
            [
               -0.4189271171171173,
               -0.5908794215355242
            ],
            [
               -0.4217296396396397,
               -0.5934958778669819
            ],
            [
               -0.4245321621621623,
               -0.5961396815964846
            ],
            [
               -0.42733468468468483,
               -0.5987246255060843
            ],
            [
               -0.4301372072072073,
               -0.6011749466551073
            ],
            [
               -0.4329397297297298,
               -0.6034500662445648
            ],
            [
               -0.4357422522522524,
               -0.6055583245981404
            ],
            [
               -0.4385447747747748,
               -0.6075550071227676
            ],
            [
               -0.4413472972972974,
               -0.6095251017469709
            ],
            [
               -0.44414981981981994,
               -0.6115562958061709
            ],
            [
               -0.4469523423423425,
               -0.6137110055440442
            ],
            [
               -0.44975486486486493,
               -0.6160066127857562
            ],
            [
               -0.4525573873873875,
               -0.6184104093756599
            ],
            [
               -0.45535990990991004,
               -0.6208508981994705
            ],
            [
               -0.4581624324324325,
               -0.6232416859030916
            ],
            [
               -0.46096495495495504,
               -0.6255100378132701
            ],
            [
               -0.4637674774774776,
               -0.6276206448904527
            ],
            [
               -0.46657000000000015,
               -0.629586782927851
            ],
            [
               -0.4693725225225226,
               -0.6314652740075586
            ],
            [
               -0.47217504504504515,
               -0.6333370664390399
            ],
            [
               -0.4749775675675677,
               -0.6352800193701129
            ],
            [
               -0.47778009009009015,
               -0.6373430212949072
            ],
            [
               -0.4805826126126127,
               -0.6395300528637367
            ],
            [
               -0.48338513513513526,
               -0.6417994201346837
            ],
            [
               -0.4861876576576578,
               -0.6440782883737857
            ],
            [
               -0.48899018018018026,
               -0.646287553894973
            ],
            [
               -0.4917927027027028,
               -0.6483686982342558
            ],
            [
               -0.49459522522522537,
               -0.6503036843835892
            ],
            [
               -0.4973977477477478,
               -0.6521213379894157
            ],
            [
               -0.5002002702702704,
               -0.6538881769879741
            ],
            [
               -0.5030027927927929,
               -0.6556867840832661
            ],
            [
               -0.5058053153153154,
               -0.6575888550656823
            ],
            [
               -0.5086078378378379,
               -0.6596316936638591
            ],
            [
               -0.5114103603603605,
               -0.6618056723772743
            ],
            [
               -0.514212882882883,
               -0.6640565139354415
            ],
            [
               -0.5170154054054055,
               -0.6663014266660205
            ],
            [
               -0.519817927927928,
               -0.6684537503582417
            ],
            [
               -0.5226204504504506,
               -0.6704482432014047
            ],
            [
               -0.525422972972973,
               -0.6722592180254945
            ],
            [
               -0.5282254954954956,
               -0.6739062918005376
            ],
            [
               -0.5310280180180181,
               -0.6754466167075082
            ],
            [
               -0.5338305405405407,
               -0.6769567198548836
            ],
            [
               -0.5366330630630631,
               -0.6785101128528348
            ],
            [
               -0.5394355855855857,
               -0.6801577323333536
            ],
            [
               -0.5422381081081082,
               -0.6819168748944773
            ],
            [
               -0.5450406306306307,
               -0.683771192614653
            ],
            [
               -0.5478431531531532,
               -0.6856806364381467
            ],
            [
               -0.5506456756756758,
               -0.6875972109919541
            ],
            [
               -0.5534481981981982,
               -0.6894809714934309
            ],
            [
               -0.5562507207207208,
               -0.6913111928055344
            ],
            [
               -0.5590532432432433,
               -0.6930897450111793
            ],
            [
               -0.5618557657657659,
               -0.6948365801623435
            ],
            [
               -0.5646582882882883,
               -0.6965798421846856
            ],
            [
               -0.5674608108108109,
               -0.698344602588489
            ],
            [
               -0.5702633333333335,
               -0.7001441999132398
            ],
            [
               -0.5730658558558559,
               -0.7019767791959892
            ],
            [
               -0.5758683783783785,
               -0.7038275052307545
            ],
            [
               -0.578670900900901,
               -0.7056748800855757
            ],
            [
               -0.5814734234234236,
               -0.7074983480277757
            ],
            [
               -0.584275945945946,
               -0.709284284953356
            ],
            [
               -0.5870784684684686,
               -0.711028454938516
            ],
            [
               -0.5898809909909911,
               -0.7127345983847637
            ],
            [
               -0.5926835135135136,
               -0.7144103396544845
            ],
            [
               -0.5954860360360361,
               -0.7160624912739912
            ],
            [
               -0.5982885585585587,
               -0.7176938016903858
            ],
            [
               -0.6010910810810811,
               -0.7193023386120485
            ],
            [
               -0.6038936036036037,
               -0.7208834326053759
            ],
            [
               -0.6066961261261262,
               -0.7224329758695798
            ],
            [
               -0.6094986486486488,
               -0.7239503414857393
            ],
            [
               -0.6123011711711712,
               -0.7254394530753012
            ],
            [
               -0.6151036936936938,
               -0.7269074513326388
            ],
            [
               -0.6179062162162163,
               -0.7283615611431269
            ],
            [
               -0.6207087387387388,
               -0.7298056545236637
            ],
            [
               -0.6235112612612613,
               -0.7312382376460274
            ],
            [
               -0.6263137837837839,
               -0.7326530469214476
            ],
            [
               -0.6291163063063064,
               -0.7340423270050849
            ],
            [
               -0.6319188288288289,
               -0.735401635009342
            ],
            [
               -0.6347213513513514,
               -0.7367341879270264
            ],
            [
               -0.637523873873874,
               -0.7380527186733381
            ],
            [
               -0.6403263963963964,
               -0.7393776054038439
            ],
            [
               -0.643128918918919,
               -0.7407314234821756
            ],
            [
               -0.6459314414414415,
               -0.7421315254916709
            ],
            [
               -0.6487339639639641,
               -0.7435832109394291
            ],
            [
               -0.6515364864864865,
               -0.7450760960197256
            ],
            [
               -0.6543390090090091,
               -0.7465853550866075
            ],
            [
               -0.6571415315315317,
               -0.7480778718938437
            ],
            [
               -0.6599440540540541,
               -0.7495215797344383
            ],
            [
               -0.6627465765765767,
               -0.7508950287094514
            ],
            [
               -0.6655490990990992,
               -0.7521939753408933
            ],
            [
               -0.6683516216216216,
               -0.7534326773275128
            ],
            [
               -0.6711541441441442,
               -0.7546393195495678
            ],
            [
               -0.6739566666666668,
               -0.7558470020049366
            ],
            [
               -0.6767591891891893,
               -0.7570832794925393
            ],
            [
               -0.6795617117117118,
               -0.7583617906848863
            ],
            [
               -0.6823642342342343,
               -0.7596788331053101
            ],
            [
               -0.6851667567567569,
               -0.7610160464637366
            ],
            [
               -0.6879692792792793,
               -0.7623482401109043
            ],
            [
               -0.6907718018018019,
               -0.7636535843295189
            ],
            [
               -0.6935743243243244,
               -0.7649225236950483
            ],
            [
               -0.696376846846847,
               -0.7661621784908887
            ],
            [
               -0.6991793693693694,
               -0.7673945479149931
            ],
            [
               -0.701981891891892,
               -0.7686489856357301
            ],
            [
               -0.7047844144144145,
               -0.7699514363881148
            ],
            [
               -0.707586936936937,
               -0.7713140993190422
            ],
            [
               -0.7103894594594595,
               -0.7727291089594324
            ],
            [
               -0.7131919819819821,
               -0.7741685221896404
            ],
            [
               -0.7159945045045045,
               -0.7755908180662121
            ],
            [
               -0.7187970270270271,
               -0.7769519706561652
            ],
            [
               -0.7215995495495496,
               -0.7782176709019142
            ],
            [
               -0.7244020720720722,
               -0.7793729409979571
            ],
            [
               -0.7272045945945946,
               -0.7804262886121927
            ],
            [
               -0.7300071171171172,
               -0.7814073486471942
            ],
            [
               -0.7328096396396397,
               -0.7823590216429761
            ],
            [
               -0.7356121621621622,
               -0.7833267393946464
            ],
            [
               -0.7384146846846847,
               -0.7843481504335958
            ],
            [
               -0.7412172072072073,
               -0.7854460581471043
            ],
            [
               -0.7440197297297299,
               -0.7866260994792622
            ],
            [
               -0.7468222522522523,
               -0.787878956816658
            ],
            [
               -0.7496247747747748,
               -0.7891854757110783
            ],
            [
               -0.7524272972972974,
               -0.7905224017634827
            ],
            [
               -0.7552298198198198,
               -0.7918667235210843
            ],
            [
               -0.7580323423423424,
               -0.7931976234990425
            ],
            [
               -0.760834864864865,
               -0.7944963295556349
            ],
            [
               -0.7636373873873875,
               -0.7957451711291814
            ],
            [
               -0.76643990990991,
               -0.7969274595603688
            ],
            [
               -0.7692424324324325,
               -0.7980293061946231
            ],
            [
               -0.7720449549549551,
               -0.7990433875583187
            ],
            [
               -0.7748474774774775,
               -0.799973441201135
            ],
            [
               -0.7776500000000001,
               -0.8008374732967289
            ],
            [
               -0.7804525225225226,
               -0.8016676727645684
            ],
            [
               -0.7832550450450451,
               -0.8025059342605765
            ],
            [
               -0.7860575675675676,
               -0.803395411606793
            ],
            [
               -0.7888600900900902,
               -0.8043701057995902
            ],
            [
               -0.7916626126126127,
               -0.805445523726551
            ],
            [
               -0.7944651351351352,
               -0.806613478968665
            ],
            [
               -0.7972676576576577,
               -0.8078430450874556
            ],
            [
               -0.8000701801801803,
               -0.8090878171242863
            ],
            [
               -0.8028727027027027,
               -0.8102976002972944
            ],
            [
               -0.8056752252252253,
               -0.8114311355985817
            ],
            [
               -0.8084777477477478,
               -0.8124660426892518
            ],
            [
               -0.8112802702702704,
               -0.8134030006169408
            ],
            [
               -0.8140827927927928,
               -0.8142630425001824
            ],
            [
               -0.8168853153153154,
               -0.8150790921167974
            ],
            [
               -0.8196878378378379,
               -0.8158847454971838
            ],
            [
               -0.8224903603603604,
               -0.8167041449388772
            ],
            [
               -0.8252928828828829,
               -0.8175463058792314
            ],
            [
               -0.8280954054054055,
               -0.8184056048927457
            ],
            [
               -0.8308979279279279,
               -0.8192678999381788
            ],
            [
               -0.8337004504504505,
               -0.8201197246662917
            ],
            [
               -0.836502972972973,
               -0.8209569019723182
            ],
            [
               -0.8393054954954956,
               -0.8217891550750858
            ],
            [
               -0.842108018018018,
               -0.8226387807795146
            ],
            [
               -0.8449105405405406,
               -0.8235336616359761
            ],
            [
               -0.8477130630630632,
               -0.82449703712469
            ],
            [
               -0.8505155855855856,
               -0.8255377499905294
            ],
            [
               -0.8533181081081082,
               -0.8266446492054607
            ],
            [
               -0.8561206306306307,
               -0.8277874552922169
            ],
            [
               -0.8589231531531533,
               -0.8289241489315309
            ],
            [
               -0.8617256756756757,
               -0.8300126211793035
            ],
            [
               -0.8645281981981983,
               -0.8310227541782249
            ],
            [
               -0.8673307207207208,
               -0.8319448584436819
            ],
            [
               -0.8701332432432433,
               -0.8327915842300813
            ],
            [
               -0.8729357657657658,
               -0.8335926476457942
            ],
            [
               -0.8757382882882884,
               -0.834384192104332
            ],
            [
               -0.8785408108108108,
               -0.8351964670614571
            ],
            [
               -0.8813433333333334,
               -0.8360440840098371
            ],
            [
               -0.8841458558558559,
               -0.836922189136502
            ],
            [
               -0.8869483783783785,
               -0.8378097883284175
            ],
            [
               -0.8897509009009009,
               -0.8386789122772209
            ],
            [
               -0.8925534234234235,
               -0.839506220638258
            ],
            [
               -0.895355945945946,
               -0.840282762200713
            ],
            [
               -0.8981584684684685,
               -0.8410182571218014
            ],
            [
               -0.900960990990991,
               -0.8417382289547748
            ],
            [
               -0.9037635135135136,
               -0.8424748997662292
            ],
            [
               -0.9065660360360361,
               -0.8432550528378027
            ],
            [
               -0.9093685585585587,
               -0.8440892410135092
            ],
            [
               -0.9121710810810811,
               -0.8449663402981038
            ],
            [
               -0.9149736036036036,
               -0.8458556308725593
            ],
            [
               -0.9177761261261261,
               -0.8467159574248486
            ],
            [
               -0.9205786486486487,
               -0.8475090001265708
            ],
            [
               -0.9233811711711712,
               -0.8482121716536455
            ],
            [
               -0.9261836936936938,
               -0.8488266943312641
            ],
            [
               -0.9289862162162162,
               -0.8493780114828626
            ],
            [
               -0.9317887387387388,
               -0.8499083037691282
            ],
            [
               -0.9345912612612612,
               -0.8504636055665831
            ],
            [
               -0.9373937837837838,
               -0.8510798918844316
            ],
            [
               -0.9401963063063064,
               -0.8517728663229247
            ],
            [
               -0.9429988288288289,
               -0.8525348861344344
            ],
            [
               -0.9458013513513515,
               -0.8533399542463684
            ],
            [
               -0.9486038738738739,
               -0.8541548640851231
            ],
            [
               -0.9514063963963965,
               -0.8549524026300586
            ],
            [
               -0.9542089189189189,
               -0.855721777642086
            ],
            [
               -0.9570114414414415,
               -0.8564724134179631
            ],
            [
               -0.959813963963964,
               -0.8572296291958494
            ],
            [
               -0.9626164864864866,
               -0.8580236532832162
            ],
            [
               -0.9654190090090091,
               -0.8588758992496763
            ],
            [
               -0.9682215315315316,
               -0.8597875515125766
            ],
            [
               -0.9710240540540541,
               -0.8607348512935107
            ],
            [
               -0.9738265765765766,
               -0.8616732326236327
            ],
            [
               -0.9766290990990991,
               -0.862549384030824
            ],
            [
               -0.9794316216216217,
               -0.8633174634118663
            ],
            [
               -0.9822341441441442,
               -0.8639540731892723
            ],
            [
               -0.9850366666666668,
               -0.864466806545755
            ],
            [
               -0.9878391891891892,
               -0.8648931809825386
            ],
            [
               -0.9906417117117118,
               -0.8652899386345716
            ],
            [
               -0.9934442342342342,
               -0.8657159585227925
            ],
            [
               -0.9962467567567568,
               -0.8662142820116248
            ],
            [
               -0.9990492792792793,
               -0.8667992080138378
            ],
            [
               -1.0018518018018019,
               -0.8674528724762351
            ],
            [
               -1.0046543243243244,
               -0.868132661036511
            ],
            [
               -1.0074568468468468,
               -0.86878720846931
            ],
            [
               -1.0102593693693693,
               -0.8693758020002786
            ],
            [
               -1.0130618918918919,
               -0.8698847166386785
            ],
            [
               -1.0158644144144144,
               -0.870334828391695
            ],
            [
               -1.018666936936937,
               -0.8707775480007363
            ],
            [
               -1.0214694594594596,
               -0.8712798485307323
            ],
            [
               -1.024271981981982,
               -0.8719027339749301
            ],
            [
               -1.0270745045045047,
               -0.8726797616778634
            ],
            [
               -1.029877027027027,
               -0.8736024486600256
            ],
            [
               -1.0326795495495495,
               -0.8746174692656914
            ],
            [
               -1.035482072072072,
               -0.8756370733092342
            ],
            [
               -1.0382845945945947,
               -0.8765601912784902
            ],
            [
               -1.0410871171171172,
               -0.8772984625842559
            ],
            [
               -1.0438896396396395,
               -0.8777999036885373
            ],
            [
               -1.046692162162162,
               -0.8780635672327575
            ],
            [
               -1.0494946846846847,
               -0.8781411106574444
            ],
            [
               -1.0522972072072072,
               -0.8781248952669329
            ],
            [
               -1.0550997297297298,
               -0.8781259598868205
            ],
            [
               -1.0579022522522523,
               -0.8782478759634735
            ],
            [
               -1.0607047747747749,
               -0.8785633700600246
            ],
            [
               -1.0635072972972974,
               -0.8790995305249192
            ],
            [
               -1.06630981981982,
               -0.8798348108636209
            ],
            [
               -1.0691123423423423,
               -0.88070773655499
            ],
            [
               -1.0719148648648649,
               -0.8816341931277758
            ],
            [
               -1.0747173873873874,
               -0.8825282440552944
            ],
            [
               -1.07751990990991,
               -0.8833210337598407
            ],
            [
               -1.0803224324324325,
               -0.8839734285004828
            ],
            [
               -1.0831249549549549,
               -0.8844801685622192
            ],
            [
               -1.0859274774774774,
               -0.8848657408677041
            ],
            [
               -1.08873,
               -0.8851742198261361
            ],
            [
               -1.0915325225225225,
               -0.8854564618842282
            ],
            [
               -1.094335045045045,
               -0.8857581032811197
            ],
            [
               -1.0971375675675676,
               -0.8861109654284507
            ],
            [
               -1.0999400900900902,
               -0.8865291194169684
            ],
            [
               -1.1027426126126127,
               -0.8870094775597013
            ],
            [
               -1.1055451351351353,
               -0.8875357574366403
            ],
            [
               -1.1083476576576576,
               -0.8880842009344985
            ],
            [
               -1.1111501801801802,
               -0.8886295061811678
            ],
            [
               -1.1139527027027027,
               -0.8891498570386662
            ],
            [
               -1.1167552252252253,
               -0.889630462538717
            ],
            [
               -1.1195577477477479,
               -0.8900654407321757
            ],
            [
               -1.1223602702702702,
               -0.8904581060245189
            ],
            [
               -1.1251627927927927,
               -0.8908197809982312
            ],
            [
               -1.1279653153153153,
               -0.8911672697859734
            ],
            [
               -1.1307678378378379,
               -0.8915192223680111
            ],
            [
               -1.1335703603603604,
               -0.8918918421714126
            ],
            [
               -1.136372882882883,
               -0.8922946927995343
            ],
            [
               -1.1391754054054055,
               -0.8927276036776106
            ],
            [
               -1.141977927927928,
               -0.8931796902861266
            ],
            [
               -1.1447804504504504,
               -0.8936311770317338
            ],
            [
               -1.147582972972973,
               -0.8940580453231881
            ],
            [
               -1.1503854954954955,
               -0.8944386767201005
            ],
            [
               -1.153188018018018,
               -0.8947608827242532
            ],
            [
               -1.1559905405405406,
               -0.8950272977774398
            ],
            [
               -1.1587930630630632,
               -0.8952572711087146
            ],
            [
               -1.1615955855855855,
               -0.8954841699473264
            ],
            [
               -1.164398108108108,
               -0.8957482397573617
            ],
            [
               -1.1672006306306306,
               -0.8960865206406243
            ],
            [
               -1.1700031531531532,
               -0.8965223771533279
            ],
            [
               -1.1728056756756757,
               -0.8970575962846781
            ],
            [
               -1.1756081981981983,
               -0.8976695549396552
            ],
            [
               -1.1784107207207208,
               -0.8983147148648842
            ],
            [
               -1.1812132432432432,
               -0.8989379818633871
            ],
            [
               -1.1840157657657657,
               -0.8994857506698504
            ],
            [
               -1.1868182882882883,
               -0.8999192618751692
            ],
            [
               -1.1896208108108108,
               -0.9002246120998072
            ],
            [
               -1.1924233333333334,
               -0.9004165206582857
            ],
            [
               -1.195225855855856,
               -0.9005345959541529
            ],
            [
               -1.1980283783783783,
               -0.9006329231649597
            ],
            [
               -1.2008309009009008,
               -0.9007657213317788
            ],
            [
               -1.2036334234234234,
               -0.9009730222249757
            ],
            [
               -1.206435945945946,
               -0.901270424909624
            ],
            [
               -1.2092384684684685,
               -0.9016459085184962
            ],
            [
               -1.212040990990991,
               -0.9020647133383637
            ],
            [
               -1.2148435135135136,
               -0.9024809730811254
            ],
            [
               -1.2176460360360362,
               -0.9028527682995307
            ],
            [
               -1.2204485585585585,
               -0.9031561721786401
            ],
            [
               -1.223251081081081,
               -0.9033940277355039
            ],
            [
               -1.2260536036036036,
               -0.9035966230989076
            ],
            [
               -1.2288561261261262,
               -0.9038137431374154
            ],
            [
               -1.2316586486486487,
               -0.9041001236035173
            ],
            [
               -1.2344611711711713,
               -0.9044983788155181
            ],
            [
               -1.2372636936936936,
               -0.9050243976605792
            ],
            [
               -1.2400662162162162,
               -0.9056596935704129
            ],
            [
               -1.2428687387387387,
               -0.9063533484937876
            ],
            [
               -1.2456712612612613,
               -0.9070334996028828
            ],
            [
               -1.2484737837837838,
               -0.9076255361298116
            ],
            [
               -1.2512763063063064,
               -0.9080721108276051
            ],
            [
               -1.254078828828829,
               -0.9083493524465058
            ],
            [
               -1.2568813513513515,
               -0.9084745465999731
            ],
            [
               -1.2596838738738738,
               -0.9085028274800655
            ],
            [
               -1.2624863963963964,
               -0.9085134729521422
            ],
            [
               -1.265288918918919,
               -0.9085893564001424
            ],
            [
               -1.2680914414414415,
               -0.9087951182494853
            ],
            [
               -1.270893963963964,
               -0.9091600730790903
            ],
            [
               -1.2736964864864866,
               -0.9096706022490655
            ],
            [
               -1.276499009009009,
               -0.9102741369612379
            ],
            [
               -1.2793015315315315,
               -0.9108935656423351
            ],
            [
               -1.282104054054054,
               -0.9114479527958361
            ],
            [
               -1.2849065765765766,
               -0.9118737009444866
            ],
            [
               -1.2877090990990991,
               -0.9121402445696094
            ],
            [
               -1.2905116216216217,
               -0.9122560485859066
            ],
            [
               -1.2933141441441443,
               -0.9122635884809298
            ],
            [
               -1.2961166666666666,
               -0.912225238494702
            ],
            [
               -1.2989191891891891,
               -0.9122046056559423
            ],
            [
               -1.3017217117117117,
               -0.9122490341565717
            ],
            [
               -1.3045242342342342,
               -0.9123784199650642
            ],
            [
               -1.3073267567567568,
               -0.9125833241077823
            ],
            [
               -1.3101292792792794,
               -0.9128323482479122
            ],
            [
               -1.312931801801802,
               -0.9130858038395344
            ],
            [
               -1.3157343243243242,
               -0.9133107984324516
            ],
            [
               -1.3185368468468468,
               -0.9134925801809637
            ],
            [
               -1.3213393693693694,
               -0.913638398687328
            ],
            [
               -1.324141891891892,
               -0.9137727788852039
            ],
            [
               -1.3269444144144145,
               -0.9139260867730596
            ],
            [
               -1.329746936936937,
               -0.9141205982623386
            ],
            [
               -1.3325494594594596,
               -0.9143591823594537
            ],
            [
               -1.335351981981982,
               -0.9146208650977323
            ],
            [
               -1.3381545045045045,
               -0.9148652177911427
            ],
            [
               -1.340957027027027,
               -0.91504447640679
            ],
            [
               -1.3437595495495496,
               -0.9151195621531358
            ],
            [
               -1.3465620720720721,
               -0.915074666622405
            ],
            [
               -1.3493645945945947,
               -0.9149253226224792
            ],
            [
               -1.352167117117117,
               -0.9147168590377512
            ],
            [
               -1.3549696396396396,
               -0.9145132151617512
            ],
            [
               -1.3577721621621621,
               -0.9143792695166444
            ],
            [
               -1.3605746846846847,
               -0.9143620698695207
            ],
            [
               -1.3633772072072072,
               -0.9144768790520772
            ],
            [
               -1.3661797297297298,
               -0.9147025682895871
            ],
            [
               -1.3689822522522523,
               -0.9149880138409461
            ],
            [
               -1.3717847747747747,
               -0.9152676963697104
            ],
            [
               -1.3745872972972972,
               -0.915481777878854
            ],
            [
               -1.3773898198198198,
               -0.915594486742108
            ],
            [
               -1.3801923423423423,
               -0.9156051500650031
            ],
            [
               -1.382994864864865,
               -0.9155485145570204
            ],
            [
               -1.3857973873873874,
               -0.9154843513529811
            ],
            [
               -1.38859990990991,
               -0.9154796674616863
            ],
            [
               -1.3914024324324323,
               -0.915589083011555
            ],
            [
               -1.394204954954955,
               -0.9158393786845413
            ],
            [
               -1.3970074774774774,
               -0.9162227602370006
            ],
            [
               -1.39981,
               -0.9167005340719603
            ]
         ]
      }
   ]
}
