# Supplementary material for: Isolation of a planar π-aromatic Bi5− ring in a cobalt-based inverse-sandwich-type complex
Source: Nat Chem. 2025 Jan 20;17(4):547–55. doi: 10.1038/s41557-024-01713-8 (PMC11964920; doi:10.1038/s41557-024-01713-8)
Supplement: Supplementary file 4 — Original magnetic data of compound 1 and origin file of Fig. 3. [file 41557_2024_1713_MOESM4_ESM.zip › sr_and_T/26.csv]

comment	corrected Loops
temperature	0.7
sr	0.016
angle	0
trans	0
B	M
-1.3999	-0.896727665792139
-1.3970974974974975	-0.8963997521349274
-1.394294994994995	-0.896011328195162
-1.3914924924924925	-0.8955866564610244
-1.3886899899899898	-0.895156108670901
-1.3858874874874874	-0.8947531441195554
-1.3830849849849849	-0.8944094203724788
-1.3802824824824824	-0.8941486476952705
-1.37747997997998	-0.893980660932335
-1.3746774774774775	-0.8938976362375776
-1.371874974974975	-0.893874155732453
-1.3690724724724723	-0.893871895183953
-1.3662699699699699	-0.8938483254474954
-1.3634674674674674	-0.8937674254204017
-1.360664964964965	-0.8936094994624738
-1.3578624624624624	-0.8933771440579855
-1.35505995995996	-0.8930953161327742
-1.3522574574574573	-0.8928050967626288
-1.3494549549549548	-0.89255263349359
-1.3466524524524524	-0.8923762848336279
-1.3438499499499499	-0.8922956683724288
-1.3410474474474474	-0.8923058744727432
-1.338244944944945	-0.8923786471599086
-1.3354424424424425	-0.8924702799776891
-1.3326399399399398	-0.8925339548302202
-1.3298374374374373	-0.8925328960213952
-1.3270349349349349	-0.8924504499957842
-1.3242324324324324	-0.892294124608133
-1.32142992992993	-0.8920924502517774
-1.3186274274274274	-0.8918856952409308
-1.3158249249249248	-0.8917133096623301
-1.3130224224224223	-0.8916019204746201
-1.3102199199199198	-0.8915574724908217
-1.3074174174174173	-0.8915637896396494
-1.3046149149149149	-0.8915878408176726
-1.3018124124124124	-0.8915899582843217
-1.29900990990991	-0.8915358011039985
-1.2962074074074073	-0.8914064166999043
-1.2934049049049048	-0.8912034410905456
-1.2906024024024023	-0.8909480516297806
-1.2877998998998998	-0.8906742346305372
-1.2849973973973974	-0.8904186399690202
-1.282194894894895	-0.890210242175712
-1.2793923923923924	-0.8900629414741611
-1.2765898898898898	-0.8899731787100663
-1.2737873873873873	-0.8899229692784548
-1.2709848848848848	-0.8898870293702787
-1.2681823823823823	-0.8898414250534786
-1.2653798798798799	-0.8897708037248181
-1.2625773773773774	-0.8896718643113907
-1.259774874874875	-0.889552071513205
-1.2569723723723722	-0.8894242670479341
-1.2541698698698698	-0.8892992346831109
-1.2513673673673673	-0.8891789784479543
-1.2485648648648648	-0.889053248051542
-1.2457623623623624	-0.8889007667826897
-1.24295985985986	-0.888695035440719
-1.2401573573573572	-0.8884130144534266
-1.2373548548548547	-0.8880439373343987
-1.2345523523523523	-0.8875953294649336
-1.2317498498498498	-0.8870940686391597
-1.2289473473473473	-0.8865818001307271
-1.2261448448448449	-0.8861057526958783
-1.2233423423423422	-0.8857074507413295
-1.2205398398398397	-0.8854125245369314
-1.2177373373373372	-0.8852245566668013
-1.2149348348348348	-0.885124742463446
-1.2121323323323323	-0.8850774382075537
-1.2093298298298298	-0.885039946300228
-1.2065273273273274	-0.8849736704506468
-1.2037248248248247	-0.8848534357518381
-1.2009223223223222	-0.884672403107203
-1.1981198198198197	-0.884441406141483
-1.1953173173173173	-0.8841832566019407
-1.1925148148148148	-0.8839240620559993
-1.1897123123123123	-0.8836844149849963
-1.1869098098098099	-0.8834732055490174
-1.1841073073073072	-0.883285838602506
-1.1813048048048047	-0.8831071314866417
-1.1785023023023022	-0.8829176303931789
-1.1756997997997998	-0.8827010097320291
-1.1728972972972973	-0.8824499508273601
-1.1700947947947948	-0.8821685038797173
-1.1672922922922924	-0.8818702011706229
-1.1644897897897897	-0.8815726760008226
-1.1616872872872872	-0.8812907478677118
-1.1588847847847847	-0.8810304557736511
-1.1560822822822823	-0.8807861873903421
-1.1532797797797798	-0.8805419804605454
-1.1504772772772773	-0.8802766310823052
-1.1476747747747749	-0.8799709223883513
-1.1448722722722722	-0.8796145359698576
-1.1420697697697697	-0.8792102832331887
-1.1392672672672672	-0.8787741710308958
-1.1364647647647648	-0.878331200120309
-1.1336622622622623	-0.8779082194918043
-1.1308597597597596	-0.8775261441457538
-1.1280572572572574	-0.8771940573410071
-1.1252547547547547	-0.8769070904226093
-1.1224522522522522	-0.8766487177437526
-1.1196497497497497	-0.8763966451733574
-1.1168472472472473	-0.8761302983987648
-1.1140447447447448	-0.8758374214283758
-1.111242242242242	-0.8755176344629518
-1.1084397397397396	-0.8751818486992169
-1.1056372372372372	-0.8748478312169611
-1.1028347347347347	-0.8745334820545885
-1.1000322322322322	-0.8742501053804151
-1.0972297297297298	-0.8739978990582947
-1.0944272272272273	-0.8737650920339353
-1.0916247247247246	-0.8735309159861376
-1.0888222222222221	-0.8732713398337328
-1.0860197197197197	-0.8729656476162847
-1.0832172172172172	-0.8726017716534508
-1.0804147147147147	-0.8721788294912942
-1.0776122122122123	-0.871706335531301
-1.0748097097097098	-0.8712006870029487
-1.072007207207207	-0.8706803594746532
-1.0692047047047046	-0.8701615129308553
-1.0664022022022022	-0.8696553475508009
-1.0635996996996997	-0.8691677327647279
-1.0607971971971972	-0.8687006984118222
-1.0579946946946948	-0.8682546883367425
-1.0551921921921923	-0.8678302922638078
-1.0523896896896896	-0.8674285449606896
-1.0495871871871871	-0.8670496440790888
-1.0467846846846847	-0.8666907658493459
-1.0439821821821822	-0.8663441986537735
-1.0411796796796797	-0.8659970265045146
-1.038377177177177	-0.8656330446207451
-1.0355746746746748	-0.8652366731717684
-1.032772172172172	-0.8647977083162021
-1.0299696696696696	-0.8643151943875441
-1.0271671671671672	-0.8637987781389881
-1.0243646646646647	-0.8632666457251946
-1.0215621621621622	-0.8627403199171582
-1.0187596596596595	-0.8622377975467261
-1.0159571571571573	-0.8617672823125445
-1.0131546546546546	-0.8613237885138612
-1.0103521521521521	-0.860890085128827
-1.0075496496496497	-0.860442043051027
-1.0047471471471472	-0.8599569011935073
-1.0019446446446447	-0.8594218208904753
-0.9991421421421421	-0.8588397857573502
-0.9963396396396396	-0.8582305908379337
-0.9935371371371371	-0.8576261748362829
-0.9907346346346346	-0.8570614109878666
-0.9879321321321322	-0.8565630686664305
-0.9851296296296297	-0.856140433769561
-0.9823271271271271	-0.8557807309648165
-0.9795246246246246	-0.8554510919052725
-0.9767221221221221	-0.8551067843456902
-0.9739196196196196	-0.8547034060077507
-0.9711171171171171	-0.8542094147897481
-0.9683146146146147	-0.8536151656829098
-0.9655121121121122	-0.8529356432640913
-0.9627096096096096	-0.8522060067698103
-0.9599071071071071	-0.8514712911883573
-0.9571046046046046	-0.8507734189716399
-0.9543021021021021	-0.8501394912704008
-0.9514995995995996	-0.8495748865071067
-0.9486970970970972	-0.8490631462795892
-0.9458945945945947	-0.8485724792259097
-0.9430920920920921	-0.8480666564435236
-0.9402895895895895	-0.8475167615785238
-0.9374870870870871	-0.8469100970590804
-0.9346845845845846	-0.846253559248765
-0.9318820820820821	-0.845570625706326
-0.9290795795795797	-0.8448931395557392
-0.9262770770770771	-0.8442506717200622
-0.9234745745745746	-0.8436608988814911
-0.920672072072072	-0.8431239799176009
-0.9178695695695696	-0.8426225362310344
-0.9150670670670671	-0.8421270195700808
-0.9122645645645646	-0.8416045833242619
-0.9094620620620621	-0.8410285804794989
-0.9066595595595596	-0.8403857716377413
-0.9038570570570571	-0.8396791984900167
-0.9010545545545545	-0.8389261323773843
-0.898252052052052	-0.8381520497357914
-0.8954495495495496	-0.8373827267490244
-0.8926470470470471	-0.8366369567886534
-0.8898445445445445	-0.8359220040294213
-0.8870420420420421	-0.8352329017898619
-0.8842395395395396	-0.8345554493224366
-0.881437037037037	-0.8338716662234475
-0.8786345345345346	-0.8331658498443761
-0.8758320320320321	-0.8324293855313174
-0.8730295295295295	-0.8316630125116987
-0.870227027027027	-0.8308761190145524
-0.8674245245245246	-0.830083530143519
-0.8646220220220221	-0.829300898275044
-0.8618195195195195	-0.8285400588364472
-0.859017017017017	-0.8278055666801537
-0.8562145145145146	-0.8270931911043933
-0.853412012012012	-0.8263905920343487
-0.8506095095095095	-0.8256798897251113
-0.8478070070070071	-0.8249414822425446
-0.8450045045045045	-0.8241582919059927
-0.842202002002002	-0.8233196093583282
-0.8393994994994995	-0.8224238049476549
-0.8365969969969971	-0.8214793553956992
-0.8337944944944945	-0.8205038784517638
-0.830991991991992	-0.8195211840596653
-0.8281894894894896	-0.8185567305785197
-0.825386986986987	-0.817632273004787
-0.8225844844844845	-0.8167608131820767
-0.819781981981982	-0.8159430876214815
-0.8169794794794795	-0.8151666518586465
-0.814176976976977	-0.8144081076584926
-0.8113744744744745	-0.8136382473897551
-0.8085719719719721	-0.8128290469421872
-0.8057694694694695	-0.8119607807481689
-0.802966966966967	-0.8110273029149228
-0.8001644644644645	-0.8100378763084729
-0.797361961961962	-0.8090148046561912
-0.7945594594594595	-0.8079873142890367
-0.791756956956957	-0.8069832915857171
-0.7889544544544544	-0.8060212317479445
-0.786151951951952	-0.8051048166845023
-0.7833494494494495	-0.8042218420664602
-0.780546946946947	-0.8033479310959429
-0.7777444444444445	-0.8024539872953024
-0.774941941941942	-0.8015151243893451
-0.7721394394394395	-0.8005182785381849
-0.7693369369369369	-0.7994660612504071
-0.7665344344344345	-0.798375568961408
-0.763731931931932	-0.7972724745741714
-0.7609294294294294	-0.7961822704644766
-0.758126926926927	-0.7951214991896671
-0.7553244244244245	-0.7940918624758835
-0.752521921921922	-0.7930792018236718
-0.7497194194194194	-0.792057773034642
-0.746916916916917	-0.7909985007620903
-0.7441144144144145	-0.7898785708252581
-0.7413119119119119	-0.7886892431653689
-0.7385094094094095	-0.7874393135508257
-0.735706906906907	-0.7861530457187595
-0.7329044044044044	-0.7848631822068831
-0.7301019019019019	-0.7836012338618824
-0.7272993993993995	-0.7823881213870821
-0.724496896896897	-0.7812281135309727
-0.7216943943943944	-0.7801079258156308
-0.718891891891892	-0.779001176196713
-0.7160893893893895	-0.7778766943999303
-0.7132868868868869	-0.7767080057795411
-0.7104843843843844	-0.7754810291859827
-0.707681881881882	-0.7741977065761938
-0.7048793793793794	-0.7728746646934046
-0.7020768768768769	-0.771537615173281
-0.6992743743743745	-0.7702134916098299
-0.696471871871872	-0.7689228906743386
-0.6936693693693694	-0.7676750816917998
-0.6908668668668669	-0.7664668295073106
-0.6880643643643645	-0.7652849292480078
-0.6852618618618619	-0.764111158914237
-0.6824593593593594	-0.7629277149480795
-0.679656856856857	-0.7617212872699426
-0.6768543543543544	-0.7604846626903984
-0.6740518518518519	-0.7592158029535973
-0.6712493493493494	-0.7579153105425753
-0.6684468468468469	-0.7565837143925217
-0.6656443443443444	-0.7552199097602279
-0.6628418418418419	-0.7538214469991388
-0.6600393393393394	-0.7523864653832817
-0.6572368368368369	-0.7509162855634662
-0.6544343343343344	-0.7494173280996925
-0.6516318318318319	-0.7479012571862904
-0.6488293293293294	-0.7463829665100776
-0.6460268268268269	-0.7448769396973024
-0.6432243243243244	-0.7433932583558955
-0.6404218218218218	-0.7419347855179345
-0.6376193193193194	-0.7404966962024304
-0.6348168168168169	-0.7390686741756625
-0.6320143143143144	-0.7376390607043706
-0.6292118118118118	-0.7361994279485475
-0.6264093093093094	-0.7347477894958203
-0.6236068068068069	-0.7332890868962373
-0.6208043043043043	-0.7318325783492277
-0.6180018018018019	-0.7303869560516426
-0.6151992992992994	-0.7289549842733302
-0.6123967967967968	-0.7275297978349339
-0.6095942942942943	-0.7260945588452445
-0.6067917917917919	-0.724626052467696
-0.6039892892892894	-0.7231013810181272
-0.6011867867867868	-0.7215056928685419
-0.5983842842842844	-0.7198383157223178
-0.5955817817817819	-0.718114996342018
-0.5927792792792793	-0.7163651136085416
-0.5899767767767768	-0.7146243625696929
-0.5871742742742744	-0.7129249574238711
-0.5843717717717718	-0.7112863314728854
-0.5815692692692693	-0.7097092790923849
-0.5787667667667669	-0.7081754684294339
-0.5759642642642644	-0.7066525716073063
-0.5731617617617618	-0.7051034648408542
-0.5703592592592593	-0.7034966456418409
-0.5675567567567569	-0.7018146412679049
-0.5647542542542543	-0.7000578713730182
-0.5619517517517518	-0.6982429468626352
-0.5591492492492494	-0.6963962206547714
-0.5563467467467468	-0.6945449313478862
-0.5535442442442443	-0.6927089822305142
-0.5507417417417418	-0.6908960464565406
-0.5479392392392394	-0.6891014213084588
-0.5451367367367368	-0.6873123251189608
-0.5423342342342343	-0.6855147532758659
-0.5395317317317319	-0.6837001418470912
-0.5367292292292293	-0.6818692329053232
-0.5339267267267268	-0.6800316378397169
-0.5311242242242243	-0.6782012547678007
-0.5283217217217218	-0.6763893119379825
-0.5255192192192193	-0.6745977888633169
-0.5227167167167168	-0.6728159397636153
-0.5199142142142144	-0.671021594754835
-0.5171117117117118	-0.669187195553423
-0.5143092092092093	-0.6672887359136677
-0.5115067067067068	-0.6653145655945084
-0.5087042042042043	-0.663270838677627
-0.5059017017017018	-0.661181350531945
-0.5030991991991993	-0.6590813235829149
-0.5002966966966967	-0.6570067742962187
-0.4974941941941943	-0.6549827173926536
-0.4946916916916918	-0.6530140634857052
-0.49188918918918934	-0.6510823978786131
-0.48908668668668676	-0.649150066556853
-0.4862841841841843	-0.6471706868669065
-0.4834816816816818	-0.6451030874388897
-0.48067917917917924	-0.6429244602460049
-0.47787667667667677	-0.6406385959944008
-0.4750741741741743	-0.6382764731572168
-0.4722716716716717	-0.6358887592783834
-0.46946916916916925	-0.6335322499264268
-0.4666666666666668	-0.6312541435479834
-0.4638641641641643	-0.6290787426887754
-0.46106166166166174	-0.627000468705964
-0.45825915915915927	-0.6249852008048384
-0.4554566566566568	-0.6229794864156826
-0.4526541541541542	-0.6209248777870413
-0.44985165165165175	-0.6187732214612858
-0.4470491491491493	-0.6164985738501725
-0.4442466466466467	-0.6141025463437424
-0.44144414414414423	-0.6116119134159562
-0.43864164164164177	-0.6090696024443067
-0.4358391391391393	-0.6065220280336442
-0.4330366366366367	-0.604006605303521
-0.43023413413413425	-0.6015429661006721
-0.4274316316316318	-0.5991300700732306
-0.4246291291291292	-0.5967495112212373
-0.42182662662662673	-0.5943734746717099
-0.41902412412412426	-0.5919745507506359
-0.4162216216216217	-0.5895342977769585
-0.4134191191191192	-0.5870480879205341
-0.41061661661661675	-0.5845251041479808
-0.4078141141141143	-0.5819839222383906
-0.4050116116116117	-0.5794454164455701
-0.40220910910910923	-0.5769253966422021
-0.39940660660660665	-0.5744292698622477
-0.3966041041041042	-0.5719502231448522
-0.3938016016016017	-0.5694712486013869
-0.39099909909909925	-0.5669701641264338
-0.3881965965965968	-0.5644259723168458
-0.3853940940940943	-0.5618246511348012
-0.3825915915915916	-0.5591627970734206
-0.37978908908908915	-0.556448285372503
-0.3769865865865867	-0.5536980073726572
-0.3741840840840842	-0.5509335160450778
-0.37138158158158174	-0.5481758548077037
-0.3685790790790793	-0.5454408849554967
-0.3657765765765768	-0.542736116595359
-0.3629740740740741	-0.5400595334597477
-0.36017157157157165	-0.5374003626646254
-0.3573690690690692	-0.5347413272649086
-0.3545665665665667	-0.5320617135633068
-0.35176406406406424	-0.5293405872754622
-0.3489615615615618	-0.5265596412120048
-0.3461590590590591	-0.5237053637470086
-0.3433565565565566	-0.5207704041517518
-0.34055405405405414	-0.5177541354249093
-0.3377515515515517	-0.5146624759510708
-0.3349490490490492	-0.5115070550633698
-0.33214654654654674	-0.5083038279655707
-0.32934404404404427	-0.5050712826118003
-0.3265415415415416	-0.5018284320029618
-0.3237390390390391	-0.49859282762624335
-0.32093653653653664	-0.495378836070743
-0.3181340340340342	-0.4921963754911695
-0.3153315315315317	-0.4890502182070345
-0.31252902902902924	-0.4859398585951206
-0.30972652652652655	-0.4828598594622212
-0.3069240240240241	-0.4798005550054713
-0.3041215215215216	-0.4767490106589907
-0.30131901901901914	-0.47369019758986247
-0.2985165165165167	-0.4706083903242289
-0.2957140140140142	-0.4674887969216992
-0.29291151151151174	-0.46431936007675234
-0.29010900900900904	-0.4610925380817774
-0.2873065065065066	-0.4578067364855138
-0.2845040040040041	-0.4544669843193353
-0.28170150150150164	-0.45108449502958053
-0.27889899899899917	-0.44767494708376043
-0.2760964964964967	-0.444255632866917
-0.27329399399399423	-0.44084197341619513
-0.27049149149149154	-0.4374441663308131
-0.2676889889889891	-0.43406481770774075
-0.2648864864864866	-0.4306982469343163
-0.26208398398398414	-0.4273317621895588
-0.25928148148148167	-0.4239486806170405
-0.2564789789789792	-0.42053236153917745
-0.2536764764764765	-0.4170701940898287
-0.25087397397397404	-0.4135564484264526
-0.24807147147147157	-0.40999319203500395
-0.2452689689689691	-0.4063890170928556
-0.24246646646646663	-0.4027559642865599
-0.23966396396396417	-0.3991055680258737
-0.2368614614614617	-0.3954452167710972
-0.234058958958959	-0.39177592966656805
-0.23125645645645654	-0.38809221855418635
-0.22845395395395407	-0.38438406262664765
-0.2256514514514516	-0.3806403699683737
-0.22284894894894913	-0.3768528403191899
-0.22004644644644666	-0.3730190210562366
-0.2172439439439442	-0.36914360147878167
-0.2144414414414415	-0.36523753786425645
-0.21163893893893904	-0.36131526961671173
-0.20883643643643657	-0.35739086498215317
-0.2060339339339341	-0.353474244520372
-0.20323143143143163	-0.3495685813297738
-0.20042892892892916	-0.3456695940424206
-0.19762642642642647	-0.3417668617872672
-0.194823923923924	-0.33784668978153515
-0.19202142142142153	-0.3338956271486766
-0.18921891891891907	-0.32990360898338966
-0.1864164164164166	-0.3258658858590352
-0.18361391391391413	-0.3217833353753444
-0.18081141141141166	-0.317661268968216
-0.17800890890890897	-0.31350728154886387
-0.1752064064064065	-0.3093289092835578
-0.17240390390390403	-0.3051318105649759
-0.16960140140140156	-0.3009189087992369
-0.1667988988988991	-0.2966905480767056
-0.16399639639639663	-0.2924453582535033
-0.16119389389389416	-0.28818132585571593
-0.15839139139139147	-0.2838965790061473
-0.155588888888889	-0.2795895952056063
-0.15278638638638653	-0.27525883948348057
-0.14998388388388406	-0.27090211507981937
-0.1471813813813816	-0.26651605220320085
-0.14437887887887912	-0.2620961190958427
-0.14157637637637643	-0.25763733197684374
-0.13877387387387397	-0.2531355477594772
-0.1359713713713715	-0.24858895852474294
-0.13316886886886903	-0.24399927159789914
-0.13036636636636656	-0.23937210771278158
-0.1275638638638641	-0.23471636917552455
-0.12476136136136162	-0.23004264590270285
-0.12195885885885893	-0.22536103182811532
-0.11915635635635646	-0.2206789148941244
-0.116353853853854	-0.2159993193233525
-0.11355135135135153	-0.21132021895169692
-0.11074884884884906	-0.2066349635960175
-0.10794634634634659	-0.20193366064905408
-0.10514384384384412	-0.19720512605917753
-0.10234134134134143	-0.19243892521560624
-0.09953883883883896	-0.1876270764308037
-0.09673633633633649	-0.18276514869729565
-0.09393383383383402	-0.17785268116502054
-0.09113133133133156	-0.17289301269676102
-0.08832882882882909	-0.16789269018085284
-0.0855263263263264	-0.16286061907353624
-0.08272382382382393	-0.15780706171603745
-0.07992132132132146	-0.15274253001234037
-0.07711881881881899	-0.14767660350103462
-0.07431631631631652	-0.14261674695963075
-0.07151381381381405	-0.13756728141039
-0.06871131131131158	-0.13252872900073925
-0.0659088088088089	-0.12749775173614455
-0.06310630630630643	-0.12246780578015962
-0.06030380380380396	-0.11743044901610288
-0.05750130130130149	-0.112377026296267
-0.05469879879879902	-0.10730029703022877
-0.05189629629629655	-0.10219553998406453
-0.04909379379379408	-0.09706080637878886
-0.04629129129129139	-0.0918962684104726
-0.043488788788788924	-0.0867029392418416
-0.040686286286286455	-0.08148130131964906
-0.037883783783783986	-0.07623046138941895
-0.03508128128128152	-0.07094829703745918
-0.03227877877877905	-0.06563269981657169
-0.02947627627627636	-0.060283566985772016
-0.02667377377377389	-0.054904811556830066
-0.02387127127127142	-0.04950550693057089
-0.021068768768768953	-0.04409944950420783
-0.018266266266266484	-0.03870289258551554
-0.015463763763764016	-0.03333084458399353
-0.012661261261261547	-0.02799292104439581
-0.009858758758758857	-0.022690070472590647
-0.007056256256256388	-0.01741340445485956
-0.004253753753753919	-0.012145831996586002
-0.0014512512512514508	-0.006866358640747051
0.0013512512512510177	-0.0015560172660157748
0.004153753753753486	0.0037962513338531266
0.006956256256255955	0.009189609962509364
0.009758758758758646	0.014610641759869676
0.012561261261261114	0.020036458058407074
0.015363763763763583	0.02544092194962745
0.01816626626626605	0.03080227901317522
0.02096876876876852	0.03610992689626659
0.02377127127127099	0.04136818107741343
0.02657377377377368	0.046595705831508516
0.029376276276276148	0.051820554560944705
0.032178778778778616	0.057072118416121705
0.034981281281281085	0.062372289601096156
0.03778378378378355	0.06772847341698765
0.04058628628628602	0.07313060431837405
0.04338878878878849	0.0785531630540295
0.04619129129129118	0.08396170105690676
0.04899379379379365	0.08932201450810628
0.05179629629629612	0.09460930113732631
0.05459879879879859	0.09981463459944549
0.057401301301301055	0.10494690619194397
0.060203803803803524	0.11002975663135732
0.06300630630630621	0.11509452050079551
0.06580880880880868	0.12017136435376365
0.06861131131131115	0.12528126117171634
0.07141381381381362	0.13043108035365317
0.07421631631631609	0.1356130202910324
0.07701881881881856	0.14080822333423262
0.07982132132132103	0.14599314226302287
0.08262382382382372	0.1511464740586901
0.08542632632632619	0.15625446115807684
0.08822882882882865	0.16131305475243216
0.09103133133133112	0.16632657944069665
0.09383383383383359	0.1713037348442105
0.09663633633633606	0.17625261652284707
0.09943883883883853	0.18117666640450453
0.10224134134134122	0.18607302076507204
0.10504384384384369	0.19093378896886054
0.10784634634634616	0.1957497076187174
0.11064884884884862	0.2005147530096141
0.11345135135135109	0.2052299513353685
0.11625385385385356	0.20990490678814155
0.11905635635635625	0.21455636202214093
0.12185885885885872	0.21920413059836855
0.12466136136136119	0.22386564320936478
0.12746386386386366	0.22855082636532972
0.13026636636636613	0.23325893376702056
0.1330688688688686	0.2379783245819913
0.13587137137137106	0.24268925144917994
0.13867387387387375	0.24736879902459946
0.14147637637637622	0.25199649882736214
0.1442788788788787	0.25655901956051813
0.14708138138138116	0.261052704904073
0.14988388388388363	0.2654834498726009
0.1526863863863861	0.2698642170629608
0.15548888888888857	0.27421113139713166
0.15829139139139126	0.27853937299690884
0.16109389389389372	0.2828599653184467
0.1638963963963962	0.28717812176108004
0.16669889889889866	0.2914932542046707
0.16950140140140113	0.2958002649760179
0.1723039039039036	0.3000914863403841
0.1751064064064063	0.3043586416659593
0.17790890890890876	0.30859441574292223
0.18071141141141123	0.31279350564240915
0.1835139139139137	0.3169532391403769
0.18631641641641616	0.32107391003251995
0.18911891891891863	0.32515889034693196
0.1919214214214211	0.32921442053392014
0.1947239239239238	0.3332488702224535
0.19752642642642626	0.3372713026350755
0.20032892892892873	0.34128939124150415
0.2031314314314312	0.34530706103276165
0.20593393393393367	0.3493225205281369
0.20873643643643613	0.3533274594817387
0.2115389389389386	0.3573080082957471
0.2143414414414413	0.36124759070988993
0.21714394394394376	0.3651311740721047
0.21994644644644623	0.36894984153675847
0.2227489489489487	0.37270430375908037
0.22555145145145117	0.3764060899577468
0.22835395395395364	0.38007572793807265
0.23115645645645633	0.3837380984607759
0.2339589589589588	0.38741606545091717
0.23676146146146126	0.3911241336353956
0.23956396396396373	0.3948640273915567
0.2423664664664662	0.3986236309669972
0.24516896896896867	0.4023797878145379
0.24797147147147114	0.40610430277565124
0.25077397397397383	0.409771487609995
0.2535764764764763	0.41336506726486666
0.25637897897897877	0.4168824060138259
0.25918148148148124	0.4203347928514642
0.2619839839839837	0.4237437099074861
0.2647864864864862	0.42713422653339234
0.26758898898898864	0.43052752970636493
0.27039149149149133	0.43393484342098704
0.2731939939939938	0.4373545315182118
0.27599649649649627	0.4407731705768394
0.27879899899899874	0.44417014736032573
0.2816015015015012	0.4475242712526894
0.2844040040040037	0.45082032716821735
0.28720650650650636	0.45405359208805013
0.29000900900900883	0.4572310457204622
0.2928115115115113	0.460369076839301
0.29561401401401377	0.4634885688046115
0.29841651651651624	0.4666089993013348
0.3012190190190187	0.469743390759837
0.3040215215215212	0.472895566682312
0.30682402402402387	0.4760603606800348
0.30962652652652634	0.47922647198422247
0.3124290290290288	0.48238087372001587
0.3152315315315313	0.4855132936124176
0.31803403403403374	0.48861939026534706
0.3208365365365362	0.4917017670665108
0.3236390390390387	0.49476869937040274
0.32644154154154137	0.49783114866309924
0.32924404404404384	0.500899086628637
0.3320465465465463	0.503978242104682
0.3348490490490488	0.5070681323420438
0.33765155155155124	0.5101617711093953
0.3404540540540537	0.513246936255012
0.3432565565565564	0.5163084904685894
0.34605905905905887	0.5193310766610907
0.34886156156156134	0.5223015606913407
0.3516640640640638	0.5252108009133387
0.3544665665665663	0.5280545812733558
0.35726906906906875	0.5308337567853433
0.3600715715715712	0.5335537752068976
0.3628740740740739	0.5362237590672226
0.3656765765765764	0.5388553003874459
0.36847907907907884	0.5414610892316799
0.3712815815815813	0.5440534995045782
0.3740840840840838	0.54664328800625
0.37688658658658625	0.5492385911760426
0.3796890890890887	0.5518443847241936
0.3824915915915914	0.5544624803447564
0.3852940940940939	0.5570919858479445
0.38809659659659634	0.5597300044427178
0.3908990990990988	0.562372267483375
0.3937016016016013	0.5650134381747823
0.39650410410410375	0.567646998419221
0.39930660660660644	0.5702648819561635
0.4021091091091089	0.5728572406314328
0.4049116116116114	0.57541281394687
0.40771411411411385	0.5779202421679818
0.4105166166166163	0.5803703277925563
0.4133191191191188	0.5827588086032817
0.41612162162162125	0.5850888231099726
0.41892412412412394	0.5873720990422858
0.4217266266266264	0.5896280887259175
0.4245291291291289	0.5918808058401338
0.42733163163163135	0.5941538478749206
0.4301341341341338	0.5964647812599705
0.4329366366366363	0.5988204643238555
0.435739139139139	0.601214803005094
0.43854164164164144	0.6036298422273698
0.4413441441441439	0.6060401384051175
0.4441466466466464	0.608419327007428
0.44694914914914885	0.6107470385602244
0.4497516516516513	0.6130141068673159
0.4525541541541538	0.6152244645146526
0.4553566566566565	0.6173931213204679
0.45815915915915895	0.6195408626999271
0.4609616616616614	0.6216873778287624
0.4637641641641639	0.6238450606071085
0.46656666666666635	0.6260155184300729
0.4693691691691688	0.6281899221605407
0.4721716716716713	0.6303530258286011
0.474974174174174	0.6324894172049967
0.47777667667667645	0.6345897719808777
0.4805791791791789	0.6366548613149887
0.4833816816816814	0.638695830250078
0.48618418418418385	0.6407305700813936
0.4889866866866863	0.6427774017216802
0.491789189189189	0.6448482774959682
0.4945916916916915	0.6469439349272387
0.49739419419419395	0.6490528003034004
0.5001966966966964	0.6511541489635414
0.5029991991991989	0.6532245282729431
0.5058017017017014	0.6552452681902932
0.5086042042042038	0.657208471018924
0.5114067067067065	0.6591193569985843
0.514209209209209	0.6609940926579055
0.5170117117117115	0.6628538151175177
0.5198142142142139	0.6647169300875231
0.5226167167167164	0.6665924142981242
0.5254192192192189	0.6684765485196875
0.5282217217217213	0.6703543350653801
0.531024224224224	0.6722052133266679
0.5338267267267265	0.6740111506635786
0.536629229229229	0.6757642979518973
0.5394317317317314	0.6774714818332108
0.5422342342342339	0.6791538432766173
0.5450367367367364	0.6808415721963925
0.547839239239239	0.682565363820541
0.5506417417417415	0.6843473519309264
0.553444244244244	0.6861944646276062
0.5562467467467465	0.6880963362616543
0.5590492492492489	0.6900283817648665
0.5618517517517514	0.6919589318767956
0.5646542542542539	0.6938580318517138
0.5674567567567566	0.6957050608442911
0.570259259259259	0.6974928655167648
0.5730617617617615	0.6992274007519587
0.575864264264264	0.700923448252296
0.5786667667667664	0.7025982696642147
0.5814692692692689	0.7042655968103106
0.5842717717717714	0.705932003883927
0.587074274274274	0.7075966201891012
0.5898767767767765	0.7092537695145649
0.592679279279279	0.710897002043289
0.5954817817817815	0.7125225454837287
0.5982842842842839	0.7141305991111616
0.6010867867867866	0.7157239504985251
0.6038892892892889	0.7173046691626027
0.6066917917917916	0.7188705913248252
0.6094942942942938	0.7204135404483589
0.6122967967967965	0.7219206000966649
0.6150992992992992	0.7233784865245055
0.6179018018018014	0.7247796492658479
0.6207043043043041	0.7261277403316255
0.6235068068068064	0.7274399824918881
0.6263093093093091	0.7287448612961809
0.6291118118118113	0.7300752023757519
0.631914314314314	0.7314585019929076
0.6347168168168167	0.7329076703991686
0.6375193193193189	0.7344155827519904
0.6403218218218216	0.7359558267807955
0.6431243243243239	0.7374900556934907
0.6459268268268266	0.7389800449327298
0.6487293293293288	0.7404007245674372
0.6515318318318315	0.7417498071505828
0.6543343343343342	0.7430504673270244
0.6571368368368364	0.7443456557871565
0.6599393393393391	0.7456853798261668
0.6627418418418414	0.7471107350101747
0.6655443443443441	0.7486397657069482
0.6683468468468463	0.7502598693655589
0.671149349349349	0.7519294958736842
0.6739518518518517	0.7535889377255242
0.6767543543543539	0.7551770279023782
0.6795568568568566	0.7566485649129675
0.6823593593593589	0.7579869633758749
0.6851618618618616	0.7592081231429592
0.6879643643643643	0.7603543450405665
0.6907668668668665	0.7614803597688193
0.6935693693693692	0.7626360940105903
0.6963718718718714	0.7638518123854456
0.6991743743743741	0.7651304029575112
0.7019768768768764	0.7664491149834319
0.7047793793793791	0.7677698486593644
0.7075818818818818	0.7690542305775548
0.710384384384384	0.7702781578728459
0.7131868868868867	0.7714407767240735
0.7159893893893889	0.7725648636132277
0.7187918918918916	0.7736885970898733
0.7215943943943939	0.7748516956202431
0.7243968968968966	0.7760808245071478
0.7271993993993993	0.777379387687969
0.7300019019019015	0.7787252626246263
0.7328044044044042	0.7800772654165908
0.7356069069069064	0.7813881198034549
0.7384094094094091	0.7826194922067851
0.7412119119119114	0.7837539995652336
0.7440144144144141	0.7848002026750666
0.7468169169169168	0.7857890566079977
0.749619419419419	0.7867632294329826
0.7524219219219217	0.7877630952325338
0.755224424424424	0.7888142377900889
0.7580269269269266	0.7899206368878986
0.7608294294294289	0.7910656161821417
0.7636319319319316	0.7922198701745874
0.7664344344344343	0.7933534371515585
0.7692369369369365	0.7944471963998379
0.7720394394394392	0.7954997682492986
0.7748419419419414	0.7965274443754651
0.7776444444444441	0.7975573260355998
0.7804469469469468	0.7986162825512696
0.7832494494494491	0.7997198031547211
0.7860519519519518	0.8008648045268444
0.788854454454454	0.8020290055394161
0.7916569569569567	0.8031771293181783
0.794459459459459	0.8042717873783659
0.7972619619619616	0.8052852895276594
0.8000644644644643	0.8062083564742123
0.8028669669669666	0.8070528532737405
0.8056694694694693	0.8078477766216069
0.8084719719719715	0.8086300506830023
0.8112744744744742	0.8094333949460707
0.8140769769769765	0.8102790429243971
0.8168794794794791	0.8111712709120134
0.8196819819819818	0.8120988774056291
0.8224844844844841	0.8130416167788566
0.8252869869869868	0.8139789075200562
0.828089489489489	0.8148974904850742
0.8308919919919917	0.8157952986188522
0.833694494494494	0.8166803584822282
0.8364969969969966	0.8175654730079155
0.8392994994994993	0.8184610145432959
0.8421020020020016	0.8193688152811782
0.8449045045045043	0.8202796587083597
0.8477070070070065	0.8211754549842699
0.8505095095095092	0.8220353697156225
0.8533120120120115	0.8228436481589209
0.8561145145145141	0.823596197788015
0.8589170170170168	0.8243034041395382
0.8617195195195191	0.8249879982103323
0.8645220220220218	0.8256785715075062
0.867324524524524	0.8264008994056004
0.8701270270270267	0.8271700235706376
0.872929529529529	0.8279857863075715
0.8757320320320316	0.8288333104234784
0.8785345345345343	0.8296882175261132
0.8813370370370366	0.8305247828967335
0.8841395395395393	0.831324289080187
0.8869420420420415	0.8320808659688272
0.8897445445445442	0.8328030458605526
0.8925470470470469	0.8335107517385053
0.8953495495495492	0.8342289344482627
0.8981520520520518	0.8349800643502573
0.9009545545545541	0.8357778597636247
0.9037570570570568	0.8366240005248962
0.906559559559559	0.8375084216229919
0.9093620620620617	0.838412564712115
0.9121645645645644	0.83931412495192
0.9149670670670667	0.8401916288836485
0.9177695695695693	0.8410276119631657
0.9205720720720716	0.8418099822389049
0.9233745745745743	0.8425319790435388
0.9261770770770765	0.8431916127478077
0.9289795795795792	0.8437914271310745
0.9317820820820819	0.8443389235376133
0.9345845845845842	0.8448472956220026
0.9373870870870868	0.8453356010135967
0.9401895895895891	0.8458274269018357
0.9429920920920918	0.846347576459265
0.945794594594594	0.8469171522962325
0.9485970970970967	0.8475482921465585
0.9513995995995994	0.8482403206070633
0.9542021021021017	0.8489789365290815
0.9570046046046043	0.849739223088953
0.9598071071071066	0.8504919940731049
0.9626096096096093	0.8512117289756678
0.9654121121121115	0.8518835954899732
0.9682146146146142	0.852507153280135
0.9710171171171169	0.8530953217444205
0.9738196196196192	0.8536687829710392
0.9766221221221218	0.8542476353276488
0.9794246246246241	0.8548432083544656
0.9822271271271268	0.8554530540283154
0.985029629629629	0.8560611396537087
0.9878321321321317	0.8566434773841318
0.9906346346346344	0.8571774397615834
0.9934371371371367	0.8576515407106764
0.9962396396396394	0.8580720696589127
0.9990421421421416	0.8584638548125095
1.0018446446446443	0.8588643511424978
1.004647147147147	0.8593125687331644
1.0074496496496492	0.8598362752935351
1.010252152152152	0.8604417278192121
1.0130546546546542	0.8611095760460303
1.0158571571571569	0.8617986879242716
1.018659659659659	0.8624570801475132
1.0214621621621618	0.8630367529448383
1.0242646646646645	0.8635078459090267
1.0270671671671667	0.8638676430389659
1.0298696696696694	0.8641415502946689
1.0326721721721717	0.8643757306345161
1.0354746746746744	0.8646237576604945
1.0382771771771766	0.8649315431076449
1.0410796796796793	0.8653252726173691
1.043882182182182	0.865805997489997
1.0466846846846842	0.8663522596933249
1.049487187187187	0.8669294553567614
1.0522896896896892	0.8675024781967767
1.0550921921921919	0.8680472515561112
1.057894694694694	0.8685573439467286
1.0606971971971968	0.8690437273030397
1.0634996996996995	0.8695282014487611
1.0663022022022017	0.8700332005612232
1.0691047047047044	0.8705718600262008
1.0719072072072067	0.8711419754662653
1.0747097097097094	0.8717259551953496
1.0775122122122116	0.8722966295936154
1.0803147147147143	0.8728266515269111
1.083117217217217	0.8732979614493407
1.0859197197197192	0.8737078345718409
1.088722222222222	0.8740693354945241
1.0915247247247242	0.8744060844349579
1.0943272272272269	0.874743325116118
1.097129729729729	0.8750986218216139
1.0999322322322318	0.8754756256211078
1.1027347347347345	0.8758632079169361
1.1055372372372367	0.8762402863349894
1.1083397397397394	0.8765845821325893
1.1111422422422417	0.8768821026287077
1.1139447447447444	0.8771338535470232
1.116747247247247	0.877357252810771
1.1195497497497493	0.8775815882406732
1.122352252252252	0.8778389670190324
1.1251547547547542	0.8781537986835396
1.127957257257257	0.8785343797394625
1.1307597597597592	0.87896943493064
1.1335622622622619	0.8794307844466166
1.1363647647647646	0.8798812501885026
1.1391672672672668	0.8802852056396148
1.1419697697697695	0.8806183903417902
1.1447722722722717	0.8808739885325858
1.1475747747747744	0.8810633355127796
1.1503772772772767	0.8812114507799637
1.1531797797797794	0.881349247090905
1.155982282282282	0.8815051692262243
1.1587847847847843	0.8816989081155086
1.161587287287287	0.881938824213647
1.1643897897897892	0.8822232273090119
1.167192292292292	0.8825442750571081
1.1699947947947942	0.882892474479434
1.1727972972972969	0.8832598475172352
1.1755997997997996	0.8836406620975847
1.1784023023023018	0.8840298515632703
1.1812048048048045	0.8844203319277864
1.1840073073073067	0.8848009340797804
1.1868098098098094	0.8851563973111636
1.1896123123123117	0.885469941804739
1.1924148148148144	0.8857277406862161
1.195217317317317	0.8859236497906228
1.1980198198198193	0.8860622405855072
1.200822322322322	0.8861586784718092
1.2036248248248242	0.886235130101501
1.206427327327327	0.8863147373939053
1.2092298298298296	0.8864152269972755
1.2120323323323319	0.8865445011223596
1.2148348348348346	0.8866999261452148
1.2176373373373368	0.8868716951661966
1.2204398398398395	0.8870490729353043
1.2232423423423417	0.8872271319767414
1.2260448448448444	0.8874112418164664
1.2288473473473471	0.8876172620603555
1.2316498498498494	0.8878669133653841
1.234452352352352	0.888179630881936
1.2372548548548543	0.8885636724385861
1.240057357357357	0.8890097890341166
1.2428598598598593	0.8894901145459352
1.245662362362362	0.8899632644996928
1.2484648648648646	0.8903844987265426
1.2512673673673669	0.8907179430975974
1.2540698698698696	0.890946958338568
1.2568723723723718	0.8910791541436058
1.2596748748748745	0.8911441858952109
1.2624773773773768	0.8911848139828694
1.2652798798798794	0.8912439628300659
1.2680823823823821	0.8913519062127169
1.2708848848848844	0.8915177272192578
1.273687387387387	0.891727818695673
1.2764898898898893	0.8919518523065719
1.279292392392392	0.8921541384023343
1.2820948948948943	0.8923064813083481
1.284897397397397	0.8923981352677348
1.2876998998998996	0.892439467050819
1.2905024024024019	0.8924580986511826
1.2933049049049046	0.8924888992434757
1.2961074074074068	0.8925613287730225
1.2989099099099095	0.8926885693523551
1.3017124124124118	0.892862287431983
1.3045149149149144	0.8930549459336067
1.3073174174174171	0.8932289860640067
1.3101199199199194	0.8933498128856943
1.312922422422422	0.8933981661801164
1.3157249249249243	0.8933776068346073
1.318527427427427	0.8933144555926137
1.3213299299299297	0.8932500457482209
1.324132432432432	0.8932277425031079
1.3269349349349346	0.8932789655488794
1.3297374374374369	0.8934128281666764
1.3325399399399396	0.8936128505923921
1.3353424424424418	0.8938419055551885
1.3381449449449445	0.8940538758385823
1.3409474474474472	0.8942083311612168
1.3437499499499495	0.8942835700568433
1.3465524524524521	0.894283917871368
1.3493549549549544	0.8942390216529716
1.352157457457457	0.8941954134188962
1.3549599599599593	0.8942029977906025
1.357762462462462	0.8943006045233277
1.3605649649649647	0.8945048947355434
1.363367467467467	0.8948057328367985
1.3661699699699696	0.8951690695095834
1.368972472472472	0.8955461212662067
1.3717749749749746	0.8958858957159618
1.3745774774774768	0.8961474000503489
1.3773799799799795	0.896308319084722
1.3801824824824822	0.8963683096655806
1.3829849849849845	0.896346808595506
1.3857874874874871	0.8962767930507566
1.3885899899899894	0.8961967991819233
1.391392492492492	0.8961435089102061
1.3941949949949943	0.8961464876573288
1.396997497497497	0.8962255689560734
1.3998	0.8963903912112002
1.3999	0.896727665792139
1.3971003028053077	0.8964001144449064
1.3943006056106155	0.8960121510641376
1.3915009084159233	0.8955879569307786
1.3887012112212311	0.8951577999195288
1.385901514026539	0.8947550374503718
1.3831018168318467	0.8944112548653099
1.3803021196371545	0.8941501537883387
1.3775024224424628	0.8939816460989276
1.3747027252477706	0.893898068916552
1.3719030280530784	0.8938742154108235
1.3691033308583862	0.8938719606698272
1.366303633663694	0.8938488900107989
1.3635039364690018	0.8937689527874471
1.3607042392743096	0.8936122598865885
1.3579045420796174	0.893381084783472
1.3551048448849252	0.8931000178740855
1.352305147690233	0.8928098455580273
1.3495054504955408	0.8925566009745813
1.3467057533008486	0.8923787711126762
1.3439060561061564	0.8922963342298768
1.3411063589114642	0.8923048845203329
1.338306661716772	0.8923766673468513
1.3355069645220798	0.8924683161783572
1.3327072673273876	0.8925330711582615
1.3299075701326954	0.892533894719102
1.3271078729380033	0.892453613738949
1.324308175743311	0.8922991086233608
1.3215084785486189	0.892098368159201
1.3187087813539267	0.8918913818160846
1.3159090841592345	0.8917176851361961
1.3131093869645423	0.8916043442181509
1.31030968976985	0.8915579722199256
1.3075099925751579	0.8915630877247663
1.3047102953804657	0.8915871616694431
1.3019105981857735	0.8915906705590706
1.2991109009910813	0.891539002971812
1.296311203796389	0.8914125933492727
1.293511506601697	0.8912123032922556
1.2907118094070047	0.8909586082568363
1.2879121122123125	0.8906850780928377
1.2851124150176203	0.8904283554345678
1.282312717822928	0.8902178116058101
1.279513020628236	0.8900680153718167
1.2767133234335437	0.8899761319873835
1.2739136262388515	0.8899247289238843
1.2711139290441593	0.8898887373269547
1.2683142318494671	0.8898440547035057
1.265514534654775	0.8897748638596765
1.2627148374600827	0.8896772945303622
1.2599151402653905	0.8895583667947573
1.2571154430706983	0.8894307883507094
1.2543157458760061	0.8893055939586494
1.251516048681314	0.8891853541506978
1.2487163514866217	0.8890605035185812
1.2459166542919295	0.8889103052790138
1.2431169570972374	0.8887084135298431
1.2403172599025452	0.8884314213664865
1.237517562707853	0.8880677032826957
1.2347178655131608	0.8876236303823267
1.2319181683184686	0.8871249444761086
1.2291184711237764	0.8866125121720483
1.2263187739290842	0.8861334001025578
1.223519076734392	0.8857296808680672
1.2207193795396998	0.8854281338081311
1.2179196823450076	0.8852338028567445
1.2151199851503154	0.8851292697744102
1.2123202879556232	0.8850798300147362
1.209520590760931	0.8850430320780892
1.2067208935662388	0.8849797881039342
1.2039211963715466	0.8848638641613535
1.2011214991768548	0.8846871269549077
1.1983218019821626	0.8844592718778223
1.1955221047874705	0.8842024570421768
1.1927224075927783	0.8839427860992223
1.189922710398086	0.8837014507658776
1.1871230132033939	0.8834883055856445
1.1843233160087017	0.8832997376471952
1.1815236188140095	0.8831212249223404
1.1787239216193173	0.882933434484295
1.175924224424625	0.8827195970680162
1.1731245272299329	0.8824715606185337
1.1703248300352407	0.8821924649280803
1.1675251328405485	0.881895195874092
1.1647254356458563	0.88159725360227
1.161925738451164	0.8813139054421134
1.159126041256472	0.8810520775254592
1.1563263440617797	0.8808071774483244
1.1535266468670875	0.8805640275411463
1.1507269496723953	0.8803016707500074
1.147927252477703	0.8800004707212142
1.145127555283011	0.8796491194633339
1.1423278580883187	0.8792491647526873
1.1395281608936265	0.8788154772880215
1.1367284636989343	0.8783724232038871
1.1339287665042421	0.8779469380590029
1.13112906930955	0.8775607324621777
1.1283293721148577	0.8772241498359025
1.1255296749201655	0.8769336473612258
1.1227299777254733	0.8766736687704054
1.1199302805307811	0.8764222280355953
1.117130583336089	0.8761583125278049
1.1143308861413967	0.8758686451423495
1.1115311889467046	0.875551600005545
1.1087314917520124	0.875217049255681
1.1059317945573202	0.8748822890577913
1.103132097362628	0.8745654862412743
1.1003324001679358	0.874278871890762
1.0975327029732436	0.8740239341679162
1.0947330057785514	0.8737901409671773
1.0919333085838592	0.8735575178028339
1.089133611389167	0.8733021382474176
1.0863339141944748	0.8730026822298382
1.0835342169997826	0.8726459707924785
1.0807345198050904	0.8722298480616713
1.0779348226103982	0.8717627588574838
1.075135125415706	0.8712604991806912
1.0723354282210138	0.8707414958099535
1.0695357310263216	0.8702223068579341
1.0667360338316294	0.8697147429007874
1.0639363366369372	0.8692252363026379
1.061136639442245	0.8687561532703979
1.0583369422475528	0.8683080147199607
1.0555372450528606	0.8678813422177715
1.0527375478581684	0.8674771539278132
1.0499378506634762	0.8670958602575893
1.047138153468784	0.866735141845027
1.0443384562740918	0.8663879805347247
1.0415387590793996	0.866042097520596
1.0387390618847074	0.8656815706932858
1.0359393646900152	0.8652905227911704
1.033139667495323	0.8648578316174604
1.0303399703006308	0.8643811971058726
1.0275402731059387	0.8638688883345624
1.0247405759112465	0.8633381496381313
1.0219408787165543	0.8628103762759399
1.0191411815218625	0.8623043864448476
1.0163414843271703	0.8618299649735373
1.0135417871324781	0.8613839852740975
1.010742089937786	0.8609507202633221
1.0079423927430937	0.860506615476348
1.0051426955484015	0.8600282497897858
1.0023429983537093	0.8595009870063506
0.9995433011590171	0.8589253795631951
0.9967436039643249	0.8583189308059566
0.9939439067696327	0.8577122279830102
0.9911442095749405	0.8571402917856353
0.9883445123802483	0.8566316474686131
0.9855448151855561	0.8561985357837382
0.982745117990864	0.8558315060269873
0.9799454207961718	0.8555003794949319
0.9771457236014796	0.8551616132039572
0.9743460264067874	0.8547700521024727
0.9715463292120952	0.8542916001226432
0.968746632017403	0.8537129568994987
0.9659469348227108	0.8530454051881904
0.9631472376280186	0.8523214433978171
0.9603475404333264	0.8515852673817979
0.9575478432386342	0.8508800095232701
0.954748146043942	0.8502356309221808
0.9519484488492498	0.8496611198618311
0.9491487516545576	0.8491432608881216
0.9463490544598654	0.8486521571229432
0.9435493572651732	0.8481515857703216
0.940749660070481	0.8476108126311274
0.9379499628757888	0.8470141353829912
0.9351502656810966	0.8463652550435804
0.9323505684864044	0.8456852952346915
0.9295508712917122	0.8450053263805126
0.92675117409702	0.8443559486372626
0.9239514769023278	0.8437573155794558
0.9211517797076356	0.843212709799868
0.9183520825129434	0.8427075417780991
0.9155523853182512	0.8422138695221792
0.912752688123559	0.8416988149876559
0.9099529909288668	0.8411341260002737
0.9071532937341746	0.8405039241512683
0.9043535965394824	0.8398084042460227
0.9015538993447902	0.839062625841134
0.898754202150098	0.8382910895938772
0.8959545049554059	0.8375200226596341
0.8931548077607137	0.8367698465379064
0.8903551105660215	0.8360500484242679
0.8875554133713293	0.8353577663550359
0.8847557161766371	0.8346801675350357
0.8819560189819449	0.8339995567793004
0.8791563217872527	0.8332994399705352
0.8763566245925605	0.8325696589026887
0.8735569273978683	0.831809175844218
0.8707572302031761	0.8310259134666386
0.8679575330084839	0.8302339572409309
0.8651578358137917	0.8294491291533814
0.8623581386190995	0.8286842708438765
0.8595584414244073	0.8279454974460917
0.8567587442297151	0.8272302921072806
0.8539590470350229	0.8265277688429077
0.8511593498403307	0.8258209062148553
0.8483596526456385	0.8250901651550093
0.8455599554509463	0.824317697457786
0.8427602582562546	0.8234913114387892
0.8399605610615624	0.8226074428826567
0.8371608638668702	0.8216725428043891
0.834361166672178	0.820702523075137
0.8315614694774858	0.8197202000005855
0.8287617722827936	0.8187510423518677
0.8259620750881014	0.8178179280111544
0.8231623778934092	0.8169359584095628
0.820362680698717	0.8161085541456842
0.8175629835040248	0.8153259468383457
0.8147632863093326	0.8145667397281927
0.8119635891146404	0.8138024846533776
0.8091638919199482	0.8130043816246054
0.806364194725256	0.812150494685195
0.8035644975305638	0.8112315450469904
0.8007648003358716	0.8102535557350445
0.7979651031411794	0.8092363883010272
0.7951654059464872	0.808208353241074
0.792365708751795	0.8071982652557861
0.7895660115571028	0.8062271736286108
0.7867663143624106	0.8053022205286636
0.7839666171677184	0.8044145444129313
0.7811669199730262	0.8035419727896216
0.778367222778334	0.8026557797728608
0.7755675255836418	0.8017294808414682
0.7727678283889496	0.8007469334789462
0.7699681311942574	0.7997071648754324
0.7671684339995652	0.7986243409561053
0.764368736804873	0.7975228286767413
0.7615690396101809	0.796428897219432
0.7587693424154887	0.7953617294347226
0.7559696452207965	0.79432668843423
0.7531699480261043	0.7933130949524291
0.7503702508314121	0.7922973265773385
0.7475705536367199	0.7912503140558783
0.7447708564420277	0.790147052266337
0.7419711592473355	0.7889750501483692
0.7391714620526433	0.787738952858226
0.7363717648579511	0.7864597876792693
0.7335720676632589	0.7851690168572173
0.7307723704685667	0.7838992573812217
0.7279726732738745	0.7826745989661946
0.7251729760791823	0.781503567898467
0.7223732788844901	0.7803769146172935
0.7195735816897979	0.7792708420039088
0.7167738844951057	0.7781545592603528
0.7139741873004135	0.7769997111367084
0.7111744901057213	0.7757887197219691
0.7083747929110291	0.7745195294285153
0.7055750957163369	0.7732054847220359
0.7027753985216447	0.7718706594449747
0.6999757013269525	0.7705423605408894
0.6971760041322603	0.7692432956024517
0.6943763069375681	0.7679858048481236
0.6915766097428759	0.7667696947413877
0.6887769125481837	0.7655839118888551
0.6859772153534915	0.764411031285818
0.6831775181587993	0.7632327322217196
0.6803778209641071	0.7620343398693601
0.677578123769415	0.7608070980907731
0.6747784265747228	0.7595478435764335
0.6719787293800306	0.7582567723091862
0.6691790321853384	0.7569346436193327
0.6663793349906462	0.7555808306154796
0.663579637795954	0.7541931104788705
0.6607799406012622	0.7527692289369164
0.65798024340657	0.7513094314508639
0.6551805462118778	0.7498186743883737
0.6523808490171856	0.7483073077571819
0.6495811518224934	0.7467896271054302
0.6467814546278012	0.7452805834977777
0.643981757433109	0.7437917565059046
0.6411820602384168	0.742328098035224
0.6383823630437246	0.7408867628337922
0.6355826658490324	0.7394586041826741
0.6327829686543402	0.7380318983092646
0.629983271459648	0.7365969570108318
0.6271835742649559	0.7351498574099373
0.6243838770702637	0.7336937561233122
0.6215841798755715	0.7322371086560716
0.6187844826808793	0.7307892904160933
0.6159847854861871	0.729355181678438
0.6131850882914949	0.7279308216520274
0.6103853910968027	0.7265020174208475
0.6075856939021105	0.7250468446434815
0.6047859967074183	0.7235416036298651
0.6019862995127261	0.7219684747143627
0.5991866023180339	0.7203223346556097
0.5963869051233417	0.7186142656483664
0.5935872079286495	0.7168702348718091
0.5907875107339573	0.7151249590279661
0.5879878135392651	0.7134125878584652
0.5851881163445729	0.7117569864777351
0.5823884191498807	0.710164656427188
0.5795887219551885	0.7086225906356631
0.5767890247604963	0.707101831382158
0.5739893275658041	0.7055656893187628
0.5711896303711119	0.7039800889480191
0.5683899331764197	0.702322835606639
0.5655902359817275	0.7005889806510797
0.5627905387870353	0.6987907685731243
0.5599908415923431	0.6969524400371018
0.5571911443976509	0.6951018310901977
0.5543914472029587	0.6932616875439858
0.5515917500082665	0.6914435797378505
0.5487920528135743	0.6896462827260287
0.5459923556188822	0.6878588484830218
0.54319265842419	0.6860669214814308
0.5403929612294978	0.6842597282649197
0.5375932640348056	0.6824349988768682
0.5347935668401134	0.6805999098308028
0.5319938696454212	0.6787676733241518
0.529194172450729	0.6769510810251727
0.526394475256037	0.6751555301779444
0.5235947780613448	0.6733743611708263
0.5207950808666526	0.6715885878264006
0.5179953836719604	0.669771547535264
0.5151956864772682	0.6678971759670359
0.512395989282576	0.6659491690621996
0.5095962920878838	0.663927766259408
0.5067965948931916	0.6618515006657383
0.5039968976984994	0.6597528484786364
0.5011972005038072	0.6576687602587546
0.49839750330911503	0.6556288815506491
0.49559780611442283	0.6536452348606732
0.49279810891973064	0.651706876243939
0.48999841172503844	0.6497815965621466
0.48719871453034624	0.6478245465718568
0.48439901733565405	0.6457914234480499
0.48159932014096185	0.6436522950805273
0.47879962294626965	0.6414017818041976
0.47599992575157746	0.639062306057569
0.47320022855688526	0.6366791694585685
0.47040053136219306	0.6343086923608984
0.46760083416750087	0.6320027807500423
0.46480113697280867	0.6297944031140835
0.4620014397781165	0.6276882174460469
0.4592017425834243	0.6256590641862131
0.4564020453887321	0.6236587111373325
0.4536023481940399	0.6216288210033939
0.4508026509993477	0.6195163452383077
0.4480029538046555	0.6172869485180623
0.4452032566099633	0.6149327846404442
0.4424035594152711	0.6124727189590251
0.4396038622205791	0.6099453530826742
0.4368041650258869	0.6073972572457632
0.43400446783119473	0.6048700512531655
0.43120477063650253	0.6023900685494474
0.42840507344181034	0.599963325293908
0.42560537624711814	0.5975767666512141
0.42280567905242594	0.5952048472684847
0.42000598185773375	0.5928190084410576
0.41720628466304155	0.5903969609848247
0.41440658746834935	0.5879290060274996
0.41160689027365716	0.5854197545227701
0.40880719307896496	0.5828851363912979
0.40600749588427276	0.5803460266570691
0.40320779868958057	0.5778207316429055
0.40040810149488837	0.5753187399684657
0.39760840430019617	0.5728375669385688
0.394808707105504	0.5703634459403929
0.3920090099108118	0.5678754150747513
0.3892093127161196	0.5653513840755322
0.3864096155214274	0.5627743080296423
0.3836099183267352	0.5601367238284278
0.380810221132043	0.5574425208832793
0.3780105239373508	0.5547056846576026
0.3752108267426586	0.5519465896823175
0.3724111295479664	0.5491869930281588
0.3696114323532742	0.546445065375323
0.366811735158582	0.5437316028747278
0.3640120379638898	0.5410481064656598
0.3612123407691976	0.5383868693307917
0.3584126435745054	0.5357327435765931
0.3556129463798132	0.5330659727824133
0.352813249185121	0.5303654071992913
0.35001355199042883	0.527611521442611
0.34721385479573685	0.5247888483022335
0.34441415760104466	0.5218876420754173
0.34161446040635246	0.5189047337762066
0.33881476321166026	0.515843622572242
0.33601506601696807	0.5127138811367437
0.33321536882227587	0.5095299706943203
0.3304156716275837	0.5063095911595145
0.3276159744328915	0.5030717388470005
0.3248162772381993	0.49983469268353076
0.3220165800435071	0.49661417248074313
0.3192168828488149	0.49342188795403547
0.3164171856541227	0.49026462232830703
0.3136174884594305	0.48714389020865506
0.3108177912647383	0.48405611171135643
0.3080180940700461	0.4809931883052775
0.3052183968753539	0.4779433669147579
0.3024186996806617	0.4748923264303246
0.2996190024859695	0.4718244791778996
0.2968193052912773	0.46872450427457396
0.2940196080965851	0.46557908778606166
0.2912199109018929	0.4623787348287337
0.2884202137072007	0.4591193774667345
0.2856205165125085	0.4558033935595336
0.28282081931781633	0.4524396437209578
0.28002112212312413	0.44904226872533354
0.27722142492843194	0.44562826125362154
0.27442172773373974	0.4422141706885136
0.27162203053904754	0.438812612721724
0.26882233334435535	0.4354294228635445
0.26602263614966315	0.4320622325682374
0.26322293895497095	0.4287009429279223
0.260423241760279	0.4253300885548774
0.2576235445655868	0.4219325555707773
0.2548238473708946	0.41849370395187574
0.2520241501762024	0.41500478462111023
0.2492244529815102	0.4114647035120263
0.246424755786818	0.40787963764899515
0.2436250585921258	0.4042606265684369
0.2408253613974336	0.40061986154796286
0.2380256642027414	0.39696678867010904
0.2352259670080492	0.3933052018099719
0.232426269813357	0.38963220220073697
0.22962657261866481	0.3859393295261413
0.22682687542397262	0.38221550051773473
0.22402717822928042	0.3784508329043999
0.22122748103458822	0.37464016010712686
0.21842778383989603	0.3707851405067702
0.21562808664520383	0.3668943023724411
0.21282838945051163	0.3629810026061286
0.21002869225581944	0.3590599133717686
0.20722899506112724	0.35514308739063
0.20442929786643504	0.35123675840837437
0.20162960067174285	0.34733978356210904
0.19882990347705065	0.3434441174008
0.19603020628235845	0.33953709304046487
0.19323050908766626	0.33560476888444235
0.19043081189297406	0.3316353352519839
0.18763111469828186	0.32762163239524156
0.18483141750358967	0.3235621721899976
0.18203172030889747	0.3194605540519677
0.17923202311420527	0.31532365221318687
0.17643232591951308	0.3111592722252564
0.17363262872482088	0.3069740404254849
0.17083293153012868	0.30277210305183655
0.1680332343354367	0.29855485832350176
0.1652335371407445	0.2943215615248227
0.16243383994605232	0.29007036601404185
0.15963414275136012	0.28579928046242375
0.15683444555666792	0.2815066468649437
0.15403474836197573	0.2771910112959618
0.15123505116728353	0.2728505573829036
0.14843535397259133	0.2684824828230696
0.14563565677789914	0.26408274179654395
0.14283595958320694	0.25964643689612765
0.14003626238851474	0.2551688786636683
0.13723656519382255	0.2506470416150559
0.13443686799913035	0.24608094371992537
0.13163717080443815	0.2414744400924987
0.12883747360974596	0.2368350688952894
0.12603777641505376	0.23217286971538492
0.12323807922036156	0.22749841576027263
0.12043838202566937	0.22282055230767142
0.11763868483097717	0.21814443206936387
0.11483898763628497	0.213470354726253
0.11203929044159278	0.20879368608865057
0.10923959324690058	0.20410583295634926
0.10643989605220838	0.19939598065589423
0.10364019885751619	0.19465314139432388
0.10084050166282399	0.18986804874531718
0.09804080446813179	0.18503454975344338
0.0952411072734396	0.18015033288686305
0.0924414100787474	0.1752170134239089
0.0896417128840552	0.17023971787688727
0.086842015689363	0.16522634134976172
0.08404231849467081	0.16018661288328445
0.08124262129997883	0.15513103933914693
0.07844292410528664	0.1500697587744599
0.07564322691059444	0.14501135018880237
0.07284352971590224	0.13996171339066074
0.07004383252121005	0.13492321196164653
0.06724413532651785	0.12989430901217694
0.06444443813182565	0.1248698752147554
0.06164474093713346	0.11984220192610183
0.05884504374244126	0.11480254519033732
0.056045346547749064	0.10974283199142441
0.05324564935305687	0.1046570614229755
0.05044595215836467	0.0995419889965984
0.047646254963672474	0.09439689703285299
0.04484655776898028	0.08922256891784225
0.04204686057428808	0.0840198917051111
0.039247163379595884	0.07878868940495352
0.03644746618490369	0.07352735167118357
0.03364776899021149	0.06823355556227784
0.030848071795519294	0.0629059552895162
0.028048374600827097	0.0575462801011269
0.0252486774061349	0.05216100088223881
0.022448980211442704	0.04676173139887214
0.019649283016750507	0.04136385902191954
0.01684958582205831	0.03598347446996724
0.014049888627366114	0.030633311735795674
0.011250191432673917	0.025318892207346226
0.00845049423798172	0.020036195592316727
0.005650797043289524	0.014771863253050488
0.002851099848597327	0.009506233352507417
5.1402653905130435e-05	0.0042186109628439316
-0.0027482945407870663	-0.0011066241058498895
-0.005547991735479263	-0.006474892348729959
-0.00834768893017146	-0.011878960417503484
-0.011147386124863434	-0.01730015027858211
-0.013947083319555631	-0.022713127439232567
-0.016746780514247828	-0.02809304858644683
-0.019546477708940024	-0.03342302034337018
-0.02234617490363222	-0.03869958816005991
-0.025145872098324418	-0.04393444984943041
-0.027945569293016614	-0.049151660093298265
-0.03074526648770881	-0.05438094942525446
-0.03354496368240101	-0.05964900591460012
-0.036344660877093204	-0.06497126687903165
-0.0391443580717854	-0.07034670165981553
-0.0419440552664776	-0.0757572313574218
-0.044743752461169795	-0.08117206862108411
-0.04754344965586199	-0.08655578456155076
-0.05034314685055419	-0.09187777884482849
-0.053142844045246385	-0.09712039872407773
-0.05594254123993858	-0.10228336096811085
-0.05874223843463078	-0.10738325115046025
-0.061541935629322975	-0.1124483565296969
-0.06434163282401517	-0.11751046814589448
-0.06714133001870737	-0.12259613749204841
-0.06994102721339956	-0.12771993908788057
-0.07274072440809176	-0.13288157139066348
-0.07554042160278396	-0.13806737343247152
-0.07834011879747615	-0.14325545724804872
-0.08113981599216835	-0.1484225981447872
-0.08393951318686055	-0.15355061122964417
-0.08673921038155274	-0.15863027866401463
-0.08953890757624494	-0.16366183485414657
-0.09233860477093714	-0.16865222911505817
-0.09513830196562933	-0.17361045352486743
-0.09793799916032131	-0.17854279731938755
-0.1007376963550135	-0.18344979637571773
-0.1035373935497057	-0.18832594586232285
-0.1063370907443979	-0.19316219846098934
-0.1091367879390901	-0.19795025088325818
-0.11193648513378229	-0.20268697849935324
-0.11473618232847449	-0.20737732361021166
-0.11753587952316669	-0.21203448215267104
-0.12033557671785888	-0.21667716881752142
-0.12313527391255108	-0.2213247446457686
-0.12593497110724328	-0.22599172260818967
-0.12873466830193547	-0.23068338559368662
-0.13153436549662767	-0.2353938971562356
-0.13433406269131987	-0.24010749125650196
-0.13713375988601206	-0.24480236733202002
-0.13993345708070426	-0.2494561089380588
-0.14273315427539646	-0.254051040537472
-0.14553285147008865	-0.2585780442895093
-0.14833254866478085	-0.26303790994874215
-0.15113224585947305	-0.2674400789936138
-0.15393194305416524	-0.271799400286985
-0.15673164024885744	-0.2761320037983514
-0.15953133744354964	-0.28045149607505565
-0.16233103463824183	-0.2847664037960192
-0.16513073183293403	-0.28907928023731866
-0.16793042902762623	-0.2933873453744768
-0.17073012622231842	-0.2976841383232113
-0.17352982341701062	-0.3019615240198375
-0.17632952061170282	-0.30621150786657275
-0.179129217806395	-0.31042757247136205
-0.1819289150010872	-0.31460551747384735
-0.1847286121957794	-0.3187439364743465
-0.1875283093904716	-0.32284445579724846
-0.19032800658516358	-0.32691172774995064
-0.19312770377985577	-0.33095302044365016
-0.19592740097454797	-0.3349771940523866
-0.19872709816924017	-0.3389929708425611
-0.20152679536393237	-0.34300667957942194
-0.20432649255862456	-0.3470199825115761
-0.20712618975331676	-0.35102832300270503
-0.20992588694800896	-0.35502082477411406
-0.21272558414270115	-0.35898206772361085
-0.21552528133739335	-0.3628956145431045
-0.21832497853208555	-0.36674853184132566
-0.22112467572677774	-0.37053566401857263
-0.22392437292146994	-0.3742622819943886
-0.22672407011616214	-0.3779440447735961
-0.22952376731085433	-0.38160393055764225
-0.23232346450554653	-0.385266716368892
-0.23512316170023873	-0.3889524188782404
-0.23792285889493092	-0.3926705651830196
-0.24072255608962312	-0.3964170563514388
-0.24352225328431532	-0.40017471080221545
-0.2463219504790075	-0.40391751191083186
-0.2491216476736997	-0.40761745697912777
-0.2519213448683919	-0.4112520728483654
-0.2547210420630841	-0.41481040544904724
-0.2575207392577763	-0.41829570753018674
-0.2603204364524685	-0.4217240253385524
-0.2631201336471607	-0.4251191220360715
-0.2659198308418529	-0.4285052851771683
-0.2687195280365451	-0.4319001967005308
-0.2715192252312373	-0.4353099977092564
-0.2743189224259295	-0.43872797514247747
-0.27711861962062145	-0.44213716233785777
-0.27991831681531365	-0.4455159442848066
-0.28271801401000585	-0.44884487003823537
-0.28551771120469804	-0.4521125703657682
-0.28831740839939024	-0.45531903599007967
-0.29111710559408244	-0.45847539511972957
-0.29391680278877463	-0.4616004397315453
-0.29671649998346683	-0.4647151290130721
-0.299516197178159	-0.4678368441652982
-0.3023158943728512	-0.47097513291221255
-0.3051155915675434	-0.4741301095169905
-0.3079152887622356	-0.477293780415931
-0.3107149859569278	-0.48045364999018825
-0.31351468315162	-0.4835973145610228
-0.3163143803463122	-0.4867165575492834
-0.3191140775410044	-0.48980973881296375
-0.3219137747356966	-0.4928818968655699
-0.3247134719303888	-0.4959427259735987
-0.327513169125081	-0.4990032078105308
-0.3303128663197732	-0.5020719918025968
-0.3331125635144654	-0.5051525687208849
-0.3359122607091576	-0.5082419311218688
-0.3387119579038498	-0.511330912288619
-0.341511655098542	-0.5144059190016824
-0.3443113522932342	-0.5174514628581052
-0.34711104948792637	-0.5204528118314959
-0.34991074668261857	-0.5233982038744586
-0.35271044387731076	-0.5262803010198768
-0.35551014107200296	-0.5290968101209302
-0.35830983826669516	-0.5318503737529727
-0.36110953546138735	-0.5345479108326406
-0.36390923265607955	-0.5371995812209529
-0.36670892985077175	-0.5398175116544564
-0.3695086270454637	-0.5424143996795825
-0.3723083242401559	-0.5450021279651882
-0.3751080214348481	-0.5475905571885664
-0.3779077186295403	-0.5501866810111035
-0.3807074158242325	-0.5527942823935748
-0.3835071130189247	-0.5554141155744707
-0.3863068102136169	-0.558044482601113
-0.3891065074083091	-0.560681940767027
-0.3919062046030013	-0.5633218370994694
-0.3947059017976935	-0.5659584585630187
-0.3975055989923857	-0.5685847966706827
-0.4003052961870779	-0.5711921777078743
-0.4031049933817701	-0.5737701934684541
-0.4059046905764623	-0.5763073790190278
-0.4087043877711545	-0.578792876563768
-0.4115040849658467	-0.5812189385815801
-0.41430378216053887	-0.5835836856311098
-0.41710347935523107	-0.5858932186480553
-0.41990317654992326	-0.5881621495268791
-0.42270287374461546	-0.5904119309479816
-0.42550257093930766	-0.5926669840614657
-0.42830226813399985	-0.5949493633259638
-0.43110196532869205	-0.59727331007157
-0.43390166252338425	-0.5996412903535663
-0.43670135971807633	-0.6020428514164475
-0.43950105691276853	-0.6044568931961978
-0.4423007541074607	-0.6068569384613378
-0.4451004513021529	-0.6092180166141024
-0.4479001484968451	-0.6115231847752952
-0.4506998456915373	-0.613767724684962
-0.4534995428862295	-0.6159597111257715
-0.4562992400809217	-0.618116763319961
-0.4590989372756139	-0.620260012035333
-0.4618986344703061	-0.6224072334970348
-0.4646983316649983	-0.6245673929912965
-0.4674980288596905	-0.6267383851136109
-0.4702977260543827	-0.6289086870184333
-0.4730974232490749	-0.6310623070298891
-0.4758971204437671	-0.6331852681249011
-0.47869681763845917	-0.6352713158046022
-0.48149651483315137	-0.6373247883080709
-0.48429621202784356	-0.639359564708533
-0.48709590922253576	-0.641394385250809
-0.48989560641722796	-0.6434461404658206
-0.49269530361192015	-0.645523488588426
-0.49549500080661235	-0.6476231019870125
-0.49829469800130455	-0.6497299650357626
-0.5010943951959967	-0.6518217416994071
-0.5038940923906889	-0.6538757884063369
-0.5066937895853811	-0.6558764186780114
-0.5094934867800733	-0.6578198854545954
-0.5122931839747655	-0.6597153029632813
-0.5150928811694577	-0.6615811326112903
-0.5178925783641499	-0.6634384217555214
-0.5206922755588421	-0.6653031579630247
-0.5234919727535343	-0.6671804601475658
-0.5262916699482264	-0.6690627287112996
-0.5290913671429186	-0.6709325137319427
-0.5318910643376108	-0.6727692014624549
-0.534690761532303	-0.6745572452620752
-0.5374904587269952	-0.6762930659766023
-0.5402901559216874	-0.6779881411651661
-0.5430898531163796	-0.6796670671925206
-0.5458895503110718	-0.6813610810580082
-0.548689247505764	-0.6830990812252407
-0.5514889447004562	-0.6848990499705893
-0.5542886418951484	-0.6867626551701583
-0.5570883390898406	-0.6886747436136418
-0.5598880362845328	-0.6906078056820237
-0.562687733479225	-0.6925298618017286
-0.5654874306739172	-0.6944131556341949
-0.5682871278686092	-0.696240891918406
-0.5710868250633014	-0.698010052726982
-0.5738865222579936	-0.6997297553632773
-0.5766862194526858	-0.7014161517777934
-0.579485916647378	-0.703085963508291
-0.5822856138420702	-0.7047510248802413
-0.5850853110367624	-0.7064156074592749
-0.5878850082314546	-0.7080770843995114
-0.5906847054261468	-0.7097291507589895
-0.593484402620839	-0.7113658671167519
-0.5962840998155312	-0.7129845975300941
-0.5990837970102234	-0.7145865276754432
-0.6018834942049156	-0.7161746117327046
-0.6046831913996078	-0.7177500240397364
-0.6074828885943	-0.7193089687743722
-0.6102825857889922	-0.7208416847087022
-0.6130822829836844	-0.7223346420912337
-0.6158819801783765	-0.7237755702420985
-0.6186816773730687	-0.7251596107267746
-0.6214813745677609	-0.7264941223185627
-0.6242810717624531	-0.7277998376617271
-0.6270807689571453	-0.729107206246705
-0.6298804661518375	-0.7304484951133042
-0.6326801633465297	-0.7318479357281086
-0.6354798605412219	-0.7333132390950355
-0.638279557735914	-0.7348316954749006
-0.6410792549306062	-0.7363727675540289
-0.6438789521252984	-0.7378969564478876
-0.6466786493199906	-0.7393684788048818
-0.6494783465146828	-0.7407677410574891
-0.652278043709375	-0.7420993385246181
-0.6550777409040672	-0.7433925222727635
-0.6578774380987593	-0.744693432136753
-0.6606771352934515	-0.7460511361442537
-0.6634768324881437	-0.7475017166669239
-0.6662765296828359	-0.7490555184449982
-0.6690762268775281	-0.7506918647283152
-0.6718759240722203	-0.7523632629792877
-0.6746756212669125	-0.7540080827710058
-0.6774753184616047	-0.7555678982753151
-0.6802750156562969	-0.7570040916987021
-0.6830747128509891	-0.7583084742655954
-0.6858744100456813	-0.7595045751041813
-0.6886741072403735	-0.7606392647805196
-0.6914738044350657	-0.7617675198538638
-0.6942735016297579	-0.7629353462889409
-0.6970731988244501	-0.7641664181806124
-0.6998728960191423	-0.7654566729924396
-0.7026725932138345	-0.7667783831301439
-0.7054722904085265	-0.7680920218667303
-0.7082719876032187	-0.7693616470577335
-0.7110716847979109	-0.7705684156690367
-0.7138713819926031	-0.7717175815931725
-0.7166710791872953	-0.7728366488450364
-0.7194707763819875	-0.7739654421444272
-0.7222704735766797	-0.7751416486451113
-0.7250701707713719	-0.7763869209439224
-0.7278698679660641	-0.7776983961123396
-0.7306695651607563	-0.7790485778077297
-0.7334692623554485	-0.7803936243083514
-0.7362689595501407	-0.7816871975020984
-0.7390686567448329	-0.782895152367311
-0.7418683539395251	-0.7840061172223495
-0.7446680511342173	-0.7850344881456837
-0.7474677483289094	-0.7860150024615317
-0.7502674455236016	-0.7869909350584875
-0.7530671427182938	-0.788000078780193
-0.755866839912986	-0.7890633082066628
-0.7586665371076782	-0.7901794934603852
-0.7614662343023704	-0.7913282208005453
-0.7642659314970626	-0.7924790211144404
-0.7670656286917548	-0.7936035770474159
-0.769865325886447	-0.794686442784697
-0.7726650230811392	-0.7957304673602499
-0.7754647202758314	-0.796755097617419
-0.7782644174705236	-0.7977883238056246
-0.7810641146652157	-0.7988552950997557
-0.7838638118599079	-0.7999677815359043
-0.7866635090546001	-0.8011183087447892
-0.7894632062492923	-0.8022810941077761
-0.7922629034439845	-0.8034194911946216
-0.7950626006386766	-0.8044973697892985
-0.7978622978333688	-0.805490519709095
-0.800661995028061	-0.8063942179628666
-0.8034616922227532	-0.8072244910622178
-0.8062613894174454	-0.8080128172612059
-0.8090610866121376	-0.8087962510981291
-0.8118607838068298	-0.8096064312223625
-0.814660481001522	-0.8104611580149861
-0.8174601781962142	-0.8113611629290757
-0.8202598753909064	-0.812292757569952
-0.8230595725855986	-0.813234963415213
-0.8258592697802908	-0.8141682303365121
-0.828658966974983	-0.8150814644888703
-0.8314586641696752	-0.8159749011170184
-0.8342583613643674	-0.81685803610791
-0.8370580585590595	-0.8177437301904373
-0.8398577557537517	-0.8186410180685549
-0.8426574529484439	-0.8195495828367475
-0.845457150143136	-0.8204581601428093
-0.8482568473378282	-0.8213475981211896
-0.8510565445325204	-0.8221975029191132
-0.8538562417272126	-0.822994014388442
-0.8566559389219048	-0.8237357893636167
-0.859455636116597	-0.82443588463869
-0.8622553333112892	-0.8251186951521556
-0.8650550305059814	-0.8258128765638094
-0.8678547277006736	-0.8265426221319633
-0.8706544248953658	-0.8273202578856841
-0.873454122090058	-0.8281426659792975
-0.8762538192847502	-0.8289927202620286
-0.8790535164794424	-0.8298452030225274
-0.8818532136741346	-0.8306751759218306
-0.8846529108688267	-0.8314660149234099
-0.8874526080635189	-0.832214527529397
-0.8902523052582111	-0.8329316397686066
-0.8930520024529033	-0.8336386621949213
-0.8958516996475955	-0.8343605718271934
-0.8986513968422877	-0.8351185964883021
-0.9014510940369799	-0.8359244082358043
-0.9042507912316721	-0.8367774826
-0.9070504884263643	-0.8376659894712368
-0.9098501856210565	-0.8385704117090057
-0.9126498828157487	-0.839468354014094
-0.9154495800104409	-0.8403389233762998
-0.9182492772051329	-0.841165582224879
-0.9210489743998251	-0.8419372160461759
-0.9238486715945173	-0.8426479354439498
-0.9266483687892095	-0.8432965231839478
-0.9294480659839017	-0.8438863038105191
-0.9322477631785939	-0.8444256601777117
-0.9350474603732861	-0.8449287395978152
-0.9378471575679783	-0.8454154337940023
-0.9406468547626705	-0.8459097380179358
-0.9434465519573627	-0.846436140653273
-0.9462462491520549	-0.8470145693364037
-0.9490459463467471	-0.8476552575646058
-0.9518456435414393	-0.8483553086250236
-0.9546453407361315	-0.8490984748094998
-0.9574450379308237	-0.8498587500220952
-0.9602447351255159	-0.8506070788344191
-0.9630444323202081	-0.8513192828747094
-0.9658441295149003	-0.8519826742062667
-0.9686438267095925	-0.8525990649396156
-0.9714435239042847	-0.8531829833369294
-0.9742432210989769	-0.8537555306685222
-0.9770429182936691	-0.8543358980824514
-0.9798426154883613	-0.8549335205527221
-0.9826423126830534	-0.8555437803408432
-0.9854420098777456	-0.856149042479111
-0.9882417070724377	-0.8567249559085568
-0.9910414042671299	-0.8572500161007481
-0.9938411014618221	-0.857715056427329
-0.9966407986565143	-0.858129131468044
-0.9994404958512065	-0.8585193121758298
-1.0022401930458988	-0.85892392057093
-1.005039890240591	-0.8593810258124702
-1.007839587435283	-0.8599158072367303
-1.0106392846299752	-0.8605310124631776
-1.0134389818246674	-0.8612039312476372
-1.0162386790193596	-0.8618912898074345
-1.0190383762140518	-0.8625408952144175
-1.021838073408744	-0.8631065877430074
-1.0246377706034362	-0.8635618716670804
-1.0274374677981284	-0.863907918347188
-1.0302371649928206	-0.8641733873363454
-1.0330368621875128	-0.8644061213777093
-1.035836559382205	-0.8646593717014049
-1.0386362565768972	-0.86497693120748
-1.0414359537715894	-0.8653818218741306
-1.0442356509662816	-0.8658719198101857
-1.0470353481609738	-0.8664235479177971
-1.049835045355666	-0.8670014300177238
-1.0526347425503582	-0.8675713758866616
-1.0554344397450504	-0.8681113260798051
-1.0582341369397426	-0.8686171491846352
-1.0610338341344348	-0.8691015509954022
-1.063833531329127	-0.8695869142850647
-1.0666332285238191	-0.8700949731860902
-1.0694329257185113	-0.8706372210824559
-1.0722326229132033	-0.8712095367222453
-1.0750323201078955	-0.8717928740622318
-1.0778320173025877	-0.872359609891618
-1.08063171449728	-0.8728830964852562
-1.083431411691972	-0.8733468521142518
-1.0862311088866643	-0.873750021327192
-1.0890308060813565	-0.8741071538161769
-1.0918305032760487	-0.874442454451488
-1.0946302004707409	-0.8747806778746307
-1.097429897665433	-0.8751380492785802
-1.1002295948601253	-0.8755165604145093
-1.1030292920548175	-0.8759037395044685
-1.1058289892495097	-0.8762779865444866
-1.1086286864442019	-0.8766175301892033
-1.111428383638894	-0.8769097316062939
-1.1142280808335863	-0.8771573085787071
-1.1170277780282785	-0.8773791287836998
-1.1198274752229707	-0.8776051356689698
-1.1226271724176629	-0.8778670403513882
-1.125426869612355	-0.8781879073044225
-1.1282265668070472	-0.8785741612275527
-1.1310262640017394	-0.8790127209099193
-1.1338259611964316	-0.8794742270109225
-1.1366256583911238	-0.8799212931079672
-1.139425355585816	-0.8803190815103233
-1.1422250527805082	-0.8806448337053651
-1.1450247499752004	-0.8808934665256029
-1.1478244471698926	-0.8810777674320643
-1.1506241443645848	-0.8812235540847863
-1.153423841559277	-0.8813617531090341
-1.1562235387539692	-0.8815201655652074
-1.1590232359486614	-0.8817174896615415
-1.1618229331433536	-0.8819611051834381
-1.1646226303380458	-0.8822486344849003
-1.167422327532738	-0.8825719554201241
-1.1702220247274302	-0.8829216366621621
-1.1730217219221224	-0.8832899139600023
-1.1758214191168146	-0.8836712086743057
-1.1786211163115068	-0.8840604105678069
-1.1814208135061988	-0.8844501925714523
-1.184220510700891	-0.884829070432151
-1.1870202078955832	-0.8851815914323764
-1.1898199050902754	-0.8854910775249761
-1.1926196022849676	-0.8857441605073558
-1.1954192994796597	-0.885935428725066
-1.198218996674352	-0.8860702531162576
-1.2010186938690441	-0.8861644101500562
-1.2038183910637363	-0.8862402840737288
-1.2066180882584285	-0.8863207690903729
-1.2094177854531207	-0.8864229737360115
-1.212217482647813	-0.8865540428294995
-1.2150171798425051	-0.8867107289390409
-1.2178168770371973	-0.8868829825498995
-1.2206165742318895	-0.8870602804984562
-1.2234162714265817	-0.8872382653948641
-1.226215968621274	-0.8874229897355781
-1.229015665815966	-0.8876308048922552
-1.2318153630106583	-0.8878834838918348
-1.2346150602053505	-0.888199980480308
-1.2374147574000427	-0.8885876407802668
-1.240214454594735	-0.8890361475758336
-1.243014151789427	-0.8895167633121781
-1.2458138489841193	-0.8899877390423943
-1.2486135461788115	-0.8904046332142384
-1.2514132433735037	-0.8907324760200868
-1.2542129405681959	-0.8909558810839858
-1.2570126377628879	-0.891083685616482
-1.25981233495758	-0.8911463798862855
-1.2626120321522722	-0.891186927419099
-1.2654117293469644	-0.8912477904978271
-1.2682114265416566	-0.8913582948607317
-1.2710111237363488	-0.8915264175502053
-1.273810820931041	-0.8917376509169355
-1.2766105181257332	-0.891961249186782
-1.2794102153204254	-0.8921616909133323
-1.2822099125151176	-0.8923114352881157
-1.2850096097098098	-0.8924006202250115
-1.287809306904502	-0.8924404032477873
-1.2906090040991942	-0.8924588314700639
-1.2934087012938864	-0.8924907011375538
-1.2962083984885786	-0.8925649482912579
-1.2990080956832708	-0.8926939824470309
-1.301807792877963	-0.8928687295347979
-1.3046074900726552	-0.8930612028184639
-1.3074071872673474	-0.8932338329974254
-1.3102068844620396	-0.8933524449998067
-1.3130065816567318	-0.8933984725407653
-1.315806278851424	-0.893376200435163
-1.3186059760461162	-0.8933124585492825
-1.3214056732408084	-0.8932487120986693
-1.3242053704355006	-0.8932280519596857
-1.3270050676301928	-0.8932813246392974
-1.329804764824885	-0.8934169720174822
-1.3326044620195772	-0.893617966540569
-1.3354041592142694	-0.8938469250080342
-1.3382038564089616	-0.894057828793476
-1.3410035536036538	-0.8942106445360448
-1.343803250798346	-0.89428421814054
-1.3466029479930381	-0.8942833885812882
-1.3494026451877303	-0.8942381250423065
-1.3522023423824225	-0.8941950073813865
-1.3550020395771145	-0.8942037252464026
-1.3578017367718067	-0.8943027228955647
-1.360601433966499	-0.8945082400995227
-1.363401131161191	-0.8948098132842256
-1.3662008283558833	-0.8951732420832804
-1.3690005255505755	-0.8955497867790865
-1.3718002227452677	-0.8958886499349752
-1.37459991993996	-0.8961491033034513
-1.377399617134652	-0.8963090784458501
-1.3801993143293443	-0.8963683962561778
[truncated: 6 more rows]
