# Supplementary material for: Isolation of a planar π-aromatic Bi5− ring in a cobalt-based inverse-sandwich-type complex
Source: Nat Chem. 2025 Jan 20;17(4):547–55. doi: 10.1038/s41557-024-01713-8 (PMC11964920; doi:10.1038/s41557-024-01713-8)
Supplement: Supplementary file 4 — Original magnetic data of compound 1 and origin file of Fig. 3. [file 41557_2024_1713_MOESM4_ESM.zip › sr_and_T/26.json]

{
   "comment": "corrected Loops",
   "temperature": 0.7,
   "measures": [
      {
         "sr": 0.016,
         "angle": 0,
         "trans": 0,
         "cool_t": 1,
         "comment": "to H_stop",
         "data": [
            [
               -1.3999,
               -0.896727665792139
            ],
            [
               -1.3970974974974975,
               -0.8963997521349274
            ],
            [
               -1.394294994994995,
               -0.896011328195162
            ],
            [
               -1.3914924924924925,
               -0.8955866564610244
            ],
            [
               -1.3886899899899898,
               -0.895156108670901
            ],
            [
               -1.3858874874874874,
               -0.8947531441195554
            ],
            [
               -1.3830849849849849,
               -0.8944094203724788
            ],
            [
               -1.3802824824824824,
               -0.8941486476952705
            ],
            [
               -1.37747997997998,
               -0.893980660932335
            ],
            [
               -1.3746774774774775,
               -0.8938976362375776
            ],
            [
               -1.371874974974975,
               -0.893874155732453
            ],
            [
               -1.3690724724724723,
               -0.893871895183953
            ],
            [
               -1.3662699699699699,
               -0.8938483254474954
            ],
            [
               -1.3634674674674674,
               -0.8937674254204017
            ],
            [
               -1.360664964964965,
               -0.8936094994624738
            ],
            [
               -1.3578624624624624,
               -0.8933771440579855
            ],
            [
               -1.35505995995996,
               -0.8930953161327742
            ],
            [
               -1.3522574574574573,
               -0.8928050967626288
            ],
            [
               -1.3494549549549548,
               -0.89255263349359
            ],
            [
               -1.3466524524524524,
               -0.8923762848336279
            ],
            [
               -1.3438499499499499,
               -0.8922956683724288
            ],
            [
               -1.3410474474474474,
               -0.8923058744727432
            ],
            [
               -1.338244944944945,
               -0.8923786471599086
            ],
            [
               -1.3354424424424425,
               -0.8924702799776891
            ],
            [
               -1.3326399399399398,
               -0.8925339548302202
            ],
            [
               -1.3298374374374373,
               -0.8925328960213952
            ],
            [
               -1.3270349349349349,
               -0.8924504499957842
            ],
            [
               -1.3242324324324324,
               -0.892294124608133
            ],
            [
               -1.32142992992993,
               -0.8920924502517774
            ],
            [
               -1.3186274274274274,
               -0.8918856952409308
            ],
            [
               -1.3158249249249248,
               -0.8917133096623301
            ],
            [
               -1.3130224224224223,
               -0.8916019204746201
            ],
            [
               -1.3102199199199198,
               -0.8915574724908217
            ],
            [
               -1.3074174174174173,
               -0.8915637896396494
            ],
            [
               -1.3046149149149149,
               -0.8915878408176726
            ],
            [
               -1.3018124124124124,
               -0.8915899582843217
            ],
            [
               -1.29900990990991,
               -0.8915358011039985
            ],
            [
               -1.2962074074074073,
               -0.8914064166999043
            ],
            [
               -1.2934049049049048,
               -0.8912034410905456
            ],
            [
               -1.2906024024024023,
               -0.8909480516297806
            ],
            [
               -1.2877998998998998,
               -0.8906742346305372
            ],
            [
               -1.2849973973973974,
               -0.8904186399690202
            ],
            [
               -1.282194894894895,
               -0.890210242175712
            ],
            [
               -1.2793923923923924,
               -0.8900629414741611
            ],
            [
               -1.2765898898898898,
               -0.8899731787100663
            ],
            [
               -1.2737873873873873,
               -0.8899229692784548
            ],
            [
               -1.2709848848848848,
               -0.8898870293702787
            ],
            [
               -1.2681823823823823,
               -0.8898414250534786
            ],
            [
               -1.2653798798798799,
               -0.8897708037248181
            ],
            [
               -1.2625773773773774,
               -0.8896718643113907
            ],
            [
               -1.259774874874875,
               -0.889552071513205
            ],
            [
               -1.2569723723723722,
               -0.8894242670479341
            ],
            [
               -1.2541698698698698,
               -0.8892992346831109
            ],
            [
               -1.2513673673673673,
               -0.8891789784479543
            ],
            [
               -1.2485648648648648,
               -0.889053248051542
            ],
            [
               -1.2457623623623624,
               -0.8889007667826897
            ],
            [
               -1.24295985985986,
               -0.888695035440719
            ],
            [
               -1.2401573573573572,
               -0.8884130144534266
            ],
            [
               -1.2373548548548547,
               -0.8880439373343987
            ],
            [
               -1.2345523523523523,
               -0.8875953294649336
            ],
            [
               -1.2317498498498498,
               -0.8870940686391597
            ],
            [
               -1.2289473473473473,
               -0.8865818001307271
            ],
            [
               -1.2261448448448449,
               -0.8861057526958783
            ],
            [
               -1.2233423423423422,
               -0.8857074507413295
            ],
            [
               -1.2205398398398397,
               -0.8854125245369314
            ],
            [
               -1.2177373373373372,
               -0.8852245566668013
            ],
            [
               -1.2149348348348348,
               -0.885124742463446
            ],
            [
               -1.2121323323323323,
               -0.8850774382075537
            ],
            [
               -1.2093298298298298,
               -0.885039946300228
            ],
            [
               -1.2065273273273274,
               -0.8849736704506468
            ],
            [
               -1.2037248248248247,
               -0.8848534357518381
            ],
            [
               -1.2009223223223222,
               -0.884672403107203
            ],
            [
               -1.1981198198198197,
               -0.884441406141483
            ],
            [
               -1.1953173173173173,
               -0.8841832566019407
            ],
            [
               -1.1925148148148148,
               -0.8839240620559993
            ],
            [
               -1.1897123123123123,
               -0.8836844149849963
            ],
            [
               -1.1869098098098099,
               -0.8834732055490174
            ],
            [
               -1.1841073073073072,
               -0.883285838602506
            ],
            [
               -1.1813048048048047,
               -0.8831071314866417
            ],
            [
               -1.1785023023023022,
               -0.8829176303931789
            ],
            [
               -1.1756997997997998,
               -0.8827010097320291
            ],
            [
               -1.1728972972972973,
               -0.8824499508273601
            ],
            [
               -1.1700947947947948,
               -0.8821685038797173
            ],
            [
               -1.1672922922922924,
               -0.8818702011706229
            ],
            [
               -1.1644897897897897,
               -0.8815726760008226
            ],
            [
               -1.1616872872872872,
               -0.8812907478677118
            ],
            [
               -1.1588847847847847,
               -0.8810304557736511
            ],
            [
               -1.1560822822822823,
               -0.8807861873903421
            ],
            [
               -1.1532797797797798,
               -0.8805419804605454
            ],
            [
               -1.1504772772772773,
               -0.8802766310823052
            ],
            [
               -1.1476747747747749,
               -0.8799709223883513
            ],
            [
               -1.1448722722722722,
               -0.8796145359698576
            ],
            [
               -1.1420697697697697,
               -0.8792102832331887
            ],
            [
               -1.1392672672672672,
               -0.8787741710308958
            ],
            [
               -1.1364647647647648,
               -0.878331200120309
            ],
            [
               -1.1336622622622623,
               -0.8779082194918043
            ],
            [
               -1.1308597597597596,
               -0.8775261441457538
            ],
            [
               -1.1280572572572574,
               -0.8771940573410071
            ],
            [
               -1.1252547547547547,
               -0.8769070904226093
            ],
            [
               -1.1224522522522522,
               -0.8766487177437526
            ],
            [
               -1.1196497497497497,
               -0.8763966451733574
            ],
            [
               -1.1168472472472473,
               -0.8761302983987648
            ],
            [
               -1.1140447447447448,
               -0.8758374214283758
            ],
            [
               -1.111242242242242,
               -0.8755176344629518
            ],
            [
               -1.1084397397397396,
               -0.8751818486992169
            ],
            [
               -1.1056372372372372,
               -0.8748478312169611
            ],
            [
               -1.1028347347347347,
               -0.8745334820545885
            ],
            [
               -1.1000322322322322,
               -0.8742501053804151
            ],
            [
               -1.0972297297297298,
               -0.8739978990582947
            ],
            [
               -1.0944272272272273,
               -0.8737650920339353
            ],
            [
               -1.0916247247247246,
               -0.8735309159861376
            ],
            [
               -1.0888222222222221,
               -0.8732713398337328
            ],
            [
               -1.0860197197197197,
               -0.8729656476162847
            ],
            [
               -1.0832172172172172,
               -0.8726017716534508
            ],
            [
               -1.0804147147147147,
               -0.8721788294912942
            ],
            [
               -1.0776122122122123,
               -0.871706335531301
            ],
            [
               -1.0748097097097098,
               -0.8712006870029487
            ],
            [
               -1.072007207207207,
               -0.8706803594746532
            ],
            [
               -1.0692047047047046,
               -0.8701615129308553
            ],
            [
               -1.0664022022022022,
               -0.8696553475508009
            ],
            [
               -1.0635996996996997,
               -0.8691677327647279
            ],
            [
               -1.0607971971971972,
               -0.8687006984118222
            ],
            [
               -1.0579946946946948,
               -0.8682546883367425
            ],
            [
               -1.0551921921921923,
               -0.8678302922638078
            ],
            [
               -1.0523896896896896,
               -0.8674285449606896
            ],
            [
               -1.0495871871871871,
               -0.8670496440790888
            ],
            [
               -1.0467846846846847,
               -0.8666907658493459
            ],
            [
               -1.0439821821821822,
               -0.8663441986537735
            ],
            [
               -1.0411796796796797,
               -0.8659970265045146
            ],
            [
               -1.038377177177177,
               -0.8656330446207451
            ],
            [
               -1.0355746746746748,
               -0.8652366731717684
            ],
            [
               -1.032772172172172,
               -0.8647977083162021
            ],
            [
               -1.0299696696696696,
               -0.8643151943875441
            ],
            [
               -1.0271671671671672,
               -0.8637987781389881
            ],
            [
               -1.0243646646646647,
               -0.8632666457251946
            ],
            [
               -1.0215621621621622,
               -0.8627403199171582
            ],
            [
               -1.0187596596596595,
               -0.8622377975467261
            ],
            [
               -1.0159571571571573,
               -0.8617672823125445
            ],
            [
               -1.0131546546546546,
               -0.8613237885138612
            ],
            [
               -1.0103521521521521,
               -0.860890085128827
            ],
            [
               -1.0075496496496497,
               -0.860442043051027
            ],
            [
               -1.0047471471471472,
               -0.8599569011935073
            ],
            [
               -1.0019446446446447,
               -0.8594218208904753
            ],
            [
               -0.9991421421421421,
               -0.8588397857573502
            ],
            [
               -0.9963396396396396,
               -0.8582305908379337
            ],
            [
               -0.9935371371371371,
               -0.8576261748362829
            ],
            [
               -0.9907346346346346,
               -0.8570614109878666
            ],
            [
               -0.9879321321321322,
               -0.8565630686664305
            ],
            [
               -0.9851296296296297,
               -0.856140433769561
            ],
            [
               -0.9823271271271271,
               -0.8557807309648165
            ],
            [
               -0.9795246246246246,
               -0.8554510919052725
            ],
            [
               -0.9767221221221221,
               -0.8551067843456902
            ],
            [
               -0.9739196196196196,
               -0.8547034060077507
            ],
            [
               -0.9711171171171171,
               -0.8542094147897481
            ],
            [
               -0.9683146146146147,
               -0.8536151656829098
            ],
            [
               -0.9655121121121122,
               -0.8529356432640913
            ],
            [
               -0.9627096096096096,
               -0.8522060067698103
            ],
            [
               -0.9599071071071071,
               -0.8514712911883573
            ],
            [
               -0.9571046046046046,
               -0.8507734189716399
            ],
            [
               -0.9543021021021021,
               -0.8501394912704008
            ],
            [
               -0.9514995995995996,
               -0.8495748865071067
            ],
            [
               -0.9486970970970972,
               -0.8490631462795892
            ],
            [
               -0.9458945945945947,
               -0.8485724792259097
            ],
            [
               -0.9430920920920921,
               -0.8480666564435236
            ],
            [
               -0.9402895895895895,
               -0.8475167615785238
            ],
            [
               -0.9374870870870871,
               -0.8469100970590804
            ],
            [
               -0.9346845845845846,
               -0.846253559248765
            ],
            [
               -0.9318820820820821,
               -0.845570625706326
            ],
            [
               -0.9290795795795797,
               -0.8448931395557392
            ],
            [
               -0.9262770770770771,
               -0.8442506717200622
            ],
            [
               -0.9234745745745746,
               -0.8436608988814911
            ],
            [
               -0.920672072072072,
               -0.8431239799176009
            ],
            [
               -0.9178695695695696,
               -0.8426225362310344
            ],
            [
               -0.9150670670670671,
               -0.8421270195700808
            ],
            [
               -0.9122645645645646,
               -0.8416045833242619
            ],
            [
               -0.9094620620620621,
               -0.8410285804794989
            ],
            [
               -0.9066595595595596,
               -0.8403857716377413
            ],
            [
               -0.9038570570570571,
               -0.8396791984900167
            ],
            [
               -0.9010545545545545,
               -0.8389261323773843
            ],
            [
               -0.898252052052052,
               -0.8381520497357914
            ],
            [
               -0.8954495495495496,
               -0.8373827267490244
            ],
            [
               -0.8926470470470471,
               -0.8366369567886534
            ],
            [
               -0.8898445445445445,
               -0.8359220040294213
            ],
            [
               -0.8870420420420421,
               -0.8352329017898619
            ],
            [
               -0.8842395395395396,
               -0.8345554493224366
            ],
            [
               -0.881437037037037,
               -0.8338716662234475
            ],
            [
               -0.8786345345345346,
               -0.8331658498443761
            ],
            [
               -0.8758320320320321,
               -0.8324293855313174
            ],
            [
               -0.8730295295295295,
               -0.8316630125116987
            ],
            [
               -0.870227027027027,
               -0.8308761190145524
            ],
            [
               -0.8674245245245246,
               -0.830083530143519
            ],
            [
               -0.8646220220220221,
               -0.829300898275044
            ],
            [
               -0.8618195195195195,
               -0.8285400588364472
            ],
            [
               -0.859017017017017,
               -0.8278055666801537
            ],
            [
               -0.8562145145145146,
               -0.8270931911043933
            ],
            [
               -0.853412012012012,
               -0.8263905920343487
            ],
            [
               -0.8506095095095095,
               -0.8256798897251113
            ],
            [
               -0.8478070070070071,
               -0.8249414822425446
            ],
            [
               -0.8450045045045045,
               -0.8241582919059927
            ],
            [
               -0.842202002002002,
               -0.8233196093583282
            ],
            [
               -0.8393994994994995,
               -0.8224238049476549
            ],
            [
               -0.8365969969969971,
               -0.8214793553956992
            ],
            [
               -0.8337944944944945,
               -0.8205038784517638
            ],
            [
               -0.830991991991992,
               -0.8195211840596653
            ],
            [
               -0.8281894894894896,
               -0.8185567305785197
            ],
            [
               -0.825386986986987,
               -0.817632273004787
            ],
            [
               -0.8225844844844845,
               -0.8167608131820767
            ],
            [
               -0.819781981981982,
               -0.8159430876214815
            ],
            [
               -0.8169794794794795,
               -0.8151666518586465
            ],
            [
               -0.814176976976977,
               -0.8144081076584926
            ],
            [
               -0.8113744744744745,
               -0.8136382473897551
            ],
            [
               -0.8085719719719721,
               -0.8128290469421872
            ],
            [
               -0.8057694694694695,
               -0.8119607807481689
            ],
            [
               -0.802966966966967,
               -0.8110273029149228
            ],
            [
               -0.8001644644644645,
               -0.8100378763084729
            ],
            [
               -0.797361961961962,
               -0.8090148046561912
            ],
            [
               -0.7945594594594595,
               -0.8079873142890367
            ],
            [
               -0.791756956956957,
               -0.8069832915857171
            ],
            [
               -0.7889544544544544,
               -0.8060212317479445
            ],
            [
               -0.786151951951952,
               -0.8051048166845023
            ],
            [
               -0.7833494494494495,
               -0.8042218420664602
            ],
            [
               -0.780546946946947,
               -0.8033479310959429
            ],
            [
               -0.7777444444444445,
               -0.8024539872953024
            ],
            [
               -0.774941941941942,
               -0.8015151243893451
            ],
            [
               -0.7721394394394395,
               -0.8005182785381849
            ],
            [
               -0.7693369369369369,
               -0.7994660612504071
            ],
            [
               -0.7665344344344345,
               -0.798375568961408
            ],
            [
               -0.763731931931932,
               -0.7972724745741714
            ],
            [
               -0.7609294294294294,
               -0.7961822704644766
            ],
            [
               -0.758126926926927,
               -0.7951214991896671
            ],
            [
               -0.7553244244244245,
               -0.7940918624758835
            ],
            [
               -0.752521921921922,
               -0.7930792018236718
            ],
            [
               -0.7497194194194194,
               -0.792057773034642
            ],
            [
               -0.746916916916917,
               -0.7909985007620903
            ],
            [
               -0.7441144144144145,
               -0.7898785708252581
            ],
            [
               -0.7413119119119119,
               -0.7886892431653689
            ],
            [
               -0.7385094094094095,
               -0.7874393135508257
            ],
            [
               -0.735706906906907,
               -0.7861530457187595
            ],
            [
               -0.7329044044044044,
               -0.7848631822068831
            ],
            [
               -0.7301019019019019,
               -0.7836012338618824
            ],
            [
               -0.7272993993993995,
               -0.7823881213870821
            ],
            [
               -0.724496896896897,
               -0.7812281135309727
            ],
            [
               -0.7216943943943944,
               -0.7801079258156308
            ],
            [
               -0.718891891891892,
               -0.779001176196713
            ],
            [
               -0.7160893893893895,
               -0.7778766943999303
            ],
            [
               -0.7132868868868869,
               -0.7767080057795411
            ],
            [
               -0.7104843843843844,
               -0.7754810291859827
            ],
            [
               -0.707681881881882,
               -0.7741977065761938
            ],
            [
               -0.7048793793793794,
               -0.7728746646934046
            ],
            [
               -0.7020768768768769,
               -0.771537615173281
            ],
            [
               -0.6992743743743745,
               -0.7702134916098299
            ],
            [
               -0.696471871871872,
               -0.7689228906743386
            ],
            [
               -0.6936693693693694,
               -0.7676750816917998
            ],
            [
               -0.6908668668668669,
               -0.7664668295073106
            ],
            [
               -0.6880643643643645,
               -0.7652849292480078
            ],
            [
               -0.6852618618618619,
               -0.764111158914237
            ],
            [
               -0.6824593593593594,
               -0.7629277149480795
            ],
            [
               -0.679656856856857,
               -0.7617212872699426
            ],
            [
               -0.6768543543543544,
               -0.7604846626903984
            ],
            [
               -0.6740518518518519,
               -0.7592158029535973
            ],
            [
               -0.6712493493493494,
               -0.7579153105425753
            ],
            [
               -0.6684468468468469,
               -0.7565837143925217
            ],
            [
               -0.6656443443443444,
               -0.7552199097602279
            ],
            [
               -0.6628418418418419,
               -0.7538214469991388
            ],
            [
               -0.6600393393393394,
               -0.7523864653832817
            ],
            [
               -0.6572368368368369,
               -0.7509162855634662
            ],
            [
               -0.6544343343343344,
               -0.7494173280996925
            ],
            [
               -0.6516318318318319,
               -0.7479012571862904
            ],
            [
               -0.6488293293293294,
               -0.7463829665100776
            ],
            [
               -0.6460268268268269,
               -0.7448769396973024
            ],
            [
               -0.6432243243243244,
               -0.7433932583558955
            ],
            [
               -0.6404218218218218,
               -0.7419347855179345
            ],
            [
               -0.6376193193193194,
               -0.7404966962024304
            ],
            [
               -0.6348168168168169,
               -0.7390686741756625
            ],
            [
               -0.6320143143143144,
               -0.7376390607043706
            ],
            [
               -0.6292118118118118,
               -0.7361994279485475
            ],
            [
               -0.6264093093093094,
               -0.7347477894958203
            ],
            [
               -0.6236068068068069,
               -0.7332890868962373
            ],
            [
               -0.6208043043043043,
               -0.7318325783492277
            ],
            [
               -0.6180018018018019,
               -0.7303869560516426
            ],
            [
               -0.6151992992992994,
               -0.7289549842733302
            ],
            [
               -0.6123967967967968,
               -0.7275297978349339
            ],
            [
               -0.6095942942942943,
               -0.7260945588452445
            ],
            [
               -0.6067917917917919,
               -0.724626052467696
            ],
            [
               -0.6039892892892894,
               -0.7231013810181272
            ],
            [
               -0.6011867867867868,
               -0.7215056928685419
            ],
            [
               -0.5983842842842844,
               -0.7198383157223178
            ],
            [
               -0.5955817817817819,
               -0.718114996342018
            ],
            [
               -0.5927792792792793,
               -0.7163651136085416
            ],
            [
               -0.5899767767767768,
               -0.7146243625696929
            ],
            [
               -0.5871742742742744,
               -0.7129249574238711
            ],
            [
               -0.5843717717717718,
               -0.7112863314728854
            ],
            [
               -0.5815692692692693,
               -0.7097092790923849
            ],
            [
               -0.5787667667667669,
               -0.7081754684294339
            ],
            [
               -0.5759642642642644,
               -0.7066525716073063
            ],
            [
               -0.5731617617617618,
               -0.7051034648408542
            ],
            [
               -0.5703592592592593,
               -0.7034966456418409
            ],
            [
               -0.5675567567567569,
               -0.7018146412679049
            ],
            [
               -0.5647542542542543,
               -0.7000578713730182
            ],
            [
               -0.5619517517517518,
               -0.6982429468626352
            ],
            [
               -0.5591492492492494,
               -0.6963962206547714
            ],
            [
               -0.5563467467467468,
               -0.6945449313478862
            ],
            [
               -0.5535442442442443,
               -0.6927089822305142
            ],
            [
               -0.5507417417417418,
               -0.6908960464565406
            ],
            [
               -0.5479392392392394,
               -0.6891014213084588
            ],
            [
               -0.5451367367367368,
               -0.6873123251189608
            ],
            [
               -0.5423342342342343,
               -0.6855147532758659
            ],
            [
               -0.5395317317317319,
               -0.6837001418470912
            ],
            [
               -0.5367292292292293,
               -0.6818692329053232
            ],
            [
               -0.5339267267267268,
               -0.6800316378397169
            ],
            [
               -0.5311242242242243,
               -0.6782012547678007
            ],
            [
               -0.5283217217217218,
               -0.6763893119379825
            ],
            [
               -0.5255192192192193,
               -0.6745977888633169
            ],
            [
               -0.5227167167167168,
               -0.6728159397636153
            ],
            [
               -0.5199142142142144,
               -0.671021594754835
            ],
            [
               -0.5171117117117118,
               -0.669187195553423
            ],
            [
               -0.5143092092092093,
               -0.6672887359136677
            ],
            [
               -0.5115067067067068,
               -0.6653145655945084
            ],
            [
               -0.5087042042042043,
               -0.663270838677627
            ],
            [
               -0.5059017017017018,
               -0.661181350531945
            ],
            [
               -0.5030991991991993,
               -0.6590813235829149
            ],
            [
               -0.5002966966966967,
               -0.6570067742962187
            ],
            [
               -0.4974941941941943,
               -0.6549827173926536
            ],
            [
               -0.4946916916916918,
               -0.6530140634857052
            ],
            [
               -0.49188918918918934,
               -0.6510823978786131
            ],
            [
               -0.48908668668668676,
               -0.649150066556853
            ],
            [
               -0.4862841841841843,
               -0.6471706868669065
            ],
            [
               -0.4834816816816818,
               -0.6451030874388897
            ],
            [
               -0.48067917917917924,
               -0.6429244602460049
            ],
            [
               -0.47787667667667677,
               -0.6406385959944008
            ],
            [
               -0.4750741741741743,
               -0.6382764731572168
            ],
            [
               -0.4722716716716717,
               -0.6358887592783834
            ],
            [
               -0.46946916916916925,
               -0.6335322499264268
            ],
            [
               -0.4666666666666668,
               -0.6312541435479834
            ],
            [
               -0.4638641641641643,
               -0.6290787426887754
            ],
            [
               -0.46106166166166174,
               -0.627000468705964
            ],
            [
               -0.45825915915915927,
               -0.6249852008048384
            ],
            [
               -0.4554566566566568,
               -0.6229794864156826
            ],
            [
               -0.4526541541541542,
               -0.6209248777870413
            ],
            [
               -0.44985165165165175,
               -0.6187732214612858
            ],
            [
               -0.4470491491491493,
               -0.6164985738501725
            ],
            [
               -0.4442466466466467,
               -0.6141025463437424
            ],
            [
               -0.44144414414414423,
               -0.6116119134159562
            ],
            [
               -0.43864164164164177,
               -0.6090696024443067
            ],
            [
               -0.4358391391391393,
               -0.6065220280336442
            ],
            [
               -0.4330366366366367,
               -0.604006605303521
            ],
            [
               -0.43023413413413425,
               -0.6015429661006721
            ],
            [
               -0.4274316316316318,
               -0.5991300700732306
            ],
            [
               -0.4246291291291292,
               -0.5967495112212373
            ],
            [
               -0.42182662662662673,
               -0.5943734746717099
            ],
            [
               -0.41902412412412426,
               -0.5919745507506359
            ],
            [
               -0.4162216216216217,
               -0.5895342977769585
            ],
            [
               -0.4134191191191192,
               -0.5870480879205341
            ],
            [
               -0.41061661661661675,
               -0.5845251041479808
            ],
            [
               -0.4078141141141143,
               -0.5819839222383906
            ],
            [
               -0.4050116116116117,
               -0.5794454164455701
            ],
            [
               -0.40220910910910923,
               -0.5769253966422021
            ],
            [
               -0.39940660660660665,
               -0.5744292698622477
            ],
            [
               -0.3966041041041042,
               -0.5719502231448522
            ],
            [
               -0.3938016016016017,
               -0.5694712486013869
            ],
            [
               -0.39099909909909925,
               -0.5669701641264338
            ],
            [
               -0.3881965965965968,
               -0.5644259723168458
            ],
            [
               -0.3853940940940943,
               -0.5618246511348012
            ],
            [
               -0.3825915915915916,
               -0.5591627970734206
            ],
            [
               -0.37978908908908915,
               -0.556448285372503
            ],
            [
               -0.3769865865865867,
               -0.5536980073726572
            ],
            [
               -0.3741840840840842,
               -0.5509335160450778
            ],
            [
               -0.37138158158158174,
               -0.5481758548077037
            ],
            [
               -0.3685790790790793,
               -0.5454408849554967
            ],
            [
               -0.3657765765765768,
               -0.542736116595359
            ],
            [
               -0.3629740740740741,
               -0.5400595334597477
            ],
            [
               -0.36017157157157165,
               -0.5374003626646254
            ],
            [
               -0.3573690690690692,
               -0.5347413272649086
            ],
            [
               -0.3545665665665667,
               -0.5320617135633068
            ],
            [
               -0.35176406406406424,
               -0.5293405872754622
            ],
            [
               -0.3489615615615618,
               -0.5265596412120048
            ],
            [
               -0.3461590590590591,
               -0.5237053637470086
            ],
            [
               -0.3433565565565566,
               -0.5207704041517518
            ],
            [
               -0.34055405405405414,
               -0.5177541354249093
            ],
            [
               -0.3377515515515517,
               -0.5146624759510708
            ],
            [
               -0.3349490490490492,
               -0.5115070550633698
            ],
            [
               -0.33214654654654674,
               -0.5083038279655707
            ],
            [
               -0.32934404404404427,
               -0.5050712826118003
            ],
            [
               -0.3265415415415416,
               -0.5018284320029618
            ],
            [
               -0.3237390390390391,
               -0.49859282762624335
            ],
            [
               -0.32093653653653664,
               -0.495378836070743
            ],
            [
               -0.3181340340340342,
               -0.4921963754911695
            ],
            [
               -0.3153315315315317,
               -0.4890502182070345
            ],
            [
               -0.31252902902902924,
               -0.4859398585951206
            ],
            [
               -0.30972652652652655,
               -0.4828598594622212
            ],
            [
               -0.3069240240240241,
               -0.4798005550054713
            ],
            [
               -0.3041215215215216,
               -0.4767490106589907
            ],
            [
               -0.30131901901901914,
               -0.47369019758986247
            ],
            [
               -0.2985165165165167,
               -0.4706083903242289
            ],
            [
               -0.2957140140140142,
               -0.4674887969216992
            ],
            [
               -0.29291151151151174,
               -0.46431936007675234
            ],
            [
               -0.29010900900900904,
               -0.4610925380817774
            ],
            [
               -0.2873065065065066,
               -0.4578067364855138
            ],
            [
               -0.2845040040040041,
               -0.4544669843193353
            ],
            [
               -0.28170150150150164,
               -0.45108449502958053
            ],
            [
               -0.27889899899899917,
               -0.44767494708376043
            ],
            [
               -0.2760964964964967,
               -0.444255632866917
            ],
            [
               -0.27329399399399423,
               -0.44084197341619513
            ],
            [
               -0.27049149149149154,
               -0.4374441663308131
            ],
            [
               -0.2676889889889891,
               -0.43406481770774075
            ],
            [
               -0.2648864864864866,
               -0.4306982469343163
            ],
            [
               -0.26208398398398414,
               -0.4273317621895588
            ],
            [
               -0.25928148148148167,
               -0.4239486806170405
            ],
            [
               -0.2564789789789792,
               -0.42053236153917745
            ],
            [
               -0.2536764764764765,
               -0.4170701940898287
            ],
            [
               -0.25087397397397404,
               -0.4135564484264526
            ],
            [
               -0.24807147147147157,
               -0.40999319203500395
            ],
            [
               -0.2452689689689691,
               -0.4063890170928556
            ],
            [
               -0.24246646646646663,
               -0.4027559642865599
            ],
            [
               -0.23966396396396417,
               -0.3991055680258737
            ],
            [
               -0.2368614614614617,
               -0.3954452167710972
            ],
            [
               -0.234058958958959,
               -0.39177592966656805
            ],
            [
               -0.23125645645645654,
               -0.38809221855418635
            ],
            [
               -0.22845395395395407,
               -0.38438406262664765
            ],
            [
               -0.2256514514514516,
               -0.3806403699683737
            ],
            [
               -0.22284894894894913,
               -0.3768528403191899
            ],
            [
               -0.22004644644644666,
               -0.3730190210562366
            ],
            [
               -0.2172439439439442,
               -0.36914360147878167
            ],
            [
               -0.2144414414414415,
               -0.36523753786425645
            ],
            [
               -0.21163893893893904,
               -0.36131526961671173
            ],
            [
               -0.20883643643643657,
               -0.35739086498215317
            ],
            [
               -0.2060339339339341,
               -0.353474244520372
            ],
            [
               -0.20323143143143163,
               -0.3495685813297738
            ],
            [
               -0.20042892892892916,
               -0.3456695940424206
            ],
            [
               -0.19762642642642647,
               -0.3417668617872672
            ],
            [
               -0.194823923923924,
               -0.33784668978153515
            ],
            [
               -0.19202142142142153,
               -0.3338956271486766
            ],
            [
               -0.18921891891891907,
               -0.32990360898338966
            ],
            [
               -0.1864164164164166,
               -0.3258658858590352
            ],
            [
               -0.18361391391391413,
               -0.3217833353753444
            ],
            [
               -0.18081141141141166,
               -0.317661268968216
            ],
            [
               -0.17800890890890897,
               -0.31350728154886387
            ],
            [
               -0.1752064064064065,
               -0.3093289092835578
            ],
            [
               -0.17240390390390403,
               -0.3051318105649759
            ],
            [
               -0.16960140140140156,
               -0.3009189087992369
            ],
            [
               -0.1667988988988991,
               -0.2966905480767056
            ],
            [
               -0.16399639639639663,
               -0.2924453582535033
            ],
            [
               -0.16119389389389416,
               -0.28818132585571593
            ],
            [
               -0.15839139139139147,
               -0.2838965790061473
            ],
            [
               -0.155588888888889,
               -0.2795895952056063
            ],
            [
               -0.15278638638638653,
               -0.27525883948348057
            ],
            [
               -0.14998388388388406,
               -0.27090211507981937
            ],
            [
               -0.1471813813813816,
               -0.26651605220320085
            ],
            [
               -0.14437887887887912,
               -0.2620961190958427
            ],
            [
               -0.14157637637637643,
               -0.25763733197684374
            ],
            [
               -0.13877387387387397,
               -0.2531355477594772
            ],
            [
               -0.1359713713713715,
               -0.24858895852474294
            ],
            [
               -0.13316886886886903,
               -0.24399927159789914
            ],
            [
               -0.13036636636636656,
               -0.23937210771278158
            ],
            [
               -0.1275638638638641,
               -0.23471636917552455
            ],
            [
               -0.12476136136136162,
               -0.23004264590270285
            ],
            [
               -0.12195885885885893,
               -0.22536103182811532
            ],
            [
               -0.11915635635635646,
               -0.2206789148941244
            ],
            [
               -0.116353853853854,
               -0.2159993193233525
            ],
            [
               -0.11355135135135153,
               -0.21132021895169692
            ],
            [
               -0.11074884884884906,
               -0.2066349635960175
            ],
            [
               -0.10794634634634659,
               -0.20193366064905408
            ],
            [
               -0.10514384384384412,
               -0.19720512605917753
            ],
            [
               -0.10234134134134143,
               -0.19243892521560624
            ],
            [
               -0.09953883883883896,
               -0.1876270764308037
            ],
            [
               -0.09673633633633649,
               -0.18276514869729565
            ],
            [
               -0.09393383383383402,
               -0.17785268116502054
            ],
            [
               -0.09113133133133156,
               -0.17289301269676102
            ],
            [
               -0.08832882882882909,
               -0.16789269018085284
            ],
            [
               -0.0855263263263264,
               -0.16286061907353624
            ],
            [
               -0.08272382382382393,
               -0.15780706171603745
            ],
            [
               -0.07992132132132146,
               -0.15274253001234037
            ],
            [
               -0.07711881881881899,
               -0.14767660350103462
            ],
            [
               -0.07431631631631652,
               -0.14261674695963075
            ],
            [
               -0.07151381381381405,
               -0.13756728141039
            ],
            [
               -0.06871131131131158,
               -0.13252872900073925
            ],
            [
               -0.0659088088088089,
               -0.12749775173614455
            ],
            [
               -0.06310630630630643,
               -0.12246780578015962
            ],
            [
               -0.06030380380380396,
               -0.11743044901610288
            ],
            [
               -0.05750130130130149,
               -0.112377026296267
            ],
            [
               -0.05469879879879902,
               -0.10730029703022877
            ],
            [
               -0.05189629629629655,
               -0.10219553998406453
            ],
            [
               -0.04909379379379408,
               -0.09706080637878886
            ],
            [
               -0.04629129129129139,
               -0.0918962684104726
            ],
            [
               -0.043488788788788924,
               -0.0867029392418416
            ],
            [
               -0.040686286286286455,
               -0.08148130131964906
            ],
            [
               -0.037883783783783986,
               -0.07623046138941895
            ],
            [
               -0.03508128128128152,
               -0.07094829703745918
            ],
            [
               -0.03227877877877905,
               -0.06563269981657169
            ],
            [
               -0.02947627627627636,
               -0.060283566985772016
            ],
            [
               -0.02667377377377389,
               -0.054904811556830066
            ],
            [
               -0.02387127127127142,
               -0.04950550693057089
            ],
            [
               -0.021068768768768953,
               -0.04409944950420783
            ],
            [
               -0.018266266266266484,
               -0.03870289258551554
            ],
            [
               -0.015463763763764016,
               -0.03333084458399353
            ],
            [
               -0.012661261261261547,
               -0.02799292104439581
            ],
            [
               -0.009858758758758857,
               -0.022690070472590647
            ],
            [
               -0.007056256256256388,
               -0.01741340445485956
            ],
            [
               -0.004253753753753919,
               -0.012145831996586002
            ],
            [
               -0.0014512512512514508,
               -0.006866358640747051
            ],
            [
               0.0013512512512510177,
               -0.0015560172660157748
            ],
            [
               0.004153753753753486,
               0.0037962513338531266
            ],
            [
               0.006956256256255955,
               0.009189609962509364
            ],
            [
               0.009758758758758646,
               0.014610641759869676
            ],
            [
               0.012561261261261114,
               0.020036458058407074
            ],
            [
               0.015363763763763583,
               0.02544092194962745
            ],
            [
               0.01816626626626605,
               0.03080227901317522
            ],
            [
               0.02096876876876852,
               0.03610992689626659
            ],
            [
               0.02377127127127099,
               0.04136818107741343
            ],
            [
               0.02657377377377368,
               0.046595705831508516
            ],
            [
               0.029376276276276148,
               0.051820554560944705
            ],
            [
               0.032178778778778616,
               0.057072118416121705
            ],
            [
               0.034981281281281085,
               0.062372289601096156
            ],
            [
               0.03778378378378355,
               0.06772847341698765
            ],
            [
               0.04058628628628602,
               0.07313060431837405
            ],
            [
               0.04338878878878849,
               0.0785531630540295
            ],
            [
               0.04619129129129118,
               0.08396170105690676
            ],
            [
               0.04899379379379365,
               0.08932201450810628
            ],
            [
               0.05179629629629612,
               0.09460930113732631
            ],
            [
               0.05459879879879859,
               0.09981463459944549
            ],
            [
               0.057401301301301055,
               0.10494690619194397
            ],
            [
               0.060203803803803524,
               0.11002975663135732
            ],
            [
               0.06300630630630621,
               0.11509452050079551
            ],
            [
               0.06580880880880868,
               0.12017136435376365
            ],
            [
               0.06861131131131115,
               0.12528126117171634
            ],
            [
               0.07141381381381362,
               0.13043108035365317
            ],
            [
               0.07421631631631609,
               0.1356130202910324
            ],
            [
               0.07701881881881856,
               0.14080822333423262
            ],
            [
               0.07982132132132103,
               0.14599314226302287
            ],
            [
               0.08262382382382372,
               0.1511464740586901
            ],
            [
               0.08542632632632619,
               0.15625446115807684
            ],
            [
               0.08822882882882865,
               0.16131305475243216
            ],
            [
               0.09103133133133112,
               0.16632657944069665
            ],
            [
               0.09383383383383359,
               0.1713037348442105
            ],
            [
               0.09663633633633606,
               0.17625261652284707
            ],
            [
               0.09943883883883853,
               0.18117666640450453
            ],
            [
               0.10224134134134122,
               0.18607302076507204
            ],
            [
               0.10504384384384369,
               0.19093378896886054
            ],
            [
               0.10784634634634616,
               0.1957497076187174
            ],
            [
               0.11064884884884862,
               0.2005147530096141
            ],
            [
               0.11345135135135109,
               0.2052299513353685
            ],
            [
               0.11625385385385356,
               0.20990490678814155
            ],
            [
               0.11905635635635625,
               0.21455636202214093
            ],
            [
               0.12185885885885872,
               0.21920413059836855
            ],
            [
               0.12466136136136119,
               0.22386564320936478
            ],
            [
               0.12746386386386366,
               0.22855082636532972
            ],
            [
               0.13026636636636613,
               0.23325893376702056
            ],
            [
               0.1330688688688686,
               0.2379783245819913
            ],
            [
               0.13587137137137106,
               0.24268925144917994
            ],
            [
               0.13867387387387375,
               0.24736879902459946
            ],
            [
               0.14147637637637622,
               0.25199649882736214
            ],
            [
               0.1442788788788787,
               0.25655901956051813
            ],
            [
               0.14708138138138116,
               0.261052704904073
            ],
            [
               0.14988388388388363,
               0.2654834498726009
            ],
            [
               0.1526863863863861,
               0.2698642170629608
            ],
            [
               0.15548888888888857,
               0.27421113139713166
            ],
            [
               0.15829139139139126,
               0.27853937299690884
            ],
            [
               0.16109389389389372,
               0.2828599653184467
            ],
            [
               0.1638963963963962,
               0.28717812176108004
            ],
            [
               0.16669889889889866,
               0.2914932542046707
            ],
            [
               0.16950140140140113,
               0.2958002649760179
            ],
            [
               0.1723039039039036,
               0.3000914863403841
            ],
            [
               0.1751064064064063,
               0.3043586416659593
            ],
            [
               0.17790890890890876,
               0.30859441574292223
            ],
            [
               0.18071141141141123,
               0.31279350564240915
            ],
            [
               0.1835139139139137,
               0.3169532391403769
            ],
            [
               0.18631641641641616,
               0.32107391003251995
            ],
            [
               0.18911891891891863,
               0.32515889034693196
            ],
            [
               0.1919214214214211,
               0.32921442053392014
            ],
            [
               0.1947239239239238,
               0.3332488702224535
            ],
            [
               0.19752642642642626,
               0.3372713026350755
            ],
            [
               0.20032892892892873,
               0.34128939124150415
            ],
            [
               0.2031314314314312,
               0.34530706103276165
            ],
            [
               0.20593393393393367,
               0.3493225205281369
            ],
            [
               0.20873643643643613,
               0.3533274594817387
            ],
            [
               0.2115389389389386,
               0.3573080082957471
            ],
            [
               0.2143414414414413,
               0.36124759070988993
            ],
            [
               0.21714394394394376,
               0.3651311740721047
            ],
            [
               0.21994644644644623,
               0.36894984153675847
            ],
            [
               0.2227489489489487,
               0.37270430375908037
            ],
            [
               0.22555145145145117,
               0.3764060899577468
            ],
            [
               0.22835395395395364,
               0.38007572793807265
            ],
            [
               0.23115645645645633,
               0.3837380984607759
            ],
            [
               0.2339589589589588,
               0.38741606545091717
            ],
            [
               0.23676146146146126,
               0.3911241336353956
            ],
            [
               0.23956396396396373,
               0.3948640273915567
            ],
            [
               0.2423664664664662,
               0.3986236309669972
            ],
            [
               0.24516896896896867,
               0.4023797878145379
            ],
            [
               0.24797147147147114,
               0.40610430277565124
            ],
            [
               0.25077397397397383,
               0.409771487609995
            ],
            [
               0.2535764764764763,
               0.41336506726486666
            ],
            [
               0.25637897897897877,
               0.4168824060138259
            ],
            [
               0.25918148148148124,
               0.4203347928514642
            ],
            [
               0.2619839839839837,
               0.4237437099074861
            ],
            [
               0.2647864864864862,
               0.42713422653339234
            ],
            [
               0.26758898898898864,
               0.43052752970636493
            ],
            [
               0.27039149149149133,
               0.43393484342098704
            ],
            [
               0.2731939939939938,
               0.4373545315182118
            ],
            [
               0.27599649649649627,
               0.4407731705768394
            ],
            [
               0.27879899899899874,
               0.44417014736032573
            ],
            [
               0.2816015015015012,
               0.4475242712526894
            ],
            [
               0.2844040040040037,
               0.45082032716821735
            ],
            [
               0.28720650650650636,
               0.45405359208805013
            ],
            [
               0.29000900900900883,
               0.4572310457204622
            ],
            [
               0.2928115115115113,
               0.460369076839301
            ],
            [
               0.29561401401401377,
               0.4634885688046115
            ],
            [
               0.29841651651651624,
               0.4666089993013348
            ],
            [
               0.3012190190190187,
               0.469743390759837
            ],
            [
               0.3040215215215212,
               0.472895566682312
            ],
            [
               0.30682402402402387,
               0.4760603606800348
            ],
            [
               0.30962652652652634,
               0.47922647198422247
            ],
            [
               0.3124290290290288,
               0.48238087372001587
            ],
            [
               0.3152315315315313,
               0.4855132936124176
            ],
            [
               0.31803403403403374,
               0.48861939026534706
            ],
            [
               0.3208365365365362,
               0.4917017670665108
            ],
            [
               0.3236390390390387,
               0.49476869937040274
            ],
            [
               0.32644154154154137,
               0.49783114866309924
            ],
            [
               0.32924404404404384,
               0.500899086628637
            ],
            [
               0.3320465465465463,
               0.503978242104682
            ],
            [
               0.3348490490490488,
               0.5070681323420438
            ],
            [
               0.33765155155155124,
               0.5101617711093953
            ],
            [
               0.3404540540540537,
               0.513246936255012
            ],
            [
               0.3432565565565564,
               0.5163084904685894
            ],
            [
               0.34605905905905887,
               0.5193310766610907
            ],
            [
               0.34886156156156134,
               0.5223015606913407
            ],
            [
               0.3516640640640638,
               0.5252108009133387
            ],
            [
               0.3544665665665663,
               0.5280545812733558
            ],
            [
               0.35726906906906875,
               0.5308337567853433
            ],
            [
               0.3600715715715712,
               0.5335537752068976
            ],
            [
               0.3628740740740739,
               0.5362237590672226
            ],
            [
               0.3656765765765764,
               0.5388553003874459
            ],
            [
               0.36847907907907884,
               0.5414610892316799
            ],
            [
               0.3712815815815813,
               0.5440534995045782
            ],
            [
               0.3740840840840838,
               0.54664328800625
            ],
            [
               0.37688658658658625,
               0.5492385911760426
            ],
            [
               0.3796890890890887,
               0.5518443847241936
            ],
            [
               0.3824915915915914,
               0.5544624803447564
            ],
            [
               0.3852940940940939,
               0.5570919858479445
            ],
            [
               0.38809659659659634,
               0.5597300044427178
            ],
            [
               0.3908990990990988,
               0.562372267483375
            ],
            [
               0.3937016016016013,
               0.5650134381747823
            ],
            [
               0.39650410410410375,
               0.567646998419221
            ],
            [
               0.39930660660660644,
               0.5702648819561635
            ],
            [
               0.4021091091091089,
               0.5728572406314328
            ],
            [
               0.4049116116116114,
               0.57541281394687
            ],
            [
               0.40771411411411385,
               0.5779202421679818
            ],
            [
               0.4105166166166163,
               0.5803703277925563
            ],
            [
               0.4133191191191188,
               0.5827588086032817
            ],
            [
               0.41612162162162125,
               0.5850888231099726
            ],
            [
               0.41892412412412394,
               0.5873720990422858
            ],
            [
               0.4217266266266264,
               0.5896280887259175
            ],
            [
               0.4245291291291289,
               0.5918808058401338
            ],
            [
               0.42733163163163135,
               0.5941538478749206
            ],
            [
               0.4301341341341338,
               0.5964647812599705
            ],
            [
               0.4329366366366363,
               0.5988204643238555
            ],
            [
               0.435739139139139,
               0.601214803005094
            ],
            [
               0.43854164164164144,
               0.6036298422273698
            ],
            [
               0.4413441441441439,
               0.6060401384051175
            ],
            [
               0.4441466466466464,
               0.608419327007428
            ],
            [
               0.44694914914914885,
               0.6107470385602244
            ],
            [
               0.4497516516516513,
               0.6130141068673159
            ],
            [
               0.4525541541541538,
               0.6152244645146526
            ],
            [
               0.4553566566566565,
               0.6173931213204679
            ],
            [
               0.45815915915915895,
               0.6195408626999271
            ],
            [
               0.4609616616616614,
               0.6216873778287624
            ],
            [
               0.4637641641641639,
               0.6238450606071085
            ],
            [
               0.46656666666666635,
               0.6260155184300729
            ],
            [
               0.4693691691691688,
               0.6281899221605407
            ],
            [
               0.4721716716716713,
               0.6303530258286011
            ],
            [
               0.474974174174174,
               0.6324894172049967
            ],
            [
               0.47777667667667645,
               0.6345897719808777
            ],
            [
               0.4805791791791789,
               0.6366548613149887
            ],
            [
               0.4833816816816814,
               0.638695830250078
            ],
            [
               0.48618418418418385,
               0.6407305700813936
            ],
            [
               0.4889866866866863,
               0.6427774017216802
            ],
            [
               0.491789189189189,
               0.6448482774959682
            ],
            [
               0.4945916916916915,
               0.6469439349272387
            ],
            [
               0.49739419419419395,
               0.6490528003034004
            ],
            [
               0.5001966966966964,
               0.6511541489635414
            ],
            [
               0.5029991991991989,
               0.6532245282729431
            ],
            [
               0.5058017017017014,
               0.6552452681902932
            ],
            [
               0.5086042042042038,
               0.657208471018924
            ],
            [
               0.5114067067067065,
               0.6591193569985843
            ],
            [
               0.514209209209209,
               0.6609940926579055
            ],
            [
               0.5170117117117115,
               0.6628538151175177
            ],
            [
               0.5198142142142139,
               0.6647169300875231
            ],
            [
               0.5226167167167164,
               0.6665924142981242
            ],
            [
               0.5254192192192189,
               0.6684765485196875
            ],
            [
               0.5282217217217213,
               0.6703543350653801
            ],
            [
               0.531024224224224,
               0.6722052133266679
            ],
            [
               0.5338267267267265,
               0.6740111506635786
            ],
            [
               0.536629229229229,
               0.6757642979518973
            ],
            [
               0.5394317317317314,
               0.6774714818332108
            ],
            [
               0.5422342342342339,
               0.6791538432766173
            ],
            [
               0.5450367367367364,
               0.6808415721963925
            ],
            [
               0.547839239239239,
               0.682565363820541
            ],
            [
               0.5506417417417415,
               0.6843473519309264
            ],
            [
               0.553444244244244,
               0.6861944646276062
            ],
            [
               0.5562467467467465,
               0.6880963362616543
            ],
            [
               0.5590492492492489,
               0.6900283817648665
            ],
            [
               0.5618517517517514,
               0.6919589318767956
            ],
            [
               0.5646542542542539,
               0.6938580318517138
            ],
            [
               0.5674567567567566,
               0.6957050608442911
            ],
            [
               0.570259259259259,
               0.6974928655167648
            ],
            [
               0.5730617617617615,
               0.6992274007519587
            ],
            [
               0.575864264264264,
               0.700923448252296
            ],
            [
               0.5786667667667664,
               0.7025982696642147
            ],
            [
               0.5814692692692689,
               0.7042655968103106
            ],
            [
               0.5842717717717714,
               0.705932003883927
            ],
            [
               0.587074274274274,
               0.7075966201891012
            ],
            [
               0.5898767767767765,
               0.7092537695145649
            ],
            [
               0.592679279279279,
               0.710897002043289
            ],
            [
               0.5954817817817815,
               0.7125225454837287
            ],
            [
               0.5982842842842839,
               0.7141305991111616
            ],
            [
               0.6010867867867866,
               0.7157239504985251
            ],
            [
               0.6038892892892889,
               0.7173046691626027
            ],
            [
               0.6066917917917916,
               0.7188705913248252
            ],
            [
               0.6094942942942938,
               0.7204135404483589
            ],
            [
               0.6122967967967965,
               0.7219206000966649
            ],
            [
               0.6150992992992992,
               0.7233784865245055
            ],
            [
               0.6179018018018014,
               0.7247796492658479
            ],
            [
               0.6207043043043041,
               0.7261277403316255
            ],
            [
               0.6235068068068064,
               0.7274399824918881
            ],
            [
               0.6263093093093091,
               0.7287448612961809
            ],
            [
               0.6291118118118113,
               0.7300752023757519
            ],
            [
               0.631914314314314,
               0.7314585019929076
            ],
            [
               0.6347168168168167,
               0.7329076703991686
            ],
            [
               0.6375193193193189,
               0.7344155827519904
            ],
            [
               0.6403218218218216,
               0.7359558267807955
            ],
            [
               0.6431243243243239,
               0.7374900556934907
            ],
            [
               0.6459268268268266,
               0.7389800449327298
            ],
            [
               0.6487293293293288,
               0.7404007245674372
            ],
            [
               0.6515318318318315,
               0.7417498071505828
            ],
            [
               0.6543343343343342,
               0.7430504673270244
            ],
            [
               0.6571368368368364,
               0.7443456557871565
            ],
            [
               0.6599393393393391,
               0.7456853798261668
            ],
            [
               0.6627418418418414,
               0.7471107350101747
            ],
            [
               0.6655443443443441,
               0.7486397657069482
            ],
            [
               0.6683468468468463,
               0.7502598693655589
            ],
            [
               0.671149349349349,
               0.7519294958736842
            ],
            [
               0.6739518518518517,
               0.7535889377255242
            ],
            [
               0.6767543543543539,
               0.7551770279023782
            ],
            [
               0.6795568568568566,
               0.7566485649129675
            ],
            [
               0.6823593593593589,
               0.7579869633758749
            ],
            [
               0.6851618618618616,
               0.7592081231429592
            ],
            [
               0.6879643643643643,
               0.7603543450405665
            ],
            [
               0.6907668668668665,
               0.7614803597688193
            ],
            [
               0.6935693693693692,
               0.7626360940105903
            ],
            [
               0.6963718718718714,
               0.7638518123854456
            ],
            [
               0.6991743743743741,
               0.7651304029575112
            ],
            [
               0.7019768768768764,
               0.7664491149834319
            ],
            [
               0.7047793793793791,
               0.7677698486593644
            ],
            [
               0.7075818818818818,
               0.7690542305775548
            ],
            [
               0.710384384384384,
               0.7702781578728459
            ],
            [
               0.7131868868868867,
               0.7714407767240735
            ],
            [
               0.7159893893893889,
               0.7725648636132277
            ],
            [
               0.7187918918918916,
               0.7736885970898733
            ],
            [
               0.7215943943943939,
               0.7748516956202431
            ],
            [
               0.7243968968968966,
               0.7760808245071478
            ],
            [
               0.7271993993993993,
               0.777379387687969
            ],
            [
               0.7300019019019015,
               0.7787252626246263
            ],
            [
               0.7328044044044042,
               0.7800772654165908
            ],
            [
               0.7356069069069064,
               0.7813881198034549
            ],
            [
               0.7384094094094091,
               0.7826194922067851
            ],
            [
               0.7412119119119114,
               0.7837539995652336
            ],
            [
               0.7440144144144141,
               0.7848002026750666
            ],
            [
               0.7468169169169168,
               0.7857890566079977
            ],
            [
               0.749619419419419,
               0.7867632294329826
            ],
            [
               0.7524219219219217,
               0.7877630952325338
            ],
            [
               0.755224424424424,
               0.7888142377900889
            ],
            [
               0.7580269269269266,
               0.7899206368878986
            ],
            [
               0.7608294294294289,
               0.7910656161821417
            ],
            [
               0.7636319319319316,
               0.7922198701745874
            ],
            [
               0.7664344344344343,
               0.7933534371515585
            ],
            [
               0.7692369369369365,
               0.7944471963998379
            ],
            [
               0.7720394394394392,
               0.7954997682492986
            ],
            [
               0.7748419419419414,
               0.7965274443754651
            ],
            [
               0.7776444444444441,
               0.7975573260355998
            ],
            [
               0.7804469469469468,
               0.7986162825512696
            ],
            [
               0.7832494494494491,
               0.7997198031547211
            ],
            [
               0.7860519519519518,
               0.8008648045268444
            ],
            [
               0.788854454454454,
               0.8020290055394161
            ],
            [
               0.7916569569569567,
               0.8031771293181783
            ],
            [
               0.794459459459459,
               0.8042717873783659
            ],
            [
               0.7972619619619616,
               0.8052852895276594
            ],
            [
               0.8000644644644643,
               0.8062083564742123
            ],
            [
               0.8028669669669666,
               0.8070528532737405
            ],
            [
               0.8056694694694693,
               0.8078477766216069
            ],
            [
               0.8084719719719715,
               0.8086300506830023
            ],
            [
               0.8112744744744742,
               0.8094333949460707
            ],
            [
               0.8140769769769765,
               0.8102790429243971
            ],
            [
               0.8168794794794791,
               0.8111712709120134
            ],
            [
               0.8196819819819818,
               0.8120988774056291
            ],
            [
               0.8224844844844841,
               0.8130416167788566
            ],
            [
               0.8252869869869868,
               0.8139789075200562
            ],
            [
               0.828089489489489,
               0.8148974904850742
            ],
            [
               0.8308919919919917,
               0.8157952986188522
            ],
            [
               0.833694494494494,
               0.8166803584822282
            ],
            [
               0.8364969969969966,
               0.8175654730079155
            ],
            [
               0.8392994994994993,
               0.8184610145432959
            ],
            [
               0.8421020020020016,
               0.8193688152811782
            ],
            [
               0.8449045045045043,
               0.8202796587083597
            ],
            [
               0.8477070070070065,
               0.8211754549842699
            ],
            [
               0.8505095095095092,
               0.8220353697156225
            ],
            [
               0.8533120120120115,
               0.8228436481589209
            ],
            [
               0.8561145145145141,
               0.823596197788015
            ],
            [
               0.8589170170170168,
               0.8243034041395382
            ],
            [
               0.8617195195195191,
               0.8249879982103323
            ],
            [
               0.8645220220220218,
               0.8256785715075062
            ],
            [
               0.867324524524524,
               0.8264008994056004
            ],
            [
               0.8701270270270267,
               0.8271700235706376
            ],
            [
               0.872929529529529,
               0.8279857863075715
            ],
            [
               0.8757320320320316,
               0.8288333104234784
            ],
            [
               0.8785345345345343,
               0.8296882175261132
            ],
            [
               0.8813370370370366,
               0.8305247828967335
            ],
            [
               0.8841395395395393,
               0.831324289080187
            ],
            [
               0.8869420420420415,
               0.8320808659688272
            ],
            [
               0.8897445445445442,
               0.8328030458605526
            ],
            [
               0.8925470470470469,
               0.8335107517385053
            ],
            [
               0.8953495495495492,
               0.8342289344482627
            ],
            [
               0.8981520520520518,
               0.8349800643502573
            ],
            [
               0.9009545545545541,
               0.8357778597636247
            ],
            [
               0.9037570570570568,
               0.8366240005248962
            ],
            [
               0.906559559559559,
               0.8375084216229919
            ],
            [
               0.9093620620620617,
               0.838412564712115
            ],
            [
               0.9121645645645644,
               0.83931412495192
            ],
            [
               0.9149670670670667,
               0.8401916288836485
            ],
            [
               0.9177695695695693,
               0.8410276119631657
            ],
            [
               0.9205720720720716,
               0.8418099822389049
            ],
            [
               0.9233745745745743,
               0.8425319790435388
            ],
            [
               0.9261770770770765,
               0.8431916127478077
            ],
            [
               0.9289795795795792,
               0.8437914271310745
            ],
            [
               0.9317820820820819,
               0.8443389235376133
            ],
            [
               0.9345845845845842,
               0.8448472956220026
            ],
            [
               0.9373870870870868,
               0.8453356010135967
            ],
            [
               0.9401895895895891,
               0.8458274269018357
            ],
            [
               0.9429920920920918,
               0.846347576459265
            ],
            [
               0.945794594594594,
               0.8469171522962325
            ],
            [
               0.9485970970970967,
               0.8475482921465585
            ],
            [
               0.9513995995995994,
               0.8482403206070633
            ],
            [
               0.9542021021021017,
               0.8489789365290815
            ],
            [
               0.9570046046046043,
               0.849739223088953
            ],
            [
               0.9598071071071066,
               0.8504919940731049
            ],
            [
               0.9626096096096093,
               0.8512117289756678
            ],
            [
               0.9654121121121115,
               0.8518835954899732
            ],
            [
               0.9682146146146142,
               0.852507153280135
            ],
            [
               0.9710171171171169,
               0.8530953217444205
            ],
            [
               0.9738196196196192,
               0.8536687829710392
            ],
            [
               0.9766221221221218,
               0.8542476353276488
            ],
            [
               0.9794246246246241,
               0.8548432083544656
            ],
            [
               0.9822271271271268,
               0.8554530540283154
            ],
            [
               0.985029629629629,
               0.8560611396537087
            ],
            [
               0.9878321321321317,
               0.8566434773841318
            ],
            [
               0.9906346346346344,
               0.8571774397615834
            ],
            [
               0.9934371371371367,
               0.8576515407106764
            ],
            [
               0.9962396396396394,
               0.8580720696589127
            ],
            [
               0.9990421421421416,
               0.8584638548125095
            ],
            [
               1.0018446446446443,
               0.8588643511424978
            ],
            [
               1.004647147147147,
               0.8593125687331644
            ],
            [
               1.0074496496496492,
               0.8598362752935351
            ],
            [
               1.010252152152152,
               0.8604417278192121
            ],
            [
               1.0130546546546542,
               0.8611095760460303
            ],
            [
               1.0158571571571569,
               0.8617986879242716
            ],
            [
               1.018659659659659,
               0.8624570801475132
            ],
            [
               1.0214621621621618,
               0.8630367529448383
            ],
            [
               1.0242646646646645,
               0.8635078459090267
            ],
            [
               1.0270671671671667,
               0.8638676430389659
            ],
            [
               1.0298696696696694,
               0.8641415502946689
            ],
            [
               1.0326721721721717,
               0.8643757306345161
            ],
            [
               1.0354746746746744,
               0.8646237576604945
            ],
            [
               1.0382771771771766,
               0.8649315431076449
            ],
            [
               1.0410796796796793,
               0.8653252726173691
            ],
            [
               1.043882182182182,
               0.865805997489997
            ],
            [
               1.0466846846846842,
               0.8663522596933249
            ],
            [
               1.049487187187187,
               0.8669294553567614
            ],
            [
               1.0522896896896892,
               0.8675024781967767
            ],
            [
               1.0550921921921919,
               0.8680472515561112
            ],
            [
               1.057894694694694,
               0.8685573439467286
            ],
            [
               1.0606971971971968,
               0.8690437273030397
            ],
            [
               1.0634996996996995,
               0.8695282014487611
            ],
            [
               1.0663022022022017,
               0.8700332005612232
            ],
            [
               1.0691047047047044,
               0.8705718600262008
            ],
            [
               1.0719072072072067,
               0.8711419754662653
            ],
            [
               1.0747097097097094,
               0.8717259551953496
            ],
            [
               1.0775122122122116,
               0.8722966295936154
            ],
            [
               1.0803147147147143,
               0.8728266515269111
            ],
            [
               1.083117217217217,
               0.8732979614493407
            ],
            [
               1.0859197197197192,
               0.8737078345718409
            ],
            [
               1.088722222222222,
               0.8740693354945241
            ],
            [
               1.0915247247247242,
               0.8744060844349579
            ],
            [
               1.0943272272272269,
               0.874743325116118
            ],
            [
               1.097129729729729,
               0.8750986218216139
            ],
            [
               1.0999322322322318,
               0.8754756256211078
            ],
            [
               1.1027347347347345,
               0.8758632079169361
            ],
            [
               1.1055372372372367,
               0.8762402863349894
            ],
            [
               1.1083397397397394,
               0.8765845821325893
            ],
            [
               1.1111422422422417,
               0.8768821026287077
            ],
            [
               1.1139447447447444,
               0.8771338535470232
            ],
            [
               1.116747247247247,
               0.877357252810771
            ],
            [
               1.1195497497497493,
               0.8775815882406732
            ],
            [
               1.122352252252252,
               0.8778389670190324
            ],
            [
               1.1251547547547542,
               0.8781537986835396
            ],
            [
               1.127957257257257,
               0.8785343797394625
            ],
            [
               1.1307597597597592,
               0.87896943493064
            ],
            [
               1.1335622622622619,
               0.8794307844466166
            ],
            [
               1.1363647647647646,
               0.8798812501885026
            ],
            [
               1.1391672672672668,
               0.8802852056396148
            ],
            [
               1.1419697697697695,
               0.8806183903417902
            ],
            [
               1.1447722722722717,
               0.8808739885325858
            ],
            [
               1.1475747747747744,
               0.8810633355127796
            ],
            [
               1.1503772772772767,
               0.8812114507799637
            ],
            [
               1.1531797797797794,
               0.881349247090905
            ],
            [
               1.155982282282282,
               0.8815051692262243
            ],
            [
               1.1587847847847843,
               0.8816989081155086
            ],
            [
               1.161587287287287,
               0.881938824213647
            ],
            [
               1.1643897897897892,
               0.8822232273090119
            ],
            [
               1.167192292292292,
               0.8825442750571081
            ],
            [
               1.1699947947947942,
               0.882892474479434
            ],
            [
               1.1727972972972969,
               0.8832598475172352
            ],
            [
               1.1755997997997996,
               0.8836406620975847
            ],
            [
               1.1784023023023018,
               0.8840298515632703
            ],
            [
               1.1812048048048045,
               0.8844203319277864
            ],
            [
               1.1840073073073067,
               0.8848009340797804
            ],
            [
               1.1868098098098094,
               0.8851563973111636
            ],
            [
               1.1896123123123117,
               0.885469941804739
            ],
            [
               1.1924148148148144,
               0.8857277406862161
            ],
            [
               1.195217317317317,
               0.8859236497906228
            ],
            [
               1.1980198198198193,
               0.8860622405855072
            ],
            [
               1.200822322322322,
               0.8861586784718092
            ],
            [
               1.2036248248248242,
               0.886235130101501
            ],
            [
               1.206427327327327,
               0.8863147373939053
            ],
            [
               1.2092298298298296,
               0.8864152269972755
            ],
            [
               1.2120323323323319,
               0.8865445011223596
            ],
            [
               1.2148348348348346,
               0.8866999261452148
            ],
            [
               1.2176373373373368,
               0.8868716951661966
            ],
            [
               1.2204398398398395,
               0.8870490729353043
            ],
            [
               1.2232423423423417,
               0.8872271319767414
            ],
            [
               1.2260448448448444,
               0.8874112418164664
            ],
            [
               1.2288473473473471,
               0.8876172620603555
            ],
            [
               1.2316498498498494,
               0.8878669133653841
            ],
            [
               1.234452352352352,
               0.888179630881936
            ],
            [
               1.2372548548548543,
               0.8885636724385861
            ],
            [
               1.240057357357357,
               0.8890097890341166
            ],
            [
               1.2428598598598593,
               0.8894901145459352
            ],
            [
               1.245662362362362,
               0.8899632644996928
            ],
            [
               1.2484648648648646,
               0.8903844987265426
            ],
            [
               1.2512673673673669,
               0.8907179430975974
            ],
            [
               1.2540698698698696,
               0.890946958338568
            ],
            [
               1.2568723723723718,
               0.8910791541436058
            ],
            [
               1.2596748748748745,
               0.8911441858952109
            ],
            [
               1.2624773773773768,
               0.8911848139828694
            ],
            [
               1.2652798798798794,
               0.8912439628300659
            ],
            [
               1.2680823823823821,
               0.8913519062127169
            ],
            [
               1.2708848848848844,
               0.8915177272192578
            ],
            [
               1.273687387387387,
               0.891727818695673
            ],
            [
               1.2764898898898893,
               0.8919518523065719
            ],
            [
               1.279292392392392,
               0.8921541384023343
            ],
            [
               1.2820948948948943,
               0.8923064813083481
            ],
            [
               1.284897397397397,
               0.8923981352677348
            ],
            [
               1.2876998998998996,
               0.892439467050819
            ],
            [
               1.2905024024024019,
               0.8924580986511826
            ],
            [
               1.2933049049049046,
               0.8924888992434757
            ],
            [
               1.2961074074074068,
               0.8925613287730225
            ],
            [
               1.2989099099099095,
               0.8926885693523551
            ],
            [
               1.3017124124124118,
               0.892862287431983
            ],
            [
               1.3045149149149144,
               0.8930549459336067
            ],
            [
               1.3073174174174171,
               0.8932289860640067
            ],
            [
               1.3101199199199194,
               0.8933498128856943
            ],
            [
               1.312922422422422,
               0.8933981661801164
            ],
            [
               1.3157249249249243,
               0.8933776068346073
            ],
            [
               1.318527427427427,
               0.8933144555926137
            ],
            [
               1.3213299299299297,
               0.8932500457482209
            ],
            [
               1.324132432432432,
               0.8932277425031079
            ],
            [
               1.3269349349349346,
               0.8932789655488794
            ],
            [
               1.3297374374374369,
               0.8934128281666764
            ],
            [
               1.3325399399399396,
               0.8936128505923921
            ],
            [
               1.3353424424424418,
               0.8938419055551885
            ],
            [
               1.3381449449449445,
               0.8940538758385823
            ],
            [
               1.3409474474474472,
               0.8942083311612168
            ],
            [
               1.3437499499499495,
               0.8942835700568433
            ],
            [
               1.3465524524524521,
               0.894283917871368
            ],
            [
               1.3493549549549544,
               0.8942390216529716
            ],
            [
               1.352157457457457,
               0.8941954134188962
            ],
            [
               1.3549599599599593,
               0.8942029977906025
            ],
            [
               1.357762462462462,
               0.8943006045233277
            ],
            [
               1.3605649649649647,
               0.8945048947355434
            ],
            [
               1.363367467467467,
               0.8948057328367985
            ],
            [
               1.3661699699699696,
               0.8951690695095834
            ],
            [
               1.368972472472472,
               0.8955461212662067
            ],
            [
               1.3717749749749746,
               0.8958858957159618
            ],
            [
               1.3745774774774768,
               0.8961474000503489
            ],
            [
               1.3773799799799795,
               0.896308319084722
            ],
            [
               1.3801824824824822,
               0.8963683096655806
            ],
            [
               1.3829849849849845,
               0.896346808595506
            ],
            [
               1.3857874874874871,
               0.8962767930507566
            ],
            [
               1.3885899899899894,
               0.8961967991819233
            ],
            [
               1.391392492492492,
               0.8961435089102061
            ],
            [
               1.3941949949949943,
               0.8961464876573288
            ],
            [
               1.396997497497497,
               0.8962255689560734
            ],
            [
               1.3998,
               0.8963903912112002
            ]
         ]
      },
      {
         "data": [
            [
               1.3999,
               0.896727665792139
            ],
            [
               1.3971003028053077,
               0.8964001144449064
            ],
            [
               1.3943006056106155,
               0.8960121510641376
            ],
            [
               1.3915009084159233,
               0.8955879569307786
            ],
            [
               1.3887012112212311,
               0.8951577999195288
            ],
            [
               1.385901514026539,
               0.8947550374503718
            ],
            [
               1.3831018168318467,
               0.8944112548653099
            ],
            [
               1.3803021196371545,
               0.8941501537883387
            ],
            [
               1.3775024224424628,
               0.8939816460989276
            ],
            [
               1.3747027252477706,
               0.893898068916552
            ],
            [
               1.3719030280530784,
               0.8938742154108235
            ],
            [
               1.3691033308583862,
               0.8938719606698272
            ],
            [
               1.366303633663694,
               0.8938488900107989
            ],
            [
               1.3635039364690018,
               0.8937689527874471
            ],
            [
               1.3607042392743096,
               0.8936122598865885
            ],
            [
               1.3579045420796174,
               0.893381084783472
            ],
            [
               1.3551048448849252,
               0.8931000178740855
            ],
            [
               1.352305147690233,
               0.8928098455580273
            ],
            [
               1.3495054504955408,
               0.8925566009745813
            ],
            [
               1.3467057533008486,
               0.8923787711126762
            ],
            [
               1.3439060561061564,
               0.8922963342298768
            ],
            [
               1.3411063589114642,
               0.8923048845203329
            ],
            [
               1.338306661716772,
               0.8923766673468513
            ],
            [
               1.3355069645220798,
               0.8924683161783572
            ],
            [
               1.3327072673273876,
               0.8925330711582615
            ],
            [
               1.3299075701326954,
               0.892533894719102
            ],
            [
               1.3271078729380033,
               0.892453613738949
            ],
            [
               1.324308175743311,
               0.8922991086233608
            ],
            [
               1.3215084785486189,
               0.892098368159201
            ],
            [
               1.3187087813539267,
               0.8918913818160846
            ],
            [
               1.3159090841592345,
               0.8917176851361961
            ],
            [
               1.3131093869645423,
               0.8916043442181509
            ],
            [
               1.31030968976985,
               0.8915579722199256
            ],
            [
               1.3075099925751579,
               0.8915630877247663
            ],
            [
               1.3047102953804657,
               0.8915871616694431
            ],
            [
               1.3019105981857735,
               0.8915906705590706
            ],
            [
               1.2991109009910813,
               0.891539002971812
            ],
            [
               1.296311203796389,
               0.8914125933492727
            ],
            [
               1.293511506601697,
               0.8912123032922556
            ],
            [
               1.2907118094070047,
               0.8909586082568363
            ],
            [
               1.2879121122123125,
               0.8906850780928377
            ],
            [
               1.2851124150176203,
               0.8904283554345678
            ],
            [
               1.282312717822928,
               0.8902178116058101
            ],
            [
               1.279513020628236,
               0.8900680153718167
            ],
            [
               1.2767133234335437,
               0.8899761319873835
            ],
            [
               1.2739136262388515,
               0.8899247289238843
            ],
            [
               1.2711139290441593,
               0.8898887373269547
            ],
            [
               1.2683142318494671,
               0.8898440547035057
            ],
            [
               1.265514534654775,
               0.8897748638596765
            ],
            [
               1.2627148374600827,
               0.8896772945303622
            ],
            [
               1.2599151402653905,
               0.8895583667947573
            ],
            [
               1.2571154430706983,
               0.8894307883507094
            ],
            [
               1.2543157458760061,
               0.8893055939586494
            ],
            [
               1.251516048681314,
               0.8891853541506978
            ],
            [
               1.2487163514866217,
               0.8890605035185812
            ],
            [
               1.2459166542919295,
               0.8889103052790138
            ],
            [
               1.2431169570972374,
               0.8887084135298431
            ],
            [
               1.2403172599025452,
               0.8884314213664865
            ],
            [
               1.237517562707853,
               0.8880677032826957
            ],
            [
               1.2347178655131608,
               0.8876236303823267
            ],
            [
               1.2319181683184686,
               0.8871249444761086
            ],
            [
               1.2291184711237764,
               0.8866125121720483
            ],
            [
               1.2263187739290842,
               0.8861334001025578
            ],
            [
               1.223519076734392,
               0.8857296808680672
            ],
            [
               1.2207193795396998,
               0.8854281338081311
            ],
            [
               1.2179196823450076,
               0.8852338028567445
            ],
            [
               1.2151199851503154,
               0.8851292697744102
            ],
            [
               1.2123202879556232,
               0.8850798300147362
            ],
            [
               1.209520590760931,
               0.8850430320780892
            ],
            [
               1.2067208935662388,
               0.8849797881039342
            ],
            [
               1.2039211963715466,
               0.8848638641613535
            ],
            [
               1.2011214991768548,
               0.8846871269549077
            ],
            [
               1.1983218019821626,
               0.8844592718778223
            ],
            [
               1.1955221047874705,
               0.8842024570421768
            ],
            [
               1.1927224075927783,
               0.8839427860992223
            ],
            [
               1.189922710398086,
               0.8837014507658776
            ],
            [
               1.1871230132033939,
               0.8834883055856445
            ],
            [
               1.1843233160087017,
               0.8832997376471952
            ],
            [
               1.1815236188140095,
               0.8831212249223404
            ],
            [
               1.1787239216193173,
               0.882933434484295
            ],
            [
               1.175924224424625,
               0.8827195970680162
            ],
            [
               1.1731245272299329,
               0.8824715606185337
            ],
            [
               1.1703248300352407,
               0.8821924649280803
            ],
            [
               1.1675251328405485,
               0.881895195874092
            ],
            [
               1.1647254356458563,
               0.88159725360227
            ],
            [
               1.161925738451164,
               0.8813139054421134
            ],
            [
               1.159126041256472,
               0.8810520775254592
            ],
            [
               1.1563263440617797,
               0.8808071774483244
            ],
            [
               1.1535266468670875,
               0.8805640275411463
            ],
            [
               1.1507269496723953,
               0.8803016707500074
            ],
            [
               1.147927252477703,
               0.8800004707212142
            ],
            [
               1.145127555283011,
               0.8796491194633339
            ],
            [
               1.1423278580883187,
               0.8792491647526873
            ],
            [
               1.1395281608936265,
               0.8788154772880215
            ],
            [
               1.1367284636989343,
               0.8783724232038871
            ],
            [
               1.1339287665042421,
               0.8779469380590029
            ],
            [
               1.13112906930955,
               0.8775607324621777
            ],
            [
               1.1283293721148577,
               0.8772241498359025
            ],
            [
               1.1255296749201655,
               0.8769336473612258
            ],
            [
               1.1227299777254733,
               0.8766736687704054
            ],
            [
               1.1199302805307811,
               0.8764222280355953
            ],
            [
               1.117130583336089,
               0.8761583125278049
            ],
            [
               1.1143308861413967,
               0.8758686451423495
            ],
            [
               1.1115311889467046,
               0.875551600005545
            ],
            [
               1.1087314917520124,
               0.875217049255681
            ],
            [
               1.1059317945573202,
               0.8748822890577913
            ],
            [
               1.103132097362628,
               0.8745654862412743
            ],
            [
               1.1003324001679358,
               0.874278871890762
            ],
            [
               1.0975327029732436,
               0.8740239341679162
            ],
            [
               1.0947330057785514,
               0.8737901409671773
            ],
            [
               1.0919333085838592,
               0.8735575178028339
            ],
            [
               1.089133611389167,
               0.8733021382474176
            ],
            [
               1.0863339141944748,
               0.8730026822298382
            ],
            [
               1.0835342169997826,
               0.8726459707924785
            ],
            [
               1.0807345198050904,
               0.8722298480616713
            ],
            [
               1.0779348226103982,
               0.8717627588574838
            ],
            [
               1.075135125415706,
               0.8712604991806912
            ],
            [
               1.0723354282210138,
               0.8707414958099535
            ],
            [
               1.0695357310263216,
               0.8702223068579341
            ],
            [
               1.0667360338316294,
               0.8697147429007874
            ],
            [
               1.0639363366369372,
               0.8692252363026379
            ],
            [
               1.061136639442245,
               0.8687561532703979
            ],
            [
               1.0583369422475528,
               0.8683080147199607
            ],
            [
               1.0555372450528606,
               0.8678813422177715
            ],
            [
               1.0527375478581684,
               0.8674771539278132
            ],
            [
               1.0499378506634762,
               0.8670958602575893
            ],
            [
               1.047138153468784,
               0.866735141845027
            ],
            [
               1.0443384562740918,
               0.8663879805347247
            ],
            [
               1.0415387590793996,
               0.866042097520596
            ],
            [
               1.0387390618847074,
               0.8656815706932858
            ],
            [
               1.0359393646900152,
               0.8652905227911704
            ],
            [
               1.033139667495323,
               0.8648578316174604
            ],
            [
               1.0303399703006308,
               0.8643811971058726
            ],
            [
               1.0275402731059387,
               0.8638688883345624
            ],
            [
               1.0247405759112465,
               0.8633381496381313
            ],
            [
               1.0219408787165543,
               0.8628103762759399
            ],
            [
               1.0191411815218625,
               0.8623043864448476
            ],
            [
               1.0163414843271703,
               0.8618299649735373
            ],
            [
               1.0135417871324781,
               0.8613839852740975
            ],
            [
               1.010742089937786,
               0.8609507202633221
            ],
            [
               1.0079423927430937,
               0.860506615476348
            ],
            [
               1.0051426955484015,
               0.8600282497897858
            ],
            [
               1.0023429983537093,
               0.8595009870063506
            ],
            [
               0.9995433011590171,
               0.8589253795631951
            ],
            [
               0.9967436039643249,
               0.8583189308059566
            ],
            [
               0.9939439067696327,
               0.8577122279830102
            ],
            [
               0.9911442095749405,
               0.8571402917856353
            ],
            [
               0.9883445123802483,
               0.8566316474686131
            ],
            [
               0.9855448151855561,
               0.8561985357837382
            ],
            [
               0.982745117990864,
               0.8558315060269873
            ],
            [
               0.9799454207961718,
               0.8555003794949319
            ],
            [
               0.9771457236014796,
               0.8551616132039572
            ],
            [
               0.9743460264067874,
               0.8547700521024727
            ],
            [
               0.9715463292120952,
               0.8542916001226432
            ],
            [
               0.968746632017403,
               0.8537129568994987
            ],
            [
               0.9659469348227108,
               0.8530454051881904
            ],
            [
               0.9631472376280186,
               0.8523214433978171
            ],
            [
               0.9603475404333264,
               0.8515852673817979
            ],
            [
               0.9575478432386342,
               0.8508800095232701
            ],
            [
               0.954748146043942,
               0.8502356309221808
            ],
            [
               0.9519484488492498,
               0.8496611198618311
            ],
            [
               0.9491487516545576,
               0.8491432608881216
            ],
            [
               0.9463490544598654,
               0.8486521571229432
            ],
            [
               0.9435493572651732,
               0.8481515857703216
            ],
            [
               0.940749660070481,
               0.8476108126311274
            ],
            [
               0.9379499628757888,
               0.8470141353829912
            ],
            [
               0.9351502656810966,
               0.8463652550435804
            ],
            [
               0.9323505684864044,
               0.8456852952346915
            ],
            [
               0.9295508712917122,
               0.8450053263805126
            ],
            [
               0.92675117409702,
               0.8443559486372626
            ],
            [
               0.9239514769023278,
               0.8437573155794558
            ],
            [
               0.9211517797076356,
               0.843212709799868
            ],
            [
               0.9183520825129434,
               0.8427075417780991
            ],
            [
               0.9155523853182512,
               0.8422138695221792
            ],
            [
               0.912752688123559,
               0.8416988149876559
            ],
            [
               0.9099529909288668,
               0.8411341260002737
            ],
            [
               0.9071532937341746,
               0.8405039241512683
            ],
            [
               0.9043535965394824,
               0.8398084042460227
            ],
            [
               0.9015538993447902,
               0.839062625841134
            ],
            [
               0.898754202150098,
               0.8382910895938772
            ],
            [
               0.8959545049554059,
               0.8375200226596341
            ],
            [
               0.8931548077607137,
               0.8367698465379064
            ],
            [
               0.8903551105660215,
               0.8360500484242679
            ],
            [
               0.8875554133713293,
               0.8353577663550359
            ],
            [
               0.8847557161766371,
               0.8346801675350357
            ],
            [
               0.8819560189819449,
               0.8339995567793004
            ],
            [
               0.8791563217872527,
               0.8332994399705352
            ],
            [
               0.8763566245925605,
               0.8325696589026887
            ],
            [
               0.8735569273978683,
               0.831809175844218
            ],
            [
               0.8707572302031761,
               0.8310259134666386
            ],
            [
               0.8679575330084839,
               0.8302339572409309
            ],
            [
               0.8651578358137917,
               0.8294491291533814
            ],
            [
               0.8623581386190995,
               0.8286842708438765
            ],
            [
               0.8595584414244073,
               0.8279454974460917
            ],
            [
               0.8567587442297151,
               0.8272302921072806
            ],
            [
               0.8539590470350229,
               0.8265277688429077
            ],
            [
               0.8511593498403307,
               0.8258209062148553
            ],
            [
               0.8483596526456385,
               0.8250901651550093
            ],
            [
               0.8455599554509463,
               0.824317697457786
            ],
            [
               0.8427602582562546,
               0.8234913114387892
            ],
            [
               0.8399605610615624,
               0.8226074428826567
            ],
            [
               0.8371608638668702,
               0.8216725428043891
            ],
            [
               0.834361166672178,
               0.820702523075137
            ],
            [
               0.8315614694774858,
               0.8197202000005855
            ],
            [
               0.8287617722827936,
               0.8187510423518677
            ],
            [
               0.8259620750881014,
               0.8178179280111544
            ],
            [
               0.8231623778934092,
               0.8169359584095628
            ],
            [
               0.820362680698717,
               0.8161085541456842
            ],
            [
               0.8175629835040248,
               0.8153259468383457
            ],
            [
               0.8147632863093326,
               0.8145667397281927
            ],
            [
               0.8119635891146404,
               0.8138024846533776
            ],
            [
               0.8091638919199482,
               0.8130043816246054
            ],
            [
               0.806364194725256,
               0.812150494685195
            ],
            [
               0.8035644975305638,
               0.8112315450469904
            ],
            [
               0.8007648003358716,
               0.8102535557350445
            ],
            [
               0.7979651031411794,
               0.8092363883010272
            ],
            [
               0.7951654059464872,
               0.808208353241074
            ],
            [
               0.792365708751795,
               0.8071982652557861
            ],
            [
               0.7895660115571028,
               0.8062271736286108
            ],
            [
               0.7867663143624106,
               0.8053022205286636
            ],
            [
               0.7839666171677184,
               0.8044145444129313
            ],
            [
               0.7811669199730262,
               0.8035419727896216
            ],
            [
               0.778367222778334,
               0.8026557797728608
            ],
            [
               0.7755675255836418,
               0.8017294808414682
            ],
            [
               0.7727678283889496,
               0.8007469334789462
            ],
            [
               0.7699681311942574,
               0.7997071648754324
            ],
            [
               0.7671684339995652,
               0.7986243409561053
            ],
            [
               0.764368736804873,
               0.7975228286767413
            ],
            [
               0.7615690396101809,
               0.796428897219432
            ],
            [
               0.7587693424154887,
               0.7953617294347226
            ],
            [
               0.7559696452207965,
               0.79432668843423
            ],
            [
               0.7531699480261043,
               0.7933130949524291
            ],
            [
               0.7503702508314121,
               0.7922973265773385
            ],
            [
               0.7475705536367199,
               0.7912503140558783
            ],
            [
               0.7447708564420277,
               0.790147052266337
            ],
            [
               0.7419711592473355,
               0.7889750501483692
            ],
            [
               0.7391714620526433,
               0.787738952858226
            ],
            [
               0.7363717648579511,
               0.7864597876792693
            ],
            [
               0.7335720676632589,
               0.7851690168572173
            ],
            [
               0.7307723704685667,
               0.7838992573812217
            ],
            [
               0.7279726732738745,
               0.7826745989661946
            ],
            [
               0.7251729760791823,
               0.781503567898467
            ],
            [
               0.7223732788844901,
               0.7803769146172935
            ],
            [
               0.7195735816897979,
               0.7792708420039088
            ],
            [
               0.7167738844951057,
               0.7781545592603528
            ],
            [
               0.7139741873004135,
               0.7769997111367084
            ],
            [
               0.7111744901057213,
               0.7757887197219691
            ],
            [
               0.7083747929110291,
               0.7745195294285153
            ],
            [
               0.7055750957163369,
               0.7732054847220359
            ],
            [
               0.7027753985216447,
               0.7718706594449747
            ],
            [
               0.6999757013269525,
               0.7705423605408894
            ],
            [
               0.6971760041322603,
               0.7692432956024517
            ],
            [
               0.6943763069375681,
               0.7679858048481236
            ],
            [
               0.6915766097428759,
               0.7667696947413877
            ],
            [
               0.6887769125481837,
               0.7655839118888551
            ],
            [
               0.6859772153534915,
               0.764411031285818
            ],
            [
               0.6831775181587993,
               0.7632327322217196
            ],
            [
               0.6803778209641071,
               0.7620343398693601
            ],
            [
               0.677578123769415,
               0.7608070980907731
            ],
            [
               0.6747784265747228,
               0.7595478435764335
            ],
            [
               0.6719787293800306,
               0.7582567723091862
            ],
            [
               0.6691790321853384,
               0.7569346436193327
            ],
            [
               0.6663793349906462,
               0.7555808306154796
            ],
            [
               0.663579637795954,
               0.7541931104788705
            ],
            [
               0.6607799406012622,
               0.7527692289369164
            ],
            [
               0.65798024340657,
               0.7513094314508639
            ],
            [
               0.6551805462118778,
               0.7498186743883737
            ],
            [
               0.6523808490171856,
               0.7483073077571819
            ],
            [
               0.6495811518224934,
               0.7467896271054302
            ],
            [
               0.6467814546278012,
               0.7452805834977777
            ],
            [
               0.643981757433109,
               0.7437917565059046
            ],
            [
               0.6411820602384168,
               0.742328098035224
            ],
            [
               0.6383823630437246,
               0.7408867628337922
            ],
            [
               0.6355826658490324,
               0.7394586041826741
            ],
            [
               0.6327829686543402,
               0.7380318983092646
            ],
            [
               0.629983271459648,
               0.7365969570108318
            ],
            [
               0.6271835742649559,
               0.7351498574099373
            ],
            [
               0.6243838770702637,
               0.7336937561233122
            ],
            [
               0.6215841798755715,
               0.7322371086560716
            ],
            [
               0.6187844826808793,
               0.7307892904160933
            ],
            [
               0.6159847854861871,
               0.729355181678438
            ],
            [
               0.6131850882914949,
               0.7279308216520274
            ],
            [
               0.6103853910968027,
               0.7265020174208475
            ],
            [
               0.6075856939021105,
               0.7250468446434815
            ],
            [
               0.6047859967074183,
               0.7235416036298651
            ],
            [
               0.6019862995127261,
               0.7219684747143627
            ],
            [
               0.5991866023180339,
               0.7203223346556097
            ],
            [
               0.5963869051233417,
               0.7186142656483664
            ],
            [
               0.5935872079286495,
               0.7168702348718091
            ],
            [
               0.5907875107339573,
               0.7151249590279661
            ],
            [
               0.5879878135392651,
               0.7134125878584652
            ],
            [
               0.5851881163445729,
               0.7117569864777351
            ],
            [
               0.5823884191498807,
               0.710164656427188
            ],
            [
               0.5795887219551885,
               0.7086225906356631
            ],
            [
               0.5767890247604963,
               0.707101831382158
            ],
            [
               0.5739893275658041,
               0.7055656893187628
            ],
            [
               0.5711896303711119,
               0.7039800889480191
            ],
            [
               0.5683899331764197,
               0.702322835606639
            ],
            [
               0.5655902359817275,
               0.7005889806510797
            ],
            [
               0.5627905387870353,
               0.6987907685731243
            ],
            [
               0.5599908415923431,
               0.6969524400371018
            ],
            [
               0.5571911443976509,
               0.6951018310901977
            ],
            [
               0.5543914472029587,
               0.6932616875439858
            ],
            [
               0.5515917500082665,
               0.6914435797378505
            ],
            [
               0.5487920528135743,
               0.6896462827260287
            ],
            [
               0.5459923556188822,
               0.6878588484830218
            ],
            [
               0.54319265842419,
               0.6860669214814308
            ],
            [
               0.5403929612294978,
               0.6842597282649197
            ],
            [
               0.5375932640348056,
               0.6824349988768682
            ],
            [
               0.5347935668401134,
               0.6805999098308028
            ],
            [
               0.5319938696454212,
               0.6787676733241518
            ],
            [
               0.529194172450729,
               0.6769510810251727
            ],
            [
               0.526394475256037,
               0.6751555301779444
            ],
            [
               0.5235947780613448,
               0.6733743611708263
            ],
            [
               0.5207950808666526,
               0.6715885878264006
            ],
            [
               0.5179953836719604,
               0.669771547535264
            ],
            [
               0.5151956864772682,
               0.6678971759670359
            ],
            [
               0.512395989282576,
               0.6659491690621996
            ],
            [
               0.5095962920878838,
               0.663927766259408
            ],
            [
               0.5067965948931916,
               0.6618515006657383
            ],
            [
               0.5039968976984994,
               0.6597528484786364
            ],
            [
               0.5011972005038072,
               0.6576687602587546
            ],
            [
               0.49839750330911503,
               0.6556288815506491
            ],
            [
               0.49559780611442283,
               0.6536452348606732
            ],
            [
               0.49279810891973064,
               0.651706876243939
            ],
            [
               0.48999841172503844,
               0.6497815965621466
            ],
            [
               0.48719871453034624,
               0.6478245465718568
            ],
            [
               0.48439901733565405,
               0.6457914234480499
            ],
            [
               0.48159932014096185,
               0.6436522950805273
            ],
            [
               0.47879962294626965,
               0.6414017818041976
            ],
            [
               0.47599992575157746,
               0.639062306057569
            ],
            [
               0.47320022855688526,
               0.6366791694585685
            ],
            [
               0.47040053136219306,
               0.6343086923608984
            ],
            [
               0.46760083416750087,
               0.6320027807500423
            ],
            [
               0.46480113697280867,
               0.6297944031140835
            ],
            [
               0.4620014397781165,
               0.6276882174460469
            ],
            [
               0.4592017425834243,
               0.6256590641862131
            ],
            [
               0.4564020453887321,
               0.6236587111373325
            ],
            [
               0.4536023481940399,
               0.6216288210033939
            ],
            [
               0.4508026509993477,
               0.6195163452383077
            ],
            [
               0.4480029538046555,
               0.6172869485180623
            ],
            [
               0.4452032566099633,
               0.6149327846404442
            ],
            [
               0.4424035594152711,
               0.6124727189590251
            ],
            [
               0.4396038622205791,
               0.6099453530826742
            ],
            [
               0.4368041650258869,
               0.6073972572457632
            ],
            [
               0.43400446783119473,
               0.6048700512531655
            ],
            [
               0.43120477063650253,
               0.6023900685494474
            ],
            [
               0.42840507344181034,
               0.599963325293908
            ],
            [
               0.42560537624711814,
               0.5975767666512141
            ],
            [
               0.42280567905242594,
               0.5952048472684847
            ],
            [
               0.42000598185773375,
               0.5928190084410576
            ],
            [
               0.41720628466304155,
               0.5903969609848247
            ],
            [
               0.41440658746834935,
               0.5879290060274996
            ],
            [
               0.41160689027365716,
               0.5854197545227701
            ],
            [
               0.40880719307896496,
               0.5828851363912979
            ],
            [
               0.40600749588427276,
               0.5803460266570691
            ],
            [
               0.40320779868958057,
               0.5778207316429055
            ],
            [
               0.40040810149488837,
               0.5753187399684657
            ],
            [
               0.39760840430019617,
               0.5728375669385688
            ],
            [
               0.394808707105504,
               0.5703634459403929
            ],
            [
               0.3920090099108118,
               0.5678754150747513
            ],
            [
               0.3892093127161196,
               0.5653513840755322
            ],
            [
               0.3864096155214274,
               0.5627743080296423
            ],
            [
               0.3836099183267352,
               0.5601367238284278
            ],
            [
               0.380810221132043,
               0.5574425208832793
            ],
            [
               0.3780105239373508,
               0.5547056846576026
            ],
            [
               0.3752108267426586,
               0.5519465896823175
            ],
            [
               0.3724111295479664,
               0.5491869930281588
            ],
            [
               0.3696114323532742,
               0.546445065375323
            ],
            [
               0.366811735158582,
               0.5437316028747278
            ],
            [
               0.3640120379638898,
               0.5410481064656598
            ],
            [
               0.3612123407691976,
               0.5383868693307917
            ],
            [
               0.3584126435745054,
               0.5357327435765931
            ],
            [
               0.3556129463798132,
               0.5330659727824133
            ],
            [
               0.352813249185121,
               0.5303654071992913
            ],
            [
               0.35001355199042883,
               0.527611521442611
            ],
            [
               0.34721385479573685,
               0.5247888483022335
            ],
            [
               0.34441415760104466,
               0.5218876420754173
            ],
            [
               0.34161446040635246,
               0.5189047337762066
            ],
            [
               0.33881476321166026,
               0.515843622572242
            ],
            [
               0.33601506601696807,
               0.5127138811367437
            ],
            [
               0.33321536882227587,
               0.5095299706943203
            ],
            [
               0.3304156716275837,
               0.5063095911595145
            ],
            [
               0.3276159744328915,
               0.5030717388470005
            ],
            [
               0.3248162772381993,
               0.49983469268353076
            ],
            [
               0.3220165800435071,
               0.49661417248074313
            ],
            [
               0.3192168828488149,
               0.49342188795403547
            ],
            [
               0.3164171856541227,
               0.49026462232830703
            ],
            [
               0.3136174884594305,
               0.48714389020865506
            ],
            [
               0.3108177912647383,
               0.48405611171135643
            ],
            [
               0.3080180940700461,
               0.4809931883052775
            ],
            [
               0.3052183968753539,
               0.4779433669147579
            ],
            [
               0.3024186996806617,
               0.4748923264303246
            ],
            [
               0.2996190024859695,
               0.4718244791778996
            ],
            [
               0.2968193052912773,
               0.46872450427457396
            ],
            [
               0.2940196080965851,
               0.46557908778606166
            ],
            [
               0.2912199109018929,
               0.4623787348287337
            ],
            [
               0.2884202137072007,
               0.4591193774667345
            ],
            [
               0.2856205165125085,
               0.4558033935595336
            ],
            [
               0.28282081931781633,
               0.4524396437209578
            ],
            [
               0.28002112212312413,
               0.44904226872533354
            ],
            [
               0.27722142492843194,
               0.44562826125362154
            ],
            [
               0.27442172773373974,
               0.4422141706885136
            ],
            [
               0.27162203053904754,
               0.438812612721724
            ],
            [
               0.26882233334435535,
               0.4354294228635445
            ],
            [
               0.26602263614966315,
               0.4320622325682374
            ],
            [
               0.26322293895497095,
               0.4287009429279223
            ],
            [
               0.260423241760279,
               0.4253300885548774
            ],
            [
               0.2576235445655868,
               0.4219325555707773
            ],
            [
               0.2548238473708946,
               0.41849370395187574
            ],
            [
               0.2520241501762024,
               0.41500478462111023
            ],
            [
               0.2492244529815102,
               0.4114647035120263
            ],
            [
               0.246424755786818,
               0.40787963764899515
            ],
            [
               0.2436250585921258,
               0.4042606265684369
            ],
            [
               0.2408253613974336,
               0.40061986154796286
            ],
            [
               0.2380256642027414,
               0.39696678867010904
            ],
            [
               0.2352259670080492,
               0.3933052018099719
            ],
            [
               0.232426269813357,
               0.38963220220073697
            ],
            [
               0.22962657261866481,
               0.3859393295261413
            ],
            [
               0.22682687542397262,
               0.38221550051773473
            ],
            [
               0.22402717822928042,
               0.3784508329043999
            ],
            [
               0.22122748103458822,
               0.37464016010712686
            ],
            [
               0.21842778383989603,
               0.3707851405067702
            ],
            [
               0.21562808664520383,
               0.3668943023724411
            ],
            [
               0.21282838945051163,
               0.3629810026061286
            ],
            [
               0.21002869225581944,
               0.3590599133717686
            ],
            [
               0.20722899506112724,
               0.35514308739063
            ],
            [
               0.20442929786643504,
               0.35123675840837437
            ],
            [
               0.20162960067174285,
               0.34733978356210904
            ],
            [
               0.19882990347705065,
               0.3434441174008
            ],
            [
               0.19603020628235845,
               0.33953709304046487
            ],
            [
               0.19323050908766626,
               0.33560476888444235
            ],
            [
               0.19043081189297406,
               0.3316353352519839
            ],
            [
               0.18763111469828186,
               0.32762163239524156
            ],
            [
               0.18483141750358967,
               0.3235621721899976
            ],
            [
               0.18203172030889747,
               0.3194605540519677
            ],
            [
               0.17923202311420527,
               0.31532365221318687
            ],
            [
               0.17643232591951308,
               0.3111592722252564
            ],
            [
               0.17363262872482088,
               0.3069740404254849
            ],
            [
               0.17083293153012868,
               0.30277210305183655
            ],
            [
               0.1680332343354367,
               0.29855485832350176
            ],
            [
               0.1652335371407445,
               0.2943215615248227
            ],
            [
               0.16243383994605232,
               0.29007036601404185
            ],
            [
               0.15963414275136012,
               0.28579928046242375
            ],
            [
               0.15683444555666792,
               0.2815066468649437
            ],
            [
               0.15403474836197573,
               0.2771910112959618
            ],
            [
               0.15123505116728353,
               0.2728505573829036
            ],
            [
               0.14843535397259133,
               0.2684824828230696
            ],
            [
               0.14563565677789914,
               0.26408274179654395
            ],
            [
               0.14283595958320694,
               0.25964643689612765
            ],
            [
               0.14003626238851474,
               0.2551688786636683
            ],
            [
               0.13723656519382255,
               0.2506470416150559
            ],
            [
               0.13443686799913035,
               0.24608094371992537
            ],
            [
               0.13163717080443815,
               0.2414744400924987
            ],
            [
               0.12883747360974596,
               0.2368350688952894
            ],
            [
               0.12603777641505376,
               0.23217286971538492
            ],
            [
               0.12323807922036156,
               0.22749841576027263
            ],
            [
               0.12043838202566937,
               0.22282055230767142
            ],
            [
               0.11763868483097717,
               0.21814443206936387
            ],
            [
               0.11483898763628497,
               0.213470354726253
            ],
            [
               0.11203929044159278,
               0.20879368608865057
            ],
            [
               0.10923959324690058,
               0.20410583295634926
            ],
            [
               0.10643989605220838,
               0.19939598065589423
            ],
            [
               0.10364019885751619,
               0.19465314139432388
            ],
            [
               0.10084050166282399,
               0.18986804874531718
            ],
            [
               0.09804080446813179,
               0.18503454975344338
            ],
            [
               0.0952411072734396,
               0.18015033288686305
            ],
            [
               0.0924414100787474,
               0.1752170134239089
            ],
            [
               0.0896417128840552,
               0.17023971787688727
            ],
            [
               0.086842015689363,
               0.16522634134976172
            ],
            [
               0.08404231849467081,
               0.16018661288328445
            ],
            [
               0.08124262129997883,
               0.15513103933914693
            ],
            [
               0.07844292410528664,
               0.1500697587744599
            ],
            [
               0.07564322691059444,
               0.14501135018880237
            ],
            [
               0.07284352971590224,
               0.13996171339066074
            ],
            [
               0.07004383252121005,
               0.13492321196164653
            ],
            [
               0.06724413532651785,
               0.12989430901217694
            ],
            [
               0.06444443813182565,
               0.1248698752147554
            ],
            [
               0.06164474093713346,
               0.11984220192610183
            ],
            [
               0.05884504374244126,
               0.11480254519033732
            ],
            [
               0.056045346547749064,
               0.10974283199142441
            ],
            [
               0.05324564935305687,
               0.1046570614229755
            ],
            [
               0.05044595215836467,
               0.0995419889965984
            ],
            [
               0.047646254963672474,
               0.09439689703285299
            ],
            [
               0.04484655776898028,
               0.08922256891784225
            ],
            [
               0.04204686057428808,
               0.0840198917051111
            ],
            [
               0.039247163379595884,
               0.07878868940495352
            ],
            [
               0.03644746618490369,
               0.07352735167118357
            ],
            [
               0.03364776899021149,
               0.06823355556227784
            ],
            [
               0.030848071795519294,
               0.0629059552895162
            ],
            [
               0.028048374600827097,
               0.0575462801011269
            ],
            [
               0.0252486774061349,
               0.05216100088223881
            ],
            [
               0.022448980211442704,
               0.04676173139887214
            ],
            [
               0.019649283016750507,
               0.04136385902191954
            ],
            [
               0.01684958582205831,
               0.03598347446996724
            ],
            [
               0.014049888627366114,
               0.030633311735795674
            ],
            [
               0.011250191432673917,
               0.025318892207346226
            ],
            [
               0.00845049423798172,
               0.020036195592316727
            ],
            [
               0.005650797043289524,
               0.014771863253050488
            ],
            [
               0.002851099848597327,
               0.009506233352507417
            ],
            [
               5.1402653905130435e-05,
               0.0042186109628439316
            ],
            [
               -0.0027482945407870663,
               -0.0011066241058498895
            ],
            [
               -0.005547991735479263,
               -0.006474892348729959
            ],
            [
               -0.00834768893017146,
               -0.011878960417503484
            ],
            [
               -0.011147386124863434,
               -0.01730015027858211
            ],
            [
               -0.013947083319555631,
               -0.022713127439232567
            ],
            [
               -0.016746780514247828,
               -0.02809304858644683
            ],
            [
               -0.019546477708940024,
               -0.03342302034337018
            ],
            [
               -0.02234617490363222,
               -0.03869958816005991
            ],
            [
               -0.025145872098324418,
               -0.04393444984943041
            ],
            [
               -0.027945569293016614,
               -0.049151660093298265
            ],
            [
               -0.03074526648770881,
               -0.05438094942525446
            ],
            [
               -0.03354496368240101,
               -0.05964900591460012
            ],
            [
               -0.036344660877093204,
               -0.06497126687903165
            ],
            [
               -0.0391443580717854,
               -0.07034670165981553
            ],
            [
               -0.0419440552664776,
               -0.0757572313574218
            ],
            [
               -0.044743752461169795,
               -0.08117206862108411
            ],
            [
               -0.04754344965586199,
               -0.08655578456155076
            ],
            [
               -0.05034314685055419,
               -0.09187777884482849
            ],
            [
               -0.053142844045246385,
               -0.09712039872407773
            ],
            [
               -0.05594254123993858,
               -0.10228336096811085
            ],
            [
               -0.05874223843463078,
               -0.10738325115046025
            ],
            [
               -0.061541935629322975,
               -0.1124483565296969
            ],
            [
               -0.06434163282401517,
               -0.11751046814589448
            ],
            [
               -0.06714133001870737,
               -0.12259613749204841
            ],
            [
               -0.06994102721339956,
               -0.12771993908788057
            ],
            [
               -0.07274072440809176,
               -0.13288157139066348
            ],
            [
               -0.07554042160278396,
               -0.13806737343247152
            ],
            [
               -0.07834011879747615,
               -0.14325545724804872
            ],
            [
               -0.08113981599216835,
               -0.1484225981447872
            ],
            [
               -0.08393951318686055,
               -0.15355061122964417
            ],
            [
               -0.08673921038155274,
               -0.15863027866401463
            ],
            [
               -0.08953890757624494,
               -0.16366183485414657
            ],
            [
               -0.09233860477093714,
               -0.16865222911505817
            ],
            [
               -0.09513830196562933,
               -0.17361045352486743
            ],
            [
               -0.09793799916032131,
               -0.17854279731938755
            ],
            [
               -0.1007376963550135,
               -0.18344979637571773
            ],
            [
               -0.1035373935497057,
               -0.18832594586232285
            ],
            [
               -0.1063370907443979,
               -0.19316219846098934
            ],
            [
               -0.1091367879390901,
               -0.19795025088325818
            ],
            [
               -0.11193648513378229,
               -0.20268697849935324
            ],
            [
               -0.11473618232847449,
               -0.20737732361021166
            ],
            [
               -0.11753587952316669,
               -0.21203448215267104
            ],
            [
               -0.12033557671785888,
               -0.21667716881752142
            ],
            [
               -0.12313527391255108,
               -0.2213247446457686
            ],
            [
               -0.12593497110724328,
               -0.22599172260818967
            ],
            [
               -0.12873466830193547,
               -0.23068338559368662
            ],
            [
               -0.13153436549662767,
               -0.2353938971562356
            ],
            [
               -0.13433406269131987,
               -0.24010749125650196
            ],
            [
               -0.13713375988601206,
               -0.24480236733202002
            ],
            [
               -0.13993345708070426,
               -0.2494561089380588
            ],
            [
               -0.14273315427539646,
               -0.254051040537472
            ],
            [
               -0.14553285147008865,
               -0.2585780442895093
            ],
            [
               -0.14833254866478085,
               -0.26303790994874215
            ],
            [
               -0.15113224585947305,
               -0.2674400789936138
            ],
            [
               -0.15393194305416524,
               -0.271799400286985
            ],
            [
               -0.15673164024885744,
               -0.2761320037983514
            ],
            [
               -0.15953133744354964,
               -0.28045149607505565
            ],
            [
               -0.16233103463824183,
               -0.2847664037960192
            ],
            [
               -0.16513073183293403,
               -0.28907928023731866
            ],
            [
               -0.16793042902762623,
               -0.2933873453744768
            ],
            [
               -0.17073012622231842,
               -0.2976841383232113
            ],
            [
               -0.17352982341701062,
               -0.3019615240198375
            ],
            [
               -0.17632952061170282,
               -0.30621150786657275
            ],
            [
               -0.179129217806395,
               -0.31042757247136205
            ],
            [
               -0.1819289150010872,
               -0.31460551747384735
            ],
            [
               -0.1847286121957794,
               -0.3187439364743465
            ],
            [
               -0.1875283093904716,
               -0.32284445579724846
            ],
            [
               -0.19032800658516358,
               -0.32691172774995064
            ],
            [
               -0.19312770377985577,
               -0.33095302044365016
            ],
            [
               -0.19592740097454797,
               -0.3349771940523866
            ],
            [
               -0.19872709816924017,
               -0.3389929708425611
            ],
            [
               -0.20152679536393237,
               -0.34300667957942194
            ],
            [
               -0.20432649255862456,
               -0.3470199825115761
            ],
            [
               -0.20712618975331676,
               -0.35102832300270503
            ],
            [
               -0.20992588694800896,
               -0.35502082477411406
            ],
            [
               -0.21272558414270115,
               -0.35898206772361085
            ],
            [
               -0.21552528133739335,
               -0.3628956145431045
            ],
            [
               -0.21832497853208555,
               -0.36674853184132566
            ],
            [
               -0.22112467572677774,
               -0.37053566401857263
            ],
            [
               -0.22392437292146994,
               -0.3742622819943886
            ],
            [
               -0.22672407011616214,
               -0.3779440447735961
            ],
            [
               -0.22952376731085433,
               -0.38160393055764225
            ],
            [
               -0.23232346450554653,
               -0.385266716368892
            ],
            [
               -0.23512316170023873,
               -0.3889524188782404
            ],
            [
               -0.23792285889493092,
               -0.3926705651830196
            ],
            [
               -0.24072255608962312,
               -0.3964170563514388
            ],
            [
               -0.24352225328431532,
               -0.40017471080221545
            ],
            [
               -0.2463219504790075,
               -0.40391751191083186
            ],
            [
               -0.2491216476736997,
               -0.40761745697912777
            ],
            [
               -0.2519213448683919,
               -0.4112520728483654
            ],
            [
               -0.2547210420630841,
               -0.41481040544904724
            ],
            [
               -0.2575207392577763,
               -0.41829570753018674
            ],
            [
               -0.2603204364524685,
               -0.4217240253385524
            ],
            [
               -0.2631201336471607,
               -0.4251191220360715
            ],
            [
               -0.2659198308418529,
               -0.4285052851771683
            ],
            [
               -0.2687195280365451,
               -0.4319001967005308
            ],
            [
               -0.2715192252312373,
               -0.4353099977092564
            ],
            [
               -0.2743189224259295,
               -0.43872797514247747
            ],
            [
               -0.27711861962062145,
               -0.44213716233785777
            ],
            [
               -0.27991831681531365,
               -0.4455159442848066
            ],
            [
               -0.28271801401000585,
               -0.44884487003823537
            ],
            [
               -0.28551771120469804,
               -0.4521125703657682
            ],
            [
               -0.28831740839939024,
               -0.45531903599007967
            ],
            [
               -0.29111710559408244,
               -0.45847539511972957
            ],
            [
               -0.29391680278877463,
               -0.4616004397315453
            ],
            [
               -0.29671649998346683,
               -0.4647151290130721
            ],
            [
               -0.299516197178159,
               -0.4678368441652982
            ],
            [
               -0.3023158943728512,
               -0.47097513291221255
            ],
            [
               -0.3051155915675434,
               -0.4741301095169905
            ],
            [
               -0.3079152887622356,
               -0.477293780415931
            ],
            [
               -0.3107149859569278,
               -0.48045364999018825
            ],
            [
               -0.31351468315162,
               -0.4835973145610228
            ],
            [
               -0.3163143803463122,
               -0.4867165575492834
            ],
            [
               -0.3191140775410044,
               -0.48980973881296375
            ],
            [
               -0.3219137747356966,
               -0.4928818968655699
            ],
            [
               -0.3247134719303888,
               -0.4959427259735987
            ],
            [
               -0.327513169125081,
               -0.4990032078105308
            ],
            [
               -0.3303128663197732,
               -0.5020719918025968
            ],
            [
               -0.3331125635144654,
               -0.5051525687208849
            ],
            [
               -0.3359122607091576,
               -0.5082419311218688
            ],
            [
               -0.3387119579038498,
               -0.511330912288619
            ],
            [
               -0.341511655098542,
               -0.5144059190016824
            ],
            [
               -0.3443113522932342,
               -0.5174514628581052
            ],
            [
               -0.34711104948792637,
               -0.5204528118314959
            ],
            [
               -0.34991074668261857,
               -0.5233982038744586
            ],
            [
               -0.35271044387731076,
               -0.5262803010198768
            ],
            [
               -0.35551014107200296,
               -0.5290968101209302
            ],
            [
               -0.35830983826669516,
               -0.5318503737529727
            ],
            [
               -0.36110953546138735,
               -0.5345479108326406
            ],
            [
               -0.36390923265607955,
               -0.5371995812209529
            ],
            [
               -0.36670892985077175,
               -0.5398175116544564
            ],
            [
               -0.3695086270454637,
               -0.5424143996795825
            ],
            [
               -0.3723083242401559,
               -0.5450021279651882
            ],
            [
               -0.3751080214348481,
               -0.5475905571885664
            ],
            [
               -0.3779077186295403,
               -0.5501866810111035
            ],
            [
               -0.3807074158242325,
               -0.5527942823935748
            ],
            [
               -0.3835071130189247,
               -0.5554141155744707
            ],
            [
               -0.3863068102136169,
               -0.558044482601113
            ],
            [
               -0.3891065074083091,
               -0.560681940767027
            ],
            [
               -0.3919062046030013,
               -0.5633218370994694
            ],
            [
               -0.3947059017976935,
               -0.5659584585630187
            ],
            [
               -0.3975055989923857,
               -0.5685847966706827
            ],
            [
               -0.4003052961870779,
               -0.5711921777078743
            ],
            [
               -0.4031049933817701,
               -0.5737701934684541
            ],
            [
               -0.4059046905764623,
               -0.5763073790190278
            ],
            [
               -0.4087043877711545,
               -0.578792876563768
            ],
            [
               -0.4115040849658467,
               -0.5812189385815801
            ],
            [
               -0.41430378216053887,
               -0.5835836856311098
            ],
            [
               -0.41710347935523107,
               -0.5858932186480553
            ],
            [
               -0.41990317654992326,
               -0.5881621495268791
            ],
            [
               -0.42270287374461546,
               -0.5904119309479816
            ],
            [
               -0.42550257093930766,
               -0.5926669840614657
            ],
            [
               -0.42830226813399985,
               -0.5949493633259638
            ],
            [
               -0.43110196532869205,
               -0.59727331007157
            ],
            [
               -0.43390166252338425,
               -0.5996412903535663
            ],
            [
               -0.43670135971807633,
               -0.6020428514164475
            ],
            [
               -0.43950105691276853,
               -0.6044568931961978
            ],
            [
               -0.4423007541074607,
               -0.6068569384613378
            ],
            [
               -0.4451004513021529,
               -0.6092180166141024
            ],
            [
               -0.4479001484968451,
               -0.6115231847752952
            ],
            [
               -0.4506998456915373,
               -0.613767724684962
            ],
            [
               -0.4534995428862295,
               -0.6159597111257715
            ],
            [
               -0.4562992400809217,
               -0.618116763319961
            ],
            [
               -0.4590989372756139,
               -0.620260012035333
            ],
            [
               -0.4618986344703061,
               -0.6224072334970348
            ],
            [
               -0.4646983316649983,
               -0.6245673929912965
            ],
            [
               -0.4674980288596905,
               -0.6267383851136109
            ],
            [
               -0.4702977260543827,
               -0.6289086870184333
            ],
            [
               -0.4730974232490749,
               -0.6310623070298891
            ],
            [
               -0.4758971204437671,
               -0.6331852681249011
            ],
            [
               -0.47869681763845917,
               -0.6352713158046022
            ],
            [
               -0.48149651483315137,
               -0.6373247883080709
            ],
            [
               -0.48429621202784356,
               -0.639359564708533
            ],
            [
               -0.48709590922253576,
               -0.641394385250809
            ],
            [
               -0.48989560641722796,
               -0.6434461404658206
            ],
            [
               -0.49269530361192015,
               -0.645523488588426
            ],
            [
               -0.49549500080661235,
               -0.6476231019870125
            ],
            [
               -0.49829469800130455,
               -0.6497299650357626
            ],
            [
               -0.5010943951959967,
               -0.6518217416994071
            ],
            [
               -0.5038940923906889,
               -0.6538757884063369
            ],
            [
               -0.5066937895853811,
               -0.6558764186780114
            ],
            [
               -0.5094934867800733,
               -0.6578198854545954
            ],
            [
               -0.5122931839747655,
               -0.6597153029632813
            ],
            [
               -0.5150928811694577,
               -0.6615811326112903
            ],
            [
               -0.5178925783641499,
               -0.6634384217555214
            ],
            [
               -0.5206922755588421,
               -0.6653031579630247
            ],
            [
               -0.5234919727535343,
               -0.6671804601475658
            ],
            [
               -0.5262916699482264,
               -0.6690627287112996
            ],
            [
               -0.5290913671429186,
               -0.6709325137319427
            ],
            [
               -0.5318910643376108,
               -0.6727692014624549
            ],
            [
               -0.534690761532303,
               -0.6745572452620752
            ],
            [
               -0.5374904587269952,
               -0.6762930659766023
            ],
            [
               -0.5402901559216874,
               -0.6779881411651661
            ],
            [
               -0.5430898531163796,
               -0.6796670671925206
            ],
            [
               -0.5458895503110718,
               -0.6813610810580082
            ],
            [
               -0.548689247505764,
               -0.6830990812252407
            ],
            [
               -0.5514889447004562,
               -0.6848990499705893
            ],
            [
               -0.5542886418951484,
               -0.6867626551701583
            ],
            [
               -0.5570883390898406,
               -0.6886747436136418
            ],
            [
               -0.5598880362845328,
               -0.6906078056820237
            ],
            [
               -0.562687733479225,
               -0.6925298618017286
            ],
            [
               -0.5654874306739172,
               -0.6944131556341949
            ],
            [
               -0.5682871278686092,
               -0.696240891918406
            ],
            [
               -0.5710868250633014,
               -0.698010052726982
            ],
            [
               -0.5738865222579936,
               -0.6997297553632773
            ],
            [
               -0.5766862194526858,
               -0.7014161517777934
            ],
            [
               -0.579485916647378,
               -0.703085963508291
            ],
            [
               -0.5822856138420702,
               -0.7047510248802413
            ],
            [
               -0.5850853110367624,
               -0.7064156074592749
            ],
            [
               -0.5878850082314546,
               -0.7080770843995114
            ],
            [
               -0.5906847054261468,
               -0.7097291507589895
            ],
            [
               -0.593484402620839,
               -0.7113658671167519
            ],
            [
               -0.5962840998155312,
               -0.7129845975300941
            ],
            [
               -0.5990837970102234,
               -0.7145865276754432
            ],
            [
               -0.6018834942049156,
               -0.7161746117327046
            ],
            [
               -0.6046831913996078,
               -0.7177500240397364
            ],
            [
               -0.6074828885943,
               -0.7193089687743722
            ],
            [
               -0.6102825857889922,
               -0.7208416847087022
            ],
            [
               -0.6130822829836844,
               -0.7223346420912337
            ],
            [
               -0.6158819801783765,
               -0.7237755702420985
            ],
            [
               -0.6186816773730687,
               -0.7251596107267746
            ],
            [
               -0.6214813745677609,
               -0.7264941223185627
            ],
            [
               -0.6242810717624531,
               -0.7277998376617271
            ],
            [
               -0.6270807689571453,
               -0.729107206246705
            ],
            [
               -0.6298804661518375,
               -0.7304484951133042
            ],
            [
               -0.6326801633465297,
               -0.7318479357281086
            ],
            [
               -0.6354798605412219,
               -0.7333132390950355
            ],
            [
               -0.638279557735914,
               -0.7348316954749006
            ],
            [
               -0.6410792549306062,
               -0.7363727675540289
            ],
            [
               -0.6438789521252984,
               -0.7378969564478876
            ],
            [
               -0.6466786493199906,
               -0.7393684788048818
            ],
            [
               -0.6494783465146828,
               -0.7407677410574891
            ],
            [
               -0.652278043709375,
               -0.7420993385246181
            ],
            [
               -0.6550777409040672,
               -0.7433925222727635
            ],
            [
               -0.6578774380987593,
               -0.744693432136753
            ],
            [
               -0.6606771352934515,
               -0.7460511361442537
            ],
            [
               -0.6634768324881437,
               -0.7475017166669239
            ],
            [
               -0.6662765296828359,
               -0.7490555184449982
            ],
            [
               -0.6690762268775281,
               -0.7506918647283152
            ],
            [
               -0.6718759240722203,
               -0.7523632629792877
            ],
            [
               -0.6746756212669125,
               -0.7540080827710058
            ],
            [
               -0.6774753184616047,
               -0.7555678982753151
            ],
            [
               -0.6802750156562969,
               -0.7570040916987021
            ],
            [
               -0.6830747128509891,
               -0.7583084742655954
            ],
            [
               -0.6858744100456813,
               -0.7595045751041813
            ],
            [
               -0.6886741072403735,
               -0.7606392647805196
            ],
            [
               -0.6914738044350657,
               -0.7617675198538638
            ],
            [
               -0.6942735016297579,
               -0.7629353462889409
            ],
            [
               -0.6970731988244501,
               -0.7641664181806124
            ],
            [
               -0.6998728960191423,
               -0.7654566729924396
            ],
            [
               -0.7026725932138345,
               -0.7667783831301439
            ],
            [
               -0.7054722904085265,
               -0.7680920218667303
            ],
            [
               -0.7082719876032187,
               -0.7693616470577335
            ],
            [
               -0.7110716847979109,
               -0.7705684156690367
            ],
            [
               -0.7138713819926031,
               -0.7717175815931725
            ],
            [
               -0.7166710791872953,
               -0.7728366488450364
            ],
            [
               -0.7194707763819875,
               -0.7739654421444272
            ],
            [
               -0.7222704735766797,
               -0.7751416486451113
            ],
            [
               -0.7250701707713719,
               -0.7763869209439224
            ],
            [
               -0.7278698679660641,
               -0.7776983961123396
            ],
            [
               -0.7306695651607563,
               -0.7790485778077297
            ],
            [
               -0.7334692623554485,
               -0.7803936243083514
            ],
            [
               -0.7362689595501407,
               -0.7816871975020984
            ],
            [
               -0.7390686567448329,
               -0.782895152367311
            ],
            [
               -0.7418683539395251,
               -0.7840061172223495
            ],
            [
               -0.7446680511342173,
               -0.7850344881456837
            ],
            [
               -0.7474677483289094,
               -0.7860150024615317
            ],
            [
               -0.7502674455236016,
               -0.7869909350584875
            ],
            [
               -0.7530671427182938,
               -0.788000078780193
            ],
            [
               -0.755866839912986,
               -0.7890633082066628
            ],
            [
               -0.7586665371076782,
               -0.7901794934603852
            ],
            [
               -0.7614662343023704,
               -0.7913282208005453
            ],
            [
               -0.7642659314970626,
               -0.7924790211144404
            ],
            [
               -0.7670656286917548,
               -0.7936035770474159
            ],
            [
               -0.769865325886447,
               -0.794686442784697
            ],
            [
               -0.7726650230811392,
               -0.7957304673602499
            ],
            [
               -0.7754647202758314,
               -0.796755097617419
            ],
            [
               -0.7782644174705236,
               -0.7977883238056246
            ],
            [
               -0.7810641146652157,
               -0.7988552950997557
            ],
            [
               -0.7838638118599079,
               -0.7999677815359043
            ],
            [
               -0.7866635090546001,
               -0.8011183087447892
            ],
            [
               -0.7894632062492923,
               -0.8022810941077761
            ],
            [
               -0.7922629034439845,
               -0.8034194911946216
            ],
            [
               -0.7950626006386766,
               -0.8044973697892985
            ],
            [
               -0.7978622978333688,
               -0.805490519709095
            ],
            [
               -0.800661995028061,
               -0.8063942179628666
            ],
            [
               -0.8034616922227532,
               -0.8072244910622178
            ],
            [
               -0.8062613894174454,
               -0.8080128172612059
            ],
            [
               -0.8090610866121376,
               -0.8087962510981291
            ],
            [
               -0.8118607838068298,
               -0.8096064312223625
            ],
            [
               -0.814660481001522,
               -0.8104611580149861
            ],
            [
               -0.8174601781962142,
               -0.8113611629290757
            ],
            [
               -0.8202598753909064,
               -0.812292757569952
            ],
            [
               -0.8230595725855986,
               -0.813234963415213
            ],
            [
               -0.8258592697802908,
               -0.8141682303365121
            ],
            [
               -0.828658966974983,
               -0.8150814644888703
            ],
            [
               -0.8314586641696752,
               -0.8159749011170184
            ],
            [
               -0.8342583613643674,
               -0.81685803610791
            ],
            [
               -0.8370580585590595,
               -0.8177437301904373
            ],
            [
               -0.8398577557537517,
               -0.8186410180685549
            ],
            [
               -0.8426574529484439,
               -0.8195495828367475
            ],
            [
               -0.845457150143136,
               -0.8204581601428093
            ],
            [
               -0.8482568473378282,
               -0.8213475981211896
            ],
            [
               -0.8510565445325204,
               -0.8221975029191132
            ],
            [
               -0.8538562417272126,
               -0.822994014388442
            ],
            [
               -0.8566559389219048,
               -0.8237357893636167
            ],
            [
               -0.859455636116597,
               -0.82443588463869
            ],
            [
               -0.8622553333112892,
               -0.8251186951521556
            ],
            [
               -0.8650550305059814,
               -0.8258128765638094
            ],
            [
               -0.8678547277006736,
               -0.8265426221319633
            ],
            [
               -0.8706544248953658,
               -0.8273202578856841
            ],
            [
               -0.873454122090058,
               -0.8281426659792975
            ],
            [
               -0.8762538192847502,
               -0.8289927202620286
            ],
            [
               -0.8790535164794424,
               -0.8298452030225274
            ],
            [
               -0.8818532136741346,
               -0.8306751759218306
            ],
            [
               -0.8846529108688267,
               -0.8314660149234099
            ],
            [
               -0.8874526080635189,
               -0.832214527529397
            ],
            [
               -0.8902523052582111,
               -0.8329316397686066
            ],
            [
               -0.8930520024529033,
               -0.8336386621949213
            ],
            [
               -0.8958516996475955,
               -0.8343605718271934
            ],
            [
               -0.8986513968422877,
               -0.8351185964883021
            ],
            [
               -0.9014510940369799,
               -0.8359244082358043
            ],
            [
               -0.9042507912316721,
               -0.8367774826
            ],
            [
               -0.9070504884263643,
               -0.8376659894712368
            ],
            [
               -0.9098501856210565,
               -0.8385704117090057
            ],
            [
               -0.9126498828157487,
               -0.839468354014094
            ],
            [
               -0.9154495800104409,
               -0.8403389233762998
            ],
            [
               -0.9182492772051329,
               -0.841165582224879
            ],
            [
               -0.9210489743998251,
               -0.8419372160461759
            ],
            [
               -0.9238486715945173,
               -0.8426479354439498
            ],
            [
               -0.9266483687892095,
               -0.8432965231839478
            ],
            [
               -0.9294480659839017,
               -0.8438863038105191
            ],
            [
               -0.9322477631785939,
               -0.8444256601777117
            ],
            [
               -0.9350474603732861,
               -0.8449287395978152
            ],
            [
               -0.9378471575679783,
               -0.8454154337940023
            ],
            [
               -0.9406468547626705,
               -0.8459097380179358
            ],
            [
               -0.9434465519573627,
               -0.846436140653273
            ],
            [
               -0.9462462491520549,
               -0.8470145693364037
            ],
            [
               -0.9490459463467471,
               -0.8476552575646058
            ],
            [
               -0.9518456435414393,
               -0.8483553086250236
            ],
            [
               -0.9546453407361315,
               -0.8490984748094998
            ],
            [
               -0.9574450379308237,
               -0.8498587500220952
            ],
            [
               -0.9602447351255159,
               -0.8506070788344191
            ],
            [
               -0.9630444323202081,
               -0.8513192828747094
            ],
            [
               -0.9658441295149003,
               -0.8519826742062667
            ],
            [
               -0.9686438267095925,
               -0.8525990649396156
            ],
            [
               -0.9714435239042847,
               -0.8531829833369294
            ],
            [
               -0.9742432210989769,
               -0.8537555306685222
            ],
            [
               -0.9770429182936691,
               -0.8543358980824514
            ],
            [
               -0.9798426154883613,
               -0.8549335205527221
            ],
            [
               -0.9826423126830534,
               -0.8555437803408432
            ],
            [
               -0.9854420098777456,
               -0.856149042479111
            ],
            [
               -0.9882417070724377,
               -0.8567249559085568
            ],
            [
               -0.9910414042671299,
               -0.8572500161007481
            ],
            [
               -0.9938411014618221,
               -0.857715056427329
            ],
            [
               -0.9966407986565143,
               -0.858129131468044
            ],
            [
               -0.9994404958512065,
               -0.8585193121758298
            ],
            [
               -1.0022401930458988,
               -0.85892392057093
            ],
            [
               -1.005039890240591,
               -0.8593810258124702
            ],
            [
               -1.007839587435283,
               -0.8599158072367303
            ],
            [
               -1.0106392846299752,
               -0.8605310124631776
            ],
            [
               -1.0134389818246674,
               -0.8612039312476372
            ],
            [
               -1.0162386790193596,
               -0.8618912898074345
            ],
            [
               -1.0190383762140518,
               -0.8625408952144175
            ],
            [
               -1.021838073408744,
               -0.8631065877430074
            ],
            [
               -1.0246377706034362,
               -0.8635618716670804
            ],
            [
               -1.0274374677981284,
               -0.863907918347188
            ],
            [
               -1.0302371649928206,
               -0.8641733873363454
            ],
            [
               -1.0330368621875128,
               -0.8644061213777093
            ],
            [
               -1.035836559382205,
               -0.8646593717014049
            ],
            [
               -1.0386362565768972,
               -0.86497693120748
            ],
            [
               -1.0414359537715894,
               -0.8653818218741306
            ],
            [
               -1.0442356509662816,
               -0.8658719198101857
            ],
            [
               -1.0470353481609738,
               -0.8664235479177971
            ],
            [
               -1.049835045355666,
               -0.8670014300177238
            ],
            [
               -1.0526347425503582,
               -0.8675713758866616
            ],
            [
               -1.0554344397450504,
               -0.8681113260798051
            ],
            [
               -1.0582341369397426,
               -0.8686171491846352
            ],
            [
               -1.0610338341344348,
               -0.8691015509954022
            ],
            [
               -1.063833531329127,
               -0.8695869142850647
            ],
            [
               -1.0666332285238191,
               -0.8700949731860902
            ],
            [
               -1.0694329257185113,
               -0.8706372210824559
            ],
            [
               -1.0722326229132033,
               -0.8712095367222453
            ],
            [
               -1.0750323201078955,
               -0.8717928740622318
            ],
            [
               -1.0778320173025877,
               -0.872359609891618
            ],
            [
               -1.08063171449728,
               -0.8728830964852562
            ],
            [
               -1.083431411691972,
               -0.8733468521142518
            ],
            [
               -1.0862311088866643,
               -0.873750021327192
            ],
            [
               -1.0890308060813565,
               -0.8741071538161769
            ],
            [
               -1.0918305032760487,
               -0.874442454451488
            ],
            [
               -1.0946302004707409,
               -0.8747806778746307
            ],
            [
               -1.097429897665433,
               -0.8751380492785802
            ],
            [
               -1.1002295948601253,
               -0.8755165604145093
            ],
            [
               -1.1030292920548175,
               -0.8759037395044685
            ],
            [
               -1.1058289892495097,
               -0.8762779865444866
            ],
            [
               -1.1086286864442019,
               -0.8766175301892033
            ],
            [
               -1.111428383638894,
               -0.8769097316062939
            ],
            [
               -1.1142280808335863,
               -0.8771573085787071
            ],
            [
               -1.1170277780282785,
               -0.8773791287836998
            ],
            [
               -1.1198274752229707,
               -0.8776051356689698
            ],
            [
               -1.1226271724176629,
               -0.8778670403513882
            ],
            [
               -1.125426869612355,
               -0.8781879073044225
            ],
            [
               -1.1282265668070472,
               -0.8785741612275527
            ],
            [
               -1.1310262640017394,
               -0.8790127209099193
            ],
            [
               -1.1338259611964316,
               -0.8794742270109225
            ],
            [
               -1.1366256583911238,
               -0.8799212931079672
            ],
            [
               -1.139425355585816,
               -0.8803190815103233
            ],
            [
               -1.1422250527805082,
               -0.8806448337053651
            ],
            [
               -1.1450247499752004,
               -0.8808934665256029
            ],
            [
               -1.1478244471698926,
               -0.8810777674320643
            ],
            [
               -1.1506241443645848,
               -0.8812235540847863
            ],
            [
               -1.153423841559277,
               -0.8813617531090341
            ],
            [
               -1.1562235387539692,
               -0.8815201655652074
            ],
            [
               -1.1590232359486614,
               -0.8817174896615415
            ],
            [
               -1.1618229331433536,
               -0.8819611051834381
            ],
            [
               -1.1646226303380458,
               -0.8822486344849003
            ],
            [
               -1.167422327532738,
               -0.8825719554201241
            ],
            [
               -1.1702220247274302,
               -0.8829216366621621
            ],
            [
               -1.1730217219221224,
               -0.8832899139600023
            ],
            [
               -1.1758214191168146,
               -0.8836712086743057
            ],
            [
               -1.1786211163115068,
               -0.8840604105678069
            ],
            [
               -1.1814208135061988,
               -0.8844501925714523
            ],
            [
               -1.184220510700891,
               -0.884829070432151
            ],
            [
               -1.1870202078955832,
               -0.8851815914323764
            ],
            [
               -1.1898199050902754,
               -0.8854910775249761
            ],
            [
               -1.1926196022849676,
               -0.8857441605073558
            ],
            [
               -1.1954192994796597,
               -0.885935428725066
            ],
            [
               -1.198218996674352,
               -0.8860702531162576
            ],
            [
               -1.2010186938690441,
               -0.8861644101500562
            ],
            [
               -1.2038183910637363,
               -0.8862402840737288
            ],
            [
               -1.2066180882584285,
               -0.8863207690903729
            ],
            [
               -1.2094177854531207,
               -0.8864229737360115
            ],
            [
               -1.212217482647813,
               -0.8865540428294995
            ],
            [
               -1.2150171798425051,
               -0.8867107289390409
            ],
            [
               -1.2178168770371973,
               -0.8868829825498995
            ],
            [
               -1.2206165742318895,
               -0.8870602804984562
            ],
            [
               -1.2234162714265817,
               -0.8872382653948641
            ],
            [
               -1.226215968621274,
               -0.8874229897355781
            ],
            [
               -1.229015665815966,
               -0.8876308048922552
            ],
            [
               -1.2318153630106583,
               -0.8878834838918348
            ],
            [
               -1.2346150602053505,
               -0.888199980480308
            ],
            [
               -1.2374147574000427,
               -0.8885876407802668
            ],
            [
               -1.240214454594735,
               -0.8890361475758336
            ],
            [
               -1.243014151789427,
               -0.8895167633121781
            ],
            [
               -1.2458138489841193,
               -0.8899877390423943
            ],
            [
               -1.2486135461788115,
               -0.8904046332142384
            ],
            [
               -1.2514132433735037,
               -0.8907324760200868
            ],
            [
               -1.2542129405681959,
               -0.8909558810839858
            ],
            [
               -1.2570126377628879,
               -0.891083685616482
            ],
            [
               -1.25981233495758,
               -0.8911463798862855
            ],
            [
               -1.2626120321522722,
               -0.891186927419099
            ],
            [
               -1.2654117293469644,
               -0.8912477904978271
            ],
            [
               -1.2682114265416566,
               -0.8913582948607317
            ],
            [
               -1.2710111237363488,
               -0.8915264175502053
            ],
            [
               -1.273810820931041,
               -0.8917376509169355
            ],
            [
               -1.2766105181257332,
               -0.891961249186782
            ],
            [
               -1.2794102153204254,
               -0.8921616909133323
            ],
            [
               -1.2822099125151176,
               -0.8923114352881157
            ],
            [
               -1.2850096097098098,
               -0.8924006202250115
            ],
            [
               -1.287809306904502,
               -0.8924404032477873
            ],
            [
               -1.2906090040991942,
               -0.8924588314700639
            ],
            [
               -1.2934087012938864,
               -0.8924907011375538
            ],
            [
               -1.2962083984885786,
               -0.8925649482912579
            ],
            [
               -1.2990080956832708,
               -0.8926939824470309
            ],
            [
               -1.301807792877963,
               -0.8928687295347979
            ],
            [
               -1.3046074900726552,
               -0.8930612028184639
            ],
            [
               -1.3074071872673474,
               -0.8932338329974254
            ],
            [
               -1.3102068844620396,
               -0.8933524449998067
            ],
            [
               -1.3130065816567318,
               -0.8933984725407653
            ],
            [
               -1.315806278851424,
               -0.893376200435163
            ],
            [
               -1.3186059760461162,
               -0.8933124585492825
            ],
            [
               -1.3214056732408084,
               -0.8932487120986693
            ],
            [
               -1.3242053704355006,
               -0.8932280519596857
            ],
            [
               -1.3270050676301928,
               -0.8932813246392974
            ],
            [
               -1.329804764824885,
               -0.8934169720174822
            ],
            [
               -1.3326044620195772,
               -0.893617966540569
            ],
            [
               -1.3354041592142694,
               -0.8938469250080342
            ],
            [
               -1.3382038564089616,
               -0.894057828793476
            ],
            [
               -1.3410035536036538,
               -0.8942106445360448
            ],
            [
               -1.343803250798346,
               -0.89428421814054
            ],
            [
               -1.3466029479930381,
               -0.8942833885812882
            ],
            [
               -1.3494026451877303,
               -0.8942381250423065
            ],
            [
               -1.3522023423824225,
               -0.8941950073813865
            ],
            [
               -1.3550020395771145,
               -0.8942037252464026
            ],
            [
               -1.3578017367718067,
               -0.8943027228955647
            ],
            [
               -1.360601433966499,
               -0.8945082400995227
            ],
            [
               -1.363401131161191,
               -0.8948098132842256
            ],
            [
               -1.3662008283558833,
               -0.8951732420832804
            ],
            [
               -1.3690005255505755,
               -0.8955497867790865
            ],
            [
               -1.3718002227452677,
               -0.8958886499349752
            ],
            [
               -1.37459991993996,
               -0.8961491033034513
            ],
            [
               -1.377399617134652,
               -0.8963090784458501
            ],
            [
               -1.3801993143293443,
               -0.8963683962561778
            ],
            [
               -1.3829990115240365,
               -0.8963465479992749
            ],
            [
               -1.3857987087187287,
               -0.8962764668714044
            ],
            [
               -1.3885984059134209,
               -0.8961965821673157
            ],
            [
               -1.391398103108113,
               -0.8961434506142475
            ],
            [
               -1.3941978003028053,
               -0.8961465258159975
            ],
            [
               -1.3969974974974975,
               -0.8962255689560733
            ]
         ]
      }
   ]
}
