# Supplementary material for: Isolation of a planar π-aromatic Bi5− ring in a cobalt-based inverse-sandwich-type complex
Source: Nat Chem. 2025 Jan 20;17(4):547–55. doi: 10.1038/s41557-024-01713-8 (PMC11964920; doi:10.1038/s41557-024-01713-8)
Supplement: Supplementary file 4 — Original magnetic data of compound 1 and origin file of Fig. 3. [file 41557_2024_1713_MOESM4_ESM.zip › sr_and_T/27.csv]

comment	corrected Loops
temperature	1
sr	0.128
angle	0
trans	0
B	M
-1.3999	-0.8549574294212599
-1.3970974874874873	-0.8546165122174212
-1.394294974974975	-0.8544620472255162
-1.3914924624624623	-0.8544865832188723
-1.3886899499499499	-0.854647703995516
-1.3858874374374373	-0.8548770506149594
-1.3830849249249249	-0.8550958351329007
-1.3802824124124122	-0.855232866844118
-1.3774798998998998	-0.8552403330638005
-1.3746773873873872	-0.8551031687510969
-1.3718748748748748	-0.8548396650317225
-1.3690723623623622	-0.8544934742238908
-1.3662698498498498	-0.8541196131858388
-1.3634673373373372	-0.8537687052175746
-1.3606648248248248	-0.8534740394095512
-1.3578623123123121	-0.8532449782496809
-1.3550597997997997	-0.8530681578478216
-1.3522572872872871	-0.8529154720102163
-1.3494547747747747	-0.8527557899983148
-1.346652262262262	-0.8525663625169284
-1.3438497497497497	-0.8523402087547394
-1.341047237237237	-0.8520873009035833
-1.3382447247247247	-0.851829541558724
-1.335442212212212	-0.8515916303891573
-1.3326396996996996	-0.8513912459328081
-1.329837187187187	-0.8512321002791056
-1.3270346746746746	-0.8511023374044675
-1.324232162162162	-0.8509788255768169
-1.3214296496496496	-0.8508358006199506
-1.318627137137137	-0.8506547624568798
-1.3158246246246246	-0.8504320396138909
-1.313022112112112	-0.8501811830384175
-1.3102195995995995	-0.8499290856512953
-1.307417087087087	-0.8497068707372508
-1.3046145745745745	-0.8495384347796391
-1.301812062062062	-0.8494304503457163
-1.2990095495495495	-0.8493673144725391
-1.2962070370370369	-0.8493130543153213
-1.2934045245245245	-0.8492200366314195
-1.2906020120120119	-0.8490421578459553
-1.2877994994994995	-0.8487487066795295
-1.2849969869869868	-0.8483347635032354
-1.2821944744744744	-0.8478249356269371
-1.2793919619619618	-0.8472691362756862
-1.2765894494494494	-0.846731409243126
-1.2737869369369368	-0.8462747840825632
-1.2709844244244244	-0.8459462311814321
-1.2681819119119118	-0.8457656739420418
-1.2653793993993994	-0.8457217799583683
-1.2625768868868867	-0.8457753033050162
-1.2597743743743743	-0.8458686903983001
-1.2569718618618617	-0.845939097949248
-1.2541693493493493	-0.8459313239833743
-1.2513668368368367	-0.8458075388598241
-1.2485643243243243	-0.8455519192936632
-1.2457618118118117	-0.8451698956706902
-1.2429592992992993	-0.8446832012888813
-1.2401567867867866	-0.8441228302473327
-1.2373542742742742	-0.843522156126273
-1.2345517617617616	-0.8429118929920754
-1.2317492492492492	-0.8423175778408101
-1.2289467367367366	-0.8417592173311846
-1.2261442242242242	-0.8412520392342756
-1.2233417117117116	-0.8408071337507161
-1.2205391991991992	-0.8404311574688195
-1.2177366866866866	-0.8401249976108054
-1.2149341741741742	-0.8398820353865539
-1.2121316616616615	-0.8396870915937187
-1.2093291491491491	-0.8395170953990071
-1.2065266366366365	-0.839343990190071
-1.203724124124124	-0.839139568949551
-1.2009216116116115	-0.8388811243063117
-1.198119099099099	-0.8385563190702414
-1.1953165865865865	-0.8381657359600534
-1.192514074074074	-0.8377221687980283
-1.1897115615615614	-0.8372466928779995
-1.186909049049049	-0.8367625813765645
-1.1841065365365364	-0.8362888674227926
-1.181304024024024	-0.8358355257988774
-1.1785015115115114	-0.8354017824748652
-1.175698998998999	-0.8349780851513797
-1.1728964864864864	-0.8345510883707163
-1.170093973973974	-0.8341100034279165
-1.1672914614614613	-0.8336521689183094
-1.164488948948949	-0.8331858865276248
-1.1616864364364363	-0.8327293948597957
-1.158883923923924	-0.8323060709011805
-1.1560814114114113	-0.8319371744520843
-1.153278898898899	-0.8316342972500901
-1.1504763863863863	-0.8313938723562818
-1.1476738738738739	-0.8311955697415848
-1.1448713613613613	-0.831005305170133
-1.1420688488488488	-0.8307822525072667
-1.1392663363363362	-0.8304880784751351
-1.1364638238238238	-0.8300959646140045
-1.1336613113113112	-0.8295970338502079
-1.1308587987987986	-0.8290025317629404
-1.1280562862862862	-0.8283412942566537
-1.1252537737737738	-0.8276533045269723
-1.1224512612612612	-0.8269811294204921
-1.1196487487487485	-0.8263614559723493
-1.1168462362362361	-0.8258187313044878
-1.1140437237237237	-0.8253621524772086
-1.111241211211211	-0.8249862237551742
-1.1084386986986985	-0.8246741288002336
-1.105636186186186	-0.824402542858369
-1.1028336736736737	-0.8241463902430151
-1.100031161161161	-0.8238824151041861
-1.0972286486486484	-0.8235911003984469
-1.094426136136136	-0.8232571742313857
-1.0916236236236236	-0.8228694250925699
-1.088821111111111	-0.8224206465437025
-1.0860185985985984	-0.8219082375812597
-1.083216086086086	-0.8213354376496096
-1.0804135735735736	-0.8207126121766471
-1.077611061061061	-0.8200576711825134
-1.0748085485485483	-0.8193947629418546
-1.072006036036036	-0.818750854432092
-1.0692035235235235	-0.8181505505293938
-1.066401011011011	-0.8176102610277902
-1.0635984984984983	-0.8171333165632574
-1.060795985985986	-0.8167076496364729
-1.0579934734734735	-0.8163071319854767
-1.0551909609609609	-0.8158967109832
-1.0523884484484483	-0.8154403830812011
-1.0495859359359359	-0.8149101200826387
-1.0467834234234235	-0.8142934266660762
-1.0439809109109108	-0.8135974221589894
-1.0411783983983982	-0.8128481785749808
-1.0383758858858858	-0.8120852895275824
-1.0355733733733734	-0.8113529391884262
-1.0327708608608608	-0.8106897097836413
-1.0299683483483482	-0.8101197226925284
-1.0271658358358358	-0.809647343179983
-1.0243633233233234	-0.8092566966300256
-1.0215608108108107	-0.8089159317302822
-1.0187582982982981	-0.8085849056691945
-1.0159557857857857	-0.8082241197399959
-1.0131532732732733	-0.8078025330357179
-1.0103507607607607	-0.8073023619445473
-1.007548248248248	-0.8067199647565403
-1.0047457357357357	-0.8060630970625904
-1.0019432232232233	-0.8053458409228869
-0.9991407107107106	-0.8045830610273783
-0.9963381981981981	-0.8037861819257031
-0.9935356856856856	-0.8029614642626737
-0.9907331731731731	-0.8021110092145334
-0.9879306606606606	-0.8012357593281318
-0.9851281481481481	-0.8003391027671436
-0.9823256356356356	-0.7994295313751469
-0.9795231231231231	-0.7985211860712642
-0.9767206106106106	-0.7976319042728508
-0.973918098098098	-0.7967792944595162
-0.9711155855855855	-0.7959760958185809
-0.968313073073073	-0.7952263910925352
-0.9655105605605605	-0.7945240234760046
-0.962708048048048	-0.7938538916507345
-0.9599055355355355	-0.7931958784932704
-0.957103023023023	-0.7925303054710274
-0.9543005105105105	-0.7918432770244852
-0.951497997997998	-0.7911302625208747
-0.9486954854854854	-0.7903967716127981
-0.9458929729729728	-0.7896558600182568
-0.9430904604604604	-0.7889231861135092
-0.9402879479479478	-0.7882111189631873
-0.9374854354354354	-0.7875237302231314
-0.9346829229229228	-0.7868542764162153
-0.9318804104104104	-0.7861860550430662
-0.9290778978978977	-0.7854965105124032
-0.9262753853853853	-0.7847634745963772
-0.9234728728728727	-0.783971749218042
-0.9206703603603603	-0.7831180831996145
-0.9178678478478477	-0.7822130120130835
-0.9150653353353353	-0.781278904219546
-0.9122628228228227	-0.78034463889332
-0.9094603103103103	-0.779438312519235
-0.9066577977977976	-0.7785799593328195
-0.9038552852852852	-0.777776295442381
-0.9010527727727726	-0.7770189545729157
-0.8982502602602602	-0.7762867248005619
-0.8954477477477477	-0.7755511920389215
-0.8926452352352352	-0.7747842580887971
-0.8898427227227227	-0.7739654910167545
-0.8870402102102102	-0.7730873235034065
-0.8842376976976977	-0.7721567202173816
-0.8814351851851852	-0.7711929150226909
-0.8786326726726726	-0.7702218973448591
-0.8758301601601601	-0.7692692047785807
-0.8730276476476476	-0.768353016408144
-0.8702251351351351	-0.767479424371917
-0.8674226226226226	-0.7666411311605668
-0.8646201101101101	-0.7658198591933788
-0.8618175975975975	-0.7649917374080916
-0.859015085085085	-0.7641341283813983
-0.8562125725725724	-0.7632319938006179
-0.8534100600600599	-0.7622820566130439
-0.8506075475475474	-0.7612936493699178
-0.8478050350350349	-0.7602860574564172
-0.8450025225225224	-0.7592831167650665
-0.8422000100100099	-0.7583065503284314
-0.8393974974974974	-0.7573698389136148
-0.8365949849849849	-0.7564742460238335
-0.8337924724724723	-0.7556080203488578
-0.8309899599599598	-0.7547489512682279
-0.8281874474474473	-0.7538695875757605
-0.8253849349349348	-0.7529437723547336
-0.8225824224224223	-0.7519528581428014
-0.8197799099099098	-0.7508901016546607
-0.8169773973973973	-0.7497622388875302
-0.8141748848848848	-0.7485879616704272
-0.8113723723723723	-0.747393762764517
-0.8085698598598597	-0.7462082039596747
-0.8057673473473472	-0.7450559605939224
-0.8029648348348347	-0.7439529593913179
-0.8001623223223222	-0.7429035930498505
-0.7973598098098097	-0.7419004697364893
-0.7945572972972972	-0.740926576564855
-0.7917547847847847	-0.7399592369279405
-0.7889522722722722	-0.7389749211547864
-0.7861497597597596	-0.7379538755116497
-0.7833472472472471	-0.7368836596288226
-0.7805447347347346	-0.7357609774471474
-0.7777422222222221	-0.7345915763525578
-0.7749397097097096	-0.7333883902997596
-0.7721371971971971	-0.7321684398275283
-0.7693346846846846	-0.7309492170241179
-0.7665321721721721	-0.7297453425750065
-0.7637296596596596	-0.728566178044053
-0.760927147147147	-0.7274148311979312
-0.7581246346346345	-0.726288654841865
-0.755322122122122	-0.7251809819913692
-0.7525196096096095	-0.7240835449059269
-0.749717097097097	-0.7229888686717852
-0.7469145845845845	-0.7218919605597472
-0.744112072072072	-0.7207908379033061
-0.7413095595595595	-0.7196857994815657
-0.738507047047047	-0.7185777508454289
-0.7357045345345344	-0.7174662211401386
-0.7329020220220219	-0.716347847436014
-0.7300995095095094	-0.7152159907153395
-0.7272969969969969	-0.7140617992433558
-0.7244944844844844	-0.7128765442296523
-0.7216919719719719	-0.7116545719892886
-0.7188894594594594	-0.7103959119924984
-0.7160869469469469	-0.7091075747345044
-0.7132844344344343	-0.7078029009595486
-0.7104819219219218	-0.706498906649048
-0.7076794094094093	-0.705212232024425
-0.7048768968968968	-0.7039548273593511
-0.7020743843843843	-0.7027306996426335
-0.6992718718718718	-0.7015348048929917
-0.6964693593593593	-0.7003545444635233
-0.6936668468468468	-0.6991734921373232
-0.6908643343343343	-0.6979762124725182
-0.6880618218218217	-0.6967526012852847
-0.6852593093093092	-0.6955002637660529
-0.6824567967967967	-0.6942240566196128
-0.6796542842842842	-0.6929328854042064
-0.6768517717717717	-0.6916348542790414
-0.6740492592592592	-0.6903325576550364
-0.6712467467467467	-0.6890204061104915
-0.6684442342342342	-0.687685300673323
-0.6656417217217216	-0.6863108515957083
-0.6628392092092091	-0.6848840261041182
-0.6600366966966966	-0.6834020521244005
-0.6572341841841841	-0.6818770036664246
-0.6544316716716716	-0.6803359600144737
-0.6516291591591591	-0.6788158953364454
-0.6488266466466466	-0.6773541652572304
-0.6460241341341341	-0.6759770729919132
-0.6432216216216216	-0.6746899616751896
-0.640419109109109	-0.6734722027472719
-0.6376165965965965	-0.672279258654424
-0.634814084084084	-0.6710519827337662
-0.6320115715715715	-0.669731067259907
-0.629209059059059	-0.6682727728605474
-0.6264065465465465	-0.6666613769461059
-0.623604034034034	-0.6649144642816336
-0.6208015215215215	-0.6630791214463599
-0.617999009009009	-0.6612197499501834
-0.6151964964964964	-0.6594007821801302
-0.6123939839839839	-0.6576692570904579
-0.6095914714714714	-0.6560424219343893
-0.6067889589589589	-0.6545041455788796
-0.6039864464464464	-0.6530113306376596
-0.6011839339339339	-0.6515084682121054
-0.5983814214214214	-0.6499459303793879
-0.5955789089089089	-0.6482963548577424
-0.5927763963963963	-0.6465639668925323
-0.5899738838838838	-0.6447837933759323
-0.5871713713713713	-0.6430108282700867
-0.5843688588588588	-0.6413023547322207
-0.5815663463463463	-0.6396988345565662
-0.5787638338338338	-0.638209335206769
-0.5759613213213213	-0.6368061799388927
-0.5731588088088088	-0.6354307529420928
-0.5703562962962963	-0.6340090065677426
-0.5675537837837837	-0.6324722412083436
-0.5647512712712712	-0.630777077094168
-0.5619487587587587	-0.6289187186726195
-0.5591462462462462	-0.6269335672414945
-0.5563437337337337	-0.6248903623549898
-0.5535412212212212	-0.6228723715752559
-0.5507387087087087	-0.6209556948351711
-0.5479361961961962	-0.6191897587191485
-0.5451336836836836	-0.6175852876628922
-0.5423311711711711	-0.616112746393307
-0.5395286586586586	-0.614711188781621
-0.5367261461461461	-0.6133045618965162
-0.5339236336336336	-0.6118206430696526
-0.5311211211211211	-0.6102074227330194
-0.5283186086086086	-0.6084428916435307
-0.5255160960960961	-0.6065363936176755
-0.5227135835835836	-0.6045222207510719
-0.519911071071071	-0.6024481771518724
-0.5171085585585585	-0.6003628508065563
-0.514306046046046	-0.598305117986475
-0.5115035335335335	-0.5962981733294611
-0.508701021021021	-0.5943486458900997
-0.5058985085085085	-0.5924497472379924
-0.503095995995996	-0.5905864119288196
-0.5002934834834833	-0.5887402712887585
-0.49749097097097084	-0.5868929589525655
-0.4946884584584583	-0.585027326777806
-0.4918859459459458	-0.5831271848265823
-0.4890834334334333	-0.5811767681252801
-0.4862809209209208	-0.5791610852661865
-0.4834784084084083	-0.5770676960545793
-0.48067589589589577	-0.5748895947798979
-0.47787338338338325	-0.572628133762125
-0.47507087087087074	-0.5702946367336862
-0.47226835835835823	-0.5679096603474152
-0.4694658458458457	-0.5654996592032987
-0.4666633333333332	-0.5630917900627733
-0.4638608208208207	-0.5607083682231577
-0.4610583083083082	-0.5583627454289753
-0.4582557957957957	-0.5560579877391735
-0.45545328328328316	-0.5537888098264189
-0.45265077077077065	-0.5515460890812498
-0.44984825825825814	-0.5493223464870122
-0.4470457457457456	-0.5471161885572509
-0.4442432332332331	-0.5449340141801389
-0.4414407207207206	-0.5427882119092595
-0.4386382082082081	-0.540692297744636
-0.4358356956956956	-0.5386545501138245
-0.43303318318318307	-0.5366723031615979
-0.43023067067067056	-0.5347289477028165
-0.42742815815815804	-0.5327948915704454
-0.42462564564564553	-0.5308325097753395
-0.421823133133133	-0.5288038714790501
-0.4190206206206205	-0.5266791675815575
-0.416218108108108	-0.524443547387476
-0.4134155955955955	-0.5221005532359276
-0.410613083083083	-0.5196713393944783
-0.40781057057057046	-0.5171900410363971
-0.40500805805805795	-0.5146966497161779
-0.40220554554554544	-0.5122292713906175
-0.39940303303303293	-0.5098175848830281
-0.3966005205205205	-0.5074787706428506
-0.3937980080080079	-0.5052163747318208
-0.3909954954954955	-0.5030217935777366
-0.3881929829829829	-0.5008775394360226
-0.3853904704704705	-0.4987612762674356
-0.38258795795795786	-0.4966497588025648
-0.37978544544544546	-0.4945221183897835
-0.37698293293293283	-0.4923622453468632
-0.37418042042042043	-0.49016019825036383
-0.3713779079079078	-0.48791260454119095
-0.3685753953953954	-0.4856219795523329
-0.3657728828828828	-0.4832949055407095
-0.3629703703703704	-0.4809391757295951
-0.36016785785785776	-0.4785603293314976
-0.35736534534534536	-0.47615837980456754
-0.35456283283283274	-0.4737257891598664
-0.35176032032032034	-0.47124768255455746
-0.3489578078078077	-0.4687048345758564
-0.3461552952952953	-0.46607915066339994
-0.3433527827827827	-0.46336043618343675
-0.3405502702702703	-0.4605525171727527
-0.33774775775775767	-0.4576765668307079
-0.33494524524524527	-0.4547699808923099
-0.33214273273273265	-0.4518802862818746
-0.32934022022022025	-0.44905507020412755
-0.3265377077077076	-0.44633031952005575
-0.323735195195195	-0.4437203755560616
-0.3209326826826826	-0.4412125947486767
-0.31813017017017	-0.43876869840951616
-0.3153276576576576	-0.4363329620476637
-0.31252514514514496	-0.43384536868443563
-0.30972263263263256	-0.4312562691643679
-0.30692012012011993	-0.42853848981951403
-0.30411760760760753	-0.42569344818470456
-0.3013150950950949	-0.4227495369483625
-0.2985125825825825	-0.41975331226068446
-0.2957100700700699	-0.41675616590296644
-0.2929075575575575	-0.4138004851608821
-0.29010504504504486	-0.41090937510600806
-0.28730253253253246	-0.4080828045295498
-0.28450002002001984	-0.4053009308364737
-0.28169750750750744	-0.40253305163183317
-0.2788949949949948	-0.39974888351064713
-0.2760924824824824	-0.3969282585724448
-0.2732899699699698	-0.3940660507565438
-0.2704874574574574	-0.39117093941675707
-0.26768494494494477	-0.38825886103817275
-0.26488243243243237	-0.3853439101308347
-0.26207991991991975	-0.38243035788095436
-0.25927740740740735	-0.37950903791416446
-0.2564748948948947	-0.3765597397238363
-0.2536723823823823	-0.3735590084913548
-0.2508698698698697	-0.3704906630010185
-0.2480673573573573	-0.3673551591836637
-0.24526484484484468	-0.3641740924714555
-0.24246233233233228	-0.3609876324865018
-0.23965981981981965	-0.3578450378317413
-0.23685730730730725	-0.35479081772479254
-0.23405479479479463	-0.35185075940062793
-0.23125228228228223	-0.3490223364484524
-0.2284497697697696	-0.3462728124997186
-0.2256472572572572	-0.34354601943307034
-0.22284474474474458	-0.34077607008135957
-0.22004223223223218	-0.33790405252476186
-0.21723971971971956	-0.33489277837867815
-0.21443720720720716	-0.33173524827973344
-0.21163469469469454	-0.3284544653927803
-0.20883218218218214	-0.3250949297423269
-0.2060296696696695	-0.3217087007326074
-0.2032271571571571	-0.31834049563346717
-0.2004246446446445	-0.31501640109982487
-0.1976221321321321	-0.31173940820941354
-0.19481961961961947	-0.30849262262467786
-0.19201710710710707	-0.305248454474182
-0.18921459459459444	-0.3019802085361591
-0.18641208208208204	-0.2986718862317248
-0.18360956956956942	-0.29532284759006383
-0.18080705705705702	-0.29194594286754766
-0.1780045445445444	-0.2885601135421299
-0.175202032032032	-0.28518045062805825
-0.17239951951951937	-0.28180960384922993
-0.16959700700700697	-0.27843395597337517
-0.16679449449449435	-0.27502628691468956
-0.16399198198198195	-0.27155433851655136
-0.16118946946946933	-0.2679925488985965
-0.15838695695695693	-0.26433298891173224
-0.1555844444444443	-0.26059162829437776
-0.1527819319319319	-0.25680746299046714
-0.14997941941941928	-0.25303428883481877
-0.14717690690690688	-0.24932727228369317
-0.14437439439439426	-0.24572817598788554
-0.14157188188188186	-0.24225359713215405
-0.13876936936936923	-0.23888971773521572
-0.13596685685685683	-0.23559513468759757
-0.1331643443443442	-0.232310954545971
-0.1303618318318318	-0.22897525157540582
-0.1275593193193192	-0.22553782789655846
-0.12475680680680679	-0.22197129902199564
-0.12195429429429416	-0.2182757726444488
-0.11915178178178176	-0.21447635374979074
-0.11634926926926914	-0.21061475758041698
-0.11354675675675674	-0.2067378215822931
-0.11074424424424412	-0.202886267614788
-0.10794173173173172	-0.19908659321885447
-0.1051392192192191	-0.19534771231549625
-0.10233670670670669	-0.1916623928087413
-0.09953419419419407	-0.18801217631932882
-0.09673168168168167	-0.1843737163498293
-0.09392916916916905	-0.18072449377610894
-0.09112665665665665	-0.17704654577276518
-0.08832414414414402	-0.17332784906976495
-0.08552163163163162	-0.1695619256504975
-0.082719119119119	-0.1657467547972566
-0.0799166066066066	-0.16188403132399393
-0.07711409409409398	-0.15797928398000688
-0.07431158158158158	-0.15404262267862578
-0.07150906906906895	-0.15008925823224173
-0.06870655655655655	-0.14613872017657342
-0.06590404404404393	-0.14221201229462427
-0.06310153153153153	-0.13832670776056027
-0.06029901901901891	-0.1344909310608623
-0.057496506506506506	-0.1306979472236539
-0.054693993993993884	-0.1269233603139257
-0.05189148148148148	-0.12312654117119298
-0.04908896896896886	-0.11925690194404076
-0.04628645645645646	-0.1152642658887637
-0.04348394394394384	-0.11111123810156043
-0.040681431431431436	-0.10678458161455051
-0.037878918918918814	-0.10230245524481824
-0.03507640640640641	-0.09771508565874004
-0.03227389389389379	-0.09309789655955553
-0.02947138138138139	-0.08853796048634988
-0.026668868868868767	-0.08411640634009138
-0.023866356356356366	-0.07989063898280768
-0.021063843843843744	-0.07588055854266995
-0.018261331331331343	-0.07206227440468671
-0.01545881881881872	-0.06837121536572721
-0.01265630630630632	-0.064714397225903
-0.009853793793793697	-0.060989425796707075
-0.007051281281281296	-0.057106120338198174
-0.004248768768768674	-0.05300587319349237
-0.001446256256256273	-0.048674239761984484
0.0013562562562563496	-0.04414373046368547
0.00415876876876875	-0.03948603253969474
0.006961281281281373	-0.03479539857642977
0.009763793793793774	-0.030167089866568353
0.012566306306306396	-0.02567600912181156
0.015368818818818797	-0.021360656783031118
0.01817133133133142	-0.01721625964704332
0.02097384384384382	-0.01319864038514218
0.023776356356356443	-0.00923768280444015
0.026578868868868843	-0.005256797108869171
0.029381381381381466	-0.0011932542788933853
0.03218389389389387	0.0029859322481678996
0.03498640640640649	0.007276669061778374
0.03778891891891911	0.01164074066663634
0.04059143143143151	0.016017992531664582
0.043393943943944135	0.020344146120450768
0.046196456456456536	0.024569141423510743
0.04899896896896916	0.028670840733071135
0.05180148148148156	0.03266034155330744
0.05460399399399418	0.03657763220347332
0.05740650650650658	0.04047915469125041
0.060209019019019205	0.04442117796546352
0.0630115315315316	0.04844403190133406
0.06581404404404423	0.052561864073835673
0.06861655655655663	0.0567607798056915
0.07141906906906925	0.061005569840273055
0.07422158158158165	0.06525254719615425
0.07702409409409428	0.06946414679477186
0.07982660660660668	0.07362047801087723
0.0826291191191193	0.07772410854947809
0.0854316316316317	0.08179664952942478
0.08823414414414432	0.0858684671486235
0.09103665665665672	0.0899651686986358
0.09383916916916935	0.0940956332355194
0.09664168168168175	0.09824589496314096
0.09944419419419437	0.10238126926353619
0.10224670670670677	0.10645634716107366
0.10504921921921939	0.11042977399733911
0.10785173173173179	0.114278973419355
0.11065424424424442	0.11800978524362038
0.11345675675675682	0.12165746261605637
0.11625926926926944	0.1252781818480594
0.11906178178178184	0.12893330470963016
0.12186429429429446	0.13267109971806557
0.12466680680680686	0.13651165416036726
0.12746931931931949	0.14043991705267578
0.13027183183183189	0.14440940739975672
0.1330743443443445	0.1483558285814499
0.1358768568568569	0.15221667606814493
0.13867936936936953	0.15595091721116106
0.14148188188188193	0.1595526205981016
0.14428439439439456	0.16305412159571386
0.14708690690690696	0.16651743402292019
0.14988941941941958	0.17001620860279842
0.15269193193193198	0.17361349162168793
0.1554944444444446	0.1773419319789976
0.158296956956957	0.18119247396129556
0.16109946946946962	0.18511512233491756
0.16390198198198203	0.18903180529841734
0.16670449449449465	0.19285775938612904
0.16950700700700705	0.19652530155760628
0.17230951951951967	0.20000310434966506
0.17511203203203207	0.20330537101332002
0.1779145445445447	0.20648823224200463
0.1807170570570571	0.20963438267306211
0.18351956956956972	0.21283035356100044
0.18632208208208212	0.21614289600111425
0.18912459459459474	0.21960114105704243
0.19192710710710714	0.22318948313990494
0.19472961961961976	0.22685302939487317
0.19753213213213217	0.23051388582932453
0.2003346446446448	0.23409353735099503
0.2031371571571572	0.23753496419078457
0.2059396696696698	0.24081834137438762
0.2087421821821822	0.24396608564578925
0.21154469469469483	0.2470360632107882
0.21434720720720724	0.2501050732860248
0.21714971971971986	0.253247357569934
0.21995223223223226	0.2565141500449588
0.22275474474474488	0.2599198697422678
0.22555725725725728	0.26343863180322125
0.2283597697697699	0.2670118732377659
0.2311622822822823	0.2705648590388052
0.23396479479479493	0.2740274657744691
0.23676730730730733	0.27735354683928326
0.23956981981981995	0.2805336264108642
0.24237233233233235	0.2835975000692196
0.24517484484484497	0.2866060347714202
0.24797735735735738	0.28963433824267726
0.25077986986987	0.2927507585141934
0.2535823823823824	0.29599729075969294
0.256384894894895	0.2993766299107138
0.2591874074074074	0.30284940594577925
0.26198991991992004	0.3063425129666656
0.26479243243243245	0.30976656677171
0.26759494494494507	0.31303813752382925
0.27039745745745747	0.31610112206789764
0.2731999699699701	0.3189417831174458
0.2760024824824825	0.3215935594792889
0.2788049949949951	0.3241303456293745
0.2816075075075075	0.32664988346977186
0.28441002002002014	0.32925143712535276
0.28721253253253254	0.3320133670214056
0.29001504504504516	0.33497619636034215
0.29281755755755756	0.3381352750432517
0.2956200700700702	0.3414445919584891
0.2984225825825826	0.34483035762189074
0.3012250950950952	0.3482104718051735
0.3040276076076076	0.3515145853689443
0.30683012012012023	0.35469953337731286
0.30963263263263263	0.35775641231999955
0.31243514514514525	0.3607080471493481
0.31523765765765766	0.3635983179137382
0.3180401701701703	0.36647700271244343
0.3208426826826827	0.36938482581144483
0.3236451951951953	0.37234301285391236
0.3264477077077077	0.37535001467408313
0.3292502202202203	0.3783857073519983
0.3320527327327327	0.38142105308516305
0.33485524524524535	0.38442962958015026
0.33765775775775775	0.38739706888566494
0.34046027027027037	0.39032536074739
0.34326278278278277	0.3932308330284917
0.3460652952952954	0.3961367918038834
0.3488678078078078	0.3990635711477919
0.3516703203203204	0.4020195410102445
0.3544728328328328	0.40499621530295804
0.35727534534534544	0.40796915751588814
0.36007785785785784	0.4109044032387631
0.36288037037037046	0.4137682784609591
0.36568288288288286	0.4165373988317611
0.3684853953953955	0.41920563387621745
0.3712879079079079	0.4217858829467592
0.3740904204204205	0.4243062513073099
0.3768929329329329	0.4268020316755473
0.37969544544544553	0.42930617701731477
0.38249795795795793	0.43184128341797345
0.38530047047047056	0.4344154132740199
0.38810298298298296	0.4370226583924035
0.3909054954954956	0.4396476966792304
0.393708008008008	0.4422723181629813
0.3965105205205206	0.44488141857083763
0.3993130330330332	0.4474664131777777
0.4021155455455456	0.45002520074396557
0.40491805805805825	0.4525592394897897
0.40772057057057065	0.4550694339077719
0.4105230830830833	0.4575529436651946
0.4133255955955957	0.46000256450574195
0.4161281081081083	0.4624091814459512
0.4189306206206207	0.46476640855563667
0.4217331331331333	0.4670754573244118
0.4245356456456457	0.4693479586160356
0.42733815815815834	0.4716050646814156
0.43014067067067074	0.4738724927654725
0.43294318318318337	0.4761727657289243
0.43574569569569577	0.47851716063613225
0.4385482082082084	0.4809002919288945
0.4413507207207208	0.4832996159402765
0.4441532332332334	0.48568061029082665
0.4469557457457458	0.4880064527167529
0.44975825825825844	0.49024936635981087
0.45256077077077084	0.4924000165696465
0.45536328328328346	0.4944717602629811
0.45816579579579586	0.4964980781813402
0.4609683083083085	0.49852368610510567
0.4637708208208209	0.5005919079422383
0.4665733333333335	0.5027321899874508
0.4693758458458459	0.5049516807171004
0.47217835835835853	0.5072335498192682
0.47498087087087093	0.5095425700437659
0.47778338338338355	0.5118361447190238
0.48058589589589595	0.5140772151881299
0.4833884084084086	0.5162449150402613
0.486190920920921	0.5183396432953515
0.4889934334334336	0.5203811318498792
0.491795945945946	0.5224004344895536
0.4945984584584586	0.5244287643869872
0.497400970970971	0.5264870765860172
0.5002034834834836	0.5285799114271568
0.503005995995996	0.5306954320280215
0.5058085085085087	0.5328113673856918
0.5086110210210211	0.534904494593542
0.5114135335335337	0.5369600861685178
0.5142160460460461	0.5389778290257929
0.5170185585585587	0.5409720518753709
0.5198210710710711	0.5429661975115632
0.5226235835835837	0.5449835930460036
0.5254260960960961	0.54703794571535
0.5282286086086088	0.5491271283621235
0.5310311211211212	0.5512326608722078
0.5338336336336338	0.553325247788095
0.5366361461461462	0.5553745248641226
0.5394386586586588	0.55735959015657
0.5422411711711712	0.5592765238966759
0.5450436836836838	0.561140088595024
0.5478461961961962	0.5629788175618937
0.5506487087087089	0.5648250464902889
0.5534512212212213	0.5667032913754861
0.5562537337337339	0.5686210621886514
0.5590562462462463	0.570565460023005
0.5618587587587589	0.5725069683305626
0.5646612712712713	0.5744093714696321
0.5674637837837839	0.5762425699324945
0.5702662962962963	0.5779939683518149
0.573068808808809	0.5796744854417728
0.5758713213213213	0.5813169679452423
0.578673833833834	0.5829673071893975
0.5814763463463464	0.5846710064615896
0.584278858858859	0.5864594966397763
0.5870813713713714	0.588340616523195
0.589883883883884	0.5902963194606405
0.5926863963963964	0.5922882969342622
0.595488908908909	0.5942696246001404
0.5982914214214214	0.5961986075705659
0.6010939339339341	0.5980503708872198
0.6038964464464465	0.5998226026564277
0.6066989589589589	0.6015338959973009
0.6095014714714717	0.6032156399920876
0.6123039839839841	0.6049005194683601
0.6151064964964965	0.60661168822148
0.6179090090090089	0.6083562616886056
0.6207115215215218	0.6101251110898165
0.6235140340340342	0.6118986376268771
0.6263165465465466	0.61365608033243
0.629119059059059	0.6153847071286365
0.6319215715715718	0.6170853650209172
0.6347240840840842	0.6187722594737426
0.6375265965965966	0.6204669871719093
0.640329109109109	0.6221889897248534
0.6431316216216219	0.6239459664806952
0.6459341341341343	0.6257278958817838
0.6487366466466467	0.6275071236070215
0.651539159159159	0.6292448947584872
0.6543416716716719	0.6309024586159855
0.6571441841841843	0.6324532369480829
0.6599466966966967	0.6338920864548319
0.6627492092092091	0.635238561972695
0.665551721721722	0.6365330012496144
0.6683542342342343	0.6378265554794458
0.6711567467467467	0.6391682089968218
0.6739592592592591	0.6405927340306119
0.676761771771772	0.6421131328894558
0.6795642842842844	0.6437195917834166
0.6823667967967968	0.6453848447221331
0.6851693093093092	0.6470738436013657
0.687971821821822	0.6487544073004925
0.6907743343343344	0.6504054486902986
0.6935768468468468	0.6520204234387026
0.6963793593593592	0.653605402634793
0.6991818718718721	0.6551730145986905
0.7019843843843845	0.6567348033407048
0.7047868968968969	0.6582949012080661
0.7075894094094093	0.6598472471469488
0.7103919219219221	0.6613771874891696
0.7131944344344345	0.6628666959639671
0.7159969469469469	0.6643012081075383
0.7187994594594593	0.6656755899820392
0.7216019719719722	0.6669971694208408
0.7244044844844846	0.6682848525193668
0.727206996996997	0.669564704933757
0.7300095095095094	0.6708635101357552
0.7328120220220222	0.6722023525202794
0.7356145345345346	0.6735920788666414
0.738417047047047	0.6750317039689835
0.7412195595595594	0.6765097824222825
0.7440220720720723	0.6780078665353226
0.7468245845845847	0.6795047155549041
0.7496270970970971	0.6809800181209511
0.7524296096096099	0.6824169168968994
0.7552321221221223	0.6838033003472568
0.7580346346346347	0.6851323364145889
0.7608371471471471	0.6864028516632952
0.76363965965966	0.6876198815430075
0.7664421721721724	0.6887952029122979
0.7692446846846848	0.6899471978521172
0.7720471971971972	0.691099266396163
0.77484970970971	0.6922763438153636
0.7776522222222224	0.6934998103851941
0.7804547347347348	0.6947819330319449
0.7832572472472472	0.6961215746361438
0.7860597597597601	0.6975029260487273
0.7888622722722725	0.6988983316239841
0.7916647847847849	0.7002750370429778
0.7944672972972973	0.701604280299903
0.7972698098098101	0.7028700846090581
0.8000723223223225	0.7040748416783507
0.8028748348348349	0.7052394981609573
0.8056773473473473	0.7063977355528519
0.8084798598598602	0.7075854971551794
0.8112823723723726	0.7088289130395982
0.814084884884885	0.7101344881831682
0.8168873973973974	0.7114849913286143
0.8196899099099102	0.7128428588410636
0.8224924224224226	0.7141605723285156
0.825294934934935	0.7153951277468487
0.8280974474474474	0.7165221759583515
0.8308999599599602	0.7175452424993838
0.8337024724724726	0.7184967594675917
0.836504984984985	0.7194301012067441
0.8393074974974974	0.7204046501466284
0.8421100100100103	0.7214682177276559
0.8449125225225227	0.72264214154826
0.8477150350350351	0.723913713073365
0.8505175475475475	0.7252384355028385
0.8533200600600603	0.7265516327157988
0.8561225725725727	0.727786069218995
0.8589250850850851	0.7288904099741342
0.8617275975975975	0.7298431302538093
0.8645301101101104	0.7306579392840895
0.8673326226226228	0.7313794258659965
0.8701351351351352	0.7320706076949126
0.8729376476476476	0.7327964141768752
0.8757401601601604	0.7336081241603121
0.8785426726726728	0.7345331459766167
0.8813451851851852	0.7355725404075737
0.8841476976976976	0.7367060591404349
0.8869502102102105	0.7379021019862746
0.8897527227227229	0.739128664927434
0.8925552352352353	0.740361454491175
0.8953577477477477	0.7415867705122159
0.8981602602602605	0.7427989419418384
0.9009627727727729	0.7439942257117016
0.9037652852852853	0.7451643785996385
0.9065677977977977	0.7462931338846626
0.9093703103103106	0.7473575762348179
0.912172822822823	0.7483343850858071
0.9149753353353354	0.7492088664713883
0.9177778478478478	0.749983382291207
0.9205803603603606	0.7506817145122098
0.923382872872873	0.7513471245408092
0.9261853853853854	0.7520339737037696
0.9289878978978978	0.752795026665287
0.9317904104104107	0.7536681694752281
0.9345929229229231	0.7546666585409132
0.9373954354354355	0.7557760180348398
0.9401979479479479	0.7569586407939399
0.9430004604604607	0.7581647091068691
0.9458029729729731	0.7593460546866102
0.9486054854854855	0.7604686881849145
0.9514079979979979	0.761520235963902
0.9542105105105108	0.7625102403552875
0.9570130230230232	0.7634636198561062
0.9598155355355356	0.764409760606565
0.962618048048048	0.7653710064029926
0.9654205605605608	0.7663543314914321
0.9682230730730732	0.7673487596637669
0.9710255855855856	0.7683290898800705
0.973828098098098	0.7692644032621296
0.9766306106106108	0.7701283568841906
0.9794331231231233	0.77090787328708
0.9822356356356357	0.7716075804148574
0.985038148148148	0.772248920379706
0.9878406606606609	0.772864640863745
0.9906431731731733	0.7734907802985529
0.9934456856856857	0.7741588082540107
0.9962481981981981	0.7748901674534598
0.9990507107107109	0.7756943201646171
1.0018532232232233	0.7765700150942605
1.0046557357357357	0.7775084031791328
1.0074582482482481	0.7784962336313574
1.010260760760761	0.7795177545411729
1.0130632732732734	0.7805549048598956
1.0158657857857858	0.781586472654612
1.0186682982982982	0.7825876213408354
1.021470810810811	0.7835312173272906
1.0242733233233234	0.7843916838303382
1.0270758358358358	0.785150922896855
1.0298783483483482	0.7858046700180008
1.032680860860861	0.7863669804499116
1.0354833733733735	0.7868707282893053
1.0382858858858859	0.7873630502996598
1.0410883983983983	0.7878962701418233
1.0438909109109111	0.7885164435747176
1.0466934234234235	0.7892526808284497
1.049495935935936	0.7901104177235332
1.0522984484484483	0.7910707512299477
1.0551009609609612	0.7920961382064662
1.0579034734734736	0.7931407725093926
1.060705985985986	0.7941624808469974
1.0635084984984984	0.7951325290313116
1.0663110110110112	0.7960404784482307
1.0691135235235236	0.7968929329859766
1.071916036036036	0.7977070875179673
1.0747185485485484	0.7985017117674764
1.0775210610610613	0.7992889756872248
1.0803235735735737	0.8000700741610982
1.083126086086086	0.8008361024072137
1.0859285985985985	0.8015736116184464
1.0887311111111113	0.8022724704394233
1.0915336236236237	0.8029327349520634
1.0943361361361361	0.8035675408752245
1.0971386486486485	0.8042004867298089
1.0999411611611614	0.8048580667649627
1.1027436736736738	0.8055596840948744
1.1055461861861862	0.8063088959005309
1.1083486986986986	0.8070893673310997
1.1111512112112114	0.8078675459172515
1.1139537237237238	0.808601784562452
1.1167562362362362	0.8092553186335456
1.119558748748749	0.8098089634508692
1.1223612612612615	0.810269218062629
1.1251637737737739	0.8106687596471054
1.1279662862862863	0.8110587006294434
1.130768798798799	0.8114946804148522
1.1335713113113115	0.8120209695792124
1.136373823823824	0.8126575499005717
1.1391763363363363	0.8133943033430844
1.1419788488488491	0.8141942404875373
1.1447813613613615	0.8150048315677112
1.147583873873874	0.8157739096261472
1.1503863863863864	0.8164651509729912
1.1531888988988992	0.817068288543064
1.1559914114114116	0.8176009305646577
1.158793923923924	0.818101573998139
1.1615964364364364	0.8186162253114679
1.1643989489489492	0.8191830473599504
1.1672014614614616	0.8198199956322167
1.170003973973974	0.8205193345790822
1.1728064864864864	0.8212506145973439
1.1756089989989993	0.8219709226701679
1.1784115115115117	0.8226389096511872
1.181214024024024	0.8232279881599165
1.1840165365365365	0.823734515892516
1.1868190490490493	0.8241785449676318
1.1896215615615617	0.8245972051927293
1.1924240740740741	0.8250331557545136
1.1952265865865865	0.8255220124920593
1.1980290990990994	0.826082787962432
1.2008316116116118	0.8267141838348497
1.2036341241241242	0.8273975063827983
1.2064366366366366	0.8281047642850119
1.2092391491491494	0.8288088976545429
1.2120416616616618	0.8294925861798994
1.2148441741741742	0.8301528023798268
1.2176466866866866	0.8307999050129038
1.2204491991991995	0.8314520049434866
1.2232517117117119	0.8321269036036585
1.2260542242242243	0.8328345861717485
1.2288567367367367	0.833572863030497
1.2316592492492495	0.8343274894325645
1.234461761761762	0.8350764443688903
1.2372642742742743	0.8357966146653222
1.2400667867867867	0.8364704027454539
1.2428692992992996	0.8370899748594853
1.245671811811812	0.8376578696404229
1.2484743243243244	0.8381840916445391
1.2512768368368368	0.8386810923720005
1.2540793493493496	0.8391587325842251
1.256881861861862	0.8396211969572906
1.2596843743743744	0.8400669733489021
1.2624868868868868	0.8404917590985344
1.2652893993993997	0.8408929934928053
1.268091911911912	0.8412740712902083
1.2708944244244245	0.8416463977921786
1.2736969369369369	0.8420282512767239
1.2764994494494497	0.842440617398696
1.279301961961962	0.8429013069352418
1.2821044744744745	0.8434193430958745
1.284906986986987	0.8439915650042147
1.2877094994994998	0.8446026591951024
1.2905120120120122	0.8452286702638405
1.2933145245245246	0.8458428725208893
1.296117037037037	0.846422119344169
1.2989195495495498	0.8469516862425364
1.3017220620620622	0.8474272059959504
1.3045245745745746	0.8478533358476947
1.307327087087087	0.8482399178836892
1.3101295995995998	0.8485971987118832
1.3129321121121122	0.8489318932067162
1.3157346246246246	0.8492454570941188
1.318537137137137	0.8495350510859208
1.32133964964965	0.8497966689174179
1.3241421621621623	0.8500291281976582
1.3269446746746747	0.8502373505113652
1.329747187187187	0.85043365782701
1.3325496996997	0.8506365487783558
1.3353522122122123	0.8508673041765433
1.3381547247247247	0.8511454823547218
1.3409572372372371	0.8514846616713088
1.34375974974975	0.8518895978917151
1.3465622622622624	0.8523554017315418
1.3493647747747748	0.8528686511309833
1.3521672872872872	0.8534098069022298
1.3549697997998	0.8539560911642246
1.3577723123123124	0.854484152704126
1.3605748248248248	0.8549722559055142
1.3633773373373372	0.8554021594801045
1.36617984984985	0.8557610654437029
1.3689823623623625	0.8560438881222188
1.3717848748748749	0.8562556547461977
1.3745873873873873	0.856413302180878
1.3773898998999001	0.8565457634709661
1.3801924124124125	0.8566912957038155
1.382994924924925	0.856891591298756
1.3857974374374373	0.8571832274789362
1.3885999499499502	0.8575881319103098
1.3914024624624626	0.8581055601257312
1.394204974974975	0.8587082194724227
1.3970074874874874	0.859344453265195
1.39981	0.8599469195348359
1.39991	0.8607945374200856
1.3971074774774772	0.8602331229964395
1.3943049549549547	0.8598366308196452
1.391502432432432	0.8596376700461938
1.3886999099099095	0.8596109403123093
1.385897387387387	0.8596815066617496
1.3830948648648644	0.8597483391131291
1.3802923423423419	0.8597156438182298
1.3774898198198193	0.859522034574888
1.3746872972972968	0.8591583678598618
1.3718847747747747	0.8586688255764283
1.369082252252252	0.8581353136884073
1.3662797297297296	0.8576506199274991
1.363477207207207	0.8572892614609433
1.3606746846846844	0.8570854294016386
1.3578721621621619	0.8570248041405932
1.3550696396396393	0.8570522231819895
1.3522671171171168	0.8570918896669302
1.3494645945945942	0.8570728062352397
1.3466620720720717	0.8569507166962982
1.3438595495495491	0.8567194306886949
1.3410570270270266	0.8564083548639183
1.338254504504504	0.8560679291610673
1.335451981981982	0.8557487607208316
1.3326494594594593	0.8554821715136551
1.3298469369369368	0.8552690319091485
1.3270444144144142	0.8550805251546367
1.3242418918918917	0.8548700841525401
1.3214393693693691	0.8545917500234999
1.3186368468468466	0.854218024176779
1.315834324324324	0.8537506493474836
1.3130318018018015	0.8532204704876125
1.310229279279279	0.8526765725534018
1.3074267567567563	0.8521687948888237
1.3046242342342338	0.8517300848056224
1.3018217117117112	0.8513651521369969
1.2990191891891887	0.8510495536719993
1.2962166666666666	0.8507395344499253
1.293414144144144	0.8503890577252005
1.2906116216216215	0.8499678602331637
1.287809099099099	0.8494739903464972
1.2850065765765764	0.8489362440391675
1.2822040540540538	0.8484054983653622
1.2794015315315312	0.8479378763054548
1.2765990090090087	0.8475755701468755
1.2737964864864861	0.8473319912938144
1.2709939639639636	0.8471864201311194
1.268191441441441	0.8470900376015729
1.2653889189189185	0.8469812897001467
1.262586396396396	0.8468053362186643
1.2597838738738734	0.8465309659162041
1.2569813513513513	0.8461592754487632
1.2541788288288287	0.845721269007371
1.2513763063063061	0.845265336509615
1.2485737837837836	0.8448390002961068
1.245771261261261	0.8444712212774603
1.2429687387387385	0.8441613047079399
1.240166216216216	0.8438781636186656
1.2373636936936934	0.8435701875283648
1.2345611711711708	0.8431824224604778
1.2317586486486483	0.8426753730044156
1.2289561261261257	0.8420392522224356
1.2261536036036031	0.8412990401065648
1.2233510810810806	0.8405087081466702
1.2205485585585585	0.8397364116394614
1.217746036036036	0.8390452242283526
1.2149435135135134	0.8384752393184349
1.2121409909909908	0.8380322690375321
1.2093384684684683	0.837686215789194
1.2065359459459457	0.8373792317559972
1.2037334234234232	0.8370409751569201
1.2009309009009006	0.8366064549035128
1.198128378378378	0.8360315870464146
1.1953258558558555	0.8353026383910918
1.192523333333333	0.8344377455069989
1.1897208108108104	0.8334809724578229
1.1869182882882878	0.8324912183976678
1.1841157657657653	0.831529242049011
1.1813132432432432	0.8306460086752587
1.1785107207207206	0.8298746872036313
1.175708198198198	0.8292273377432089
1.1729056756756755	0.8286960767663327
1.170103153153153	0.8282576171477498
1.1673006306306304	0.8278796834709494
1.1644981081081078	0.8275278378386748
1.1616955855855853	0.8271715413197225
1.1588930630630627	0.8267886348229536
1.1560905405405402	0.8263677386366828
1.1532880180180176	0.8259083335976523
1.150485495495495	0.8254185620499264
1.1476829729729725	0.8249111381365306
1.14488045045045	0.8243981815104791
1.1420779279279278	0.823886184916848
1.1392754054054053	0.8233725217678858
1.1364728828828827	0.8228447273814496
1.1336703603603602	0.8222831770367585
1.1308678378378376	0.8216668280206081
1.128065315315315	0.8209806491886573
1.1252627927927925	0.8202225828543208
1.12246027027027	0.8194076941766824
1.1196577477477474	0.8185677268927902
1.1168552252252248	0.8177455186293143
1.1140527027027023	0.8169853018269697
1.1112501801801797	0.8163213365660003
1.1084476576576572	0.815768098822973
1.105645135135135	0.8153150653148242
1.1028426126126125	0.8149279761461241
1.10004009009009	0.8145566272125297
1.0972375675675674	0.8141472948408675
1.0944350450450449	0.8136564419046093
1.0916325225225223	0.8130618770530191
1.0888299999999997	0.8123682143670341
1.0860274774774772	0.8116051188554994
1.0832249549549546	0.8108189209744936
1.080422432432432	0.8100600884785849
1.0776199099099095	0.809370168070775
1.074817387387387	0.8087718201954106
1.0720148648648644	0.8082644968228456
1.0692123423423419	0.8078265276928647
1.0664098198198197	0.8074224721192962
1.0636072972972972	0.8070131624224626
1.0608047747747746	0.806565329387853
1.058002252252252	0.8060581653844889
1.0551997297297295	0.8054854208752487
1.052397207207207	0.8048531808678994
1.0495946846846844	0.8041747965260841
1.0467921621621619	0.8034651358598743
1.0439896396396393	0.8027361974635165
1.0411871171171168	0.8019953236666102
1.0383845945945942	0.8012461027448401
1.0355820720720716	0.8004910025580518
1.032779549549549	0.7997341984259807
1.0299770270270265	0.7989831189391525
1.0271745045045044	0.7982478639685784
1.0243719819819819	0.7975385769447778
1.0215694594594593	0.7968617156089244
1.0187669369369368	0.7962166449927173
1.0159644144144142	0.7955939136637458
1.0131618918918917	0.7949760142817137
1.010359369369369	0.7943405927250644
1.0075568468468465	0.7936652621243931
1.004754324324324	0.7929326753702608
1.0019518018018014	0.792134463361799
0.9991492792792789	0.7912730393338543
0.9963467567567563	0.79036093699893
0.9935442342342338	0.7894180506152069
0.9907417117117117	0.7884676529862324
0.9879391891891891	0.7875322502360675
0.9851366666666665	0.78663018507019
0.982334144144144	0.7857735298008512
0.9795316216216214	0.7849673796148693
0.9767290990990989	0.7842103156545734
0.9739265765765763	0.7834956400748048
0.9711240540540538	0.7828129889765103
0.9683215315315312	0.7821500347551698
0.9655190090090087	0.7814941055715414
0.9627164864864861	0.7808336107984493
0.9599139639639636	0.7801591566764532
0.957111441441441	0.7794642080766623
0.9543089189189184	0.7787451649262169
0.9515063963963963	0.778000820640002
0.9487038738738738	0.7772313477729329
0.9459013513513512	0.7764371480684931
0.9430988288288287	0.7756180130465364
0.9402963063063061	0.7747729851427991
0.9374937837837836	0.7739010679638116
0.934691261261261	0.7730025727140997
0.9318887387387385	0.7720805429466091
0.9290862162162159	0.7711415293981636
0.9262836936936933	0.7701951020031308
0.9234811711711708	0.7692518941597115
0.9206786486486482	0.768320557236718
0.9178761261261257	0.7674045492102586
0.9150736036036036	0.7664999586237695
0.912271081081081	0.7655954153242959
0.9094685585585585	0.764674552030473
0.9066660360360359	0.7637206169943853
0.9038635135135134	0.7627219891041539
0.9010609909909908	0.7616768360327664
0.8982584684684682	0.7605952176755448
0.8954559459459457	0.7594976170931391
0.8926534234234231	0.7584100004116803
0.8898509009009006	0.7573567066833142
0.887048378378378	0.7563533265696927
0.8842458558558555	0.7554019098076548
0.8814433333333329	0.7544902270665776
0.8786408108108104	0.7535955589194292
0.8758382882882882	0.7526919880806653
0.8730357657657657	0.7517589369402038
0.8702332432432431	0.7507881636712819
0.8674307207207206	0.7497868253622058
0.864628198198198	0.74877544128237
0.8618256756756755	0.747781255579514
0.8590231531531529	0.7468290500837267
0.8562206306306304	0.7459323596768095
0.8534181081081078	0.7450879703492901
0.8506155855855853	0.7442755390683242
0.8478130630630627	0.7434625061118212
0.8450105405405401	0.7426127382487289
0.8422080180180176	0.741696136686004
0.839405495495495	0.7406961789148265
0.8366029729729729	0.7396131238390773
0.8338004504504504	0.7384621216516476
0.8309979279279278	0.7372671977281973
0.8281954054054053	0.7360534148407576
0.8253928828828827	0.7348399970188968
0.8225903603603602	0.7336366697166121
0.8197878378378376	0.7324441486303663
0.816985315315315	0.7312580948020528
0.8141827927927925	0.7300745512500226
0.8113802702702699	0.7288943719222867
0.8085777477477474	0.7277246336339507
0.8057752252252248	0.726576301899635
0.8029727027027023	0.72545901334697
0.8001701801801802	0.7243751263113745
0.7973676576576576	0.7233156659853432
0.794565135135135	0.7222602370558844
0.7917626126126125	0.7211815654707505
0.7889600900900899	0.7200535628322127
0.7861575675675674	0.7188603359707555
0.7833550450450448	0.7176029591450019
0.7805525225225223	0.7163013574287043
0.7777499999999997	0.7149901805777341
0.7749474774774772	0.7137095707598513
0.7721449549549546	0.7124935418190235
0.769342432432432	0.7113596403232316
0.7665399099099095	0.7103032840222183
0.763737387387387	0.7092987296351885
0.7609348648648648	0.7083064791187275
0.7581323423423423	0.7072848151043569
0.7553298198198197	0.7062017881136533
0.7525272972972972	0.7050438347513364
0.7497247747747746	0.7038183419433344
0.7469222522522521	0.7025495010662848
0.7441197297297295	0.7012690237359149
0.741317207207207	0.7000049584158659
0.7385146846846844	0.6987723925388905
0.7357121621621618	0.6975690791991849
0.7329096396396393	0.6963772686109779
0.7301071171171167	0.6951708756977766
0.7273045945945942	0.6939253231776119
0.7245020720720716	0.6926265724087348
0.7216995495495495	0.6912762516790851
0.718897027027027	0.6898912409541331
0.7160945045045044	0.6884980384051442
0.7132919819819818	0.6871240163934182
0.7104894594594593	0.6857886569851463
0.7076869369369367	0.6844977237866947
0.7048844144144142	0.683242166251621
0.7020818918918916	0.6820018144728202
0.6992793693693691	0.6807522476034464
0.6964768468468465	0.6794722042917793
0.693674324324324	0.6781488884381213
0.6908718018018014	0.6767794749615879
0.6880692792792789	0.6753686539853303
0.6852667567567567	0.6739235814390989
0.6824642342342342	0.672448559503374
0.6796617117117116	0.670941806277618
0.6768591891891891	0.6693957923409499
0.6740566666666665	0.6678011649260538
0.671254144144144	0.6661528007035775
0.6684516216216214	0.6644555829646712
0.6656490990990989	0.6627274464543402
0.6628465765765763	0.6609981035150665
0.6600440540540538	0.6593033527407741
0.6572415315315312	0.657676447432403
0.6544390090090086	0.6561391061903774
0.6516364864864861	0.6546949911300186
0.6488339639639635	0.6533277743292438
0.6460314414414414	0.6520045037554969
0.6432289189189189	0.650683347119082
0.6404263963963963	0.6493234811607023
0.6376238738738738	0.6478943240404071
0.6348213513513512	0.6463816336471087
0.6320188288288286	0.6447890624941497
0.6292163063063061	0.6431351798485423
0.6264137837837835	0.6414472626437433
0.623611261261261	0.6397539174930373
0.6208087387387384	0.6380786377338217
0.6180062162162159	0.6364357929008455
0.6152036936936933	0.6348295764360237
0.6124011711711708	0.6332554757774389
0.6095986486486482	0.631703200647344
0.6067961261261261	0.6301598701874094
0.6039936036036035	0.6286125727944991
0.601191081081081	0.6270499651689838
0.5983885585585584	0.6254630965425003
0.5955860360360359	0.6238459108774626
0.5927835135135133	0.6221958138266073
0.5899809909909908	0.6205143736432854
0.5871784684684682	0.6188078514411604
0.5843759459459457	0.6170870417520422
0.5815734234234231	0.6153659852564797
0.5787709009009008	0.6136594855480744
0.5759683783783782	0.6119798724663932
0.5731658558558557	0.610333878572417
0.5703633333333331	0.6087206257172633
0.5675608108108106	0.607131462012346
0.564758288288288	0.605551813629605
0.5619557657657654	0.6039645297492318
0.5591532432432431	0.6023536718114044
0.5563507207207206	0.6007075491634657
0.553548198198198	0.5990201070583627
0.5507456756756755	0.597290421971199
0.5479431531531529	0.59552079897744
0.5451406306306303	0.5937144942396964
0.5423381081081078	0.5918741759252379
0.5395355855855855	0.5900018367805597
0.5367330630630629	0.5881001345666892
0.5339305405405403	0.586174369781346
0.5311280180180178	0.5842338552970447
0.5283254954954952	0.5822915244854685
0.5255229729729727	0.580361283346662
0.5227204504504503	0.5784536165341749
0.5199179279279278	0.5765709131566019
0.5171154054054052	0.5747044655891058
0.5143128828828827	0.5728348359450055
0.5115103603603601	0.5709362734903041
0.5087078378378376	0.5689843976539393
0.505905315315315	0.5669649493564433
0.5031027927927927	0.5648806139045539
0.5003002702702701	0.5627531202148937
0.4974977477477476	0.5606190805329359
0.494695225225225	0.5585200230020333
0.49189270270270247	0.5564891557018423
0.4890901801801799	0.5545388549784289
0.48628765765765736	0.5526531177067431
0.483485135135135	0.5507880535585299
0.48068261261261247	0.5488811888137348
0.4778800900900899	0.5468675894220778
0.47507756756756736	0.5446984736140152
0.4722750450450448	0.5423568723325007
0.46947252252252225	0.5398654454301552
0.4666699999999997	0.5372836820764064
0.46386747747747736	0.5346947949840772
0.4610649549549548	0.5321857141764441
0.45826243243243225	0.5298257180495167
0.4554599099099097	0.5276497163038829
0.45265738738738714	0.5256508495471806
0.4498548648648646	0.5237843052091693
0.44705234234234204	0.5219809331765841
0.4442498198198197	0.520166414696865
0.44144729729729715	0.5182802679066272
0.4386447747747746	0.5162892900829337
0.43584225225225204	0.5141919891826352
0.4330397297297295	0.5120134756777894
0.43023720720720693	0.509793211825452
0.4274346846846844	0.5075700229850022
0.42463216216216204	0.505369271958457
0.4218296396396395	0.5031960065683021
0.41902711711711693	0.5010356581132152
0.4162245945945944	0.49886129116338296
0.4134220720720718	0.49664435139544505
0.41061954954954927	0.4943649728979549
0.40781702702702693	0.4920184056714412
0.4050145045045044	0.48961574370195615
0.4022119819819818	0.48717924463954
0.39940945945945927	0.48473437443271195
0.3966069369369367	0.48230166400809527
0.39380441441441416	0.47989125714305936
0.3910018918918916	0.47750181021829063
0.3881993693693693	0.4751236756625057
0.3853968468468467	0.4727447158747342
0.38259432432432416	0.4703562211654251
0.3797918018018016	0.4679565263292098
0.37698927927927905	0.4655509443685175
0.3741867567567565	0.46314814610261235
0.37138423423423395	0.460754532942554
0.3685817117117116	0.45836895273883216
0.36577918918918906	0.4559800124504323
0.3629766666666665	0.45356729882220126
0.36017414414414395	0.4511063868448437
0.3573716216216214	0.44857611972646394
0.35456909909909884	0.44596578121045893
0.3517665765765763	0.44327974635733436
0.34896405405405395	0.4405379855678564
0.3461615315315314	0.4377721176445819
0.34335900900900884	0.4350180983748342
0.3405564864864863	0.43230762691566404
0.33775396396396373	0.42966064835765483
0.3349514414414412	0.42708087810337536
0.3321489189189186	0.4245552781461259
0.3293463963963963	0.42205724710831405
0.32654387387387374	0.4195523362617575
0.3237413513513512	0.4170048457258341
0.3209388288288286	0.414383758564154
0.31813630630630607	0.4116669997324094
0.3153337837837835	0.40884369461119563
0.31253126126126096	0.4059146673429518
0.30972873873873863	0.40289167996736563
0.3069262162162161	0.3997958481773778
0.3041236936936935	0.39665540954879763
0.30132117117117097	0.3935027759716563
0.2985186486486484	0.3903707599683055
0.29571612612612586	0.38728809643282425
0.2929136036036035	0.3842748066286136
0.29011108108108097	0.3813383680675554
0.2873085585585584	0.37847182576797656
0.28450603603603586	0.3756547441930217
0.2817035135135133	0.37285724810169873
0.27890099099099075	0.3700465064216366
0.2760984684684682	0.3671941753369631
0.27329594594594586	0.3642828538698797
0.2704934234234233	0.3613097312416288
0.26769090090090075	0.3582863369127576
0.2648883783783782	0.35523443857733494
0.26208585585585564	0.35217930826668764
0.2592833333333331	0.3491423940465014
0.25648081081081053	0.34613560384281317
0.2536782882882882	0.34315885505088006
0.25087576576576565	0.34020144637633687
0.2480732432432431	0.33724653923735104
0.24527072072072054	0.3342770332929025
0.24246819819819798	0.33128073253651924
0.23966567567567543	0.3282530569071298
0.23686315315315287	0.3251965252656158
0.23406063063063054	0.32211746424106036
0.23125810810810798	0.31902143530708316
0.22845558558558543	0.3159093390117892
0.22565306306306288	0.31277587708636423
0.22285054054054032	0.30961112882347197
0.22004801801801777	0.30640476508511516
0.2172454954954952	0.3031513373060267
0.21444297297297288	0.2998545491353387
0.21164045045045032	0.29652865791896865
0.20883792792792777	0.2931960985675929
0.20603540540540521	0.28988175217252987
0.20323288288288266	0.2866055286175371
0.2004303603603601	0.2833756480775257
0.19762783783783777	0.2801849213006887
0.19482531531531522	0.27701144985420356
0.19202279279279266	0.27382377849903883
0.1892202702702701	0.27058909538343656
0.18641774774774755	0.26728207414318295
0.183615225225225	0.2638917209095132
0.18081270270270244	0.2604242034297396
0.1780101801801801	0.2569008901260804
0.17520765765765756	0.25335229667465975
0.172405135135135	0.24980984628400715
0.16960261261261245	0.24629791752613273
0.1668000900900899	0.24282842559146334
0.16399756756756734	0.23939927290046537
0.16119504504504478	0.23599674513130442
0.15839252252252245	0.2326007464860571
0.1555899999999999	0.22919103680469954
0.15278747747747734	0.22575254896360442
0.14998495495495479	0.22227839184235565
0.14718243243243223	0.21877004360472163
0.14437990990990968	0.21523517025289973
0.14157738738738712	0.21168414895846266
0.1387748648648648	0.20812655414919545
0.13597234234234223	0.20456858530101896
0.13316981981981968	0.20101185546795908
0.13036729729729712	0.19745338070995977
0.12756477477477457	0.19388625010908378
0.12476225225225201	0.19030043337643054
0.12195972972972946	0.18668345829169664
0.11915720720720713	0.18302108965367347
0.11635468468468457	0.17929843750935948
0.11355216216216202	0.17550193543645076
0.11074963963963946	0.17162230948865054
0.10794711711711691	0.1676581132382995
0.10514459459459435	0.16361886338071052
0.1023420720720718	0.15952653410901885
0.09953954954954947	0.155414340627682
0.09673702702702691	0.15132238545660492
0.09393450450450436	0.14729069132443795
0.0911319819819818	0.14335109550678005
0.08832945945945925	0.13952008775119096
0.08552693693693669	0.1357946788886254
0.08272441441441436	0.1321527189238748
0.0799218918918918	0.1285578983619381
0.07711936936936925	0.12496830978293805
0.0743168468468467	0.12134634448797121
0.07151432432432414	0.11766721856411055
0.06871180180180159	0.11392374626029955
0.06590927927927903	0.1101260360382148
0.0631067567567567	0.10629626862122421
0.060304234234234144	0.10246017606418978
0.05750171171171159	0.0986378249443669
0.054699189189189035	0.09483650769084562
0.05189666666666648	0.09104789880443087
0.049094144144143925	0.08725033554457695
0.04629162162162137	0.08341553375908772
0.04348909909909904	0.07951772080753094
0.04068657657657648	0.07554245700407802
0.03788405405405393	0.07149252725914046
0.035081531531531374	0.06738916507739467
0.03227900900900882	0.06326824056980429
0.029476486486486264	0.05917248373923145
0.02667396396396371	0.05514189914324075
0.023871441441441377	0.051204955506678806
0.021068918918918822	0.04737280885535711
0.018266396396396267	0.04363787110097117
0.015463873873873712	0.03997677400150479
0.012661351351351158	0.03635658262991881
0.009858828828828603	0.03274232311115588
0.007056306306306048	0.029103707943230916
0.004253783783783716	0.025419381115460937
0.0014512612612611608	0.02167789588821134
-0.001351261261261394	0.01787569099285069
-0.004153783783783949	0.0140132266523465
-0.006956306306306503	0.010090924284070768
-0.009758828828829058	0.006106500217019195
-0.012561351351351613	0.002054732445991414
-0.015363873873873946	-0.0020701688724670264
-0.0181663963963965	-0.00627033511786379
-0.020968918918919055	-0.010539598664327965
-0.02377144144144161	-0.014860140683803702
-0.026573963963964164	-0.01920187414604313
-0.02937648648648672	-0.02352529748596932
-0.03217900900900905	-0.027787577074107506
-0.03498153153153161	-0.03195064154140037
-0.03778405405405416	-0.035989374075033886
-0.040586576576576716	-0.03989777962952057
-0.04338909909909927	-0.04369136728053491
-0.046191621621621826	-0.04740485556479723
-0.04899414414414438	-0.051085471054804876
-0.05179666666666671	-0.054783266524349616
-0.05459918918918927	-0.05854071975095243
-0.05740171171171182	-0.06238414419718463
-0.06020423423423438	-0.06631904900170371
-0.06300675675675693	-0.07033060776819644
-0.06580927927927949	-0.07438908003356254
-0.06861180180180204	-0.07845872770532464
-0.07141432432432437	-0.08250784250818832
-0.07421684684684693	-0.08651721666840478
-0.07701936936936948	-0.09048483889547554
-0.07982189189189204	-0.09442566310945505
-0.0826244144144146	-0.0983666788224909
-0.08542693693693715	-0.10233881264910527
-0.0882294594594597	-0.1063680324101497
-0.09103198198198204	-0.11046816500559947
-0.09383450450450459	-0.11463734346541976
-0.09663702702702714	-0.11885885746491492
-0.0994395495495497	-0.12310585149792114
-0.10224207207207225	-0.12734820786208773
-0.10504459459459481	-0.13155940536425526
-0.10784711711711736	-0.13572131510655006
-0.1106496396396397	-0.13982570621971696
-0.11345216216216225	-0.143872405093374
-0.1162546846846848	-0.1478651864427828
-0.11905720720720736	-0.15180719590427866
-0.12185972972972992	-0.1556977770198123
-0.12466225225225247	-0.1595319864021274
-0.12746477477477502	-0.16330304024555126
-0.13026729729729736	-0.16700680695105036
-0.1330698198198199	-0.17064663789528317
-0.13587234234234247	-0.17423660065028806
-0.13867486486486502	-0.17780163293699464
-0.14147738738738758	-0.18137412536281217
-0.14427990990991013	-0.18498763707406668
-0.14708243243243246	-0.1886694490927197
-0.14988495495495502	-0.19243412688949812
-0.15268747747747757	-0.19628003538923966
-0.15549000000000013	-0.20018989541132454
-0.15829252252252268	-0.20413526586726155
-0.16109504504504524	-0.20808366884549095
-0.1638975675675678	-0.21200631581648716
-0.16670009009009013	-0.21588427447643843
-0.16950261261261268	-0.21971145738567266
-0.17230513513513523	-0.22349382351944952
-0.1751076576576578	-0.22724532787857615
-0.17791018018018034	-0.23098207051893122
-0.1807127027027029	-0.234716514202939
-0.18351522522522545	-0.23845346318076033
-0.1863177477477478	-0.24218882331105834
-0.18912027027027034	-0.245911244487036
-0.1919227927927929	-0.24960588619476665
-0.19472531531531545	-0.2532590046243508
-0.197527837837838	-0.25686196580594534
-0.20033036036036056	-0.26041361649731914
-0.20313288288288311	-0.2639205346079258
-0.20593540540540545	-0.2673953137296948
-0.208737927927928	-0.2708535135011806
-0.21154045045045056	-0.2743101180555035
-0.2143429729729731	-0.2777762902165505
-0.21714549549549567	-0.28125698258137966
-0.21994801801801822	-0.2847496987462349
-0.22275054054054078	-0.2882444942379026
-0.2255530630630631	-0.29172520396363566
-0.22835558558558566	-0.2951718420318073
-0.23115810810810822	-0.2985640565984074
-0.23396063063063077	-0.3018853622770899
-0.23676315315315333	-0.3051276022204296
-0.23956567567567588	-0.3082947837401035
-0.24236819819819821	-0.31140522681941113
-0.24517072072072077	-0.3144910196585012
-0.24797324324324332	-0.3175941863030698
-0.2507757657657659	-0.32075971583231166
-0.25357828828828843	-0.32402651776107805
-0.256380810810811	-0.3274181848508812
-0.25918333333333354	-0.3309358680845203
-0.2619858558558559	-0.3345553840369351
-0.26478837837837843	-0.3382298361817645
-0.267590900900901	-0.3418977021290109
-0.27039342342342354	-0.34549486230984694
-0.2731959459459461	-0.3489678523765328
-0.27599846846846865	-0.35228509547500586
-0.2788009909909912	-0.35544322121293653
-0.28160351351351354	-0.3584667611765017
-0.2844060360360361	-0.361401225802496
-0.28720855855855865	-0.3643013382358676
-0.2900110810810812	-0.3672175158351336
-0.29281360360360376	-0.370184158190501
-0.2956161261261263	-0.37321277411206244
-0.29841864864864887	-0.37629160372440823
-0.3012211711711712	-0.37939156197891055
-0.30402369369369375	-0.38247657621328734
-0.3068262162162163	-0.3855152166308403
-0.30962873873873886	-0.3884902526558368
-0.3124312612612614	-0.39140346743838345
-0.31523378378378397	-0.3942745028789162
-0.3180363063063065	-0.397134255478179
-0.32083882882882886	-0.4000148907647577
-0.3236413513513514	-0.40293945776327655
-0.32644387387387397	-0.4059141288097463
-0.3292463963963965	-0.4089252837196942
-0.3320489189189191	-0.41194225814020247
-0.33485144144144163	-0.41492499349015655
-0.3376539639639642	-0.4178344993613391
-0.3404564864864865	-0.42064331481572736
-0.3432590090090091	-0.4233431983514847
-0.34606153153153163	-0.42594804114596974
-0.3488640540540542	-0.4284912541268421
-0.35166657657657674	-0.43101828539552234
-0.3544690990990993	-0.4335761234017659
-0.3572716216216216	-0.4362023489726654
-0.3600741441441442	-0.438916367030845
-0.36287666666666674	-0.4417148870659656
-0.3656791891891893	-0.44457268539264444
-0.36848171171171185	-0.44744842732922
-0.3712842342342344	-0.4502941475915305
-0.37408675675675696	-0.4530661501800799
-0.3768892792792793	-0.45573478073491436
-0.37969180180180184	-0.4582908110369042
-0.3824943243243244	-0.4607469899196851
-0.38529684684684695	-0.4631344695321797
-0.3880993693693695	-0.4654950406552345
-0.39090189189189206	-0.4678711121609238
-0.3937044144144146	-0.4702958993336207
-0.39650693693693695	-0.4727862038445814
-0.3993094594594595	-0.47533948523891345
-0.40211198198198206	-0.47793580691269344
-0.4049145045045046	-0.4805439765823142
-0.40771702702702717	-0.4831301284703
-0.4105195495495496	-0.4856664047691621
-0.41332207207207217	-0.48813745125267916
-0.4161245945945947	-0.4905431281559141
-0.4189271171171173	-0.49289695186979043
-0.4217296396396397	-0.4952209972441125
-0.4245321621621623	-0.4975389457017112
-0.42733468468468483	-0.49986938239310547
-0.4301372072072073	-0.5022212161423902
-0.4329397297297298	-0.5045923133782458
-0.4357422522522524	-0.5069713705263208
-0.4385447747747748	-0.5093420534720013
-0.4413472972972974	-0.5116878302951675
-0.44414981981981994	-0.5139958959176091
-0.4469523423423425	-0.5162591134600417
-0.44975486486486493	-0.5184757620226979
-0.4525573873873875	-0.5206477526084732
-0.45535990990991004	-0.5227785241989209
-0.4581624324324325	-0.5248718547810091
-0.46096495495495504	-0.5269323119535507
-0.4637674774774776	-0.5289672248299605
-0.46657000000000015	-0.530989218596831
-0.4693725225225226	-0.5330178628200433
-0.47217504504504515	-0.5350790725956823
-0.4749775675675677	-0.5372015846395864
-0.47778009009009015	-0.5394108964310054
-0.4805826126126127	-0.5417221318524718
-0.48338513513513526	-0.5441339757755855
-0.4861876576576578	-0.546625812963941
-0.48899018018018026	-0.5491594520660825
-0.4917927027027028	-0.5516855151556075
-0.49459522522522537	-0.5541531339608736
-0.4973977477477478	-0.5565204932204669
-0.5002002702702704	-0.5587633836271729
-0.5030027927927929	-0.5608794251532436
-0.5058053153153154	-0.5628868589246734
-0.5086078378378379	-0.5648183940078548
-0.5114103603603605	-0.5667120234983485
-0.514212882882883	-0.5686015314639448
-0.5170154054054055	-0.5705093459222368
-0.519817927927928	-0.572443495201858
-0.5226204504504506	-0.5743990171016118
-0.525422972972973	-0.5763627399867803
-0.5282254954954956	-0.5783193856836644
-0.5310280180180181	-0.5802567461838533
-0.5338305405405407	-0.5821682909247615
-0.5366330630630631	-0.5840527142505594
-0.5394355855855857	-0.5859111889333767
-0.5422381081081082	-0.5877439796816715
-0.5450406306306307	-0.5895482634920022
-0.5478431531531532	-0.5913184378726013
-0.5506456756756758	-0.5930490952854989
-0.5534481981981982	-0.5947396280578088
-0.5562507207207208	-0.5963985748132703
-0.5590532432432433	-0.5980456718127811
-0.5618557657657659	-0.5997102184404853
-0.5646582882882883	-0.6014256003904458
-0.5674608108108109	-0.6032212088446486
-0.5702633333333335	-0.6051140496074948
-0.5730658558558559	-0.6071026607433038
-0.5758683783783785	-0.6091654080531846
-0.578670900900901	-0.6112639652265875
-0.5814734234234236	-0.6133512198377191
-0.584275945945946	-0.615381495389456
-0.5870784684684686	-0.6173202893673753
-0.5898809909909911	-0.6191509185199346
-0.5926835135135136	-0.6208764575166807
-0.5954860360360361	-0.6225168110665851
-0.5982885585585587	-0.6241021848541339
-0.6010910810810811	-0.6256651573975338
-0.6038936036036037	-0.6272337273968296
-0.6066961261261262	-0.6288271148617806
-0.6094986486486488	-0.63045498535187
-0.6123011711711712	-0.6321195598769477
-0.6151036936936938	-0.6338191887650715
-0.6179062162162163	-0.635551683883899
-0.6207087387387388	-0.6373160652335168
-0.6235112612612613	-0.6391121960036508
-0.6263137837837839	-0.6409387144349881
-0.6291163063063064	-0.6427903637046521
-0.6319188288288289	-0.6446560307388858
-0.6347213513513514	-0.6465184879506582
-0.637523873873874	-0.6483561472964344
-0.6403263963963964	-0.6501463719929463
-0.643128918918919	-0.65186934679846
-0.6459314414414415	-0.6535113761335977
-0.6487339639639641	-0.6550667780995043
-0.6515364864864865	-0.6565381164428233
-0.6543390090090091	-0.6579351053922973
-0.6571415315315317	-0.6592728865561489
-0.6599440540540541	-0.6605703770657608
-0.6627465765765767	-0.6618490543940672
-0.6655490990990992	-0.6631320563957214
-0.6683516216216216	-0.6644430862654962
-0.6711541441441442	-0.6658045325372705
-0.6739566666666668	-0.6672345195359966
-0.6767591891891893	-0.6687431929257788
-0.6795617117117118	-0.6703291734313714
-0.6823642342342343	-0.6719774863461782
-0.6851667567567569	-0.6736601752189573
-0.6879692792792793	-0.6753401878453476
-0.6907718018018019	-0.6769781423556884
-0.6935743243243244	-0.6785405644431185
-0.696376846846847	-0.6800075068576901
-0.6991793693693694	-0.6813774022764338
-0.701981891891892	-0.6826676399203929
-0.7047844144144145	-0.6839105280187543
-0.707586936936937	-0.6851456431960906
-0.7103894594594595	-0.686410633925516
-0.7131919819819821	-0.6877329787307491
-0.7159945045045045	-0.6891248522042446
-0.7187970270270271	-0.6905822418976929
-0.7215995495495496	-0.692088132924993
-0.7244020720720722	-0.6936183853296157
-0.7272045945945946	-0.6951482655622
-0.7300071171171172	-0.6966576541045988
-0.7328096396396397	-0.6981336682154747
-0.7356121621621622	-0.6995705105293007
-0.7384146846846847	-0.7009673637672171
-0.7412172072072073	-0.7023257260243965
-0.7440197297297299	-0.7036475316435574
-0.7468222522522523	-0.7049347941783355
-0.7496247747747748	-0.706190627314787
-0.7524272972972974	-0.7074207383002685
-0.7552298198198198	-0.7086341830687439
-0.7580323423423424	-0.7098424661797906
-0.760834864864865	-0.7110568494202378
-0.7636373873873875	-0.7122846720662661
-0.76643990990991	-0.7135261681042939
-0.7692424324324325	-0.7147733583339997
-0.7720449549549551	-0.7160119912149705
-0.7748474774774775	-0.7172263834880274
-0.7776500000000001	-0.718405780317508
-0.7804525225225226	-0.7195500088179156
-0.7832550450450451	-0.7206721242652814
-0.7860575675675676	-0.7217965616918249
-0.7888600900900902	-0.7229527876045091
-0.7916626126126127	-0.7241661010398249
-0.7944651351351352	-0.7254484560979277
-0.7972676576576577	-0.7267924785381932
-0.8000701801801803	-0.7281710406146491
-0.8028727027027027	-0.7295430481203148
-0.8056752252252253	-0.7308640296550255
-0.8084777477477478	-0.7320984086776169
-0.8112802702702704	-0.7332296040227853
-0.8140827927927928	-0.7342646486565237
-0.8168853153153154	-0.7352317056466724
-0.8196878378378379	-0.736171153353463
-0.8224903603603604	-0.7371230383214438
-0.8252928828828829	-0.7381149206872624
-0.8280954054054055	-0.7391540262767704
-0.8308979279279279	-0.7402261922088005
-0.8337004504504505	-0.7413018269319688
-0.836502972972973	-0.7423467752113898
-0.8393054954954956	-0.7433343839058544
-0.842108018018018	-0.744254749977949
-0.8449105405405406	-0.7451181936583591
-0.8477130630630632	-0.745952049455076
-0.8505155855855856	-0.7467921733510399
-0.8533181081081082	-0.7476723110674889
-0.8561206306306307	-0.7486150541380191
-0.8589231531531533	-0.7496273479677842
-0.8617256756756757	-0.7507017169333425
-0.8645281981981983	-0.7518222160269092
-0.8673307207207208	-0.7529724078722075
-0.8701332432432433	-0.7541420255733569
-0.8729357657657658	-0.7553296384656525
-0.8757382882882884	-0.7565403257814395
-0.8785408108108108	-0.7577794311410684
-0.8813433333333334	-0.7590451225639794
-0.8841458558558559	-0.7603230759552306
-0.8869483783783785	-0.7615858891302798
-0.8897509009009009	-0.7627980664789882
-0.8925534234234235	-0.763925246188
-0.895355945945946	-0.7649445935643122
-0.8981584684684685	-0.7658526361193281
-0.900960990990991	-0.7666675499996854
-0.9037635135135136	-0.7674247908648805
-0.9065660360360361	-0.7681673253420398
-0.9093685585585587	-0.7689336945573741
-0.9121710810810811	-0.7697479839184307
-0.9149736036036036	-0.7706151410045006
-0.9177761261261261	-0.7715231735330103
-0.9205786486486487	-0.7724512486892827
-0.9233811711711712	-0.7733805203485544
-0.9261836936936938	-0.7743034547670695
-0.9289862162162162	-0.7752279303518814
-0.9317887387387388	-0.7761743083237937
-0.9345912612612612	-0.7771663352512866
-0.9373937837837838	-0.7782191777703671
-0.9401963063063064	-0.7793291896509247
-0.9429988288288289	-0.7804696470781316
-0.9458013513513515	-0.7815947278655916
-0.9486038738738739	-0.7826511075879163
-0.9514063963963965	-0.7835937181433807
-0.9542089189189189	-0.7844004867084167
-0.9570114414414415	-0.7850809083096657
-0.959813963963964	-0.7856751573070978
-0.9626164864864866	-0.7862435224632829
-0.9654190090090091	-0.7868492180994162
-0.9682215315315316	-0.7875399492285855
-0.9710240540540541	-0.7883341646923876
-0.9738265765765766	-0.7892164913677824
-0.9766290990990991	-0.790143863930745
-0.9794316216216217	-0.7910603437945292
-0.9822341441441442	-0.7919157489099199
-0.9850366666666668	-0.7926819698149358
-0.9878391891891892	-0.7933616512123587
-0.9906417117117118	-0.7939864980940106
-0.9934442342342342	-0.7946059429280155
-0.9962467567567568	-0.7952701072092772
-0.9990492792792793	-0.7960128331473082
-1.0018518018018019	-0.7968404465603506
-1.0046543243243244	-0.7977299080983599
-1.0074568468468468	-0.7986368224632764
-1.0102593693693693	-0.7995104964458226
-1.0130618918918919	-0.8003109655065501
-1.0158644144144144	-0.801022377690356
-1.018666936936937	-0.8016584592543632
-1.0214694594594596	-0.8022584835759269
-1.024271981981982	-0.8028752792170355
-1.0270745045045047	-0.803559296674168
-1.029877027027027	-0.8043438150352369
-1.0326795495495495	-0.8052357325310966
-1.035482072072072	-0.8062143563748441
-1.0382845945945947	-0.8072379449444747
-1.0410871171171172	-0.8082553832869523
-1.0438896396396395	-0.8092190545407384
-1.046692162162162	-0.8100950546910106
-1.0494946846846847	-0.8108682276895123
-1.0522972072072072	-0.8115414967831058
-1.0550997297297298	-0.8121308764355446
-1.0579022522522523	-0.8126587087613684
-1.0607047747747749	-0.8131477510427488
-1.0635072972972974	-0.8136178443768057
-1.06630981981982	-0.8140854728728587
-1.0691123423423423	-0.8145651931906395
-1.0719148648648649	-0.8150712045759265
-1.0747173873873874	-0.8156174829532942
-1.07751990990991	-0.8162157964727537
-1.0803224324324325	-0.8168721319190857
-1.0831249549549549	-0.8175830505296429
-1.0859274774774774	-0.818333820120371
-1.08873	-0.8190996787219504
-1.0915325225225225	-0.819850454166205
-1.094335045045045	-0.8205574412240497
-1.0971375675675676	-0.8212004568442071
-1.0999400900900902	-0.8217727627374467
-1.1027426126126127	-0.8222821820334202
-1.1055451351351353	-0.8227480232411204
-1.1083476576576576	-0.8231948840799079
-1.1111501801801802	-0.8236454898285537
-1.1139527027027027	-0.8241150136883946
-1.1167552252252253	-0.8246087160456919
-1.1195577477477479	-0.8251234546668805
-1.1223602702702702	-0.8256521454520946
-1.1251627927927927	-0.8261891526555494
-1.1279653153153153	-0.8267342770835548
-1.1307678378378379	-0.8272936086725785
-1.1335703603603604	-0.8278767875984496
-1.136372882882883	-0.8284916869336306
-1.1391754054054055	-0.8291386260710986
-1.141977927927928	-0.8298065228877631
-1.1447804504504504	-0.830472769662823
-1.147582972972973	-0.8311072970790101
-1.1503854954954955	-0.8316797603817827
-1.153188018018018	-0.8321676104723326
-1.1559905405405406	-0.8325624354413418
-1.1587930630630632	-0.8328725136527506
-1.1615955855855855	-0.8331208001583041
-1.164398108108108	-0.8333391000314482
-1.1672006306306306	-0.8335604053038359
-1.1700031531531532	-0.8338118517845139
-1.1728056756756757	-0.8341103398799967
-1.1756081981981983	-0.8344617487978636
-1.1784107207207208	-0.8348633046882202
-1.1812132432432432	-0.8353075718099341
-1.1840157657657657	-0.8357861300017126
-1.1868182882882883	-0.8362914103678251
-1.1896208108108108	-0.8368161869720794
-1.1924233333333334	-0.8373514234849846
-1.195225855855856	-0.8378840403870534
-1.1980283783783783	-0.8383963269171129
-1.2008309009009008	-0.8388680862788616
-1.2036334234234234	-0.8392814127078021
-1.206435945945946	-0.8396267311703388
-1.2092384684684685	-0.8399079122364538
-1.212040990990991	-0.8401442755357338
-1.2148435135135136	-0.8403681746725613
-1.2176460360360362	-0.840618329682934
-1.2204485585585585	-0.8409306098791218
-1.223251081081081	-0.8413289915867179
-1.2260536036036036	-0.8418195154103871
-1.2288561261261262	-0.8423891722412541
-1.2316586486486487	-0.8430100515391428
-1.2344611711711713	-0.8436473513504932
-1.2372636936936936	-0.8442685997307056
-1.2400662162162162	-0.8448511230915738
-1.2428687387387387	-0.8453855278987878
-1.2456712612612613	-0.8458744620157057
-1.2484737837837838	-0.8463276308755032
-1.2512763063063064	-0.8467553274868875
-1.254078828828829	-0.8471631249610978
-1.2568813513513515	-0.8475497493613365
-1.2596838738738738	-0.8479087632195068
-1.2624863963963964	-0.8482330989221115
-1.265288918918919	-0.8485203148333478
-1.2680914414414415	-0.8487761656216888
-1.270893963963964	-0.8490147927569124
-1.2736964864864866	-0.8492552666819451
-1.276499009009009	-0.8495157756056577
-1.2793015315315315	-0.8498078183762325
-1.282104054054054	-0.8501328688663394
-1.2849065765765766	-0.8504830573640815
-1.2877090990990991	-0.8508457964946969
-1.2905116216216217	-0.8512105965288241
-1.2933141441441443	-0.8515752537945322
-1.2961166666666666	-0.8519486263623863
-1.2989191891891891	-0.8523483904769904
-1.3017217117117117	-0.8527941011863912
-1.3045242342342342	-0.853297841617048
-1.3073267567567568	-0.8538559618778532
-1.3101292792792794	-0.8544453492281563
-1.312931801801802	-0.8550262682202211
-1.3157343243243242	-0.8555515104120675
-1.3185368468468468	-0.8559792162690179
-1.3213393693693694	-0.8562851731462734
-1.324141891891892	-0.8564702896770054
-1.3269444144144145	-0.8565604215004037
-1.329746936936937	-0.8565983129707385
-1.3325494594594596	-0.8566302206387668
-1.335351981981982	-0.8566917705582104
-1.3381545045045045	-0.8567980020367272
-1.340957027027027	-0.8569411493608445
-1.3437595495495496	-0.8570969543316619
-1.3465620720720721	-0.8572371539116892
-1.3493645945945947	-0.8573434033531346
-1.352167117117117	-0.8574171962924491
-1.3549696396396396	-0.8574816641214595
-1.3577721621621621	-0.8575740765837099
-1.3605746846846847	-0.857731403234373
-1.3633772072072072	-0.8579741398011906
-1.3661797297297298	-0.8582946564901341
-1.3689822522522523	-0.8586550948248552
-1.3717847747747747	-0.8589966483385723
-1.3745872972972972	-0.8592579680220019
-1.3773898198198198	-0.8593968781574965
-1.3801923423423423	-0.8594078943491712
-1.382994864864865	-0.8593289232196286
[truncated: 6 more rows]
