# Supplementary material for: Isolation of a planar π-aromatic Bi5− ring in a cobalt-based inverse-sandwich-type complex
Source: Nat Chem. 2025 Jan 20;17(4):547–55. doi: 10.1038/s41557-024-01713-8 (PMC11964920; doi:10.1038/s41557-024-01713-8)
Supplement: Supplementary file 4 — Original magnetic data of compound 1 and origin file of Fig. 3. [file 41557_2024_1713_MOESM4_ESM.zip › sr_and_T/27.json]

{
   "comment": "corrected Loops",
   "temperature": 1,
   "measures": [
      {
         "sr": 0.128,
         "angle": 0,
         "trans": 0,
         "cool_t": 1,
         "comment": "to H_stop",
         "data": [
            [
               -1.3999,
               -0.8549574294212599
            ],
            [
               -1.3970974874874873,
               -0.8546165122174212
            ],
            [
               -1.394294974974975,
               -0.8544620472255162
            ],
            [
               -1.3914924624624623,
               -0.8544865832188723
            ],
            [
               -1.3886899499499499,
               -0.854647703995516
            ],
            [
               -1.3858874374374373,
               -0.8548770506149594
            ],
            [
               -1.3830849249249249,
               -0.8550958351329007
            ],
            [
               -1.3802824124124122,
               -0.855232866844118
            ],
            [
               -1.3774798998998998,
               -0.8552403330638005
            ],
            [
               -1.3746773873873872,
               -0.8551031687510969
            ],
            [
               -1.3718748748748748,
               -0.8548396650317225
            ],
            [
               -1.3690723623623622,
               -0.8544934742238908
            ],
            [
               -1.3662698498498498,
               -0.8541196131858388
            ],
            [
               -1.3634673373373372,
               -0.8537687052175746
            ],
            [
               -1.3606648248248248,
               -0.8534740394095512
            ],
            [
               -1.3578623123123121,
               -0.8532449782496809
            ],
            [
               -1.3550597997997997,
               -0.8530681578478216
            ],
            [
               -1.3522572872872871,
               -0.8529154720102163
            ],
            [
               -1.3494547747747747,
               -0.8527557899983148
            ],
            [
               -1.346652262262262,
               -0.8525663625169284
            ],
            [
               -1.3438497497497497,
               -0.8523402087547394
            ],
            [
               -1.341047237237237,
               -0.8520873009035833
            ],
            [
               -1.3382447247247247,
               -0.851829541558724
            ],
            [
               -1.335442212212212,
               -0.8515916303891573
            ],
            [
               -1.3326396996996996,
               -0.8513912459328081
            ],
            [
               -1.329837187187187,
               -0.8512321002791056
            ],
            [
               -1.3270346746746746,
               -0.8511023374044675
            ],
            [
               -1.324232162162162,
               -0.8509788255768169
            ],
            [
               -1.3214296496496496,
               -0.8508358006199506
            ],
            [
               -1.318627137137137,
               -0.8506547624568798
            ],
            [
               -1.3158246246246246,
               -0.8504320396138909
            ],
            [
               -1.313022112112112,
               -0.8501811830384175
            ],
            [
               -1.3102195995995995,
               -0.8499290856512953
            ],
            [
               -1.307417087087087,
               -0.8497068707372508
            ],
            [
               -1.3046145745745745,
               -0.8495384347796391
            ],
            [
               -1.301812062062062,
               -0.8494304503457163
            ],
            [
               -1.2990095495495495,
               -0.8493673144725391
            ],
            [
               -1.2962070370370369,
               -0.8493130543153213
            ],
            [
               -1.2934045245245245,
               -0.8492200366314195
            ],
            [
               -1.2906020120120119,
               -0.8490421578459553
            ],
            [
               -1.2877994994994995,
               -0.8487487066795295
            ],
            [
               -1.2849969869869868,
               -0.8483347635032354
            ],
            [
               -1.2821944744744744,
               -0.8478249356269371
            ],
            [
               -1.2793919619619618,
               -0.8472691362756862
            ],
            [
               -1.2765894494494494,
               -0.846731409243126
            ],
            [
               -1.2737869369369368,
               -0.8462747840825632
            ],
            [
               -1.2709844244244244,
               -0.8459462311814321
            ],
            [
               -1.2681819119119118,
               -0.8457656739420418
            ],
            [
               -1.2653793993993994,
               -0.8457217799583683
            ],
            [
               -1.2625768868868867,
               -0.8457753033050162
            ],
            [
               -1.2597743743743743,
               -0.8458686903983001
            ],
            [
               -1.2569718618618617,
               -0.845939097949248
            ],
            [
               -1.2541693493493493,
               -0.8459313239833743
            ],
            [
               -1.2513668368368367,
               -0.8458075388598241
            ],
            [
               -1.2485643243243243,
               -0.8455519192936632
            ],
            [
               -1.2457618118118117,
               -0.8451698956706902
            ],
            [
               -1.2429592992992993,
               -0.8446832012888813
            ],
            [
               -1.2401567867867866,
               -0.8441228302473327
            ],
            [
               -1.2373542742742742,
               -0.843522156126273
            ],
            [
               -1.2345517617617616,
               -0.8429118929920754
            ],
            [
               -1.2317492492492492,
               -0.8423175778408101
            ],
            [
               -1.2289467367367366,
               -0.8417592173311846
            ],
            [
               -1.2261442242242242,
               -0.8412520392342756
            ],
            [
               -1.2233417117117116,
               -0.8408071337507161
            ],
            [
               -1.2205391991991992,
               -0.8404311574688195
            ],
            [
               -1.2177366866866866,
               -0.8401249976108054
            ],
            [
               -1.2149341741741742,
               -0.8398820353865539
            ],
            [
               -1.2121316616616615,
               -0.8396870915937187
            ],
            [
               -1.2093291491491491,
               -0.8395170953990071
            ],
            [
               -1.2065266366366365,
               -0.839343990190071
            ],
            [
               -1.203724124124124,
               -0.839139568949551
            ],
            [
               -1.2009216116116115,
               -0.8388811243063117
            ],
            [
               -1.198119099099099,
               -0.8385563190702414
            ],
            [
               -1.1953165865865865,
               -0.8381657359600534
            ],
            [
               -1.192514074074074,
               -0.8377221687980283
            ],
            [
               -1.1897115615615614,
               -0.8372466928779995
            ],
            [
               -1.186909049049049,
               -0.8367625813765645
            ],
            [
               -1.1841065365365364,
               -0.8362888674227926
            ],
            [
               -1.181304024024024,
               -0.8358355257988774
            ],
            [
               -1.1785015115115114,
               -0.8354017824748652
            ],
            [
               -1.175698998998999,
               -0.8349780851513797
            ],
            [
               -1.1728964864864864,
               -0.8345510883707163
            ],
            [
               -1.170093973973974,
               -0.8341100034279165
            ],
            [
               -1.1672914614614613,
               -0.8336521689183094
            ],
            [
               -1.164488948948949,
               -0.8331858865276248
            ],
            [
               -1.1616864364364363,
               -0.8327293948597957
            ],
            [
               -1.158883923923924,
               -0.8323060709011805
            ],
            [
               -1.1560814114114113,
               -0.8319371744520843
            ],
            [
               -1.153278898898899,
               -0.8316342972500901
            ],
            [
               -1.1504763863863863,
               -0.8313938723562818
            ],
            [
               -1.1476738738738739,
               -0.8311955697415848
            ],
            [
               -1.1448713613613613,
               -0.831005305170133
            ],
            [
               -1.1420688488488488,
               -0.8307822525072667
            ],
            [
               -1.1392663363363362,
               -0.8304880784751351
            ],
            [
               -1.1364638238238238,
               -0.8300959646140045
            ],
            [
               -1.1336613113113112,
               -0.8295970338502079
            ],
            [
               -1.1308587987987986,
               -0.8290025317629404
            ],
            [
               -1.1280562862862862,
               -0.8283412942566537
            ],
            [
               -1.1252537737737738,
               -0.8276533045269723
            ],
            [
               -1.1224512612612612,
               -0.8269811294204921
            ],
            [
               -1.1196487487487485,
               -0.8263614559723493
            ],
            [
               -1.1168462362362361,
               -0.8258187313044878
            ],
            [
               -1.1140437237237237,
               -0.8253621524772086
            ],
            [
               -1.111241211211211,
               -0.8249862237551742
            ],
            [
               -1.1084386986986985,
               -0.8246741288002336
            ],
            [
               -1.105636186186186,
               -0.824402542858369
            ],
            [
               -1.1028336736736737,
               -0.8241463902430151
            ],
            [
               -1.100031161161161,
               -0.8238824151041861
            ],
            [
               -1.0972286486486484,
               -0.8235911003984469
            ],
            [
               -1.094426136136136,
               -0.8232571742313857
            ],
            [
               -1.0916236236236236,
               -0.8228694250925699
            ],
            [
               -1.088821111111111,
               -0.8224206465437025
            ],
            [
               -1.0860185985985984,
               -0.8219082375812597
            ],
            [
               -1.083216086086086,
               -0.8213354376496096
            ],
            [
               -1.0804135735735736,
               -0.8207126121766471
            ],
            [
               -1.077611061061061,
               -0.8200576711825134
            ],
            [
               -1.0748085485485483,
               -0.8193947629418546
            ],
            [
               -1.072006036036036,
               -0.818750854432092
            ],
            [
               -1.0692035235235235,
               -0.8181505505293938
            ],
            [
               -1.066401011011011,
               -0.8176102610277902
            ],
            [
               -1.0635984984984983,
               -0.8171333165632574
            ],
            [
               -1.060795985985986,
               -0.8167076496364729
            ],
            [
               -1.0579934734734735,
               -0.8163071319854767
            ],
            [
               -1.0551909609609609,
               -0.8158967109832
            ],
            [
               -1.0523884484484483,
               -0.8154403830812011
            ],
            [
               -1.0495859359359359,
               -0.8149101200826387
            ],
            [
               -1.0467834234234235,
               -0.8142934266660762
            ],
            [
               -1.0439809109109108,
               -0.8135974221589894
            ],
            [
               -1.0411783983983982,
               -0.8128481785749808
            ],
            [
               -1.0383758858858858,
               -0.8120852895275824
            ],
            [
               -1.0355733733733734,
               -0.8113529391884262
            ],
            [
               -1.0327708608608608,
               -0.8106897097836413
            ],
            [
               -1.0299683483483482,
               -0.8101197226925284
            ],
            [
               -1.0271658358358358,
               -0.809647343179983
            ],
            [
               -1.0243633233233234,
               -0.8092566966300256
            ],
            [
               -1.0215608108108107,
               -0.8089159317302822
            ],
            [
               -1.0187582982982981,
               -0.8085849056691945
            ],
            [
               -1.0159557857857857,
               -0.8082241197399959
            ],
            [
               -1.0131532732732733,
               -0.8078025330357179
            ],
            [
               -1.0103507607607607,
               -0.8073023619445473
            ],
            [
               -1.007548248248248,
               -0.8067199647565403
            ],
            [
               -1.0047457357357357,
               -0.8060630970625904
            ],
            [
               -1.0019432232232233,
               -0.8053458409228869
            ],
            [
               -0.9991407107107106,
               -0.8045830610273783
            ],
            [
               -0.9963381981981981,
               -0.8037861819257031
            ],
            [
               -0.9935356856856856,
               -0.8029614642626737
            ],
            [
               -0.9907331731731731,
               -0.8021110092145334
            ],
            [
               -0.9879306606606606,
               -0.8012357593281318
            ],
            [
               -0.9851281481481481,
               -0.8003391027671436
            ],
            [
               -0.9823256356356356,
               -0.7994295313751469
            ],
            [
               -0.9795231231231231,
               -0.7985211860712642
            ],
            [
               -0.9767206106106106,
               -0.7976319042728508
            ],
            [
               -0.973918098098098,
               -0.7967792944595162
            ],
            [
               -0.9711155855855855,
               -0.7959760958185809
            ],
            [
               -0.968313073073073,
               -0.7952263910925352
            ],
            [
               -0.9655105605605605,
               -0.7945240234760046
            ],
            [
               -0.962708048048048,
               -0.7938538916507345
            ],
            [
               -0.9599055355355355,
               -0.7931958784932704
            ],
            [
               -0.957103023023023,
               -0.7925303054710274
            ],
            [
               -0.9543005105105105,
               -0.7918432770244852
            ],
            [
               -0.951497997997998,
               -0.7911302625208747
            ],
            [
               -0.9486954854854854,
               -0.7903967716127981
            ],
            [
               -0.9458929729729728,
               -0.7896558600182568
            ],
            [
               -0.9430904604604604,
               -0.7889231861135092
            ],
            [
               -0.9402879479479478,
               -0.7882111189631873
            ],
            [
               -0.9374854354354354,
               -0.7875237302231314
            ],
            [
               -0.9346829229229228,
               -0.7868542764162153
            ],
            [
               -0.9318804104104104,
               -0.7861860550430662
            ],
            [
               -0.9290778978978977,
               -0.7854965105124032
            ],
            [
               -0.9262753853853853,
               -0.7847634745963772
            ],
            [
               -0.9234728728728727,
               -0.783971749218042
            ],
            [
               -0.9206703603603603,
               -0.7831180831996145
            ],
            [
               -0.9178678478478477,
               -0.7822130120130835
            ],
            [
               -0.9150653353353353,
               -0.781278904219546
            ],
            [
               -0.9122628228228227,
               -0.78034463889332
            ],
            [
               -0.9094603103103103,
               -0.779438312519235
            ],
            [
               -0.9066577977977976,
               -0.7785799593328195
            ],
            [
               -0.9038552852852852,
               -0.777776295442381
            ],
            [
               -0.9010527727727726,
               -0.7770189545729157
            ],
            [
               -0.8982502602602602,
               -0.7762867248005619
            ],
            [
               -0.8954477477477477,
               -0.7755511920389215
            ],
            [
               -0.8926452352352352,
               -0.7747842580887971
            ],
            [
               -0.8898427227227227,
               -0.7739654910167545
            ],
            [
               -0.8870402102102102,
               -0.7730873235034065
            ],
            [
               -0.8842376976976977,
               -0.7721567202173816
            ],
            [
               -0.8814351851851852,
               -0.7711929150226909
            ],
            [
               -0.8786326726726726,
               -0.7702218973448591
            ],
            [
               -0.8758301601601601,
               -0.7692692047785807
            ],
            [
               -0.8730276476476476,
               -0.768353016408144
            ],
            [
               -0.8702251351351351,
               -0.767479424371917
            ],
            [
               -0.8674226226226226,
               -0.7666411311605668
            ],
            [
               -0.8646201101101101,
               -0.7658198591933788
            ],
            [
               -0.8618175975975975,
               -0.7649917374080916
            ],
            [
               -0.859015085085085,
               -0.7641341283813983
            ],
            [
               -0.8562125725725724,
               -0.7632319938006179
            ],
            [
               -0.8534100600600599,
               -0.7622820566130439
            ],
            [
               -0.8506075475475474,
               -0.7612936493699178
            ],
            [
               -0.8478050350350349,
               -0.7602860574564172
            ],
            [
               -0.8450025225225224,
               -0.7592831167650665
            ],
            [
               -0.8422000100100099,
               -0.7583065503284314
            ],
            [
               -0.8393974974974974,
               -0.7573698389136148
            ],
            [
               -0.8365949849849849,
               -0.7564742460238335
            ],
            [
               -0.8337924724724723,
               -0.7556080203488578
            ],
            [
               -0.8309899599599598,
               -0.7547489512682279
            ],
            [
               -0.8281874474474473,
               -0.7538695875757605
            ],
            [
               -0.8253849349349348,
               -0.7529437723547336
            ],
            [
               -0.8225824224224223,
               -0.7519528581428014
            ],
            [
               -0.8197799099099098,
               -0.7508901016546607
            ],
            [
               -0.8169773973973973,
               -0.7497622388875302
            ],
            [
               -0.8141748848848848,
               -0.7485879616704272
            ],
            [
               -0.8113723723723723,
               -0.747393762764517
            ],
            [
               -0.8085698598598597,
               -0.7462082039596747
            ],
            [
               -0.8057673473473472,
               -0.7450559605939224
            ],
            [
               -0.8029648348348347,
               -0.7439529593913179
            ],
            [
               -0.8001623223223222,
               -0.7429035930498505
            ],
            [
               -0.7973598098098097,
               -0.7419004697364893
            ],
            [
               -0.7945572972972972,
               -0.740926576564855
            ],
            [
               -0.7917547847847847,
               -0.7399592369279405
            ],
            [
               -0.7889522722722722,
               -0.7389749211547864
            ],
            [
               -0.7861497597597596,
               -0.7379538755116497
            ],
            [
               -0.7833472472472471,
               -0.7368836596288226
            ],
            [
               -0.7805447347347346,
               -0.7357609774471474
            ],
            [
               -0.7777422222222221,
               -0.7345915763525578
            ],
            [
               -0.7749397097097096,
               -0.7333883902997596
            ],
            [
               -0.7721371971971971,
               -0.7321684398275283
            ],
            [
               -0.7693346846846846,
               -0.7309492170241179
            ],
            [
               -0.7665321721721721,
               -0.7297453425750065
            ],
            [
               -0.7637296596596596,
               -0.728566178044053
            ],
            [
               -0.760927147147147,
               -0.7274148311979312
            ],
            [
               -0.7581246346346345,
               -0.726288654841865
            ],
            [
               -0.755322122122122,
               -0.7251809819913692
            ],
            [
               -0.7525196096096095,
               -0.7240835449059269
            ],
            [
               -0.749717097097097,
               -0.7229888686717852
            ],
            [
               -0.7469145845845845,
               -0.7218919605597472
            ],
            [
               -0.744112072072072,
               -0.7207908379033061
            ],
            [
               -0.7413095595595595,
               -0.7196857994815657
            ],
            [
               -0.738507047047047,
               -0.7185777508454289
            ],
            [
               -0.7357045345345344,
               -0.7174662211401386
            ],
            [
               -0.7329020220220219,
               -0.716347847436014
            ],
            [
               -0.7300995095095094,
               -0.7152159907153395
            ],
            [
               -0.7272969969969969,
               -0.7140617992433558
            ],
            [
               -0.7244944844844844,
               -0.7128765442296523
            ],
            [
               -0.7216919719719719,
               -0.7116545719892886
            ],
            [
               -0.7188894594594594,
               -0.7103959119924984
            ],
            [
               -0.7160869469469469,
               -0.7091075747345044
            ],
            [
               -0.7132844344344343,
               -0.7078029009595486
            ],
            [
               -0.7104819219219218,
               -0.706498906649048
            ],
            [
               -0.7076794094094093,
               -0.705212232024425
            ],
            [
               -0.7048768968968968,
               -0.7039548273593511
            ],
            [
               -0.7020743843843843,
               -0.7027306996426335
            ],
            [
               -0.6992718718718718,
               -0.7015348048929917
            ],
            [
               -0.6964693593593593,
               -0.7003545444635233
            ],
            [
               -0.6936668468468468,
               -0.6991734921373232
            ],
            [
               -0.6908643343343343,
               -0.6979762124725182
            ],
            [
               -0.6880618218218217,
               -0.6967526012852847
            ],
            [
               -0.6852593093093092,
               -0.6955002637660529
            ],
            [
               -0.6824567967967967,
               -0.6942240566196128
            ],
            [
               -0.6796542842842842,
               -0.6929328854042064
            ],
            [
               -0.6768517717717717,
               -0.6916348542790414
            ],
            [
               -0.6740492592592592,
               -0.6903325576550364
            ],
            [
               -0.6712467467467467,
               -0.6890204061104915
            ],
            [
               -0.6684442342342342,
               -0.687685300673323
            ],
            [
               -0.6656417217217216,
               -0.6863108515957083
            ],
            [
               -0.6628392092092091,
               -0.6848840261041182
            ],
            [
               -0.6600366966966966,
               -0.6834020521244005
            ],
            [
               -0.6572341841841841,
               -0.6818770036664246
            ],
            [
               -0.6544316716716716,
               -0.6803359600144737
            ],
            [
               -0.6516291591591591,
               -0.6788158953364454
            ],
            [
               -0.6488266466466466,
               -0.6773541652572304
            ],
            [
               -0.6460241341341341,
               -0.6759770729919132
            ],
            [
               -0.6432216216216216,
               -0.6746899616751896
            ],
            [
               -0.640419109109109,
               -0.6734722027472719
            ],
            [
               -0.6376165965965965,
               -0.672279258654424
            ],
            [
               -0.634814084084084,
               -0.6710519827337662
            ],
            [
               -0.6320115715715715,
               -0.669731067259907
            ],
            [
               -0.629209059059059,
               -0.6682727728605474
            ],
            [
               -0.6264065465465465,
               -0.6666613769461059
            ],
            [
               -0.623604034034034,
               -0.6649144642816336
            ],
            [
               -0.6208015215215215,
               -0.6630791214463599
            ],
            [
               -0.617999009009009,
               -0.6612197499501834
            ],
            [
               -0.6151964964964964,
               -0.6594007821801302
            ],
            [
               -0.6123939839839839,
               -0.6576692570904579
            ],
            [
               -0.6095914714714714,
               -0.6560424219343893
            ],
            [
               -0.6067889589589589,
               -0.6545041455788796
            ],
            [
               -0.6039864464464464,
               -0.6530113306376596
            ],
            [
               -0.6011839339339339,
               -0.6515084682121054
            ],
            [
               -0.5983814214214214,
               -0.6499459303793879
            ],
            [
               -0.5955789089089089,
               -0.6482963548577424
            ],
            [
               -0.5927763963963963,
               -0.6465639668925323
            ],
            [
               -0.5899738838838838,
               -0.6447837933759323
            ],
            [
               -0.5871713713713713,
               -0.6430108282700867
            ],
            [
               -0.5843688588588588,
               -0.6413023547322207
            ],
            [
               -0.5815663463463463,
               -0.6396988345565662
            ],
            [
               -0.5787638338338338,
               -0.638209335206769
            ],
            [
               -0.5759613213213213,
               -0.6368061799388927
            ],
            [
               -0.5731588088088088,
               -0.6354307529420928
            ],
            [
               -0.5703562962962963,
               -0.6340090065677426
            ],
            [
               -0.5675537837837837,
               -0.6324722412083436
            ],
            [
               -0.5647512712712712,
               -0.630777077094168
            ],
            [
               -0.5619487587587587,
               -0.6289187186726195
            ],
            [
               -0.5591462462462462,
               -0.6269335672414945
            ],
            [
               -0.5563437337337337,
               -0.6248903623549898
            ],
            [
               -0.5535412212212212,
               -0.6228723715752559
            ],
            [
               -0.5507387087087087,
               -0.6209556948351711
            ],
            [
               -0.5479361961961962,
               -0.6191897587191485
            ],
            [
               -0.5451336836836836,
               -0.6175852876628922
            ],
            [
               -0.5423311711711711,
               -0.616112746393307
            ],
            [
               -0.5395286586586586,
               -0.614711188781621
            ],
            [
               -0.5367261461461461,
               -0.6133045618965162
            ],
            [
               -0.5339236336336336,
               -0.6118206430696526
            ],
            [
               -0.5311211211211211,
               -0.6102074227330194
            ],
            [
               -0.5283186086086086,
               -0.6084428916435307
            ],
            [
               -0.5255160960960961,
               -0.6065363936176755
            ],
            [
               -0.5227135835835836,
               -0.6045222207510719
            ],
            [
               -0.519911071071071,
               -0.6024481771518724
            ],
            [
               -0.5171085585585585,
               -0.6003628508065563
            ],
            [
               -0.514306046046046,
               -0.598305117986475
            ],
            [
               -0.5115035335335335,
               -0.5962981733294611
            ],
            [
               -0.508701021021021,
               -0.5943486458900997
            ],
            [
               -0.5058985085085085,
               -0.5924497472379924
            ],
            [
               -0.503095995995996,
               -0.5905864119288196
            ],
            [
               -0.5002934834834833,
               -0.5887402712887585
            ],
            [
               -0.49749097097097084,
               -0.5868929589525655
            ],
            [
               -0.4946884584584583,
               -0.585027326777806
            ],
            [
               -0.4918859459459458,
               -0.5831271848265823
            ],
            [
               -0.4890834334334333,
               -0.5811767681252801
            ],
            [
               -0.4862809209209208,
               -0.5791610852661865
            ],
            [
               -0.4834784084084083,
               -0.5770676960545793
            ],
            [
               -0.48067589589589577,
               -0.5748895947798979
            ],
            [
               -0.47787338338338325,
               -0.572628133762125
            ],
            [
               -0.47507087087087074,
               -0.5702946367336862
            ],
            [
               -0.47226835835835823,
               -0.5679096603474152
            ],
            [
               -0.4694658458458457,
               -0.5654996592032987
            ],
            [
               -0.4666633333333332,
               -0.5630917900627733
            ],
            [
               -0.4638608208208207,
               -0.5607083682231577
            ],
            [
               -0.4610583083083082,
               -0.5583627454289753
            ],
            [
               -0.4582557957957957,
               -0.5560579877391735
            ],
            [
               -0.45545328328328316,
               -0.5537888098264189
            ],
            [
               -0.45265077077077065,
               -0.5515460890812498
            ],
            [
               -0.44984825825825814,
               -0.5493223464870122
            ],
            [
               -0.4470457457457456,
               -0.5471161885572509
            ],
            [
               -0.4442432332332331,
               -0.5449340141801389
            ],
            [
               -0.4414407207207206,
               -0.5427882119092595
            ],
            [
               -0.4386382082082081,
               -0.540692297744636
            ],
            [
               -0.4358356956956956,
               -0.5386545501138245
            ],
            [
               -0.43303318318318307,
               -0.5366723031615979
            ],
            [
               -0.43023067067067056,
               -0.5347289477028165
            ],
            [
               -0.42742815815815804,
               -0.5327948915704454
            ],
            [
               -0.42462564564564553,
               -0.5308325097753395
            ],
            [
               -0.421823133133133,
               -0.5288038714790501
            ],
            [
               -0.4190206206206205,
               -0.5266791675815575
            ],
            [
               -0.416218108108108,
               -0.524443547387476
            ],
            [
               -0.4134155955955955,
               -0.5221005532359276
            ],
            [
               -0.410613083083083,
               -0.5196713393944783
            ],
            [
               -0.40781057057057046,
               -0.5171900410363971
            ],
            [
               -0.40500805805805795,
               -0.5146966497161779
            ],
            [
               -0.40220554554554544,
               -0.5122292713906175
            ],
            [
               -0.39940303303303293,
               -0.5098175848830281
            ],
            [
               -0.3966005205205205,
               -0.5074787706428506
            ],
            [
               -0.3937980080080079,
               -0.5052163747318208
            ],
            [
               -0.3909954954954955,
               -0.5030217935777366
            ],
            [
               -0.3881929829829829,
               -0.5008775394360226
            ],
            [
               -0.3853904704704705,
               -0.4987612762674356
            ],
            [
               -0.38258795795795786,
               -0.4966497588025648
            ],
            [
               -0.37978544544544546,
               -0.4945221183897835
            ],
            [
               -0.37698293293293283,
               -0.4923622453468632
            ],
            [
               -0.37418042042042043,
               -0.49016019825036383
            ],
            [
               -0.3713779079079078,
               -0.48791260454119095
            ],
            [
               -0.3685753953953954,
               -0.4856219795523329
            ],
            [
               -0.3657728828828828,
               -0.4832949055407095
            ],
            [
               -0.3629703703703704,
               -0.4809391757295951
            ],
            [
               -0.36016785785785776,
               -0.4785603293314976
            ],
            [
               -0.35736534534534536,
               -0.47615837980456754
            ],
            [
               -0.35456283283283274,
               -0.4737257891598664
            ],
            [
               -0.35176032032032034,
               -0.47124768255455746
            ],
            [
               -0.3489578078078077,
               -0.4687048345758564
            ],
            [
               -0.3461552952952953,
               -0.46607915066339994
            ],
            [
               -0.3433527827827827,
               -0.46336043618343675
            ],
            [
               -0.3405502702702703,
               -0.4605525171727527
            ],
            [
               -0.33774775775775767,
               -0.4576765668307079
            ],
            [
               -0.33494524524524527,
               -0.4547699808923099
            ],
            [
               -0.33214273273273265,
               -0.4518802862818746
            ],
            [
               -0.32934022022022025,
               -0.44905507020412755
            ],
            [
               -0.3265377077077076,
               -0.44633031952005575
            ],
            [
               -0.323735195195195,
               -0.4437203755560616
            ],
            [
               -0.3209326826826826,
               -0.4412125947486767
            ],
            [
               -0.31813017017017,
               -0.43876869840951616
            ],
            [
               -0.3153276576576576,
               -0.4363329620476637
            ],
            [
               -0.31252514514514496,
               -0.43384536868443563
            ],
            [
               -0.30972263263263256,
               -0.4312562691643679
            ],
            [
               -0.30692012012011993,
               -0.42853848981951403
            ],
            [
               -0.30411760760760753,
               -0.42569344818470456
            ],
            [
               -0.3013150950950949,
               -0.4227495369483625
            ],
            [
               -0.2985125825825825,
               -0.41975331226068446
            ],
            [
               -0.2957100700700699,
               -0.41675616590296644
            ],
            [
               -0.2929075575575575,
               -0.4138004851608821
            ],
            [
               -0.29010504504504486,
               -0.41090937510600806
            ],
            [
               -0.28730253253253246,
               -0.4080828045295498
            ],
            [
               -0.28450002002001984,
               -0.4053009308364737
            ],
            [
               -0.28169750750750744,
               -0.40253305163183317
            ],
            [
               -0.2788949949949948,
               -0.39974888351064713
            ],
            [
               -0.2760924824824824,
               -0.3969282585724448
            ],
            [
               -0.2732899699699698,
               -0.3940660507565438
            ],
            [
               -0.2704874574574574,
               -0.39117093941675707
            ],
            [
               -0.26768494494494477,
               -0.38825886103817275
            ],
            [
               -0.26488243243243237,
               -0.3853439101308347
            ],
            [
               -0.26207991991991975,
               -0.38243035788095436
            ],
            [
               -0.25927740740740735,
               -0.37950903791416446
            ],
            [
               -0.2564748948948947,
               -0.3765597397238363
            ],
            [
               -0.2536723823823823,
               -0.3735590084913548
            ],
            [
               -0.2508698698698697,
               -0.3704906630010185
            ],
            [
               -0.2480673573573573,
               -0.3673551591836637
            ],
            [
               -0.24526484484484468,
               -0.3641740924714555
            ],
            [
               -0.24246233233233228,
               -0.3609876324865018
            ],
            [
               -0.23965981981981965,
               -0.3578450378317413
            ],
            [
               -0.23685730730730725,
               -0.35479081772479254
            ],
            [
               -0.23405479479479463,
               -0.35185075940062793
            ],
            [
               -0.23125228228228223,
               -0.3490223364484524
            ],
            [
               -0.2284497697697696,
               -0.3462728124997186
            ],
            [
               -0.2256472572572572,
               -0.34354601943307034
            ],
            [
               -0.22284474474474458,
               -0.34077607008135957
            ],
            [
               -0.22004223223223218,
               -0.33790405252476186
            ],
            [
               -0.21723971971971956,
               -0.33489277837867815
            ],
            [
               -0.21443720720720716,
               -0.33173524827973344
            ],
            [
               -0.21163469469469454,
               -0.3284544653927803
            ],
            [
               -0.20883218218218214,
               -0.3250949297423269
            ],
            [
               -0.2060296696696695,
               -0.3217087007326074
            ],
            [
               -0.2032271571571571,
               -0.31834049563346717
            ],
            [
               -0.2004246446446445,
               -0.31501640109982487
            ],
            [
               -0.1976221321321321,
               -0.31173940820941354
            ],
            [
               -0.19481961961961947,
               -0.30849262262467786
            ],
            [
               -0.19201710710710707,
               -0.305248454474182
            ],
            [
               -0.18921459459459444,
               -0.3019802085361591
            ],
            [
               -0.18641208208208204,
               -0.2986718862317248
            ],
            [
               -0.18360956956956942,
               -0.29532284759006383
            ],
            [
               -0.18080705705705702,
               -0.29194594286754766
            ],
            [
               -0.1780045445445444,
               -0.2885601135421299
            ],
            [
               -0.175202032032032,
               -0.28518045062805825
            ],
            [
               -0.17239951951951937,
               -0.28180960384922993
            ],
            [
               -0.16959700700700697,
               -0.27843395597337517
            ],
            [
               -0.16679449449449435,
               -0.27502628691468956
            ],
            [
               -0.16399198198198195,
               -0.27155433851655136
            ],
            [
               -0.16118946946946933,
               -0.2679925488985965
            ],
            [
               -0.15838695695695693,
               -0.26433298891173224
            ],
            [
               -0.1555844444444443,
               -0.26059162829437776
            ],
            [
               -0.1527819319319319,
               -0.25680746299046714
            ],
            [
               -0.14997941941941928,
               -0.25303428883481877
            ],
            [
               -0.14717690690690688,
               -0.24932727228369317
            ],
            [
               -0.14437439439439426,
               -0.24572817598788554
            ],
            [
               -0.14157188188188186,
               -0.24225359713215405
            ],
            [
               -0.13876936936936923,
               -0.23888971773521572
            ],
            [
               -0.13596685685685683,
               -0.23559513468759757
            ],
            [
               -0.1331643443443442,
               -0.232310954545971
            ],
            [
               -0.1303618318318318,
               -0.22897525157540582
            ],
            [
               -0.1275593193193192,
               -0.22553782789655846
            ],
            [
               -0.12475680680680679,
               -0.22197129902199564
            ],
            [
               -0.12195429429429416,
               -0.2182757726444488
            ],
            [
               -0.11915178178178176,
               -0.21447635374979074
            ],
            [
               -0.11634926926926914,
               -0.21061475758041698
            ],
            [
               -0.11354675675675674,
               -0.2067378215822931
            ],
            [
               -0.11074424424424412,
               -0.202886267614788
            ],
            [
               -0.10794173173173172,
               -0.19908659321885447
            ],
            [
               -0.1051392192192191,
               -0.19534771231549625
            ],
            [
               -0.10233670670670669,
               -0.1916623928087413
            ],
            [
               -0.09953419419419407,
               -0.18801217631932882
            ],
            [
               -0.09673168168168167,
               -0.1843737163498293
            ],
            [
               -0.09392916916916905,
               -0.18072449377610894
            ],
            [
               -0.09112665665665665,
               -0.17704654577276518
            ],
            [
               -0.08832414414414402,
               -0.17332784906976495
            ],
            [
               -0.08552163163163162,
               -0.1695619256504975
            ],
            [
               -0.082719119119119,
               -0.1657467547972566
            ],
            [
               -0.0799166066066066,
               -0.16188403132399393
            ],
            [
               -0.07711409409409398,
               -0.15797928398000688
            ],
            [
               -0.07431158158158158,
               -0.15404262267862578
            ],
            [
               -0.07150906906906895,
               -0.15008925823224173
            ],
            [
               -0.06870655655655655,
               -0.14613872017657342
            ],
            [
               -0.06590404404404393,
               -0.14221201229462427
            ],
            [
               -0.06310153153153153,
               -0.13832670776056027
            ],
            [
               -0.06029901901901891,
               -0.1344909310608623
            ],
            [
               -0.057496506506506506,
               -0.1306979472236539
            ],
            [
               -0.054693993993993884,
               -0.1269233603139257
            ],
            [
               -0.05189148148148148,
               -0.12312654117119298
            ],
            [
               -0.04908896896896886,
               -0.11925690194404076
            ],
            [
               -0.04628645645645646,
               -0.1152642658887637
            ],
            [
               -0.04348394394394384,
               -0.11111123810156043
            ],
            [
               -0.040681431431431436,
               -0.10678458161455051
            ],
            [
               -0.037878918918918814,
               -0.10230245524481824
            ],
            [
               -0.03507640640640641,
               -0.09771508565874004
            ],
            [
               -0.03227389389389379,
               -0.09309789655955553
            ],
            [
               -0.02947138138138139,
               -0.08853796048634988
            ],
            [
               -0.026668868868868767,
               -0.08411640634009138
            ],
            [
               -0.023866356356356366,
               -0.07989063898280768
            ],
            [
               -0.021063843843843744,
               -0.07588055854266995
            ],
            [
               -0.018261331331331343,
               -0.07206227440468671
            ],
            [
               -0.01545881881881872,
               -0.06837121536572721
            ],
            [
               -0.01265630630630632,
               -0.064714397225903
            ],
            [
               -0.009853793793793697,
               -0.060989425796707075
            ],
            [
               -0.007051281281281296,
               -0.057106120338198174
            ],
            [
               -0.004248768768768674,
               -0.05300587319349237
            ],
            [
               -0.001446256256256273,
               -0.048674239761984484
            ],
            [
               0.0013562562562563496,
               -0.04414373046368547
            ],
            [
               0.00415876876876875,
               -0.03948603253969474
            ],
            [
               0.006961281281281373,
               -0.03479539857642977
            ],
            [
               0.009763793793793774,
               -0.030167089866568353
            ],
            [
               0.012566306306306396,
               -0.02567600912181156
            ],
            [
               0.015368818818818797,
               -0.021360656783031118
            ],
            [
               0.01817133133133142,
               -0.01721625964704332
            ],
            [
               0.02097384384384382,
               -0.01319864038514218
            ],
            [
               0.023776356356356443,
               -0.00923768280444015
            ],
            [
               0.026578868868868843,
               -0.005256797108869171
            ],
            [
               0.029381381381381466,
               -0.0011932542788933853
            ],
            [
               0.03218389389389387,
               0.0029859322481678996
            ],
            [
               0.03498640640640649,
               0.007276669061778374
            ],
            [
               0.03778891891891911,
               0.01164074066663634
            ],
            [
               0.04059143143143151,
               0.016017992531664582
            ],
            [
               0.043393943943944135,
               0.020344146120450768
            ],
            [
               0.046196456456456536,
               0.024569141423510743
            ],
            [
               0.04899896896896916,
               0.028670840733071135
            ],
            [
               0.05180148148148156,
               0.03266034155330744
            ],
            [
               0.05460399399399418,
               0.03657763220347332
            ],
            [
               0.05740650650650658,
               0.04047915469125041
            ],
            [
               0.060209019019019205,
               0.04442117796546352
            ],
            [
               0.0630115315315316,
               0.04844403190133406
            ],
            [
               0.06581404404404423,
               0.052561864073835673
            ],
            [
               0.06861655655655663,
               0.0567607798056915
            ],
            [
               0.07141906906906925,
               0.061005569840273055
            ],
            [
               0.07422158158158165,
               0.06525254719615425
            ],
            [
               0.07702409409409428,
               0.06946414679477186
            ],
            [
               0.07982660660660668,
               0.07362047801087723
            ],
            [
               0.0826291191191193,
               0.07772410854947809
            ],
            [
               0.0854316316316317,
               0.08179664952942478
            ],
            [
               0.08823414414414432,
               0.0858684671486235
            ],
            [
               0.09103665665665672,
               0.0899651686986358
            ],
            [
               0.09383916916916935,
               0.0940956332355194
            ],
            [
               0.09664168168168175,
               0.09824589496314096
            ],
            [
               0.09944419419419437,
               0.10238126926353619
            ],
            [
               0.10224670670670677,
               0.10645634716107366
            ],
            [
               0.10504921921921939,
               0.11042977399733911
            ],
            [
               0.10785173173173179,
               0.114278973419355
            ],
            [
               0.11065424424424442,
               0.11800978524362038
            ],
            [
               0.11345675675675682,
               0.12165746261605637
            ],
            [
               0.11625926926926944,
               0.1252781818480594
            ],
            [
               0.11906178178178184,
               0.12893330470963016
            ],
            [
               0.12186429429429446,
               0.13267109971806557
            ],
            [
               0.12466680680680686,
               0.13651165416036726
            ],
            [
               0.12746931931931949,
               0.14043991705267578
            ],
            [
               0.13027183183183189,
               0.14440940739975672
            ],
            [
               0.1330743443443445,
               0.1483558285814499
            ],
            [
               0.1358768568568569,
               0.15221667606814493
            ],
            [
               0.13867936936936953,
               0.15595091721116106
            ],
            [
               0.14148188188188193,
               0.1595526205981016
            ],
            [
               0.14428439439439456,
               0.16305412159571386
            ],
            [
               0.14708690690690696,
               0.16651743402292019
            ],
            [
               0.14988941941941958,
               0.17001620860279842
            ],
            [
               0.15269193193193198,
               0.17361349162168793
            ],
            [
               0.1554944444444446,
               0.1773419319789976
            ],
            [
               0.158296956956957,
               0.18119247396129556
            ],
            [
               0.16109946946946962,
               0.18511512233491756
            ],
            [
               0.16390198198198203,
               0.18903180529841734
            ],
            [
               0.16670449449449465,
               0.19285775938612904
            ],
            [
               0.16950700700700705,
               0.19652530155760628
            ],
            [
               0.17230951951951967,
               0.20000310434966506
            ],
            [
               0.17511203203203207,
               0.20330537101332002
            ],
            [
               0.1779145445445447,
               0.20648823224200463
            ],
            [
               0.1807170570570571,
               0.20963438267306211
            ],
            [
               0.18351956956956972,
               0.21283035356100044
            ],
            [
               0.18632208208208212,
               0.21614289600111425
            ],
            [
               0.18912459459459474,
               0.21960114105704243
            ],
            [
               0.19192710710710714,
               0.22318948313990494
            ],
            [
               0.19472961961961976,
               0.22685302939487317
            ],
            [
               0.19753213213213217,
               0.23051388582932453
            ],
            [
               0.2003346446446448,
               0.23409353735099503
            ],
            [
               0.2031371571571572,
               0.23753496419078457
            ],
            [
               0.2059396696696698,
               0.24081834137438762
            ],
            [
               0.2087421821821822,
               0.24396608564578925
            ],
            [
               0.21154469469469483,
               0.2470360632107882
            ],
            [
               0.21434720720720724,
               0.2501050732860248
            ],
            [
               0.21714971971971986,
               0.253247357569934
            ],
            [
               0.21995223223223226,
               0.2565141500449588
            ],
            [
               0.22275474474474488,
               0.2599198697422678
            ],
            [
               0.22555725725725728,
               0.26343863180322125
            ],
            [
               0.2283597697697699,
               0.2670118732377659
            ],
            [
               0.2311622822822823,
               0.2705648590388052
            ],
            [
               0.23396479479479493,
               0.2740274657744691
            ],
            [
               0.23676730730730733,
               0.27735354683928326
            ],
            [
               0.23956981981981995,
               0.2805336264108642
            ],
            [
               0.24237233233233235,
               0.2835975000692196
            ],
            [
               0.24517484484484497,
               0.2866060347714202
            ],
            [
               0.24797735735735738,
               0.28963433824267726
            ],
            [
               0.25077986986987,
               0.2927507585141934
            ],
            [
               0.2535823823823824,
               0.29599729075969294
            ],
            [
               0.256384894894895,
               0.2993766299107138
            ],
            [
               0.2591874074074074,
               0.30284940594577925
            ],
            [
               0.26198991991992004,
               0.3063425129666656
            ],
            [
               0.26479243243243245,
               0.30976656677171
            ],
            [
               0.26759494494494507,
               0.31303813752382925
            ],
            [
               0.27039745745745747,
               0.31610112206789764
            ],
            [
               0.2731999699699701,
               0.3189417831174458
            ],
            [
               0.2760024824824825,
               0.3215935594792889
            ],
            [
               0.2788049949949951,
               0.3241303456293745
            ],
            [
               0.2816075075075075,
               0.32664988346977186
            ],
            [
               0.28441002002002014,
               0.32925143712535276
            ],
            [
               0.28721253253253254,
               0.3320133670214056
            ],
            [
               0.29001504504504516,
               0.33497619636034215
            ],
            [
               0.29281755755755756,
               0.3381352750432517
            ],
            [
               0.2956200700700702,
               0.3414445919584891
            ],
            [
               0.2984225825825826,
               0.34483035762189074
            ],
            [
               0.3012250950950952,
               0.3482104718051735
            ],
            [
               0.3040276076076076,
               0.3515145853689443
            ],
            [
               0.30683012012012023,
               0.35469953337731286
            ],
            [
               0.30963263263263263,
               0.35775641231999955
            ],
            [
               0.31243514514514525,
               0.3607080471493481
            ],
            [
               0.31523765765765766,
               0.3635983179137382
            ],
            [
               0.3180401701701703,
               0.36647700271244343
            ],
            [
               0.3208426826826827,
               0.36938482581144483
            ],
            [
               0.3236451951951953,
               0.37234301285391236
            ],
            [
               0.3264477077077077,
               0.37535001467408313
            ],
            [
               0.3292502202202203,
               0.3783857073519983
            ],
            [
               0.3320527327327327,
               0.38142105308516305
            ],
            [
               0.33485524524524535,
               0.38442962958015026
            ],
            [
               0.33765775775775775,
               0.38739706888566494
            ],
            [
               0.34046027027027037,
               0.39032536074739
            ],
            [
               0.34326278278278277,
               0.3932308330284917
            ],
            [
               0.3460652952952954,
               0.3961367918038834
            ],
            [
               0.3488678078078078,
               0.3990635711477919
            ],
            [
               0.3516703203203204,
               0.4020195410102445
            ],
            [
               0.3544728328328328,
               0.40499621530295804
            ],
            [
               0.35727534534534544,
               0.40796915751588814
            ],
            [
               0.36007785785785784,
               0.4109044032387631
            ],
            [
               0.36288037037037046,
               0.4137682784609591
            ],
            [
               0.36568288288288286,
               0.4165373988317611
            ],
            [
               0.3684853953953955,
               0.41920563387621745
            ],
            [
               0.3712879079079079,
               0.4217858829467592
            ],
            [
               0.3740904204204205,
               0.4243062513073099
            ],
            [
               0.3768929329329329,
               0.4268020316755473
            ],
            [
               0.37969544544544553,
               0.42930617701731477
            ],
            [
               0.38249795795795793,
               0.43184128341797345
            ],
            [
               0.38530047047047056,
               0.4344154132740199
            ],
            [
               0.38810298298298296,
               0.4370226583924035
            ],
            [
               0.3909054954954956,
               0.4396476966792304
            ],
            [
               0.393708008008008,
               0.4422723181629813
            ],
            [
               0.3965105205205206,
               0.44488141857083763
            ],
            [
               0.3993130330330332,
               0.4474664131777777
            ],
            [
               0.4021155455455456,
               0.45002520074396557
            ],
            [
               0.40491805805805825,
               0.4525592394897897
            ],
            [
               0.40772057057057065,
               0.4550694339077719
            ],
            [
               0.4105230830830833,
               0.4575529436651946
            ],
            [
               0.4133255955955957,
               0.46000256450574195
            ],
            [
               0.4161281081081083,
               0.4624091814459512
            ],
            [
               0.4189306206206207,
               0.46476640855563667
            ],
            [
               0.4217331331331333,
               0.4670754573244118
            ],
            [
               0.4245356456456457,
               0.4693479586160356
            ],
            [
               0.42733815815815834,
               0.4716050646814156
            ],
            [
               0.43014067067067074,
               0.4738724927654725
            ],
            [
               0.43294318318318337,
               0.4761727657289243
            ],
            [
               0.43574569569569577,
               0.47851716063613225
            ],
            [
               0.4385482082082084,
               0.4809002919288945
            ],
            [
               0.4413507207207208,
               0.4832996159402765
            ],
            [
               0.4441532332332334,
               0.48568061029082665
            ],
            [
               0.4469557457457458,
               0.4880064527167529
            ],
            [
               0.44975825825825844,
               0.49024936635981087
            ],
            [
               0.45256077077077084,
               0.4924000165696465
            ],
            [
               0.45536328328328346,
               0.4944717602629811
            ],
            [
               0.45816579579579586,
               0.4964980781813402
            ],
            [
               0.4609683083083085,
               0.49852368610510567
            ],
            [
               0.4637708208208209,
               0.5005919079422383
            ],
            [
               0.4665733333333335,
               0.5027321899874508
            ],
            [
               0.4693758458458459,
               0.5049516807171004
            ],
            [
               0.47217835835835853,
               0.5072335498192682
            ],
            [
               0.47498087087087093,
               0.5095425700437659
            ],
            [
               0.47778338338338355,
               0.5118361447190238
            ],
            [
               0.48058589589589595,
               0.5140772151881299
            ],
            [
               0.4833884084084086,
               0.5162449150402613
            ],
            [
               0.486190920920921,
               0.5183396432953515
            ],
            [
               0.4889934334334336,
               0.5203811318498792
            ],
            [
               0.491795945945946,
               0.5224004344895536
            ],
            [
               0.4945984584584586,
               0.5244287643869872
            ],
            [
               0.497400970970971,
               0.5264870765860172
            ],
            [
               0.5002034834834836,
               0.5285799114271568
            ],
            [
               0.503005995995996,
               0.5306954320280215
            ],
            [
               0.5058085085085087,
               0.5328113673856918
            ],
            [
               0.5086110210210211,
               0.534904494593542
            ],
            [
               0.5114135335335337,
               0.5369600861685178
            ],
            [
               0.5142160460460461,
               0.5389778290257929
            ],
            [
               0.5170185585585587,
               0.5409720518753709
            ],
            [
               0.5198210710710711,
               0.5429661975115632
            ],
            [
               0.5226235835835837,
               0.5449835930460036
            ],
            [
               0.5254260960960961,
               0.54703794571535
            ],
            [
               0.5282286086086088,
               0.5491271283621235
            ],
            [
               0.5310311211211212,
               0.5512326608722078
            ],
            [
               0.5338336336336338,
               0.553325247788095
            ],
            [
               0.5366361461461462,
               0.5553745248641226
            ],
            [
               0.5394386586586588,
               0.55735959015657
            ],
            [
               0.5422411711711712,
               0.5592765238966759
            ],
            [
               0.5450436836836838,
               0.561140088595024
            ],
            [
               0.5478461961961962,
               0.5629788175618937
            ],
            [
               0.5506487087087089,
               0.5648250464902889
            ],
            [
               0.5534512212212213,
               0.5667032913754861
            ],
            [
               0.5562537337337339,
               0.5686210621886514
            ],
            [
               0.5590562462462463,
               0.570565460023005
            ],
            [
               0.5618587587587589,
               0.5725069683305626
            ],
            [
               0.5646612712712713,
               0.5744093714696321
            ],
            [
               0.5674637837837839,
               0.5762425699324945
            ],
            [
               0.5702662962962963,
               0.5779939683518149
            ],
            [
               0.573068808808809,
               0.5796744854417728
            ],
            [
               0.5758713213213213,
               0.5813169679452423
            ],
            [
               0.578673833833834,
               0.5829673071893975
            ],
            [
               0.5814763463463464,
               0.5846710064615896
            ],
            [
               0.584278858858859,
               0.5864594966397763
            ],
            [
               0.5870813713713714,
               0.588340616523195
            ],
            [
               0.589883883883884,
               0.5902963194606405
            ],
            [
               0.5926863963963964,
               0.5922882969342622
            ],
            [
               0.595488908908909,
               0.5942696246001404
            ],
            [
               0.5982914214214214,
               0.5961986075705659
            ],
            [
               0.6010939339339341,
               0.5980503708872198
            ],
            [
               0.6038964464464465,
               0.5998226026564277
            ],
            [
               0.6066989589589589,
               0.6015338959973009
            ],
            [
               0.6095014714714717,
               0.6032156399920876
            ],
            [
               0.6123039839839841,
               0.6049005194683601
            ],
            [
               0.6151064964964965,
               0.60661168822148
            ],
            [
               0.6179090090090089,
               0.6083562616886056
            ],
            [
               0.6207115215215218,
               0.6101251110898165
            ],
            [
               0.6235140340340342,
               0.6118986376268771
            ],
            [
               0.6263165465465466,
               0.61365608033243
            ],
            [
               0.629119059059059,
               0.6153847071286365
            ],
            [
               0.6319215715715718,
               0.6170853650209172
            ],
            [
               0.6347240840840842,
               0.6187722594737426
            ],
            [
               0.6375265965965966,
               0.6204669871719093
            ],
            [
               0.640329109109109,
               0.6221889897248534
            ],
            [
               0.6431316216216219,
               0.6239459664806952
            ],
            [
               0.6459341341341343,
               0.6257278958817838
            ],
            [
               0.6487366466466467,
               0.6275071236070215
            ],
            [
               0.651539159159159,
               0.6292448947584872
            ],
            [
               0.6543416716716719,
               0.6309024586159855
            ],
            [
               0.6571441841841843,
               0.6324532369480829
            ],
            [
               0.6599466966966967,
               0.6338920864548319
            ],
            [
               0.6627492092092091,
               0.635238561972695
            ],
            [
               0.665551721721722,
               0.6365330012496144
            ],
            [
               0.6683542342342343,
               0.6378265554794458
            ],
            [
               0.6711567467467467,
               0.6391682089968218
            ],
            [
               0.6739592592592591,
               0.6405927340306119
            ],
            [
               0.676761771771772,
               0.6421131328894558
            ],
            [
               0.6795642842842844,
               0.6437195917834166
            ],
            [
               0.6823667967967968,
               0.6453848447221331
            ],
            [
               0.6851693093093092,
               0.6470738436013657
            ],
            [
               0.687971821821822,
               0.6487544073004925
            ],
            [
               0.6907743343343344,
               0.6504054486902986
            ],
            [
               0.6935768468468468,
               0.6520204234387026
            ],
            [
               0.6963793593593592,
               0.653605402634793
            ],
            [
               0.6991818718718721,
               0.6551730145986905
            ],
            [
               0.7019843843843845,
               0.6567348033407048
            ],
            [
               0.7047868968968969,
               0.6582949012080661
            ],
            [
               0.7075894094094093,
               0.6598472471469488
            ],
            [
               0.7103919219219221,
               0.6613771874891696
            ],
            [
               0.7131944344344345,
               0.6628666959639671
            ],
            [
               0.7159969469469469,
               0.6643012081075383
            ],
            [
               0.7187994594594593,
               0.6656755899820392
            ],
            [
               0.7216019719719722,
               0.6669971694208408
            ],
            [
               0.7244044844844846,
               0.6682848525193668
            ],
            [
               0.727206996996997,
               0.669564704933757
            ],
            [
               0.7300095095095094,
               0.6708635101357552
            ],
            [
               0.7328120220220222,
               0.6722023525202794
            ],
            [
               0.7356145345345346,
               0.6735920788666414
            ],
            [
               0.738417047047047,
               0.6750317039689835
            ],
            [
               0.7412195595595594,
               0.6765097824222825
            ],
            [
               0.7440220720720723,
               0.6780078665353226
            ],
            [
               0.7468245845845847,
               0.6795047155549041
            ],
            [
               0.7496270970970971,
               0.6809800181209511
            ],
            [
               0.7524296096096099,
               0.6824169168968994
            ],
            [
               0.7552321221221223,
               0.6838033003472568
            ],
            [
               0.7580346346346347,
               0.6851323364145889
            ],
            [
               0.7608371471471471,
               0.6864028516632952
            ],
            [
               0.76363965965966,
               0.6876198815430075
            ],
            [
               0.7664421721721724,
               0.6887952029122979
            ],
            [
               0.7692446846846848,
               0.6899471978521172
            ],
            [
               0.7720471971971972,
               0.691099266396163
            ],
            [
               0.77484970970971,
               0.6922763438153636
            ],
            [
               0.7776522222222224,
               0.6934998103851941
            ],
            [
               0.7804547347347348,
               0.6947819330319449
            ],
            [
               0.7832572472472472,
               0.6961215746361438
            ],
            [
               0.7860597597597601,
               0.6975029260487273
            ],
            [
               0.7888622722722725,
               0.6988983316239841
            ],
            [
               0.7916647847847849,
               0.7002750370429778
            ],
            [
               0.7944672972972973,
               0.701604280299903
            ],
            [
               0.7972698098098101,
               0.7028700846090581
            ],
            [
               0.8000723223223225,
               0.7040748416783507
            ],
            [
               0.8028748348348349,
               0.7052394981609573
            ],
            [
               0.8056773473473473,
               0.7063977355528519
            ],
            [
               0.8084798598598602,
               0.7075854971551794
            ],
            [
               0.8112823723723726,
               0.7088289130395982
            ],
            [
               0.814084884884885,
               0.7101344881831682
            ],
            [
               0.8168873973973974,
               0.7114849913286143
            ],
            [
               0.8196899099099102,
               0.7128428588410636
            ],
            [
               0.8224924224224226,
               0.7141605723285156
            ],
            [
               0.825294934934935,
               0.7153951277468487
            ],
            [
               0.8280974474474474,
               0.7165221759583515
            ],
            [
               0.8308999599599602,
               0.7175452424993838
            ],
            [
               0.8337024724724726,
               0.7184967594675917
            ],
            [
               0.836504984984985,
               0.7194301012067441
            ],
            [
               0.8393074974974974,
               0.7204046501466284
            ],
            [
               0.8421100100100103,
               0.7214682177276559
            ],
            [
               0.8449125225225227,
               0.72264214154826
            ],
            [
               0.8477150350350351,
               0.723913713073365
            ],
            [
               0.8505175475475475,
               0.7252384355028385
            ],
            [
               0.8533200600600603,
               0.7265516327157988
            ],
            [
               0.8561225725725727,
               0.727786069218995
            ],
            [
               0.8589250850850851,
               0.7288904099741342
            ],
            [
               0.8617275975975975,
               0.7298431302538093
            ],
            [
               0.8645301101101104,
               0.7306579392840895
            ],
            [
               0.8673326226226228,
               0.7313794258659965
            ],
            [
               0.8701351351351352,
               0.7320706076949126
            ],
            [
               0.8729376476476476,
               0.7327964141768752
            ],
            [
               0.8757401601601604,
               0.7336081241603121
            ],
            [
               0.8785426726726728,
               0.7345331459766167
            ],
            [
               0.8813451851851852,
               0.7355725404075737
            ],
            [
               0.8841476976976976,
               0.7367060591404349
            ],
            [
               0.8869502102102105,
               0.7379021019862746
            ],
            [
               0.8897527227227229,
               0.739128664927434
            ],
            [
               0.8925552352352353,
               0.740361454491175
            ],
            [
               0.8953577477477477,
               0.7415867705122159
            ],
            [
               0.8981602602602605,
               0.7427989419418384
            ],
            [
               0.9009627727727729,
               0.7439942257117016
            ],
            [
               0.9037652852852853,
               0.7451643785996385
            ],
            [
               0.9065677977977977,
               0.7462931338846626
            ],
            [
               0.9093703103103106,
               0.7473575762348179
            ],
            [
               0.912172822822823,
               0.7483343850858071
            ],
            [
               0.9149753353353354,
               0.7492088664713883
            ],
            [
               0.9177778478478478,
               0.749983382291207
            ],
            [
               0.9205803603603606,
               0.7506817145122098
            ],
            [
               0.923382872872873,
               0.7513471245408092
            ],
            [
               0.9261853853853854,
               0.7520339737037696
            ],
            [
               0.9289878978978978,
               0.752795026665287
            ],
            [
               0.9317904104104107,
               0.7536681694752281
            ],
            [
               0.9345929229229231,
               0.7546666585409132
            ],
            [
               0.9373954354354355,
               0.7557760180348398
            ],
            [
               0.9401979479479479,
               0.7569586407939399
            ],
            [
               0.9430004604604607,
               0.7581647091068691
            ],
            [
               0.9458029729729731,
               0.7593460546866102
            ],
            [
               0.9486054854854855,
               0.7604686881849145
            ],
            [
               0.9514079979979979,
               0.761520235963902
            ],
            [
               0.9542105105105108,
               0.7625102403552875
            ],
            [
               0.9570130230230232,
               0.7634636198561062
            ],
            [
               0.9598155355355356,
               0.764409760606565
            ],
            [
               0.962618048048048,
               0.7653710064029926
            ],
            [
               0.9654205605605608,
               0.7663543314914321
            ],
            [
               0.9682230730730732,
               0.7673487596637669
            ],
            [
               0.9710255855855856,
               0.7683290898800705
            ],
            [
               0.973828098098098,
               0.7692644032621296
            ],
            [
               0.9766306106106108,
               0.7701283568841906
            ],
            [
               0.9794331231231233,
               0.77090787328708
            ],
            [
               0.9822356356356357,
               0.7716075804148574
            ],
            [
               0.985038148148148,
               0.772248920379706
            ],
            [
               0.9878406606606609,
               0.772864640863745
            ],
            [
               0.9906431731731733,
               0.7734907802985529
            ],
            [
               0.9934456856856857,
               0.7741588082540107
            ],
            [
               0.9962481981981981,
               0.7748901674534598
            ],
            [
               0.9990507107107109,
               0.7756943201646171
            ],
            [
               1.0018532232232233,
               0.7765700150942605
            ],
            [
               1.0046557357357357,
               0.7775084031791328
            ],
            [
               1.0074582482482481,
               0.7784962336313574
            ],
            [
               1.010260760760761,
               0.7795177545411729
            ],
            [
               1.0130632732732734,
               0.7805549048598956
            ],
            [
               1.0158657857857858,
               0.781586472654612
            ],
            [
               1.0186682982982982,
               0.7825876213408354
            ],
            [
               1.021470810810811,
               0.7835312173272906
            ],
            [
               1.0242733233233234,
               0.7843916838303382
            ],
            [
               1.0270758358358358,
               0.785150922896855
            ],
            [
               1.0298783483483482,
               0.7858046700180008
            ],
            [
               1.032680860860861,
               0.7863669804499116
            ],
            [
               1.0354833733733735,
               0.7868707282893053
            ],
            [
               1.0382858858858859,
               0.7873630502996598
            ],
            [
               1.0410883983983983,
               0.7878962701418233
            ],
            [
               1.0438909109109111,
               0.7885164435747176
            ],
            [
               1.0466934234234235,
               0.7892526808284497
            ],
            [
               1.049495935935936,
               0.7901104177235332
            ],
            [
               1.0522984484484483,
               0.7910707512299477
            ],
            [
               1.0551009609609612,
               0.7920961382064662
            ],
            [
               1.0579034734734736,
               0.7931407725093926
            ],
            [
               1.060705985985986,
               0.7941624808469974
            ],
            [
               1.0635084984984984,
               0.7951325290313116
            ],
            [
               1.0663110110110112,
               0.7960404784482307
            ],
            [
               1.0691135235235236,
               0.7968929329859766
            ],
            [
               1.071916036036036,
               0.7977070875179673
            ],
            [
               1.0747185485485484,
               0.7985017117674764
            ],
            [
               1.0775210610610613,
               0.7992889756872248
            ],
            [
               1.0803235735735737,
               0.8000700741610982
            ],
            [
               1.083126086086086,
               0.8008361024072137
            ],
            [
               1.0859285985985985,
               0.8015736116184464
            ],
            [
               1.0887311111111113,
               0.8022724704394233
            ],
            [
               1.0915336236236237,
               0.8029327349520634
            ],
            [
               1.0943361361361361,
               0.8035675408752245
            ],
            [
               1.0971386486486485,
               0.8042004867298089
            ],
            [
               1.0999411611611614,
               0.8048580667649627
            ],
            [
               1.1027436736736738,
               0.8055596840948744
            ],
            [
               1.1055461861861862,
               0.8063088959005309
            ],
            [
               1.1083486986986986,
               0.8070893673310997
            ],
            [
               1.1111512112112114,
               0.8078675459172515
            ],
            [
               1.1139537237237238,
               0.808601784562452
            ],
            [
               1.1167562362362362,
               0.8092553186335456
            ],
            [
               1.119558748748749,
               0.8098089634508692
            ],
            [
               1.1223612612612615,
               0.810269218062629
            ],
            [
               1.1251637737737739,
               0.8106687596471054
            ],
            [
               1.1279662862862863,
               0.8110587006294434
            ],
            [
               1.130768798798799,
               0.8114946804148522
            ],
            [
               1.1335713113113115,
               0.8120209695792124
            ],
            [
               1.136373823823824,
               0.8126575499005717
            ],
            [
               1.1391763363363363,
               0.8133943033430844
            ],
            [
               1.1419788488488491,
               0.8141942404875373
            ],
            [
               1.1447813613613615,
               0.8150048315677112
            ],
            [
               1.147583873873874,
               0.8157739096261472
            ],
            [
               1.1503863863863864,
               0.8164651509729912
            ],
            [
               1.1531888988988992,
               0.817068288543064
            ],
            [
               1.1559914114114116,
               0.8176009305646577
            ],
            [
               1.158793923923924,
               0.818101573998139
            ],
            [
               1.1615964364364364,
               0.8186162253114679
            ],
            [
               1.1643989489489492,
               0.8191830473599504
            ],
            [
               1.1672014614614616,
               0.8198199956322167
            ],
            [
               1.170003973973974,
               0.8205193345790822
            ],
            [
               1.1728064864864864,
               0.8212506145973439
            ],
            [
               1.1756089989989993,
               0.8219709226701679
            ],
            [
               1.1784115115115117,
               0.8226389096511872
            ],
            [
               1.181214024024024,
               0.8232279881599165
            ],
            [
               1.1840165365365365,
               0.823734515892516
            ],
            [
               1.1868190490490493,
               0.8241785449676318
            ],
            [
               1.1896215615615617,
               0.8245972051927293
            ],
            [
               1.1924240740740741,
               0.8250331557545136
            ],
            [
               1.1952265865865865,
               0.8255220124920593
            ],
            [
               1.1980290990990994,
               0.826082787962432
            ],
            [
               1.2008316116116118,
               0.8267141838348497
            ],
            [
               1.2036341241241242,
               0.8273975063827983
            ],
            [
               1.2064366366366366,
               0.8281047642850119
            ],
            [
               1.2092391491491494,
               0.8288088976545429
            ],
            [
               1.2120416616616618,
               0.8294925861798994
            ],
            [
               1.2148441741741742,
               0.8301528023798268
            ],
            [
               1.2176466866866866,
               0.8307999050129038
            ],
            [
               1.2204491991991995,
               0.8314520049434866
            ],
            [
               1.2232517117117119,
               0.8321269036036585
            ],
            [
               1.2260542242242243,
               0.8328345861717485
            ],
            [
               1.2288567367367367,
               0.833572863030497
            ],
            [
               1.2316592492492495,
               0.8343274894325645
            ],
            [
               1.234461761761762,
               0.8350764443688903
            ],
            [
               1.2372642742742743,
               0.8357966146653222
            ],
            [
               1.2400667867867867,
               0.8364704027454539
            ],
            [
               1.2428692992992996,
               0.8370899748594853
            ],
            [
               1.245671811811812,
               0.8376578696404229
            ],
            [
               1.2484743243243244,
               0.8381840916445391
            ],
            [
               1.2512768368368368,
               0.8386810923720005
            ],
            [
               1.2540793493493496,
               0.8391587325842251
            ],
            [
               1.256881861861862,
               0.8396211969572906
            ],
            [
               1.2596843743743744,
               0.8400669733489021
            ],
            [
               1.2624868868868868,
               0.8404917590985344
            ],
            [
               1.2652893993993997,
               0.8408929934928053
            ],
            [
               1.268091911911912,
               0.8412740712902083
            ],
            [
               1.2708944244244245,
               0.8416463977921786
            ],
            [
               1.2736969369369369,
               0.8420282512767239
            ],
            [
               1.2764994494494497,
               0.842440617398696
            ],
            [
               1.279301961961962,
               0.8429013069352418
            ],
            [
               1.2821044744744745,
               0.8434193430958745
            ],
            [
               1.284906986986987,
               0.8439915650042147
            ],
            [
               1.2877094994994998,
               0.8446026591951024
            ],
            [
               1.2905120120120122,
               0.8452286702638405
            ],
            [
               1.2933145245245246,
               0.8458428725208893
            ],
            [
               1.296117037037037,
               0.846422119344169
            ],
            [
               1.2989195495495498,
               0.8469516862425364
            ],
            [
               1.3017220620620622,
               0.8474272059959504
            ],
            [
               1.3045245745745746,
               0.8478533358476947
            ],
            [
               1.307327087087087,
               0.8482399178836892
            ],
            [
               1.3101295995995998,
               0.8485971987118832
            ],
            [
               1.3129321121121122,
               0.8489318932067162
            ],
            [
               1.3157346246246246,
               0.8492454570941188
            ],
            [
               1.318537137137137,
               0.8495350510859208
            ],
            [
               1.32133964964965,
               0.8497966689174179
            ],
            [
               1.3241421621621623,
               0.8500291281976582
            ],
            [
               1.3269446746746747,
               0.8502373505113652
            ],
            [
               1.329747187187187,
               0.85043365782701
            ],
            [
               1.3325496996997,
               0.8506365487783558
            ],
            [
               1.3353522122122123,
               0.8508673041765433
            ],
            [
               1.3381547247247247,
               0.8511454823547218
            ],
            [
               1.3409572372372371,
               0.8514846616713088
            ],
            [
               1.34375974974975,
               0.8518895978917151
            ],
            [
               1.3465622622622624,
               0.8523554017315418
            ],
            [
               1.3493647747747748,
               0.8528686511309833
            ],
            [
               1.3521672872872872,
               0.8534098069022298
            ],
            [
               1.3549697997998,
               0.8539560911642246
            ],
            [
               1.3577723123123124,
               0.854484152704126
            ],
            [
               1.3605748248248248,
               0.8549722559055142
            ],
            [
               1.3633773373373372,
               0.8554021594801045
            ],
            [
               1.36617984984985,
               0.8557610654437029
            ],
            [
               1.3689823623623625,
               0.8560438881222188
            ],
            [
               1.3717848748748749,
               0.8562556547461977
            ],
            [
               1.3745873873873873,
               0.856413302180878
            ],
            [
               1.3773898998999001,
               0.8565457634709661
            ],
            [
               1.3801924124124125,
               0.8566912957038155
            ],
            [
               1.382994924924925,
               0.856891591298756
            ],
            [
               1.3857974374374373,
               0.8571832274789362
            ],
            [
               1.3885999499499502,
               0.8575881319103098
            ],
            [
               1.3914024624624626,
               0.8581055601257312
            ],
            [
               1.394204974974975,
               0.8587082194724227
            ],
            [
               1.3970074874874874,
               0.859344453265195
            ],
            [
               1.39981,
               0.8599469195348359
            ]
         ]
      },
      {
         "data": [
            [
               1.39991,
               0.8607945374200856
            ],
            [
               1.3971074774774772,
               0.8602331229964395
            ],
            [
               1.3943049549549547,
               0.8598366308196452
            ],
            [
               1.391502432432432,
               0.8596376700461938
            ],
            [
               1.3886999099099095,
               0.8596109403123093
            ],
            [
               1.385897387387387,
               0.8596815066617496
            ],
            [
               1.3830948648648644,
               0.8597483391131291
            ],
            [
               1.3802923423423419,
               0.8597156438182298
            ],
            [
               1.3774898198198193,
               0.859522034574888
            ],
            [
               1.3746872972972968,
               0.8591583678598618
            ],
            [
               1.3718847747747747,
               0.8586688255764283
            ],
            [
               1.369082252252252,
               0.8581353136884073
            ],
            [
               1.3662797297297296,
               0.8576506199274991
            ],
            [
               1.363477207207207,
               0.8572892614609433
            ],
            [
               1.3606746846846844,
               0.8570854294016386
            ],
            [
               1.3578721621621619,
               0.8570248041405932
            ],
            [
               1.3550696396396393,
               0.8570522231819895
            ],
            [
               1.3522671171171168,
               0.8570918896669302
            ],
            [
               1.3494645945945942,
               0.8570728062352397
            ],
            [
               1.3466620720720717,
               0.8569507166962982
            ],
            [
               1.3438595495495491,
               0.8567194306886949
            ],
            [
               1.3410570270270266,
               0.8564083548639183
            ],
            [
               1.338254504504504,
               0.8560679291610673
            ],
            [
               1.335451981981982,
               0.8557487607208316
            ],
            [
               1.3326494594594593,
               0.8554821715136551
            ],
            [
               1.3298469369369368,
               0.8552690319091485
            ],
            [
               1.3270444144144142,
               0.8550805251546367
            ],
            [
               1.3242418918918917,
               0.8548700841525401
            ],
            [
               1.3214393693693691,
               0.8545917500234999
            ],
            [
               1.3186368468468466,
               0.854218024176779
            ],
            [
               1.315834324324324,
               0.8537506493474836
            ],
            [
               1.3130318018018015,
               0.8532204704876125
            ],
            [
               1.310229279279279,
               0.8526765725534018
            ],
            [
               1.3074267567567563,
               0.8521687948888237
            ],
            [
               1.3046242342342338,
               0.8517300848056224
            ],
            [
               1.3018217117117112,
               0.8513651521369969
            ],
            [
               1.2990191891891887,
               0.8510495536719993
            ],
            [
               1.2962166666666666,
               0.8507395344499253
            ],
            [
               1.293414144144144,
               0.8503890577252005
            ],
            [
               1.2906116216216215,
               0.8499678602331637
            ],
            [
               1.287809099099099,
               0.8494739903464972
            ],
            [
               1.2850065765765764,
               0.8489362440391675
            ],
            [
               1.2822040540540538,
               0.8484054983653622
            ],
            [
               1.2794015315315312,
               0.8479378763054548
            ],
            [
               1.2765990090090087,
               0.8475755701468755
            ],
            [
               1.2737964864864861,
               0.8473319912938144
            ],
            [
               1.2709939639639636,
               0.8471864201311194
            ],
            [
               1.268191441441441,
               0.8470900376015729
            ],
            [
               1.2653889189189185,
               0.8469812897001467
            ],
            [
               1.262586396396396,
               0.8468053362186643
            ],
            [
               1.2597838738738734,
               0.8465309659162041
            ],
            [
               1.2569813513513513,
               0.8461592754487632
            ],
            [
               1.2541788288288287,
               0.845721269007371
            ],
            [
               1.2513763063063061,
               0.845265336509615
            ],
            [
               1.2485737837837836,
               0.8448390002961068
            ],
            [
               1.245771261261261,
               0.8444712212774603
            ],
            [
               1.2429687387387385,
               0.8441613047079399
            ],
            [
               1.240166216216216,
               0.8438781636186656
            ],
            [
               1.2373636936936934,
               0.8435701875283648
            ],
            [
               1.2345611711711708,
               0.8431824224604778
            ],
            [
               1.2317586486486483,
               0.8426753730044156
            ],
            [
               1.2289561261261257,
               0.8420392522224356
            ],
            [
               1.2261536036036031,
               0.8412990401065648
            ],
            [
               1.2233510810810806,
               0.8405087081466702
            ],
            [
               1.2205485585585585,
               0.8397364116394614
            ],
            [
               1.217746036036036,
               0.8390452242283526
            ],
            [
               1.2149435135135134,
               0.8384752393184349
            ],
            [
               1.2121409909909908,
               0.8380322690375321
            ],
            [
               1.2093384684684683,
               0.837686215789194
            ],
            [
               1.2065359459459457,
               0.8373792317559972
            ],
            [
               1.2037334234234232,
               0.8370409751569201
            ],
            [
               1.2009309009009006,
               0.8366064549035128
            ],
            [
               1.198128378378378,
               0.8360315870464146
            ],
            [
               1.1953258558558555,
               0.8353026383910918
            ],
            [
               1.192523333333333,
               0.8344377455069989
            ],
            [
               1.1897208108108104,
               0.8334809724578229
            ],
            [
               1.1869182882882878,
               0.8324912183976678
            ],
            [
               1.1841157657657653,
               0.831529242049011
            ],
            [
               1.1813132432432432,
               0.8306460086752587
            ],
            [
               1.1785107207207206,
               0.8298746872036313
            ],
            [
               1.175708198198198,
               0.8292273377432089
            ],
            [
               1.1729056756756755,
               0.8286960767663327
            ],
            [
               1.170103153153153,
               0.8282576171477498
            ],
            [
               1.1673006306306304,
               0.8278796834709494
            ],
            [
               1.1644981081081078,
               0.8275278378386748
            ],
            [
               1.1616955855855853,
               0.8271715413197225
            ],
            [
               1.1588930630630627,
               0.8267886348229536
            ],
            [
               1.1560905405405402,
               0.8263677386366828
            ],
            [
               1.1532880180180176,
               0.8259083335976523
            ],
            [
               1.150485495495495,
               0.8254185620499264
            ],
            [
               1.1476829729729725,
               0.8249111381365306
            ],
            [
               1.14488045045045,
               0.8243981815104791
            ],
            [
               1.1420779279279278,
               0.823886184916848
            ],
            [
               1.1392754054054053,
               0.8233725217678858
            ],
            [
               1.1364728828828827,
               0.8228447273814496
            ],
            [
               1.1336703603603602,
               0.8222831770367585
            ],
            [
               1.1308678378378376,
               0.8216668280206081
            ],
            [
               1.128065315315315,
               0.8209806491886573
            ],
            [
               1.1252627927927925,
               0.8202225828543208
            ],
            [
               1.12246027027027,
               0.8194076941766824
            ],
            [
               1.1196577477477474,
               0.8185677268927902
            ],
            [
               1.1168552252252248,
               0.8177455186293143
            ],
            [
               1.1140527027027023,
               0.8169853018269697
            ],
            [
               1.1112501801801797,
               0.8163213365660003
            ],
            [
               1.1084476576576572,
               0.815768098822973
            ],
            [
               1.105645135135135,
               0.8153150653148242
            ],
            [
               1.1028426126126125,
               0.8149279761461241
            ],
            [
               1.10004009009009,
               0.8145566272125297
            ],
            [
               1.0972375675675674,
               0.8141472948408675
            ],
            [
               1.0944350450450449,
               0.8136564419046093
            ],
            [
               1.0916325225225223,
               0.8130618770530191
            ],
            [
               1.0888299999999997,
               0.8123682143670341
            ],
            [
               1.0860274774774772,
               0.8116051188554994
            ],
            [
               1.0832249549549546,
               0.8108189209744936
            ],
            [
               1.080422432432432,
               0.8100600884785849
            ],
            [
               1.0776199099099095,
               0.809370168070775
            ],
            [
               1.074817387387387,
               0.8087718201954106
            ],
            [
               1.0720148648648644,
               0.8082644968228456
            ],
            [
               1.0692123423423419,
               0.8078265276928647
            ],
            [
               1.0664098198198197,
               0.8074224721192962
            ],
            [
               1.0636072972972972,
               0.8070131624224626
            ],
            [
               1.0608047747747746,
               0.806565329387853
            ],
            [
               1.058002252252252,
               0.8060581653844889
            ],
            [
               1.0551997297297295,
               0.8054854208752487
            ],
            [
               1.052397207207207,
               0.8048531808678994
            ],
            [
               1.0495946846846844,
               0.8041747965260841
            ],
            [
               1.0467921621621619,
               0.8034651358598743
            ],
            [
               1.0439896396396393,
               0.8027361974635165
            ],
            [
               1.0411871171171168,
               0.8019953236666102
            ],
            [
               1.0383845945945942,
               0.8012461027448401
            ],
            [
               1.0355820720720716,
               0.8004910025580518
            ],
            [
               1.032779549549549,
               0.7997341984259807
            ],
            [
               1.0299770270270265,
               0.7989831189391525
            ],
            [
               1.0271745045045044,
               0.7982478639685784
            ],
            [
               1.0243719819819819,
               0.7975385769447778
            ],
            [
               1.0215694594594593,
               0.7968617156089244
            ],
            [
               1.0187669369369368,
               0.7962166449927173
            ],
            [
               1.0159644144144142,
               0.7955939136637458
            ],
            [
               1.0131618918918917,
               0.7949760142817137
            ],
            [
               1.010359369369369,
               0.7943405927250644
            ],
            [
               1.0075568468468465,
               0.7936652621243931
            ],
            [
               1.004754324324324,
               0.7929326753702608
            ],
            [
               1.0019518018018014,
               0.792134463361799
            ],
            [
               0.9991492792792789,
               0.7912730393338543
            ],
            [
               0.9963467567567563,
               0.79036093699893
            ],
            [
               0.9935442342342338,
               0.7894180506152069
            ],
            [
               0.9907417117117117,
               0.7884676529862324
            ],
            [
               0.9879391891891891,
               0.7875322502360675
            ],
            [
               0.9851366666666665,
               0.78663018507019
            ],
            [
               0.982334144144144,
               0.7857735298008512
            ],
            [
               0.9795316216216214,
               0.7849673796148693
            ],
            [
               0.9767290990990989,
               0.7842103156545734
            ],
            [
               0.9739265765765763,
               0.7834956400748048
            ],
            [
               0.9711240540540538,
               0.7828129889765103
            ],
            [
               0.9683215315315312,
               0.7821500347551698
            ],
            [
               0.9655190090090087,
               0.7814941055715414
            ],
            [
               0.9627164864864861,
               0.7808336107984493
            ],
            [
               0.9599139639639636,
               0.7801591566764532
            ],
            [
               0.957111441441441,
               0.7794642080766623
            ],
            [
               0.9543089189189184,
               0.7787451649262169
            ],
            [
               0.9515063963963963,
               0.778000820640002
            ],
            [
               0.9487038738738738,
               0.7772313477729329
            ],
            [
               0.9459013513513512,
               0.7764371480684931
            ],
            [
               0.9430988288288287,
               0.7756180130465364
            ],
            [
               0.9402963063063061,
               0.7747729851427991
            ],
            [
               0.9374937837837836,
               0.7739010679638116
            ],
            [
               0.934691261261261,
               0.7730025727140997
            ],
            [
               0.9318887387387385,
               0.7720805429466091
            ],
            [
               0.9290862162162159,
               0.7711415293981636
            ],
            [
               0.9262836936936933,
               0.7701951020031308
            ],
            [
               0.9234811711711708,
               0.7692518941597115
            ],
            [
               0.9206786486486482,
               0.768320557236718
            ],
            [
               0.9178761261261257,
               0.7674045492102586
            ],
            [
               0.9150736036036036,
               0.7664999586237695
            ],
            [
               0.912271081081081,
               0.7655954153242959
            ],
            [
               0.9094685585585585,
               0.764674552030473
            ],
            [
               0.9066660360360359,
               0.7637206169943853
            ],
            [
               0.9038635135135134,
               0.7627219891041539
            ],
            [
               0.9010609909909908,
               0.7616768360327664
            ],
            [
               0.8982584684684682,
               0.7605952176755448
            ],
            [
               0.8954559459459457,
               0.7594976170931391
            ],
            [
               0.8926534234234231,
               0.7584100004116803
            ],
            [
               0.8898509009009006,
               0.7573567066833142
            ],
            [
               0.887048378378378,
               0.7563533265696927
            ],
            [
               0.8842458558558555,
               0.7554019098076548
            ],
            [
               0.8814433333333329,
               0.7544902270665776
            ],
            [
               0.8786408108108104,
               0.7535955589194292
            ],
            [
               0.8758382882882882,
               0.7526919880806653
            ],
            [
               0.8730357657657657,
               0.7517589369402038
            ],
            [
               0.8702332432432431,
               0.7507881636712819
            ],
            [
               0.8674307207207206,
               0.7497868253622058
            ],
            [
               0.864628198198198,
               0.74877544128237
            ],
            [
               0.8618256756756755,
               0.747781255579514
            ],
            [
               0.8590231531531529,
               0.7468290500837267
            ],
            [
               0.8562206306306304,
               0.7459323596768095
            ],
            [
               0.8534181081081078,
               0.7450879703492901
            ],
            [
               0.8506155855855853,
               0.7442755390683242
            ],
            [
               0.8478130630630627,
               0.7434625061118212
            ],
            [
               0.8450105405405401,
               0.7426127382487289
            ],
            [
               0.8422080180180176,
               0.741696136686004
            ],
            [
               0.839405495495495,
               0.7406961789148265
            ],
            [
               0.8366029729729729,
               0.7396131238390773
            ],
            [
               0.8338004504504504,
               0.7384621216516476
            ],
            [
               0.8309979279279278,
               0.7372671977281973
            ],
            [
               0.8281954054054053,
               0.7360534148407576
            ],
            [
               0.8253928828828827,
               0.7348399970188968
            ],
            [
               0.8225903603603602,
               0.7336366697166121
            ],
            [
               0.8197878378378376,
               0.7324441486303663
            ],
            [
               0.816985315315315,
               0.7312580948020528
            ],
            [
               0.8141827927927925,
               0.7300745512500226
            ],
            [
               0.8113802702702699,
               0.7288943719222867
            ],
            [
               0.8085777477477474,
               0.7277246336339507
            ],
            [
               0.8057752252252248,
               0.726576301899635
            ],
            [
               0.8029727027027023,
               0.72545901334697
            ],
            [
               0.8001701801801802,
               0.7243751263113745
            ],
            [
               0.7973676576576576,
               0.7233156659853432
            ],
            [
               0.794565135135135,
               0.7222602370558844
            ],
            [
               0.7917626126126125,
               0.7211815654707505
            ],
            [
               0.7889600900900899,
               0.7200535628322127
            ],
            [
               0.7861575675675674,
               0.7188603359707555
            ],
            [
               0.7833550450450448,
               0.7176029591450019
            ],
            [
               0.7805525225225223,
               0.7163013574287043
            ],
            [
               0.7777499999999997,
               0.7149901805777341
            ],
            [
               0.7749474774774772,
               0.7137095707598513
            ],
            [
               0.7721449549549546,
               0.7124935418190235
            ],
            [
               0.769342432432432,
               0.7113596403232316
            ],
            [
               0.7665399099099095,
               0.7103032840222183
            ],
            [
               0.763737387387387,
               0.7092987296351885
            ],
            [
               0.7609348648648648,
               0.7083064791187275
            ],
            [
               0.7581323423423423,
               0.7072848151043569
            ],
            [
               0.7553298198198197,
               0.7062017881136533
            ],
            [
               0.7525272972972972,
               0.7050438347513364
            ],
            [
               0.7497247747747746,
               0.7038183419433344
            ],
            [
               0.7469222522522521,
               0.7025495010662848
            ],
            [
               0.7441197297297295,
               0.7012690237359149
            ],
            [
               0.741317207207207,
               0.7000049584158659
            ],
            [
               0.7385146846846844,
               0.6987723925388905
            ],
            [
               0.7357121621621618,
               0.6975690791991849
            ],
            [
               0.7329096396396393,
               0.6963772686109779
            ],
            [
               0.7301071171171167,
               0.6951708756977766
            ],
            [
               0.7273045945945942,
               0.6939253231776119
            ],
            [
               0.7245020720720716,
               0.6926265724087348
            ],
            [
               0.7216995495495495,
               0.6912762516790851
            ],
            [
               0.718897027027027,
               0.6898912409541331
            ],
            [
               0.7160945045045044,
               0.6884980384051442
            ],
            [
               0.7132919819819818,
               0.6871240163934182
            ],
            [
               0.7104894594594593,
               0.6857886569851463
            ],
            [
               0.7076869369369367,
               0.6844977237866947
            ],
            [
               0.7048844144144142,
               0.683242166251621
            ],
            [
               0.7020818918918916,
               0.6820018144728202
            ],
            [
               0.6992793693693691,
               0.6807522476034464
            ],
            [
               0.6964768468468465,
               0.6794722042917793
            ],
            [
               0.693674324324324,
               0.6781488884381213
            ],
            [
               0.6908718018018014,
               0.6767794749615879
            ],
            [
               0.6880692792792789,
               0.6753686539853303
            ],
            [
               0.6852667567567567,
               0.6739235814390989
            ],
            [
               0.6824642342342342,
               0.672448559503374
            ],
            [
               0.6796617117117116,
               0.670941806277618
            ],
            [
               0.6768591891891891,
               0.6693957923409499
            ],
            [
               0.6740566666666665,
               0.6678011649260538
            ],
            [
               0.671254144144144,
               0.6661528007035775
            ],
            [
               0.6684516216216214,
               0.6644555829646712
            ],
            [
               0.6656490990990989,
               0.6627274464543402
            ],
            [
               0.6628465765765763,
               0.6609981035150665
            ],
            [
               0.6600440540540538,
               0.6593033527407741
            ],
            [
               0.6572415315315312,
               0.657676447432403
            ],
            [
               0.6544390090090086,
               0.6561391061903774
            ],
            [
               0.6516364864864861,
               0.6546949911300186
            ],
            [
               0.6488339639639635,
               0.6533277743292438
            ],
            [
               0.6460314414414414,
               0.6520045037554969
            ],
            [
               0.6432289189189189,
               0.650683347119082
            ],
            [
               0.6404263963963963,
               0.6493234811607023
            ],
            [
               0.6376238738738738,
               0.6478943240404071
            ],
            [
               0.6348213513513512,
               0.6463816336471087
            ],
            [
               0.6320188288288286,
               0.6447890624941497
            ],
            [
               0.6292163063063061,
               0.6431351798485423
            ],
            [
               0.6264137837837835,
               0.6414472626437433
            ],
            [
               0.623611261261261,
               0.6397539174930373
            ],
            [
               0.6208087387387384,
               0.6380786377338217
            ],
            [
               0.6180062162162159,
               0.6364357929008455
            ],
            [
               0.6152036936936933,
               0.6348295764360237
            ],
            [
               0.6124011711711708,
               0.6332554757774389
            ],
            [
               0.6095986486486482,
               0.631703200647344
            ],
            [
               0.6067961261261261,
               0.6301598701874094
            ],
            [
               0.6039936036036035,
               0.6286125727944991
            ],
            [
               0.601191081081081,
               0.6270499651689838
            ],
            [
               0.5983885585585584,
               0.6254630965425003
            ],
            [
               0.5955860360360359,
               0.6238459108774626
            ],
            [
               0.5927835135135133,
               0.6221958138266073
            ],
            [
               0.5899809909909908,
               0.6205143736432854
            ],
            [
               0.5871784684684682,
               0.6188078514411604
            ],
            [
               0.5843759459459457,
               0.6170870417520422
            ],
            [
               0.5815734234234231,
               0.6153659852564797
            ],
            [
               0.5787709009009008,
               0.6136594855480744
            ],
            [
               0.5759683783783782,
               0.6119798724663932
            ],
            [
               0.5731658558558557,
               0.610333878572417
            ],
            [
               0.5703633333333331,
               0.6087206257172633
            ],
            [
               0.5675608108108106,
               0.607131462012346
            ],
            [
               0.564758288288288,
               0.605551813629605
            ],
            [
               0.5619557657657654,
               0.6039645297492318
            ],
            [
               0.5591532432432431,
               0.6023536718114044
            ],
            [
               0.5563507207207206,
               0.6007075491634657
            ],
            [
               0.553548198198198,
               0.5990201070583627
            ],
            [
               0.5507456756756755,
               0.597290421971199
            ],
            [
               0.5479431531531529,
               0.59552079897744
            ],
            [
               0.5451406306306303,
               0.5937144942396964
            ],
            [
               0.5423381081081078,
               0.5918741759252379
            ],
            [
               0.5395355855855855,
               0.5900018367805597
            ],
            [
               0.5367330630630629,
               0.5881001345666892
            ],
            [
               0.5339305405405403,
               0.586174369781346
            ],
            [
               0.5311280180180178,
               0.5842338552970447
            ],
            [
               0.5283254954954952,
               0.5822915244854685
            ],
            [
               0.5255229729729727,
               0.580361283346662
            ],
            [
               0.5227204504504503,
               0.5784536165341749
            ],
            [
               0.5199179279279278,
               0.5765709131566019
            ],
            [
               0.5171154054054052,
               0.5747044655891058
            ],
            [
               0.5143128828828827,
               0.5728348359450055
            ],
            [
               0.5115103603603601,
               0.5709362734903041
            ],
            [
               0.5087078378378376,
               0.5689843976539393
            ],
            [
               0.505905315315315,
               0.5669649493564433
            ],
            [
               0.5031027927927927,
               0.5648806139045539
            ],
            [
               0.5003002702702701,
               0.5627531202148937
            ],
            [
               0.4974977477477476,
               0.5606190805329359
            ],
            [
               0.494695225225225,
               0.5585200230020333
            ],
            [
               0.49189270270270247,
               0.5564891557018423
            ],
            [
               0.4890901801801799,
               0.5545388549784289
            ],
            [
               0.48628765765765736,
               0.5526531177067431
            ],
            [
               0.483485135135135,
               0.5507880535585299
            ],
            [
               0.48068261261261247,
               0.5488811888137348
            ],
            [
               0.4778800900900899,
               0.5468675894220778
            ],
            [
               0.47507756756756736,
               0.5446984736140152
            ],
            [
               0.4722750450450448,
               0.5423568723325007
            ],
            [
               0.46947252252252225,
               0.5398654454301552
            ],
            [
               0.4666699999999997,
               0.5372836820764064
            ],
            [
               0.46386747747747736,
               0.5346947949840772
            ],
            [
               0.4610649549549548,
               0.5321857141764441
            ],
            [
               0.45826243243243225,
               0.5298257180495167
            ],
            [
               0.4554599099099097,
               0.5276497163038829
            ],
            [
               0.45265738738738714,
               0.5256508495471806
            ],
            [
               0.4498548648648646,
               0.5237843052091693
            ],
            [
               0.44705234234234204,
               0.5219809331765841
            ],
            [
               0.4442498198198197,
               0.520166414696865
            ],
            [
               0.44144729729729715,
               0.5182802679066272
            ],
            [
               0.4386447747747746,
               0.5162892900829337
            ],
            [
               0.43584225225225204,
               0.5141919891826352
            ],
            [
               0.4330397297297295,
               0.5120134756777894
            ],
            [
               0.43023720720720693,
               0.509793211825452
            ],
            [
               0.4274346846846844,
               0.5075700229850022
            ],
            [
               0.42463216216216204,
               0.505369271958457
            ],
            [
               0.4218296396396395,
               0.5031960065683021
            ],
            [
               0.41902711711711693,
               0.5010356581132152
            ],
            [
               0.4162245945945944,
               0.49886129116338296
            ],
            [
               0.4134220720720718,
               0.49664435139544505
            ],
            [
               0.41061954954954927,
               0.4943649728979549
            ],
            [
               0.40781702702702693,
               0.4920184056714412
            ],
            [
               0.4050145045045044,
               0.48961574370195615
            ],
            [
               0.4022119819819818,
               0.48717924463954
            ],
            [
               0.39940945945945927,
               0.48473437443271195
            ],
            [
               0.3966069369369367,
               0.48230166400809527
            ],
            [
               0.39380441441441416,
               0.47989125714305936
            ],
            [
               0.3910018918918916,
               0.47750181021829063
            ],
            [
               0.3881993693693693,
               0.4751236756625057
            ],
            [
               0.3853968468468467,
               0.4727447158747342
            ],
            [
               0.38259432432432416,
               0.4703562211654251
            ],
            [
               0.3797918018018016,
               0.4679565263292098
            ],
            [
               0.37698927927927905,
               0.4655509443685175
            ],
            [
               0.3741867567567565,
               0.46314814610261235
            ],
            [
               0.37138423423423395,
               0.460754532942554
            ],
            [
               0.3685817117117116,
               0.45836895273883216
            ],
            [
               0.36577918918918906,
               0.4559800124504323
            ],
            [
               0.3629766666666665,
               0.45356729882220126
            ],
            [
               0.36017414414414395,
               0.4511063868448437
            ],
            [
               0.3573716216216214,
               0.44857611972646394
            ],
            [
               0.35456909909909884,
               0.44596578121045893
            ],
            [
               0.3517665765765763,
               0.44327974635733436
            ],
            [
               0.34896405405405395,
               0.4405379855678564
            ],
            [
               0.3461615315315314,
               0.4377721176445819
            ],
            [
               0.34335900900900884,
               0.4350180983748342
            ],
            [
               0.3405564864864863,
               0.43230762691566404
            ],
            [
               0.33775396396396373,
               0.42966064835765483
            ],
            [
               0.3349514414414412,
               0.42708087810337536
            ],
            [
               0.3321489189189186,
               0.4245552781461259
            ],
            [
               0.3293463963963963,
               0.42205724710831405
            ],
            [
               0.32654387387387374,
               0.4195523362617575
            ],
            [
               0.3237413513513512,
               0.4170048457258341
            ],
            [
               0.3209388288288286,
               0.414383758564154
            ],
            [
               0.31813630630630607,
               0.4116669997324094
            ],
            [
               0.3153337837837835,
               0.40884369461119563
            ],
            [
               0.31253126126126096,
               0.4059146673429518
            ],
            [
               0.30972873873873863,
               0.40289167996736563
            ],
            [
               0.3069262162162161,
               0.3997958481773778
            ],
            [
               0.3041236936936935,
               0.39665540954879763
            ],
            [
               0.30132117117117097,
               0.3935027759716563
            ],
            [
               0.2985186486486484,
               0.3903707599683055
            ],
            [
               0.29571612612612586,
               0.38728809643282425
            ],
            [
               0.2929136036036035,
               0.3842748066286136
            ],
            [
               0.29011108108108097,
               0.3813383680675554
            ],
            [
               0.2873085585585584,
               0.37847182576797656
            ],
            [
               0.28450603603603586,
               0.3756547441930217
            ],
            [
               0.2817035135135133,
               0.37285724810169873
            ],
            [
               0.27890099099099075,
               0.3700465064216366
            ],
            [
               0.2760984684684682,
               0.3671941753369631
            ],
            [
               0.27329594594594586,
               0.3642828538698797
            ],
            [
               0.2704934234234233,
               0.3613097312416288
            ],
            [
               0.26769090090090075,
               0.3582863369127576
            ],
            [
               0.2648883783783782,
               0.35523443857733494
            ],
            [
               0.26208585585585564,
               0.35217930826668764
            ],
            [
               0.2592833333333331,
               0.3491423940465014
            ],
            [
               0.25648081081081053,
               0.34613560384281317
            ],
            [
               0.2536782882882882,
               0.34315885505088006
            ],
            [
               0.25087576576576565,
               0.34020144637633687
            ],
            [
               0.2480732432432431,
               0.33724653923735104
            ],
            [
               0.24527072072072054,
               0.3342770332929025
            ],
            [
               0.24246819819819798,
               0.33128073253651924
            ],
            [
               0.23966567567567543,
               0.3282530569071298
            ],
            [
               0.23686315315315287,
               0.3251965252656158
            ],
            [
               0.23406063063063054,
               0.32211746424106036
            ],
            [
               0.23125810810810798,
               0.31902143530708316
            ],
            [
               0.22845558558558543,
               0.3159093390117892
            ],
            [
               0.22565306306306288,
               0.31277587708636423
            ],
            [
               0.22285054054054032,
               0.30961112882347197
            ],
            [
               0.22004801801801777,
               0.30640476508511516
            ],
            [
               0.2172454954954952,
               0.3031513373060267
            ],
            [
               0.21444297297297288,
               0.2998545491353387
            ],
            [
               0.21164045045045032,
               0.29652865791896865
            ],
            [
               0.20883792792792777,
               0.2931960985675929
            ],
            [
               0.20603540540540521,
               0.28988175217252987
            ],
            [
               0.20323288288288266,
               0.2866055286175371
            ],
            [
               0.2004303603603601,
               0.2833756480775257
            ],
            [
               0.19762783783783777,
               0.2801849213006887
            ],
            [
               0.19482531531531522,
               0.27701144985420356
            ],
            [
               0.19202279279279266,
               0.27382377849903883
            ],
            [
               0.1892202702702701,
               0.27058909538343656
            ],
            [
               0.18641774774774755,
               0.26728207414318295
            ],
            [
               0.183615225225225,
               0.2638917209095132
            ],
            [
               0.18081270270270244,
               0.2604242034297396
            ],
            [
               0.1780101801801801,
               0.2569008901260804
            ],
            [
               0.17520765765765756,
               0.25335229667465975
            ],
            [
               0.172405135135135,
               0.24980984628400715
            ],
            [
               0.16960261261261245,
               0.24629791752613273
            ],
            [
               0.1668000900900899,
               0.24282842559146334
            ],
            [
               0.16399756756756734,
               0.23939927290046537
            ],
            [
               0.16119504504504478,
               0.23599674513130442
            ],
            [
               0.15839252252252245,
               0.2326007464860571
            ],
            [
               0.1555899999999999,
               0.22919103680469954
            ],
            [
               0.15278747747747734,
               0.22575254896360442
            ],
            [
               0.14998495495495479,
               0.22227839184235565
            ],
            [
               0.14718243243243223,
               0.21877004360472163
            ],
            [
               0.14437990990990968,
               0.21523517025289973
            ],
            [
               0.14157738738738712,
               0.21168414895846266
            ],
            [
               0.1387748648648648,
               0.20812655414919545
            ],
            [
               0.13597234234234223,
               0.20456858530101896
            ],
            [
               0.13316981981981968,
               0.20101185546795908
            ],
            [
               0.13036729729729712,
               0.19745338070995977
            ],
            [
               0.12756477477477457,
               0.19388625010908378
            ],
            [
               0.12476225225225201,
               0.19030043337643054
            ],
            [
               0.12195972972972946,
               0.18668345829169664
            ],
            [
               0.11915720720720713,
               0.18302108965367347
            ],
            [
               0.11635468468468457,
               0.17929843750935948
            ],
            [
               0.11355216216216202,
               0.17550193543645076
            ],
            [
               0.11074963963963946,
               0.17162230948865054
            ],
            [
               0.10794711711711691,
               0.1676581132382995
            ],
            [
               0.10514459459459435,
               0.16361886338071052
            ],
            [
               0.1023420720720718,
               0.15952653410901885
            ],
            [
               0.09953954954954947,
               0.155414340627682
            ],
            [
               0.09673702702702691,
               0.15132238545660492
            ],
            [
               0.09393450450450436,
               0.14729069132443795
            ],
            [
               0.0911319819819818,
               0.14335109550678005
            ],
            [
               0.08832945945945925,
               0.13952008775119096
            ],
            [
               0.08552693693693669,
               0.1357946788886254
            ],
            [
               0.08272441441441436,
               0.1321527189238748
            ],
            [
               0.0799218918918918,
               0.1285578983619381
            ],
            [
               0.07711936936936925,
               0.12496830978293805
            ],
            [
               0.0743168468468467,
               0.12134634448797121
            ],
            [
               0.07151432432432414,
               0.11766721856411055
            ],
            [
               0.06871180180180159,
               0.11392374626029955
            ],
            [
               0.06590927927927903,
               0.1101260360382148
            ],
            [
               0.0631067567567567,
               0.10629626862122421
            ],
            [
               0.060304234234234144,
               0.10246017606418978
            ],
            [
               0.05750171171171159,
               0.0986378249443669
            ],
            [
               0.054699189189189035,
               0.09483650769084562
            ],
            [
               0.05189666666666648,
               0.09104789880443087
            ],
            [
               0.049094144144143925,
               0.08725033554457695
            ],
            [
               0.04629162162162137,
               0.08341553375908772
            ],
            [
               0.04348909909909904,
               0.07951772080753094
            ],
            [
               0.04068657657657648,
               0.07554245700407802
            ],
            [
               0.03788405405405393,
               0.07149252725914046
            ],
            [
               0.035081531531531374,
               0.06738916507739467
            ],
            [
               0.03227900900900882,
               0.06326824056980429
            ],
            [
               0.029476486486486264,
               0.05917248373923145
            ],
            [
               0.02667396396396371,
               0.05514189914324075
            ],
            [
               0.023871441441441377,
               0.051204955506678806
            ],
            [
               0.021068918918918822,
               0.04737280885535711
            ],
            [
               0.018266396396396267,
               0.04363787110097117
            ],
            [
               0.015463873873873712,
               0.03997677400150479
            ],
            [
               0.012661351351351158,
               0.03635658262991881
            ],
            [
               0.009858828828828603,
               0.03274232311115588
            ],
            [
               0.007056306306306048,
               0.029103707943230916
            ],
            [
               0.004253783783783716,
               0.025419381115460937
            ],
            [
               0.0014512612612611608,
               0.02167789588821134
            ],
            [
               -0.001351261261261394,
               0.01787569099285069
            ],
            [
               -0.004153783783783949,
               0.0140132266523465
            ],
            [
               -0.006956306306306503,
               0.010090924284070768
            ],
            [
               -0.009758828828829058,
               0.006106500217019195
            ],
            [
               -0.012561351351351613,
               0.002054732445991414
            ],
            [
               -0.015363873873873946,
               -0.0020701688724670264
            ],
            [
               -0.0181663963963965,
               -0.00627033511786379
            ],
            [
               -0.020968918918919055,
               -0.010539598664327965
            ],
            [
               -0.02377144144144161,
               -0.014860140683803702
            ],
            [
               -0.026573963963964164,
               -0.01920187414604313
            ],
            [
               -0.02937648648648672,
               -0.02352529748596932
            ],
            [
               -0.03217900900900905,
               -0.027787577074107506
            ],
            [
               -0.03498153153153161,
               -0.03195064154140037
            ],
            [
               -0.03778405405405416,
               -0.035989374075033886
            ],
            [
               -0.040586576576576716,
               -0.03989777962952057
            ],
            [
               -0.04338909909909927,
               -0.04369136728053491
            ],
            [
               -0.046191621621621826,
               -0.04740485556479723
            ],
            [
               -0.04899414414414438,
               -0.051085471054804876
            ],
            [
               -0.05179666666666671,
               -0.054783266524349616
            ],
            [
               -0.05459918918918927,
               -0.05854071975095243
            ],
            [
               -0.05740171171171182,
               -0.06238414419718463
            ],
            [
               -0.06020423423423438,
               -0.06631904900170371
            ],
            [
               -0.06300675675675693,
               -0.07033060776819644
            ],
            [
               -0.06580927927927949,
               -0.07438908003356254
            ],
            [
               -0.06861180180180204,
               -0.07845872770532464
            ],
            [
               -0.07141432432432437,
               -0.08250784250818832
            ],
            [
               -0.07421684684684693,
               -0.08651721666840478
            ],
            [
               -0.07701936936936948,
               -0.09048483889547554
            ],
            [
               -0.07982189189189204,
               -0.09442566310945505
            ],
            [
               -0.0826244144144146,
               -0.0983666788224909
            ],
            [
               -0.08542693693693715,
               -0.10233881264910527
            ],
            [
               -0.0882294594594597,
               -0.1063680324101497
            ],
            [
               -0.09103198198198204,
               -0.11046816500559947
            ],
            [
               -0.09383450450450459,
               -0.11463734346541976
            ],
            [
               -0.09663702702702714,
               -0.11885885746491492
            ],
            [
               -0.0994395495495497,
               -0.12310585149792114
            ],
            [
               -0.10224207207207225,
               -0.12734820786208773
            ],
            [
               -0.10504459459459481,
               -0.13155940536425526
            ],
            [
               -0.10784711711711736,
               -0.13572131510655006
            ],
            [
               -0.1106496396396397,
               -0.13982570621971696
            ],
            [
               -0.11345216216216225,
               -0.143872405093374
            ],
            [
               -0.1162546846846848,
               -0.1478651864427828
            ],
            [
               -0.11905720720720736,
               -0.15180719590427866
            ],
            [
               -0.12185972972972992,
               -0.1556977770198123
            ],
            [
               -0.12466225225225247,
               -0.1595319864021274
            ],
            [
               -0.12746477477477502,
               -0.16330304024555126
            ],
            [
               -0.13026729729729736,
               -0.16700680695105036
            ],
            [
               -0.1330698198198199,
               -0.17064663789528317
            ],
            [
               -0.13587234234234247,
               -0.17423660065028806
            ],
            [
               -0.13867486486486502,
               -0.17780163293699464
            ],
            [
               -0.14147738738738758,
               -0.18137412536281217
            ],
            [
               -0.14427990990991013,
               -0.18498763707406668
            ],
            [
               -0.14708243243243246,
               -0.1886694490927197
            ],
            [
               -0.14988495495495502,
               -0.19243412688949812
            ],
            [
               -0.15268747747747757,
               -0.19628003538923966
            ],
            [
               -0.15549000000000013,
               -0.20018989541132454
            ],
            [
               -0.15829252252252268,
               -0.20413526586726155
            ],
            [
               -0.16109504504504524,
               -0.20808366884549095
            ],
            [
               -0.1638975675675678,
               -0.21200631581648716
            ],
            [
               -0.16670009009009013,
               -0.21588427447643843
            ],
            [
               -0.16950261261261268,
               -0.21971145738567266
            ],
            [
               -0.17230513513513523,
               -0.22349382351944952
            ],
            [
               -0.1751076576576578,
               -0.22724532787857615
            ],
            [
               -0.17791018018018034,
               -0.23098207051893122
            ],
            [
               -0.1807127027027029,
               -0.234716514202939
            ],
            [
               -0.18351522522522545,
               -0.23845346318076033
            ],
            [
               -0.1863177477477478,
               -0.24218882331105834
            ],
            [
               -0.18912027027027034,
               -0.245911244487036
            ],
            [
               -0.1919227927927929,
               -0.24960588619476665
            ],
            [
               -0.19472531531531545,
               -0.2532590046243508
            ],
            [
               -0.197527837837838,
               -0.25686196580594534
            ],
            [
               -0.20033036036036056,
               -0.26041361649731914
            ],
            [
               -0.20313288288288311,
               -0.2639205346079258
            ],
            [
               -0.20593540540540545,
               -0.2673953137296948
            ],
            [
               -0.208737927927928,
               -0.2708535135011806
            ],
            [
               -0.21154045045045056,
               -0.2743101180555035
            ],
            [
               -0.2143429729729731,
               -0.2777762902165505
            ],
            [
               -0.21714549549549567,
               -0.28125698258137966
            ],
            [
               -0.21994801801801822,
               -0.2847496987462349
            ],
            [
               -0.22275054054054078,
               -0.2882444942379026
            ],
            [
               -0.2255530630630631,
               -0.29172520396363566
            ],
            [
               -0.22835558558558566,
               -0.2951718420318073
            ],
            [
               -0.23115810810810822,
               -0.2985640565984074
            ],
            [
               -0.23396063063063077,
               -0.3018853622770899
            ],
            [
               -0.23676315315315333,
               -0.3051276022204296
            ],
            [
               -0.23956567567567588,
               -0.3082947837401035
            ],
            [
               -0.24236819819819821,
               -0.31140522681941113
            ],
            [
               -0.24517072072072077,
               -0.3144910196585012
            ],
            [
               -0.24797324324324332,
               -0.3175941863030698
            ],
            [
               -0.2507757657657659,
               -0.32075971583231166
            ],
            [
               -0.25357828828828843,
               -0.32402651776107805
            ],
            [
               -0.256380810810811,
               -0.3274181848508812
            ],
            [
               -0.25918333333333354,
               -0.3309358680845203
            ],
            [
               -0.2619858558558559,
               -0.3345553840369351
            ],
            [
               -0.26478837837837843,
               -0.3382298361817645
            ],
            [
               -0.267590900900901,
               -0.3418977021290109
            ],
            [
               -0.27039342342342354,
               -0.34549486230984694
            ],
            [
               -0.2731959459459461,
               -0.3489678523765328
            ],
            [
               -0.27599846846846865,
               -0.35228509547500586
            ],
            [
               -0.2788009909909912,
               -0.35544322121293653
            ],
            [
               -0.28160351351351354,
               -0.3584667611765017
            ],
            [
               -0.2844060360360361,
               -0.361401225802496
            ],
            [
               -0.28720855855855865,
               -0.3643013382358676
            ],
            [
               -0.2900110810810812,
               -0.3672175158351336
            ],
            [
               -0.29281360360360376,
               -0.370184158190501
            ],
            [
               -0.2956161261261263,
               -0.37321277411206244
            ],
            [
               -0.29841864864864887,
               -0.37629160372440823
            ],
            [
               -0.3012211711711712,
               -0.37939156197891055
            ],
            [
               -0.30402369369369375,
               -0.38247657621328734
            ],
            [
               -0.3068262162162163,
               -0.3855152166308403
            ],
            [
               -0.30962873873873886,
               -0.3884902526558368
            ],
            [
               -0.3124312612612614,
               -0.39140346743838345
            ],
            [
               -0.31523378378378397,
               -0.3942745028789162
            ],
            [
               -0.3180363063063065,
               -0.397134255478179
            ],
            [
               -0.32083882882882886,
               -0.4000148907647577
            ],
            [
               -0.3236413513513514,
               -0.40293945776327655
            ],
            [
               -0.32644387387387397,
               -0.4059141288097463
            ],
            [
               -0.3292463963963965,
               -0.4089252837196942
            ],
            [
               -0.3320489189189191,
               -0.41194225814020247
            ],
            [
               -0.33485144144144163,
               -0.41492499349015655
            ],
            [
               -0.3376539639639642,
               -0.4178344993613391
            ],
            [
               -0.3404564864864865,
               -0.42064331481572736
            ],
            [
               -0.3432590090090091,
               -0.4233431983514847
            ],
            [
               -0.34606153153153163,
               -0.42594804114596974
            ],
            [
               -0.3488640540540542,
               -0.4284912541268421
            ],
            [
               -0.35166657657657674,
               -0.43101828539552234
            ],
            [
               -0.3544690990990993,
               -0.4335761234017659
            ],
            [
               -0.3572716216216216,
               -0.4362023489726654
            ],
            [
               -0.3600741441441442,
               -0.438916367030845
            ],
            [
               -0.36287666666666674,
               -0.4417148870659656
            ],
            [
               -0.3656791891891893,
               -0.44457268539264444
            ],
            [
               -0.36848171171171185,
               -0.44744842732922
            ],
            [
               -0.3712842342342344,
               -0.4502941475915305
            ],
            [
               -0.37408675675675696,
               -0.4530661501800799
            ],
            [
               -0.3768892792792793,
               -0.45573478073491436
            ],
            [
               -0.37969180180180184,
               -0.4582908110369042
            ],
            [
               -0.3824943243243244,
               -0.4607469899196851
            ],
            [
               -0.38529684684684695,
               -0.4631344695321797
            ],
            [
               -0.3880993693693695,
               -0.4654950406552345
            ],
            [
               -0.39090189189189206,
               -0.4678711121609238
            ],
            [
               -0.3937044144144146,
               -0.4702958993336207
            ],
            [
               -0.39650693693693695,
               -0.4727862038445814
            ],
            [
               -0.3993094594594595,
               -0.47533948523891345
            ],
            [
               -0.40211198198198206,
               -0.47793580691269344
            ],
            [
               -0.4049145045045046,
               -0.4805439765823142
            ],
            [
               -0.40771702702702717,
               -0.4831301284703
            ],
            [
               -0.4105195495495496,
               -0.4856664047691621
            ],
            [
               -0.41332207207207217,
               -0.48813745125267916
            ],
            [
               -0.4161245945945947,
               -0.4905431281559141
            ],
            [
               -0.4189271171171173,
               -0.49289695186979043
            ],
            [
               -0.4217296396396397,
               -0.4952209972441125
            ],
            [
               -0.4245321621621623,
               -0.4975389457017112
            ],
            [
               -0.42733468468468483,
               -0.49986938239310547
            ],
            [
               -0.4301372072072073,
               -0.5022212161423902
            ],
            [
               -0.4329397297297298,
               -0.5045923133782458
            ],
            [
               -0.4357422522522524,
               -0.5069713705263208
            ],
            [
               -0.4385447747747748,
               -0.5093420534720013
            ],
            [
               -0.4413472972972974,
               -0.5116878302951675
            ],
            [
               -0.44414981981981994,
               -0.5139958959176091
            ],
            [
               -0.4469523423423425,
               -0.5162591134600417
            ],
            [
               -0.44975486486486493,
               -0.5184757620226979
            ],
            [
               -0.4525573873873875,
               -0.5206477526084732
            ],
            [
               -0.45535990990991004,
               -0.5227785241989209
            ],
            [
               -0.4581624324324325,
               -0.5248718547810091
            ],
            [
               -0.46096495495495504,
               -0.5269323119535507
            ],
            [
               -0.4637674774774776,
               -0.5289672248299605
            ],
            [
               -0.46657000000000015,
               -0.530989218596831
            ],
            [
               -0.4693725225225226,
               -0.5330178628200433
            ],
            [
               -0.47217504504504515,
               -0.5350790725956823
            ],
            [
               -0.4749775675675677,
               -0.5372015846395864
            ],
            [
               -0.47778009009009015,
               -0.5394108964310054
            ],
            [
               -0.4805826126126127,
               -0.5417221318524718
            ],
            [
               -0.48338513513513526,
               -0.5441339757755855
            ],
            [
               -0.4861876576576578,
               -0.546625812963941
            ],
            [
               -0.48899018018018026,
               -0.5491594520660825
            ],
            [
               -0.4917927027027028,
               -0.5516855151556075
            ],
            [
               -0.49459522522522537,
               -0.5541531339608736
            ],
            [
               -0.4973977477477478,
               -0.5565204932204669
            ],
            [
               -0.5002002702702704,
               -0.5587633836271729
            ],
            [
               -0.5030027927927929,
               -0.5608794251532436
            ],
            [
               -0.5058053153153154,
               -0.5628868589246734
            ],
            [
               -0.5086078378378379,
               -0.5648183940078548
            ],
            [
               -0.5114103603603605,
               -0.5667120234983485
            ],
            [
               -0.514212882882883,
               -0.5686015314639448
            ],
            [
               -0.5170154054054055,
               -0.5705093459222368
            ],
            [
               -0.519817927927928,
               -0.572443495201858
            ],
            [
               -0.5226204504504506,
               -0.5743990171016118
            ],
            [
               -0.525422972972973,
               -0.5763627399867803
            ],
            [
               -0.5282254954954956,
               -0.5783193856836644
            ],
            [
               -0.5310280180180181,
               -0.5802567461838533
            ],
            [
               -0.5338305405405407,
               -0.5821682909247615
            ],
            [
               -0.5366330630630631,
               -0.5840527142505594
            ],
            [
               -0.5394355855855857,
               -0.5859111889333767
            ],
            [
               -0.5422381081081082,
               -0.5877439796816715
            ],
            [
               -0.5450406306306307,
               -0.5895482634920022
            ],
            [
               -0.5478431531531532,
               -0.5913184378726013
            ],
            [
               -0.5506456756756758,
               -0.5930490952854989
            ],
            [
               -0.5534481981981982,
               -0.5947396280578088
            ],
            [
               -0.5562507207207208,
               -0.5963985748132703
            ],
            [
               -0.5590532432432433,
               -0.5980456718127811
            ],
            [
               -0.5618557657657659,
               -0.5997102184404853
            ],
            [
               -0.5646582882882883,
               -0.6014256003904458
            ],
            [
               -0.5674608108108109,
               -0.6032212088446486
            ],
            [
               -0.5702633333333335,
               -0.6051140496074948
            ],
            [
               -0.5730658558558559,
               -0.6071026607433038
            ],
            [
               -0.5758683783783785,
               -0.6091654080531846
            ],
            [
               -0.578670900900901,
               -0.6112639652265875
            ],
            [
               -0.5814734234234236,
               -0.6133512198377191
            ],
            [
               -0.584275945945946,
               -0.615381495389456
            ],
            [
               -0.5870784684684686,
               -0.6173202893673753
            ],
            [
               -0.5898809909909911,
               -0.6191509185199346
            ],
            [
               -0.5926835135135136,
               -0.6208764575166807
            ],
            [
               -0.5954860360360361,
               -0.6225168110665851
            ],
            [
               -0.5982885585585587,
               -0.6241021848541339
            ],
            [
               -0.6010910810810811,
               -0.6256651573975338
            ],
            [
               -0.6038936036036037,
               -0.6272337273968296
            ],
            [
               -0.6066961261261262,
               -0.6288271148617806
            ],
            [
               -0.6094986486486488,
               -0.63045498535187
            ],
            [
               -0.6123011711711712,
               -0.6321195598769477
            ],
            [
               -0.6151036936936938,
               -0.6338191887650715
            ],
            [
               -0.6179062162162163,
               -0.635551683883899
            ],
            [
               -0.6207087387387388,
               -0.6373160652335168
            ],
            [
               -0.6235112612612613,
               -0.6391121960036508
            ],
            [
               -0.6263137837837839,
               -0.6409387144349881
            ],
            [
               -0.6291163063063064,
               -0.6427903637046521
            ],
            [
               -0.6319188288288289,
               -0.6446560307388858
            ],
            [
               -0.6347213513513514,
               -0.6465184879506582
            ],
            [
               -0.637523873873874,
               -0.6483561472964344
            ],
            [
               -0.6403263963963964,
               -0.6501463719929463
            ],
            [
               -0.643128918918919,
               -0.65186934679846
            ],
            [
               -0.6459314414414415,
               -0.6535113761335977
            ],
            [
               -0.6487339639639641,
               -0.6550667780995043
            ],
            [
               -0.6515364864864865,
               -0.6565381164428233
            ],
            [
               -0.6543390090090091,
               -0.6579351053922973
            ],
            [
               -0.6571415315315317,
               -0.6592728865561489
            ],
            [
               -0.6599440540540541,
               -0.6605703770657608
            ],
            [
               -0.6627465765765767,
               -0.6618490543940672
            ],
            [
               -0.6655490990990992,
               -0.6631320563957214
            ],
            [
               -0.6683516216216216,
               -0.6644430862654962
            ],
            [
               -0.6711541441441442,
               -0.6658045325372705
            ],
            [
               -0.6739566666666668,
               -0.6672345195359966
            ],
            [
               -0.6767591891891893,
               -0.6687431929257788
            ],
            [
               -0.6795617117117118,
               -0.6703291734313714
            ],
            [
               -0.6823642342342343,
               -0.6719774863461782
            ],
            [
               -0.6851667567567569,
               -0.6736601752189573
            ],
            [
               -0.6879692792792793,
               -0.6753401878453476
            ],
            [
               -0.6907718018018019,
               -0.6769781423556884
            ],
            [
               -0.6935743243243244,
               -0.6785405644431185
            ],
            [
               -0.696376846846847,
               -0.6800075068576901
            ],
            [
               -0.6991793693693694,
               -0.6813774022764338
            ],
            [
               -0.701981891891892,
               -0.6826676399203929
            ],
            [
               -0.7047844144144145,
               -0.6839105280187543
            ],
            [
               -0.707586936936937,
               -0.6851456431960906
            ],
            [
               -0.7103894594594595,
               -0.686410633925516
            ],
            [
               -0.7131919819819821,
               -0.6877329787307491
            ],
            [
               -0.7159945045045045,
               -0.6891248522042446
            ],
            [
               -0.7187970270270271,
               -0.6905822418976929
            ],
            [
               -0.7215995495495496,
               -0.692088132924993
            ],
            [
               -0.7244020720720722,
               -0.6936183853296157
            ],
            [
               -0.7272045945945946,
               -0.6951482655622
            ],
            [
               -0.7300071171171172,
               -0.6966576541045988
            ],
            [
               -0.7328096396396397,
               -0.6981336682154747
            ],
            [
               -0.7356121621621622,
               -0.6995705105293007
            ],
            [
               -0.7384146846846847,
               -0.7009673637672171
            ],
            [
               -0.7412172072072073,
               -0.7023257260243965
            ],
            [
               -0.7440197297297299,
               -0.7036475316435574
            ],
            [
               -0.7468222522522523,
               -0.7049347941783355
            ],
            [
               -0.7496247747747748,
               -0.706190627314787
            ],
            [
               -0.7524272972972974,
               -0.7074207383002685
            ],
            [
               -0.7552298198198198,
               -0.7086341830687439
            ],
            [
               -0.7580323423423424,
               -0.7098424661797906
            ],
            [
               -0.760834864864865,
               -0.7110568494202378
            ],
            [
               -0.7636373873873875,
               -0.7122846720662661
            ],
            [
               -0.76643990990991,
               -0.7135261681042939
            ],
            [
               -0.7692424324324325,
               -0.7147733583339997
            ],
            [
               -0.7720449549549551,
               -0.7160119912149705
            ],
            [
               -0.7748474774774775,
               -0.7172263834880274
            ],
            [
               -0.7776500000000001,
               -0.718405780317508
            ],
            [
               -0.7804525225225226,
               -0.7195500088179156
            ],
            [
               -0.7832550450450451,
               -0.7206721242652814
            ],
            [
               -0.7860575675675676,
               -0.7217965616918249
            ],
            [
               -0.7888600900900902,
               -0.7229527876045091
            ],
            [
               -0.7916626126126127,
               -0.7241661010398249
            ],
            [
               -0.7944651351351352,
               -0.7254484560979277
            ],
            [
               -0.7972676576576577,
               -0.7267924785381932
            ],
            [
               -0.8000701801801803,
               -0.7281710406146491
            ],
            [
               -0.8028727027027027,
               -0.7295430481203148
            ],
            [
               -0.8056752252252253,
               -0.7308640296550255
            ],
            [
               -0.8084777477477478,
               -0.7320984086776169
            ],
            [
               -0.8112802702702704,
               -0.7332296040227853
            ],
            [
               -0.8140827927927928,
               -0.7342646486565237
            ],
            [
               -0.8168853153153154,
               -0.7352317056466724
            ],
            [
               -0.8196878378378379,
               -0.736171153353463
            ],
            [
               -0.8224903603603604,
               -0.7371230383214438
            ],
            [
               -0.8252928828828829,
               -0.7381149206872624
            ],
            [
               -0.8280954054054055,
               -0.7391540262767704
            ],
            [
               -0.8308979279279279,
               -0.7402261922088005
            ],
            [
               -0.8337004504504505,
               -0.7413018269319688
            ],
            [
               -0.836502972972973,
               -0.7423467752113898
            ],
            [
               -0.8393054954954956,
               -0.7433343839058544
            ],
            [
               -0.842108018018018,
               -0.744254749977949
            ],
            [
               -0.8449105405405406,
               -0.7451181936583591
            ],
            [
               -0.8477130630630632,
               -0.745952049455076
            ],
            [
               -0.8505155855855856,
               -0.7467921733510399
            ],
            [
               -0.8533181081081082,
               -0.7476723110674889
            ],
            [
               -0.8561206306306307,
               -0.7486150541380191
            ],
            [
               -0.8589231531531533,
               -0.7496273479677842
            ],
            [
               -0.8617256756756757,
               -0.7507017169333425
            ],
            [
               -0.8645281981981983,
               -0.7518222160269092
            ],
            [
               -0.8673307207207208,
               -0.7529724078722075
            ],
            [
               -0.8701332432432433,
               -0.7541420255733569
            ],
            [
               -0.8729357657657658,
               -0.7553296384656525
            ],
            [
               -0.8757382882882884,
               -0.7565403257814395
            ],
            [
               -0.8785408108108108,
               -0.7577794311410684
            ],
            [
               -0.8813433333333334,
               -0.7590451225639794
            ],
            [
               -0.8841458558558559,
               -0.7603230759552306
            ],
            [
               -0.8869483783783785,
               -0.7615858891302798
            ],
            [
               -0.8897509009009009,
               -0.7627980664789882
            ],
            [
               -0.8925534234234235,
               -0.763925246188
            ],
            [
               -0.895355945945946,
               -0.7649445935643122
            ],
            [
               -0.8981584684684685,
               -0.7658526361193281
            ],
            [
               -0.900960990990991,
               -0.7666675499996854
            ],
            [
               -0.9037635135135136,
               -0.7674247908648805
            ],
            [
               -0.9065660360360361,
               -0.7681673253420398
            ],
            [
               -0.9093685585585587,
               -0.7689336945573741
            ],
            [
               -0.9121710810810811,
               -0.7697479839184307
            ],
            [
               -0.9149736036036036,
               -0.7706151410045006
            ],
            [
               -0.9177761261261261,
               -0.7715231735330103
            ],
            [
               -0.9205786486486487,
               -0.7724512486892827
            ],
            [
               -0.9233811711711712,
               -0.7733805203485544
            ],
            [
               -0.9261836936936938,
               -0.7743034547670695
            ],
            [
               -0.9289862162162162,
               -0.7752279303518814
            ],
            [
               -0.9317887387387388,
               -0.7761743083237937
            ],
            [
               -0.9345912612612612,
               -0.7771663352512866
            ],
            [
               -0.9373937837837838,
               -0.7782191777703671
            ],
            [
               -0.9401963063063064,
               -0.7793291896509247
            ],
            [
               -0.9429988288288289,
               -0.7804696470781316
            ],
            [
               -0.9458013513513515,
               -0.7815947278655916
            ],
            [
               -0.9486038738738739,
               -0.7826511075879163
            ],
            [
               -0.9514063963963965,
               -0.7835937181433807
            ],
            [
               -0.9542089189189189,
               -0.7844004867084167
            ],
            [
               -0.9570114414414415,
               -0.7850809083096657
            ],
            [
               -0.959813963963964,
               -0.7856751573070978
            ],
            [
               -0.9626164864864866,
               -0.7862435224632829
            ],
            [
               -0.9654190090090091,
               -0.7868492180994162
            ],
            [
               -0.9682215315315316,
               -0.7875399492285855
            ],
            [
               -0.9710240540540541,
               -0.7883341646923876
            ],
            [
               -0.9738265765765766,
               -0.7892164913677824
            ],
            [
               -0.9766290990990991,
               -0.790143863930745
            ],
            [
               -0.9794316216216217,
               -0.7910603437945292
            ],
            [
               -0.9822341441441442,
               -0.7919157489099199
            ],
            [
               -0.9850366666666668,
               -0.7926819698149358
            ],
            [
               -0.9878391891891892,
               -0.7933616512123587
            ],
            [
               -0.9906417117117118,
               -0.7939864980940106
            ],
            [
               -0.9934442342342342,
               -0.7946059429280155
            ],
            [
               -0.9962467567567568,
               -0.7952701072092772
            ],
            [
               -0.9990492792792793,
               -0.7960128331473082
            ],
            [
               -1.0018518018018019,
               -0.7968404465603506
            ],
            [
               -1.0046543243243244,
               -0.7977299080983599
            ],
            [
               -1.0074568468468468,
               -0.7986368224632764
            ],
            [
               -1.0102593693693693,
               -0.7995104964458226
            ],
            [
               -1.0130618918918919,
               -0.8003109655065501
            ],
            [
               -1.0158644144144144,
               -0.801022377690356
            ],
            [
               -1.018666936936937,
               -0.8016584592543632
            ],
            [
               -1.0214694594594596,
               -0.8022584835759269
            ],
            [
               -1.024271981981982,
               -0.8028752792170355
            ],
            [
               -1.0270745045045047,
               -0.803559296674168
            ],
            [
               -1.029877027027027,
               -0.8043438150352369
            ],
            [
               -1.0326795495495495,
               -0.8052357325310966
            ],
            [
               -1.035482072072072,
               -0.8062143563748441
            ],
            [
               -1.0382845945945947,
               -0.8072379449444747
            ],
            [
               -1.0410871171171172,
               -0.8082553832869523
            ],
            [
               -1.0438896396396395,
               -0.8092190545407384
            ],
            [
               -1.046692162162162,
               -0.8100950546910106
            ],
            [
               -1.0494946846846847,
               -0.8108682276895123
            ],
            [
               -1.0522972072072072,
               -0.8115414967831058
            ],
            [
               -1.0550997297297298,
               -0.8121308764355446
            ],
            [
               -1.0579022522522523,
               -0.8126587087613684
            ],
            [
               -1.0607047747747749,
               -0.8131477510427488
            ],
            [
               -1.0635072972972974,
               -0.8136178443768057
            ],
            [
               -1.06630981981982,
               -0.8140854728728587
            ],
            [
               -1.0691123423423423,
               -0.8145651931906395
            ],
            [
               -1.0719148648648649,
               -0.8150712045759265
            ],
            [
               -1.0747173873873874,
               -0.8156174829532942
            ],
            [
               -1.07751990990991,
               -0.8162157964727537
            ],
            [
               -1.0803224324324325,
               -0.8168721319190857
            ],
            [
               -1.0831249549549549,
               -0.8175830505296429
            ],
            [
               -1.0859274774774774,
               -0.818333820120371
            ],
            [
               -1.08873,
               -0.8190996787219504
            ],
            [
               -1.0915325225225225,
               -0.819850454166205
            ],
            [
               -1.094335045045045,
               -0.8205574412240497
            ],
            [
               -1.0971375675675676,
               -0.8212004568442071
            ],
            [
               -1.0999400900900902,
               -0.8217727627374467
            ],
            [
               -1.1027426126126127,
               -0.8222821820334202
            ],
            [
               -1.1055451351351353,
               -0.8227480232411204
            ],
            [
               -1.1083476576576576,
               -0.8231948840799079
            ],
            [
               -1.1111501801801802,
               -0.8236454898285537
            ],
            [
               -1.1139527027027027,
               -0.8241150136883946
            ],
            [
               -1.1167552252252253,
               -0.8246087160456919
            ],
            [
               -1.1195577477477479,
               -0.8251234546668805
            ],
            [
               -1.1223602702702702,
               -0.8256521454520946
            ],
            [
               -1.1251627927927927,
               -0.8261891526555494
            ],
            [
               -1.1279653153153153,
               -0.8267342770835548
            ],
            [
               -1.1307678378378379,
               -0.8272936086725785
            ],
            [
               -1.1335703603603604,
               -0.8278767875984496
            ],
            [
               -1.136372882882883,
               -0.8284916869336306
            ],
            [
               -1.1391754054054055,
               -0.8291386260710986
            ],
            [
               -1.141977927927928,
               -0.8298065228877631
            ],
            [
               -1.1447804504504504,
               -0.830472769662823
            ],
            [
               -1.147582972972973,
               -0.8311072970790101
            ],
            [
               -1.1503854954954955,
               -0.8316797603817827
            ],
            [
               -1.153188018018018,
               -0.8321676104723326
            ],
            [
               -1.1559905405405406,
               -0.8325624354413418
            ],
            [
               -1.1587930630630632,
               -0.8328725136527506
            ],
            [
               -1.1615955855855855,
               -0.8331208001583041
            ],
            [
               -1.164398108108108,
               -0.8333391000314482
            ],
            [
               -1.1672006306306306,
               -0.8335604053038359
            ],
            [
               -1.1700031531531532,
               -0.8338118517845139
            ],
            [
               -1.1728056756756757,
               -0.8341103398799967
            ],
            [
               -1.1756081981981983,
               -0.8344617487978636
            ],
            [
               -1.1784107207207208,
               -0.8348633046882202
            ],
            [
               -1.1812132432432432,
               -0.8353075718099341
            ],
            [
               -1.1840157657657657,
               -0.8357861300017126
            ],
            [
               -1.1868182882882883,
               -0.8362914103678251
            ],
            [
               -1.1896208108108108,
               -0.8368161869720794
            ],
            [
               -1.1924233333333334,
               -0.8373514234849846
            ],
            [
               -1.195225855855856,
               -0.8378840403870534
            ],
            [
               -1.1980283783783783,
               -0.8383963269171129
            ],
            [
               -1.2008309009009008,
               -0.8388680862788616
            ],
            [
               -1.2036334234234234,
               -0.8392814127078021
            ],
            [
               -1.206435945945946,
               -0.8396267311703388
            ],
            [
               -1.2092384684684685,
               -0.8399079122364538
            ],
            [
               -1.212040990990991,
               -0.8401442755357338
            ],
            [
               -1.2148435135135136,
               -0.8403681746725613
            ],
            [
               -1.2176460360360362,
               -0.840618329682934
            ],
            [
               -1.2204485585585585,
               -0.8409306098791218
            ],
            [
               -1.223251081081081,
               -0.8413289915867179
            ],
            [
               -1.2260536036036036,
               -0.8418195154103871
            ],
            [
               -1.2288561261261262,
               -0.8423891722412541
            ],
            [
               -1.2316586486486487,
               -0.8430100515391428
            ],
            [
               -1.2344611711711713,
               -0.8436473513504932
            ],
            [
               -1.2372636936936936,
               -0.8442685997307056
            ],
            [
               -1.2400662162162162,
               -0.8448511230915738
            ],
            [
               -1.2428687387387387,
               -0.8453855278987878
            ],
            [
               -1.2456712612612613,
               -0.8458744620157057
            ],
            [
               -1.2484737837837838,
               -0.8463276308755032
            ],
            [
               -1.2512763063063064,
               -0.8467553274868875
            ],
            [
               -1.254078828828829,
               -0.8471631249610978
            ],
            [
               -1.2568813513513515,
               -0.8475497493613365
            ],
            [
               -1.2596838738738738,
               -0.8479087632195068
            ],
            [
               -1.2624863963963964,
               -0.8482330989221115
            ],
            [
               -1.265288918918919,
               -0.8485203148333478
            ],
            [
               -1.2680914414414415,
               -0.8487761656216888
            ],
            [
               -1.270893963963964,
               -0.8490147927569124
            ],
            [
               -1.2736964864864866,
               -0.8492552666819451
            ],
            [
               -1.276499009009009,
               -0.8495157756056577
            ],
            [
               -1.2793015315315315,
               -0.8498078183762325
            ],
            [
               -1.282104054054054,
               -0.8501328688663394
            ],
            [
               -1.2849065765765766,
               -0.8504830573640815
            ],
            [
               -1.2877090990990991,
               -0.8508457964946969
            ],
            [
               -1.2905116216216217,
               -0.8512105965288241
            ],
            [
               -1.2933141441441443,
               -0.8515752537945322
            ],
            [
               -1.2961166666666666,
               -0.8519486263623863
            ],
            [
               -1.2989191891891891,
               -0.8523483904769904
            ],
            [
               -1.3017217117117117,
               -0.8527941011863912
            ],
            [
               -1.3045242342342342,
               -0.853297841617048
            ],
            [
               -1.3073267567567568,
               -0.8538559618778532
            ],
            [
               -1.3101292792792794,
               -0.8544453492281563
            ],
            [
               -1.312931801801802,
               -0.8550262682202211
            ],
            [
               -1.3157343243243242,
               -0.8555515104120675
            ],
            [
               -1.3185368468468468,
               -0.8559792162690179
            ],
            [
               -1.3213393693693694,
               -0.8562851731462734
            ],
            [
               -1.324141891891892,
               -0.8564702896770054
            ],
            [
               -1.3269444144144145,
               -0.8565604215004037
            ],
            [
               -1.329746936936937,
               -0.8565983129707385
            ],
            [
               -1.3325494594594596,
               -0.8566302206387668
            ],
            [
               -1.335351981981982,
               -0.8566917705582104
            ],
            [
               -1.3381545045045045,
               -0.8567980020367272
            ],
            [
               -1.340957027027027,
               -0.8569411493608445
            ],
            [
               -1.3437595495495496,
               -0.8570969543316619
            ],
            [
               -1.3465620720720721,
               -0.8572371539116892
            ],
            [
               -1.3493645945945947,
               -0.8573434033531346
            ],
            [
               -1.352167117117117,
               -0.8574171962924491
            ],
            [
               -1.3549696396396396,
               -0.8574816641214595
            ],
            [
               -1.3577721621621621,
               -0.8575740765837099
            ],
            [
               -1.3605746846846847,
               -0.857731403234373
            ],
            [
               -1.3633772072072072,
               -0.8579741398011906
            ],
            [
               -1.3661797297297298,
               -0.8582946564901341
            ],
            [
               -1.3689822522522523,
               -0.8586550948248552
            ],
            [
               -1.3717847747747747,
               -0.8589966483385723
            ],
            [
               -1.3745872972972972,
               -0.8592579680220019
            ],
            [
               -1.3773898198198198,
               -0.8593968781574965
            ],
            [
               -1.3801923423423423,
               -0.8594078943491712
            ],
            [
               -1.382994864864865,
               -0.8593289232196286
            ],
            [
               -1.3857973873873874,
               -0.8592338246178726
            ],
            [
               -1.38859990990991,
               -0.8592121975913753
            ],
            [
               -1.3914024324324323,
               -0.8593422398395527
            ],
            [
               -1.394204954954955,
               -0.8596652526968105
            ],
            [
               -1.3970074774774774,
               -0.8601702954633519
            ],
            [
               -1.39981,
               -0.8607945374200856
            ]
         ]
      }
   ]
}
