# Supplementary material for: Isolation of a planar π-aromatic Bi5− ring in a cobalt-based inverse-sandwich-type complex
Source: Nat Chem. 2025 Jan 20;17(4):547–55. doi: 10.1038/s41557-024-01713-8 (PMC11964920; doi:10.1038/s41557-024-01713-8)
Supplement: Supplementary file 4 — Original magnetic data of compound 1 and origin file of Fig. 3. [file 41557_2024_1713_MOESM4_ESM.zip › sr_and_T/28.csv]

comment	corrected Loops
temperature	1
sr	0.064
angle	0
trans	0
B	M
-1.3999	-0.856695595679436
-1.3970974874874873	-0.8563357500984812
-1.394294974974975	-0.8560647781272421
-1.3914924624624623	-0.8558709876312447
-1.3886899499499499	-0.8557327092270154
-1.3858874374374373	-0.8556261366386275
-1.3830849249249249	-0.8555322338723832
-1.3802824124124122	-0.8554409001498738
-1.3774798998998998	-0.8553515257709693
-1.3746773873873872	-0.8552701848775167
-1.3718748748748748	-0.855204686602404
-1.3690723623623622	-0.8551592838378246
-1.3662698498498498	-0.8551308700179879
-1.3634673373373372	-0.8551079792908827
-1.3606648248248248	-0.8550729953787004
-1.3578623123123121	-0.855006934057335
-1.3550597997997997	-0.8548953025361503
-1.3522572872872871	-0.8547331231781601
-1.3494547747747747	-0.8545273835792639
-1.346652262262262	-0.8542959113738556
-1.3438497497497497	-0.8540627659084641
-1.341047237237237	-0.8538513619449868
-1.3382447247247247	-0.8536773361417954
-1.335442212212212	-0.8535433623507123
-1.3326396996996996	-0.8534376217080981
-1.329837187187187	-0.8533365635564929
-1.3270346746746746	-0.85321127199277
-1.324232162162162	-0.8530355980057525
-1.3214296496496496	-0.8527936119132804
-1.318627137137137	-0.8524840934612672
-1.3158246246246246	-0.8521206792160594
-1.313022112112112	-0.8517276520907233
-1.3102195995995995	-0.8513327445511838
-1.307417087087087	-0.8509592735775908
-1.3046145745745745	-0.8506201078361282
-1.301812062062062	-0.8503153158155626
-1.2990095495495495	-0.8500340737564006
-1.2962070370370369	-0.849759957949573
-1.2934045245245245	-0.8494776122369366
-1.2906020120120119	-0.8491783671276121
-1.2877994994994995	-0.8488628402917751
-1.2849969869869868	-0.8485397086984268
-1.2821944744744744	-0.8482212918192971
-1.2793919619619618	-0.8479177927885072
-1.2765894494494494	-0.8476325589583467
-1.2737869369369368	-0.8473603403972412
-1.2709844244244244	-0.8470893688397347
-1.2681819119119118	-0.8468065672643208
-1.2653793993993994	-0.8465038956755921
-1.2625768868868867	-0.8461832483812622
-1.2597743743743743	-0.8458577006065126
-1.2569718618618617	-0.845548162331222
-1.2541693493493493	-0.8452762065566819
-1.2513668368368367	-0.845055381419461
-1.2485643243243243	-0.8448841057769025
-1.2457618118118117	-0.8447429493883976
-1.2429592992992993	-0.8445977572704426
-1.2401567867867866	-0.8444081208414743
-1.2373542742742742	-0.8441387961464228
-1.2345517617617616	-0.8437705015930137
-1.2317492492492492	-0.8433065395497474
-1.2289467367367366	-0.8427729208245685
-1.2261442242242242	-0.8422117407705765
-1.2233417117117116	-0.8416697675125386
-1.2205391991991992	-0.8411857961125717
-1.2177366866866866	-0.8407807373369574
-1.2149341741741742	-0.8404534885208944
-1.2121316616616615	-0.840183684441703
-1.2093291491491491	-0.8399401186975664
-1.2065266366366365	-0.8396917613733277
-1.203724124124124	-0.839417524674035
-1.2009216116116115	-0.8391115086903465
-1.198119099099099	-0.838782178161301
-1.1953165865865865	-0.83844615616899
-1.192514074074074	-0.8381192658896562
-1.1897115615615614	-0.8378084053990049
-1.186909049049049	-0.8375074601060739
-1.1841065365365364	-0.8371988842205911
-1.181304024024024	-0.8368603944391229
-1.1785015115115114	-0.8364742225534378
-1.175698998998999	-0.8360353125804376
-1.1728964864864864	-0.8355551305370224
-1.170093973973974	-0.8350593008438247
-1.1672914614614613	-0.8345795466182822
-1.164488948948949	-0.834142572950328
-1.1616864364364363	-0.833759795342663
-1.158883923923924	-0.8334216947336343
-1.1560814114114113	-0.8330990842848045
-1.153278898898899	-0.8327512081999227
-1.1504763863863863	-0.8323381890788679
-1.1476738738738739	-0.8318337561632956
-1.1448713613613613	-0.8312340008923056
-1.1420688488488488	-0.8305592056808032
-1.1392663363363362	-0.829848135343327
-1.1364638238238238	-0.8291467501695725
-1.1336613113113112	-0.8284951894881831
-1.1308587987987986	-0.8279174136936251
-1.1280562862862862	-0.8274168865504252
-1.1252537737737738	-0.8269794828544793
-1.1224512612612612	-0.8265822004982493
-1.1196487487487485	-0.8262041725090152
-1.1168462362362361	-0.8258356645753924
-1.1140437237237237	-0.82548150762112
-1.111241211211211	-0.8251574929751858
-1.1084386986986985	-0.8248809167115405
-1.105636186186186	-0.8246587504862724
-1.1028336736736737	-0.8244780074877789
-1.100031161161161	-0.8243023455156937
-1.0972286486486484	-0.8240769499986111
-1.094426136136136	-0.8237409309484631
-1.0916236236236236	-0.8232438034231349
-1.088821111111111	-0.8225610179987577
-1.0860185985985984	-0.8217035310679157
-1.083216086086086	-0.8207180746608785
-1.0804135735735736	-0.8196775717856426
-1.077611061061061	-0.8186641471169454
-1.0748085485485483	-0.8177494403400687
-1.072006036036036	-0.8169777317317876
-1.0692035235235235	-0.8163565102394298
-1.066401011011011	-0.8158568697524231
-1.0635984984984983	-0.81542324680817
-1.060795985985986	-0.814989414967717
-1.0579934734734735	-0.8144960963071428
-1.0551909609609609	-0.8139054354016945
-1.0523884484484483	-0.8132088281453046
-1.0495859359359359	-0.8124267157649713
-1.0467834234234235	-0.8116012315020891
-1.0439809109109108	-0.8107843397612927
-1.0411783983983982	-0.8100248957671281
-1.0383758858858858	-0.8093577957561087
-1.0355733733733734	-0.8087973378183702
-1.0327708608608608	-0.8083355292476219
-1.0299683483483482	-0.807944831749315
-1.0271658358358358	-0.8075840552218777
-1.0243633233233234	-0.8072058813093443
-1.0215608108108107	-0.8067646863777784
-1.0187582982982981	-0.8062236880053971
-1.0159557857857857	-0.8055607247422734
-1.0131532732732733	-0.8047720881465859
-1.0103507607607607	-0.8038738162732206
-1.007548248248248	-0.8028999042276345
-1.0047457357357357	-0.8018971761257474
-1.0019432232232233	-0.8009171734131862
-0.9991407107107106	-0.8000062484912432
-0.9963381981981981	-0.7991958434435056
-0.9935356856856856	-0.7984953402842404
-0.9907331731731731	-0.7978896181846394
-0.9879306606606606	-0.7973424721350819
-0.9851281481481481	-0.7968055313049893
-0.9823256356356356	-0.7962306913214379
-0.9795231231231231	-0.7955828713681984
-0.9767206106106106	-0.7948495697865342
-0.973918098098098	-0.7940444126366821
-0.9711155855855855	-0.793203516515564
-0.968313073073073	-0.7923755526172066
-0.9655105605605605	-0.7916082647119889
-0.962708048048048	-0.790935260589258
-0.9599055355355355	-0.7903668116033029
-0.957103023023023	-0.78988717702596
-0.9543005105105105	-0.7894590082709743
-0.951497997997998	-0.7890333128019723
-0.9486954854854854	-0.788561925687568
-0.9458929729729728	-0.7880089099617767
-0.9430904604604604	-0.7873578995239965
-0.9402879479479478	-0.7866138492384697
-0.9374854354354354	-0.7857994339414325
-0.9346829229229228	-0.7849478345635177
-0.9318804104104104	-0.7840944007671296
-0.9290778978978977	-0.7832695193558072
-0.9262753853853853	-0.7824941202561813
-0.9234728728728727	-0.7817780448627847
-0.9206703603603603	-0.7811204883986121
-0.9178678478478477	-0.7805112879097663
-0.9150653353353353	-0.7799320712870227
-0.9122628228228227	-0.7793570188643453
-0.9094603103103103	-0.7787538131596741
-0.9066577977977976	-0.7780858222842426
-0.9038552852852852	-0.7773163913791921
-0.9010527727727726	-0.7764153032596082
-0.8982502602602602	-0.7753663154856848
-0.8954477477477477	-0.7741736801336233
-0.8926452352352352	-0.7728651953368517
-0.8898427227227227	-0.7714899049050425
-0.8870402102102102	-0.7701099884133638
-0.8842376976976977	-0.7687882495293483
-0.8814351851851852	-0.7675742727953105
-0.8786326726726726	-0.7664931412999962
-0.8758301601601601	-0.7655401994241606
-0.8730276476476476	-0.7646837287129972
-0.8702251351351351	-0.7638750390777146
-0.8674226226226226	-0.7630631194097051
-0.8646201101101101	-0.7622094448795445
-0.8618175975975975	-0.7612983693614357
-0.859015085085085	-0.7603398587838772
-0.8562125725725724	-0.759363753505882
-0.8534100600600599	-0.7584075012259381
-0.8506075475475474	-0.7575014590663411
-0.8478050350350349	-0.7566566869282357
-0.8450025225225224	-0.7558593453007018
-0.8422000100100099	-0.7550736211878503
-0.8393974974974974	-0.7542522604895621
-0.8365949849849849	-0.7533512393081654
-0.8337924724724723	-0.7523437206788626
-0.8309899599599598	-0.7512286870619388
-0.8281874474474473	-0.7500314291409668
-0.8253849349349348	-0.7487957984911153
-0.8225824224224223	-0.7475708685214948
-0.8197799099099098	-0.7463964683282318
-0.8169773973973973	-0.7452923490390699
-0.8141748848848848	-0.7442544275646503
-0.8113723723723723	-0.7432590935443094
-0.8085698598598597	-0.7422738123477758
-0.8057673473473472	-0.7412701515014019
-0.8029648348348347	-0.7402346086701833
-0.8001623223223222	-0.7391734633124731
-0.7973598098098097	-0.7381100018652262
-0.7945572972972972	-0.7370751354379007
-0.7917547847847847	-0.736094723841536
-0.7889522722722722	-0.7351780655819241
-0.7861497597597596	-0.7343116364361256
-0.7833472472472471	-0.733460405120475
-0.7805447347347346	-0.7325765283505621
-0.7777422222222221	-0.7316127798688674
-0.7749397097097096	-0.730536504515148
-0.7721371971971971	-0.7293397035313853
-0.7693346846846846	-0.7280420805048005
-0.7665321721721721	-0.7266860799803649
-0.7637296596596596	-0.7253254041962937
-0.760927147147147	-0.7240104189936624
-0.7581246346346345	-0.7227746829465028
-0.755322122122122	-0.7216263563555914
-0.7525196096096095	-0.7205466879527146
-0.749717097097097	-0.7194956747391364
-0.7469145845845845	-0.7184230071028654
-0.744112072072072	-0.7172811168353106
-0.7413095595595595	-0.7160368477667477
-0.738507047047047	-0.7146789456259475
-0.7357045345345344	-0.7132199089070221
-0.7329020220220219	-0.7116922956739231
-0.7300995095095094	-0.7101408911526428
-0.7272969969969969	-0.7086129019598443
-0.7244944844844844	-0.7071484621275739
-0.7216919719719719	-0.7057733196783698
-0.7188894594594594	-0.7044948475955193
-0.7160869469469469	-0.7033017360904558
-0.7132844344344343	-0.7021670555496068
-0.7104819219219218	-0.7010539101378641
-0.7076794094094093	-0.6999226210432241
-0.7048768968968968	-0.6987382369674561
-0.7020743843843843	-0.6974771337908797
-0.6992718718718718	-0.6961315462362743
-0.6964693593593593	-0.6947111188348609
-0.6936668468468468	-0.6932410133807085
-0.6908643343343343	-0.6917567508682222
-0.6880618218218217	-0.6902966949212294
-0.6852593093093092	-0.6888937186699535
-0.6824567967967967	-0.6875679287518375
-0.6796542842842842	-0.6863221917237782
-0.6768517717717717	-0.6851415888737785
-0.6740492592592592	-0.6839969456419988
-0.6712467467467467	-0.6828515095591502
-0.6684442342342342	-0.6816690111473309
-0.6656417217217216	-0.6804210077875574
-0.6628392092092091	-0.6790916995120087
-0.6600366966966966	-0.6776792314878499
-0.6572341841841841	-0.6761935904300512
-0.6544316716716716	-0.6746521971897794
-0.6516291591591591	-0.673074864966422
-0.6488266466466466	-0.6714797546457567
-0.6460241341341341	-0.66988135697989
-0.6432216216216216	-0.668290611384516
-0.640419109109109	-0.6667163922374881
-0.6376165965965965	-0.6651670935574333
-0.634814084084084	-0.6636511096876412
-0.6320115715715715	-0.6621756078299893
-0.629209059059059	-0.6607438709688482
-0.6264065465465465	-0.6593522916347576
-0.623604034034034	-0.657988475910298
-0.6208015215215215	-0.6566316898422079
-0.617999009009009	-0.6552561003845997
-0.6151964964964964	-0.6538362080204345
-0.6123939839839839	-0.6523529406589104
-0.6095914714714714	-0.650798453223007
-0.6067889589589589	-0.6491779549973026
-0.6039864464464464	-0.6475078078663743
-0.6011839339339339	-0.6458103947021128
-0.5983814214214214	-0.6441073976833097
-0.5955789089089089	-0.6424137230655065
-0.5927763963963963	-0.640734118643234
-0.5899738838838838	-0.6390635932060728
-0.5871713713713713	-0.6373913830340199
-0.5843688588588588	-0.6357069079632082
-0.5815663463463463	-0.6340054012385348
-0.5787638338338338	-0.6322909796970864
-0.5759613213213213	-0.6305758384951565
-0.5731588088088088	-0.6288756933554769
-0.5703562962962963	-0.6272030369099084
-0.5675537837837837	-0.6255606903511993
-0.5647512712712712	-0.6239381618178296
-0.5619487587587587	-0.6223124269556951
-0.5591462462462462	-0.6206532206176623
-0.5563437337337337	-0.618931305753817
-0.5535412212212212	-0.6171270504364117
-0.5507387087087087	-0.6152364204676813
-0.5479361961961962	-0.6132722898049924
-0.5451336836836836	-0.6112605284778412
-0.5423311711711711	-0.6092321143468455
-0.5395286586586586	-0.6072139052974992
-0.5367261461461461	-0.6052212054971196
-0.5339236336336336	-0.6032546731848657
-0.5311211211211211	-0.6013026356428115
-0.5283186086086086	-0.5993480022664509
-0.5255160960960961	-0.5973773432601491
-0.5227135835835836	-0.5953888912953486
-0.519911071071071	-0.5933965110125874
-0.5171085585585585	-0.5914279760650932
-0.514306046046046	-0.5895177632229908
-0.5115035335335335	-0.5876963947342543
-0.508701021021021	-0.5859795339541332
-0.5058985085085085	-0.5843601908710517
-0.503095995995996	-0.582806494395599
-0.5002934834834833	-0.5812658515399035
-0.49749097097097084	-0.5796744795170049
-0.4946884584584583	-0.5779698405293026
-0.4918859459459458	-0.5761028493186304
-0.4890834334334333	-0.5740469950682044
-0.4862809209209208	-0.5718025502830255
-0.4834784084084083	-0.5693954361666823
-0.48067589589589577	-0.566871615155333
-0.47787338338338325	-0.5642887207844378
-0.47507087087087074	-0.5617068562491601
-0.47226835835835823	-0.5591801741049085
-0.4694658458458457	-0.5567502395271544
-0.4666633333333332	-0.5544415761561758
-0.4638608208208207	-0.5522594159189267
-0.4610583083083082	-0.5501895815611638
-0.4582557957957957	-0.5482005173325636
-0.45545328328328316	-0.546247548208255
-0.45265077077077065	-0.5442793051787007
-0.44984825825825814	-0.5422458351097789
-0.4470457457457456	-0.5401073164878138
-0.4442432332332331	-0.5378417634944856
-0.4414407207207206	-0.5354498998566611
-0.4386382082082081	-0.5329557188246908
-0.4358356956956956	-0.5304021311380098
-0.43303318318318307	-0.5278423360070695
-0.43023067067067056	-0.5253287628747578
-0.42742815815815804	-0.5229022147619952
-0.42462564564564553	-0.5205838978318029
-0.421823133133133	-0.5183722768321297
-0.4190206206206205	-0.5162453538363192
-0.416218108108108	-0.5141674432739409
-0.4134155955955955	-0.5120982992618768
-0.410613083083083	-0.5100019344889133
-0.40781057057057046	-0.5078528083962942
-0.40500805805805795	-0.5056381160568274
-0.40220554554554544	-0.5033562920386956
-0.39940303303303293	-0.5010130630822016
-0.3966005205205205	-0.49861701920651547
-0.3937980080080079	-0.4961765289066329
-0.3909954954954955	-0.49369899773461423
-0.3881929829829829	-0.4911923108883314
-0.3853904704704705	-0.48866727714391966
-0.38258795795795786	-0.4861394096764425
-0.37978544544544546	-0.48362862806699125
-0.37698293293293283	-0.4811563444662166
-0.37418042042042043	-0.4787405536001404
-0.3713779079079078	-0.47639051354740863
-0.3685753953953954	-0.474102980498872
-0.3657728828828828	-0.47186156900521314
-0.3629703703703704	-0.4696397708816853
-0.36016785785785776	-0.4674068603356202
-0.35736534534534536	-0.4651348362953928
-0.35456283283283274	-0.46280412912815955
-0.35176032032032034	-0.4604062132919705
-0.3489578078078077	-0.4579423886793397
-0.3461552952952953	-0.45541941493415683
-0.3433527827827827	-0.4528438710330152
-0.3405502702702703	-0.4502176063175926
-0.33774775775775767	-0.4475362395095336
-0.33494524524524527	-0.44479147787854595
-0.33214273273273265	-0.4419764978208089
-0.32934022022022025	-0.4390923246875523
-0.3265377077077076	-0.4361525810352307
-0.323735195195195	-0.433184385750767
-0.3209326826826826	-0.4302244682058014
-0.31813017017017	-0.42731126928696483
-0.3153276576576576	-0.4244753190267785
-0.31252514514514496	-0.4217309433494094
-0.30972263263263256	-0.41907205585207086
-0.30692012012011993	-0.41647350977757075
-0.30411760760760753	-0.413897656001066
-0.3013150950950949	-0.4113040187060011
-0.2985125825825825	-0.40865898183955995
-0.2957100700700699	-0.40594244662525725
-0.2929075575575575	-0.403149554819207
-0.29010504504504486	-0.4002873684860997
-0.28730253253253246	-0.3973682056302714
-0.28450002002001984	-0.3944024932674475
-0.28169750750750744	-0.39139408738126236
-0.2788949949949948	-0.38833998399531067
-0.2760924824824824	-0.38523457647210146
-0.2732899699699698	-0.3820767483257384
-0.2704874574574574	-0.378876821432207
-0.26768494494494477	-0.37566019460022393
-0.26488243243243237	-0.3724655107980141
-0.26207991991991975	-0.3693370599220672
-0.25927740740740735	-0.3663132180843036
-0.2564748948948947	-0.3634143108167548
-0.2536723823823823	-0.36063379680437724
-0.2508698698698697	-0.35793589426233197
-0.2480673573573573	-0.3552609422556381
-0.24526484484484468	-0.35253748777210026
-0.24246233233233228	-0.34969805428034595
-0.23965981981981965	-0.3466944216421824
-0.23685730730730725	-0.3435083674652998
-0.23405479479479463	-0.3401551170364455
-0.23125228228228223	-0.3366787880021326
-0.2284497697697696	-0.33314125703423525
-0.2256472572572572	-0.3296074926197462
-0.22284474474474458	-0.32613107634773336
-0.22004223223223218	-0.3227432822994871
-0.21723971971971956	-0.31944792225645463
-0.21443720720720716	-0.31622261730709944
-0.21163469469469454	-0.31302568450974216
-0.20883218218218214	-0.3098067749999131
-0.2060296696696695	-0.3065189108043659
-0.2032271571571571	-0.30312958965325487
-0.2004246446446445	-0.2996289927657239
-0.1976221321321321	-0.2960338657774208
-0.19481961961961947	-0.2923862506202264
-0.19201710710710707	-0.28874692634790156
-0.18921459459459444	-0.28518421723745485
-0.18641208208208204	-0.28175975181178603
-0.18360956956956942	-0.27851368898246154
-0.18080705705705702	-0.2754526077307137
-0.1780045445445444	-0.27254334934976354
-0.175202032032032	-0.26971533220994537
-0.17239951951951937	-0.2668721714001943
-0.16959700700700697	-0.2639110945076555
-0.16679449449449435	-0.26074623107639255
-0.16399198198198195	-0.2573301246800047
-0.16118946946946933	-0.2536674666594786
-0.15838695695695693	-0.24981644332478187
-0.1555844444444443	-0.24587606720384841
-0.1527819319319319	-0.24196171898312807
-0.14997941941941928	-0.23817476142523847
-0.14717690690690688	-0.23457433351032753
-0.14437439439439426	-0.23115944406274114
-0.14157188188188186	-0.22786704733319896
-0.13876936936936923	-0.2245874552496372
-0.13596685685685683	-0.22119343074657244
-0.1331643443443442	-0.2175751268755654
-0.1303618318318318	-0.2136710304161113
-0.1275593193193192	-0.20948596049885632
-0.12475680680680679	-0.20509079830326815
-0.12195429429429416	-0.20060394331817777
-0.11915178178178176	-0.19615989235360648
-0.11634926926926914	-0.19187413876153453
-0.11354675675675674	-0.18781458644822369
-0.11074424424424412	-0.18398753965642894
-0.10794173173173172	-0.1803417378763288
-0.1051392192192191	-0.17678832038479786
-0.10233670670670669	-0.17322981095661366
-0.09953419419419407	-0.16958872999706004
-0.09673168168168167	-0.16582702406828953
-0.09392916916916905	-0.16195089528957024
-0.09112665665665665	-0.1580006382593182
-0.08832414414414402	-0.15403005130320357
-0.08552163163163162	-0.15008323517835093
-0.082719119119119	-0.1461770837846627
-0.0799166066066066	-0.1422954150267039
-0.07711409409409398	-0.13839636117283416
-0.07431158158158158	-0.13442986962244247
-0.07150906906906895	-0.13035861404378674
-0.06870655655655655	-0.12617449342841208
-0.06590404404404393	-0.12190455618388535
-0.06310153153153153	-0.11760401189106567
-0.06029901901901891	-0.11333862307682496
-0.057496506506506506	-0.10916257549169495
-0.054693993993993884	-0.10509958113985285
-0.05189148148148148	-0.10113390542626804
-0.04908896896896886	-0.0972146089506018
-0.04628645645645646	-0.09327174514497732
-0.04348394394394384	-0.08923913638020942
-0.040681431431431436	-0.08507608267612499
-0.037878918918918814	-0.08078070943950777
-0.03507640640640641	-0.07639049658408759
-0.03227389389389379	-0.07196986315599724
-0.02947138138138139	-0.06758902033318198
-0.026668868868868767	-0.06330117869882612
-0.023866356356356366	-0.05912565035900641
-0.021063843843843744	-0.05504230725097825
-0.018261331331331343	-0.05099898986673401
-0.01545881881881872	-0.04692914206443688
-0.01265630630630632	-0.04277363730713635
-0.009853793793793697	-0.03849954366940245
-0.007051281281281296	-0.03410979960618277
-0.004248768768768674	-0.029640957769698217
-0.001446256256256273	-0.025150173643442963
0.0013562562562563496	-0.0206961002237378
0.00415876876876875	-0.01632015872333703
0.006961281281281373	-0.012034253391491334
0.009763793793793774	-0.007818614272817825
0.012566306306306396	-0.0036299680370930343
0.015368818818818797	0.0005831351577909594
0.01817133133133142	0.004863156900274168
0.02097384384384382	0.00923016012847222
0.023776356356356443	0.013676165219315917
0.026578868868868843	0.018168490162535966
0.029381381381381466	0.022660294012168403
0.03218389389389387	0.02710435657820054
0.03498640640640649	0.031465428477782886
0.03778891891891911	0.03572739924642232
0.04059143143143151	0.03989362461339663
0.043393943943944135	0.043981222358521976
0.046196456456456536	0.04801211447774034
0.04899896896896916	0.052004423755758644
0.05180148148148156	0.05596732862411191
0.05460399399399418	0.059900922875342766
0.05740650650650658	0.06380064361185644
0.060209019019019205	0.06766415074287391
0.0630115315315316	0.07149773328864184
0.06581404404404423	0.07531960393067161
0.06861655655655663	0.07915864829486474
0.07141906906906925	0.08304883881514513
0.07422158158158165	0.08702101082081581
0.07702409409409428	0.09109453890724817
0.07982660660660668	0.09527141555075003
0.0826291191191193	0.09953440856864881
0.0854316316316317	0.1038497007266257
0.08823414414414432	0.10817314423223845
0.09103665665665672	0.11245838834778399
0.09383916916916935	0.11666486963956213
0.09664168168168175	0.12076397290544172
0.09944419419419437	0.12474237287039691
0.10224670670670677	0.12860236679262482
0.10504921921921939	0.13235965510190317
0.10785173173173179	0.1360393868572911
0.11065424424424442	0.1396713628051237
0.11345675675675682	0.1432851832604417
0.11625926926926944	0.14690596788854704
0.11906178178178184	0.1505511417648172
0.12186429429429446	0.15422868048590255
0.12466680680680686	0.1579370774310216
0.12746931931931949	0.1616670695228708
0.13027183183183189	0.16540481578889066
0.1330743443443445	0.1691358330718521
0.1358768568568569	0.17284869623711463
0.13867936936936953	0.17653746275200688
0.14148188188188193	0.18020207694728818
0.14428439439439456	0.18384661471422792
0.14708690690690696	0.18747597170734054
0.14988941941941958	0.19109221283679145
0.15269193193193198	0.19469203023951231
0.1554944444444446	0.1982664600464612
0.158296956956957	0.20180323607048667
0.16109946946946962	0.20529115786163055
0.16390198198198203	0.20872498721900312
0.16670449449449465	0.21210901177977837
0.16950700700700705	0.2154577202926503
0.17230951951951967	0.2187929661719452
0.17511203203203207	0.22213824901833945
0.1779145445445447	0.22551186277853985
0.1807170570570571	0.22892120560225326
0.18351956956956972	0.23236027182722463
0.18632208208208212	0.23581130364490943
0.18912459459459474	0.2392501228819508
0.19192710710710714	0.24265332836087605
0.19472961961961976	0.24600485125721483
0.19753213213213217	0.24929960717612765
0.2003346446446448	0.2525431129190142
0.2031371571571572	0.25574753778559633
0.2059396696696698	0.25892610997463494
0.2087421821821822	0.26208849607485063
0.21154469469469483	0.2652393787486873
0.21434720720720724	0.2683810586029969
0.21714971971971986	0.2715190064753279
0.21995223223223226	0.27466765147334016
0.22275474474474488	0.27785303888655954
0.22555725725725728	0.2811097362742314
0.2283597697697699	0.2844713909975207
0.2311622822822823	0.287957003527784
0.23396479479479493	0.2915572988847851
0.23676730730730733	0.2952265835175517
0.23956981981981995	0.29888457931876256
0.24237233233233235	0.30242998971772705
0.24517484484484497	0.30576372831941434
0.24797735735735738	0.30881606938665485
0.25077986986987	0.3115697861686456
0.2535823823823824	0.31407156609018694
0.256384894894895	0.31642681380094295
0.2591874074074074	0.31877767196979767
0.26198991991992004	0.32126929334307697
0.26479243243243245	0.3240134001187488
0.26759494494494507	0.32705956899724786
0.27039745745745747	0.33038286501033387
0.2731999699699701	0.33389183219256713
0.2760024824824825	0.3374547987112284
0.2788049949949951	0.34093686340826657
0.2816075075075075	0.34423661225351976
0.28441002002002014	0.34731168821589165
0.28721253253253254	0.35018584202361946
0.29001504504504516	0.3529359347215464
0.29281755755755756	0.3556636708079778
0.2956200700700702	0.3584615641548051
0.2984225825825826	0.3613842366067258
0.3012250950950952	0.36443410801048914
0.3040276076076076	0.36756555137671987
0.30683012012012023	0.3707053342893345
0.30963263263263263	0.3737817449121278
0.31243514514514525	0.37675202007416453
0.31523765765765766	0.3796184684213142
0.3180401701701703	0.3824277215111931
0.3208426826826827	0.38525345278126777
0.3236451951951953	0.3881686537837872
0.3264477077077077	0.39121718783504944
0.3292502202202203	0.3943946237691497
0.3320527327327327	0.39764520500567835
0.33485524524524535	0.40087631971611615
0.33765775775775775	0.40398588661294
0.34046027027027037	0.4068936834319433
0.34326278278278277	0.4095663008458258
0.3460652952952954	0.41202753668173075
0.3488678078078078	0.4143509036858213
0.3516703203203204	0.4166368431197295
0.3544728328328328	0.4189822131089741
0.35727534534534544	0.4214519998811752
0.36007785785785784	0.42406223172265956
0.36288037037037046	0.4267791534810321
0.36568288288288286	0.4295342259201096
0.3684853953953955	0.4322493297354556
0.3712879079079079	0.43486340759680864
0.3740904204204205	0.43735166320556085
0.3768929329329329	0.4397312947056179
0.37969544544544553	0.44205250810875196
0.38249795795795793	0.44437856021973554
0.38530047047047056	0.44676212328190024
0.38810298298298296	0.44922620540786495
0.3909054954954956	0.45175598785855586
0.393708008008008	0.4543040028184474
0.3965105205205206	0.45680649400917106
0.3993130330330332	0.4592051542066985
0.4021155455455456	0.46146690474346175
0.40491805805805825	0.46359537880797286
0.40772057057057065	0.4656308171933913
0.4105230830830833	0.4676390330013992
0.4133255955955957	0.46969356101195936
0.4161281081081083	0.47185694302241765
0.4189306206206207	0.4741668124414017
0.4217331331331333	0.4766303008686702
0.4245356456456457	0.47922719385356427
0.42733815815815834	0.48191937675038676
0.43014067067067074	0.4846624306454267
0.43294318318318337	0.48741524175400264
0.43574569569569577	0.4901449975090949
0.4385482082082084	0.49282723389721605
0.4413507207207208	0.495442707210923
0.4441532332332334	0.49797396719258413
0.4469557457457458	0.5004042365741023
0.44975825825825844	0.5027197568845453
0.45256077077077084	0.5049148142570042
0.45536328328328346	0.5069970700028786
0.45816579579579586	0.5089902842492927
0.4609683083083085	0.5109322915878606
0.4637708208208209	0.5128678793619684
0.4665733333333335	0.5148383195285376
0.4693758458458459	0.5168708579527063
0.47217835835835853	0.5189718111071978
0.47498087087087093	0.5211258619838578
0.47778338338338355	0.5233020362092936
0.48058589589589595	0.5254644506094454
0.4833884084084086	0.5275841653178693
0.486190920920921	0.5296480256719401
0.4889934334334336	0.5316614534713623
0.491795945945946	0.5336443659524782
0.4945984584584586	0.5356219483273644
0.497400970970971	0.5376139237497456
0.5002034834834836	0.5396265155127616
0.503005995995996	0.5416502482866054
0.5058085085085087	0.5436644608184903
0.5086110210210211	0.5456467502396246
0.5114135335335337	0.5475835508915338
0.5142160460460461	0.5494774650146242
0.5170185585585587	0.5513480808750993
0.5198210710710711	0.553225465451891
0.5226235835835837	0.55513841114336
0.5254260960960961	0.5571017546303821
0.5282286086086088	0.5591077799379237
0.5310311211211212	0.5611255210833191
0.5338336336336338	0.5631090421860371
0.5366361461461462	0.565012437218917
0.5394386586586588	0.5668065686416265
0.5422411711711712	0.5684914987438924
0.5450436836836838	0.5700996493245741
0.5478461961961962	0.571687687987927
0.5506487087087089	0.5733190254094628
0.5534512212212213	0.5750422838909396
0.5562537337337339	0.5768729131348403
0.5590562462462463	0.5787845617160307
0.5618587587587589	0.5807139389429393
0.5646612712712713	0.5825785978621644
0.5674637837837839	0.5843027340349202
0.5702662962962963	0.5858431819418864
0.573068808808809	0.5872073210424539
0.5758713213213213	0.5884568066187087
0.578673833833834	0.589695265804609
0.5814763463463464	0.5910430197995914
0.584278858858859	0.5926059393093946
0.5870813713713714	0.5944474148024655
0.589883883883884	0.5965715278269234
0.5926863963963964	0.5989221376487873
0.595488908908909	0.601397831441364
0.5982914214214214	0.6038780374350731
0.6010939339339341	0.6062525128131581
0.6038964464464465	0.6084458037435166
0.6066989589589589	0.6104302334444073
0.6095014714714717	0.6122247851502279
0.6123039839839841	0.6138816300304942
0.6151064964964965	0.6154656001590447
0.6179090090090089	0.6170335530579728
0.6207115215215218	0.6186199140915621
0.6235140340340342	0.6202320802091715
0.6263165465465466	0.621855797688364
0.629119059059059	0.6234673212676097
0.6319215715715718	0.6250471947882273
0.6347240840840842	0.6265904284873655
0.6375265965965966	0.6281095806688709
0.640329109109109	0.6296300781537979
0.6431316216216219	0.6311799957650762
0.6459341341341343	0.6327784593846414
0.6487366466466467	0.634427209921468
0.651539159159159	0.6361086037909168
0.6543416716716719	0.6377909290798028
0.6571441841841843	0.6394392547885269
0.6599466966966967	0.6410280328715284
0.6627492092092091	0.6425510125079915
0.665551721721722	0.6440249029597035
0.6683542342342343	0.6454853117843978
0.6711567467467467	0.6469760678927182
0.6739592592592591	0.6485352479399876
0.676761771771772	0.6501823389906226
0.6795642842842844	0.6519106452222275
0.6823667967967968	0.6536874111194048
0.6851693093093092	0.6554617334414309
0.687971821821822	0.6571779409540989
0.6907743343343344	0.6587904798499798
0.6935768468468468	0.6602759403964159
0.6963793593593592	0.6616387840527925
0.6991818718718721	0.6629092591930282
0.7019843843843845	0.664134315184299
0.7047868968968969	0.665364333966385
0.7075894094094093	0.666639613729033
0.7103919219219221	0.667980468580644
0.7131944344344345	0.669383619257515
0.7159969469469469	0.6708256322551779
0.7187994594594593	0.6722720994767776
0.7216019719719722	0.6736896345493594
0.7244044844844846	0.6750570385457965
0.727206996996997	0.6763723302819783
0.7300095095095094	0.6776536133869132
0.7328120220220222	0.6789335783911675
0.7356145345345346	0.6802492890976858
0.738417047047047	0.6816302627293659
0.7412195595595594	0.6830883531950634
0.7440220720720723	0.6846124571855311
0.7468245845845847	0.686169724149236
0.7496270970970971	0.6877131323691995
0.7524296096096099	0.6891934923932127
0.7552321221221223	0.6905726512496048
0.7580346346346347	0.69183425718966
0.7608371471471471	0.6929890336784573
0.76363965965966	0.6940729601171244
0.7664421721721724	0.6951386830554048
0.7692446846846848	0.6962423613192642
0.7720471971971972	0.6974294554916199
0.77484970970971	0.698723325041282
0.7776522222222224	0.7001197708605117
0.7804547347347348	0.7015890353378044
0.7832572472472472	0.7030846879921419
0.7860597597597601	0.7045568697879178
0.7888622722722725	0.7059661116255528
0.7916647847847849	0.7072937631710924
0.7944672972972973	0.708546041724398
0.7972698098098101	0.7097505727364822
0.8000723223223225	0.7109465085967698
0.8028748348348349	0.7121712273149213
0.8056773473473473	0.7134476509349496
0.8084798598598602	0.7147760614043183
0.8112823723723726	0.7161329630496526
0.814084884884885	0.7174774337053066
0.8168873973973974	0.7187631500270891
0.8196899099099102	0.719952547284059
0.8224924224224226	0.7210289036854011
0.825294934934935	0.7220027286842822
0.8280974474474474	0.7229105050278967
0.8308999599599602	0.7238060784884549
0.8337024724724726	0.7247471288836275
0.836504984984985	0.7257805516358194
0.8393074974974974	0.7269308263296289
0.8421100100100103	0.7281944990106118
0.8449125225225227	0.7295420735753982
0.8477150350350351	0.7309264676977661
0.8505175475475475	0.7322953875873418
0.8533200600600603	0.7336040331083452
0.8561225725725727	0.7348246971043492
0.8589250850850851	0.7359509629907782
0.8617275975975975	0.7369959310005801
0.8645301101101104	0.7379856590629871
0.8673326226226228	0.7389502587177056
0.8701351351351352	0.7399154991549487
0.8729376476476476	0.7408972869588556
0.8757401601601604	0.7419002316206323
0.8785426726726728	0.7429200952008658
0.8813451851851852	0.7439487222016733
0.8841476976976976	0.7449794118004106
0.8869502102102105	0.7460107778338984
0.8897527227227229	0.747047850367799
0.8925552352352353	0.7481002230118502
0.8953577477477477	0.7491780744368676
0.8981602602602605	0.75028756339366
0.9009627727727729	0.7514272282468769
0.9037652852852853	0.7525866173306867
0.9065677977977977	0.7537476082687379
0.9093703103103106	0.7548880149851579
0.912172822822823	0.7559864061479115
0.9149753353353354	0.7570267602184556
0.9177778478478478	0.7580017169437324
0.9205803603603606	0.7589136713768491
0.923382872872873	0.759773614662742
0.9261853853853854	0.7605982441850531
0.9289878978978978	0.7614062683017525
0.9317904104104107	0.762214925840924
0.9345929229229231	0.7630375364779353
0.9373954354354355	0.7638824891376851
0.9401979479479479	0.764753603297614
0.9430004604604607	0.7656514058939635
0.9458029729729731	0.7665746598548414
0.9486054854854855	0.767521502421585
0.9514079979979979	0.7684897785175749
0.9542105105105108	0.7694765072519173
0.9570130230230232	0.7704767870496959
0.9598155355355356	0.7714827127262965
0.962618048048048	0.77248295766112
0.9654205605605608	0.7734635270584299
0.9682230730730732	0.7744098385127426
0.9710255855855856	0.7753098218010263
0.973828098098098	0.7761572863943448
0.9766306106106108	0.7769545326344732
0.9794331231231233	0.7777132017637133
0.9822356356356357	0.77845271880579
0.985038148148148	0.7791963254297337
0.9878406606606609	0.7799654671053274
0.9906431731731733	0.7807739580476701
0.9934456856856857	0.7816236598428598
0.9962481981981981	0.7825032100954142
0.9990507107107109	0.7833906047303761
1.0018532232232233	0.7842593273361208
1.0046557357357357	0.7850865402388635
1.0074582482482481	0.7858609861772184
1.010260760760761	0.7865880301970704
1.0130632732732734	0.7872898629417037
1.0158657857857858	0.7880002028434353
1.0186682982982982	0.7887545344844432
1.021470810810811	0.7895784898185726
1.0242733233233234	0.7904778850505326
1.0270758358358358	0.7914337950644049
1.0298783483483482	0.7924048093704196
1.032680860860861	0.7933365584232986
1.0354833733733735	0.794176315597419
1.0382858858858859	0.7948886870874251
1.0410883983983983	0.7954677203865833
1.0438909109109111	0.7959414994771307
1.0466934234234235	0.796367319234088
1.049495935935936	0.7968182824070759
1.0522984484484483	0.7973648077350003
1.0551009609609612	0.7980562310551461
1.0579034734734736	0.7989078404058364
1.060705985985986	0.7998971978296415
1.0635084984984984	0.8009708794043638
1.0663110110110112	0.8020596385611284
1.0691135235235236	0.8030974492928787
1.071916036036036	0.8040387356069084
1.0747185485485484	0.8048687239561977
1.0775210610610613	0.80560407502876
1.0803235735735737	0.8062840479205812
1.083126086086086	0.8069554191090872
1.0859285985985985	0.8076562557276362
1.0887311111111113	0.8084038243324275
1.0915336236236237	0.8091903655081455
1.0943361361361361	0.8099877236469607
1.0971386486486485	0.810758828028659
1.0999411611611614	0.8114717893510407
1.1027436736736738	0.8121116470311219
1.1055461861861862	0.8126857937149526
1.1083486986986986	0.8132214347111276
1.1111512112112114	0.8137562716947765
1.1139537237237238	0.8143259296872437
1.1167562362362362	0.8149526633193246
1.119558748748749	0.8156392493901822
1.1223612612612615	0.8163699572018702
1.1251637737737739	0.8171178417500383
1.1279662862862863	0.8178553045167717
1.130768798798799	0.8185637552618262
1.1335713113113115	0.8192386869865179
1.136373823823824	0.8198883562128433
1.1391763363363363	0.8205268294601976
1.1419788488488491	0.8211644379988773
1.1447813613613615	0.8217997965270535
1.147583873873874	0.8224170336374518
1.1503863863863864	0.8229899038401737
1.1531888988988992	0.8234917163220138
1.1559914114114116	0.8239075495592686
1.158793923923924	0.8242439857960865
1.1615964364364364	0.8245321334962984
1.1643989489489492	0.8248219068526649
1.1672014614614616	0.8251686688391672
1.170003973973974	0.8256163031929765
1.1728064864864864	0.8261824550236762
1.1756089989989993	0.8268513769756555
1.1784115115115117	0.8275775290011184
1.181214024024024	0.8282995123867244
1.1840165365365365	0.8289602734331888
1.1868190490490493	0.8295270748318572
1.1896215615615617	0.8300044209085341
1.1924240740740741	0.8304351476034751
1.1952265865865865	0.8308886535581462
1.1980290990990994	0.831439532256338
1.2008316116116118	0.832143221721393
1.2036341241241242	0.8330165437192166
1.2064366366366366	0.834029667842532
1.2092391491491494	0.835112485278222
1.2120416616616618	0.8361737498224867
1.2148441741741742	0.8371271639049628
1.2176466866866866	0.8379162545443414
1.2204491991991995	0.8385301970406914
1.2232517117117119	0.839005623584277
1.2260542242242243	0.8394139614053008
1.2288567367367367	0.8398384938019868
1.2316592492492495	0.8403485907068674
1.234461761761762	0.8409793438842891
1.2372642742742743	0.8417229224590813
1.2400667867867867	0.842534000217002
1.2428692992992996	0.8433469384355495
1.245671811811812	0.8440986008458705
1.2484743243243244	0.8447489885916456
1.2512768368368368	0.8452928435331079
1.2540793493493496	0.8457586103964155
1.256881861861862	0.8461955408779361
1.2596843743743744	0.8466537628982173
1.2624868868868868	0.8471644642190431
1.2652893993993997	0.8477271902151228
1.268091911911912	0.8483087186259061
1.2708944244244245	0.8488539444871245
1.2736969369369369	0.8493050729435278
1.2764994494494497	0.8496225782165833
1.279301961961962	0.8498007866826388
1.2821044744744745	0.8498727542353844
1.284906986986987	0.8499026916053313
1.2877094994994998	0.8499683208955592
1.2905120120120122	0.8501388361282768
1.2933145245245246	0.8504555112858
1.296117037037037	0.8509210343068582
1.2989195495495498	0.8515007139011502
1.3017220620620622	0.8521348205341687
1.3045245745745746	0.8527577855380172
1.307327087087087	0.853317943304419
1.3101295995995998	0.8537915818318894
1.3129321121121122	0.8541871685224535
1.3157346246246246	0.8545389800690987
1.318537137137137	0.8548928382041364
1.32133964964965	0.8552890933720111
1.3241421621621623	0.8557486460046532
1.3269446746746747	0.856266509990888
1.329747187187187	0.8568147070636504
1.3325496996997	0.85735308680528
1.3353522122122123	0.8578440660032146
1.3381547247247247	0.8582661059233635
1.3409572372372371	0.8586213279996614
1.34375974974975	0.8589347506502832
1.3465622622622624	0.8592454772175099
1.3493647747747748	0.8595928242237963
1.3521672872872872	0.8600019975052325
1.3549697997998	0.860474018720735
1.3577723123123124	0.8609832001266297
1.3605748248248248	0.8614830584914949
1.3633773373373372	0.8619189380873319
1.36617984984985	0.8622435945363879
1.3689823623623625	0.8624311654045619
1.3717848748748749	0.8624855143240532
1.3745873873873873	0.8624406486781614
1.3773898998999001	0.8623532131804198
1.3801924124124125	0.8622892530694767
1.382994924924925	0.862308902160203
1.3857974374374373	0.8624530193921905
1.3885999499499502	0.8627350486541002
1.3914024624624626	0.8631398020053404
1.394204974974975	0.8636289609932911
1.3970074874874874	0.8641513950400089
1.39981	0.8646553423047879
1.39991	0.8658817618634566
1.3971074774774772	0.865717145197484
1.3943049549549547	0.8655627997026155
1.391502432432432	0.8653925678339521
1.3886999099099095	0.8651857763226284
1.385897387387387	0.8649291836661853
1.3830948648648644	0.8646171948880316
1.3802923423423419	0.8642512964337637
1.3774898198198193	0.863839563385289
1.3746872972972968	0.8633965225737469
1.3718847747747747	0.8629429385431057
1.369082252252252	0.8625046129276194
1.3662797297297296	0.8621093382249349
1.363477207207207	0.861781778333545
1.3606746846846844	0.8615370450383292
1.3578721621621619	0.8613746907739824
1.3550696396396393	0.8612752967000116
1.3522671171171168	0.8612015040799129
1.3494645945945942	0.8611042060541735
1.3466620720720717	0.8609329963379403
1.3438595495495491	0.8606484012018286
1.3410570270270266	0.8602324847970698
1.338254504504504	0.8596945257654666
1.335451981981982	0.8590696855435905
1.3326494594594593	0.8584106046912882
1.3298469369369368	0.8577740488076925
1.3270444144144142	0.8572063562497364
1.3242418918918917	0.8567319416870082
1.3214393693693691	0.8563482655727112
1.3186368468468466	0.8560287203764904
1.315834324324324	0.8557324244181174
1.3130318018018015	0.8554177527249326
1.310229279279279	0.8550552872780245
1.3074267567567563	0.8546361231008442
1.3046242342342338	0.8541730433008597
1.3018217117117112	0.8536944530433258
1.2990191891891887	0.8532333472723234
1.2962166666666666	0.8528151850296753
1.293414144144144	0.8524488263100919
1.2906116216216215	0.8521235723402817
1.287809099099099	0.8518132250887175
1.2850065765765764	0.8514856719385814
1.2822040540540538	0.8511146213512338
1.2794015315315312	0.8506893930801241
1.2765990090090087	0.850219334162115
1.2737964864864861	0.8497312528665627
1.2709939639639636	0.849260618040477
1.268191441441441	0.8488393728420601
1.2653889189189185	0.8484843680645292
1.262586396396396	0.8481902626902639
1.2597838738738734	0.8479293360562271
1.2569813513513513	0.847658477137721
1.2541788288288287	0.8473313686015059
1.2513763063063061	0.8469122733623472
1.2485737837837836	0.8463873407413988
1.245771261261261	0.845770091938595
1.2429687387387385	0.8450994508533846
1.240166216216216	0.8444308100704557
1.2373636936936934	0.8438225265684179
1.2345611711711708	0.8433214004030892
1.2317586486486483	0.8429508325893625
1.2289561261261257	0.8427045271959596
1.2261536036036031	0.8425471031855482
1.2233510810810806	0.8424212637291962
1.2205485585585585	0.8422596828760848
1.217746036036036	0.8419988368574111
1.2149435135135134	0.8415917691656848
1.2121409909909908	0.8410171913360721
1.2093384684684683	0.8402832121051612
1.2065359459459457	0.8394251267636749
1.2037334234234232	0.8384978619212166
1.2009309009009006	0.8375646736161987
1.198128378378378	0.8366843987439908
1.1953258558558555	0.835899858550302
1.192523333333333	0.8352298412414766
1.1897208108108104	0.8346664319335267
1.1869182882882878	0.8341783753290569
1.1841157657657653	0.8337198186307812
1.1813132432432432	0.8332424634697745
1.1785107207207206	0.832708191436277
1.175708198198198	0.8320989279449581
1.1729056756756755	0.831421050742632
1.170103153153153	0.8307029878285533
1.1673006306306304	0.8299864883540967
1.1644981081081078	0.8293138939615238
1.1616955855855853	0.8287150264457827
1.1588930630630627	0.8281975924034982
1.1560905405405402	0.8277441146020587
1.1532880180180176	0.8273165255924338
1.150485495495495	0.8268672305274168
1.1476829729729725	0.8263533813400096
1.14488045045045	0.8257499844656123
1.1420779279279278	0.8250577009792454
1.1392754054054053	0.8243027770469106
1.1364728828828827	0.823529002732435
1.1336703603603602	0.8227841621753823
1.1308678378378376	0.8221052643197212
1.128065315315315	0.821507303132967
1.1252627927927925	0.8209792000066342
1.12246027027027	0.8204882573446609
1.1196577477477474	0.8199916525612446
1.1168552252252248	0.8194511555974239
1.1140527027027023	0.8188461557972154
1.1112501801801797	0.818180621421975
1.1084476576576572	0.8174816241824018
1.105645135135135	0.8167898772673784
1.1028426126126125	0.8161454135550469
1.10004009009009	0.8155731670690903
1.0972375675675674	0.8150732625720659
1.0944350450450449	0.8146192548258949
1.0916325225225223	0.8141649257522111
1.0888299999999997	0.8136574401377125
1.0860274774774772	0.8130526244087696
1.0832249549549546	0.8123275380691636
1.080422432432432	0.8114865200014935
1.0776199099099095	0.8105591258861736
1.074817387387387	0.809591035005245
1.0720148648648644	0.8086311794478455
1.0692123423423419	0.8077193221627
1.0664098198198197	0.8068778138809035
1.0636072972972972	0.8061095492503051
1.0608047747747746	0.805401890563891
1.058002252252252	0.8047343615501646
1.0551997297297295	0.8040869129701581
1.052397207207207	0.8034458138953727
1.0495946846846844	0.8028055338931367
1.0467921621621619	0.8021667700154475
1.0439896396396393	0.8015323055705982
1.0411871171171168	0.8009030702132801
1.0383845945945942	0.8002763751960039
1.0355820720720716	0.7996470448316343
1.032779549549549	0.7990106285459041
1.0299770270270265	0.7983667455948488
1.0271745045045044	0.7977204055408712
1.0243719819819819	0.7970799924113635
1.0215694594594593	0.7964521755899138
1.0187669369369368	0.7958356563214123
1.0159644144144142	0.795216639281428
1.0131618918918917	0.7945687243162499
1.010359369369369	0.7938584875129241
1.0075568468468465	0.7930558163767912
1.004754324324324	0.7921459001340826
1.0019518018018014	0.7911385389821616
0.9991492792792789	0.7900707324553592
0.9963467567567563	0.7890004038289772
0.9935442342342338	0.7879920706409432
0.9907417117117117	0.7870982840890145
0.9879391891891891	0.7863426229144778
0.9851366666666665	0.7857101239819612
0.982334144144144	0.7851490613267548
0.9795316216216214	0.7845844787729367
0.9767290990990989	0.783939956250579
0.9739265765765763	0.7831610863522435
0.9711240540540538	0.7822331526173208
0.9683215315315312	0.7811869887207338
0.9655190090090087	0.7800905791053397
0.9627164864864861	0.7790285200862129
0.9599139639639636	0.7780755002233107
0.957111441441441	0.7772721074075476
0.9543089189189184	0.7766107535967027
0.9515063963963963	0.7760364310125233
0.9487038738738738	0.7754623425052797
0.9459013513513512	0.7747956994530146
0.9430988288288287	0.7739657123124511
0.9402963063063061	0.7729450890821375
0.9374937837837836	0.7717584362017437
0.934691261261261	0.7704751316179305
0.9318887387387385	0.7691891305486355
0.9290862162162159	0.7679921719677173
0.9262836936936933	0.7669486987306863
0.9234811711711708	0.7660799492921365
0.9206786486486482	0.765361491986675
0.9178761261261257	0.7647340790997291
0.9150736036036036	0.7641235785725279
0.912271081081081	0.7634632223067405
0.9094685585585585	0.7627112219102802
0.9066660360360359	0.7618588593417982
0.9038635135135134	0.7609276283220779
0.9010609909909908	0.7599576270317133
0.8982584684684682	0.7589919610034078
0.8954559459459457	0.7580626387710055
0.8926534234234231	0.7571822559182447
0.8898509009009006	0.756343261961736
0.887048378378378	0.7555237975177788
0.8842458558558555	0.7546970038610702
0.8814433333333329	0.7538400134011599
0.8786408108108104	0.7529396196769488
0.8758382882882882	0.7519934221633083
0.8730357657657657	0.7510072235666646
0.8702332432432431	0.7499908056048611
0.8674307207207206	0.7489544315891542
0.864628198198198	0.7479075374012701
0.8618256756756755	0.7468595708974352
0.8590231531531529	0.7458215685298758
0.8562206306306304	0.7448064870430063
0.8534181081081078	0.7438268402971498
0.8506155855855853	0.7428896242552777
0.8478130630630627	0.7419902137655813
0.8450105405405401	0.7411080787402459
0.8422080180180176	0.7402071620430523
0.839405495495495	0.7392424128788629
0.8366029729729729	0.7381716734566112
0.8338004504504504	0.7369697199962785
0.8309979279279278	0.7356397476666879
0.8281954054054053	0.7342176973077895
0.8253928828828827	0.732766715466531
0.8225903603603602	0.731362200419181
0.8197878378378376	0.7300712588841661
0.816985315315315	0.7289327493134931
0.8141827927927925	0.727944465665166
0.8113802702702699	0.727062124624312
0.8085777477477474	0.7262111727865627
0.8057752252252248	0.7253082102905194
0.8029727027027023	0.7242854885752196
0.8001701801801802	0.7231106946942562
0.7973676576576576	0.721795603342782
0.794565135135135	0.7203907732418972
0.7917626126126125	0.7189680979546388
0.7889600900900899	0.7175971021686579
0.7861575675675674	0.7163229686248437
0.7833550450450448	0.7151536269715003
0.7805525225225223	0.7140600333117549
0.7777499999999997	0.7129891260684887
0.7749474774774772	0.7118844957435176
0.7721449549549546	0.7107071380616546
0.769342432432432	0.7094487351528272
0.7665399099099095	0.7081327137475205
0.763737387387387	0.7068028633810096
0.7609348648648648	0.7055039251723941
0.7581323423423423	0.7042615947572194
0.7553298198198197	0.703069693598335
0.7525272972972972	0.7018897015120843
0.7497247747747746	0.7006633069141138
0.7469222522522521	0.699333752956561
0.7441197297297295	0.6978683229990302
0.741317207207207	0.6962736082616089
0.7385146846846844	0.6945975515428625
0.7357121621621618	0.69291687585725
0.7329096396396393	0.6913137596290787
0.7301071171171167	0.6898496209384847
0.7273045945945942	0.6885451481072803
0.7245020720720716	0.6873737434965684
0.7216995495495495	0.6862709704786613
0.718897027027027	0.6851569954290125
0.7160945045045044	0.6839643746158534
0.7132919819819818	0.6826615171565321
0.7104894594594593	0.681263517102639
0.7076869369369367	0.6798263570703341
0.7048844144144142	0.6784262604918324
0.7020818918918916	0.6771311947453001
0.6992793693693691	0.6759743651490596
0.6964768468468465	0.6749389794878639
0.693674324324324	0.6739597809741983
0.6908718018018014	0.672941148496803
0.6880692792792789	0.67178592012721
0.6852667567567567	0.6704254579786219
0.6824642342342342	0.6688410810444224
0.6796617117117116	0.667069951926709
0.6768591891891891	0.6651937550141577
0.6740566666666665	0.6633142108211328
0.671254144144144	0.6615236724417547
0.6684516216216214	0.6598803478822671
0.6656490990990989	0.6583957307422014
0.6628465765765763	0.6570373881369848
0.6600440540540538	0.6557449719862926
0.6572415315315312	0.6544530509740133
0.6544390090090086	0.6531125417782783
0.6516364864864861	0.6517036619771251
0.6488339639639635	0.6502368707165239
0.6460314414414414	0.6487428100623646
0.6432289189189189	0.6472561155281943
0.6404263963963963	0.645799765378729
0.6376238738738738	0.644375841478725
0.6348213513513512	0.6429656271158891
0.6320188288288286	0.6415381052527874
0.6292163063063061	0.6400626757852484
0.6264137837837835	0.6385205179679038
0.623611261261261	0.6369099566130504
0.6208087387387384	0.6352439916533786
0.6180062162162159	0.6335416299014743
0.6152036936936933	0.6318173687002472
0.6124011711711708	0.6300739958313185
0.6095986486486482	0.6283024299311476
0.6067961261261261	0.6264891918433223
0.6039936036036035	0.6246285403199331
0.601191081081081	0.6227338115768283
0.5983885585585584	0.6208421839163764
0.5955860360360359	0.6190092264179937
0.5927835135135133	0.6172934870575227
0.5899809909909908	0.6157355864746913
0.5871784684684682	0.6143391489892412
0.5843759459459457	0.6130611820958908
0.5815734234234231	0.6118168898331439
0.5787709009009008	0.6104991456748962
0.5759683783783782	0.6090075838559431
0.5731658558558557	0.6072784083735893
0.5703633333333331	0.6053050680557702
0.5675608108108106	0.6031424189514983
0.564758288288288	0.6008921876764749
0.5619557657657654	0.5986737449428677
0.5591532432432431	0.5965892530138822
0.5563507207207206	0.59469435065042
0.553548198198198	0.5929838631112813
0.5507456756756755	0.5913970660998827
0.5479431531531529	0.5898404557719118
0.5451406306306303	0.5882200512563093
0.5423381081081078	0.5864720603046761
0.5395355855855855	0.5845814187487445
0.5367330630630629	0.5825820622267527
0.5339305405405403	0.5805392969178494
0.5311280180180178	0.5785210179024637
0.5283254954954952	0.5765685165637445
0.5255229729729727	0.5746777881629
0.5227204504504503	0.5727985096437264
0.5199179279279278	0.5708515074010575
0.5171154054054052	0.568758814708327
0.5143128828828827	0.5664757175910672
0.5115103603603601	0.5640131970447485
0.5087078378378376	0.5614422831499887
0.505905315315315	0.5588779840379153
0.5031027927927927	0.556447501860159
0.5003002702702701	0.5542529340187458
0.4974977477477476	0.5523406588119885
0.494695225225225	0.5506874194768033
0.49189270270270247	0.5492075156387338
0.4890901801801799	0.5477784461711169
0.48628765765765736	0.5462762803480027
0.483485135135135	0.5446090522891697
0.48068261261261247	0.5427375609066941
0.4778800900900899	0.540677657303387
0.47507756756756736	0.5384846935932467
0.4722750450450448	0.5362269318494247
0.46947252252252225	0.5339582167492539
0.4666699999999997	0.5316999192160127
0.46386747747747736	0.5294382606067923
0.4610649549549548	0.5271371190861062
0.45826243243243225	0.5247605323962549
0.4554599099099097	0.5222955006677769
0.45265738738738714	0.5197656611555633
0.4498548648648646	0.5172299356036204
0.44705234234234204	0.5147660168803766
0.4442498198198197	0.5124444238155167
0.44144729729729715	0.5103026362193482
0.4386447747747746	0.5083291086103477
0.43584225225225204	0.5064636091988285
0.4330397297297295	0.5046145277645994
0.43023720720720693	0.5026876321902275
0.4274346846846844	0.5006164667642566
0.42463216216216204	0.49838375349173025
0.4218296396396395	0.49602612522826994
0.41902711711711693	0.49362026860432084
0.4162245945945944	0.49125506423130727
0.4134220720720718	0.48899927624870154
0.41061954954954927	0.48687599476107113
0.40781702702702693	0.4848527720986632
0.4050145045045044	0.48285099727646774
0.4022119819819818	0.4807714071146513
0.39940945945945927	0.47852705881145285
0.3966069369369367	0.47607252659251553
0.39380441441441416	0.4734194114046165
0.3910018918918916	0.4706329814640472
0.3881993693693693	0.46781122549564114
0.3853968468468467	0.4650535466176703
0.38259432432432416	0.462429708937692
0.3797918018018016	0.45995934719127585
0.37698927927927905	0.4576085367169448
0.3741867567567565	0.4553039860791953
0.37138423423423395	0.45295945343918487
0.3685817117117116	0.45050505548504727
0.36577918918918906	0.44790953141915313
0.3629766666666665	0.4451883475817674
0.36017414414414395	0.4423956851499248
0.3573716216216214	0.4396039666864954
0.35456909909909884	0.43687867106085043
0.3517665765765763	0.4342573857537563
0.34896405405405395	0.4317400458503222
0.3461615315315314	0.42929295034524073
0.34335900900900884	0.4268640794848385
0.3405564864864863	0.42440330797461523
0.33775396396396373	0.4218796913780788
0.3349514414414412	0.41928951698242356
0.3321489189189186	0.41665259804700894
0.3293463963963963	0.4139988839956742
0.32654387387387374	0.41135113568383064
0.3237413513513512	0.40871083018265875
0.3209388288288286	0.4060531310007903
0.31813630630630607	0.40333322565424956
0.3153337837837835	0.40050193676163726
0.31253126126126096	0.3975248995097137
0.30972873873873863	0.39439810582864543
0.3069262162162161	0.3911537913192048
0.3041236936936935	0.38785405075265533
0.30132117117117097	0.3845739649668122
0.2985186486486484	0.38137980803858607
0.29571612612612586	0.37830971184734274
0.2929136036036035	0.37536335141867894
0.29011108108108097	0.3725040816420917
0.2873085585585584	0.3696726343474769
0.28450603603603586	0.3668075167337259
0.2817035135135133	0.36386503549962
0.27890099099099075	0.3608321623255587
0.2760984684684682	0.35772811180011654
0.27329594594594586	0.35459454468707174
0.2704934234234233	0.35147828796953984
0.26769090090090075	0.34841297985746744
0.2648883783783782	0.34540624948109666
0.26208585585585564	0.34243690896863876
0.2592833333333331	0.339462974242958
0.25648081081081053	0.33643746365369076
0.2536782882882882	0.3333262139818952
0.25087576576576565	0.33012132412511563
0.2480732432432431	0.3268454576700853
0.24527072072072054	0.3235454853845634
0.24246819819819798	0.3202776563680019
0.23966567567567543	0.3170893576615218
0.23686315315315287	0.3140035936037209
0.23406063063063054	0.31101127946807383
0.23125810810810798	0.30807372631654173
0.22845558558558543	0.3051342807829841
0.22565306306306288	0.30213515309366523
0.22285054054054032	0.29903397589711933
0.22004801801801777	0.2958150036370749
0.2172454954954952	0.29249185380322884
0.21444297297297288	0.2891015419794398
0.21164045045045032	0.28569227184972734
0.20883792792792777	0.28230913333776475
0.20603540540540521	0.27898207621670745
0.20323288288288266	0.27571934146248056
0.2004303603603601	0.2725074911743567
0.19762783783783777	0.2693170545703917
0.19482531531531522	0.26611131432209734
0.19202279279279266	0.26285529918805484
0.1892202702702701	0.2595226137283275
0.18641774774774755	0.25609894951651446
0.183615225225225	0.2525824313466226
0.18081270270270244	0.24898185600499778
0.1780101801801801	0.24531411990731478
0.17520765765765756	0.2416017583258202
0.172405135135135	0.23787083910467366
0.16960261261261245	0.23414886744174024
0.1668000900900899	0.23046217307768857
0.16399756756756734	0.22683254919491858
0.16119504504504478	0.2232735232722466
0.15839252252252245	0.21978722839730735
0.1555899999999999	0.2163630679962436
0.15278747747747734	0.21297904346545615
0.14998495495495479	0.20960580949179475
0.14718243243243223	0.20621253713494447
0.14437990990990968	0.2027729141523289
0.14157738738738712	0.19926944557532578
0.1387748648648648	0.1956947628304867
0.13597234234234223	0.19204974093259075
0.13316981981981968	0.1883394512334322
0.13036729729729712	0.1845688450138111
0.12756477477477457	0.1807401880408095
0.12476225225225201	0.17685354582322899
0.12195972972972946	0.17291029302579297
0.11915720720720713	0.16891819437720246
0.11635468468468457	0.1648956633832681
0.11355216216216202	0.16087278199429333
0.11074963963963946	0.1568876552536469
0.10794711711711691	0.1529783776132172
0.10514459459459435	0.14917269306263592
0.1023420720720718	0.1454786413260355
0.09953954954954947	0.14187957503970838
0.09673702702702691	0.13833577471772196
0.09393450450450436	0.13479281055592474
0.0911319819819818	0.13119450117840625
0.08832945945945925	0.12749662392718197
0.08552693693693669	0.12367708933692545
0.08272441441441436	0.11973932979804802
0.0799218918918918	0.1157078672360532
0.07711936936936925	0.11161767490116614
0.0743168468468467	0.10750110488507614
0.07151432432432414	0.10337703041906665
0.06871180180180159	0.09924609873040091
0.06590927927927903	0.09509382954042644
0.0631067567567567	0.09090046105628391
0.060304234234234144	0.08665393562859691
0.05750171171171159	0.08236113729964989
0.054699189189189035	0.07805293251371892
0.05189666666666648	0.07378061142417913
0.049094144144143925	0.06960429516544808
0.04629162162162137	0.06557673858889679
0.04348909909909904	0.06172771069173422
0.04068657657657648	0.058054143205246045
0.03788405405405393	0.05451947042469196
0.035081531531531374	0.0510626273401622
0.03227900900900882	0.04761403132077546
0.029476486486486264	0.04411361414688353
0.02667396396396371	0.04052535844598737
0.023871441441441377	0.03684401705385265
0.021068918918918822	0.03309231419654346
0.018266396396396267	0.029310030702811796
0.015463873873873712	0.025538902227679405
0.012661351351351158	0.0218083757698585
0.009858828828828603	0.01812665334473096
0.007056306306306048	0.014479391483621096
0.004253783783783716	0.01083570191267158
0.0014512612612611608	0.007158692846367276
-0.001351261261261394	0.0034165263054865003
-0.004153783783783949	-0.0004097771100415315
-0.006956306306306503	-0.004323967529409778
-0.009758828828829058	-0.008317559781315875
-0.012561351351351613	-0.012376090631081027
-0.015363873873873946	-0.01648548802815386
-0.0181663963963965	-0.0206356932289834
-0.020968918918919055	-0.02482014047775205
-0.02377144144144161	-0.02903170907401187
-0.026573963963964164	-0.03325748552661911
-0.02937648648648672	-0.037475391831709115
-0.03217900900900905	-0.04165512848186248
-0.03498153153153161	-0.04576415151204727
-0.03778405405405416	-0.049777209950503165
-0.040586576576576716	-0.05368618062389552
-0.04338909909909927	-0.05750629811268193
-0.046191621621621826	-0.0612757245736083
-0.04899414414414438	-0.06504751967789635
-0.05179666666666671	-0.06887574575005256
-0.05459918918918927	-0.07279972225886033
-0.05740171171171182	-0.07683146964712156
-0.06020423423423438	-0.08095071185292224
-0.06300675675675693	-0.08510958480388325
-0.06580927927927949	-0.08924612407340182
-0.06861180180180204	-0.09330269983799555
-0.07141432432432437	-0.09724382300321144
-0.07421684684684693	-0.10106777953273194
-0.07701936936936948	-0.10480838389716524
-0.07982189189189204	-0.10852619353097986
-0.0826244144144146	-0.11229180007052647
-0.08542693693693715	-0.11616624267261955
-0.0882294594594597	-0.1201843942521863
-0.09103198198198204	-0.12434612006315704
-0.09383450450450459	-0.1286174825864892
-0.09663702702702714	-0.132941124575142
-0.0994395495495497	-0.1372522359698118
-0.10224207207207225	-0.1414950574556118
-0.10504459459459481	-0.1456350951798901
-0.10784711711711736	-0.14966394759953788
-0.1106496396396397	-0.1535962181204263
-0.11345216216216225	-0.15746050524952954
-0.1162546846846848	-0.16128809981307707
-0.11905720720720736	-0.16510330262175105
-0.12185972972972992	-0.16891822500323672
-0.12466225225225247	-0.17273302405730873
-0.12746477477477502	-0.17654049173438657
-0.13026729729729736	-0.18033248686047493
-0.1330698198198199	-0.18410532986222122
-0.13587234234234247	-0.18786201639447303
-0.13867486486486502	-0.19161059077805453
-0.14147738738738758	-0.19535964646171594
-0.14427990990991013	-0.19911306784006993
-0.14708243243243246	-0.20286638820048974
-0.14988495495495502	-0.20660645615233825
-0.15268747747747757	-0.21031477560764206
-0.15549000000000013	-0.21397343761501397
-0.15829252252252268	-0.21757154475951646
-0.16109504504504524	-0.22110980908575079
-0.1638975675675678	-0.2246016430508901
-0.16670009009009013	-0.22807030258194944
-0.16950261261261268	-0.23154301406119066
-0.17230513513513523	-0.2350440241411993
-0.1751076576576578	-0.23858880577257158
-0.17791018018018034	-0.24218116007924623
-0.1807127027027029	-0.2458138825515815
-0.18351522522522545	-0.2494724210765571
-0.1863177477477478	-0.25313999041350316
-0.18912027027027034	-0.2568022476502939
-0.1919227927927929	-0.2604499675990951
-0.19472531531531545	-0.26407902465981625
-0.197527837837838	-0.26768804648520883
-0.20033036036036056	-0.27127496539837626
-0.20313288288288311	-0.2748340606581168
-0.20593540540540545	-0.27835485568092955
-0.208737927927928	-0.2818235219408391
-0.21154045045045056	-0.28522651810813615
-0.2143429729729731	-0.2885553841265531
-0.21714549549549567	-0.29181117664632117
-0.21994801801801822	-0.2950070896398806
-0.22275054054054078	-0.2981682986458593
-0.2255530630630631	-0.30132881554556395
-0.22835558558558566	-0.3045259078166888
-0.23115810810810822	-0.30779321789400027
-0.23396063063063077	-0.3111539987759313
-0.23676315315315333	-0.3146158473113961
-0.23956567567567588	-0.31816802836751445
-0.24236819819819821	-0.3217820327393722
-0.24517072072072077	-0.32541548010254584
-0.24797324324324332	-0.329018920310444
-0.2507757657657659	-0.3325445433516303
-0.25357828828828843	-0.3359553366116337
-0.256380810810811	-0.33923291994449917
-0.25918333333333354	-0.3423822661746877
-0.2619858558558559	-0.3454318876378968
-0.26478837837837843	-0.3484288752166407
-0.267590900900901	-0.35142932188825715
-0.27039342342342354	-0.35448590646087813
-0.2731959459459461	-0.3576354059832457
-0.27599846846846865	-0.36088929009081483
-0.2788009909909912	-0.3642300909644547
-0.28160351351351354	-0.367614935671016
-0.2844060360360361	-0.3709857512733207
-0.28720855855855865	-0.3742837177372431
-0.2900110810810812	-0.37746415124276256
-0.29281360360360376	-0.3805076491125181
-0.2956161261261263	-0.38342422716554336
-0.29841864864864887	-0.38624914826896406
-0.3012211711711712	-0.3890316244274082
-0.30402369369369375	-0.3918198054607372
-0.3068262162162163	-0.39464670489587395
-0.30962873873873886	-0.39752150036575706
-0.3124312612612614	-0.4004289818190304
-0.31523378378378397	-0.4033372933531161
-0.3180363063063065	-0.4062113595895269
-0.32083882882882886	-0.4090274233620562
-0.3236413513513514	-0.4117836384651238
-0.32644387387387397	-0.41450287524900675
-0.3292463963963965	-0.417226455237806
-0.3320489189189191	-0.4200006104695091
-0.33485144144144163	-0.422860034703752
-0.3376539639639642	-0.4258140671504663
-0.3404564864864865	-0.4288403834837539
-0.3432590090090091	-0.43188873479989337
-0.34606153153153163	-0.43489401474134454
-0.3488640540540542	-0.4377948216299241
-0.35166657657657674	-0.44055176254104544
-0.3544690990990993	-0.4431596828735728
-0.3572716216216216	-0.4456498468034019
-0.3600741441441442	-0.4480812513908419
-0.36287666666666674	-0.45052369615331184
-0.3656791891891893	-0.45303781991475484
-0.36848171171171185	-0.4556582121585732
-0.3712842342342344	-0.458384631430185
-0.37408675675675696	-0.46118370236450557
-0.3768892792792793	-0.4640001219031158
-0.37969180180180184	-0.466773498203987
-0.3824943243243244	-0.46945541217067943
-0.38529684684684695	-0.4720215803271058
-0.3880993693693695	-0.474475926416807
-0.39090189189189206	-0.4768462051361475
-0.3937044144144146	-0.47917355392150646
-0.39650693693693695	-0.48150005085675585
-0.3993094594594595	-0.4838585088987083
-0.40211198198198206	-0.48626739556290166
-0.4049145045045046	-0.4887315239441618
-0.40771702702702717	-0.49124690599456233
-0.4105195495495496	-0.4938067444089062
-0.41332207207207217	-0.49640546289988197
-0.4161245945945947	-0.49903890142656804
-0.4189271171171173	-0.5017007906471174
-0.4217296396396397	-0.5043775341561362
-0.4245321621621623	-0.50704436687949
-0.42733468468468483	-0.5096656675477989
-0.4301372072072073	-0.5122006529782624
-0.4329397297297298	-0.5146134497120456
-0.4357422522522524	-0.5168844955422639
-0.4385447747747748	-0.5190192041194874
-0.4413472972972974	-0.5210503045856396
-0.44414981981981994	-0.5230321649230768
-0.4469523423423425	-0.5250280977996038
-0.44975486486486493	-0.5270941774907346
-0.4525573873873875	-0.5292645281766565
-0.45535990990991004	-0.5315428045223606
-0.4581624324324325	-0.5339026902265156
-0.46096495495495504	-0.5362973052904342
-0.4637674774774776	-0.5386744472728758
-0.46657000000000015	-0.54099264131562
-0.4693725225225226	-0.5432327423341676
-0.47217504504504515	-0.5454014217661287
-0.4749775675675677	-0.5475257320202472
-0.47778009009009015	-0.5496410637636501
-0.4805826126126127	-0.5517770808308788
-0.48338513513513526	-0.5539468198149051
-0.4861876576576578	-0.5561428588270267
-0.48899018018018026	-0.5583417583788922
-0.4917927027027028	-0.5605148442795255
-0.49459522522522537	-0.5626409925290475
-0.4973977477477478	-0.5647162907564769
-0.5002002702702704	-0.5667566032576187
-0.5030027927927929	-0.5687917578122909
-0.5058053153153154	-0.5708533239582633
-0.5086078378378379	-0.5729605556530414
-0.5114103603603605	-0.575110027351209
-0.514212882882883	-0.577273385218945
-0.5170154054054055	-0.5794047994470836
-0.519817927927928	-0.5814561238649
-0.5226204504504506	-0.583394738237869
-0.525422972972973	-0.5852177059871194
-0.5282254954954956	-0.5869567921994422
-0.5310280180180181	-0.5886718243213009
-0.5338305405405407	-0.5904338728247898
-0.5366330630630631	-0.5923033989026771
-0.5394355855855857	-0.5943105451379043
-0.5422381081081082	-0.5964443541506066
-0.5450406306306307	-0.59865493861565
-0.5478431531531532	-0.6008683762613051
-0.5506456756756758	-0.6030097926223421
-0.5534481981981982	-0.6050272075877114
-0.5562507207207208	-0.606908285512272
-0.5590532432432433	-0.6086843443074189
-0.5618557657657659	-0.6104201384226157
-0.5646582882882883	-0.6121926470658822
-0.5674608108108109	-0.6140657763301054
-0.5702633333333335	-0.6160692648440528
-0.5730658558558559	-0.6181886850339189
-0.5758683783783785	-0.6203697210158429
-0.578670900900901	-0.6225351372136694
-0.5814734234234236	-0.624608650040041
-0.584275945945946	-0.6265377057790524
-0.5870784684684686	-0.6283076928888122
-0.5898809909909911	-0.6299431763091099
-0.5926835135135136	-0.6314962628525924
-0.5954860360360361	-0.6330266179330922
-0.5982885585585587	-0.6345804277399626
-0.6010910810810811	-0.6361757862007835
-0.6038936036036037	-0.6377995374724207
-0.6066961261261262	-0.6394163983556387
-0.6094986486486488	-0.6409867124966331
-0.6123011711711712	-0.6424860354287789
-0.6151036936936938	-0.6439190412696584
-0.6179062162162163	-0.6453222456691445
-0.6207087387387388	-0.6467540667910612
-0.6235112612612613	-0.6482753866634519
-0.6263137837837839	-0.649927385584948
-0.6291163063063064	-0.6517146983105158
-0.6319188288288289	-0.6536003774756485
-0.6347213513513514	-0.6555152276800725
-0.637523873873874	-0.6573791056233553
-0.6403263963963964	-0.6591274702961809
-0.643128918918919	-0.6607343235736306
-0.6459314414414415	-0.6622235033471563
-0.6487339639639641	-0.663663879578831
-0.6515364864864865	-0.6651492160024677
-0.6543390090090091	-0.6667685847531557
-0.6571415315315317	-0.6685765459677047
-0.6599440540540541	-0.6705726907757742
-0.6627465765765767	-0.6726974138146831
-0.6655490990990992	-0.6748457754241769
-0.6683516216216216	-0.6768956308565103
-0.6711541441441442	-0.6787416706333894
-0.6739566666666668	-0.6803250915097436
-0.6767591891891893	-0.6816499183969673
-0.6795617117117118	-0.6827811030833681
-0.6823642342342343	-0.6838251206447733
-0.6851667567567569	-0.6848990929956151
-0.6879692792792793	-0.6860978306230842
-0.6907718018018019	-0.687468583337861
-0.6935743243243244	-0.6890006714926727
-0.696376846846847	-0.6906324274989564
-0.6991793693693694	-0.6922725548941818
-0.701981891891892	-0.6938287855840459
-0.7047844144144145	-0.6952348601938408
-0.707586936936937	-0.6964678529559138
-0.7103894594594595	-0.6975512745068524
-0.7131919819819821	-0.6985440330642044
-0.7159945045045045	-0.699519698830375
-0.7187970270270271	-0.7005432405559292
-0.7215995495495496	-0.7016527151256767
-0.7244020720720722	-0.7028513234162621
-0.7272045945945946	-0.7041115860883002
-0.7300071171171172	-0.7053893943554561
-0.7328096396396397	-0.7066426465282599
-0.7356121621621622	-0.7078480088352865
-0.7384146846846847	-0.7090103067868114
-0.7412172072072073	-0.7101617299120038
-0.7440197297297299	-0.711351465432586
-0.7468222522522523	-0.7126294270058281
-0.7496247747747748	-0.7140294648704035
-0.7524272972972974	-0.7155573674210135
-0.7552298198198198	-0.7171872260020317
-0.7580323423423424	-0.7188669875910341
-0.760834864864865	-0.7205311919544964
-0.7636373873873875	-0.7221168682866592
-0.76643990990991	-0.7235779184539509
-0.7692424324324325	-0.7248941303704496
-0.7720449549549551	-0.7260728688322634
-0.7748474774774775	-0.7271437968103462
-0.7776500000000001	-0.7281489388181478
-0.7804525225225226	-0.7291314419308612
-0.7832550450450451	-0.7301262974031482
-0.7860575675675676	-0.7311552175041462
-0.7888600900900902	-0.7322262710192761
-0.7916626126126127	-0.7333373344977626
-0.7944651351351352	-0.7344814003892849
-0.7972676576576577	-0.7356515521358824
-0.8000701801801803	-0.7368439365816073
-0.8028727027027027	-0.7380580596197024
-0.8056752252252253	-0.7392948043264436
-0.8084777477477478	-0.7405533510359539
-0.8112802702702704	-0.7418284429274855
-0.8140827927927928	-0.7431091698429557
-0.8168853153153154	-0.744379801594115
-0.8196878378378379	-0.7456224562057087
-0.8224903603603604	-0.7468208005938851
-0.8252928828828829	-0.7479637194735376
-0.8280954054054055	-0.7490479837714584
-0.8308979279279279	-0.7500793083623803
-0.8337004504504505	-0.7510716474159791
-0.836502972972973	-0.752044974488915
-0.8393054954954956	-0.7530220363913824
-0.842108018018018	-0.7540246430482553
-0.8449105405405406	-0.7550700170938784
-0.8477130630630632	-0.7561676580077957
-0.8505155855855856	-0.7573171322704343
-0.8533181081081082	-0.7585071835328706
-0.8561206306306307	-0.7597165115002849
-0.8589231531531533	-0.7609164206831786
-0.8617256756756757	-0.7620752436667945
-0.8645281981981983	-0.7631640197993343
-0.8673307207207208	-0.7641624614630982
-0.8701332432432433	-0.7650639236332816
-0.8729357657657658	-0.7658780641896407
-0.8757382882882884	-0.7666302307415179
-0.8785408108108108	-0.7673573057936589
-0.8813433333333334	-0.7681006297373673
-0.8841458558558559	-0.7688974540071247
-0.8869483783783785	-0.7697728934109384
-0.8897509009009009	-0.7707343591252651
-0.8925534234234235	-0.7717699176254301
-0.895355945945946	-0.7728510601480915
-0.8981584684684685	-0.7739392441523648
-0.900960990990991	-0.7749946034446143
-0.9037635135135136	-0.7759846955769525
-0.9065660360360361	-0.7768912108374448
-0.9093685585585587	-0.7777131759600444
-0.9121710810810811	-0.7784661516983994
-0.9149736036036036	-0.779177952105692
-0.9177761261261261	-0.7798822088837093
-0.9205786486486487	-0.7806114633446205
-0.9233811711711712	-0.7813913394832835
-0.9261836936936938	-0.7822368380478697
-0.9289862162162162	-0.7831511035209991
-0.9317887387387388	-0.7841263882040193
-0.9345912612612612	-0.7851465454354691
-0.9373937837837838	-0.7861902888279574
-0.9401963063063064	-0.7872345972355396
-0.9429988288288289	-0.7882578873038473
-0.9458013513513515	-0.7892427681744714
-0.9486038738738739	-0.7901782459228214
-0.9514063963963965	-0.7910611655078065
-0.9542089189189189	-0.7918965622693788
-0.9570114414414415	-0.7926965799137189
-0.959813963963964	-0.7934778018092339
-0.9626164864864866	-0.7942572470134232
-0.9654190090090091	-0.7950477930307833
-0.9682215315315316	-0.7958542055478339
-0.9710240540540541	-0.7966710679007213
-0.9738265765765766	-0.7974835744073697
-0.9766290990990991	-0.7982713988192456
-0.9794316216216217	-0.7990148631722418
-0.9822341441441442	-0.7997017327035841
-0.9850366666666668	-0.800332492961594
-0.9878391891891892	-0.8009221654631513
-0.9906417117117118	-0.8014976183597887
-0.9934442342342342	-0.8020907092251286
-0.9962467567567568	-0.8027290377629132
-0.9990492792792793	-0.8034270931546164
-1.0018518018018019	-0.8041807554327821
-1.0046543243243244	-0.8049673013594749
-1.0074568468468468	-0.8057514472816527
-1.0102593693693693	-0.80649600521605
-1.0130618918918919	-0.8071740650361056
-1.0158644144144144	-0.8077788324834123
-1.018666936936937	-0.8083276883262349
-1.0214694594594596	-0.8088586427996444
-1.024271981981982	-0.809419698530123
-1.0270745045045047	-0.8100539853726396
-1.029877027027027	-0.8107851196460673
-1.0326795495495495	-0.8116074972466132
-1.035482072072072	-0.8124849873194272
-1.0382845945945947	-0.8133590638597752
-1.0410871171171172	-0.814164512716902
-1.0438896396396395	-0.8148483840311121
-1.046692162162162	-0.8153866288202171
-1.0494946846846847	-0.8157933026223596
-1.0522972072072072	-0.8161192591258299
-1.0550997297297298	-0.8164403038677843
-1.0579022522522523	-0.8168379106468803
-1.0607047747747749	-0.8173778546271564
-1.0635072972972974	-0.818092782486151
-1.06630981981982	-0.8189736076443404
-1.0691123423423423	-0.8199720348887185
-1.0719148648648649	-0.8210132823220222
-1.0747173873873874	-0.8220151745813711
-1.07751990990991	-0.8229081034860575
-1.0803224324324325	-0.8236503673375388
-1.0831249549549549	-0.8242350432031406
-1.0859274774774774	-0.8246872447738882
-1.08873	-0.825053488475396
-1.0915325225225225	-0.8253870328318882
-1.094335045045045	-0.8257338462790997
-1.0971375675675676	-0.8261231397437581
-1.0999400900900902	-0.8265645139835132
-1.1027426126126127	-0.8270514220810811
-1.1055451351351353	-0.8275686486275846
-1.1083476576576576	-0.8281005026372557
-1.1111501801801802	-0.82863667304414
-1.1139527027027027	-0.829174012185831
-1.1167552252252253	-0.8297143373365202
-1.1195577477477479	-0.8302599645786073
-1.1223602702702702	-0.8308095124760352
-1.1251627927927927	-0.831356255939061
-1.1279653153153153	-0.8318901080878298
-1.1307678378378379	-0.8324026494563397
-1.1335703603603604	-0.8328931672492461
-1.136372882882883	-0.8333729928350135
-1.1391754054054055	-0.8338658208572445
-1.141977927927928	-0.8344030458041669
-1.1447804504504504	-0.835014987428871
-1.147582972972973	-0.8357205290949636
-1.1503854954954955	-0.8365185452292778
-1.153188018018018	-0.8373842002128304
-1.1559905405405406	-0.8382718160939848
-1.1587930630630632	-0.8391239717071928
-1.1615955855855855	-0.8398844880091656
-1.164398108108108	-0.8405116519987639
-1.1672006306306306	-0.840987879154318
-1.1700031531531532	-0.8413230696457901
-1.1728056756756757	-0.8415508289635281
-1.1756081981981983	-0.8417188675722655
-1.1784107207207208	-0.8418765694004382
-1.1812132432432432	-0.8420633993114479
-1.1840157657657657	-0.8423013240281283
-1.1868182882882883	-0.8425929643738743
-1.1896208108108108	-0.8429253042868284
-1.1924233333333334	-0.8432770988798551
-1.195225855855856	-0.8436271897678456
-1.1980283783783783	-0.8439610055550664
-1.2008309009009008	-0.8442734943162338
-1.2036334234234234	-0.8445681946554215
-1.206435945945946	-0.8448535497493177
-1.2092384684684685	-0.8451384114845786
-1.212040990990991	-0.8454287091860788
-1.2148435135135136	-0.8457265241685417
-1.2176460360360362	-0.8460316510080093
-1.2204485585585585	-0.8463446150368696
-1.223251081081081	-0.8466694879111025
-1.2260536036036036	-0.847014930962891
-1.2288561261261262	-0.8473926473492308
-1.2316586486486487	-0.8478135305392531
-1.2344611711711713	-0.8482828173393173
-1.2372636936936936	-0.8487960848214096
-1.2400662162162162	-0.8493377589851038
-1.2428687387387387	-0.8498829844818858
-1.2456712612612613	-0.8504025400926845
-1.2484737837837838	-0.8508694042398801
-1.2512763063063064	-0.8512649760375076
-1.254078828828829	-0.8515830568227056
-1.2568813513513515	-0.851830452426541
-1.2596838738738738	-0.8520241861369073
-1.2624863963963964	-0.8521864043840309
-1.265288918918919	-0.852338724472735
-1.2680914414414415	-0.8524977967538571
-1.270893963963964	-0.8526732576996573
-1.2736964864864866	-0.8528682884947866
-1.276499009009009	-0.853082044364433
-1.2793015315315315	-0.8533126389395682
-1.282104054054054	-0.8535593534381072
-1.2849065765765766	-0.853823260423377
-1.2877090990990991	-0.8541062636592702
-1.2905116216216217	-0.8544093068936458
-1.2933141441441443	-0.8547308769600592
-1.2961166666666666	-0.8550667649375615
-1.2989191891891891	-0.8554114241897078
-1.3017217117117117	-0.8557604458599193
-1.3045242342342342	-0.8561130213983229
-1.3073267567567568	-0.8564730816946811
-1.3101292792792794	-0.8568482118535625
-1.312931801801802	-0.8572463149167784
-1.3157343243243242	-0.8576710072128267
-1.3185368468468468	-0.858117459996857
-1.3213393693693694	-0.8585705227923393
-1.324141891891892	-0.8590063570416138
-1.3269444144144145	-0.8593976366323676
-1.329746936936937	-0.8597210316201953
-1.3325494594594596	-0.859964677842143
-1.335351981981982	-0.8601330587917742
-1.3381545045045045	-0.8602473535398191
-1.340957027027027	-0.8603406807860605
-1.3437595495495496	-0.8604493565421103
-1.3465620720720721	-0.860602705088396
-1.3493645945945947	-0.8608146060324123
-1.352167117117117	-0.861079560299339
-1.3549696396396396	-0.8613747039035058
-1.3577721621621621	-0.8616673140897138
-1.3605746846846847	-0.8619255579142018
-1.3633772072072072	-0.8621291339999918
-1.3661797297297298	-0.8622764349788565
-1.3689822522522523	-0.86238593282467
-1.3717847747747747	-0.8624913136777892
-1.3745872972972972	-0.8626318622157266
-1.3773898198198198	-0.8628410702588136
-1.3801923423423423	-0.8631369457479496
-1.382994864864865	-0.8635168845584311
[truncated: 6 more rows]
