# Supplementary material for: Isolation of a planar π-aromatic Bi5− ring in a cobalt-based inverse-sandwich-type complex
Source: Nat Chem. 2025 Jan 20;17(4):547–55. doi: 10.1038/s41557-024-01713-8 (PMC11964920; doi:10.1038/s41557-024-01713-8)
Supplement: Supplementary file 4 — Original magnetic data of compound 1 and origin file of Fig. 3. [file 41557_2024_1713_MOESM4_ESM.zip › sr_and_T/28.json]

{
   "comment": "corrected Loops",
   "temperature": 1,
   "measures": [
      {
         "sr": 0.064,
         "angle": 0,
         "trans": 0,
         "cool_t": 1,
         "comment": "to H_stop",
         "data": [
            [
               -1.3999,
               -0.856695595679436
            ],
            [
               -1.3970974874874873,
               -0.8563357500984812
            ],
            [
               -1.394294974974975,
               -0.8560647781272421
            ],
            [
               -1.3914924624624623,
               -0.8558709876312447
            ],
            [
               -1.3886899499499499,
               -0.8557327092270154
            ],
            [
               -1.3858874374374373,
               -0.8556261366386275
            ],
            [
               -1.3830849249249249,
               -0.8555322338723832
            ],
            [
               -1.3802824124124122,
               -0.8554409001498738
            ],
            [
               -1.3774798998998998,
               -0.8553515257709693
            ],
            [
               -1.3746773873873872,
               -0.8552701848775167
            ],
            [
               -1.3718748748748748,
               -0.855204686602404
            ],
            [
               -1.3690723623623622,
               -0.8551592838378246
            ],
            [
               -1.3662698498498498,
               -0.8551308700179879
            ],
            [
               -1.3634673373373372,
               -0.8551079792908827
            ],
            [
               -1.3606648248248248,
               -0.8550729953787004
            ],
            [
               -1.3578623123123121,
               -0.855006934057335
            ],
            [
               -1.3550597997997997,
               -0.8548953025361503
            ],
            [
               -1.3522572872872871,
               -0.8547331231781601
            ],
            [
               -1.3494547747747747,
               -0.8545273835792639
            ],
            [
               -1.346652262262262,
               -0.8542959113738556
            ],
            [
               -1.3438497497497497,
               -0.8540627659084641
            ],
            [
               -1.341047237237237,
               -0.8538513619449868
            ],
            [
               -1.3382447247247247,
               -0.8536773361417954
            ],
            [
               -1.335442212212212,
               -0.8535433623507123
            ],
            [
               -1.3326396996996996,
               -0.8534376217080981
            ],
            [
               -1.329837187187187,
               -0.8533365635564929
            ],
            [
               -1.3270346746746746,
               -0.85321127199277
            ],
            [
               -1.324232162162162,
               -0.8530355980057525
            ],
            [
               -1.3214296496496496,
               -0.8527936119132804
            ],
            [
               -1.318627137137137,
               -0.8524840934612672
            ],
            [
               -1.3158246246246246,
               -0.8521206792160594
            ],
            [
               -1.313022112112112,
               -0.8517276520907233
            ],
            [
               -1.3102195995995995,
               -0.8513327445511838
            ],
            [
               -1.307417087087087,
               -0.8509592735775908
            ],
            [
               -1.3046145745745745,
               -0.8506201078361282
            ],
            [
               -1.301812062062062,
               -0.8503153158155626
            ],
            [
               -1.2990095495495495,
               -0.8500340737564006
            ],
            [
               -1.2962070370370369,
               -0.849759957949573
            ],
            [
               -1.2934045245245245,
               -0.8494776122369366
            ],
            [
               -1.2906020120120119,
               -0.8491783671276121
            ],
            [
               -1.2877994994994995,
               -0.8488628402917751
            ],
            [
               -1.2849969869869868,
               -0.8485397086984268
            ],
            [
               -1.2821944744744744,
               -0.8482212918192971
            ],
            [
               -1.2793919619619618,
               -0.8479177927885072
            ],
            [
               -1.2765894494494494,
               -0.8476325589583467
            ],
            [
               -1.2737869369369368,
               -0.8473603403972412
            ],
            [
               -1.2709844244244244,
               -0.8470893688397347
            ],
            [
               -1.2681819119119118,
               -0.8468065672643208
            ],
            [
               -1.2653793993993994,
               -0.8465038956755921
            ],
            [
               -1.2625768868868867,
               -0.8461832483812622
            ],
            [
               -1.2597743743743743,
               -0.8458577006065126
            ],
            [
               -1.2569718618618617,
               -0.845548162331222
            ],
            [
               -1.2541693493493493,
               -0.8452762065566819
            ],
            [
               -1.2513668368368367,
               -0.845055381419461
            ],
            [
               -1.2485643243243243,
               -0.8448841057769025
            ],
            [
               -1.2457618118118117,
               -0.8447429493883976
            ],
            [
               -1.2429592992992993,
               -0.8445977572704426
            ],
            [
               -1.2401567867867866,
               -0.8444081208414743
            ],
            [
               -1.2373542742742742,
               -0.8441387961464228
            ],
            [
               -1.2345517617617616,
               -0.8437705015930137
            ],
            [
               -1.2317492492492492,
               -0.8433065395497474
            ],
            [
               -1.2289467367367366,
               -0.8427729208245685
            ],
            [
               -1.2261442242242242,
               -0.8422117407705765
            ],
            [
               -1.2233417117117116,
               -0.8416697675125386
            ],
            [
               -1.2205391991991992,
               -0.8411857961125717
            ],
            [
               -1.2177366866866866,
               -0.8407807373369574
            ],
            [
               -1.2149341741741742,
               -0.8404534885208944
            ],
            [
               -1.2121316616616615,
               -0.840183684441703
            ],
            [
               -1.2093291491491491,
               -0.8399401186975664
            ],
            [
               -1.2065266366366365,
               -0.8396917613733277
            ],
            [
               -1.203724124124124,
               -0.839417524674035
            ],
            [
               -1.2009216116116115,
               -0.8391115086903465
            ],
            [
               -1.198119099099099,
               -0.838782178161301
            ],
            [
               -1.1953165865865865,
               -0.83844615616899
            ],
            [
               -1.192514074074074,
               -0.8381192658896562
            ],
            [
               -1.1897115615615614,
               -0.8378084053990049
            ],
            [
               -1.186909049049049,
               -0.8375074601060739
            ],
            [
               -1.1841065365365364,
               -0.8371988842205911
            ],
            [
               -1.181304024024024,
               -0.8368603944391229
            ],
            [
               -1.1785015115115114,
               -0.8364742225534378
            ],
            [
               -1.175698998998999,
               -0.8360353125804376
            ],
            [
               -1.1728964864864864,
               -0.8355551305370224
            ],
            [
               -1.170093973973974,
               -0.8350593008438247
            ],
            [
               -1.1672914614614613,
               -0.8345795466182822
            ],
            [
               -1.164488948948949,
               -0.834142572950328
            ],
            [
               -1.1616864364364363,
               -0.833759795342663
            ],
            [
               -1.158883923923924,
               -0.8334216947336343
            ],
            [
               -1.1560814114114113,
               -0.8330990842848045
            ],
            [
               -1.153278898898899,
               -0.8327512081999227
            ],
            [
               -1.1504763863863863,
               -0.8323381890788679
            ],
            [
               -1.1476738738738739,
               -0.8318337561632956
            ],
            [
               -1.1448713613613613,
               -0.8312340008923056
            ],
            [
               -1.1420688488488488,
               -0.8305592056808032
            ],
            [
               -1.1392663363363362,
               -0.829848135343327
            ],
            [
               -1.1364638238238238,
               -0.8291467501695725
            ],
            [
               -1.1336613113113112,
               -0.8284951894881831
            ],
            [
               -1.1308587987987986,
               -0.8279174136936251
            ],
            [
               -1.1280562862862862,
               -0.8274168865504252
            ],
            [
               -1.1252537737737738,
               -0.8269794828544793
            ],
            [
               -1.1224512612612612,
               -0.8265822004982493
            ],
            [
               -1.1196487487487485,
               -0.8262041725090152
            ],
            [
               -1.1168462362362361,
               -0.8258356645753924
            ],
            [
               -1.1140437237237237,
               -0.82548150762112
            ],
            [
               -1.111241211211211,
               -0.8251574929751858
            ],
            [
               -1.1084386986986985,
               -0.8248809167115405
            ],
            [
               -1.105636186186186,
               -0.8246587504862724
            ],
            [
               -1.1028336736736737,
               -0.8244780074877789
            ],
            [
               -1.100031161161161,
               -0.8243023455156937
            ],
            [
               -1.0972286486486484,
               -0.8240769499986111
            ],
            [
               -1.094426136136136,
               -0.8237409309484631
            ],
            [
               -1.0916236236236236,
               -0.8232438034231349
            ],
            [
               -1.088821111111111,
               -0.8225610179987577
            ],
            [
               -1.0860185985985984,
               -0.8217035310679157
            ],
            [
               -1.083216086086086,
               -0.8207180746608785
            ],
            [
               -1.0804135735735736,
               -0.8196775717856426
            ],
            [
               -1.077611061061061,
               -0.8186641471169454
            ],
            [
               -1.0748085485485483,
               -0.8177494403400687
            ],
            [
               -1.072006036036036,
               -0.8169777317317876
            ],
            [
               -1.0692035235235235,
               -0.8163565102394298
            ],
            [
               -1.066401011011011,
               -0.8158568697524231
            ],
            [
               -1.0635984984984983,
               -0.81542324680817
            ],
            [
               -1.060795985985986,
               -0.814989414967717
            ],
            [
               -1.0579934734734735,
               -0.8144960963071428
            ],
            [
               -1.0551909609609609,
               -0.8139054354016945
            ],
            [
               -1.0523884484484483,
               -0.8132088281453046
            ],
            [
               -1.0495859359359359,
               -0.8124267157649713
            ],
            [
               -1.0467834234234235,
               -0.8116012315020891
            ],
            [
               -1.0439809109109108,
               -0.8107843397612927
            ],
            [
               -1.0411783983983982,
               -0.8100248957671281
            ],
            [
               -1.0383758858858858,
               -0.8093577957561087
            ],
            [
               -1.0355733733733734,
               -0.8087973378183702
            ],
            [
               -1.0327708608608608,
               -0.8083355292476219
            ],
            [
               -1.0299683483483482,
               -0.807944831749315
            ],
            [
               -1.0271658358358358,
               -0.8075840552218777
            ],
            [
               -1.0243633233233234,
               -0.8072058813093443
            ],
            [
               -1.0215608108108107,
               -0.8067646863777784
            ],
            [
               -1.0187582982982981,
               -0.8062236880053971
            ],
            [
               -1.0159557857857857,
               -0.8055607247422734
            ],
            [
               -1.0131532732732733,
               -0.8047720881465859
            ],
            [
               -1.0103507607607607,
               -0.8038738162732206
            ],
            [
               -1.007548248248248,
               -0.8028999042276345
            ],
            [
               -1.0047457357357357,
               -0.8018971761257474
            ],
            [
               -1.0019432232232233,
               -0.8009171734131862
            ],
            [
               -0.9991407107107106,
               -0.8000062484912432
            ],
            [
               -0.9963381981981981,
               -0.7991958434435056
            ],
            [
               -0.9935356856856856,
               -0.7984953402842404
            ],
            [
               -0.9907331731731731,
               -0.7978896181846394
            ],
            [
               -0.9879306606606606,
               -0.7973424721350819
            ],
            [
               -0.9851281481481481,
               -0.7968055313049893
            ],
            [
               -0.9823256356356356,
               -0.7962306913214379
            ],
            [
               -0.9795231231231231,
               -0.7955828713681984
            ],
            [
               -0.9767206106106106,
               -0.7948495697865342
            ],
            [
               -0.973918098098098,
               -0.7940444126366821
            ],
            [
               -0.9711155855855855,
               -0.793203516515564
            ],
            [
               -0.968313073073073,
               -0.7923755526172066
            ],
            [
               -0.9655105605605605,
               -0.7916082647119889
            ],
            [
               -0.962708048048048,
               -0.790935260589258
            ],
            [
               -0.9599055355355355,
               -0.7903668116033029
            ],
            [
               -0.957103023023023,
               -0.78988717702596
            ],
            [
               -0.9543005105105105,
               -0.7894590082709743
            ],
            [
               -0.951497997997998,
               -0.7890333128019723
            ],
            [
               -0.9486954854854854,
               -0.788561925687568
            ],
            [
               -0.9458929729729728,
               -0.7880089099617767
            ],
            [
               -0.9430904604604604,
               -0.7873578995239965
            ],
            [
               -0.9402879479479478,
               -0.7866138492384697
            ],
            [
               -0.9374854354354354,
               -0.7857994339414325
            ],
            [
               -0.9346829229229228,
               -0.7849478345635177
            ],
            [
               -0.9318804104104104,
               -0.7840944007671296
            ],
            [
               -0.9290778978978977,
               -0.7832695193558072
            ],
            [
               -0.9262753853853853,
               -0.7824941202561813
            ],
            [
               -0.9234728728728727,
               -0.7817780448627847
            ],
            [
               -0.9206703603603603,
               -0.7811204883986121
            ],
            [
               -0.9178678478478477,
               -0.7805112879097663
            ],
            [
               -0.9150653353353353,
               -0.7799320712870227
            ],
            [
               -0.9122628228228227,
               -0.7793570188643453
            ],
            [
               -0.9094603103103103,
               -0.7787538131596741
            ],
            [
               -0.9066577977977976,
               -0.7780858222842426
            ],
            [
               -0.9038552852852852,
               -0.7773163913791921
            ],
            [
               -0.9010527727727726,
               -0.7764153032596082
            ],
            [
               -0.8982502602602602,
               -0.7753663154856848
            ],
            [
               -0.8954477477477477,
               -0.7741736801336233
            ],
            [
               -0.8926452352352352,
               -0.7728651953368517
            ],
            [
               -0.8898427227227227,
               -0.7714899049050425
            ],
            [
               -0.8870402102102102,
               -0.7701099884133638
            ],
            [
               -0.8842376976976977,
               -0.7687882495293483
            ],
            [
               -0.8814351851851852,
               -0.7675742727953105
            ],
            [
               -0.8786326726726726,
               -0.7664931412999962
            ],
            [
               -0.8758301601601601,
               -0.7655401994241606
            ],
            [
               -0.8730276476476476,
               -0.7646837287129972
            ],
            [
               -0.8702251351351351,
               -0.7638750390777146
            ],
            [
               -0.8674226226226226,
               -0.7630631194097051
            ],
            [
               -0.8646201101101101,
               -0.7622094448795445
            ],
            [
               -0.8618175975975975,
               -0.7612983693614357
            ],
            [
               -0.859015085085085,
               -0.7603398587838772
            ],
            [
               -0.8562125725725724,
               -0.759363753505882
            ],
            [
               -0.8534100600600599,
               -0.7584075012259381
            ],
            [
               -0.8506075475475474,
               -0.7575014590663411
            ],
            [
               -0.8478050350350349,
               -0.7566566869282357
            ],
            [
               -0.8450025225225224,
               -0.7558593453007018
            ],
            [
               -0.8422000100100099,
               -0.7550736211878503
            ],
            [
               -0.8393974974974974,
               -0.7542522604895621
            ],
            [
               -0.8365949849849849,
               -0.7533512393081654
            ],
            [
               -0.8337924724724723,
               -0.7523437206788626
            ],
            [
               -0.8309899599599598,
               -0.7512286870619388
            ],
            [
               -0.8281874474474473,
               -0.7500314291409668
            ],
            [
               -0.8253849349349348,
               -0.7487957984911153
            ],
            [
               -0.8225824224224223,
               -0.7475708685214948
            ],
            [
               -0.8197799099099098,
               -0.7463964683282318
            ],
            [
               -0.8169773973973973,
               -0.7452923490390699
            ],
            [
               -0.8141748848848848,
               -0.7442544275646503
            ],
            [
               -0.8113723723723723,
               -0.7432590935443094
            ],
            [
               -0.8085698598598597,
               -0.7422738123477758
            ],
            [
               -0.8057673473473472,
               -0.7412701515014019
            ],
            [
               -0.8029648348348347,
               -0.7402346086701833
            ],
            [
               -0.8001623223223222,
               -0.7391734633124731
            ],
            [
               -0.7973598098098097,
               -0.7381100018652262
            ],
            [
               -0.7945572972972972,
               -0.7370751354379007
            ],
            [
               -0.7917547847847847,
               -0.736094723841536
            ],
            [
               -0.7889522722722722,
               -0.7351780655819241
            ],
            [
               -0.7861497597597596,
               -0.7343116364361256
            ],
            [
               -0.7833472472472471,
               -0.733460405120475
            ],
            [
               -0.7805447347347346,
               -0.7325765283505621
            ],
            [
               -0.7777422222222221,
               -0.7316127798688674
            ],
            [
               -0.7749397097097096,
               -0.730536504515148
            ],
            [
               -0.7721371971971971,
               -0.7293397035313853
            ],
            [
               -0.7693346846846846,
               -0.7280420805048005
            ],
            [
               -0.7665321721721721,
               -0.7266860799803649
            ],
            [
               -0.7637296596596596,
               -0.7253254041962937
            ],
            [
               -0.760927147147147,
               -0.7240104189936624
            ],
            [
               -0.7581246346346345,
               -0.7227746829465028
            ],
            [
               -0.755322122122122,
               -0.7216263563555914
            ],
            [
               -0.7525196096096095,
               -0.7205466879527146
            ],
            [
               -0.749717097097097,
               -0.7194956747391364
            ],
            [
               -0.7469145845845845,
               -0.7184230071028654
            ],
            [
               -0.744112072072072,
               -0.7172811168353106
            ],
            [
               -0.7413095595595595,
               -0.7160368477667477
            ],
            [
               -0.738507047047047,
               -0.7146789456259475
            ],
            [
               -0.7357045345345344,
               -0.7132199089070221
            ],
            [
               -0.7329020220220219,
               -0.7116922956739231
            ],
            [
               -0.7300995095095094,
               -0.7101408911526428
            ],
            [
               -0.7272969969969969,
               -0.7086129019598443
            ],
            [
               -0.7244944844844844,
               -0.7071484621275739
            ],
            [
               -0.7216919719719719,
               -0.7057733196783698
            ],
            [
               -0.7188894594594594,
               -0.7044948475955193
            ],
            [
               -0.7160869469469469,
               -0.7033017360904558
            ],
            [
               -0.7132844344344343,
               -0.7021670555496068
            ],
            [
               -0.7104819219219218,
               -0.7010539101378641
            ],
            [
               -0.7076794094094093,
               -0.6999226210432241
            ],
            [
               -0.7048768968968968,
               -0.6987382369674561
            ],
            [
               -0.7020743843843843,
               -0.6974771337908797
            ],
            [
               -0.6992718718718718,
               -0.6961315462362743
            ],
            [
               -0.6964693593593593,
               -0.6947111188348609
            ],
            [
               -0.6936668468468468,
               -0.6932410133807085
            ],
            [
               -0.6908643343343343,
               -0.6917567508682222
            ],
            [
               -0.6880618218218217,
               -0.6902966949212294
            ],
            [
               -0.6852593093093092,
               -0.6888937186699535
            ],
            [
               -0.6824567967967967,
               -0.6875679287518375
            ],
            [
               -0.6796542842842842,
               -0.6863221917237782
            ],
            [
               -0.6768517717717717,
               -0.6851415888737785
            ],
            [
               -0.6740492592592592,
               -0.6839969456419988
            ],
            [
               -0.6712467467467467,
               -0.6828515095591502
            ],
            [
               -0.6684442342342342,
               -0.6816690111473309
            ],
            [
               -0.6656417217217216,
               -0.6804210077875574
            ],
            [
               -0.6628392092092091,
               -0.6790916995120087
            ],
            [
               -0.6600366966966966,
               -0.6776792314878499
            ],
            [
               -0.6572341841841841,
               -0.6761935904300512
            ],
            [
               -0.6544316716716716,
               -0.6746521971897794
            ],
            [
               -0.6516291591591591,
               -0.673074864966422
            ],
            [
               -0.6488266466466466,
               -0.6714797546457567
            ],
            [
               -0.6460241341341341,
               -0.66988135697989
            ],
            [
               -0.6432216216216216,
               -0.668290611384516
            ],
            [
               -0.640419109109109,
               -0.6667163922374881
            ],
            [
               -0.6376165965965965,
               -0.6651670935574333
            ],
            [
               -0.634814084084084,
               -0.6636511096876412
            ],
            [
               -0.6320115715715715,
               -0.6621756078299893
            ],
            [
               -0.629209059059059,
               -0.6607438709688482
            ],
            [
               -0.6264065465465465,
               -0.6593522916347576
            ],
            [
               -0.623604034034034,
               -0.657988475910298
            ],
            [
               -0.6208015215215215,
               -0.6566316898422079
            ],
            [
               -0.617999009009009,
               -0.6552561003845997
            ],
            [
               -0.6151964964964964,
               -0.6538362080204345
            ],
            [
               -0.6123939839839839,
               -0.6523529406589104
            ],
            [
               -0.6095914714714714,
               -0.650798453223007
            ],
            [
               -0.6067889589589589,
               -0.6491779549973026
            ],
            [
               -0.6039864464464464,
               -0.6475078078663743
            ],
            [
               -0.6011839339339339,
               -0.6458103947021128
            ],
            [
               -0.5983814214214214,
               -0.6441073976833097
            ],
            [
               -0.5955789089089089,
               -0.6424137230655065
            ],
            [
               -0.5927763963963963,
               -0.640734118643234
            ],
            [
               -0.5899738838838838,
               -0.6390635932060728
            ],
            [
               -0.5871713713713713,
               -0.6373913830340199
            ],
            [
               -0.5843688588588588,
               -0.6357069079632082
            ],
            [
               -0.5815663463463463,
               -0.6340054012385348
            ],
            [
               -0.5787638338338338,
               -0.6322909796970864
            ],
            [
               -0.5759613213213213,
               -0.6305758384951565
            ],
            [
               -0.5731588088088088,
               -0.6288756933554769
            ],
            [
               -0.5703562962962963,
               -0.6272030369099084
            ],
            [
               -0.5675537837837837,
               -0.6255606903511993
            ],
            [
               -0.5647512712712712,
               -0.6239381618178296
            ],
            [
               -0.5619487587587587,
               -0.6223124269556951
            ],
            [
               -0.5591462462462462,
               -0.6206532206176623
            ],
            [
               -0.5563437337337337,
               -0.618931305753817
            ],
            [
               -0.5535412212212212,
               -0.6171270504364117
            ],
            [
               -0.5507387087087087,
               -0.6152364204676813
            ],
            [
               -0.5479361961961962,
               -0.6132722898049924
            ],
            [
               -0.5451336836836836,
               -0.6112605284778412
            ],
            [
               -0.5423311711711711,
               -0.6092321143468455
            ],
            [
               -0.5395286586586586,
               -0.6072139052974992
            ],
            [
               -0.5367261461461461,
               -0.6052212054971196
            ],
            [
               -0.5339236336336336,
               -0.6032546731848657
            ],
            [
               -0.5311211211211211,
               -0.6013026356428115
            ],
            [
               -0.5283186086086086,
               -0.5993480022664509
            ],
            [
               -0.5255160960960961,
               -0.5973773432601491
            ],
            [
               -0.5227135835835836,
               -0.5953888912953486
            ],
            [
               -0.519911071071071,
               -0.5933965110125874
            ],
            [
               -0.5171085585585585,
               -0.5914279760650932
            ],
            [
               -0.514306046046046,
               -0.5895177632229908
            ],
            [
               -0.5115035335335335,
               -0.5876963947342543
            ],
            [
               -0.508701021021021,
               -0.5859795339541332
            ],
            [
               -0.5058985085085085,
               -0.5843601908710517
            ],
            [
               -0.503095995995996,
               -0.582806494395599
            ],
            [
               -0.5002934834834833,
               -0.5812658515399035
            ],
            [
               -0.49749097097097084,
               -0.5796744795170049
            ],
            [
               -0.4946884584584583,
               -0.5779698405293026
            ],
            [
               -0.4918859459459458,
               -0.5761028493186304
            ],
            [
               -0.4890834334334333,
               -0.5740469950682044
            ],
            [
               -0.4862809209209208,
               -0.5718025502830255
            ],
            [
               -0.4834784084084083,
               -0.5693954361666823
            ],
            [
               -0.48067589589589577,
               -0.566871615155333
            ],
            [
               -0.47787338338338325,
               -0.5642887207844378
            ],
            [
               -0.47507087087087074,
               -0.5617068562491601
            ],
            [
               -0.47226835835835823,
               -0.5591801741049085
            ],
            [
               -0.4694658458458457,
               -0.5567502395271544
            ],
            [
               -0.4666633333333332,
               -0.5544415761561758
            ],
            [
               -0.4638608208208207,
               -0.5522594159189267
            ],
            [
               -0.4610583083083082,
               -0.5501895815611638
            ],
            [
               -0.4582557957957957,
               -0.5482005173325636
            ],
            [
               -0.45545328328328316,
               -0.546247548208255
            ],
            [
               -0.45265077077077065,
               -0.5442793051787007
            ],
            [
               -0.44984825825825814,
               -0.5422458351097789
            ],
            [
               -0.4470457457457456,
               -0.5401073164878138
            ],
            [
               -0.4442432332332331,
               -0.5378417634944856
            ],
            [
               -0.4414407207207206,
               -0.5354498998566611
            ],
            [
               -0.4386382082082081,
               -0.5329557188246908
            ],
            [
               -0.4358356956956956,
               -0.5304021311380098
            ],
            [
               -0.43303318318318307,
               -0.5278423360070695
            ],
            [
               -0.43023067067067056,
               -0.5253287628747578
            ],
            [
               -0.42742815815815804,
               -0.5229022147619952
            ],
            [
               -0.42462564564564553,
               -0.5205838978318029
            ],
            [
               -0.421823133133133,
               -0.5183722768321297
            ],
            [
               -0.4190206206206205,
               -0.5162453538363192
            ],
            [
               -0.416218108108108,
               -0.5141674432739409
            ],
            [
               -0.4134155955955955,
               -0.5120982992618768
            ],
            [
               -0.410613083083083,
               -0.5100019344889133
            ],
            [
               -0.40781057057057046,
               -0.5078528083962942
            ],
            [
               -0.40500805805805795,
               -0.5056381160568274
            ],
            [
               -0.40220554554554544,
               -0.5033562920386956
            ],
            [
               -0.39940303303303293,
               -0.5010130630822016
            ],
            [
               -0.3966005205205205,
               -0.49861701920651547
            ],
            [
               -0.3937980080080079,
               -0.4961765289066329
            ],
            [
               -0.3909954954954955,
               -0.49369899773461423
            ],
            [
               -0.3881929829829829,
               -0.4911923108883314
            ],
            [
               -0.3853904704704705,
               -0.48866727714391966
            ],
            [
               -0.38258795795795786,
               -0.4861394096764425
            ],
            [
               -0.37978544544544546,
               -0.48362862806699125
            ],
            [
               -0.37698293293293283,
               -0.4811563444662166
            ],
            [
               -0.37418042042042043,
               -0.4787405536001404
            ],
            [
               -0.3713779079079078,
               -0.47639051354740863
            ],
            [
               -0.3685753953953954,
               -0.474102980498872
            ],
            [
               -0.3657728828828828,
               -0.47186156900521314
            ],
            [
               -0.3629703703703704,
               -0.4696397708816853
            ],
            [
               -0.36016785785785776,
               -0.4674068603356202
            ],
            [
               -0.35736534534534536,
               -0.4651348362953928
            ],
            [
               -0.35456283283283274,
               -0.46280412912815955
            ],
            [
               -0.35176032032032034,
               -0.4604062132919705
            ],
            [
               -0.3489578078078077,
               -0.4579423886793397
            ],
            [
               -0.3461552952952953,
               -0.45541941493415683
            ],
            [
               -0.3433527827827827,
               -0.4528438710330152
            ],
            [
               -0.3405502702702703,
               -0.4502176063175926
            ],
            [
               -0.33774775775775767,
               -0.4475362395095336
            ],
            [
               -0.33494524524524527,
               -0.44479147787854595
            ],
            [
               -0.33214273273273265,
               -0.4419764978208089
            ],
            [
               -0.32934022022022025,
               -0.4390923246875523
            ],
            [
               -0.3265377077077076,
               -0.4361525810352307
            ],
            [
               -0.323735195195195,
               -0.433184385750767
            ],
            [
               -0.3209326826826826,
               -0.4302244682058014
            ],
            [
               -0.31813017017017,
               -0.42731126928696483
            ],
            [
               -0.3153276576576576,
               -0.4244753190267785
            ],
            [
               -0.31252514514514496,
               -0.4217309433494094
            ],
            [
               -0.30972263263263256,
               -0.41907205585207086
            ],
            [
               -0.30692012012011993,
               -0.41647350977757075
            ],
            [
               -0.30411760760760753,
               -0.413897656001066
            ],
            [
               -0.3013150950950949,
               -0.4113040187060011
            ],
            [
               -0.2985125825825825,
               -0.40865898183955995
            ],
            [
               -0.2957100700700699,
               -0.40594244662525725
            ],
            [
               -0.2929075575575575,
               -0.403149554819207
            ],
            [
               -0.29010504504504486,
               -0.4002873684860997
            ],
            [
               -0.28730253253253246,
               -0.3973682056302714
            ],
            [
               -0.28450002002001984,
               -0.3944024932674475
            ],
            [
               -0.28169750750750744,
               -0.39139408738126236
            ],
            [
               -0.2788949949949948,
               -0.38833998399531067
            ],
            [
               -0.2760924824824824,
               -0.38523457647210146
            ],
            [
               -0.2732899699699698,
               -0.3820767483257384
            ],
            [
               -0.2704874574574574,
               -0.378876821432207
            ],
            [
               -0.26768494494494477,
               -0.37566019460022393
            ],
            [
               -0.26488243243243237,
               -0.3724655107980141
            ],
            [
               -0.26207991991991975,
               -0.3693370599220672
            ],
            [
               -0.25927740740740735,
               -0.3663132180843036
            ],
            [
               -0.2564748948948947,
               -0.3634143108167548
            ],
            [
               -0.2536723823823823,
               -0.36063379680437724
            ],
            [
               -0.2508698698698697,
               -0.35793589426233197
            ],
            [
               -0.2480673573573573,
               -0.3552609422556381
            ],
            [
               -0.24526484484484468,
               -0.35253748777210026
            ],
            [
               -0.24246233233233228,
               -0.34969805428034595
            ],
            [
               -0.23965981981981965,
               -0.3466944216421824
            ],
            [
               -0.23685730730730725,
               -0.3435083674652998
            ],
            [
               -0.23405479479479463,
               -0.3401551170364455
            ],
            [
               -0.23125228228228223,
               -0.3366787880021326
            ],
            [
               -0.2284497697697696,
               -0.33314125703423525
            ],
            [
               -0.2256472572572572,
               -0.3296074926197462
            ],
            [
               -0.22284474474474458,
               -0.32613107634773336
            ],
            [
               -0.22004223223223218,
               -0.3227432822994871
            ],
            [
               -0.21723971971971956,
               -0.31944792225645463
            ],
            [
               -0.21443720720720716,
               -0.31622261730709944
            ],
            [
               -0.21163469469469454,
               -0.31302568450974216
            ],
            [
               -0.20883218218218214,
               -0.3098067749999131
            ],
            [
               -0.2060296696696695,
               -0.3065189108043659
            ],
            [
               -0.2032271571571571,
               -0.30312958965325487
            ],
            [
               -0.2004246446446445,
               -0.2996289927657239
            ],
            [
               -0.1976221321321321,
               -0.2960338657774208
            ],
            [
               -0.19481961961961947,
               -0.2923862506202264
            ],
            [
               -0.19201710710710707,
               -0.28874692634790156
            ],
            [
               -0.18921459459459444,
               -0.28518421723745485
            ],
            [
               -0.18641208208208204,
               -0.28175975181178603
            ],
            [
               -0.18360956956956942,
               -0.27851368898246154
            ],
            [
               -0.18080705705705702,
               -0.2754526077307137
            ],
            [
               -0.1780045445445444,
               -0.27254334934976354
            ],
            [
               -0.175202032032032,
               -0.26971533220994537
            ],
            [
               -0.17239951951951937,
               -0.2668721714001943
            ],
            [
               -0.16959700700700697,
               -0.2639110945076555
            ],
            [
               -0.16679449449449435,
               -0.26074623107639255
            ],
            [
               -0.16399198198198195,
               -0.2573301246800047
            ],
            [
               -0.16118946946946933,
               -0.2536674666594786
            ],
            [
               -0.15838695695695693,
               -0.24981644332478187
            ],
            [
               -0.1555844444444443,
               -0.24587606720384841
            ],
            [
               -0.1527819319319319,
               -0.24196171898312807
            ],
            [
               -0.14997941941941928,
               -0.23817476142523847
            ],
            [
               -0.14717690690690688,
               -0.23457433351032753
            ],
            [
               -0.14437439439439426,
               -0.23115944406274114
            ],
            [
               -0.14157188188188186,
               -0.22786704733319896
            ],
            [
               -0.13876936936936923,
               -0.2245874552496372
            ],
            [
               -0.13596685685685683,
               -0.22119343074657244
            ],
            [
               -0.1331643443443442,
               -0.2175751268755654
            ],
            [
               -0.1303618318318318,
               -0.2136710304161113
            ],
            [
               -0.1275593193193192,
               -0.20948596049885632
            ],
            [
               -0.12475680680680679,
               -0.20509079830326815
            ],
            [
               -0.12195429429429416,
               -0.20060394331817777
            ],
            [
               -0.11915178178178176,
               -0.19615989235360648
            ],
            [
               -0.11634926926926914,
               -0.19187413876153453
            ],
            [
               -0.11354675675675674,
               -0.18781458644822369
            ],
            [
               -0.11074424424424412,
               -0.18398753965642894
            ],
            [
               -0.10794173173173172,
               -0.1803417378763288
            ],
            [
               -0.1051392192192191,
               -0.17678832038479786
            ],
            [
               -0.10233670670670669,
               -0.17322981095661366
            ],
            [
               -0.09953419419419407,
               -0.16958872999706004
            ],
            [
               -0.09673168168168167,
               -0.16582702406828953
            ],
            [
               -0.09392916916916905,
               -0.16195089528957024
            ],
            [
               -0.09112665665665665,
               -0.1580006382593182
            ],
            [
               -0.08832414414414402,
               -0.15403005130320357
            ],
            [
               -0.08552163163163162,
               -0.15008323517835093
            ],
            [
               -0.082719119119119,
               -0.1461770837846627
            ],
            [
               -0.0799166066066066,
               -0.1422954150267039
            ],
            [
               -0.07711409409409398,
               -0.13839636117283416
            ],
            [
               -0.07431158158158158,
               -0.13442986962244247
            ],
            [
               -0.07150906906906895,
               -0.13035861404378674
            ],
            [
               -0.06870655655655655,
               -0.12617449342841208
            ],
            [
               -0.06590404404404393,
               -0.12190455618388535
            ],
            [
               -0.06310153153153153,
               -0.11760401189106567
            ],
            [
               -0.06029901901901891,
               -0.11333862307682496
            ],
            [
               -0.057496506506506506,
               -0.10916257549169495
            ],
            [
               -0.054693993993993884,
               -0.10509958113985285
            ],
            [
               -0.05189148148148148,
               -0.10113390542626804
            ],
            [
               -0.04908896896896886,
               -0.0972146089506018
            ],
            [
               -0.04628645645645646,
               -0.09327174514497732
            ],
            [
               -0.04348394394394384,
               -0.08923913638020942
            ],
            [
               -0.040681431431431436,
               -0.08507608267612499
            ],
            [
               -0.037878918918918814,
               -0.08078070943950777
            ],
            [
               -0.03507640640640641,
               -0.07639049658408759
            ],
            [
               -0.03227389389389379,
               -0.07196986315599724
            ],
            [
               -0.02947138138138139,
               -0.06758902033318198
            ],
            [
               -0.026668868868868767,
               -0.06330117869882612
            ],
            [
               -0.023866356356356366,
               -0.05912565035900641
            ],
            [
               -0.021063843843843744,
               -0.05504230725097825
            ],
            [
               -0.018261331331331343,
               -0.05099898986673401
            ],
            [
               -0.01545881881881872,
               -0.04692914206443688
            ],
            [
               -0.01265630630630632,
               -0.04277363730713635
            ],
            [
               -0.009853793793793697,
               -0.03849954366940245
            ],
            [
               -0.007051281281281296,
               -0.03410979960618277
            ],
            [
               -0.004248768768768674,
               -0.029640957769698217
            ],
            [
               -0.001446256256256273,
               -0.025150173643442963
            ],
            [
               0.0013562562562563496,
               -0.0206961002237378
            ],
            [
               0.00415876876876875,
               -0.01632015872333703
            ],
            [
               0.006961281281281373,
               -0.012034253391491334
            ],
            [
               0.009763793793793774,
               -0.007818614272817825
            ],
            [
               0.012566306306306396,
               -0.0036299680370930343
            ],
            [
               0.015368818818818797,
               0.0005831351577909594
            ],
            [
               0.01817133133133142,
               0.004863156900274168
            ],
            [
               0.02097384384384382,
               0.00923016012847222
            ],
            [
               0.023776356356356443,
               0.013676165219315917
            ],
            [
               0.026578868868868843,
               0.018168490162535966
            ],
            [
               0.029381381381381466,
               0.022660294012168403
            ],
            [
               0.03218389389389387,
               0.02710435657820054
            ],
            [
               0.03498640640640649,
               0.031465428477782886
            ],
            [
               0.03778891891891911,
               0.03572739924642232
            ],
            [
               0.04059143143143151,
               0.03989362461339663
            ],
            [
               0.043393943943944135,
               0.043981222358521976
            ],
            [
               0.046196456456456536,
               0.04801211447774034
            ],
            [
               0.04899896896896916,
               0.052004423755758644
            ],
            [
               0.05180148148148156,
               0.05596732862411191
            ],
            [
               0.05460399399399418,
               0.059900922875342766
            ],
            [
               0.05740650650650658,
               0.06380064361185644
            ],
            [
               0.060209019019019205,
               0.06766415074287391
            ],
            [
               0.0630115315315316,
               0.07149773328864184
            ],
            [
               0.06581404404404423,
               0.07531960393067161
            ],
            [
               0.06861655655655663,
               0.07915864829486474
            ],
            [
               0.07141906906906925,
               0.08304883881514513
            ],
            [
               0.07422158158158165,
               0.08702101082081581
            ],
            [
               0.07702409409409428,
               0.09109453890724817
            ],
            [
               0.07982660660660668,
               0.09527141555075003
            ],
            [
               0.0826291191191193,
               0.09953440856864881
            ],
            [
               0.0854316316316317,
               0.1038497007266257
            ],
            [
               0.08823414414414432,
               0.10817314423223845
            ],
            [
               0.09103665665665672,
               0.11245838834778399
            ],
            [
               0.09383916916916935,
               0.11666486963956213
            ],
            [
               0.09664168168168175,
               0.12076397290544172
            ],
            [
               0.09944419419419437,
               0.12474237287039691
            ],
            [
               0.10224670670670677,
               0.12860236679262482
            ],
            [
               0.10504921921921939,
               0.13235965510190317
            ],
            [
               0.10785173173173179,
               0.1360393868572911
            ],
            [
               0.11065424424424442,
               0.1396713628051237
            ],
            [
               0.11345675675675682,
               0.1432851832604417
            ],
            [
               0.11625926926926944,
               0.14690596788854704
            ],
            [
               0.11906178178178184,
               0.1505511417648172
            ],
            [
               0.12186429429429446,
               0.15422868048590255
            ],
            [
               0.12466680680680686,
               0.1579370774310216
            ],
            [
               0.12746931931931949,
               0.1616670695228708
            ],
            [
               0.13027183183183189,
               0.16540481578889066
            ],
            [
               0.1330743443443445,
               0.1691358330718521
            ],
            [
               0.1358768568568569,
               0.17284869623711463
            ],
            [
               0.13867936936936953,
               0.17653746275200688
            ],
            [
               0.14148188188188193,
               0.18020207694728818
            ],
            [
               0.14428439439439456,
               0.18384661471422792
            ],
            [
               0.14708690690690696,
               0.18747597170734054
            ],
            [
               0.14988941941941958,
               0.19109221283679145
            ],
            [
               0.15269193193193198,
               0.19469203023951231
            ],
            [
               0.1554944444444446,
               0.1982664600464612
            ],
            [
               0.158296956956957,
               0.20180323607048667
            ],
            [
               0.16109946946946962,
               0.20529115786163055
            ],
            [
               0.16390198198198203,
               0.20872498721900312
            ],
            [
               0.16670449449449465,
               0.21210901177977837
            ],
            [
               0.16950700700700705,
               0.2154577202926503
            ],
            [
               0.17230951951951967,
               0.2187929661719452
            ],
            [
               0.17511203203203207,
               0.22213824901833945
            ],
            [
               0.1779145445445447,
               0.22551186277853985
            ],
            [
               0.1807170570570571,
               0.22892120560225326
            ],
            [
               0.18351956956956972,
               0.23236027182722463
            ],
            [
               0.18632208208208212,
               0.23581130364490943
            ],
            [
               0.18912459459459474,
               0.2392501228819508
            ],
            [
               0.19192710710710714,
               0.24265332836087605
            ],
            [
               0.19472961961961976,
               0.24600485125721483
            ],
            [
               0.19753213213213217,
               0.24929960717612765
            ],
            [
               0.2003346446446448,
               0.2525431129190142
            ],
            [
               0.2031371571571572,
               0.25574753778559633
            ],
            [
               0.2059396696696698,
               0.25892610997463494
            ],
            [
               0.2087421821821822,
               0.26208849607485063
            ],
            [
               0.21154469469469483,
               0.2652393787486873
            ],
            [
               0.21434720720720724,
               0.2683810586029969
            ],
            [
               0.21714971971971986,
               0.2715190064753279
            ],
            [
               0.21995223223223226,
               0.27466765147334016
            ],
            [
               0.22275474474474488,
               0.27785303888655954
            ],
            [
               0.22555725725725728,
               0.2811097362742314
            ],
            [
               0.2283597697697699,
               0.2844713909975207
            ],
            [
               0.2311622822822823,
               0.287957003527784
            ],
            [
               0.23396479479479493,
               0.2915572988847851
            ],
            [
               0.23676730730730733,
               0.2952265835175517
            ],
            [
               0.23956981981981995,
               0.29888457931876256
            ],
            [
               0.24237233233233235,
               0.30242998971772705
            ],
            [
               0.24517484484484497,
               0.30576372831941434
            ],
            [
               0.24797735735735738,
               0.30881606938665485
            ],
            [
               0.25077986986987,
               0.3115697861686456
            ],
            [
               0.2535823823823824,
               0.31407156609018694
            ],
            [
               0.256384894894895,
               0.31642681380094295
            ],
            [
               0.2591874074074074,
               0.31877767196979767
            ],
            [
               0.26198991991992004,
               0.32126929334307697
            ],
            [
               0.26479243243243245,
               0.3240134001187488
            ],
            [
               0.26759494494494507,
               0.32705956899724786
            ],
            [
               0.27039745745745747,
               0.33038286501033387
            ],
            [
               0.2731999699699701,
               0.33389183219256713
            ],
            [
               0.2760024824824825,
               0.3374547987112284
            ],
            [
               0.2788049949949951,
               0.34093686340826657
            ],
            [
               0.2816075075075075,
               0.34423661225351976
            ],
            [
               0.28441002002002014,
               0.34731168821589165
            ],
            [
               0.28721253253253254,
               0.35018584202361946
            ],
            [
               0.29001504504504516,
               0.3529359347215464
            ],
            [
               0.29281755755755756,
               0.3556636708079778
            ],
            [
               0.2956200700700702,
               0.3584615641548051
            ],
            [
               0.2984225825825826,
               0.3613842366067258
            ],
            [
               0.3012250950950952,
               0.36443410801048914
            ],
            [
               0.3040276076076076,
               0.36756555137671987
            ],
            [
               0.30683012012012023,
               0.3707053342893345
            ],
            [
               0.30963263263263263,
               0.3737817449121278
            ],
            [
               0.31243514514514525,
               0.37675202007416453
            ],
            [
               0.31523765765765766,
               0.3796184684213142
            ],
            [
               0.3180401701701703,
               0.3824277215111931
            ],
            [
               0.3208426826826827,
               0.38525345278126777
            ],
            [
               0.3236451951951953,
               0.3881686537837872
            ],
            [
               0.3264477077077077,
               0.39121718783504944
            ],
            [
               0.3292502202202203,
               0.3943946237691497
            ],
            [
               0.3320527327327327,
               0.39764520500567835
            ],
            [
               0.33485524524524535,
               0.40087631971611615
            ],
            [
               0.33765775775775775,
               0.40398588661294
            ],
            [
               0.34046027027027037,
               0.4068936834319433
            ],
            [
               0.34326278278278277,
               0.4095663008458258
            ],
            [
               0.3460652952952954,
               0.41202753668173075
            ],
            [
               0.3488678078078078,
               0.4143509036858213
            ],
            [
               0.3516703203203204,
               0.4166368431197295
            ],
            [
               0.3544728328328328,
               0.4189822131089741
            ],
            [
               0.35727534534534544,
               0.4214519998811752
            ],
            [
               0.36007785785785784,
               0.42406223172265956
            ],
            [
               0.36288037037037046,
               0.4267791534810321
            ],
            [
               0.36568288288288286,
               0.4295342259201096
            ],
            [
               0.3684853953953955,
               0.4322493297354556
            ],
            [
               0.3712879079079079,
               0.43486340759680864
            ],
            [
               0.3740904204204205,
               0.43735166320556085
            ],
            [
               0.3768929329329329,
               0.4397312947056179
            ],
            [
               0.37969544544544553,
               0.44205250810875196
            ],
            [
               0.38249795795795793,
               0.44437856021973554
            ],
            [
               0.38530047047047056,
               0.44676212328190024
            ],
            [
               0.38810298298298296,
               0.44922620540786495
            ],
            [
               0.3909054954954956,
               0.45175598785855586
            ],
            [
               0.393708008008008,
               0.4543040028184474
            ],
            [
               0.3965105205205206,
               0.45680649400917106
            ],
            [
               0.3993130330330332,
               0.4592051542066985
            ],
            [
               0.4021155455455456,
               0.46146690474346175
            ],
            [
               0.40491805805805825,
               0.46359537880797286
            ],
            [
               0.40772057057057065,
               0.4656308171933913
            ],
            [
               0.4105230830830833,
               0.4676390330013992
            ],
            [
               0.4133255955955957,
               0.46969356101195936
            ],
            [
               0.4161281081081083,
               0.47185694302241765
            ],
            [
               0.4189306206206207,
               0.4741668124414017
            ],
            [
               0.4217331331331333,
               0.4766303008686702
            ],
            [
               0.4245356456456457,
               0.47922719385356427
            ],
            [
               0.42733815815815834,
               0.48191937675038676
            ],
            [
               0.43014067067067074,
               0.4846624306454267
            ],
            [
               0.43294318318318337,
               0.48741524175400264
            ],
            [
               0.43574569569569577,
               0.4901449975090949
            ],
            [
               0.4385482082082084,
               0.49282723389721605
            ],
            [
               0.4413507207207208,
               0.495442707210923
            ],
            [
               0.4441532332332334,
               0.49797396719258413
            ],
            [
               0.4469557457457458,
               0.5004042365741023
            ],
            [
               0.44975825825825844,
               0.5027197568845453
            ],
            [
               0.45256077077077084,
               0.5049148142570042
            ],
            [
               0.45536328328328346,
               0.5069970700028786
            ],
            [
               0.45816579579579586,
               0.5089902842492927
            ],
            [
               0.4609683083083085,
               0.5109322915878606
            ],
            [
               0.4637708208208209,
               0.5128678793619684
            ],
            [
               0.4665733333333335,
               0.5148383195285376
            ],
            [
               0.4693758458458459,
               0.5168708579527063
            ],
            [
               0.47217835835835853,
               0.5189718111071978
            ],
            [
               0.47498087087087093,
               0.5211258619838578
            ],
            [
               0.47778338338338355,
               0.5233020362092936
            ],
            [
               0.48058589589589595,
               0.5254644506094454
            ],
            [
               0.4833884084084086,
               0.5275841653178693
            ],
            [
               0.486190920920921,
               0.5296480256719401
            ],
            [
               0.4889934334334336,
               0.5316614534713623
            ],
            [
               0.491795945945946,
               0.5336443659524782
            ],
            [
               0.4945984584584586,
               0.5356219483273644
            ],
            [
               0.497400970970971,
               0.5376139237497456
            ],
            [
               0.5002034834834836,
               0.5396265155127616
            ],
            [
               0.503005995995996,
               0.5416502482866054
            ],
            [
               0.5058085085085087,
               0.5436644608184903
            ],
            [
               0.5086110210210211,
               0.5456467502396246
            ],
            [
               0.5114135335335337,
               0.5475835508915338
            ],
            [
               0.5142160460460461,
               0.5494774650146242
            ],
            [
               0.5170185585585587,
               0.5513480808750993
            ],
            [
               0.5198210710710711,
               0.553225465451891
            ],
            [
               0.5226235835835837,
               0.55513841114336
            ],
            [
               0.5254260960960961,
               0.5571017546303821
            ],
            [
               0.5282286086086088,
               0.5591077799379237
            ],
            [
               0.5310311211211212,
               0.5611255210833191
            ],
            [
               0.5338336336336338,
               0.5631090421860371
            ],
            [
               0.5366361461461462,
               0.565012437218917
            ],
            [
               0.5394386586586588,
               0.5668065686416265
            ],
            [
               0.5422411711711712,
               0.5684914987438924
            ],
            [
               0.5450436836836838,
               0.5700996493245741
            ],
            [
               0.5478461961961962,
               0.571687687987927
            ],
            [
               0.5506487087087089,
               0.5733190254094628
            ],
            [
               0.5534512212212213,
               0.5750422838909396
            ],
            [
               0.5562537337337339,
               0.5768729131348403
            ],
            [
               0.5590562462462463,
               0.5787845617160307
            ],
            [
               0.5618587587587589,
               0.5807139389429393
            ],
            [
               0.5646612712712713,
               0.5825785978621644
            ],
            [
               0.5674637837837839,
               0.5843027340349202
            ],
            [
               0.5702662962962963,
               0.5858431819418864
            ],
            [
               0.573068808808809,
               0.5872073210424539
            ],
            [
               0.5758713213213213,
               0.5884568066187087
            ],
            [
               0.578673833833834,
               0.589695265804609
            ],
            [
               0.5814763463463464,
               0.5910430197995914
            ],
            [
               0.584278858858859,
               0.5926059393093946
            ],
            [
               0.5870813713713714,
               0.5944474148024655
            ],
            [
               0.589883883883884,
               0.5965715278269234
            ],
            [
               0.5926863963963964,
               0.5989221376487873
            ],
            [
               0.595488908908909,
               0.601397831441364
            ],
            [
               0.5982914214214214,
               0.6038780374350731
            ],
            [
               0.6010939339339341,
               0.6062525128131581
            ],
            [
               0.6038964464464465,
               0.6084458037435166
            ],
            [
               0.6066989589589589,
               0.6104302334444073
            ],
            [
               0.6095014714714717,
               0.6122247851502279
            ],
            [
               0.6123039839839841,
               0.6138816300304942
            ],
            [
               0.6151064964964965,
               0.6154656001590447
            ],
            [
               0.6179090090090089,
               0.6170335530579728
            ],
            [
               0.6207115215215218,
               0.6186199140915621
            ],
            [
               0.6235140340340342,
               0.6202320802091715
            ],
            [
               0.6263165465465466,
               0.621855797688364
            ],
            [
               0.629119059059059,
               0.6234673212676097
            ],
            [
               0.6319215715715718,
               0.6250471947882273
            ],
            [
               0.6347240840840842,
               0.6265904284873655
            ],
            [
               0.6375265965965966,
               0.6281095806688709
            ],
            [
               0.640329109109109,
               0.6296300781537979
            ],
            [
               0.6431316216216219,
               0.6311799957650762
            ],
            [
               0.6459341341341343,
               0.6327784593846414
            ],
            [
               0.6487366466466467,
               0.634427209921468
            ],
            [
               0.651539159159159,
               0.6361086037909168
            ],
            [
               0.6543416716716719,
               0.6377909290798028
            ],
            [
               0.6571441841841843,
               0.6394392547885269
            ],
            [
               0.6599466966966967,
               0.6410280328715284
            ],
            [
               0.6627492092092091,
               0.6425510125079915
            ],
            [
               0.665551721721722,
               0.6440249029597035
            ],
            [
               0.6683542342342343,
               0.6454853117843978
            ],
            [
               0.6711567467467467,
               0.6469760678927182
            ],
            [
               0.6739592592592591,
               0.6485352479399876
            ],
            [
               0.676761771771772,
               0.6501823389906226
            ],
            [
               0.6795642842842844,
               0.6519106452222275
            ],
            [
               0.6823667967967968,
               0.6536874111194048
            ],
            [
               0.6851693093093092,
               0.6554617334414309
            ],
            [
               0.687971821821822,
               0.6571779409540989
            ],
            [
               0.6907743343343344,
               0.6587904798499798
            ],
            [
               0.6935768468468468,
               0.6602759403964159
            ],
            [
               0.6963793593593592,
               0.6616387840527925
            ],
            [
               0.6991818718718721,
               0.6629092591930282
            ],
            [
               0.7019843843843845,
               0.664134315184299
            ],
            [
               0.7047868968968969,
               0.665364333966385
            ],
            [
               0.7075894094094093,
               0.666639613729033
            ],
            [
               0.7103919219219221,
               0.667980468580644
            ],
            [
               0.7131944344344345,
               0.669383619257515
            ],
            [
               0.7159969469469469,
               0.6708256322551779
            ],
            [
               0.7187994594594593,
               0.6722720994767776
            ],
            [
               0.7216019719719722,
               0.6736896345493594
            ],
            [
               0.7244044844844846,
               0.6750570385457965
            ],
            [
               0.727206996996997,
               0.6763723302819783
            ],
            [
               0.7300095095095094,
               0.6776536133869132
            ],
            [
               0.7328120220220222,
               0.6789335783911675
            ],
            [
               0.7356145345345346,
               0.6802492890976858
            ],
            [
               0.738417047047047,
               0.6816302627293659
            ],
            [
               0.7412195595595594,
               0.6830883531950634
            ],
            [
               0.7440220720720723,
               0.6846124571855311
            ],
            [
               0.7468245845845847,
               0.686169724149236
            ],
            [
               0.7496270970970971,
               0.6877131323691995
            ],
            [
               0.7524296096096099,
               0.6891934923932127
            ],
            [
               0.7552321221221223,
               0.6905726512496048
            ],
            [
               0.7580346346346347,
               0.69183425718966
            ],
            [
               0.7608371471471471,
               0.6929890336784573
            ],
            [
               0.76363965965966,
               0.6940729601171244
            ],
            [
               0.7664421721721724,
               0.6951386830554048
            ],
            [
               0.7692446846846848,
               0.6962423613192642
            ],
            [
               0.7720471971971972,
               0.6974294554916199
            ],
            [
               0.77484970970971,
               0.698723325041282
            ],
            [
               0.7776522222222224,
               0.7001197708605117
            ],
            [
               0.7804547347347348,
               0.7015890353378044
            ],
            [
               0.7832572472472472,
               0.7030846879921419
            ],
            [
               0.7860597597597601,
               0.7045568697879178
            ],
            [
               0.7888622722722725,
               0.7059661116255528
            ],
            [
               0.7916647847847849,
               0.7072937631710924
            ],
            [
               0.7944672972972973,
               0.708546041724398
            ],
            [
               0.7972698098098101,
               0.7097505727364822
            ],
            [
               0.8000723223223225,
               0.7109465085967698
            ],
            [
               0.8028748348348349,
               0.7121712273149213
            ],
            [
               0.8056773473473473,
               0.7134476509349496
            ],
            [
               0.8084798598598602,
               0.7147760614043183
            ],
            [
               0.8112823723723726,
               0.7161329630496526
            ],
            [
               0.814084884884885,
               0.7174774337053066
            ],
            [
               0.8168873973973974,
               0.7187631500270891
            ],
            [
               0.8196899099099102,
               0.719952547284059
            ],
            [
               0.8224924224224226,
               0.7210289036854011
            ],
            [
               0.825294934934935,
               0.7220027286842822
            ],
            [
               0.8280974474474474,
               0.7229105050278967
            ],
            [
               0.8308999599599602,
               0.7238060784884549
            ],
            [
               0.8337024724724726,
               0.7247471288836275
            ],
            [
               0.836504984984985,
               0.7257805516358194
            ],
            [
               0.8393074974974974,
               0.7269308263296289
            ],
            [
               0.8421100100100103,
               0.7281944990106118
            ],
            [
               0.8449125225225227,
               0.7295420735753982
            ],
            [
               0.8477150350350351,
               0.7309264676977661
            ],
            [
               0.8505175475475475,
               0.7322953875873418
            ],
            [
               0.8533200600600603,
               0.7336040331083452
            ],
            [
               0.8561225725725727,
               0.7348246971043492
            ],
            [
               0.8589250850850851,
               0.7359509629907782
            ],
            [
               0.8617275975975975,
               0.7369959310005801
            ],
            [
               0.8645301101101104,
               0.7379856590629871
            ],
            [
               0.8673326226226228,
               0.7389502587177056
            ],
            [
               0.8701351351351352,
               0.7399154991549487
            ],
            [
               0.8729376476476476,
               0.7408972869588556
            ],
            [
               0.8757401601601604,
               0.7419002316206323
            ],
            [
               0.8785426726726728,
               0.7429200952008658
            ],
            [
               0.8813451851851852,
               0.7439487222016733
            ],
            [
               0.8841476976976976,
               0.7449794118004106
            ],
            [
               0.8869502102102105,
               0.7460107778338984
            ],
            [
               0.8897527227227229,
               0.747047850367799
            ],
            [
               0.8925552352352353,
               0.7481002230118502
            ],
            [
               0.8953577477477477,
               0.7491780744368676
            ],
            [
               0.8981602602602605,
               0.75028756339366
            ],
            [
               0.9009627727727729,
               0.7514272282468769
            ],
            [
               0.9037652852852853,
               0.7525866173306867
            ],
            [
               0.9065677977977977,
               0.7537476082687379
            ],
            [
               0.9093703103103106,
               0.7548880149851579
            ],
            [
               0.912172822822823,
               0.7559864061479115
            ],
            [
               0.9149753353353354,
               0.7570267602184556
            ],
            [
               0.9177778478478478,
               0.7580017169437324
            ],
            [
               0.9205803603603606,
               0.7589136713768491
            ],
            [
               0.923382872872873,
               0.759773614662742
            ],
            [
               0.9261853853853854,
               0.7605982441850531
            ],
            [
               0.9289878978978978,
               0.7614062683017525
            ],
            [
               0.9317904104104107,
               0.762214925840924
            ],
            [
               0.9345929229229231,
               0.7630375364779353
            ],
            [
               0.9373954354354355,
               0.7638824891376851
            ],
            [
               0.9401979479479479,
               0.764753603297614
            ],
            [
               0.9430004604604607,
               0.7656514058939635
            ],
            [
               0.9458029729729731,
               0.7665746598548414
            ],
            [
               0.9486054854854855,
               0.767521502421585
            ],
            [
               0.9514079979979979,
               0.7684897785175749
            ],
            [
               0.9542105105105108,
               0.7694765072519173
            ],
            [
               0.9570130230230232,
               0.7704767870496959
            ],
            [
               0.9598155355355356,
               0.7714827127262965
            ],
            [
               0.962618048048048,
               0.77248295766112
            ],
            [
               0.9654205605605608,
               0.7734635270584299
            ],
            [
               0.9682230730730732,
               0.7744098385127426
            ],
            [
               0.9710255855855856,
               0.7753098218010263
            ],
            [
               0.973828098098098,
               0.7761572863943448
            ],
            [
               0.9766306106106108,
               0.7769545326344732
            ],
            [
               0.9794331231231233,
               0.7777132017637133
            ],
            [
               0.9822356356356357,
               0.77845271880579
            ],
            [
               0.985038148148148,
               0.7791963254297337
            ],
            [
               0.9878406606606609,
               0.7799654671053274
            ],
            [
               0.9906431731731733,
               0.7807739580476701
            ],
            [
               0.9934456856856857,
               0.7816236598428598
            ],
            [
               0.9962481981981981,
               0.7825032100954142
            ],
            [
               0.9990507107107109,
               0.7833906047303761
            ],
            [
               1.0018532232232233,
               0.7842593273361208
            ],
            [
               1.0046557357357357,
               0.7850865402388635
            ],
            [
               1.0074582482482481,
               0.7858609861772184
            ],
            [
               1.010260760760761,
               0.7865880301970704
            ],
            [
               1.0130632732732734,
               0.7872898629417037
            ],
            [
               1.0158657857857858,
               0.7880002028434353
            ],
            [
               1.0186682982982982,
               0.7887545344844432
            ],
            [
               1.021470810810811,
               0.7895784898185726
            ],
            [
               1.0242733233233234,
               0.7904778850505326
            ],
            [
               1.0270758358358358,
               0.7914337950644049
            ],
            [
               1.0298783483483482,
               0.7924048093704196
            ],
            [
               1.032680860860861,
               0.7933365584232986
            ],
            [
               1.0354833733733735,
               0.794176315597419
            ],
            [
               1.0382858858858859,
               0.7948886870874251
            ],
            [
               1.0410883983983983,
               0.7954677203865833
            ],
            [
               1.0438909109109111,
               0.7959414994771307
            ],
            [
               1.0466934234234235,
               0.796367319234088
            ],
            [
               1.049495935935936,
               0.7968182824070759
            ],
            [
               1.0522984484484483,
               0.7973648077350003
            ],
            [
               1.0551009609609612,
               0.7980562310551461
            ],
            [
               1.0579034734734736,
               0.7989078404058364
            ],
            [
               1.060705985985986,
               0.7998971978296415
            ],
            [
               1.0635084984984984,
               0.8009708794043638
            ],
            [
               1.0663110110110112,
               0.8020596385611284
            ],
            [
               1.0691135235235236,
               0.8030974492928787
            ],
            [
               1.071916036036036,
               0.8040387356069084
            ],
            [
               1.0747185485485484,
               0.8048687239561977
            ],
            [
               1.0775210610610613,
               0.80560407502876
            ],
            [
               1.0803235735735737,
               0.8062840479205812
            ],
            [
               1.083126086086086,
               0.8069554191090872
            ],
            [
               1.0859285985985985,
               0.8076562557276362
            ],
            [
               1.0887311111111113,
               0.8084038243324275
            ],
            [
               1.0915336236236237,
               0.8091903655081455
            ],
            [
               1.0943361361361361,
               0.8099877236469607
            ],
            [
               1.0971386486486485,
               0.810758828028659
            ],
            [
               1.0999411611611614,
               0.8114717893510407
            ],
            [
               1.1027436736736738,
               0.8121116470311219
            ],
            [
               1.1055461861861862,
               0.8126857937149526
            ],
            [
               1.1083486986986986,
               0.8132214347111276
            ],
            [
               1.1111512112112114,
               0.8137562716947765
            ],
            [
               1.1139537237237238,
               0.8143259296872437
            ],
            [
               1.1167562362362362,
               0.8149526633193246
            ],
            [
               1.119558748748749,
               0.8156392493901822
            ],
            [
               1.1223612612612615,
               0.8163699572018702
            ],
            [
               1.1251637737737739,
               0.8171178417500383
            ],
            [
               1.1279662862862863,
               0.8178553045167717
            ],
            [
               1.130768798798799,
               0.8185637552618262
            ],
            [
               1.1335713113113115,
               0.8192386869865179
            ],
            [
               1.136373823823824,
               0.8198883562128433
            ],
            [
               1.1391763363363363,
               0.8205268294601976
            ],
            [
               1.1419788488488491,
               0.8211644379988773
            ],
            [
               1.1447813613613615,
               0.8217997965270535
            ],
            [
               1.147583873873874,
               0.8224170336374518
            ],
            [
               1.1503863863863864,
               0.8229899038401737
            ],
            [
               1.1531888988988992,
               0.8234917163220138
            ],
            [
               1.1559914114114116,
               0.8239075495592686
            ],
            [
               1.158793923923924,
               0.8242439857960865
            ],
            [
               1.1615964364364364,
               0.8245321334962984
            ],
            [
               1.1643989489489492,
               0.8248219068526649
            ],
            [
               1.1672014614614616,
               0.8251686688391672
            ],
            [
               1.170003973973974,
               0.8256163031929765
            ],
            [
               1.1728064864864864,
               0.8261824550236762
            ],
            [
               1.1756089989989993,
               0.8268513769756555
            ],
            [
               1.1784115115115117,
               0.8275775290011184
            ],
            [
               1.181214024024024,
               0.8282995123867244
            ],
            [
               1.1840165365365365,
               0.8289602734331888
            ],
            [
               1.1868190490490493,
               0.8295270748318572
            ],
            [
               1.1896215615615617,
               0.8300044209085341
            ],
            [
               1.1924240740740741,
               0.8304351476034751
            ],
            [
               1.1952265865865865,
               0.8308886535581462
            ],
            [
               1.1980290990990994,
               0.831439532256338
            ],
            [
               1.2008316116116118,
               0.832143221721393
            ],
            [
               1.2036341241241242,
               0.8330165437192166
            ],
            [
               1.2064366366366366,
               0.834029667842532
            ],
            [
               1.2092391491491494,
               0.835112485278222
            ],
            [
               1.2120416616616618,
               0.8361737498224867
            ],
            [
               1.2148441741741742,
               0.8371271639049628
            ],
            [
               1.2176466866866866,
               0.8379162545443414
            ],
            [
               1.2204491991991995,
               0.8385301970406914
            ],
            [
               1.2232517117117119,
               0.839005623584277
            ],
            [
               1.2260542242242243,
               0.8394139614053008
            ],
            [
               1.2288567367367367,
               0.8398384938019868
            ],
            [
               1.2316592492492495,
               0.8403485907068674
            ],
            [
               1.234461761761762,
               0.8409793438842891
            ],
            [
               1.2372642742742743,
               0.8417229224590813
            ],
            [
               1.2400667867867867,
               0.842534000217002
            ],
            [
               1.2428692992992996,
               0.8433469384355495
            ],
            [
               1.245671811811812,
               0.8440986008458705
            ],
            [
               1.2484743243243244,
               0.8447489885916456
            ],
            [
               1.2512768368368368,
               0.8452928435331079
            ],
            [
               1.2540793493493496,
               0.8457586103964155
            ],
            [
               1.256881861861862,
               0.8461955408779361
            ],
            [
               1.2596843743743744,
               0.8466537628982173
            ],
            [
               1.2624868868868868,
               0.8471644642190431
            ],
            [
               1.2652893993993997,
               0.8477271902151228
            ],
            [
               1.268091911911912,
               0.8483087186259061
            ],
            [
               1.2708944244244245,
               0.8488539444871245
            ],
            [
               1.2736969369369369,
               0.8493050729435278
            ],
            [
               1.2764994494494497,
               0.8496225782165833
            ],
            [
               1.279301961961962,
               0.8498007866826388
            ],
            [
               1.2821044744744745,
               0.8498727542353844
            ],
            [
               1.284906986986987,
               0.8499026916053313
            ],
            [
               1.2877094994994998,
               0.8499683208955592
            ],
            [
               1.2905120120120122,
               0.8501388361282768
            ],
            [
               1.2933145245245246,
               0.8504555112858
            ],
            [
               1.296117037037037,
               0.8509210343068582
            ],
            [
               1.2989195495495498,
               0.8515007139011502
            ],
            [
               1.3017220620620622,
               0.8521348205341687
            ],
            [
               1.3045245745745746,
               0.8527577855380172
            ],
            [
               1.307327087087087,
               0.853317943304419
            ],
            [
               1.3101295995995998,
               0.8537915818318894
            ],
            [
               1.3129321121121122,
               0.8541871685224535
            ],
            [
               1.3157346246246246,
               0.8545389800690987
            ],
            [
               1.318537137137137,
               0.8548928382041364
            ],
            [
               1.32133964964965,
               0.8552890933720111
            ],
            [
               1.3241421621621623,
               0.8557486460046532
            ],
            [
               1.3269446746746747,
               0.856266509990888
            ],
            [
               1.329747187187187,
               0.8568147070636504
            ],
            [
               1.3325496996997,
               0.85735308680528
            ],
            [
               1.3353522122122123,
               0.8578440660032146
            ],
            [
               1.3381547247247247,
               0.8582661059233635
            ],
            [
               1.3409572372372371,
               0.8586213279996614
            ],
            [
               1.34375974974975,
               0.8589347506502832
            ],
            [
               1.3465622622622624,
               0.8592454772175099
            ],
            [
               1.3493647747747748,
               0.8595928242237963
            ],
            [
               1.3521672872872872,
               0.8600019975052325
            ],
            [
               1.3549697997998,
               0.860474018720735
            ],
            [
               1.3577723123123124,
               0.8609832001266297
            ],
            [
               1.3605748248248248,
               0.8614830584914949
            ],
            [
               1.3633773373373372,
               0.8619189380873319
            ],
            [
               1.36617984984985,
               0.8622435945363879
            ],
            [
               1.3689823623623625,
               0.8624311654045619
            ],
            [
               1.3717848748748749,
               0.8624855143240532
            ],
            [
               1.3745873873873873,
               0.8624406486781614
            ],
            [
               1.3773898998999001,
               0.8623532131804198
            ],
            [
               1.3801924124124125,
               0.8622892530694767
            ],
            [
               1.382994924924925,
               0.862308902160203
            ],
            [
               1.3857974374374373,
               0.8624530193921905
            ],
            [
               1.3885999499499502,
               0.8627350486541002
            ],
            [
               1.3914024624624626,
               0.8631398020053404
            ],
            [
               1.394204974974975,
               0.8636289609932911
            ],
            [
               1.3970074874874874,
               0.8641513950400089
            ],
            [
               1.39981,
               0.8646553423047879
            ]
         ]
      },
      {
         "data": [
            [
               1.39991,
               0.8658817618634566
            ],
            [
               1.3971074774774772,
               0.865717145197484
            ],
            [
               1.3943049549549547,
               0.8655627997026155
            ],
            [
               1.391502432432432,
               0.8653925678339521
            ],
            [
               1.3886999099099095,
               0.8651857763226284
            ],
            [
               1.385897387387387,
               0.8649291836661853
            ],
            [
               1.3830948648648644,
               0.8646171948880316
            ],
            [
               1.3802923423423419,
               0.8642512964337637
            ],
            [
               1.3774898198198193,
               0.863839563385289
            ],
            [
               1.3746872972972968,
               0.8633965225737469
            ],
            [
               1.3718847747747747,
               0.8629429385431057
            ],
            [
               1.369082252252252,
               0.8625046129276194
            ],
            [
               1.3662797297297296,
               0.8621093382249349
            ],
            [
               1.363477207207207,
               0.861781778333545
            ],
            [
               1.3606746846846844,
               0.8615370450383292
            ],
            [
               1.3578721621621619,
               0.8613746907739824
            ],
            [
               1.3550696396396393,
               0.8612752967000116
            ],
            [
               1.3522671171171168,
               0.8612015040799129
            ],
            [
               1.3494645945945942,
               0.8611042060541735
            ],
            [
               1.3466620720720717,
               0.8609329963379403
            ],
            [
               1.3438595495495491,
               0.8606484012018286
            ],
            [
               1.3410570270270266,
               0.8602324847970698
            ],
            [
               1.338254504504504,
               0.8596945257654666
            ],
            [
               1.335451981981982,
               0.8590696855435905
            ],
            [
               1.3326494594594593,
               0.8584106046912882
            ],
            [
               1.3298469369369368,
               0.8577740488076925
            ],
            [
               1.3270444144144142,
               0.8572063562497364
            ],
            [
               1.3242418918918917,
               0.8567319416870082
            ],
            [
               1.3214393693693691,
               0.8563482655727112
            ],
            [
               1.3186368468468466,
               0.8560287203764904
            ],
            [
               1.315834324324324,
               0.8557324244181174
            ],
            [
               1.3130318018018015,
               0.8554177527249326
            ],
            [
               1.310229279279279,
               0.8550552872780245
            ],
            [
               1.3074267567567563,
               0.8546361231008442
            ],
            [
               1.3046242342342338,
               0.8541730433008597
            ],
            [
               1.3018217117117112,
               0.8536944530433258
            ],
            [
               1.2990191891891887,
               0.8532333472723234
            ],
            [
               1.2962166666666666,
               0.8528151850296753
            ],
            [
               1.293414144144144,
               0.8524488263100919
            ],
            [
               1.2906116216216215,
               0.8521235723402817
            ],
            [
               1.287809099099099,
               0.8518132250887175
            ],
            [
               1.2850065765765764,
               0.8514856719385814
            ],
            [
               1.2822040540540538,
               0.8511146213512338
            ],
            [
               1.2794015315315312,
               0.8506893930801241
            ],
            [
               1.2765990090090087,
               0.850219334162115
            ],
            [
               1.2737964864864861,
               0.8497312528665627
            ],
            [
               1.2709939639639636,
               0.849260618040477
            ],
            [
               1.268191441441441,
               0.8488393728420601
            ],
            [
               1.2653889189189185,
               0.8484843680645292
            ],
            [
               1.262586396396396,
               0.8481902626902639
            ],
            [
               1.2597838738738734,
               0.8479293360562271
            ],
            [
               1.2569813513513513,
               0.847658477137721
            ],
            [
               1.2541788288288287,
               0.8473313686015059
            ],
            [
               1.2513763063063061,
               0.8469122733623472
            ],
            [
               1.2485737837837836,
               0.8463873407413988
            ],
            [
               1.245771261261261,
               0.845770091938595
            ],
            [
               1.2429687387387385,
               0.8450994508533846
            ],
            [
               1.240166216216216,
               0.8444308100704557
            ],
            [
               1.2373636936936934,
               0.8438225265684179
            ],
            [
               1.2345611711711708,
               0.8433214004030892
            ],
            [
               1.2317586486486483,
               0.8429508325893625
            ],
            [
               1.2289561261261257,
               0.8427045271959596
            ],
            [
               1.2261536036036031,
               0.8425471031855482
            ],
            [
               1.2233510810810806,
               0.8424212637291962
            ],
            [
               1.2205485585585585,
               0.8422596828760848
            ],
            [
               1.217746036036036,
               0.8419988368574111
            ],
            [
               1.2149435135135134,
               0.8415917691656848
            ],
            [
               1.2121409909909908,
               0.8410171913360721
            ],
            [
               1.2093384684684683,
               0.8402832121051612
            ],
            [
               1.2065359459459457,
               0.8394251267636749
            ],
            [
               1.2037334234234232,
               0.8384978619212166
            ],
            [
               1.2009309009009006,
               0.8375646736161987
            ],
            [
               1.198128378378378,
               0.8366843987439908
            ],
            [
               1.1953258558558555,
               0.835899858550302
            ],
            [
               1.192523333333333,
               0.8352298412414766
            ],
            [
               1.1897208108108104,
               0.8346664319335267
            ],
            [
               1.1869182882882878,
               0.8341783753290569
            ],
            [
               1.1841157657657653,
               0.8337198186307812
            ],
            [
               1.1813132432432432,
               0.8332424634697745
            ],
            [
               1.1785107207207206,
               0.832708191436277
            ],
            [
               1.175708198198198,
               0.8320989279449581
            ],
            [
               1.1729056756756755,
               0.831421050742632
            ],
            [
               1.170103153153153,
               0.8307029878285533
            ],
            [
               1.1673006306306304,
               0.8299864883540967
            ],
            [
               1.1644981081081078,
               0.8293138939615238
            ],
            [
               1.1616955855855853,
               0.8287150264457827
            ],
            [
               1.1588930630630627,
               0.8281975924034982
            ],
            [
               1.1560905405405402,
               0.8277441146020587
            ],
            [
               1.1532880180180176,
               0.8273165255924338
            ],
            [
               1.150485495495495,
               0.8268672305274168
            ],
            [
               1.1476829729729725,
               0.8263533813400096
            ],
            [
               1.14488045045045,
               0.8257499844656123
            ],
            [
               1.1420779279279278,
               0.8250577009792454
            ],
            [
               1.1392754054054053,
               0.8243027770469106
            ],
            [
               1.1364728828828827,
               0.823529002732435
            ],
            [
               1.1336703603603602,
               0.8227841621753823
            ],
            [
               1.1308678378378376,
               0.8221052643197212
            ],
            [
               1.128065315315315,
               0.821507303132967
            ],
            [
               1.1252627927927925,
               0.8209792000066342
            ],
            [
               1.12246027027027,
               0.8204882573446609
            ],
            [
               1.1196577477477474,
               0.8199916525612446
            ],
            [
               1.1168552252252248,
               0.8194511555974239
            ],
            [
               1.1140527027027023,
               0.8188461557972154
            ],
            [
               1.1112501801801797,
               0.818180621421975
            ],
            [
               1.1084476576576572,
               0.8174816241824018
            ],
            [
               1.105645135135135,
               0.8167898772673784
            ],
            [
               1.1028426126126125,
               0.8161454135550469
            ],
            [
               1.10004009009009,
               0.8155731670690903
            ],
            [
               1.0972375675675674,
               0.8150732625720659
            ],
            [
               1.0944350450450449,
               0.8146192548258949
            ],
            [
               1.0916325225225223,
               0.8141649257522111
            ],
            [
               1.0888299999999997,
               0.8136574401377125
            ],
            [
               1.0860274774774772,
               0.8130526244087696
            ],
            [
               1.0832249549549546,
               0.8123275380691636
            ],
            [
               1.080422432432432,
               0.8114865200014935
            ],
            [
               1.0776199099099095,
               0.8105591258861736
            ],
            [
               1.074817387387387,
               0.809591035005245
            ],
            [
               1.0720148648648644,
               0.8086311794478455
            ],
            [
               1.0692123423423419,
               0.8077193221627
            ],
            [
               1.0664098198198197,
               0.8068778138809035
            ],
            [
               1.0636072972972972,
               0.8061095492503051
            ],
            [
               1.0608047747747746,
               0.805401890563891
            ],
            [
               1.058002252252252,
               0.8047343615501646
            ],
            [
               1.0551997297297295,
               0.8040869129701581
            ],
            [
               1.052397207207207,
               0.8034458138953727
            ],
            [
               1.0495946846846844,
               0.8028055338931367
            ],
            [
               1.0467921621621619,
               0.8021667700154475
            ],
            [
               1.0439896396396393,
               0.8015323055705982
            ],
            [
               1.0411871171171168,
               0.8009030702132801
            ],
            [
               1.0383845945945942,
               0.8002763751960039
            ],
            [
               1.0355820720720716,
               0.7996470448316343
            ],
            [
               1.032779549549549,
               0.7990106285459041
            ],
            [
               1.0299770270270265,
               0.7983667455948488
            ],
            [
               1.0271745045045044,
               0.7977204055408712
            ],
            [
               1.0243719819819819,
               0.7970799924113635
            ],
            [
               1.0215694594594593,
               0.7964521755899138
            ],
            [
               1.0187669369369368,
               0.7958356563214123
            ],
            [
               1.0159644144144142,
               0.795216639281428
            ],
            [
               1.0131618918918917,
               0.7945687243162499
            ],
            [
               1.010359369369369,
               0.7938584875129241
            ],
            [
               1.0075568468468465,
               0.7930558163767912
            ],
            [
               1.004754324324324,
               0.7921459001340826
            ],
            [
               1.0019518018018014,
               0.7911385389821616
            ],
            [
               0.9991492792792789,
               0.7900707324553592
            ],
            [
               0.9963467567567563,
               0.7890004038289772
            ],
            [
               0.9935442342342338,
               0.7879920706409432
            ],
            [
               0.9907417117117117,
               0.7870982840890145
            ],
            [
               0.9879391891891891,
               0.7863426229144778
            ],
            [
               0.9851366666666665,
               0.7857101239819612
            ],
            [
               0.982334144144144,
               0.7851490613267548
            ],
            [
               0.9795316216216214,
               0.7845844787729367
            ],
            [
               0.9767290990990989,
               0.783939956250579
            ],
            [
               0.9739265765765763,
               0.7831610863522435
            ],
            [
               0.9711240540540538,
               0.7822331526173208
            ],
            [
               0.9683215315315312,
               0.7811869887207338
            ],
            [
               0.9655190090090087,
               0.7800905791053397
            ],
            [
               0.9627164864864861,
               0.7790285200862129
            ],
            [
               0.9599139639639636,
               0.7780755002233107
            ],
            [
               0.957111441441441,
               0.7772721074075476
            ],
            [
               0.9543089189189184,
               0.7766107535967027
            ],
            [
               0.9515063963963963,
               0.7760364310125233
            ],
            [
               0.9487038738738738,
               0.7754623425052797
            ],
            [
               0.9459013513513512,
               0.7747956994530146
            ],
            [
               0.9430988288288287,
               0.7739657123124511
            ],
            [
               0.9402963063063061,
               0.7729450890821375
            ],
            [
               0.9374937837837836,
               0.7717584362017437
            ],
            [
               0.934691261261261,
               0.7704751316179305
            ],
            [
               0.9318887387387385,
               0.7691891305486355
            ],
            [
               0.9290862162162159,
               0.7679921719677173
            ],
            [
               0.9262836936936933,
               0.7669486987306863
            ],
            [
               0.9234811711711708,
               0.7660799492921365
            ],
            [
               0.9206786486486482,
               0.765361491986675
            ],
            [
               0.9178761261261257,
               0.7647340790997291
            ],
            [
               0.9150736036036036,
               0.7641235785725279
            ],
            [
               0.912271081081081,
               0.7634632223067405
            ],
            [
               0.9094685585585585,
               0.7627112219102802
            ],
            [
               0.9066660360360359,
               0.7618588593417982
            ],
            [
               0.9038635135135134,
               0.7609276283220779
            ],
            [
               0.9010609909909908,
               0.7599576270317133
            ],
            [
               0.8982584684684682,
               0.7589919610034078
            ],
            [
               0.8954559459459457,
               0.7580626387710055
            ],
            [
               0.8926534234234231,
               0.7571822559182447
            ],
            [
               0.8898509009009006,
               0.756343261961736
            ],
            [
               0.887048378378378,
               0.7555237975177788
            ],
            [
               0.8842458558558555,
               0.7546970038610702
            ],
            [
               0.8814433333333329,
               0.7538400134011599
            ],
            [
               0.8786408108108104,
               0.7529396196769488
            ],
            [
               0.8758382882882882,
               0.7519934221633083
            ],
            [
               0.8730357657657657,
               0.7510072235666646
            ],
            [
               0.8702332432432431,
               0.7499908056048611
            ],
            [
               0.8674307207207206,
               0.7489544315891542
            ],
            [
               0.864628198198198,
               0.7479075374012701
            ],
            [
               0.8618256756756755,
               0.7468595708974352
            ],
            [
               0.8590231531531529,
               0.7458215685298758
            ],
            [
               0.8562206306306304,
               0.7448064870430063
            ],
            [
               0.8534181081081078,
               0.7438268402971498
            ],
            [
               0.8506155855855853,
               0.7428896242552777
            ],
            [
               0.8478130630630627,
               0.7419902137655813
            ],
            [
               0.8450105405405401,
               0.7411080787402459
            ],
            [
               0.8422080180180176,
               0.7402071620430523
            ],
            [
               0.839405495495495,
               0.7392424128788629
            ],
            [
               0.8366029729729729,
               0.7381716734566112
            ],
            [
               0.8338004504504504,
               0.7369697199962785
            ],
            [
               0.8309979279279278,
               0.7356397476666879
            ],
            [
               0.8281954054054053,
               0.7342176973077895
            ],
            [
               0.8253928828828827,
               0.732766715466531
            ],
            [
               0.8225903603603602,
               0.731362200419181
            ],
            [
               0.8197878378378376,
               0.7300712588841661
            ],
            [
               0.816985315315315,
               0.7289327493134931
            ],
            [
               0.8141827927927925,
               0.727944465665166
            ],
            [
               0.8113802702702699,
               0.727062124624312
            ],
            [
               0.8085777477477474,
               0.7262111727865627
            ],
            [
               0.8057752252252248,
               0.7253082102905194
            ],
            [
               0.8029727027027023,
               0.7242854885752196
            ],
            [
               0.8001701801801802,
               0.7231106946942562
            ],
            [
               0.7973676576576576,
               0.721795603342782
            ],
            [
               0.794565135135135,
               0.7203907732418972
            ],
            [
               0.7917626126126125,
               0.7189680979546388
            ],
            [
               0.7889600900900899,
               0.7175971021686579
            ],
            [
               0.7861575675675674,
               0.7163229686248437
            ],
            [
               0.7833550450450448,
               0.7151536269715003
            ],
            [
               0.7805525225225223,
               0.7140600333117549
            ],
            [
               0.7777499999999997,
               0.7129891260684887
            ],
            [
               0.7749474774774772,
               0.7118844957435176
            ],
            [
               0.7721449549549546,
               0.7107071380616546
            ],
            [
               0.769342432432432,
               0.7094487351528272
            ],
            [
               0.7665399099099095,
               0.7081327137475205
            ],
            [
               0.763737387387387,
               0.7068028633810096
            ],
            [
               0.7609348648648648,
               0.7055039251723941
            ],
            [
               0.7581323423423423,
               0.7042615947572194
            ],
            [
               0.7553298198198197,
               0.703069693598335
            ],
            [
               0.7525272972972972,
               0.7018897015120843
            ],
            [
               0.7497247747747746,
               0.7006633069141138
            ],
            [
               0.7469222522522521,
               0.699333752956561
            ],
            [
               0.7441197297297295,
               0.6978683229990302
            ],
            [
               0.741317207207207,
               0.6962736082616089
            ],
            [
               0.7385146846846844,
               0.6945975515428625
            ],
            [
               0.7357121621621618,
               0.69291687585725
            ],
            [
               0.7329096396396393,
               0.6913137596290787
            ],
            [
               0.7301071171171167,
               0.6898496209384847
            ],
            [
               0.7273045945945942,
               0.6885451481072803
            ],
            [
               0.7245020720720716,
               0.6873737434965684
            ],
            [
               0.7216995495495495,
               0.6862709704786613
            ],
            [
               0.718897027027027,
               0.6851569954290125
            ],
            [
               0.7160945045045044,
               0.6839643746158534
            ],
            [
               0.7132919819819818,
               0.6826615171565321
            ],
            [
               0.7104894594594593,
               0.681263517102639
            ],
            [
               0.7076869369369367,
               0.6798263570703341
            ],
            [
               0.7048844144144142,
               0.6784262604918324
            ],
            [
               0.7020818918918916,
               0.6771311947453001
            ],
            [
               0.6992793693693691,
               0.6759743651490596
            ],
            [
               0.6964768468468465,
               0.6749389794878639
            ],
            [
               0.693674324324324,
               0.6739597809741983
            ],
            [
               0.6908718018018014,
               0.672941148496803
            ],
            [
               0.6880692792792789,
               0.67178592012721
            ],
            [
               0.6852667567567567,
               0.6704254579786219
            ],
            [
               0.6824642342342342,
               0.6688410810444224
            ],
            [
               0.6796617117117116,
               0.667069951926709
            ],
            [
               0.6768591891891891,
               0.6651937550141577
            ],
            [
               0.6740566666666665,
               0.6633142108211328
            ],
            [
               0.671254144144144,
               0.6615236724417547
            ],
            [
               0.6684516216216214,
               0.6598803478822671
            ],
            [
               0.6656490990990989,
               0.6583957307422014
            ],
            [
               0.6628465765765763,
               0.6570373881369848
            ],
            [
               0.6600440540540538,
               0.6557449719862926
            ],
            [
               0.6572415315315312,
               0.6544530509740133
            ],
            [
               0.6544390090090086,
               0.6531125417782783
            ],
            [
               0.6516364864864861,
               0.6517036619771251
            ],
            [
               0.6488339639639635,
               0.6502368707165239
            ],
            [
               0.6460314414414414,
               0.6487428100623646
            ],
            [
               0.6432289189189189,
               0.6472561155281943
            ],
            [
               0.6404263963963963,
               0.645799765378729
            ],
            [
               0.6376238738738738,
               0.644375841478725
            ],
            [
               0.6348213513513512,
               0.6429656271158891
            ],
            [
               0.6320188288288286,
               0.6415381052527874
            ],
            [
               0.6292163063063061,
               0.6400626757852484
            ],
            [
               0.6264137837837835,
               0.6385205179679038
            ],
            [
               0.623611261261261,
               0.6369099566130504
            ],
            [
               0.6208087387387384,
               0.6352439916533786
            ],
            [
               0.6180062162162159,
               0.6335416299014743
            ],
            [
               0.6152036936936933,
               0.6318173687002472
            ],
            [
               0.6124011711711708,
               0.6300739958313185
            ],
            [
               0.6095986486486482,
               0.6283024299311476
            ],
            [
               0.6067961261261261,
               0.6264891918433223
            ],
            [
               0.6039936036036035,
               0.6246285403199331
            ],
            [
               0.601191081081081,
               0.6227338115768283
            ],
            [
               0.5983885585585584,
               0.6208421839163764
            ],
            [
               0.5955860360360359,
               0.6190092264179937
            ],
            [
               0.5927835135135133,
               0.6172934870575227
            ],
            [
               0.5899809909909908,
               0.6157355864746913
            ],
            [
               0.5871784684684682,
               0.6143391489892412
            ],
            [
               0.5843759459459457,
               0.6130611820958908
            ],
            [
               0.5815734234234231,
               0.6118168898331439
            ],
            [
               0.5787709009009008,
               0.6104991456748962
            ],
            [
               0.5759683783783782,
               0.6090075838559431
            ],
            [
               0.5731658558558557,
               0.6072784083735893
            ],
            [
               0.5703633333333331,
               0.6053050680557702
            ],
            [
               0.5675608108108106,
               0.6031424189514983
            ],
            [
               0.564758288288288,
               0.6008921876764749
            ],
            [
               0.5619557657657654,
               0.5986737449428677
            ],
            [
               0.5591532432432431,
               0.5965892530138822
            ],
            [
               0.5563507207207206,
               0.59469435065042
            ],
            [
               0.553548198198198,
               0.5929838631112813
            ],
            [
               0.5507456756756755,
               0.5913970660998827
            ],
            [
               0.5479431531531529,
               0.5898404557719118
            ],
            [
               0.5451406306306303,
               0.5882200512563093
            ],
            [
               0.5423381081081078,
               0.5864720603046761
            ],
            [
               0.5395355855855855,
               0.5845814187487445
            ],
            [
               0.5367330630630629,
               0.5825820622267527
            ],
            [
               0.5339305405405403,
               0.5805392969178494
            ],
            [
               0.5311280180180178,
               0.5785210179024637
            ],
            [
               0.5283254954954952,
               0.5765685165637445
            ],
            [
               0.5255229729729727,
               0.5746777881629
            ],
            [
               0.5227204504504503,
               0.5727985096437264
            ],
            [
               0.5199179279279278,
               0.5708515074010575
            ],
            [
               0.5171154054054052,
               0.568758814708327
            ],
            [
               0.5143128828828827,
               0.5664757175910672
            ],
            [
               0.5115103603603601,
               0.5640131970447485
            ],
            [
               0.5087078378378376,
               0.5614422831499887
            ],
            [
               0.505905315315315,
               0.5588779840379153
            ],
            [
               0.5031027927927927,
               0.556447501860159
            ],
            [
               0.5003002702702701,
               0.5542529340187458
            ],
            [
               0.4974977477477476,
               0.5523406588119885
            ],
            [
               0.494695225225225,
               0.5506874194768033
            ],
            [
               0.49189270270270247,
               0.5492075156387338
            ],
            [
               0.4890901801801799,
               0.5477784461711169
            ],
            [
               0.48628765765765736,
               0.5462762803480027
            ],
            [
               0.483485135135135,
               0.5446090522891697
            ],
            [
               0.48068261261261247,
               0.5427375609066941
            ],
            [
               0.4778800900900899,
               0.540677657303387
            ],
            [
               0.47507756756756736,
               0.5384846935932467
            ],
            [
               0.4722750450450448,
               0.5362269318494247
            ],
            [
               0.46947252252252225,
               0.5339582167492539
            ],
            [
               0.4666699999999997,
               0.5316999192160127
            ],
            [
               0.46386747747747736,
               0.5294382606067923
            ],
            [
               0.4610649549549548,
               0.5271371190861062
            ],
            [
               0.45826243243243225,
               0.5247605323962549
            ],
            [
               0.4554599099099097,
               0.5222955006677769
            ],
            [
               0.45265738738738714,
               0.5197656611555633
            ],
            [
               0.4498548648648646,
               0.5172299356036204
            ],
            [
               0.44705234234234204,
               0.5147660168803766
            ],
            [
               0.4442498198198197,
               0.5124444238155167
            ],
            [
               0.44144729729729715,
               0.5103026362193482
            ],
            [
               0.4386447747747746,
               0.5083291086103477
            ],
            [
               0.43584225225225204,
               0.5064636091988285
            ],
            [
               0.4330397297297295,
               0.5046145277645994
            ],
            [
               0.43023720720720693,
               0.5026876321902275
            ],
            [
               0.4274346846846844,
               0.5006164667642566
            ],
            [
               0.42463216216216204,
               0.49838375349173025
            ],
            [
               0.4218296396396395,
               0.49602612522826994
            ],
            [
               0.41902711711711693,
               0.49362026860432084
            ],
            [
               0.4162245945945944,
               0.49125506423130727
            ],
            [
               0.4134220720720718,
               0.48899927624870154
            ],
            [
               0.41061954954954927,
               0.48687599476107113
            ],
            [
               0.40781702702702693,
               0.4848527720986632
            ],
            [
               0.4050145045045044,
               0.48285099727646774
            ],
            [
               0.4022119819819818,
               0.4807714071146513
            ],
            [
               0.39940945945945927,
               0.47852705881145285
            ],
            [
               0.3966069369369367,
               0.47607252659251553
            ],
            [
               0.39380441441441416,
               0.4734194114046165
            ],
            [
               0.3910018918918916,
               0.4706329814640472
            ],
            [
               0.3881993693693693,
               0.46781122549564114
            ],
            [
               0.3853968468468467,
               0.4650535466176703
            ],
            [
               0.38259432432432416,
               0.462429708937692
            ],
            [
               0.3797918018018016,
               0.45995934719127585
            ],
            [
               0.37698927927927905,
               0.4576085367169448
            ],
            [
               0.3741867567567565,
               0.4553039860791953
            ],
            [
               0.37138423423423395,
               0.45295945343918487
            ],
            [
               0.3685817117117116,
               0.45050505548504727
            ],
            [
               0.36577918918918906,
               0.44790953141915313
            ],
            [
               0.3629766666666665,
               0.4451883475817674
            ],
            [
               0.36017414414414395,
               0.4423956851499248
            ],
            [
               0.3573716216216214,
               0.4396039666864954
            ],
            [
               0.35456909909909884,
               0.43687867106085043
            ],
            [
               0.3517665765765763,
               0.4342573857537563
            ],
            [
               0.34896405405405395,
               0.4317400458503222
            ],
            [
               0.3461615315315314,
               0.42929295034524073
            ],
            [
               0.34335900900900884,
               0.4268640794848385
            ],
            [
               0.3405564864864863,
               0.42440330797461523
            ],
            [
               0.33775396396396373,
               0.4218796913780788
            ],
            [
               0.3349514414414412,
               0.41928951698242356
            ],
            [
               0.3321489189189186,
               0.41665259804700894
            ],
            [
               0.3293463963963963,
               0.4139988839956742
            ],
            [
               0.32654387387387374,
               0.41135113568383064
            ],
            [
               0.3237413513513512,
               0.40871083018265875
            ],
            [
               0.3209388288288286,
               0.4060531310007903
            ],
            [
               0.31813630630630607,
               0.40333322565424956
            ],
            [
               0.3153337837837835,
               0.40050193676163726
            ],
            [
               0.31253126126126096,
               0.3975248995097137
            ],
            [
               0.30972873873873863,
               0.39439810582864543
            ],
            [
               0.3069262162162161,
               0.3911537913192048
            ],
            [
               0.3041236936936935,
               0.38785405075265533
            ],
            [
               0.30132117117117097,
               0.3845739649668122
            ],
            [
               0.2985186486486484,
               0.38137980803858607
            ],
            [
               0.29571612612612586,
               0.37830971184734274
            ],
            [
               0.2929136036036035,
               0.37536335141867894
            ],
            [
               0.29011108108108097,
               0.3725040816420917
            ],
            [
               0.2873085585585584,
               0.3696726343474769
            ],
            [
               0.28450603603603586,
               0.3668075167337259
            ],
            [
               0.2817035135135133,
               0.36386503549962
            ],
            [
               0.27890099099099075,
               0.3608321623255587
            ],
            [
               0.2760984684684682,
               0.35772811180011654
            ],
            [
               0.27329594594594586,
               0.35459454468707174
            ],
            [
               0.2704934234234233,
               0.35147828796953984
            ],
            [
               0.26769090090090075,
               0.34841297985746744
            ],
            [
               0.2648883783783782,
               0.34540624948109666
            ],
            [
               0.26208585585585564,
               0.34243690896863876
            ],
            [
               0.2592833333333331,
               0.339462974242958
            ],
            [
               0.25648081081081053,
               0.33643746365369076
            ],
            [
               0.2536782882882882,
               0.3333262139818952
            ],
            [
               0.25087576576576565,
               0.33012132412511563
            ],
            [
               0.2480732432432431,
               0.3268454576700853
            ],
            [
               0.24527072072072054,
               0.3235454853845634
            ],
            [
               0.24246819819819798,
               0.3202776563680019
            ],
            [
               0.23966567567567543,
               0.3170893576615218
            ],
            [
               0.23686315315315287,
               0.3140035936037209
            ],
            [
               0.23406063063063054,
               0.31101127946807383
            ],
            [
               0.23125810810810798,
               0.30807372631654173
            ],
            [
               0.22845558558558543,
               0.3051342807829841
            ],
            [
               0.22565306306306288,
               0.30213515309366523
            ],
            [
               0.22285054054054032,
               0.29903397589711933
            ],
            [
               0.22004801801801777,
               0.2958150036370749
            ],
            [
               0.2172454954954952,
               0.29249185380322884
            ],
            [
               0.21444297297297288,
               0.2891015419794398
            ],
            [
               0.21164045045045032,
               0.28569227184972734
            ],
            [
               0.20883792792792777,
               0.28230913333776475
            ],
            [
               0.20603540540540521,
               0.27898207621670745
            ],
            [
               0.20323288288288266,
               0.27571934146248056
            ],
            [
               0.2004303603603601,
               0.2725074911743567
            ],
            [
               0.19762783783783777,
               0.2693170545703917
            ],
            [
               0.19482531531531522,
               0.26611131432209734
            ],
            [
               0.19202279279279266,
               0.26285529918805484
            ],
            [
               0.1892202702702701,
               0.2595226137283275
            ],
            [
               0.18641774774774755,
               0.25609894951651446
            ],
            [
               0.183615225225225,
               0.2525824313466226
            ],
            [
               0.18081270270270244,
               0.24898185600499778
            ],
            [
               0.1780101801801801,
               0.24531411990731478
            ],
            [
               0.17520765765765756,
               0.2416017583258202
            ],
            [
               0.172405135135135,
               0.23787083910467366
            ],
            [
               0.16960261261261245,
               0.23414886744174024
            ],
            [
               0.1668000900900899,
               0.23046217307768857
            ],
            [
               0.16399756756756734,
               0.22683254919491858
            ],
            [
               0.16119504504504478,
               0.2232735232722466
            ],
            [
               0.15839252252252245,
               0.21978722839730735
            ],
            [
               0.1555899999999999,
               0.2163630679962436
            ],
            [
               0.15278747747747734,
               0.21297904346545615
            ],
            [
               0.14998495495495479,
               0.20960580949179475
            ],
            [
               0.14718243243243223,
               0.20621253713494447
            ],
            [
               0.14437990990990968,
               0.2027729141523289
            ],
            [
               0.14157738738738712,
               0.19926944557532578
            ],
            [
               0.1387748648648648,
               0.1956947628304867
            ],
            [
               0.13597234234234223,
               0.19204974093259075
            ],
            [
               0.13316981981981968,
               0.1883394512334322
            ],
            [
               0.13036729729729712,
               0.1845688450138111
            ],
            [
               0.12756477477477457,
               0.1807401880408095
            ],
            [
               0.12476225225225201,
               0.17685354582322899
            ],
            [
               0.12195972972972946,
               0.17291029302579297
            ],
            [
               0.11915720720720713,
               0.16891819437720246
            ],
            [
               0.11635468468468457,
               0.1648956633832681
            ],
            [
               0.11355216216216202,
               0.16087278199429333
            ],
            [
               0.11074963963963946,
               0.1568876552536469
            ],
            [
               0.10794711711711691,
               0.1529783776132172
            ],
            [
               0.10514459459459435,
               0.14917269306263592
            ],
            [
               0.1023420720720718,
               0.1454786413260355
            ],
            [
               0.09953954954954947,
               0.14187957503970838
            ],
            [
               0.09673702702702691,
               0.13833577471772196
            ],
            [
               0.09393450450450436,
               0.13479281055592474
            ],
            [
               0.0911319819819818,
               0.13119450117840625
            ],
            [
               0.08832945945945925,
               0.12749662392718197
            ],
            [
               0.08552693693693669,
               0.12367708933692545
            ],
            [
               0.08272441441441436,
               0.11973932979804802
            ],
            [
               0.0799218918918918,
               0.1157078672360532
            ],
            [
               0.07711936936936925,
               0.11161767490116614
            ],
            [
               0.0743168468468467,
               0.10750110488507614
            ],
            [
               0.07151432432432414,
               0.10337703041906665
            ],
            [
               0.06871180180180159,
               0.09924609873040091
            ],
            [
               0.06590927927927903,
               0.09509382954042644
            ],
            [
               0.0631067567567567,
               0.09090046105628391
            ],
            [
               0.060304234234234144,
               0.08665393562859691
            ],
            [
               0.05750171171171159,
               0.08236113729964989
            ],
            [
               0.054699189189189035,
               0.07805293251371892
            ],
            [
               0.05189666666666648,
               0.07378061142417913
            ],
            [
               0.049094144144143925,
               0.06960429516544808
            ],
            [
               0.04629162162162137,
               0.06557673858889679
            ],
            [
               0.04348909909909904,
               0.06172771069173422
            ],
            [
               0.04068657657657648,
               0.058054143205246045
            ],
            [
               0.03788405405405393,
               0.05451947042469196
            ],
            [
               0.035081531531531374,
               0.0510626273401622
            ],
            [
               0.03227900900900882,
               0.04761403132077546
            ],
            [
               0.029476486486486264,
               0.04411361414688353
            ],
            [
               0.02667396396396371,
               0.04052535844598737
            ],
            [
               0.023871441441441377,
               0.03684401705385265
            ],
            [
               0.021068918918918822,
               0.03309231419654346
            ],
            [
               0.018266396396396267,
               0.029310030702811796
            ],
            [
               0.015463873873873712,
               0.025538902227679405
            ],
            [
               0.012661351351351158,
               0.0218083757698585
            ],
            [
               0.009858828828828603,
               0.01812665334473096
            ],
            [
               0.007056306306306048,
               0.014479391483621096
            ],
            [
               0.004253783783783716,
               0.01083570191267158
            ],
            [
               0.0014512612612611608,
               0.007158692846367276
            ],
            [
               -0.001351261261261394,
               0.0034165263054865003
            ],
            [
               -0.004153783783783949,
               -0.0004097771100415315
            ],
            [
               -0.006956306306306503,
               -0.004323967529409778
            ],
            [
               -0.009758828828829058,
               -0.008317559781315875
            ],
            [
               -0.012561351351351613,
               -0.012376090631081027
            ],
            [
               -0.015363873873873946,
               -0.01648548802815386
            ],
            [
               -0.0181663963963965,
               -0.0206356932289834
            ],
            [
               -0.020968918918919055,
               -0.02482014047775205
            ],
            [
               -0.02377144144144161,
               -0.02903170907401187
            ],
            [
               -0.026573963963964164,
               -0.03325748552661911
            ],
            [
               -0.02937648648648672,
               -0.037475391831709115
            ],
            [
               -0.03217900900900905,
               -0.04165512848186248
            ],
            [
               -0.03498153153153161,
               -0.04576415151204727
            ],
            [
               -0.03778405405405416,
               -0.049777209950503165
            ],
            [
               -0.040586576576576716,
               -0.05368618062389552
            ],
            [
               -0.04338909909909927,
               -0.05750629811268193
            ],
            [
               -0.046191621621621826,
               -0.0612757245736083
            ],
            [
               -0.04899414414414438,
               -0.06504751967789635
            ],
            [
               -0.05179666666666671,
               -0.06887574575005256
            ],
            [
               -0.05459918918918927,
               -0.07279972225886033
            ],
            [
               -0.05740171171171182,
               -0.07683146964712156
            ],
            [
               -0.06020423423423438,
               -0.08095071185292224
            ],
            [
               -0.06300675675675693,
               -0.08510958480388325
            ],
            [
               -0.06580927927927949,
               -0.08924612407340182
            ],
            [
               -0.06861180180180204,
               -0.09330269983799555
            ],
            [
               -0.07141432432432437,
               -0.09724382300321144
            ],
            [
               -0.07421684684684693,
               -0.10106777953273194
            ],
            [
               -0.07701936936936948,
               -0.10480838389716524
            ],
            [
               -0.07982189189189204,
               -0.10852619353097986
            ],
            [
               -0.0826244144144146,
               -0.11229180007052647
            ],
            [
               -0.08542693693693715,
               -0.11616624267261955
            ],
            [
               -0.0882294594594597,
               -0.1201843942521863
            ],
            [
               -0.09103198198198204,
               -0.12434612006315704
            ],
            [
               -0.09383450450450459,
               -0.1286174825864892
            ],
            [
               -0.09663702702702714,
               -0.132941124575142
            ],
            [
               -0.0994395495495497,
               -0.1372522359698118
            ],
            [
               -0.10224207207207225,
               -0.1414950574556118
            ],
            [
               -0.10504459459459481,
               -0.1456350951798901
            ],
            [
               -0.10784711711711736,
               -0.14966394759953788
            ],
            [
               -0.1106496396396397,
               -0.1535962181204263
            ],
            [
               -0.11345216216216225,
               -0.15746050524952954
            ],
            [
               -0.1162546846846848,
               -0.16128809981307707
            ],
            [
               -0.11905720720720736,
               -0.16510330262175105
            ],
            [
               -0.12185972972972992,
               -0.16891822500323672
            ],
            [
               -0.12466225225225247,
               -0.17273302405730873
            ],
            [
               -0.12746477477477502,
               -0.17654049173438657
            ],
            [
               -0.13026729729729736,
               -0.18033248686047493
            ],
            [
               -0.1330698198198199,
               -0.18410532986222122
            ],
            [
               -0.13587234234234247,
               -0.18786201639447303
            ],
            [
               -0.13867486486486502,
               -0.19161059077805453
            ],
            [
               -0.14147738738738758,
               -0.19535964646171594
            ],
            [
               -0.14427990990991013,
               -0.19911306784006993
            ],
            [
               -0.14708243243243246,
               -0.20286638820048974
            ],
            [
               -0.14988495495495502,
               -0.20660645615233825
            ],
            [
               -0.15268747747747757,
               -0.21031477560764206
            ],
            [
               -0.15549000000000013,
               -0.21397343761501397
            ],
            [
               -0.15829252252252268,
               -0.21757154475951646
            ],
            [
               -0.16109504504504524,
               -0.22110980908575079
            ],
            [
               -0.1638975675675678,
               -0.2246016430508901
            ],
            [
               -0.16670009009009013,
               -0.22807030258194944
            ],
            [
               -0.16950261261261268,
               -0.23154301406119066
            ],
            [
               -0.17230513513513523,
               -0.2350440241411993
            ],
            [
               -0.1751076576576578,
               -0.23858880577257158
            ],
            [
               -0.17791018018018034,
               -0.24218116007924623
            ],
            [
               -0.1807127027027029,
               -0.2458138825515815
            ],
            [
               -0.18351522522522545,
               -0.2494724210765571
            ],
            [
               -0.1863177477477478,
               -0.25313999041350316
            ],
            [
               -0.18912027027027034,
               -0.2568022476502939
            ],
            [
               -0.1919227927927929,
               -0.2604499675990951
            ],
            [
               -0.19472531531531545,
               -0.26407902465981625
            ],
            [
               -0.197527837837838,
               -0.26768804648520883
            ],
            [
               -0.20033036036036056,
               -0.27127496539837626
            ],
            [
               -0.20313288288288311,
               -0.2748340606581168
            ],
            [
               -0.20593540540540545,
               -0.27835485568092955
            ],
            [
               -0.208737927927928,
               -0.2818235219408391
            ],
            [
               -0.21154045045045056,
               -0.28522651810813615
            ],
            [
               -0.2143429729729731,
               -0.2885553841265531
            ],
            [
               -0.21714549549549567,
               -0.29181117664632117
            ],
            [
               -0.21994801801801822,
               -0.2950070896398806
            ],
            [
               -0.22275054054054078,
               -0.2981682986458593
            ],
            [
               -0.2255530630630631,
               -0.30132881554556395
            ],
            [
               -0.22835558558558566,
               -0.3045259078166888
            ],
            [
               -0.23115810810810822,
               -0.30779321789400027
            ],
            [
               -0.23396063063063077,
               -0.3111539987759313
            ],
            [
               -0.23676315315315333,
               -0.3146158473113961
            ],
            [
               -0.23956567567567588,
               -0.31816802836751445
            ],
            [
               -0.24236819819819821,
               -0.3217820327393722
            ],
            [
               -0.24517072072072077,
               -0.32541548010254584
            ],
            [
               -0.24797324324324332,
               -0.329018920310444
            ],
            [
               -0.2507757657657659,
               -0.3325445433516303
            ],
            [
               -0.25357828828828843,
               -0.3359553366116337
            ],
            [
               -0.256380810810811,
               -0.33923291994449917
            ],
            [
               -0.25918333333333354,
               -0.3423822661746877
            ],
            [
               -0.2619858558558559,
               -0.3454318876378968
            ],
            [
               -0.26478837837837843,
               -0.3484288752166407
            ],
            [
               -0.267590900900901,
               -0.35142932188825715
            ],
            [
               -0.27039342342342354,
               -0.35448590646087813
            ],
            [
               -0.2731959459459461,
               -0.3576354059832457
            ],
            [
               -0.27599846846846865,
               -0.36088929009081483
            ],
            [
               -0.2788009909909912,
               -0.3642300909644547
            ],
            [
               -0.28160351351351354,
               -0.367614935671016
            ],
            [
               -0.2844060360360361,
               -0.3709857512733207
            ],
            [
               -0.28720855855855865,
               -0.3742837177372431
            ],
            [
               -0.2900110810810812,
               -0.37746415124276256
            ],
            [
               -0.29281360360360376,
               -0.3805076491125181
            ],
            [
               -0.2956161261261263,
               -0.38342422716554336
            ],
            [
               -0.29841864864864887,
               -0.38624914826896406
            ],
            [
               -0.3012211711711712,
               -0.3890316244274082
            ],
            [
               -0.30402369369369375,
               -0.3918198054607372
            ],
            [
               -0.3068262162162163,
               -0.39464670489587395
            ],
            [
               -0.30962873873873886,
               -0.39752150036575706
            ],
            [
               -0.3124312612612614,
               -0.4004289818190304
            ],
            [
               -0.31523378378378397,
               -0.4033372933531161
            ],
            [
               -0.3180363063063065,
               -0.4062113595895269
            ],
            [
               -0.32083882882882886,
               -0.4090274233620562
            ],
            [
               -0.3236413513513514,
               -0.4117836384651238
            ],
            [
               -0.32644387387387397,
               -0.41450287524900675
            ],
            [
               -0.3292463963963965,
               -0.417226455237806
            ],
            [
               -0.3320489189189191,
               -0.4200006104695091
            ],
            [
               -0.33485144144144163,
               -0.422860034703752
            ],
            [
               -0.3376539639639642,
               -0.4258140671504663
            ],
            [
               -0.3404564864864865,
               -0.4288403834837539
            ],
            [
               -0.3432590090090091,
               -0.43188873479989337
            ],
            [
               -0.34606153153153163,
               -0.43489401474134454
            ],
            [
               -0.3488640540540542,
               -0.4377948216299241
            ],
            [
               -0.35166657657657674,
               -0.44055176254104544
            ],
            [
               -0.3544690990990993,
               -0.4431596828735728
            ],
            [
               -0.3572716216216216,
               -0.4456498468034019
            ],
            [
               -0.3600741441441442,
               -0.4480812513908419
            ],
            [
               -0.36287666666666674,
               -0.45052369615331184
            ],
            [
               -0.3656791891891893,
               -0.45303781991475484
            ],
            [
               -0.36848171171171185,
               -0.4556582121585732
            ],
            [
               -0.3712842342342344,
               -0.458384631430185
            ],
            [
               -0.37408675675675696,
               -0.46118370236450557
            ],
            [
               -0.3768892792792793,
               -0.4640001219031158
            ],
            [
               -0.37969180180180184,
               -0.466773498203987
            ],
            [
               -0.3824943243243244,
               -0.46945541217067943
            ],
            [
               -0.38529684684684695,
               -0.4720215803271058
            ],
            [
               -0.3880993693693695,
               -0.474475926416807
            ],
            [
               -0.39090189189189206,
               -0.4768462051361475
            ],
            [
               -0.3937044144144146,
               -0.47917355392150646
            ],
            [
               -0.39650693693693695,
               -0.48150005085675585
            ],
            [
               -0.3993094594594595,
               -0.4838585088987083
            ],
            [
               -0.40211198198198206,
               -0.48626739556290166
            ],
            [
               -0.4049145045045046,
               -0.4887315239441618
            ],
            [
               -0.40771702702702717,
               -0.49124690599456233
            ],
            [
               -0.4105195495495496,
               -0.4938067444089062
            ],
            [
               -0.41332207207207217,
               -0.49640546289988197
            ],
            [
               -0.4161245945945947,
               -0.49903890142656804
            ],
            [
               -0.4189271171171173,
               -0.5017007906471174
            ],
            [
               -0.4217296396396397,
               -0.5043775341561362
            ],
            [
               -0.4245321621621623,
               -0.50704436687949
            ],
            [
               -0.42733468468468483,
               -0.5096656675477989
            ],
            [
               -0.4301372072072073,
               -0.5122006529782624
            ],
            [
               -0.4329397297297298,
               -0.5146134497120456
            ],
            [
               -0.4357422522522524,
               -0.5168844955422639
            ],
            [
               -0.4385447747747748,
               -0.5190192041194874
            ],
            [
               -0.4413472972972974,
               -0.5210503045856396
            ],
            [
               -0.44414981981981994,
               -0.5230321649230768
            ],
            [
               -0.4469523423423425,
               -0.5250280977996038
            ],
            [
               -0.44975486486486493,
               -0.5270941774907346
            ],
            [
               -0.4525573873873875,
               -0.5292645281766565
            ],
            [
               -0.45535990990991004,
               -0.5315428045223606
            ],
            [
               -0.4581624324324325,
               -0.5339026902265156
            ],
            [
               -0.46096495495495504,
               -0.5362973052904342
            ],
            [
               -0.4637674774774776,
               -0.5386744472728758
            ],
            [
               -0.46657000000000015,
               -0.54099264131562
            ],
            [
               -0.4693725225225226,
               -0.5432327423341676
            ],
            [
               -0.47217504504504515,
               -0.5454014217661287
            ],
            [
               -0.4749775675675677,
               -0.5475257320202472
            ],
            [
               -0.47778009009009015,
               -0.5496410637636501
            ],
            [
               -0.4805826126126127,
               -0.5517770808308788
            ],
            [
               -0.48338513513513526,
               -0.5539468198149051
            ],
            [
               -0.4861876576576578,
               -0.5561428588270267
            ],
            [
               -0.48899018018018026,
               -0.5583417583788922
            ],
            [
               -0.4917927027027028,
               -0.5605148442795255
            ],
            [
               -0.49459522522522537,
               -0.5626409925290475
            ],
            [
               -0.4973977477477478,
               -0.5647162907564769
            ],
            [
               -0.5002002702702704,
               -0.5667566032576187
            ],
            [
               -0.5030027927927929,
               -0.5687917578122909
            ],
            [
               -0.5058053153153154,
               -0.5708533239582633
            ],
            [
               -0.5086078378378379,
               -0.5729605556530414
            ],
            [
               -0.5114103603603605,
               -0.575110027351209
            ],
            [
               -0.514212882882883,
               -0.577273385218945
            ],
            [
               -0.5170154054054055,
               -0.5794047994470836
            ],
            [
               -0.519817927927928,
               -0.5814561238649
            ],
            [
               -0.5226204504504506,
               -0.583394738237869
            ],
            [
               -0.525422972972973,
               -0.5852177059871194
            ],
            [
               -0.5282254954954956,
               -0.5869567921994422
            ],
            [
               -0.5310280180180181,
               -0.5886718243213009
            ],
            [
               -0.5338305405405407,
               -0.5904338728247898
            ],
            [
               -0.5366330630630631,
               -0.5923033989026771
            ],
            [
               -0.5394355855855857,
               -0.5943105451379043
            ],
            [
               -0.5422381081081082,
               -0.5964443541506066
            ],
            [
               -0.5450406306306307,
               -0.59865493861565
            ],
            [
               -0.5478431531531532,
               -0.6008683762613051
            ],
            [
               -0.5506456756756758,
               -0.6030097926223421
            ],
            [
               -0.5534481981981982,
               -0.6050272075877114
            ],
            [
               -0.5562507207207208,
               -0.606908285512272
            ],
            [
               -0.5590532432432433,
               -0.6086843443074189
            ],
            [
               -0.5618557657657659,
               -0.6104201384226157
            ],
            [
               -0.5646582882882883,
               -0.6121926470658822
            ],
            [
               -0.5674608108108109,
               -0.6140657763301054
            ],
            [
               -0.5702633333333335,
               -0.6160692648440528
            ],
            [
               -0.5730658558558559,
               -0.6181886850339189
            ],
            [
               -0.5758683783783785,
               -0.6203697210158429
            ],
            [
               -0.578670900900901,
               -0.6225351372136694
            ],
            [
               -0.5814734234234236,
               -0.624608650040041
            ],
            [
               -0.584275945945946,
               -0.6265377057790524
            ],
            [
               -0.5870784684684686,
               -0.6283076928888122
            ],
            [
               -0.5898809909909911,
               -0.6299431763091099
            ],
            [
               -0.5926835135135136,
               -0.6314962628525924
            ],
            [
               -0.5954860360360361,
               -0.6330266179330922
            ],
            [
               -0.5982885585585587,
               -0.6345804277399626
            ],
            [
               -0.6010910810810811,
               -0.6361757862007835
            ],
            [
               -0.6038936036036037,
               -0.6377995374724207
            ],
            [
               -0.6066961261261262,
               -0.6394163983556387
            ],
            [
               -0.6094986486486488,
               -0.6409867124966331
            ],
            [
               -0.6123011711711712,
               -0.6424860354287789
            ],
            [
               -0.6151036936936938,
               -0.6439190412696584
            ],
            [
               -0.6179062162162163,
               -0.6453222456691445
            ],
            [
               -0.6207087387387388,
               -0.6467540667910612
            ],
            [
               -0.6235112612612613,
               -0.6482753866634519
            ],
            [
               -0.6263137837837839,
               -0.649927385584948
            ],
            [
               -0.6291163063063064,
               -0.6517146983105158
            ],
            [
               -0.6319188288288289,
               -0.6536003774756485
            ],
            [
               -0.6347213513513514,
               -0.6555152276800725
            ],
            [
               -0.637523873873874,
               -0.6573791056233553
            ],
            [
               -0.6403263963963964,
               -0.6591274702961809
            ],
            [
               -0.643128918918919,
               -0.6607343235736306
            ],
            [
               -0.6459314414414415,
               -0.6622235033471563
            ],
            [
               -0.6487339639639641,
               -0.663663879578831
            ],
            [
               -0.6515364864864865,
               -0.6651492160024677
            ],
            [
               -0.6543390090090091,
               -0.6667685847531557
            ],
            [
               -0.6571415315315317,
               -0.6685765459677047
            ],
            [
               -0.6599440540540541,
               -0.6705726907757742
            ],
            [
               -0.6627465765765767,
               -0.6726974138146831
            ],
            [
               -0.6655490990990992,
               -0.6748457754241769
            ],
            [
               -0.6683516216216216,
               -0.6768956308565103
            ],
            [
               -0.6711541441441442,
               -0.6787416706333894
            ],
            [
               -0.6739566666666668,
               -0.6803250915097436
            ],
            [
               -0.6767591891891893,
               -0.6816499183969673
            ],
            [
               -0.6795617117117118,
               -0.6827811030833681
            ],
            [
               -0.6823642342342343,
               -0.6838251206447733
            ],
            [
               -0.6851667567567569,
               -0.6848990929956151
            ],
            [
               -0.6879692792792793,
               -0.6860978306230842
            ],
            [
               -0.6907718018018019,
               -0.687468583337861
            ],
            [
               -0.6935743243243244,
               -0.6890006714926727
            ],
            [
               -0.696376846846847,
               -0.6906324274989564
            ],
            [
               -0.6991793693693694,
               -0.6922725548941818
            ],
            [
               -0.701981891891892,
               -0.6938287855840459
            ],
            [
               -0.7047844144144145,
               -0.6952348601938408
            ],
            [
               -0.707586936936937,
               -0.6964678529559138
            ],
            [
               -0.7103894594594595,
               -0.6975512745068524
            ],
            [
               -0.7131919819819821,
               -0.6985440330642044
            ],
            [
               -0.7159945045045045,
               -0.699519698830375
            ],
            [
               -0.7187970270270271,
               -0.7005432405559292
            ],
            [
               -0.7215995495495496,
               -0.7016527151256767
            ],
            [
               -0.7244020720720722,
               -0.7028513234162621
            ],
            [
               -0.7272045945945946,
               -0.7041115860883002
            ],
            [
               -0.7300071171171172,
               -0.7053893943554561
            ],
            [
               -0.7328096396396397,
               -0.7066426465282599
            ],
            [
               -0.7356121621621622,
               -0.7078480088352865
            ],
            [
               -0.7384146846846847,
               -0.7090103067868114
            ],
            [
               -0.7412172072072073,
               -0.7101617299120038
            ],
            [
               -0.7440197297297299,
               -0.711351465432586
            ],
            [
               -0.7468222522522523,
               -0.7126294270058281
            ],
            [
               -0.7496247747747748,
               -0.7140294648704035
            ],
            [
               -0.7524272972972974,
               -0.7155573674210135
            ],
            [
               -0.7552298198198198,
               -0.7171872260020317
            ],
            [
               -0.7580323423423424,
               -0.7188669875910341
            ],
            [
               -0.760834864864865,
               -0.7205311919544964
            ],
            [
               -0.7636373873873875,
               -0.7221168682866592
            ],
            [
               -0.76643990990991,
               -0.7235779184539509
            ],
            [
               -0.7692424324324325,
               -0.7248941303704496
            ],
            [
               -0.7720449549549551,
               -0.7260728688322634
            ],
            [
               -0.7748474774774775,
               -0.7271437968103462
            ],
            [
               -0.7776500000000001,
               -0.7281489388181478
            ],
            [
               -0.7804525225225226,
               -0.7291314419308612
            ],
            [
               -0.7832550450450451,
               -0.7301262974031482
            ],
            [
               -0.7860575675675676,
               -0.7311552175041462
            ],
            [
               -0.7888600900900902,
               -0.7322262710192761
            ],
            [
               -0.7916626126126127,
               -0.7333373344977626
            ],
            [
               -0.7944651351351352,
               -0.7344814003892849
            ],
            [
               -0.7972676576576577,
               -0.7356515521358824
            ],
            [
               -0.8000701801801803,
               -0.7368439365816073
            ],
            [
               -0.8028727027027027,
               -0.7380580596197024
            ],
            [
               -0.8056752252252253,
               -0.7392948043264436
            ],
            [
               -0.8084777477477478,
               -0.7405533510359539
            ],
            [
               -0.8112802702702704,
               -0.7418284429274855
            ],
            [
               -0.8140827927927928,
               -0.7431091698429557
            ],
            [
               -0.8168853153153154,
               -0.744379801594115
            ],
            [
               -0.8196878378378379,
               -0.7456224562057087
            ],
            [
               -0.8224903603603604,
               -0.7468208005938851
            ],
            [
               -0.8252928828828829,
               -0.7479637194735376
            ],
            [
               -0.8280954054054055,
               -0.7490479837714584
            ],
            [
               -0.8308979279279279,
               -0.7500793083623803
            ],
            [
               -0.8337004504504505,
               -0.7510716474159791
            ],
            [
               -0.836502972972973,
               -0.752044974488915
            ],
            [
               -0.8393054954954956,
               -0.7530220363913824
            ],
            [
               -0.842108018018018,
               -0.7540246430482553
            ],
            [
               -0.8449105405405406,
               -0.7550700170938784
            ],
            [
               -0.8477130630630632,
               -0.7561676580077957
            ],
            [
               -0.8505155855855856,
               -0.7573171322704343
            ],
            [
               -0.8533181081081082,
               -0.7585071835328706
            ],
            [
               -0.8561206306306307,
               -0.7597165115002849
            ],
            [
               -0.8589231531531533,
               -0.7609164206831786
            ],
            [
               -0.8617256756756757,
               -0.7620752436667945
            ],
            [
               -0.8645281981981983,
               -0.7631640197993343
            ],
            [
               -0.8673307207207208,
               -0.7641624614630982
            ],
            [
               -0.8701332432432433,
               -0.7650639236332816
            ],
            [
               -0.8729357657657658,
               -0.7658780641896407
            ],
            [
               -0.8757382882882884,
               -0.7666302307415179
            ],
            [
               -0.8785408108108108,
               -0.7673573057936589
            ],
            [
               -0.8813433333333334,
               -0.7681006297373673
            ],
            [
               -0.8841458558558559,
               -0.7688974540071247
            ],
            [
               -0.8869483783783785,
               -0.7697728934109384
            ],
            [
               -0.8897509009009009,
               -0.7707343591252651
            ],
            [
               -0.8925534234234235,
               -0.7717699176254301
            ],
            [
               -0.895355945945946,
               -0.7728510601480915
            ],
            [
               -0.8981584684684685,
               -0.7739392441523648
            ],
            [
               -0.900960990990991,
               -0.7749946034446143
            ],
            [
               -0.9037635135135136,
               -0.7759846955769525
            ],
            [
               -0.9065660360360361,
               -0.7768912108374448
            ],
            [
               -0.9093685585585587,
               -0.7777131759600444
            ],
            [
               -0.9121710810810811,
               -0.7784661516983994
            ],
            [
               -0.9149736036036036,
               -0.779177952105692
            ],
            [
               -0.9177761261261261,
               -0.7798822088837093
            ],
            [
               -0.9205786486486487,
               -0.7806114633446205
            ],
            [
               -0.9233811711711712,
               -0.7813913394832835
            ],
            [
               -0.9261836936936938,
               -0.7822368380478697
            ],
            [
               -0.9289862162162162,
               -0.7831511035209991
            ],
            [
               -0.9317887387387388,
               -0.7841263882040193
            ],
            [
               -0.9345912612612612,
               -0.7851465454354691
            ],
            [
               -0.9373937837837838,
               -0.7861902888279574
            ],
            [
               -0.9401963063063064,
               -0.7872345972355396
            ],
            [
               -0.9429988288288289,
               -0.7882578873038473
            ],
            [
               -0.9458013513513515,
               -0.7892427681744714
            ],
            [
               -0.9486038738738739,
               -0.7901782459228214
            ],
            [
               -0.9514063963963965,
               -0.7910611655078065
            ],
            [
               -0.9542089189189189,
               -0.7918965622693788
            ],
            [
               -0.9570114414414415,
               -0.7926965799137189
            ],
            [
               -0.959813963963964,
               -0.7934778018092339
            ],
            [
               -0.9626164864864866,
               -0.7942572470134232
            ],
            [
               -0.9654190090090091,
               -0.7950477930307833
            ],
            [
               -0.9682215315315316,
               -0.7958542055478339
            ],
            [
               -0.9710240540540541,
               -0.7966710679007213
            ],
            [
               -0.9738265765765766,
               -0.7974835744073697
            ],
            [
               -0.9766290990990991,
               -0.7982713988192456
            ],
            [
               -0.9794316216216217,
               -0.7990148631722418
            ],
            [
               -0.9822341441441442,
               -0.7997017327035841
            ],
            [
               -0.9850366666666668,
               -0.800332492961594
            ],
            [
               -0.9878391891891892,
               -0.8009221654631513
            ],
            [
               -0.9906417117117118,
               -0.8014976183597887
            ],
            [
               -0.9934442342342342,
               -0.8020907092251286
            ],
            [
               -0.9962467567567568,
               -0.8027290377629132
            ],
            [
               -0.9990492792792793,
               -0.8034270931546164
            ],
            [
               -1.0018518018018019,
               -0.8041807554327821
            ],
            [
               -1.0046543243243244,
               -0.8049673013594749
            ],
            [
               -1.0074568468468468,
               -0.8057514472816527
            ],
            [
               -1.0102593693693693,
               -0.80649600521605
            ],
            [
               -1.0130618918918919,
               -0.8071740650361056
            ],
            [
               -1.0158644144144144,
               -0.8077788324834123
            ],
            [
               -1.018666936936937,
               -0.8083276883262349
            ],
            [
               -1.0214694594594596,
               -0.8088586427996444
            ],
            [
               -1.024271981981982,
               -0.809419698530123
            ],
            [
               -1.0270745045045047,
               -0.8100539853726396
            ],
            [
               -1.029877027027027,
               -0.8107851196460673
            ],
            [
               -1.0326795495495495,
               -0.8116074972466132
            ],
            [
               -1.035482072072072,
               -0.8124849873194272
            ],
            [
               -1.0382845945945947,
               -0.8133590638597752
            ],
            [
               -1.0410871171171172,
               -0.814164512716902
            ],
            [
               -1.0438896396396395,
               -0.8148483840311121
            ],
            [
               -1.046692162162162,
               -0.8153866288202171
            ],
            [
               -1.0494946846846847,
               -0.8157933026223596
            ],
            [
               -1.0522972072072072,
               -0.8161192591258299
            ],
            [
               -1.0550997297297298,
               -0.8164403038677843
            ],
            [
               -1.0579022522522523,
               -0.8168379106468803
            ],
            [
               -1.0607047747747749,
               -0.8173778546271564
            ],
            [
               -1.0635072972972974,
               -0.818092782486151
            ],
            [
               -1.06630981981982,
               -0.8189736076443404
            ],
            [
               -1.0691123423423423,
               -0.8199720348887185
            ],
            [
               -1.0719148648648649,
               -0.8210132823220222
            ],
            [
               -1.0747173873873874,
               -0.8220151745813711
            ],
            [
               -1.07751990990991,
               -0.8229081034860575
            ],
            [
               -1.0803224324324325,
               -0.8236503673375388
            ],
            [
               -1.0831249549549549,
               -0.8242350432031406
            ],
            [
               -1.0859274774774774,
               -0.8246872447738882
            ],
            [
               -1.08873,
               -0.825053488475396
            ],
            [
               -1.0915325225225225,
               -0.8253870328318882
            ],
            [
               -1.094335045045045,
               -0.8257338462790997
            ],
            [
               -1.0971375675675676,
               -0.8261231397437581
            ],
            [
               -1.0999400900900902,
               -0.8265645139835132
            ],
            [
               -1.1027426126126127,
               -0.8270514220810811
            ],
            [
               -1.1055451351351353,
               -0.8275686486275846
            ],
            [
               -1.1083476576576576,
               -0.8281005026372557
            ],
            [
               -1.1111501801801802,
               -0.82863667304414
            ],
            [
               -1.1139527027027027,
               -0.829174012185831
            ],
            [
               -1.1167552252252253,
               -0.8297143373365202
            ],
            [
               -1.1195577477477479,
               -0.8302599645786073
            ],
            [
               -1.1223602702702702,
               -0.8308095124760352
            ],
            [
               -1.1251627927927927,
               -0.831356255939061
            ],
            [
               -1.1279653153153153,
               -0.8318901080878298
            ],
            [
               -1.1307678378378379,
               -0.8324026494563397
            ],
            [
               -1.1335703603603604,
               -0.8328931672492461
            ],
            [
               -1.136372882882883,
               -0.8333729928350135
            ],
            [
               -1.1391754054054055,
               -0.8338658208572445
            ],
            [
               -1.141977927927928,
               -0.8344030458041669
            ],
            [
               -1.1447804504504504,
               -0.835014987428871
            ],
            [
               -1.147582972972973,
               -0.8357205290949636
            ],
            [
               -1.1503854954954955,
               -0.8365185452292778
            ],
            [
               -1.153188018018018,
               -0.8373842002128304
            ],
            [
               -1.1559905405405406,
               -0.8382718160939848
            ],
            [
               -1.1587930630630632,
               -0.8391239717071928
            ],
            [
               -1.1615955855855855,
               -0.8398844880091656
            ],
            [
               -1.164398108108108,
               -0.8405116519987639
            ],
            [
               -1.1672006306306306,
               -0.840987879154318
            ],
            [
               -1.1700031531531532,
               -0.8413230696457901
            ],
            [
               -1.1728056756756757,
               -0.8415508289635281
            ],
            [
               -1.1756081981981983,
               -0.8417188675722655
            ],
            [
               -1.1784107207207208,
               -0.8418765694004382
            ],
            [
               -1.1812132432432432,
               -0.8420633993114479
            ],
            [
               -1.1840157657657657,
               -0.8423013240281283
            ],
            [
               -1.1868182882882883,
               -0.8425929643738743
            ],
            [
               -1.1896208108108108,
               -0.8429253042868284
            ],
            [
               -1.1924233333333334,
               -0.8432770988798551
            ],
            [
               -1.195225855855856,
               -0.8436271897678456
            ],
            [
               -1.1980283783783783,
               -0.8439610055550664
            ],
            [
               -1.2008309009009008,
               -0.8442734943162338
            ],
            [
               -1.2036334234234234,
               -0.8445681946554215
            ],
            [
               -1.206435945945946,
               -0.8448535497493177
            ],
            [
               -1.2092384684684685,
               -0.8451384114845786
            ],
            [
               -1.212040990990991,
               -0.8454287091860788
            ],
            [
               -1.2148435135135136,
               -0.8457265241685417
            ],
            [
               -1.2176460360360362,
               -0.8460316510080093
            ],
            [
               -1.2204485585585585,
               -0.8463446150368696
            ],
            [
               -1.223251081081081,
               -0.8466694879111025
            ],
            [
               -1.2260536036036036,
               -0.847014930962891
            ],
            [
               -1.2288561261261262,
               -0.8473926473492308
            ],
            [
               -1.2316586486486487,
               -0.8478135305392531
            ],
            [
               -1.2344611711711713,
               -0.8482828173393173
            ],
            [
               -1.2372636936936936,
               -0.8487960848214096
            ],
            [
               -1.2400662162162162,
               -0.8493377589851038
            ],
            [
               -1.2428687387387387,
               -0.8498829844818858
            ],
            [
               -1.2456712612612613,
               -0.8504025400926845
            ],
            [
               -1.2484737837837838,
               -0.8508694042398801
            ],
            [
               -1.2512763063063064,
               -0.8512649760375076
            ],
            [
               -1.254078828828829,
               -0.8515830568227056
            ],
            [
               -1.2568813513513515,
               -0.851830452426541
            ],
            [
               -1.2596838738738738,
               -0.8520241861369073
            ],
            [
               -1.2624863963963964,
               -0.8521864043840309
            ],
            [
               -1.265288918918919,
               -0.852338724472735
            ],
            [
               -1.2680914414414415,
               -0.8524977967538571
            ],
            [
               -1.270893963963964,
               -0.8526732576996573
            ],
            [
               -1.2736964864864866,
               -0.8528682884947866
            ],
            [
               -1.276499009009009,
               -0.853082044364433
            ],
            [
               -1.2793015315315315,
               -0.8533126389395682
            ],
            [
               -1.282104054054054,
               -0.8535593534381072
            ],
            [
               -1.2849065765765766,
               -0.853823260423377
            ],
            [
               -1.2877090990990991,
               -0.8541062636592702
            ],
            [
               -1.2905116216216217,
               -0.8544093068936458
            ],
            [
               -1.2933141441441443,
               -0.8547308769600592
            ],
            [
               -1.2961166666666666,
               -0.8550667649375615
            ],
            [
               -1.2989191891891891,
               -0.8554114241897078
            ],
            [
               -1.3017217117117117,
               -0.8557604458599193
            ],
            [
               -1.3045242342342342,
               -0.8561130213983229
            ],
            [
               -1.3073267567567568,
               -0.8564730816946811
            ],
            [
               -1.3101292792792794,
               -0.8568482118535625
            ],
            [
               -1.312931801801802,
               -0.8572463149167784
            ],
            [
               -1.3157343243243242,
               -0.8576710072128267
            ],
            [
               -1.3185368468468468,
               -0.858117459996857
            ],
            [
               -1.3213393693693694,
               -0.8585705227923393
            ],
            [
               -1.324141891891892,
               -0.8590063570416138
            ],
            [
               -1.3269444144144145,
               -0.8593976366323676
            ],
            [
               -1.329746936936937,
               -0.8597210316201953
            ],
            [
               -1.3325494594594596,
               -0.859964677842143
            ],
            [
               -1.335351981981982,
               -0.8601330587917742
            ],
            [
               -1.3381545045045045,
               -0.8602473535398191
            ],
            [
               -1.340957027027027,
               -0.8603406807860605
            ],
            [
               -1.3437595495495496,
               -0.8604493565421103
            ],
            [
               -1.3465620720720721,
               -0.860602705088396
            ],
            [
               -1.3493645945945947,
               -0.8608146060324123
            ],
            [
               -1.352167117117117,
               -0.861079560299339
            ],
            [
               -1.3549696396396396,
               -0.8613747039035058
            ],
            [
               -1.3577721621621621,
               -0.8616673140897138
            ],
            [
               -1.3605746846846847,
               -0.8619255579142018
            ],
            [
               -1.3633772072072072,
               -0.8621291339999918
            ],
            [
               -1.3661797297297298,
               -0.8622764349788565
            ],
            [
               -1.3689822522522523,
               -0.86238593282467
            ],
            [
               -1.3717847747747747,
               -0.8624913136777892
            ],
            [
               -1.3745872972972972,
               -0.8626318622157266
            ],
            [
               -1.3773898198198198,
               -0.8628410702588136
            ],
            [
               -1.3801923423423423,
               -0.8631369457479496
            ],
            [
               -1.382994864864865,
               -0.8635168845584311
            ],
            [
               -1.3857973873873874,
               -0.8639584712476329
            ],
            [
               -1.38859990990991,
               -0.8644257143631132
            ],
            [
               -1.3914024324324323,
               -0.8648786169349875
            ],
            [
               -1.394204954954955,
               -0.8652831388246733
            ],
            [
               -1.3970074774774774,
               -0.8656187481153617
            ],
            [
               -1.39981,
               -0.8658817618634564
            ]
         ]
      }
   ]
}
