# Supplementary material for: Isolation of a planar π-aromatic Bi5− ring in a cobalt-based inverse-sandwich-type complex
Source: Nat Chem. 2025 Jan 20;17(4):547–55. doi: 10.1038/s41557-024-01713-8 (PMC11964920; doi:10.1038/s41557-024-01713-8)
Supplement: Supplementary file 4 — Original magnetic data of compound 1 and origin file of Fig. 3. [file 41557_2024_1713_MOESM4_ESM.zip › sr_and_T/29.csv]

comment	corrected Loops
temperature	1
sr	0.032
angle	0
trans	0
B	M
-1.3999	-0.8654157351894931
-1.3970974874874873	-0.8652763281506127
-1.394294974974975	-0.8653247588375214
-1.3914924624624623	-0.8654983754545111
-1.3886899499499499	-0.865704987129099
-1.3858874374374373	-0.8658441176642948
-1.3830849249249249	-0.8658307822391058
-1.3802824124124122	-0.8656156447634995
-1.3774798998998998	-0.8651962475419936
-1.3746773873873872	-0.8646163625932555
-1.3718748748748748	-0.8639537458403777
-1.3690723623623622	-0.8632997499589127
-1.3662698498498498	-0.8627364371331316
-1.3634673373373372	-0.8623173862291039
-1.3606648248248248	-0.8620571584788776
-1.3578623123123121	-0.8619317612139122
-1.3550597997997997	-0.8618892389555926
-1.3522572872872871	-0.8618666976270983
-1.3494547747747747	-0.8618084615630685
-1.346652262262262	-0.8616801068772159
-1.3438497497497497	-0.8614747177948205
-1.341047237237237	-0.8612103057380626
-1.3382447247247247	-0.8609200641107723
-1.335442212212212	-0.860639154502193
-1.3326396996996996	-0.8603924522030078
-1.329837187187187	-0.8601869819266775
-1.3270346746746746	-0.8600109715776656
-1.324232162162162	-0.8598391961702172
-1.3214296496496496	-0.8596423269312664
-1.318627137137137	-0.8593969409165345
-1.3158246246246246	-0.8590929458215206
-1.313022112112112	-0.8587362975652082
-1.3102195995995995	-0.8583465782768747
-1.307417087087087	-0.8579506600668989
-1.3046145745745745	-0.8575747744020682
-1.301812062062062	-0.8572375458226544
-1.2990095495495495	-0.8569459526047665
-1.2962070370370369	-0.8566950389852257
-1.2934045245245245	-0.8564709600005578
-1.2906020120120119	-0.8562560049406882
-1.2877994994994995	-0.8560338721634637
-1.2849969869869868	-0.8557936839773445
-1.2821944744744744	-0.8555318610769582
-1.2793919619619618	-0.8552517393106893
-1.2765894494494494	-0.8549614371773268
-1.2737869369369368	-0.8546708089870347
-1.2709844244244244	-0.8543883317210277
-1.2681819119119118	-0.8541185779143575
-1.2653793993993994	-0.8538606721454762
-1.2625768868868867	-0.8536079285517253
-1.2597743743743743	-0.853348748379408
-1.2569718618618617	-0.8530687632603992
-1.2541693493493493	-0.8527540524094042
-1.2513668368368367	-0.8523949903427896
-1.2485643243243243	-0.8519899395676703
-1.2457618118118117	-0.851547731729623
-1.2429592992992993	-0.8510878673585285
-1.2401567867867866	-0.8506377470838822
-1.2373542742742742	-0.8502270256182313
-1.2345517617617616	-0.8498801709696507
-1.2317492492492492	-0.8496091829739768
-1.2289467367367366	-0.849408804907694
-1.2261442242242242	-0.8492561868579864
-1.2233417117117116	-0.849115808793923
-1.2205391991991992	-0.8489488216457437
-1.2177366866866866	-0.8487243346165736
-1.2149341741741742	-0.8484291651579479
-1.2121316616616615	-0.8480726362774593
-1.2093291491491491	-0.8476842838861606
-1.2065266366366365	-0.8473045284975653
-1.203724124124124	-0.8469708037009998
-1.2009216116116115	-0.8467034811216235
-1.198119099099099	-0.846496466729592
-1.1953165865865865	-0.8463162351895966
-1.192514074074074	-0.8461105358081991
-1.1897115615615614	-0.845824788920626
-1.186909049049049	-0.8454213478744549
-1.1841065365365364	-0.8448953459630242
-1.181304024024024	-0.8442814004585073
-1.1785015115115114	-0.843647983904291
-1.175698998998999	-0.8430800891267829
-1.1728964864864864	-0.8426547155935767
-1.170093973973974	-0.8424163897835353
-1.1672914614614613	-0.8423604312681298
-1.164488948948949	-0.8424296990835274
-1.1616864364364363	-0.8425266220825987
-1.158883923923924	-0.8425376281630134
-1.1560814114114113	-0.8423631354276562
-1.153278898898899	-0.841944357093799
-1.1504763863863863	-0.8412789720620358
-1.1476738738738739	-0.8404210218195154
-1.1448713613613613	-0.8394651840829777
-1.1420688488488488	-0.8385203190123405
-1.1392663363363362	-0.8376803625662832
-1.1364638238238238	-0.8370012399583675
-1.1336613113113112	-0.836490324249364
-1.1308587987987986	-0.8361108077918208
-1.1280562862862862	-0.8357985780108902
-1.1252537737737738	-0.8354853681365574
-1.1224512612612612	-0.8351203160769185
-1.1196487487487485	-0.8346830837321371
-1.1168462362362361	-0.834184934798641
-1.1140437237237237	-0.8336584706117163
-1.111241211211211	-0.833140582607392
-1.1084386986986985	-0.832655291078778
-1.105636186186186	-0.8322028355429198
-1.1028336736736737	-0.8317588493923291
-1.100031161161161	-0.8312836482928602
-1.0972286486486484	-0.8307379649325954
-1.094426136136136	-0.8300991768839265
-1.0916236236236236	-0.8293719750332675
-1.088821111111111	-0.8285894916967599
-1.0860185985985984	-0.8278043658259104
-1.083216086086086	-0.8270728084540202
-1.0804135735735736	-0.8264371676347517
-1.077611061061061	-0.8259129381114549
-1.0748085485485483	-0.8254845033711233
-1.072006036036036	-0.8251107753552455
-1.0692035235235235	-0.8247384564737552
-1.066401011011011	-0.824318122124606
-1.0635984984984983	-0.8238175832564326
-1.060795985985986	-0.8232282454809816
-1.0579934734734735	-0.8225629154129163
-1.0551909609609609	-0.8218466753440349
-1.0523884484484483	-0.8211048806507626
-1.0495859359359359	-0.8203531563387705
-1.0467834234234235	-0.8195932203225998
-1.0439809109109108	-0.818815881871591
-1.0411783983983982	-0.8180096213782435
-1.0383758858858858	-0.817170880874144
-1.0355733733733734	-0.8163114520026604
-1.0327708608608608	-0.8154594255032681
-1.0299683483483482	-0.8146526623809117
-1.0271658358358358	-0.8139267231638273
-1.0243633233233234	-0.8133015206297282
-1.0215608108108107	-0.8127717455811673
-1.0187582982982981	-0.8123050214066945
-1.0159557857857857	-0.8118491297676618
-1.0131532732732733	-0.811346440908323
-1.0103507607607607	-0.8107510337792356
-1.007548248248248	-0.8100428716685777
-1.0047457357357357	-0.8092342363391349
-1.0019432232232233	-0.8083661479833534
-0.9991407107107106	-0.8074958366134118
-0.9963381981981981	-0.8066793184195602
-0.9935356856856856	-0.8059547283731657
-0.9907331731731731	-0.8053317223715791
-0.9879306606606606	-0.8047901277419751
-0.9851281481481481	-0.8042878581032246
-0.9823256356356356	-0.8037750344691845
-0.9795231231231231	-0.8032093334948348
-0.9767206106106106	-0.8025674504297068
-0.973918098098098	-0.8018492054549649
-0.9711155855855855	-0.801073594727586
-0.968313073073073	-0.8002689629791596
-0.9655105605605605	-0.7994614171336756
-0.962708048048048	-0.7986659416004543
-0.9599055355355355	-0.7978833490532433
-0.957103023023023	-0.797103752725974
-0.9543005105105105	-0.7963146262207274
-0.951497997997998	-0.7955097190160249
-0.9486954854854854	-0.7946947927314321
-0.9458929729729728	-0.793887439741109
-0.9430904604604604	-0.7931106449066292
-0.9402879479479478	-0.7923823409977383
-0.9374854354354354	-0.7917050003376934
-0.9346829229229228	-0.7910595999488539
-0.9318804104104104	-0.7904069436392372
-0.9290778978978977	-0.7896967775523596
-0.9262753853853853	-0.7888822960926469
-0.9234728728728727	-0.7879355249397946
-0.9206703603603603	-0.7868584636314626
-0.9178678478478477	-0.7856860237228513
-0.9150653353353353	-0.7844793451340641
-0.9122628228228227	-0.7833111589842552
-0.9094603103103103	-0.7822474458969388
-0.9066577977977976	-0.7813308439906259
-0.9038552852852852	-0.7805706931596798
-0.9010527727727726	-0.7799424685146304
-0.8982502602602602	-0.7793963864865726
-0.8954477477477477	-0.778872156922506
-0.8926452352352352	-0.7783151182837972
-0.8898427227227227	-0.7776888579111018
-0.8870402102102102	-0.7769808592044573
-0.8842376976976977	-0.7762001827240821
-0.8814351851851852	-0.7753688124943425
-0.8786326726726726	-0.7745102066568741
-0.8758301601601601	-0.7736391948421051
-0.8730276476476476	-0.7727565467419035
-0.8702251351351351	-0.7718496664147649
-0.8674226226226226	-0.7708986461029397
-0.8646201101101101	-0.7698851165699698
-0.8618175975975975	-0.7688005376130577
-0.859015085085085	-0.7676509812260498
-0.8562125725725724	-0.7664568464395916
-0.8534100600600599	-0.7652477676349301
-0.8506075475475474	-0.7640545867969109
-0.8478050350350349	-0.7629011265839041
-0.8450025225225224	-0.7617983908514658
-0.8422000100100099	-0.7607428484410215
-0.8393974974974974	-0.7597190219887893
-0.8365949849849849	-0.7587052241192755
-0.8337924724724723	-0.7576804088521629
-0.8309899599599598	-0.7566299716850067
-0.8281874474474473	-0.7555489000228979
-0.8253849349349348	-0.7544416788796694
-0.8225824224224223	-0.7533194160215662
-0.8197799099099098	-0.7521954189221577
-0.8169773973973973	-0.7510807323508273
-0.8141748848848848	-0.7499809231249233
-0.8113723723723723	-0.7488948358116854
-0.8085698598598597	-0.747815380046611
-0.8057673473473472	-0.7467318689393686
-0.8029648348348347	-0.7456331380607454
-0.8001623223223222	-0.7445106467369205
-0.7973598098098097	-0.7433609172569375
-0.7945572972972972	-0.7421868900165033
-0.7917547847847847	-0.7409979780746937
-0.7889522722722722	-0.7398087685217251
-0.7861497597597596	-0.7386364706177398
-0.7833472472472471	-0.7374973983545949
-0.7805447347347346	-0.736403012920225
-0.7777422222222221	-0.7353562919511549
-0.7749397097097096	-0.7343493352962682
-0.7721371971971971	-0.7333630461571761
-0.7693346846846846	-0.7323693750253074
-0.7665321721721721	-0.731336013986218
-0.7637296596596596	-0.7302327254881399
-0.760927147147147	-0.7290379039191438
-0.7581246346346345	-0.7277437218367673
-0.755322122122122	-0.7263584387123756
-0.7525196096096095	-0.7249051294813702
-0.749717097097097	-0.7234170412000542
-0.7469145845845845	-0.7219307169180696
-0.744112072072072	-0.7204786345367744
-0.7413095595595595	-0.7190831931301972
-0.738507047047047	-0.7177534159921549
-0.7357045345345344	-0.7164848951802021
-0.7329020220220219	-0.7152625738012726
-0.7300995095095094	-0.7140652659820296
-0.7272969969969969	-0.7128705653077367
-0.7244944844844844	-0.711659023021775
-0.7216919719719719	-0.7104170296402347
-0.7188894594594594	-0.7091384299615637
-0.7160869469469469	-0.7078252652104
-0.7132844344344343	-0.7064880151902233
-0.7104819219219218	-0.7051453524617554
-0.7076794094094093	-0.703822948450787
-0.7048768968968968	-0.7025506035406387
-0.7020743843843843	-0.7013571660495522
-0.6992718718718718	-0.700263421196854
-0.6964693593593593	-0.6992741762931296
-0.6936668468468468	-0.6983717344467035
-0.6908643343343343	-0.6975133589191082
-0.6880618218218217	-0.6966348342579711
-0.6852593093093092	-0.6956607797543524
-0.6824567967967967	-0.6945202936076382
-0.6796542842842842	-0.6931644422825356
-0.6768517717717717	-0.6915808130976371
-0.6740492592592592	-0.6898004184382045
-0.6712467467467467	-0.6878938758853315
-0.6684442342342342	-0.6859566615826612
-0.6656417217217216	-0.6840865413656607
-0.6628392092092091	-0.6823589784991942
-0.6600366966966966	-0.6808074481332821
-0.6572341841841841	-0.6794146417380051
-0.6544316716716716	-0.6781176542269112
-0.6516291591591591	-0.6768262012247471
-0.6488266466466466	-0.6754489371044577
-0.6460241341341341	-0.6739203098598551
-0.6432216216216216	-0.6722199985392885
-0.640419109109109	-0.670379044931653
-0.6376165965965965	-0.6684707365830529
-0.634814084084084	-0.6665889197825957
-0.6320115715715715	-0.6648202674778461
-0.629209059059059	-0.6632188702614787
-0.6264065465465465	-0.6617907616029124
-0.623604034034034	-0.6604928689551453
-0.6208015215215215	-0.6592464001653893
-0.617999009009009	-0.6579602651373675
-0.6151964964964964	-0.6565571940030018
-0.6123939839839839	-0.6549946467867723
-0.6095914714714714	-0.6532745307592519
-0.6067889589589589	-0.6514394551971683
-0.6039864464464464	-0.6495575019201837
-0.6011839339339339	-0.6477008867875602
-0.5983814214214214	-0.6459253812132434
-0.5955789089089089	-0.644256577621654
-0.5927763963963963	-0.6426864166785573
-0.5899738838838838	-0.6411798504751878
-0.5871713713713713	-0.6396883328508031
-0.5843688588588588	-0.6381650420558749
-0.5815663463463463	-0.6365768387671669
-0.5787638338338338	-0.6349097422254291
-0.5759613213213213	-0.6331673899423111
-0.5731588088088088	-0.631364488560053
-0.5703562962962963	-0.6295187509015274
-0.5675537837837837	-0.6276447905688523
-0.5647512712712712	-0.6257520566302178
-0.5619487587587587	-0.6238467990841725
-0.5591462462462462	-0.6219361611546668
-0.5563437337337337	-0.6200315758744834
-0.5535412212212212	-0.6181490565613436
-0.5507387087087087	-0.6163055129573697
-0.5479361961961962	-0.6145122288083584
-0.5451336836836836	-0.6127682378780629
-0.5423311711711711	-0.6110568208249723
-0.5395286586586586	-0.6093474435827022
-0.5367261461461461	-0.6076034578872787
-0.5339236336336336	-0.6057935359826063
-0.5311211211211211	-0.6039030419308289
-0.5283186086086086	-0.6019410981553256
-0.5255160960960961	-0.5999402556054014
-0.5227135835835836	-0.5979480860183026
-0.519911071071071	-0.5960128555510423
-0.5171085585585585	-0.5941676808375284
-0.514306046046046	-0.5924183614299617
-0.5115035335335335	-0.5907390789609529
-0.508701021021021	-0.5890776505706352
-0.5058985085085085	-0.5873688710929752
-0.503095995995996	-0.5855517766541057
-0.5002934834834833	-0.5835853687862348
-0.49749097097097084	-0.5814579160742013
-0.4946884584584583	-0.5791871963013573
-0.4918859459459458	-0.5768121555070475
-0.4890834334334333	-0.5743793317356505
-0.4862809209209208	-0.5719290041755076
-0.4834784084084083	-0.5694858288597996
-0.48067589589589577	-0.5670568188154801
-0.47787338338338325	-0.5646366481897146
-0.47507087087087074	-0.5622174847666075
-0.47226835835835823	-0.5597989126303952
-0.4694658458458457	-0.5573935966398653
-0.4666633333333332	-0.5550261129230306
-0.4638608208208207	-0.5527251448296776
-0.4610583083083082	-0.5505119654587894
-0.4582557957957957	-0.5483897571824335
-0.45545328328328316	-0.546338221946354
-0.45265077077077065	-0.5443161233374691
-0.44984825825825814	-0.5422715253695113
-0.4470457457457456	-0.5401566105641619
-0.4442432332332331	-0.5379421422897778
-0.4414407207207206	-0.5356265722340768
-0.4386382082082081	-0.5332365333595374
-0.4358356956956956	-0.5308183917032877
-0.43303318318318307	-0.5284236087544634
-0.43023067067067056	-0.5260927866868637
-0.42742815815815804	-0.5238436762019544
-0.42462564564564553	-0.5216669879680589
-0.421823133133133	-0.5195310971787996
-0.4190206206206205	-0.5173936666784176
-0.416218108108108	-0.5152159342291561
-0.4134155955955955	-0.5129747057423549
-0.410613083083083	-0.5106681709885534
-0.40781057057057046	-0.5083140608484631
-0.40500805805805795	-0.5059414713730735
-0.40220554554554544	-0.5035798446123636
-0.39940303303303293	-0.5012493454347818
-0.3966005205205205	-0.4989559890522804
-0.3937980080080079	-0.4966927633463605
-0.3909954954954955	-0.49444551898100536
-0.3881929829829829	-0.492200551597617
-0.3853904704704705	-0.48995029212058083
-0.38258795795795786	-0.48769452936059066
-0.37978544544544546	-0.4854366819955359
-0.37698293293293283	-0.4831769464093234
-0.37418042042042043	-0.48090571054503445
-0.3713779079079078	-0.47860076773212457
-0.3685753953953954	-0.4762304758357305
-0.3657728828828828	-0.47376259227961287
-0.3629703703703704	-0.4711760146910906
-0.36016785785785776	-0.4684710848300093
-0.35736534534534536	-0.4656741613174913
-0.35456283283283274	-0.4628339189308337
-0.35176032032032034	-0.46000971048522227
-0.3489578078078077	-0.45725528900562606
-0.3461552952952953	-0.45460311015738214
-0.3433527827827827	-0.4520545417122195
-0.3405502702702703	-0.44957947712967317
-0.33774775775775767	-0.4471256865643294
-0.33494524524524527	-0.4446348627715916
-0.33214273273273265	-0.4420599665930481
-0.32934022022022025	-0.43937803450436813
-0.3265377077077076	-0.43659427678200347
-0.323735195195195	-0.43373648531261755
-0.3209326826826826	-0.4308423194866595
-0.31813017017017	-0.4279446238577325
-0.3153276576576576	-0.42506056554079374
-0.31252514514514496	-0.422188792422609
-0.30972263263263256	-0.41931557180781837
-0.30692012012011993	-0.4164271849648138
-0.30411760760760753	-0.4135231429273601
-0.3013150950950949	-0.41062414392989344
-0.2985125825825825	-0.40777045390700284
-0.2957100700700699	-0.4050099931334632
-0.2929075575575575	-0.4023795614289095
-0.29010504504504486	-0.39988576878643034
-0.28730253253253246	-0.3974931005315926
-0.28450002002001984	-0.3951246668243216
-0.28169750750750744	-0.39267709235482495
-0.2788949949949948	-0.39004606465134906
-0.2760924824824824	-0.38715502604779484
-0.2732899699699698	-0.38397786631645947
-0.2704874574574574	-0.38054795063954067
-0.26768494494494477	-0.3769500178905636
-0.26488243243243237	-0.37329704054260204
-0.26207991991991975	-0.36969915694133093
-0.25927740740740735	-0.36623450875520597
-0.2564748948948947	-0.36293124217159395
-0.2536723823823823	-0.35976619587590475
-0.2508698698698697	-0.3566801482216647
-0.2480673573573573	-0.35360386936776733
-0.24526484484484468	-0.35048558138448715
-0.24246233233233228	-0.34731005981884056
-0.23965981981981965	-0.34410266813303936
-0.23685730730730725	-0.3409170509851719
-0.23405479479479463	-0.337811123452752
-0.23125228228228223	-0.33482029239642264
-0.2284497697697696	-0.3319379914241377
-0.2256472572572572	-0.3291111579222591
-0.22284474474474458	-0.3262530513440063
-0.22004223223223218	-0.323269618682672
-0.21723971971971956	-0.32009063056351994
-0.21443720720720716	-0.31669481563421925
-0.21163469469469454	-0.3131199615395679
-0.20883218218218214	-0.3094538788011085
-0.2060296696696695	-0.30580857284005375
-0.2032271571571571	-0.30228572796366887
-0.2004246446446445	-0.2989446853837569
-0.1976221321321321	-0.29578341805711417
-0.19481961961961947	-0.29273877957177424
-0.19201710710710707	-0.2897059606502378
-0.18921459459459444	-0.28657077694648325
-0.18641208208208204	-0.28324426854979307
-0.18360956956956942	-0.27968849593929795
-0.18080705705705702	-0.27592552930661235
-0.1780045445445444	-0.27202734398672834
-0.175202032032032	-0.26809067871430725
-0.17239951951951937	-0.26420572833654693
-0.16959700700700697	-0.26042923323272926
-0.16679449449449435	-0.25677059997016716
-0.16399198198198195	-0.25319489904619064
-0.16118946946946933	-0.24964065929378138
-0.15838695695695693	-0.24604538862449515
-0.1555844444444443	-0.24236939569656762
-0.1527819319319319	-0.23860950761104383
-0.14997941941941928	-0.23479822029351566
-0.14717690690690688	-0.2309892148042143
-0.14437439439439426	-0.22723508096683714
-0.14157188188188186	-0.22356577982345405
-0.13876936936936923	-0.21997593679404387
-0.13596685685685683	-0.21642570075563028
-0.1331643443443442	-0.2128548742200415
-0.1303618318318318	-0.20920513666327473
-0.1275593193193192	-0.20544219345960002
-0.12475680680680679	-0.20156964441648545
-0.12195429429429416	-0.19762928191781942
-0.11915178178178176	-0.19368735731487863
-0.11634926926926914	-0.1898113836645956
-0.11354675675675674	-0.18604549691662958
-0.11074424424424412	-0.18239305705097497
-0.10794173173173172	-0.1788127948497653
-0.1051392192192191	-0.175230214338843
-0.10233670670670669	-0.17156072806337402
-0.09953419419419407	-0.16773693155203823
-0.09673168168168167	-0.16373091123890943
-0.09392916916916905	-0.15956404611462494
-0.09112665665665665	-0.1553008796044424
-0.08832414414414402	-0.15102891750163477
-0.08552163163163162	-0.1468308800662418
-0.082719119119119	-0.14275844690615203
-0.0799166066066066	-0.13881605964548888
-0.07711409409409398	-0.13496006342809702
-0.07431158158158158	-0.13111347175189225
-0.07150906906906895	-0.12719157531768266
-0.06870655655655655	-0.12313012874378171
-0.06590404404404393	-0.11890704653182566
-0.06310153153153153	-0.11455064451654146
-0.06029901901901891	-0.11013176204568759
-0.057496506506506506	-0.10574219569609666
-0.054693993993993884	-0.10146614872875143
-0.05189148148148148	-0.09735353065815272
-0.04908896896896886	-0.09340331122185747
-0.04628645645645646	-0.08956199932915593
-0.04348394394394384	-0.08573770025752847
-0.040681431431431436	-0.0818255439848134
-0.037878918918918814	-0.077736977789162
-0.03507640640640641	-0.07342441939265337
-0.03227389389389379	-0.06889429057153862
-0.02947138138138139	-0.06420495734039988
-0.026668868868868767	-0.05945049490815779
-0.023866356356356366	-0.05473516971338643
-0.021063843843843744	-0.050145967173599315
-0.018261331331331343	-0.045730769878737476
-0.01545881881881872	-0.041487931017636814
-0.01265630630630632	-0.0373696168750175
-0.009853793793793697	-0.033297423052883635
-0.007051281281281296	-0.02918549507724566
-0.004248768768768674	-0.024964571562006155
-0.001446256256256273	-0.02060043311893145
0.0013562562562563496	-0.01610206401441472
0.00415876876876875	-0.011517828843445765
0.006961281281281373	-0.006921264281592787
0.009763793793793774	-0.0023907849702861084
0.012566306306306396	0.002010989293653731
0.015368818818818797	0.006252771635412491
0.01817133133133142	0.010341161141700472
0.02097384384384382	0.014316973919589748
0.023776356356356443	0.018242928329654906
0.026578868868868843	0.02218650126803179
0.029381381381381466	0.02620285518924126
0.03218389389389387	0.03032241407931313
0.03498640640640649	0.0345460912628025
0.03778891891891911	0.03884883853845156
0.04059143143143151	0.043189789350638774
0.043393943943944135	0.04752550090842178
0.046196456456456536	0.05182215181456673
0.04899896896896916	0.056063170533928286
0.05180148148148156	0.06025042088599264
0.05460399399399418	0.06439921069040899
0.05740650650650658	0.06852933673380635
0.060209019019019205	0.07265552547935905
0.0630115315315316	0.07678063206700358
0.06581404404404423	0.08089385176739816
0.06861655655655663	0.0849743723410048
0.07141906906906925	0.08899897935955747
0.07422158158158165	0.09295077016254771
0.07702409409409428	0.09682579174898609
0.07982660660660668	0.10063519947149024
0.0826291191191193	0.10440215507111894
0.0854316316316317	0.10815457024658581
0.08823414414414432	0.11191628750003235
0.09103665665665672	0.11569984537180023
0.09383916916916935	0.11950340035819962
0.09664168168168175	0.12331287536122804
0.09944419419419437	0.12710851161566483
0.10224670670670677	0.13087340034001027
0.10504921921921939	0.1346008452780323
0.10785173173173179	0.13829782896583886
0.11065424424424442	0.14198327956171763
0.11345675675675682	0.14568174803362122
0.11625926926926944	0.14941480772709248
0.11906178178178184	0.15319334851427702
0.12186429429429446	0.15701362734464153
0.12466680680680686	0.16085855747037614
0.12746931931931949	0.16470377129465474
0.13027183183183189	0.16852619858967066
0.1330743443443445	0.17231193937510347
0.1358768568568569	0.17606045549106564
0.13867936936936953	0.1797834849200033
0.14148188188188193	0.18349909482278137
0.14428439439439456	0.18722317832638602
0.14708690690690696	0.19096174020947387
0.14988941941941958	0.19470708713237905
0.15269193193193198	0.19843959271291978
0.1554944444444446	0.20213456835222476
0.158296956956957	0.2057717422345393
0.16109946946946962	0.20934372052479977
0.16390198198198203	0.21286004656598134
0.16670449449449465	0.21634504467498383
0.16950700700700705	0.21982997875877097
0.17230951951951967	0.2233422944935345
0.17511203203203207	0.22689597201345835
0.1779145445445447	0.23048675864327262
0.1807170570570571	0.234094304657414
0.18351956956956972	0.2376905944412625
0.18632208208208212	0.24125153051439818
0.18912459459459474	0.24476708564651373
0.19192710710710714	0.24824572060509265
0.19472961961961976	0.2517107752197022
0.19753213213213217	0.2551896146394228
0.2003346446446448	0.25869933264781986
0.2031371571571572	0.26223460396749876
0.2059396696696698	0.2657630465437728
0.2087421821821822	0.26923112044661945
0.21154469469469483	0.272579857175531
0.21434720720720724	0.27576586435814965
0.21714971971971986	0.2787805100555506
0.21995223223223226	0.28166000873090313
0.22275474474474488	0.28448157574696076
0.22555725725725728	0.28734522667361284
0.2283597697697699	0.290345758059383
0.2311622822822823	0.29354325185443586
0.23396479479479493	0.2969416862977543
0.23676730730730733	0.30048331036952347
0.23956981981981995	0.3040618066946973
0.24237233233233235	0.30755134237664483
0.24517484484484497	0.3108433109542129
0.24797735735735738	0.31387969481608513
0.25077986986987	0.31667257435814133
0.2535823823823824	0.319303301765401
0.256384894894895	0.3219010369252622
0.2591874074074074	0.324606752244332
0.26198991991992004	0.32753338295677514
0.26479243243243245	0.3307340385986067
0.26759494494494507	0.3341876877887475
0.27039745745745747	0.3378062917940665
0.2731999699699701	0.3414607553927884
0.2760024824824825	0.34501741446910994
0.2788049949949951	0.34837387420313937
0.2816075075075075	0.35148370591122047
0.28441002002002014	0.3543634641139881
0.28721253253253254	0.3570813008448307
0.29001504504504516	0.35973217054075357
0.29281755755755756	0.36240838417086585
0.2956200700700702	0.3651749610637731
0.2984225825825826	0.3680567969801185
0.3012250950950952	0.3710401256695187
0.3040276076076076	0.3740857704984504
0.30683012012012023	0.3771479936114003
0.30963263263263263	0.3801915385768301
0.31243514514514525	0.3832009792120046
0.31523765765765766	0.3861800011163161
0.3180401701701703	0.3891423444197648
0.3208426826826827	0.39209927522827825
0.3236451951951953	0.3950495044615048
0.3264477077077077	0.397976133738408
0.3292502202202203	0.40085208294143226
0.3320527327327327	0.40365180418262325
0.33485524524524535	0.4063643444091304
0.33765775775775775	0.40900204852833744
0.34046027027027037	0.4116007004462304
0.34326278278278277	0.4142101178068749
0.3460652952952954	0.41687793442816945
0.3488678078078078	0.41963211468672446
0.3516703203203204	0.42246856803273936
0.3544728328328328	0.4253487199981155
0.35727534534534544	0.42820855762051535
0.36007785785785784	0.430976684101092
0.36288037037037046	0.433595713889975
0.36568288288288286	0.4360400649453696
0.3684853953953955	0.4383243208637514
0.3712879079079079	0.44049945251366884
0.3740904204204205	0.44263821236154854
0.3768929329329329	0.4448145427634306
0.37969544544544553	0.44708366434968216
0.38249795795795793	0.4494690432995264
0.38530047047047056	0.4519599021996964
0.38810298298298296	0.45451927882926946
0.3909054954954956	0.4570991541869661
0.393708008008008	0.4596570596788375
0.3965105205205206	0.46216849910213076
0.3993130330330332	0.46463140358167043
0.4021155455455456	0.4670619088021587
0.40491805805805825	0.46948385123277203
0.40772057057057065	0.47191641753026004
0.4105230830830833	0.47436468642398133
0.4133255955955957	0.47681637550543143
0.4161281081081083	0.47924557731559136
0.4189306206206207	0.4816216382671096
0.4217331331331333	0.4839195784009144
0.4245356456456457	0.4861281643891552
0.42733815815815834	0.48825293976215456
0.43014067067067074	0.4903136313370827
0.43294318318318337	0.4923375133470985
0.43574569569569577	0.4943516754377645
0.4385482082082084	0.496377220414416
0.4413507207207208	0.4984272604898662
0.4441532332332334	0.5005087315079625
0.4469557457457458	0.5026263106108607
0.44975825825825844	0.5047858407921336
0.45256077077077084	0.5069950022427131
0.45536328328328346	0.5092603745283527
0.45816579579579586	0.5115819001434444
0.4609683083083085	0.5139472764277601
0.4637708208208209	0.5163292829302714
0.4665733333333335	0.5186882213824949
0.4693758458458459	0.5209797688326566
0.47217835835835853	0.5231663317031793
0.47498087087087093	0.5252283251027255
0.47778338338338355	0.5271713981179814
0.48058589589589595	0.5290267263989116
0.4833884084084086	0.530843760897881
0.486190920920921	0.5326774473749832
0.4889934334334336	0.5345739335680434
0.491795945945946	0.5365593807174655
0.4945984584584586	0.5386354253562488
0.497400970970971	0.5407824581886568
0.5002034834834836	0.5429690710537441
0.503005995995996	0.5451638299793647
0.5058085085085087	0.5473448067798424
0.5086110210210211	0.5495033416771876
0.5114135335335337	0.5516409365279994
0.5142160460460461	0.5537610643606196
0.5170185585585587	0.5558598915929037
0.5198210710710711	0.5579205374983719
0.5226235835835837	0.5599142225466033
0.5254260960960961	0.5618088998247616
0.5282286086086088	0.5635827432665078
0.5310311211211212	0.5652374408470978
0.5338336336336338	0.5668056305381383
0.5366361461461462	0.5683484001604259
0.5394386586586588	0.5699421078755004
0.5422411711711712	0.5716577303588221
0.5450436836836838	0.5735390684038016
0.5478461961961962	0.5755872109536736
0.5506487087087089	0.5777571384512451
0.5534512212212213	0.5799686123792526
0.5562537337337339	0.5821287513067287
0.5590562462462463	0.5841595621639436
0.5618587587587589	0.5860216647794921
0.5646612712712713	0.5877263250254307
0.5674637837837839	0.5893315134883302
0.5702662962962963	0.5909228896285083
0.573068808808809	0.5925856472572143
0.5758713213213213	0.5943763210159344
0.578673833833834	0.5963038257798238
0.5814763463463464	0.598326067809991
0.584278858858859	0.6003633756880759
0.5870813713713714	0.6023244459126956
0.589883883883884	0.6041363489651496
0.5926863963963964	0.6057687944962927
0.595488908908909	0.6072447584411117
0.5982914214214214	0.6086340788124153
0.6010939339339341	0.6100322057692326
0.6038964464464465	0.6115310739603325
0.6066989589589589	0.6131914745750303
0.6095014714714717	0.6150255911804811
0.6123039839839841	0.6169948436125291
0.6151064964964965	0.6190231087603729
0.6179090090090089	0.6210204912662275
0.6207115215215218	0.6229097150390094
0.6235140340340342	0.6246468445192414
0.6263165465465466	0.6262304030991391
0.629119059059059	0.6276970954910325
0.6319215715715718	0.6291067661109145
0.6347240840840842	0.630522429411056
0.6375265965965966	0.6319921952209485
0.640329109109109	0.6335385192827442
0.6431316216216219	0.6351571152355954
0.6459341341341343	0.6368242996015815
0.6487366466466467	0.638508813028558
0.651539159159159	0.6401831749578514
0.6543416716716719	0.6418305822445515
0.6571441841841843	0.6434457135283088
0.6599466966966967	0.645030516827578
0.6627492092092091	0.6465880333194504
0.665551721721722	0.6481178000096764
0.6683542342342343	0.6496152672153283
0.6711567467467467	0.6510755079255258
0.6739592592592591	0.6524992484537006
0.676761771771772	0.6538978988696461
0.6795642842842844	0.6552944150985541
0.6823667967967968	0.6567184644011405
0.6851693093093092	0.6581968499629981
0.687971821821822	0.6597424615154154
0.6907743343343344	0.6613461672604867
0.6935768468468468	0.6629754834227172
0.6963793593593592	0.6645816528698757
0.6991818718718721	0.6661136868516563
0.7019843843843845	0.6675351121314551
0.7047868968968969	0.6688377189652835
0.7075894094094093	0.6700471624287244
0.7103919219219221	0.6712177491109806
0.7131944344344345	0.6724173446405398
0.7159969469469469	0.6737068197190722
0.7187994594594593	0.6751205641003172
0.7216019719719722	0.6766545401279244
0.7244044844844846	0.6782660700998216
0.727206996996997	0.679885786851819
0.7300095095095094	0.6814381901705594
0.7328120220220222	0.6828644005578376
0.7356145345345346	0.6841399593707328
0.738417047047047	0.6852821380294208
0.7412195595595594	0.686344628129724
0.7440220720720723	0.6874015227835494
0.7468245845845847	0.6885258092568011
0.7496270970970971	0.6897690980768895
0.7524296096096099	0.6911485853921105
0.7552321221221223	0.6926446295770962
0.7580346346346347	0.6942087919075103
0.7608371471471471	0.6957789774736337
0.76363965965966	0.6972964666668348
0.7664421721721724	0.6987196576906908
0.7692446846846848	0.7000310640726498
0.7720471971971972	0.7012367633605151
0.77484970970971	0.7023600425799733
0.7776522222222224	0.7034325314068589
0.7804547347347348	0.7044862115925342
0.7832572472472472	0.7055484912514242
0.7860597597597601	0.7066406810443703
0.7888622722722725	0.7077785604750769
0.7916647847847849	0.7089729817923479
0.7944672972972973	0.710228897318692
0.7972698098098101	0.7115425490627246
0.8000723223223225	0.7128981489870968
0.8028748348348349	0.7142664054726305
0.8056773473473473	0.7156071431771046
0.8084798598598602	0.7168769305643107
0.8112823723723726	0.718040530282606
0.814084884884885	0.719082965482034
0.8168873973973974	0.7200179479045749
0.8196899099099102	0.720888923143641
0.8224924224224226	0.7217610572147543
0.825294934934935	0.7227054923186634
0.8280974474474474	0.7237800865518086
0.8308999599599602	0.725012521692605
0.8337024724724726	0.7263913862430281
0.836504984984985	0.7278685629105072
0.8393074974974974	0.7293726528649981
0.8421100100100103	0.7308294609429563
0.8449125225225227	0.7321830609524244
0.8477150350350351	0.7334106022539838
0.8505175475475475	0.7345260199316067
0.8533200600600603	0.7355715445018102
0.8561225725725727	0.7366001038179572
0.8589250850850851	0.7376548943302214
0.8617275975975975	0.7387534157691166
0.8645301101101104	0.7398817026164547
0.8673326226226228	0.7410008505323046
0.8701351351351352	0.7420634849541207
0.8729376476476476	0.7430341329474149
0.8757401601601604	0.743905880684384
0.8785426726726728	0.7447068454597651
0.8813451851851852	0.7454935185410668
0.8841476976976976	0.746332738987754
0.8869502102102105	0.7472782857806527
0.8897527227227229	0.7483503033772535
0.8925552352352353	0.7495251546078147
0.8953577477477477	0.7507399618831613
0.8981602602602605	0.7519111468419802
0.9009627727727729	0.7529613929266518
0.9037652852852853	0.7538463286172216
0.9065677977977977	0.754571976762009
0.9093703103103106	0.7551967825024873
0.912172822822823	0.7558169342466466
0.9149753353353354	0.756539111832223
0.9177778478478478	0.7574489326170245
0.9205803603603606	0.7585848463142503
0.923382872872873	0.7599255690130741
0.9261853853853854	0.7613949070262925
0.9289878978978978	0.7628824071164352
0.9317904104104107	0.7642734472313953
0.9345929229229231	0.765479682522099
0.9373954354354355	0.7664609799279157
0.9401979479479479	0.767232929286905
0.9430004604604607	0.7678586476897978
0.9458029729729731	0.7684283426049018
0.9486054854854855	0.7690334595257068
0.9514079979979979	0.7697432452217267
0.9542105105105108	0.7705900724336682
0.9570130230230232	0.7715665820647174
0.9598155355355356	0.7726338247786596
0.962618048048048	0.7737364287851872
0.9654205605605608	0.7748193230150401
0.9682230730730732	0.7758409901710216
0.9710255855855856	0.7767802066905346
0.973828098098098	0.7776358593191045
0.9766306106106108	0.7784217058956998
0.9794331231231233	0.7791591236354284
0.9822356356356357	0.7798707193583329
0.985038148148148	0.7805764626876487
0.9878406606606609	0.7812924144776062
0.9906431731731733	0.7820308945544642
0.9934456856856857	0.7828005613971484
0.9962481981981981	0.7836054290706046
0.9990507107107109	0.7844429609919962
1.0018532232232233	0.7853024428738248
1.0046557357357357	0.7861652659848349
1.0074582482482481	0.7870082591597342
1.010260760760761	0.7878099383837239
1.0130632732732734	0.7885580251346921
1.0158657857857858	0.7892555163437035
1.0186682982982982	0.7899225381913523
1.021470810810811	0.7905923642314282
1.0242733233233234	0.791302009258254
1.0270758358358358	0.7920799995901834
1.0298783483483482	0.7929353986531879
1.032680860860861	0.7938522594560363
1.0354833733733735	0.7947921889915469
1.0382858858858859	0.795705046592554
1.0410883983983983	0.7965448494008623
1.0438909109109111	0.79728579776353
1.0466934234234235	0.7979328263441469
1.049495935935936	0.7985225498969738
1.0522984484484483	0.7991135218679984
1.0551009609609612	0.7997683726340922
1.0579034734734736	0.8005333786873073
1.060705985985986	0.8014222369168303
1.0635084984984984	0.8024097515108216
1.0663110110110112	0.803438042587756
1.0691135235235236	0.804433741571141
1.071916036036036	0.8053308436733334
1.0747185485485484	0.8060917705828216
1.0775210610610613	0.8067195488199695
1.0803235735735737	0.8072567934284441
1.083126086086086	0.8077715230611487
1.0859285985985985	0.8083342816413918
1.0887311111111113	0.8089940879883871
1.0915336236236237	0.8097613068536303
1.0943361361361361	0.8106033830906448
1.0971386486486485	0.8114551779233324
1.0999411611611614	0.8122407732538582
1.1027436736736738	0.8128996959521569
1.1055461861861862	0.813408887524648
1.1083486986986986	0.813792980961974
1.1111512112112114	0.8141191684239287
1.1139537237237238	0.8144779411570274
1.1167562362362362	0.8149556163349899
1.119558748748749	0.815607309298887
1.1223612612612615	0.8164389604772687
1.1251637737737739	0.817404199075641
1.1279662862862863	0.8184171435278954
1.130768798798799	0.819377221866083
1.1335713113113115	0.82019835646668
1.136373823823824	0.8208335752829893
1.1391763363363363	0.8212876537962212
1.1419788488488491	0.82161421388122
1.1447813613613615	0.8218985477522126
1.147583873873874	0.8222317471178316
1.1503863863863864	0.8226841660541345
1.1531888988988992	0.8232861336507394
1.1559914114114116	0.8240212974184419
1.158793923923924	0.8248339162899708
1.1615964364364364	0.8256471668995325
1.1643989489489492	0.8263864061720266
1.1672014614614616	0.8270002466674121
1.170003973973974	0.8274734583006443
1.1728064864864864	0.8278286045648647
1.1756089989989993	0.8281169355561077
1.1784115115115117	0.8284022211633176
1.181214024024024	0.8287429707659856
1.1840165365365365	0.8291784175198956
1.1868190490490493	0.8297219243916031
1.1896215615615617	0.8303627820696776
1.1924240740740741	0.8310746510239263
1.1952265865865865	0.8318270161312514
1.1980290990990994	0.8325954955683995
1.2008316116116118	0.8333677183088833
1.2036341241241242	0.8341433451136594
1.2064366366366366	0.8349289624190855
1.2092391491491494	0.8357302980957618
1.2120416616616618	0.836544966261458
1.2148441741741742	0.8373585729292411
1.2176466866866866	0.8381457120253758
1.2204491991991995	0.8388756397112463
1.2232517117117119	0.8395208236792081
1.2260542242242243	0.8400656206758251
1.2288567367367367	0.8405122979198357
1.2316592492492495	0.8408824418256465
1.234461761761762	0.8412131900411594
1.2372642742742743	0.8415492334249403
1.2400667867867867	0.8419327158182285
1.2428692992992996	0.8423936938493323
1.245671811811812	0.8429435975147149
1.2484743243243244	0.8435732645193675
1.2512768368368368	0.8442558834837847
1.2540793493493496	0.8449539244612886
1.256881861861862	0.8456281859871914
1.2596843743743744	0.8462466659040592
1.2624868868868868	0.8467911374857541
1.2652893993993997	0.8472599991396862
1.268091911911912	0.8476669631683459
1.2708944244244245	0.8480361943833322
1.2736969369369369	0.8483953458290961
1.2764994494494497	0.848768373759664
1.279301961961962	0.8491699596840915
1.2821044744744745	0.849602857217923
1.284906986986987	0.8500586590412688
1.2877094994994998	0.8505215618549801
1.2905120120120122	0.8509739327051872
1.2933145245245246	0.8514020471394778
1.296117037037037	0.8518003864152556
1.2989195495495498	0.8521733350954389
1.3017220620620622	0.8525338808683368
1.3045245745745746	0.8528997703839044
1.307327087087087	0.8532882791276785
1.3101295995995998	0.8537111147995237
1.3129321121121122	0.8541708980720811
1.3157346246246246	0.8546601855790735
1.318537137137137	0.8551632671768027
1.32133964964965	0.8556602011133526
1.3241421621621623	0.8561319653889398
1.3269446746746747	0.8565653541945123
1.329747187187187	0.8569563794034175
1.3325496996997	0.8573113793649719
1.3353522122122123	0.8576456394920285
1.3381547247247247	0.8579799143457881
1.3409572372372371	0.8583356651747088
1.34375974974975	0.8587300193269266
1.3465622622622624	0.8591714287993316
1.3493647747747748	0.8596568215830228
1.3521672872872872	0.8601707829865882
1.3549697997998	0.860687030273306
1.3577723123123124	0.8611721629950134
1.3605748248248248	0.8615913594587375
1.3633773373373372	0.8619153245905852
1.36617984984985	0.8621273975434699
1.3689823623623625	0.8622293886014664
1.3717848748748749	0.8622445816291561
1.3745873873873873	0.8622165653693353
1.3773898998999001	0.8622032325165293
1.3801924124124125	0.8622663623003973
1.382994924924925	0.8624584667319152
1.3857974374374373	0.8628096837129439
1.3885999499499502	0.8633180510873094
1.3914024624624626	0.8639461940749112
1.394204974974975	0.8646262214832822
1.3970074874874874	0.8652726606299815
1.39981	0.865801045658401
1.39991	0.8658441176642947
1.3971074774774772	0.8652451480107758
1.3943049549549547	0.8645756211969734
1.391502432432432	0.8639202454644833
1.3886999099099095	0.8633473882776012
1.385897387387387	0.8628913335097684
1.3830948648648644	0.8625460287260317
1.3802923423423419	0.862271731856138
1.3774898198198193	0.862011660866561
1.3746872972972968	0.8617125676971261
1.3718847747747747	0.8613421547151968
1.369082252252252	0.8608977072964669
1.3662797297297296	0.8604036488734484
1.363477207207207	0.8598997130185572
1.3606746846846844	0.8594246491080294
1.3578721621621619	0.8590017172985717
1.3550696396396393	0.8586312635091252
1.3522671171171168	0.8582928074021329
1.3494645945945942	0.8579554100085068
1.3466620720720717	0.8575919701339915
1.3438595495495491	0.8571916682145001
1.3410570270270266	0.8567655422276047
1.338254504504504	0.8563428432818315
1.335451981981982	0.8559593837154092
1.3326494594594593	0.8556422318397868
1.3298469369369368	0.8553966510926695
1.3270444144144142	0.8552005341858707
1.3242418918918917	0.8550089509399869
1.3214393693693691	0.8547677470816836
1.3186368468468466	0.8544317304810186
1.315834324324324	0.8539811076801403
1.3130318018018015	0.8534301988497458
1.310229279279279	0.8528249787785257
1.3074267567567563	0.8522298065756871
1.3046242342342338	0.8517074849941654
1.3018217117117112	0.8512991964769884
1.2990191891891887	0.8510110339419753
1.2962166666666666	0.8508116975588312
1.293414144144144	0.850642195537371
1.2906116216216215	0.8504343564292077
1.287809099099099	0.8501320264441662
1.2850065765765764	0.8497079959645327
1.2822040540540538	0.8491712442412133
1.2794015315315312	0.8485624498897898
1.2765990090090087	0.8479396999011245
1.2737964864864861	0.8473595502244752
1.2709939639639636	0.8468599440189891
1.268191441441441	0.8464505518219673
1.2653889189189185	0.8461132517117519
1.262586396396396	0.8458117761870406
1.2597838738738734	0.8455063565764728
1.2569813513513513	0.8451676328807326
1.2541788288288287	0.8447846938583753
1.2513763063063061	0.8443646005650715
1.2485737837837836	0.8439241673748862
1.245771261261261	0.8434778327320279
1.2429687387387385	0.8430269929620845
1.240166216216216	0.8425556077214614
1.2373636936936934	0.8420344119841078
1.2345611711711708	0.841432602751801
1.2317586486486483	0.8407327133244876
1.2289561261261257	0.8399427604638449
1.2261536036036031	0.8391003279247883
1.2233510810810806	0.8382659113739547
1.2205485585585585	0.8375066975453568
1.217746036036036	0.8368756193745478
1.2149435135135134	0.8363926677618495
1.2121409909909908	0.8360352003168087
1.2093384684684683	0.8357413392516556
1.2065359459459457	0.8354263199000099
1.2037334234234232	0.835007249270976
1.2009309009009006	0.8344286772962545
1.198128378378378	0.8336807677634474
1.1953258558558555	0.8328039671294408
1.192523333333333	0.8318782689368617
1.1897208108108104	0.8310000997538883
1.1869182882882878	0.8302538820243551
1.1841157657657653	0.8296871140048846
1.1813132432432432	0.8292967394749756
1.1785107207207206	0.8290309987328234
1.175708198198198	0.8288060299588947
1.1729056756756755	0.8285318387001194
1.170103153153153	0.828139384811888
1.1673006306306304	0.8276003591531901
1.1644981081081078	0.8269337466665018
1.1616955855855853	0.8261976199420499
1.1588930630630627	0.8254693194943757
1.1560905405405402	0.8248207121554741
1.1532880180180176	0.8242964671810883
1.150485495495495	0.8239019303216363
1.1476829729729725	0.8236037615025978
1.14488045045045	0.8233422440864123
1.1420779279279278	0.823050515749742
1.1392754054054053	0.8226740923985091
1.1364728828828827	0.8221844855229189
1.1336703603603602	0.8215831739955864
1.1308678378378376	0.8208957308352246
1.128065315315315	0.8201592497101026
1.1252627927927925	0.8194082224182727
1.12246027027027	0.8186640673606119
1.1196577477477474	0.8179316976752912
1.1168552252252248	0.8172035980627478
1.1140527027027023	0.8164689663131709
1.1112501801801797	0.815723636987094
1.1084476576576572	0.8149763802347988
1.105645135135135	0.8142487518702063
1.1028426126126125	0.8135683274868809
1.10004009009009	0.8129578652791963
1.0972375675675674	0.8124246834609646
1.0944350450450449	0.8119546489211101
1.0916325225225223	0.8115135972357784
1.0888299999999997	0.8110563044402085
1.0860274774774772	0.81054028770439
1.0832249549549546	0.8099397673394001
1.080422432432432	0.809254806529632
1.0776199099099095	0.8085121132554257
1.074817387387387	0.8077567627567271
1.0720148648648644	0.8070372312145738
1.0692123423423419	0.8063885350486756
1.0664098198198197	0.8058190970180797
1.0636072972972972	0.8053058959800948
1.0608047747747746	0.8047998321729696
1.058002252252252	0.8042399179333432
1.0551997297297295	0.8035719882923588
1.052397207207207	0.8027660865887128
1.0495946846846844	0.8018270275213678
1.0467921621621619	0.8007947576814912
1.0439896396396393	0.7997343236812219
1.0411871171171168	0.7987184800787032
1.0383845945945942	0.7978081894608507
1.0355820720720716	0.7970367977999947
1.032779549549549	0.796402385666846
1.0299770270270265	0.7958701647772658
1.0271745045045044	0.7953836927519736
1.0243719819819819	0.7948811154002423
1.0215694594594593	0.7943113988202953
1.0187669369369368	0.7936459046615035
1.0159644144144142	0.7928824662396635
1.0131618918918917	0.7920416700117451
1.010359369369369	0.7911574632199806
1.0075568468468465	0.7902657190906089
1.004754324324324	0.7893945712835465
1.0019518018018014	0.78855922832707
0.9991492792792789	0.7877620760638252
0.9963467567567563	0.7869968947168501
0.9935442342342338	0.7862546622928391
0.9907417117117117	0.7855281317175115
0.9879391891891891	0.7848131951877276
0.9851366666666665	0.7841066238613484
0.982334144144144	0.7834014724350059
0.9795316216216214	0.7826826124271388
0.9767290990990989	0.7819250515898685
0.9739265765765763	0.7810968144624896
0.9711240540540538	0.7801664941859426
0.9683215315315312	0.779113717130525
0.9655190090090087	0.7779393538555431
0.9627164864864861	0.7766718852097153
0.9599139639639636	0.7753670949601429
0.957111441441441	0.7741000251399149
0.9543089189189184	0.7729503810575976
0.9515063963963963	0.7719846263900308
0.9487038738738738	0.77123923014085
0.9459013513513512	0.7707095266594192
0.9430988288288287	0.7703473992880815
0.9402963063063061	0.7700688345542249
0.9374937837837836	0.769769912693027
0.934691261261261	0.7693476764646591
0.9318887387387385	0.7687211131292139
0.9290862162162159	0.7678474866359565
0.9262836936936933	0.7667304275151147
0.9234811711711708	0.7654181830486236
0.9206786486486482	0.7639927161909982
0.9178761261261257	0.762552348797627
0.9150736036036036	0.76119191712078
0.912271081081081	0.7599847070027718
0.9094685585585585	0.7589697775963696
0.9066660360360359	0.7581469003622306
0.9038635135135134	0.7574796053680185
0.9010609909909908	0.7569051427363217
0.8982584684684682	0.7563488747380397
0.8954559459459457	0.7557399298106299
0.8926534234234231	0.7550249417141351
0.8898509009009006	0.7541772972043416
0.887048378378378	0.7532003558857389
0.8842458558558555	0.7521243627092008
0.8814433333333329	0.7509980102236465
0.8786408108108104	0.7498766089377736
0.8758382882882882	0.7488094224427478
0.8730357657657657	0.7478288194500112
0.8702332432432431	0.7469434704587316
0.8674307207207206	0.7461369460106152
0.864628198198198	0.7453719173849308
0.8618256756756755	0.7445989474306945
0.8590231531531529	0.7437678460699425
0.8562206306306304	0.7428389844617896
0.8534181081081078	0.7417919650511667
0.8506155855855853	0.7406296558048163
0.8478130630630627	0.7393766939833856
0.8450105405405401	0.7380728978388368
0.8422080180180176	0.7367632701924826
0.839405495495495	0.7354871189870483
0.8366029729729729	0.7342690310623728
0.8338004504504504	0.7331139480366468
0.8309979279279278	0.7320075216375802
0.8281954054054053	0.730921543467035
0.8253928828828827	0.7298229138150975
0.8225903603603602	0.7286836908642375
0.8197878378378376	0.7274894949029184
0.816985315315315	0.7262440053008937
0.8141827927927925	0.7249683558831058
0.8113802702702699	0.7236956167268082
0.8085777477477474	0.722461871785352
0.8057752252252248	0.7212963053188487
0.8029727027027023	0.7202129562730427
0.8001701801801802	0.7192063310013185
0.7973676576576576	0.7182520189720357
0.794565135135135	0.7173121251696112
0.7917626126126125	0.7163440790392744
0.7889600900900899	0.7153105347321117
0.7861575675675674	0.714187852627428
0.7833550450450448	0.7129710857136818
0.7805525225225223	0.7116743475239774
0.7777499999999997	0.7103266404393284
0.7749474774774772	0.7089643513150478
0.7721449549549546	0.7076223893273238
0.769342432432432	0.7063261731270786
0.7665399099099095	0.7050863450720631
0.763737387387387	0.7038973194850598
0.7609348648648648	0.7027397825420717
0.7581323423423423	0.7015863130284198
0.7553298198198197	0.7004086120299616
0.7525272972972972	0.699184554822183
0.7497247747747746	0.6979034369403202
0.7469222522522521	0.6965683007746334
0.7441197297297295	0.6951949487140424
0.741317207207207	0.6938079966772309
0.7385146846846844	0.6924349380231906
0.7357121621621618	0.6910995614663401
0.7329096396396393	0.6898161493668765
0.7301071171171167	0.6885856855039872
0.7273045945945942	0.687394880253334
0.7245020720720716	0.6862182599383922
0.7216995495495495	0.685022962946697
0.718897027027027	0.6837753374349577
0.7160945045045044	0.6824480381452674
0.7132919819819818	0.6810261526985538
0.7104894594594593	0.6795110031632373
0.7076869369369367	0.6779206757881914
0.7048844144144142	0.6762869816498635
0.7020818918918916	0.6746493313498522
0.6992793693693691	0.6730467533191088
0.6964768468468465	0.6715098117216237
0.693674324324324	0.6700543253023291
0.6908718018018014	0.6686784674175753
0.6880692792792789	0.6673640693061237
0.6852667567567567	0.6660819089393463
0.6824642342342342	0.6647997024502493
0.6796617117117116	0.6634907190805769
0.6768591891891891	0.6621406646433442
0.6740566666666665	0.6607508483905308
0.671254144144144	0.6593366118718916
0.6684516216216214	0.6579213225712327
0.6656490990990989	0.6565275578891235
0.6628465765765763	0.6551680341401843
0.6600440540540538	0.6538390653483616
0.6572415315315312	0.6525187502531465
0.6544390090090086	0.6511708042016463
0.6516364864864861	0.6497533156973269
0.6488339639639635	0.6482301853431837
0.6460314414414414	0.6465820617743058
0.6432289189189189	0.6448135401770373
0.6404263963963963	0.6429542955642374
0.6376238738738738	0.6410534606344588
0.6348213513513512	0.6391684713604585
0.6320188288288286	0.6373512351587355
0.6292163063063061	0.6356353335847292
0.6264137837837835	0.6340277778313156
0.623611261261261	0.6325076223469831
0.6208087387387384	0.6310318471619852
0.6180062162162159	0.6295468905170433
0.6152036936936933	0.628002644633909
0.6124011711711708	0.6263650801480912
0.6095986486486482	0.6246241252157453
0.6067961261261261	0.622794847312378
0.6039936036036035	0.6209119351424522
0.601191081081081	0.6190193671445504
0.5983885585585584	0.6171584221700893
0.5955860360360359	0.6153574774805018
0.5927835135135133	0.6136262977340686
0.5899809909909908	0.6119560126926743
0.5871784684684682	0.6103242053051144
0.5843759459459457	0.6087030467819065
0.5815734234234231	0.6070676700512804
0.5787709009009008	0.6054021643100805
0.5759683783783782	0.6037015902823687
0.5731658558558557	0.6019698846556739
0.5703633333333331	0.6002149361787191
0.5675608108108106	0.5984430052068915
0.564758288288288	0.5966547443953537
0.5619557657657654	0.5948443611093907
0.5591532432432431	0.5930022147448862
0.5563507207207206	0.5911198124405622
0.553548198198198	0.5891952232438878
0.5507456756756755	0.58723670381454
0.5479431531531529	0.5852628991739318
0.5451406306306303	0.5832991558989581
0.5423381081081078	0.5813708607641613
0.5395355855855855	0.5794958222361982
0.5367330630630629	0.5776781612626541
0.5339305405405403	0.57590580571676
0.5311280180180178	0.5741525985369346
0.5283254954954952	0.5723845810591547
0.5255229729729727	0.5705686725097051
0.5227204504504503	0.5686811746346793
0.5199179279279278	0.5667135506681161
0.5171154054054052	0.5646737604410536
0.5143128828828827	0.5625828149348729
0.5115103603603601	0.560467702748558
0.5087078378378376	0.5583529619779443
0.505905315315315	0.5562535670363623
0.5031027927927927	0.5541713471173008
0.5003002702702701	0.5520959986951922
0.4974977477477476	0.5500102683858198
0.494695225225225	0.5478975373734448
0.49189270270270247	0.5457492595905614
0.4890901801801799	0.5435697368132527
0.48628765765765736	0.541376542820332
0.483485135135135	0.5391962746052327
0.48068261261261247	0.5370567854366614
0.4778800900900899	0.5349781858462589
0.47507756756756736	0.5329653383406686
0.4722750450450448	0.5310041884023958
0.46947252252252225	0.5290631876380084
0.4666699999999997	0.5270996040966928
0.46386747747747736	0.525069115502303
0.4610649549549548	0.522936152674257
0.45826243243243225	0.5206822645301573
0.4554599099099097	0.5183103536413886
0.45265738738738714	0.5158437968008213
0.4498548648648646	0.5133208680066549
0.44705234234234204	0.5107861141739262
0.4442498198198197	0.5082810528664393
0.44144729729729715	0.5058365836813893
0.4386447747747746	0.5034688560116035
0.43584225225225204	0.5011792339695534
0.4330397297297295	0.4989577847400736
0.43023720720720693	0.4967887489634554
0.4274346846846844	0.49465600437035684
0.42463216216216204	0.49254671775456116
0.4218296396396395	0.49045211683088674
0.41902711711711693	0.48836536259465724
0.4162245945945944	0.48627753701174614
0.4134220720720718	0.4841734624441586
0.41061954954954927	0.48202922237021617
0.40781702702702693	0.47981280536682813
0.4050145045045044	0.47748837100589514
0.4022119819819818	0.4750235028404285
0.39940945945945927	0.47239779970241613
0.3966069369369367	0.46961056181860006
0.39380441441441416	0.4666853373630274
0.3910018918918916	0.4636697251066265
0.3881993693693693	0.4606299243200077
0.3853968468468467	0.4576407993165771
0.38259432432432416	0.454773348235994
0.3797918018018016	0.4520821415312074
0.37698927927927905	0.4495953546142114
0.3741867567567565	0.44730945644449227
0.37138423423423395	0.4451895889193199
0.3685817117117116	0.44317545136578274
0.36577918918918906	0.44119139498206483
0.3629766666666665	0.439158687514397
0.36017414414414395	0.4370076660022614
0.3573716216216214	0.43468774848935177
0.35456909909909884	0.43217389135962503
0.3517665765765763	0.4294688527105526
0.34896405405405395	0.4266013486898872
0.3461615315315314	0.42362072678540863
0.34335900900900884	0.42058908278858254
0.3405564864864863	0.41757186358138565
0.33775396396396373	0.4146280239906609
0.3349514414414412	0.4118008326732322
0.3321489189189186	0.4091104790299399
0.3293463963963963	0.40654966706866114
0.32654387387387374	0.40408327477608585
0.3237413513513512	0.40165278132123305
0.3209388288288286	0.3991854545207285
0.31813630630630607	0.39660730539209277
0.3153337837837835	0.3938577555905882
0.31253126126126096	0.3909031333654631
0.30972873873873863	0.38774583860691736
0.3069262162162161	0.3844265247073724
0.3041236936936935	0.38101796109693764
0.30132117117117097	0.37761114037218957
0.2985186486486484	0.37429622816807273
0.29571612612612586	0.371142556042387
0.2929136036036035	0.3681825082713831
0.29011108108108097	0.36540355076491504
0.2873085585585584	0.3627508317469622
0.28450603603603586	0.3601401531414534
0.2817035135135133	0.35747835218328683
0.27890099099099075	0.35468602450509235
0.2760984684684682	0.3517167093733742
0.27329594594594586	0.34856745138990364
0.2704934234234233	0.3452779012233004
0.26769090090090075	0.3419182326376625
0.2648883783783782	0.3385692619349995
0.26208585585585564	0.3353003531216453
0.2592833333333331	0.3321513116903191
0.25648081081081053	0.3291232971865883
0.2536782882882882	0.3261811367521391
0.25087576576576565	0.3232660664762288
0.2480732432432431	0.3203148604658639
0.24527072072072054	0.3172794531691645
0.24246819819819798	0.31414108612403435
0.23966567567567543	0.31091474626005144
0.23686315315315287	0.3076426851582664
0.23406063063063054	0.30437919397128577
0.23125810810810798	0.3011715160463938
0.22845558558558543	0.2980429718575207
0.22565306306306288	0.29498367746612486
0.22285054054054032	0.2919518711184459
0.22004801801801777	0.28888555578195496
0.2172454954954952	0.28572094494048805
0.21444297297297288	0.2824120651109875
0.21164045045045032	0.27894548312567924
0.20883792792792777	0.2753456060536691
0.20603540540540521	0.27166888299965686
0.20323288288288266	0.267988623269815
0.2004303603603601	0.26437498517826996
0.19762783783783777	0.2608761114868997
0.19482531531531522	0.2575059663200584
0.19202279279279266	0.2542423159092494
0.1892202702702701	0.2510351662501715
0.18641774774774755	0.24782280550592362
0.183615225225225	0.2445503746418124
0.18081270270270244	0.2411852744453611
0.1780101801801801	0.23772486660257475
0.17520765765765756	0.2341944448231047
0.172405135135135	0.23063652542345492
0.16960261261261245	0.22709516670217245
0.1668000900900899	0.22360045565519193
0.16399756756756734	0.22015808563028938
0.16119504504504478	0.2167471998692756
0.15839252252252245	0.2133269808129683
0.1555899999999999	0.20984969189720504
0.15278747747747734	0.20627589753344988
0.14998495495495479	0.20258699731780272
0.14718243243243223	0.19879116006255904
0.14437990990990968	0.1949208944064409
0.14157738738738712	0.19102314186259972
0.1387748648648648	0.18714508615801417
0.13597234234234223	0.18332013143937198
0.13316981981981968	0.17955835113221474
0.13036729729729712	0.17584423780791558
0.12756477477477457	0.1721422876168901
0.12476225225225201	0.1684085641056179
0.12195972972972946	0.16460464048808798
0.11915720720720713	0.16070972495329106
0.11635468468468457	0.15672746351045552
0.11355216216216202	0.15268562205291403
0.11074963963963946	0.14862900727960804
0.10794711711711691	0.1446079190896178
0.10514459459459435	0.14066556538398844
0.1023420720720718	0.13682792182386383
0.09953954954954947	0.13309854502825658
0.09673702702702691	0.12945922196944493
0.09393450450450436	0.12587561071509856
0.0911319819819818	0.12230573800048883
0.08832945945945925	0.11870872527745013
0.08552693693693669	0.11505148958092482
0.08272441441441436	0.11131219212756638
0.0799218918918918	0.10748047158195528
0.07711936936936925	0.10355554080328555
0.0743168468468467	0.09954370094699694
0.07151432432432414	0.09545661861755661
0.06871180180180159	0.09131096192067789
0.06590927927927903	0.08712903783890014
0.0631067567567567	0.0829393217451394
0.060304234234234144	0.07877554190547786
0.05750171171171159	0.07467339619371105
0.054699189189189035	0.07066490394935454
0.05189666666666648	0.06677149529967297
0.049094144144143925	0.06299778731975247
0.04629162162162137	0.05932822997889742
0.04348909909909904	0.05572826386345042
0.04068657657657648	0.05215042473081444
0.03788405405405393	0.04854431280880889
0.035081531531531374	0.04486801065020918
0.03227900900900882	0.041097850357079135
0.029476486486486264	0.03723367997935201
0.02667396396396371	0.03329794721735935
0.023871441441441377	0.02932868766575869
0.021068918918918822	0.025368339962287045
0.018266396396396267	0.0214516264322564
0.015463873873873712	0.017596090400638142
0.012661351351351158	0.013798118145560867
0.009858828828828603	0.010035597586351086
0.007056306306306048	0.0062762840730511416
0.004253783783783716	0.0024891134728303177
0.0014512612612611608	-0.0013452764487117408
-0.001351261261261394	-0.005228339805559923
-0.004153783783783949	-0.009143878214362466
-0.006956306306306503	-0.013064780746481541
-0.009758828828829058	-0.016964071996021568
-0.012561351351351613	-0.020826540720377262
-0.015363873873873946	-0.02465685432470799
-0.0181663963963965	-0.02848105078928842
-0.020968918918919055	-0.032340372087542035
-0.02377144144144161	-0.036278927872070654
-0.026573963963964164	-0.04032884704992967
-0.02937648648648672	-0.04449766120737508
-0.03217900900900905	-0.04876226146951779
-0.03498153153153161	-0.05307193739243021
-0.03778405405405416	-0.05736026446034581
-0.040586576576576716	-0.06156279062611858
-0.04338909909909927	-0.06563547446158413
-0.046191621621621826	-0.06956831492874188
-0.04899414414414438	-0.0733898075105538
-0.05179666666666671	-0.07716045567718494
-0.05459918918918927	-0.08095680402397759
-0.05740171171171182	-0.08485036019837272
-0.06020423423423438	-0.08888743519328979
-0.06300675675675693	-0.0930758153587059
-0.06580927927927949	-0.09738228116151232
-0.06861180180180204	-0.10174185134988473
-0.07141432432432437	-0.10607618792465345
-0.07421684684684693	-0.1103158826266058
-0.07701936936936948	-0.11442018136884308
-0.07982189189189204	-0.11838844388956066
-0.0826244144144146	-0.12226005975141291
-0.08542693693693715	-0.12610291835991616
-0.0882294594594597	-0.12999384676606784
-0.09103198198198204	-0.13399669985847817
-0.09383450450450459	-0.13814435624692584
-0.09663702702702714	-0.14242960558034418
-0.0994395495495497	-0.14680722887702752
-0.10224207207207225	-0.1512063062174388
-0.10504459459459481	-0.15554891936576137
-0.10784711711711736	-0.15976978084689325
-0.1106496396396397	-0.1638313456985943
-0.11345216216216225	-0.16773056145244275
-0.1162546846846848	-0.171496031155479
-0.11905720720720736	-0.17517717024811724
-0.12185972972972992	-0.17882908725786556
-0.12466225225225247	-0.1824978153400958
-0.12746477477477502	-0.18620998869796646
-0.13026729729729736	-0.18996936401012843
-0.1330698198198199	-0.19376033704776197
-0.13587234234234247	-0.19755652899885778
-0.13867486486486502	-0.20133123461245095
-0.14147738738738758	-0.20506635635491943
-0.14427990990991013	-0.2087573395227103
-0.14708243243243246	-0.21241318660232955
-0.14988495495495502	-0.21605229857413005
-0.15268747747747757	-0.21969611692955732
-0.15549000000000013	-0.2233629684448093
-0.15829252252252268	-0.2270640866213628
-0.16109504504504524	-0.2308027323024303
-0.1638975675675678	-0.23457608531084045
-0.16670009009009013	-0.23837858621238944
-0.16950261261261268	-0.24220500475323775
-0.17230513513513523	-0.2460518010696343
-0.1751076576576578	-0.24991617843393016
-0.17791018018018034	-0.2537932682415047
-0.1807127027027029	-0.2576727457191266
-0.18351522522522545	-0.2615365342146764
-0.1863177477477478	-0.26535898679648606
-0.18912027027027034	-0.26911012798738226
-0.1919227927927929	-0.27276147104944143
-0.19472531531531545	-0.27629295858058106
-0.197527837837838	-0.2796990321056792
-0.20033036036036056	-0.28299190572067606
-0.20313288288288311	-0.28620079060772363
-0.20593540540540545	-0.28936689623661754
-0.208737927927928	-0.29253520485308027
-0.21154045045045056	-0.2957449411242509
-0.2143429729729731	-0.29902107834635916
-0.21714549549549567	-0.302369023428969
-0.21994801801801822	-0.3057738628681066
-0.22275054054054078	-0.30920443499392225
-0.2255530630630631	-0.3126213082036208
-0.22835558558558566	-0.3159867855429015
-0.23115810810810822	-0.3192745520753589
-0.23396063063063077	-0.32247664650452446
-0.23676315315315333	-0.32560605107635077
-0.23956567567567588	-0.3286942089709395
-0.24236819819819821	-0.3317839636496677
-0.24517072072072077	-0.33491950083315813
-0.24797324324324332	-0.33813561157195327
-0.2507757657657659	-0.3414488070356184
-0.25357828828828843	-0.3448524372662406
-0.256380810810811	-0.34831706467842705
-0.25918333333333354	-0.35179611226948515
-0.2619858558558559	-0.3552355311484122
-0.26478837837837843	-0.3585852267301135
-0.267590900900901	-0.36180951541236733
-0.27039342342342354	-0.36489409980359255
-0.2731959459459461	-0.3678479239955586
-0.27599846846846865	-0.37069959303412553
-0.2788009909909912	-0.37348946625023793
-0.28160351351351354	-0.3762596664745
-0.2844060360360361	-0.3790447539754304
-0.28720855855855865	-0.3818655312642256
-0.2900110810810812	-0.3847274390645957
-0.29281360360360376	-0.38762356586919317
-0.2956161261261263	-0.39054086153286316
-0.29841864864864887	-0.39346717278198595
-0.3012211711711712	-0.3963965286913926
-0.30402369369369375	-0.39933077755135216
-0.3068262162162163	-0.40227701122840054
-0.30962873873873886	-0.4052417772903487
-0.3124312612612614	-0.40822434392084794
-0.31523378378378397	-0.41121179553568554
-0.3180363063063065	-0.414178279671254
-0.32083882882882886	-0.41708940092892804
-0.3236413513513514	-0.4199109720077483
-0.32644387387387397	-0.4226196734220136
-0.3292463963963965	-0.4252122220823834
-0.3320489189189191	-0.4277097782314149
-0.33485144144144163	-0.4301555605500617
-0.3376539639639642	-0.4326056496591183
-0.3404564864864865	-0.43511512485214543
-0.3432590090090091	-0.43772329982390157
-0.34606153153153163	-0.4404423486394631
-0.3488640540540542	-0.44325282526561144
-0.35166657657657674	-0.44610767727667017
-0.3544690990990993	-0.44894389915560445
-0.3572716216216216	-0.451698714716024
-0.3600741441441442	-0.45432582295460644
-0.36287666666666674	-0.4568072113957316
-0.3656791891891893	-0.4591573449076116
-0.36848171171171185	-0.461418767296895
-0.3712842342342344	-0.46365061454572326
-0.37408675675675696	-0.4659134799880003
-0.3768892792792793	-0.4682549230333014
-0.37969180180180184	-0.4706994639504321
-0.3824943243243244	-0.4732453624020088
-0.38529684684684695	-0.4758683739891794
-0.3880993693693695	-0.47853069762617717
-0.39090189189189206	-0.48119206287470634
-0.3937044144144146	-0.4838196823222721
-0.39650693693693695	-0.4863945708231413
-0.3993094594594595	-0.4889131517776397
-0.40211198198198206	-0.4913845986998272
-0.4049145045045046	-0.4938254907504795
-0.40771702702702717	-0.49625378507643747
-0.4105195495495496	-0.4986838064534671
-0.41332207207207217	-0.5011231709814887
-0.4161245945945947	-0.5035716850552636
-0.4189271171171173	-0.5060216601429075
-0.4217296396396397	-0.5084589546365084
-0.4245321621621623	-0.5108643536813917
-0.42733468468468483	-0.5132153792390335
-0.4301372072072073	-0.5154889556366585
-0.4329397297297298	-0.5176652855435858
-0.4357422522522524	-0.5197327653854128
-0.4385447747747748	-0.5216929798131333
-0.4413472972972974	-0.5235641328548406
-0.44414981981981994	-0.525381096761707
-0.4469523423423425	-0.5271908340418449
-0.44975486486486493	-0.5290432332824506
-0.4525573873873875	-0.5309790395889622
-0.45535990990991004	-0.5330179834572901
-0.4581624324324325	-0.5351508266350292
-0.46096495495495504	-0.5373384701200291
-0.4637674774774776	-0.5395195139969177
-0.46657000000000015	-0.5416251610956694
-0.4693725225225226	-0.5435978803635649
-0.47217504504504515	-0.5454086392832272
-0.4749775675675677	-0.5470674160190954
-0.47778009009009015	-0.5486232954616914
-0.4805826126126127	-0.5501533651626767
-0.48338513513513526	-0.5517430095042221
-0.4861876576576578	-0.5534629864147416
-0.48899018018018026	-0.5553499216768196
-0.4917927027027028	-0.557396084483417
-0.49459522522522537	-0.5595516668325695
-0.4973977477477478	-0.5617390500990186
-0.5002002702702704	-0.5638748649755988
-0.5030027927927929	-0.5658932149070309
-0.5058053153153154	-0.5677630464844833
-0.5086078378378379	-0.5694944735178475
-0.5114103603603605	-0.5711323390276842
-0.514212882882883	-0.572739328426602
-0.5170154054054055	-0.5743742322517622
-0.519817927927928	-0.5760724341640737
-0.5226204504504506	-0.5778348901430576
-0.525422972972973	-0.5796290348790228
-0.5282254954954956	-0.5814011297505148
-0.5310280180180181	-0.583095838145533
-0.5338305405405407	-0.5846764947622838
-0.5366330630630631	-0.5861393725956389
-0.5394355855855857	-0.5875172769094722
-0.5422381081081082	-0.5888713217885851
-0.5450406306306307	-0.5902735977695869
-0.5478431531531532	-0.5917863520135204
-0.5506456756756758	-0.5934443370055504
-0.5534481981981982	-0.5952458355175418
-0.5562507207207208	-0.5971549588733673
-0.5590532432432433	-0.5991141348892887
-0.5618557657657659	-0.6010624752492759
-0.5646582882882883	-0.6029539839051568
-0.5674608108108109	-0.6047698606578349
-0.5702633333333335	-0.6065213074049293
-0.5730658558558559	-0.6082424882050308
-0.5758683783783785	-0.6099765214887042
-0.578670900900901	-0.6117595291463568
-0.5814734234234236	-0.6136081644639821
-0.584275945945946	-0.6155146261089692
-0.5870784684684686	-0.6174504808951166
-0.5898809909909911	-0.6193776079029646
-0.5926835135135136	-0.6212622554737941
-0.5954860360360361	-0.6230873139295011
-0.5982885585585587	-0.6248586849296676
-0.6010910810810811	-0.6266037419476463
-0.6038936036036037	-0.6283625647021345
-0.6066961261261262	-0.630174977652564
-0.6094986486486488	-0.6320676714858026
-0.6123011711711712	-0.6340454828589929
-0.6151036936936938	-0.636089397309474
-0.6179062162162163	-0.6381615918796655
-0.6207087387387388	-0.6402156243810905
-0.6235112612612613	-0.6422084182500526
-0.6263137837837839	-0.6441104015974307
-0.6291163063063064	-0.6459110379783795
-0.6319188288288289	-0.6476186526814344
-0.6347213513513514	-0.6492553045195906
-0.637523873873874	-0.6508488681412407
-0.6403263963963964	-0.652425065665172
-0.643128918918919	-0.6540018279190244
-0.6459314414414415	-0.6555873007573527
-0.6487339639639641	-0.6571814734439666
-0.6515364864864865	-0.6587802628876295
-0.6543390090090091	-0.6603802811767319
-0.6571415315315317	-0.6619825586749521
-0.6599440540540541	-0.663594071039362
-0.6627465765765767	-0.665226749594042
-0.6655490990990992	-0.6668944311736675
-0.6683516216216216	-0.6686087000555494
-0.6711541441441442	-0.6703747142954853
-0.6739566666666668	-0.6721879593659428
-0.6767591891891893	-0.6740325816136854
-0.6795617117117118	-0.6758816636200471
-0.6823642342342343	-0.677699577885725
-0.6851667567567569	-0.6794463644324975
-0.6879692792792793	-0.6810838352777128
-0.6907718018018019	-0.682582745061482
-0.6935743243243244	-0.6839299020568854
-0.696376846846847	-0.6851336655366159
-0.6991793693693694	-0.6862261065600835
-0.701981891891892	-0.6872604155819584
-0.7047844144144145	-0.6883030177990868
-0.707586936936937	-0.6894211959153363
-0.7103894594594595	-0.6906684901529091
-0.7131919819819821	-0.692071274336649
-0.7159945045045045	-0.6936202316307324
-0.7187970270270271	-0.6952696977864223
-0.7215995495495496	-0.6969460506656867
-0.7244020720720722	-0.6985639098252954
-0.7272045945945946	-0.7000465475261997
-0.7300071171171172	-0.7013453538607107
-0.7328096396396397	-0.7024530205585878
-0.7356121621621622	-0.7034065002138065
-0.7384146846846847	-0.7042784630174052
-0.7412172072072073	-0.7051591846140601
-0.7440197297297299	-0.7061336057954968
-0.7468222522522523	-0.7072598278367125
-0.7496247747747748	-0.7085550262959266
-0.7524272972972974	-0.7099927049424868
-0.7552298198198198	-0.7115119519181107
-0.7580323423423424	-0.7130358738203619
-0.760834864864865	-0.714493731226172
-0.7636373873873875	-0.7158402954355324
-0.76643990990991	-0.7170668958575204
-0.7692424324324325	-0.7182012257187853
-0.7720449549549551	-0.7192964024484703
-0.7748474774774775	-0.7204129691303343
-0.7776500000000001	-0.721599497750132
-0.7804525225225226	-0.7228776387282828
-0.7832550450450451	-0.7242358575431358
-0.7860575675675676	-0.7256332743975544
-0.7888600900900902	-0.7270119086145844
-0.7916626126126127	-0.728313211257289
-0.7944651351351352	-0.72949376649285
-0.7972676576576577	-0.7305356851800862
-0.8000701801801803	-0.7314491923001458
-0.8028727027027027	-0.7322674991813907
-0.8056752252252253	-0.7330363749560599
-0.8084777477477478	-0.733802158838117
-0.8112802702702704	-0.734601937662988
-0.8140827927927928	-0.7354583808090792
-0.8168853153153154	-0.7363798099873348
-0.8196878378378379	-0.7373642121256561
-0.8224903603603604	-0.7384047360351526
-0.8252928828828829	-0.7394941047676145
-0.8280954054054055	-0.7406262722891356
-0.8308979279279279	-0.7417951325207872
-0.8337004504504505	-0.7429915311989417
-0.836502972972973	-0.7442006577065099
-0.8393054954954956	-0.7454017830246376
-0.842108018018018	-0.746571311616264
-0.8449105405405406	-0.7476886279435107
-0.8477130630630632	-0.7487428364119858
-0.8505155855855856	-0.7497377820889034
-0.8533181081081082	-0.7506930218256831
-0.8561206306306307	-0.751639647559171
-0.8589231531531533	-0.7526116425854726
-0.8617256756756757	-0.7536351537679564
-0.8645281981981983	-0.7547190630891651
-0.8673307207207208	-0.7558501379620044
-0.8701332432432433	-0.7569947991378321
-0.8729357657657658	-0.7581075278411911
-0.8757382882882884	-0.7591437786549138
-0.8785408108108108	-0.7600736794892166
-0.8813433333333334	-0.7608923264984319
-0.8841458558558559	-0.7616233142635487
-0.8869483783783785	-0.7623140585147828
-0.8897509009009009	-0.7630239001311032
-0.8925534234234235	-0.7638081854487627
-0.895355945945946	-0.7647028212727784
-0.8981584684684685	-0.7657137972201434
-0.900960990990991	-0.7668148408335489
-0.9037635135135136	-0.7679541032640178
-0.9065660360360361	-0.769068220068542
-0.9093685585585587	-0.7700999839374959
-0.9121710810810811	-0.7710147980552855
-0.9149736036036036	-0.7718113419141658
-0.9177761261261261	-0.7725233927207096
-0.9205786486486487	-0.773212083610124
-0.9233811711711712	-0.7739504121719675
-0.9261836936936938	-0.774803872615118
-0.9289862162162162	-0.7758121466656827
-0.9317887387387388	-0.7769765951433597
-0.9345912612612612	-0.7782569076495014
-0.9373937837837838	-0.7795780456857562
-0.9401963063063064	-0.780846101591744
-0.9429988288288289	-0.7819694962272596
-0.9458013513513515	-0.7828805736949689
-0.9486038738738739	-0.7835524449226506
-0.9514063963963965	-0.7840069406184792
-0.9542089189189189	-0.7843115381258385
-0.9570114414414415	-0.7845656765467264
-0.959813963963964	-0.7848793867083915
-0.9626164864864866	-0.7853490463116749
-0.9654190090090091	-0.7860358616020409
-0.9682215315315316	-0.7869521508075609
-0.9710240540540541	-0.7880587432657103
-0.9738265765765766	-0.7892741982690471
-0.9766290990990991	-0.7904937042344632
-0.9794316216216217	-0.7916131445670278
-0.9822341441441442	-0.7925525265241649
-0.9850366666666668	-0.7932731240328006
-0.9878391891891892	-0.7937842799334182
-0.9906417117117118	-0.7941384588393824
-0.9934442342342342	-0.7944161539193149
-0.9962467567567568	-0.7947048258535953
-0.9990492792792793	-0.7950774891657596
-1.0018518018018019	-0.7955764650259127
-1.0046543243243244	-0.7962062235646313
-1.0074568468468468	-0.7969366043495261
-1.0102593693693693	-0.7977147934534412
-1.0130618918918919	-0.7984820909216799
-1.0158644144144144	-0.7991903927895887
-1.018666936936937	-0.7998137314514056
-1.0214694594594596	-0.800351996377354
-1.024271981981982	-0.8008265117097948
-1.0270745045045047	-0.8012696674396533
-1.029877027027027	-0.8017125032895811
-1.0326795495495495	-0.8021745205311764
-1.035482072072072	-0.8026589722716919
-1.0382845945945947	-0.8031548358653134
-1.0410871171171172	-0.8036443055613753
-1.0438896396396395	-0.8041127540438411
-1.046692162162162	-0.8045573215595822
-1.0494946846846847	-0.8049908482313171
-1.0522972072072072	-0.8054395611023232
-1.0550997297297298	-0.8059351722346558
-1.0579022522522523	-0.8065040652513275
-1.0607047747747749	-0.8071573507471317
-1.0635072972972974	-0.8078853734966752
-1.06630981981982	-0.808658814269874
-1.0691123423423423	-0.809436325261037
-1.0719148648648649	-0.8101764100672765
-1.0747173873873874	-0.810849759055005
-1.07751990990991	-0.8114479921354617
-1.0803224324324325	-0.8119858459987868
-1.0831249549549549	-0.8124959286229447
-1.0859274774774774	-0.8130175744943244
-1.08873	-0.8135832832826346
-1.0915325225225225	-0.8142070741079893
-1.094335045045045	-0.8148785540776753
-1.0971375675675676	-0.8155647467416383
-1.0999400900900902	-0.8162193079286579
-1.1027426126126127	-0.8167964377193048
-1.1055451351351353	-0.8172653068346879
-1.1083476576576576	-0.8176206154711453
-1.1111501801801802	-0.8178860459913385
-1.1139527027027027	-0.8181094930798494
-1.1167552252252253	-0.8183513952331795
-1.1195577477477479	-0.8186695048337354
-1.1223602702702702	-0.8191044232483228
-1.1251627927927927	-0.8196699214415903
-1.1279653153153153	-0.8203505928907463
-1.1307678378378379	-0.821107217150898
-1.1335703603603604	-0.8218880121318579
-1.136372882882883	-0.8226423673098571
-1.1391754054054055	-0.8233331165474131
-1.141977927927928	-0.8239440371141777
-1.1447804504504504	-0.8244808150106793
-1.147582972972973	-0.8249657011300056
-1.1503854954954955	-0.8254279020511989
-1.153188018018018	-0.8258928837953778
-1.1559905405405406	-0.8263739194036532
-1.1587930630630632	-0.8268683804031107
-1.1615955855855855	-0.8273597383190785
-1.164398108108108	-0.8278244743441028
-1.1672006306306306	-0.8282416106385895
-1.1700031531531532	-0.8286017954064668
-1.1728056756756757	-0.8289130056626668
-1.1756081981981983	-0.8292009255555279
-1.1784107207207208	-0.8295036237330593
-1.1812132432432432	-0.8298618446275356
-1.1840157657657657	-0.8303075673658677
-1.1868182882882883	-0.830854091014827
-1.1896208108108108	-0.831490594659041
-1.1924233333333334	-0.8321829643275853
-1.195225855855856	-0.8328809802149543
-1.1980283783783783	-0.8335301785840388
-1.2008309009009008	-0.8340853400429072
-1.2036334234234234	-0.8345220055745232
-1.206435945945946	-0.8348428647520484
-1.2092384684684685	-0.8350772030344049
-1.212040990990991	-0.8352734825357294
-1.2148435135135136	-0.8354870383364597
-1.2176460360360362	-0.8357662496375352
-1.2204485585585585	-0.8361409765010706
-1.223251081081081	-0.8366163888484033
-1.2260536036036036	-0.8371737285432657
-1.2288561261261262	-0.8377774971055336
-1.2316586486486487	-0.8383866670389961
-1.2344611711711713	-0.8389663614245453
-1.2372636936936936	-0.8394964062646415
-1.2400662162162162	-0.8399742612804444
-1.2428687387387387	-0.8404117382343186
-1.2456712612612613	-0.84082700999078
-1.2484737837837838	-0.8412350051188906
-1.2512763063063064	-0.8416398241547909
-1.254078828828829	-0.8420320931171712
-1.2568813513513515	-0.8423923989435522
-1.2596838738738738	-0.8426997120508586
-1.2624863963963964	-0.8429417632477012
-1.265288918918919	-0.8431234071073604
-1.2680914414414415	-0.843269457260158
-1.270893963963964	-0.8434202394852335
-1.2736964864864866	-0.8436206302218212
-1.276499009009009	-0.843905785559754
-1.2793015315315315	-0.844288251738369
-1.282104054054054	-0.8447510955757993
-1.2849065765765766	-0.8452500160922106
-1.2877090990990991	-0.8457245710056589
-1.2905116216216217	-0.8461155754068546
-1.2933141441441443	-0.8463834455967237
-1.2961166666666666	-0.846521596835869
-1.2989191891891891	-0.8465602781598109
-1.3017217117117117	-0.8465591138549827
-1.3045242342342342	-0.8465902280841401
-1.3073267567567568	-0.8467169783411352
-1.3101292792792794	-0.8469749395795729
-1.312931801801802	-0.8473612623294957
-1.3157343243243242	-0.8478359705305691
-1.3185368468468468	-0.8483349547456314
-1.3213393693693694	-0.8487905885024112
-1.324141891891892	-0.8491533280381132
-1.3269444144144145	-0.8494072382123897
-1.329746936936937	-0.849574307660451
-1.3325494594594596	-0.8497060782579855
-1.335351981981982	-0.8498653207136483
-1.3381545045045045	-0.8501038347156556
-1.340957027027027	-0.8504437988553583
-1.3437595495495496	-0.8508689608938276
-1.3465620720720721	-0.8513286951108732
-1.3493645945945947	-0.851753640628023
-1.352167117117117	-0.852077723636152
-1.3549696396396396	-0.852259189022649
-1.3577721621621621	-0.8522935786278677
-1.3605746846846847	-0.8522143081966849
-1.3633772072072072	-0.852080704889383
-1.3661797297297298	-0.8519576440551054
-1.3689822522522523	-0.8518938046456404
-1.3717847747747747	-0.851906050603378
-1.3745872972972972	-0.8519753573636333
-1.3773898198198198	-0.8520557377990483
-1.3801923423423423	-0.852093129410843
-1.382994864864865	-0.85204772354206
[truncated: 6 more rows]
