# Supplementary material for: Isolation of a planar π-aromatic Bi5− ring in a cobalt-based inverse-sandwich-type complex
Source: Nat Chem. 2025 Jan 20;17(4):547–55. doi: 10.1038/s41557-024-01713-8 (PMC11964920; doi:10.1038/s41557-024-01713-8)
Supplement: Supplementary file 4 — Original magnetic data of compound 1 and origin file of Fig. 3. [file 41557_2024_1713_MOESM4_ESM.zip › sr_and_T/29.json]

{
   "comment": "corrected Loops",
   "temperature": 1,
   "measures": [
      {
         "sr": 0.032,
         "angle": 0,
         "trans": 0,
         "cool_t": 1,
         "comment": "to H_stop",
         "data": [
            [
               -1.3999,
               -0.8654157351894931
            ],
            [
               -1.3970974874874873,
               -0.8652763281506127
            ],
            [
               -1.394294974974975,
               -0.8653247588375214
            ],
            [
               -1.3914924624624623,
               -0.8654983754545111
            ],
            [
               -1.3886899499499499,
               -0.865704987129099
            ],
            [
               -1.3858874374374373,
               -0.8658441176642948
            ],
            [
               -1.3830849249249249,
               -0.8658307822391058
            ],
            [
               -1.3802824124124122,
               -0.8656156447634995
            ],
            [
               -1.3774798998998998,
               -0.8651962475419936
            ],
            [
               -1.3746773873873872,
               -0.8646163625932555
            ],
            [
               -1.3718748748748748,
               -0.8639537458403777
            ],
            [
               -1.3690723623623622,
               -0.8632997499589127
            ],
            [
               -1.3662698498498498,
               -0.8627364371331316
            ],
            [
               -1.3634673373373372,
               -0.8623173862291039
            ],
            [
               -1.3606648248248248,
               -0.8620571584788776
            ],
            [
               -1.3578623123123121,
               -0.8619317612139122
            ],
            [
               -1.3550597997997997,
               -0.8618892389555926
            ],
            [
               -1.3522572872872871,
               -0.8618666976270983
            ],
            [
               -1.3494547747747747,
               -0.8618084615630685
            ],
            [
               -1.346652262262262,
               -0.8616801068772159
            ],
            [
               -1.3438497497497497,
               -0.8614747177948205
            ],
            [
               -1.341047237237237,
               -0.8612103057380626
            ],
            [
               -1.3382447247247247,
               -0.8609200641107723
            ],
            [
               -1.335442212212212,
               -0.860639154502193
            ],
            [
               -1.3326396996996996,
               -0.8603924522030078
            ],
            [
               -1.329837187187187,
               -0.8601869819266775
            ],
            [
               -1.3270346746746746,
               -0.8600109715776656
            ],
            [
               -1.324232162162162,
               -0.8598391961702172
            ],
            [
               -1.3214296496496496,
               -0.8596423269312664
            ],
            [
               -1.318627137137137,
               -0.8593969409165345
            ],
            [
               -1.3158246246246246,
               -0.8590929458215206
            ],
            [
               -1.313022112112112,
               -0.8587362975652082
            ],
            [
               -1.3102195995995995,
               -0.8583465782768747
            ],
            [
               -1.307417087087087,
               -0.8579506600668989
            ],
            [
               -1.3046145745745745,
               -0.8575747744020682
            ],
            [
               -1.301812062062062,
               -0.8572375458226544
            ],
            [
               -1.2990095495495495,
               -0.8569459526047665
            ],
            [
               -1.2962070370370369,
               -0.8566950389852257
            ],
            [
               -1.2934045245245245,
               -0.8564709600005578
            ],
            [
               -1.2906020120120119,
               -0.8562560049406882
            ],
            [
               -1.2877994994994995,
               -0.8560338721634637
            ],
            [
               -1.2849969869869868,
               -0.8557936839773445
            ],
            [
               -1.2821944744744744,
               -0.8555318610769582
            ],
            [
               -1.2793919619619618,
               -0.8552517393106893
            ],
            [
               -1.2765894494494494,
               -0.8549614371773268
            ],
            [
               -1.2737869369369368,
               -0.8546708089870347
            ],
            [
               -1.2709844244244244,
               -0.8543883317210277
            ],
            [
               -1.2681819119119118,
               -0.8541185779143575
            ],
            [
               -1.2653793993993994,
               -0.8538606721454762
            ],
            [
               -1.2625768868868867,
               -0.8536079285517253
            ],
            [
               -1.2597743743743743,
               -0.853348748379408
            ],
            [
               -1.2569718618618617,
               -0.8530687632603992
            ],
            [
               -1.2541693493493493,
               -0.8527540524094042
            ],
            [
               -1.2513668368368367,
               -0.8523949903427896
            ],
            [
               -1.2485643243243243,
               -0.8519899395676703
            ],
            [
               -1.2457618118118117,
               -0.851547731729623
            ],
            [
               -1.2429592992992993,
               -0.8510878673585285
            ],
            [
               -1.2401567867867866,
               -0.8506377470838822
            ],
            [
               -1.2373542742742742,
               -0.8502270256182313
            ],
            [
               -1.2345517617617616,
               -0.8498801709696507
            ],
            [
               -1.2317492492492492,
               -0.8496091829739768
            ],
            [
               -1.2289467367367366,
               -0.849408804907694
            ],
            [
               -1.2261442242242242,
               -0.8492561868579864
            ],
            [
               -1.2233417117117116,
               -0.849115808793923
            ],
            [
               -1.2205391991991992,
               -0.8489488216457437
            ],
            [
               -1.2177366866866866,
               -0.8487243346165736
            ],
            [
               -1.2149341741741742,
               -0.8484291651579479
            ],
            [
               -1.2121316616616615,
               -0.8480726362774593
            ],
            [
               -1.2093291491491491,
               -0.8476842838861606
            ],
            [
               -1.2065266366366365,
               -0.8473045284975653
            ],
            [
               -1.203724124124124,
               -0.8469708037009998
            ],
            [
               -1.2009216116116115,
               -0.8467034811216235
            ],
            [
               -1.198119099099099,
               -0.846496466729592
            ],
            [
               -1.1953165865865865,
               -0.8463162351895966
            ],
            [
               -1.192514074074074,
               -0.8461105358081991
            ],
            [
               -1.1897115615615614,
               -0.845824788920626
            ],
            [
               -1.186909049049049,
               -0.8454213478744549
            ],
            [
               -1.1841065365365364,
               -0.8448953459630242
            ],
            [
               -1.181304024024024,
               -0.8442814004585073
            ],
            [
               -1.1785015115115114,
               -0.843647983904291
            ],
            [
               -1.175698998998999,
               -0.8430800891267829
            ],
            [
               -1.1728964864864864,
               -0.8426547155935767
            ],
            [
               -1.170093973973974,
               -0.8424163897835353
            ],
            [
               -1.1672914614614613,
               -0.8423604312681298
            ],
            [
               -1.164488948948949,
               -0.8424296990835274
            ],
            [
               -1.1616864364364363,
               -0.8425266220825987
            ],
            [
               -1.158883923923924,
               -0.8425376281630134
            ],
            [
               -1.1560814114114113,
               -0.8423631354276562
            ],
            [
               -1.153278898898899,
               -0.841944357093799
            ],
            [
               -1.1504763863863863,
               -0.8412789720620358
            ],
            [
               -1.1476738738738739,
               -0.8404210218195154
            ],
            [
               -1.1448713613613613,
               -0.8394651840829777
            ],
            [
               -1.1420688488488488,
               -0.8385203190123405
            ],
            [
               -1.1392663363363362,
               -0.8376803625662832
            ],
            [
               -1.1364638238238238,
               -0.8370012399583675
            ],
            [
               -1.1336613113113112,
               -0.836490324249364
            ],
            [
               -1.1308587987987986,
               -0.8361108077918208
            ],
            [
               -1.1280562862862862,
               -0.8357985780108902
            ],
            [
               -1.1252537737737738,
               -0.8354853681365574
            ],
            [
               -1.1224512612612612,
               -0.8351203160769185
            ],
            [
               -1.1196487487487485,
               -0.8346830837321371
            ],
            [
               -1.1168462362362361,
               -0.834184934798641
            ],
            [
               -1.1140437237237237,
               -0.8336584706117163
            ],
            [
               -1.111241211211211,
               -0.833140582607392
            ],
            [
               -1.1084386986986985,
               -0.832655291078778
            ],
            [
               -1.105636186186186,
               -0.8322028355429198
            ],
            [
               -1.1028336736736737,
               -0.8317588493923291
            ],
            [
               -1.100031161161161,
               -0.8312836482928602
            ],
            [
               -1.0972286486486484,
               -0.8307379649325954
            ],
            [
               -1.094426136136136,
               -0.8300991768839265
            ],
            [
               -1.0916236236236236,
               -0.8293719750332675
            ],
            [
               -1.088821111111111,
               -0.8285894916967599
            ],
            [
               -1.0860185985985984,
               -0.8278043658259104
            ],
            [
               -1.083216086086086,
               -0.8270728084540202
            ],
            [
               -1.0804135735735736,
               -0.8264371676347517
            ],
            [
               -1.077611061061061,
               -0.8259129381114549
            ],
            [
               -1.0748085485485483,
               -0.8254845033711233
            ],
            [
               -1.072006036036036,
               -0.8251107753552455
            ],
            [
               -1.0692035235235235,
               -0.8247384564737552
            ],
            [
               -1.066401011011011,
               -0.824318122124606
            ],
            [
               -1.0635984984984983,
               -0.8238175832564326
            ],
            [
               -1.060795985985986,
               -0.8232282454809816
            ],
            [
               -1.0579934734734735,
               -0.8225629154129163
            ],
            [
               -1.0551909609609609,
               -0.8218466753440349
            ],
            [
               -1.0523884484484483,
               -0.8211048806507626
            ],
            [
               -1.0495859359359359,
               -0.8203531563387705
            ],
            [
               -1.0467834234234235,
               -0.8195932203225998
            ],
            [
               -1.0439809109109108,
               -0.818815881871591
            ],
            [
               -1.0411783983983982,
               -0.8180096213782435
            ],
            [
               -1.0383758858858858,
               -0.817170880874144
            ],
            [
               -1.0355733733733734,
               -0.8163114520026604
            ],
            [
               -1.0327708608608608,
               -0.8154594255032681
            ],
            [
               -1.0299683483483482,
               -0.8146526623809117
            ],
            [
               -1.0271658358358358,
               -0.8139267231638273
            ],
            [
               -1.0243633233233234,
               -0.8133015206297282
            ],
            [
               -1.0215608108108107,
               -0.8127717455811673
            ],
            [
               -1.0187582982982981,
               -0.8123050214066945
            ],
            [
               -1.0159557857857857,
               -0.8118491297676618
            ],
            [
               -1.0131532732732733,
               -0.811346440908323
            ],
            [
               -1.0103507607607607,
               -0.8107510337792356
            ],
            [
               -1.007548248248248,
               -0.8100428716685777
            ],
            [
               -1.0047457357357357,
               -0.8092342363391349
            ],
            [
               -1.0019432232232233,
               -0.8083661479833534
            ],
            [
               -0.9991407107107106,
               -0.8074958366134118
            ],
            [
               -0.9963381981981981,
               -0.8066793184195602
            ],
            [
               -0.9935356856856856,
               -0.8059547283731657
            ],
            [
               -0.9907331731731731,
               -0.8053317223715791
            ],
            [
               -0.9879306606606606,
               -0.8047901277419751
            ],
            [
               -0.9851281481481481,
               -0.8042878581032246
            ],
            [
               -0.9823256356356356,
               -0.8037750344691845
            ],
            [
               -0.9795231231231231,
               -0.8032093334948348
            ],
            [
               -0.9767206106106106,
               -0.8025674504297068
            ],
            [
               -0.973918098098098,
               -0.8018492054549649
            ],
            [
               -0.9711155855855855,
               -0.801073594727586
            ],
            [
               -0.968313073073073,
               -0.8002689629791596
            ],
            [
               -0.9655105605605605,
               -0.7994614171336756
            ],
            [
               -0.962708048048048,
               -0.7986659416004543
            ],
            [
               -0.9599055355355355,
               -0.7978833490532433
            ],
            [
               -0.957103023023023,
               -0.797103752725974
            ],
            [
               -0.9543005105105105,
               -0.7963146262207274
            ],
            [
               -0.951497997997998,
               -0.7955097190160249
            ],
            [
               -0.9486954854854854,
               -0.7946947927314321
            ],
            [
               -0.9458929729729728,
               -0.793887439741109
            ],
            [
               -0.9430904604604604,
               -0.7931106449066292
            ],
            [
               -0.9402879479479478,
               -0.7923823409977383
            ],
            [
               -0.9374854354354354,
               -0.7917050003376934
            ],
            [
               -0.9346829229229228,
               -0.7910595999488539
            ],
            [
               -0.9318804104104104,
               -0.7904069436392372
            ],
            [
               -0.9290778978978977,
               -0.7896967775523596
            ],
            [
               -0.9262753853853853,
               -0.7888822960926469
            ],
            [
               -0.9234728728728727,
               -0.7879355249397946
            ],
            [
               -0.9206703603603603,
               -0.7868584636314626
            ],
            [
               -0.9178678478478477,
               -0.7856860237228513
            ],
            [
               -0.9150653353353353,
               -0.7844793451340641
            ],
            [
               -0.9122628228228227,
               -0.7833111589842552
            ],
            [
               -0.9094603103103103,
               -0.7822474458969388
            ],
            [
               -0.9066577977977976,
               -0.7813308439906259
            ],
            [
               -0.9038552852852852,
               -0.7805706931596798
            ],
            [
               -0.9010527727727726,
               -0.7799424685146304
            ],
            [
               -0.8982502602602602,
               -0.7793963864865726
            ],
            [
               -0.8954477477477477,
               -0.778872156922506
            ],
            [
               -0.8926452352352352,
               -0.7783151182837972
            ],
            [
               -0.8898427227227227,
               -0.7776888579111018
            ],
            [
               -0.8870402102102102,
               -0.7769808592044573
            ],
            [
               -0.8842376976976977,
               -0.7762001827240821
            ],
            [
               -0.8814351851851852,
               -0.7753688124943425
            ],
            [
               -0.8786326726726726,
               -0.7745102066568741
            ],
            [
               -0.8758301601601601,
               -0.7736391948421051
            ],
            [
               -0.8730276476476476,
               -0.7727565467419035
            ],
            [
               -0.8702251351351351,
               -0.7718496664147649
            ],
            [
               -0.8674226226226226,
               -0.7708986461029397
            ],
            [
               -0.8646201101101101,
               -0.7698851165699698
            ],
            [
               -0.8618175975975975,
               -0.7688005376130577
            ],
            [
               -0.859015085085085,
               -0.7676509812260498
            ],
            [
               -0.8562125725725724,
               -0.7664568464395916
            ],
            [
               -0.8534100600600599,
               -0.7652477676349301
            ],
            [
               -0.8506075475475474,
               -0.7640545867969109
            ],
            [
               -0.8478050350350349,
               -0.7629011265839041
            ],
            [
               -0.8450025225225224,
               -0.7617983908514658
            ],
            [
               -0.8422000100100099,
               -0.7607428484410215
            ],
            [
               -0.8393974974974974,
               -0.7597190219887893
            ],
            [
               -0.8365949849849849,
               -0.7587052241192755
            ],
            [
               -0.8337924724724723,
               -0.7576804088521629
            ],
            [
               -0.8309899599599598,
               -0.7566299716850067
            ],
            [
               -0.8281874474474473,
               -0.7555489000228979
            ],
            [
               -0.8253849349349348,
               -0.7544416788796694
            ],
            [
               -0.8225824224224223,
               -0.7533194160215662
            ],
            [
               -0.8197799099099098,
               -0.7521954189221577
            ],
            [
               -0.8169773973973973,
               -0.7510807323508273
            ],
            [
               -0.8141748848848848,
               -0.7499809231249233
            ],
            [
               -0.8113723723723723,
               -0.7488948358116854
            ],
            [
               -0.8085698598598597,
               -0.747815380046611
            ],
            [
               -0.8057673473473472,
               -0.7467318689393686
            ],
            [
               -0.8029648348348347,
               -0.7456331380607454
            ],
            [
               -0.8001623223223222,
               -0.7445106467369205
            ],
            [
               -0.7973598098098097,
               -0.7433609172569375
            ],
            [
               -0.7945572972972972,
               -0.7421868900165033
            ],
            [
               -0.7917547847847847,
               -0.7409979780746937
            ],
            [
               -0.7889522722722722,
               -0.7398087685217251
            ],
            [
               -0.7861497597597596,
               -0.7386364706177398
            ],
            [
               -0.7833472472472471,
               -0.7374973983545949
            ],
            [
               -0.7805447347347346,
               -0.736403012920225
            ],
            [
               -0.7777422222222221,
               -0.7353562919511549
            ],
            [
               -0.7749397097097096,
               -0.7343493352962682
            ],
            [
               -0.7721371971971971,
               -0.7333630461571761
            ],
            [
               -0.7693346846846846,
               -0.7323693750253074
            ],
            [
               -0.7665321721721721,
               -0.731336013986218
            ],
            [
               -0.7637296596596596,
               -0.7302327254881399
            ],
            [
               -0.760927147147147,
               -0.7290379039191438
            ],
            [
               -0.7581246346346345,
               -0.7277437218367673
            ],
            [
               -0.755322122122122,
               -0.7263584387123756
            ],
            [
               -0.7525196096096095,
               -0.7249051294813702
            ],
            [
               -0.749717097097097,
               -0.7234170412000542
            ],
            [
               -0.7469145845845845,
               -0.7219307169180696
            ],
            [
               -0.744112072072072,
               -0.7204786345367744
            ],
            [
               -0.7413095595595595,
               -0.7190831931301972
            ],
            [
               -0.738507047047047,
               -0.7177534159921549
            ],
            [
               -0.7357045345345344,
               -0.7164848951802021
            ],
            [
               -0.7329020220220219,
               -0.7152625738012726
            ],
            [
               -0.7300995095095094,
               -0.7140652659820296
            ],
            [
               -0.7272969969969969,
               -0.7128705653077367
            ],
            [
               -0.7244944844844844,
               -0.711659023021775
            ],
            [
               -0.7216919719719719,
               -0.7104170296402347
            ],
            [
               -0.7188894594594594,
               -0.7091384299615637
            ],
            [
               -0.7160869469469469,
               -0.7078252652104
            ],
            [
               -0.7132844344344343,
               -0.7064880151902233
            ],
            [
               -0.7104819219219218,
               -0.7051453524617554
            ],
            [
               -0.7076794094094093,
               -0.703822948450787
            ],
            [
               -0.7048768968968968,
               -0.7025506035406387
            ],
            [
               -0.7020743843843843,
               -0.7013571660495522
            ],
            [
               -0.6992718718718718,
               -0.700263421196854
            ],
            [
               -0.6964693593593593,
               -0.6992741762931296
            ],
            [
               -0.6936668468468468,
               -0.6983717344467035
            ],
            [
               -0.6908643343343343,
               -0.6975133589191082
            ],
            [
               -0.6880618218218217,
               -0.6966348342579711
            ],
            [
               -0.6852593093093092,
               -0.6956607797543524
            ],
            [
               -0.6824567967967967,
               -0.6945202936076382
            ],
            [
               -0.6796542842842842,
               -0.6931644422825356
            ],
            [
               -0.6768517717717717,
               -0.6915808130976371
            ],
            [
               -0.6740492592592592,
               -0.6898004184382045
            ],
            [
               -0.6712467467467467,
               -0.6878938758853315
            ],
            [
               -0.6684442342342342,
               -0.6859566615826612
            ],
            [
               -0.6656417217217216,
               -0.6840865413656607
            ],
            [
               -0.6628392092092091,
               -0.6823589784991942
            ],
            [
               -0.6600366966966966,
               -0.6808074481332821
            ],
            [
               -0.6572341841841841,
               -0.6794146417380051
            ],
            [
               -0.6544316716716716,
               -0.6781176542269112
            ],
            [
               -0.6516291591591591,
               -0.6768262012247471
            ],
            [
               -0.6488266466466466,
               -0.6754489371044577
            ],
            [
               -0.6460241341341341,
               -0.6739203098598551
            ],
            [
               -0.6432216216216216,
               -0.6722199985392885
            ],
            [
               -0.640419109109109,
               -0.670379044931653
            ],
            [
               -0.6376165965965965,
               -0.6684707365830529
            ],
            [
               -0.634814084084084,
               -0.6665889197825957
            ],
            [
               -0.6320115715715715,
               -0.6648202674778461
            ],
            [
               -0.629209059059059,
               -0.6632188702614787
            ],
            [
               -0.6264065465465465,
               -0.6617907616029124
            ],
            [
               -0.623604034034034,
               -0.6604928689551453
            ],
            [
               -0.6208015215215215,
               -0.6592464001653893
            ],
            [
               -0.617999009009009,
               -0.6579602651373675
            ],
            [
               -0.6151964964964964,
               -0.6565571940030018
            ],
            [
               -0.6123939839839839,
               -0.6549946467867723
            ],
            [
               -0.6095914714714714,
               -0.6532745307592519
            ],
            [
               -0.6067889589589589,
               -0.6514394551971683
            ],
            [
               -0.6039864464464464,
               -0.6495575019201837
            ],
            [
               -0.6011839339339339,
               -0.6477008867875602
            ],
            [
               -0.5983814214214214,
               -0.6459253812132434
            ],
            [
               -0.5955789089089089,
               -0.644256577621654
            ],
            [
               -0.5927763963963963,
               -0.6426864166785573
            ],
            [
               -0.5899738838838838,
               -0.6411798504751878
            ],
            [
               -0.5871713713713713,
               -0.6396883328508031
            ],
            [
               -0.5843688588588588,
               -0.6381650420558749
            ],
            [
               -0.5815663463463463,
               -0.6365768387671669
            ],
            [
               -0.5787638338338338,
               -0.6349097422254291
            ],
            [
               -0.5759613213213213,
               -0.6331673899423111
            ],
            [
               -0.5731588088088088,
               -0.631364488560053
            ],
            [
               -0.5703562962962963,
               -0.6295187509015274
            ],
            [
               -0.5675537837837837,
               -0.6276447905688523
            ],
            [
               -0.5647512712712712,
               -0.6257520566302178
            ],
            [
               -0.5619487587587587,
               -0.6238467990841725
            ],
            [
               -0.5591462462462462,
               -0.6219361611546668
            ],
            [
               -0.5563437337337337,
               -0.6200315758744834
            ],
            [
               -0.5535412212212212,
               -0.6181490565613436
            ],
            [
               -0.5507387087087087,
               -0.6163055129573697
            ],
            [
               -0.5479361961961962,
               -0.6145122288083584
            ],
            [
               -0.5451336836836836,
               -0.6127682378780629
            ],
            [
               -0.5423311711711711,
               -0.6110568208249723
            ],
            [
               -0.5395286586586586,
               -0.6093474435827022
            ],
            [
               -0.5367261461461461,
               -0.6076034578872787
            ],
            [
               -0.5339236336336336,
               -0.6057935359826063
            ],
            [
               -0.5311211211211211,
               -0.6039030419308289
            ],
            [
               -0.5283186086086086,
               -0.6019410981553256
            ],
            [
               -0.5255160960960961,
               -0.5999402556054014
            ],
            [
               -0.5227135835835836,
               -0.5979480860183026
            ],
            [
               -0.519911071071071,
               -0.5960128555510423
            ],
            [
               -0.5171085585585585,
               -0.5941676808375284
            ],
            [
               -0.514306046046046,
               -0.5924183614299617
            ],
            [
               -0.5115035335335335,
               -0.5907390789609529
            ],
            [
               -0.508701021021021,
               -0.5890776505706352
            ],
            [
               -0.5058985085085085,
               -0.5873688710929752
            ],
            [
               -0.503095995995996,
               -0.5855517766541057
            ],
            [
               -0.5002934834834833,
               -0.5835853687862348
            ],
            [
               -0.49749097097097084,
               -0.5814579160742013
            ],
            [
               -0.4946884584584583,
               -0.5791871963013573
            ],
            [
               -0.4918859459459458,
               -0.5768121555070475
            ],
            [
               -0.4890834334334333,
               -0.5743793317356505
            ],
            [
               -0.4862809209209208,
               -0.5719290041755076
            ],
            [
               -0.4834784084084083,
               -0.5694858288597996
            ],
            [
               -0.48067589589589577,
               -0.5670568188154801
            ],
            [
               -0.47787338338338325,
               -0.5646366481897146
            ],
            [
               -0.47507087087087074,
               -0.5622174847666075
            ],
            [
               -0.47226835835835823,
               -0.5597989126303952
            ],
            [
               -0.4694658458458457,
               -0.5573935966398653
            ],
            [
               -0.4666633333333332,
               -0.5550261129230306
            ],
            [
               -0.4638608208208207,
               -0.5527251448296776
            ],
            [
               -0.4610583083083082,
               -0.5505119654587894
            ],
            [
               -0.4582557957957957,
               -0.5483897571824335
            ],
            [
               -0.45545328328328316,
               -0.546338221946354
            ],
            [
               -0.45265077077077065,
               -0.5443161233374691
            ],
            [
               -0.44984825825825814,
               -0.5422715253695113
            ],
            [
               -0.4470457457457456,
               -0.5401566105641619
            ],
            [
               -0.4442432332332331,
               -0.5379421422897778
            ],
            [
               -0.4414407207207206,
               -0.5356265722340768
            ],
            [
               -0.4386382082082081,
               -0.5332365333595374
            ],
            [
               -0.4358356956956956,
               -0.5308183917032877
            ],
            [
               -0.43303318318318307,
               -0.5284236087544634
            ],
            [
               -0.43023067067067056,
               -0.5260927866868637
            ],
            [
               -0.42742815815815804,
               -0.5238436762019544
            ],
            [
               -0.42462564564564553,
               -0.5216669879680589
            ],
            [
               -0.421823133133133,
               -0.5195310971787996
            ],
            [
               -0.4190206206206205,
               -0.5173936666784176
            ],
            [
               -0.416218108108108,
               -0.5152159342291561
            ],
            [
               -0.4134155955955955,
               -0.5129747057423549
            ],
            [
               -0.410613083083083,
               -0.5106681709885534
            ],
            [
               -0.40781057057057046,
               -0.5083140608484631
            ],
            [
               -0.40500805805805795,
               -0.5059414713730735
            ],
            [
               -0.40220554554554544,
               -0.5035798446123636
            ],
            [
               -0.39940303303303293,
               -0.5012493454347818
            ],
            [
               -0.3966005205205205,
               -0.4989559890522804
            ],
            [
               -0.3937980080080079,
               -0.4966927633463605
            ],
            [
               -0.3909954954954955,
               -0.49444551898100536
            ],
            [
               -0.3881929829829829,
               -0.492200551597617
            ],
            [
               -0.3853904704704705,
               -0.48995029212058083
            ],
            [
               -0.38258795795795786,
               -0.48769452936059066
            ],
            [
               -0.37978544544544546,
               -0.4854366819955359
            ],
            [
               -0.37698293293293283,
               -0.4831769464093234
            ],
            [
               -0.37418042042042043,
               -0.48090571054503445
            ],
            [
               -0.3713779079079078,
               -0.47860076773212457
            ],
            [
               -0.3685753953953954,
               -0.4762304758357305
            ],
            [
               -0.3657728828828828,
               -0.47376259227961287
            ],
            [
               -0.3629703703703704,
               -0.4711760146910906
            ],
            [
               -0.36016785785785776,
               -0.4684710848300093
            ],
            [
               -0.35736534534534536,
               -0.4656741613174913
            ],
            [
               -0.35456283283283274,
               -0.4628339189308337
            ],
            [
               -0.35176032032032034,
               -0.46000971048522227
            ],
            [
               -0.3489578078078077,
               -0.45725528900562606
            ],
            [
               -0.3461552952952953,
               -0.45460311015738214
            ],
            [
               -0.3433527827827827,
               -0.4520545417122195
            ],
            [
               -0.3405502702702703,
               -0.44957947712967317
            ],
            [
               -0.33774775775775767,
               -0.4471256865643294
            ],
            [
               -0.33494524524524527,
               -0.4446348627715916
            ],
            [
               -0.33214273273273265,
               -0.4420599665930481
            ],
            [
               -0.32934022022022025,
               -0.43937803450436813
            ],
            [
               -0.3265377077077076,
               -0.43659427678200347
            ],
            [
               -0.323735195195195,
               -0.43373648531261755
            ],
            [
               -0.3209326826826826,
               -0.4308423194866595
            ],
            [
               -0.31813017017017,
               -0.4279446238577325
            ],
            [
               -0.3153276576576576,
               -0.42506056554079374
            ],
            [
               -0.31252514514514496,
               -0.422188792422609
            ],
            [
               -0.30972263263263256,
               -0.41931557180781837
            ],
            [
               -0.30692012012011993,
               -0.4164271849648138
            ],
            [
               -0.30411760760760753,
               -0.4135231429273601
            ],
            [
               -0.3013150950950949,
               -0.41062414392989344
            ],
            [
               -0.2985125825825825,
               -0.40777045390700284
            ],
            [
               -0.2957100700700699,
               -0.4050099931334632
            ],
            [
               -0.2929075575575575,
               -0.4023795614289095
            ],
            [
               -0.29010504504504486,
               -0.39988576878643034
            ],
            [
               -0.28730253253253246,
               -0.3974931005315926
            ],
            [
               -0.28450002002001984,
               -0.3951246668243216
            ],
            [
               -0.28169750750750744,
               -0.39267709235482495
            ],
            [
               -0.2788949949949948,
               -0.39004606465134906
            ],
            [
               -0.2760924824824824,
               -0.38715502604779484
            ],
            [
               -0.2732899699699698,
               -0.38397786631645947
            ],
            [
               -0.2704874574574574,
               -0.38054795063954067
            ],
            [
               -0.26768494494494477,
               -0.3769500178905636
            ],
            [
               -0.26488243243243237,
               -0.37329704054260204
            ],
            [
               -0.26207991991991975,
               -0.36969915694133093
            ],
            [
               -0.25927740740740735,
               -0.36623450875520597
            ],
            [
               -0.2564748948948947,
               -0.36293124217159395
            ],
            [
               -0.2536723823823823,
               -0.35976619587590475
            ],
            [
               -0.2508698698698697,
               -0.3566801482216647
            ],
            [
               -0.2480673573573573,
               -0.35360386936776733
            ],
            [
               -0.24526484484484468,
               -0.35048558138448715
            ],
            [
               -0.24246233233233228,
               -0.34731005981884056
            ],
            [
               -0.23965981981981965,
               -0.34410266813303936
            ],
            [
               -0.23685730730730725,
               -0.3409170509851719
            ],
            [
               -0.23405479479479463,
               -0.337811123452752
            ],
            [
               -0.23125228228228223,
               -0.33482029239642264
            ],
            [
               -0.2284497697697696,
               -0.3319379914241377
            ],
            [
               -0.2256472572572572,
               -0.3291111579222591
            ],
            [
               -0.22284474474474458,
               -0.3262530513440063
            ],
            [
               -0.22004223223223218,
               -0.323269618682672
            ],
            [
               -0.21723971971971956,
               -0.32009063056351994
            ],
            [
               -0.21443720720720716,
               -0.31669481563421925
            ],
            [
               -0.21163469469469454,
               -0.3131199615395679
            ],
            [
               -0.20883218218218214,
               -0.3094538788011085
            ],
            [
               -0.2060296696696695,
               -0.30580857284005375
            ],
            [
               -0.2032271571571571,
               -0.30228572796366887
            ],
            [
               -0.2004246446446445,
               -0.2989446853837569
            ],
            [
               -0.1976221321321321,
               -0.29578341805711417
            ],
            [
               -0.19481961961961947,
               -0.29273877957177424
            ],
            [
               -0.19201710710710707,
               -0.2897059606502378
            ],
            [
               -0.18921459459459444,
               -0.28657077694648325
            ],
            [
               -0.18641208208208204,
               -0.28324426854979307
            ],
            [
               -0.18360956956956942,
               -0.27968849593929795
            ],
            [
               -0.18080705705705702,
               -0.27592552930661235
            ],
            [
               -0.1780045445445444,
               -0.27202734398672834
            ],
            [
               -0.175202032032032,
               -0.26809067871430725
            ],
            [
               -0.17239951951951937,
               -0.26420572833654693
            ],
            [
               -0.16959700700700697,
               -0.26042923323272926
            ],
            [
               -0.16679449449449435,
               -0.25677059997016716
            ],
            [
               -0.16399198198198195,
               -0.25319489904619064
            ],
            [
               -0.16118946946946933,
               -0.24964065929378138
            ],
            [
               -0.15838695695695693,
               -0.24604538862449515
            ],
            [
               -0.1555844444444443,
               -0.24236939569656762
            ],
            [
               -0.1527819319319319,
               -0.23860950761104383
            ],
            [
               -0.14997941941941928,
               -0.23479822029351566
            ],
            [
               -0.14717690690690688,
               -0.2309892148042143
            ],
            [
               -0.14437439439439426,
               -0.22723508096683714
            ],
            [
               -0.14157188188188186,
               -0.22356577982345405
            ],
            [
               -0.13876936936936923,
               -0.21997593679404387
            ],
            [
               -0.13596685685685683,
               -0.21642570075563028
            ],
            [
               -0.1331643443443442,
               -0.2128548742200415
            ],
            [
               -0.1303618318318318,
               -0.20920513666327473
            ],
            [
               -0.1275593193193192,
               -0.20544219345960002
            ],
            [
               -0.12475680680680679,
               -0.20156964441648545
            ],
            [
               -0.12195429429429416,
               -0.19762928191781942
            ],
            [
               -0.11915178178178176,
               -0.19368735731487863
            ],
            [
               -0.11634926926926914,
               -0.1898113836645956
            ],
            [
               -0.11354675675675674,
               -0.18604549691662958
            ],
            [
               -0.11074424424424412,
               -0.18239305705097497
            ],
            [
               -0.10794173173173172,
               -0.1788127948497653
            ],
            [
               -0.1051392192192191,
               -0.175230214338843
            ],
            [
               -0.10233670670670669,
               -0.17156072806337402
            ],
            [
               -0.09953419419419407,
               -0.16773693155203823
            ],
            [
               -0.09673168168168167,
               -0.16373091123890943
            ],
            [
               -0.09392916916916905,
               -0.15956404611462494
            ],
            [
               -0.09112665665665665,
               -0.1553008796044424
            ],
            [
               -0.08832414414414402,
               -0.15102891750163477
            ],
            [
               -0.08552163163163162,
               -0.1468308800662418
            ],
            [
               -0.082719119119119,
               -0.14275844690615203
            ],
            [
               -0.0799166066066066,
               -0.13881605964548888
            ],
            [
               -0.07711409409409398,
               -0.13496006342809702
            ],
            [
               -0.07431158158158158,
               -0.13111347175189225
            ],
            [
               -0.07150906906906895,
               -0.12719157531768266
            ],
            [
               -0.06870655655655655,
               -0.12313012874378171
            ],
            [
               -0.06590404404404393,
               -0.11890704653182566
            ],
            [
               -0.06310153153153153,
               -0.11455064451654146
            ],
            [
               -0.06029901901901891,
               -0.11013176204568759
            ],
            [
               -0.057496506506506506,
               -0.10574219569609666
            ],
            [
               -0.054693993993993884,
               -0.10146614872875143
            ],
            [
               -0.05189148148148148,
               -0.09735353065815272
            ],
            [
               -0.04908896896896886,
               -0.09340331122185747
            ],
            [
               -0.04628645645645646,
               -0.08956199932915593
            ],
            [
               -0.04348394394394384,
               -0.08573770025752847
            ],
            [
               -0.040681431431431436,
               -0.0818255439848134
            ],
            [
               -0.037878918918918814,
               -0.077736977789162
            ],
            [
               -0.03507640640640641,
               -0.07342441939265337
            ],
            [
               -0.03227389389389379,
               -0.06889429057153862
            ],
            [
               -0.02947138138138139,
               -0.06420495734039988
            ],
            [
               -0.026668868868868767,
               -0.05945049490815779
            ],
            [
               -0.023866356356356366,
               -0.05473516971338643
            ],
            [
               -0.021063843843843744,
               -0.050145967173599315
            ],
            [
               -0.018261331331331343,
               -0.045730769878737476
            ],
            [
               -0.01545881881881872,
               -0.041487931017636814
            ],
            [
               -0.01265630630630632,
               -0.0373696168750175
            ],
            [
               -0.009853793793793697,
               -0.033297423052883635
            ],
            [
               -0.007051281281281296,
               -0.02918549507724566
            ],
            [
               -0.004248768768768674,
               -0.024964571562006155
            ],
            [
               -0.001446256256256273,
               -0.02060043311893145
            ],
            [
               0.0013562562562563496,
               -0.01610206401441472
            ],
            [
               0.00415876876876875,
               -0.011517828843445765
            ],
            [
               0.006961281281281373,
               -0.006921264281592787
            ],
            [
               0.009763793793793774,
               -0.0023907849702861084
            ],
            [
               0.012566306306306396,
               0.002010989293653731
            ],
            [
               0.015368818818818797,
               0.006252771635412491
            ],
            [
               0.01817133133133142,
               0.010341161141700472
            ],
            [
               0.02097384384384382,
               0.014316973919589748
            ],
            [
               0.023776356356356443,
               0.018242928329654906
            ],
            [
               0.026578868868868843,
               0.02218650126803179
            ],
            [
               0.029381381381381466,
               0.02620285518924126
            ],
            [
               0.03218389389389387,
               0.03032241407931313
            ],
            [
               0.03498640640640649,
               0.0345460912628025
            ],
            [
               0.03778891891891911,
               0.03884883853845156
            ],
            [
               0.04059143143143151,
               0.043189789350638774
            ],
            [
               0.043393943943944135,
               0.04752550090842178
            ],
            [
               0.046196456456456536,
               0.05182215181456673
            ],
            [
               0.04899896896896916,
               0.056063170533928286
            ],
            [
               0.05180148148148156,
               0.06025042088599264
            ],
            [
               0.05460399399399418,
               0.06439921069040899
            ],
            [
               0.05740650650650658,
               0.06852933673380635
            ],
            [
               0.060209019019019205,
               0.07265552547935905
            ],
            [
               0.0630115315315316,
               0.07678063206700358
            ],
            [
               0.06581404404404423,
               0.08089385176739816
            ],
            [
               0.06861655655655663,
               0.0849743723410048
            ],
            [
               0.07141906906906925,
               0.08899897935955747
            ],
            [
               0.07422158158158165,
               0.09295077016254771
            ],
            [
               0.07702409409409428,
               0.09682579174898609
            ],
            [
               0.07982660660660668,
               0.10063519947149024
            ],
            [
               0.0826291191191193,
               0.10440215507111894
            ],
            [
               0.0854316316316317,
               0.10815457024658581
            ],
            [
               0.08823414414414432,
               0.11191628750003235
            ],
            [
               0.09103665665665672,
               0.11569984537180023
            ],
            [
               0.09383916916916935,
               0.11950340035819962
            ],
            [
               0.09664168168168175,
               0.12331287536122804
            ],
            [
               0.09944419419419437,
               0.12710851161566483
            ],
            [
               0.10224670670670677,
               0.13087340034001027
            ],
            [
               0.10504921921921939,
               0.1346008452780323
            ],
            [
               0.10785173173173179,
               0.13829782896583886
            ],
            [
               0.11065424424424442,
               0.14198327956171763
            ],
            [
               0.11345675675675682,
               0.14568174803362122
            ],
            [
               0.11625926926926944,
               0.14941480772709248
            ],
            [
               0.11906178178178184,
               0.15319334851427702
            ],
            [
               0.12186429429429446,
               0.15701362734464153
            ],
            [
               0.12466680680680686,
               0.16085855747037614
            ],
            [
               0.12746931931931949,
               0.16470377129465474
            ],
            [
               0.13027183183183189,
               0.16852619858967066
            ],
            [
               0.1330743443443445,
               0.17231193937510347
            ],
            [
               0.1358768568568569,
               0.17606045549106564
            ],
            [
               0.13867936936936953,
               0.1797834849200033
            ],
            [
               0.14148188188188193,
               0.18349909482278137
            ],
            [
               0.14428439439439456,
               0.18722317832638602
            ],
            [
               0.14708690690690696,
               0.19096174020947387
            ],
            [
               0.14988941941941958,
               0.19470708713237905
            ],
            [
               0.15269193193193198,
               0.19843959271291978
            ],
            [
               0.1554944444444446,
               0.20213456835222476
            ],
            [
               0.158296956956957,
               0.2057717422345393
            ],
            [
               0.16109946946946962,
               0.20934372052479977
            ],
            [
               0.16390198198198203,
               0.21286004656598134
            ],
            [
               0.16670449449449465,
               0.21634504467498383
            ],
            [
               0.16950700700700705,
               0.21982997875877097
            ],
            [
               0.17230951951951967,
               0.2233422944935345
            ],
            [
               0.17511203203203207,
               0.22689597201345835
            ],
            [
               0.1779145445445447,
               0.23048675864327262
            ],
            [
               0.1807170570570571,
               0.234094304657414
            ],
            [
               0.18351956956956972,
               0.2376905944412625
            ],
            [
               0.18632208208208212,
               0.24125153051439818
            ],
            [
               0.18912459459459474,
               0.24476708564651373
            ],
            [
               0.19192710710710714,
               0.24824572060509265
            ],
            [
               0.19472961961961976,
               0.2517107752197022
            ],
            [
               0.19753213213213217,
               0.2551896146394228
            ],
            [
               0.2003346446446448,
               0.25869933264781986
            ],
            [
               0.2031371571571572,
               0.26223460396749876
            ],
            [
               0.2059396696696698,
               0.2657630465437728
            ],
            [
               0.2087421821821822,
               0.26923112044661945
            ],
            [
               0.21154469469469483,
               0.272579857175531
            ],
            [
               0.21434720720720724,
               0.27576586435814965
            ],
            [
               0.21714971971971986,
               0.2787805100555506
            ],
            [
               0.21995223223223226,
               0.28166000873090313
            ],
            [
               0.22275474474474488,
               0.28448157574696076
            ],
            [
               0.22555725725725728,
               0.28734522667361284
            ],
            [
               0.2283597697697699,
               0.290345758059383
            ],
            [
               0.2311622822822823,
               0.29354325185443586
            ],
            [
               0.23396479479479493,
               0.2969416862977543
            ],
            [
               0.23676730730730733,
               0.30048331036952347
            ],
            [
               0.23956981981981995,
               0.3040618066946973
            ],
            [
               0.24237233233233235,
               0.30755134237664483
            ],
            [
               0.24517484484484497,
               0.3108433109542129
            ],
            [
               0.24797735735735738,
               0.31387969481608513
            ],
            [
               0.25077986986987,
               0.31667257435814133
            ],
            [
               0.2535823823823824,
               0.319303301765401
            ],
            [
               0.256384894894895,
               0.3219010369252622
            ],
            [
               0.2591874074074074,
               0.324606752244332
            ],
            [
               0.26198991991992004,
               0.32753338295677514
            ],
            [
               0.26479243243243245,
               0.3307340385986067
            ],
            [
               0.26759494494494507,
               0.3341876877887475
            ],
            [
               0.27039745745745747,
               0.3378062917940665
            ],
            [
               0.2731999699699701,
               0.3414607553927884
            ],
            [
               0.2760024824824825,
               0.34501741446910994
            ],
            [
               0.2788049949949951,
               0.34837387420313937
            ],
            [
               0.2816075075075075,
               0.35148370591122047
            ],
            [
               0.28441002002002014,
               0.3543634641139881
            ],
            [
               0.28721253253253254,
               0.3570813008448307
            ],
            [
               0.29001504504504516,
               0.35973217054075357
            ],
            [
               0.29281755755755756,
               0.36240838417086585
            ],
            [
               0.2956200700700702,
               0.3651749610637731
            ],
            [
               0.2984225825825826,
               0.3680567969801185
            ],
            [
               0.3012250950950952,
               0.3710401256695187
            ],
            [
               0.3040276076076076,
               0.3740857704984504
            ],
            [
               0.30683012012012023,
               0.3771479936114003
            ],
            [
               0.30963263263263263,
               0.3801915385768301
            ],
            [
               0.31243514514514525,
               0.3832009792120046
            ],
            [
               0.31523765765765766,
               0.3861800011163161
            ],
            [
               0.3180401701701703,
               0.3891423444197648
            ],
            [
               0.3208426826826827,
               0.39209927522827825
            ],
            [
               0.3236451951951953,
               0.3950495044615048
            ],
            [
               0.3264477077077077,
               0.397976133738408
            ],
            [
               0.3292502202202203,
               0.40085208294143226
            ],
            [
               0.3320527327327327,
               0.40365180418262325
            ],
            [
               0.33485524524524535,
               0.4063643444091304
            ],
            [
               0.33765775775775775,
               0.40900204852833744
            ],
            [
               0.34046027027027037,
               0.4116007004462304
            ],
            [
               0.34326278278278277,
               0.4142101178068749
            ],
            [
               0.3460652952952954,
               0.41687793442816945
            ],
            [
               0.3488678078078078,
               0.41963211468672446
            ],
            [
               0.3516703203203204,
               0.42246856803273936
            ],
            [
               0.3544728328328328,
               0.4253487199981155
            ],
            [
               0.35727534534534544,
               0.42820855762051535
            ],
            [
               0.36007785785785784,
               0.430976684101092
            ],
            [
               0.36288037037037046,
               0.433595713889975
            ],
            [
               0.36568288288288286,
               0.4360400649453696
            ],
            [
               0.3684853953953955,
               0.4383243208637514
            ],
            [
               0.3712879079079079,
               0.44049945251366884
            ],
            [
               0.3740904204204205,
               0.44263821236154854
            ],
            [
               0.3768929329329329,
               0.4448145427634306
            ],
            [
               0.37969544544544553,
               0.44708366434968216
            ],
            [
               0.38249795795795793,
               0.4494690432995264
            ],
            [
               0.38530047047047056,
               0.4519599021996964
            ],
            [
               0.38810298298298296,
               0.45451927882926946
            ],
            [
               0.3909054954954956,
               0.4570991541869661
            ],
            [
               0.393708008008008,
               0.4596570596788375
            ],
            [
               0.3965105205205206,
               0.46216849910213076
            ],
            [
               0.3993130330330332,
               0.46463140358167043
            ],
            [
               0.4021155455455456,
               0.4670619088021587
            ],
            [
               0.40491805805805825,
               0.46948385123277203
            ],
            [
               0.40772057057057065,
               0.47191641753026004
            ],
            [
               0.4105230830830833,
               0.47436468642398133
            ],
            [
               0.4133255955955957,
               0.47681637550543143
            ],
            [
               0.4161281081081083,
               0.47924557731559136
            ],
            [
               0.4189306206206207,
               0.4816216382671096
            ],
            [
               0.4217331331331333,
               0.4839195784009144
            ],
            [
               0.4245356456456457,
               0.4861281643891552
            ],
            [
               0.42733815815815834,
               0.48825293976215456
            ],
            [
               0.43014067067067074,
               0.4903136313370827
            ],
            [
               0.43294318318318337,
               0.4923375133470985
            ],
            [
               0.43574569569569577,
               0.4943516754377645
            ],
            [
               0.4385482082082084,
               0.496377220414416
            ],
            [
               0.4413507207207208,
               0.4984272604898662
            ],
            [
               0.4441532332332334,
               0.5005087315079625
            ],
            [
               0.4469557457457458,
               0.5026263106108607
            ],
            [
               0.44975825825825844,
               0.5047858407921336
            ],
            [
               0.45256077077077084,
               0.5069950022427131
            ],
            [
               0.45536328328328346,
               0.5092603745283527
            ],
            [
               0.45816579579579586,
               0.5115819001434444
            ],
            [
               0.4609683083083085,
               0.5139472764277601
            ],
            [
               0.4637708208208209,
               0.5163292829302714
            ],
            [
               0.4665733333333335,
               0.5186882213824949
            ],
            [
               0.4693758458458459,
               0.5209797688326566
            ],
            [
               0.47217835835835853,
               0.5231663317031793
            ],
            [
               0.47498087087087093,
               0.5252283251027255
            ],
            [
               0.47778338338338355,
               0.5271713981179814
            ],
            [
               0.48058589589589595,
               0.5290267263989116
            ],
            [
               0.4833884084084086,
               0.530843760897881
            ],
            [
               0.486190920920921,
               0.5326774473749832
            ],
            [
               0.4889934334334336,
               0.5345739335680434
            ],
            [
               0.491795945945946,
               0.5365593807174655
            ],
            [
               0.4945984584584586,
               0.5386354253562488
            ],
            [
               0.497400970970971,
               0.5407824581886568
            ],
            [
               0.5002034834834836,
               0.5429690710537441
            ],
            [
               0.503005995995996,
               0.5451638299793647
            ],
            [
               0.5058085085085087,
               0.5473448067798424
            ],
            [
               0.5086110210210211,
               0.5495033416771876
            ],
            [
               0.5114135335335337,
               0.5516409365279994
            ],
            [
               0.5142160460460461,
               0.5537610643606196
            ],
            [
               0.5170185585585587,
               0.5558598915929037
            ],
            [
               0.5198210710710711,
               0.5579205374983719
            ],
            [
               0.5226235835835837,
               0.5599142225466033
            ],
            [
               0.5254260960960961,
               0.5618088998247616
            ],
            [
               0.5282286086086088,
               0.5635827432665078
            ],
            [
               0.5310311211211212,
               0.5652374408470978
            ],
            [
               0.5338336336336338,
               0.5668056305381383
            ],
            [
               0.5366361461461462,
               0.5683484001604259
            ],
            [
               0.5394386586586588,
               0.5699421078755004
            ],
            [
               0.5422411711711712,
               0.5716577303588221
            ],
            [
               0.5450436836836838,
               0.5735390684038016
            ],
            [
               0.5478461961961962,
               0.5755872109536736
            ],
            [
               0.5506487087087089,
               0.5777571384512451
            ],
            [
               0.5534512212212213,
               0.5799686123792526
            ],
            [
               0.5562537337337339,
               0.5821287513067287
            ],
            [
               0.5590562462462463,
               0.5841595621639436
            ],
            [
               0.5618587587587589,
               0.5860216647794921
            ],
            [
               0.5646612712712713,
               0.5877263250254307
            ],
            [
               0.5674637837837839,
               0.5893315134883302
            ],
            [
               0.5702662962962963,
               0.5909228896285083
            ],
            [
               0.573068808808809,
               0.5925856472572143
            ],
            [
               0.5758713213213213,
               0.5943763210159344
            ],
            [
               0.578673833833834,
               0.5963038257798238
            ],
            [
               0.5814763463463464,
               0.598326067809991
            ],
            [
               0.584278858858859,
               0.6003633756880759
            ],
            [
               0.5870813713713714,
               0.6023244459126956
            ],
            [
               0.589883883883884,
               0.6041363489651496
            ],
            [
               0.5926863963963964,
               0.6057687944962927
            ],
            [
               0.595488908908909,
               0.6072447584411117
            ],
            [
               0.5982914214214214,
               0.6086340788124153
            ],
            [
               0.6010939339339341,
               0.6100322057692326
            ],
            [
               0.6038964464464465,
               0.6115310739603325
            ],
            [
               0.6066989589589589,
               0.6131914745750303
            ],
            [
               0.6095014714714717,
               0.6150255911804811
            ],
            [
               0.6123039839839841,
               0.6169948436125291
            ],
            [
               0.6151064964964965,
               0.6190231087603729
            ],
            [
               0.6179090090090089,
               0.6210204912662275
            ],
            [
               0.6207115215215218,
               0.6229097150390094
            ],
            [
               0.6235140340340342,
               0.6246468445192414
            ],
            [
               0.6263165465465466,
               0.6262304030991391
            ],
            [
               0.629119059059059,
               0.6276970954910325
            ],
            [
               0.6319215715715718,
               0.6291067661109145
            ],
            [
               0.6347240840840842,
               0.630522429411056
            ],
            [
               0.6375265965965966,
               0.6319921952209485
            ],
            [
               0.640329109109109,
               0.6335385192827442
            ],
            [
               0.6431316216216219,
               0.6351571152355954
            ],
            [
               0.6459341341341343,
               0.6368242996015815
            ],
            [
               0.6487366466466467,
               0.638508813028558
            ],
            [
               0.651539159159159,
               0.6401831749578514
            ],
            [
               0.6543416716716719,
               0.6418305822445515
            ],
            [
               0.6571441841841843,
               0.6434457135283088
            ],
            [
               0.6599466966966967,
               0.645030516827578
            ],
            [
               0.6627492092092091,
               0.6465880333194504
            ],
            [
               0.665551721721722,
               0.6481178000096764
            ],
            [
               0.6683542342342343,
               0.6496152672153283
            ],
            [
               0.6711567467467467,
               0.6510755079255258
            ],
            [
               0.6739592592592591,
               0.6524992484537006
            ],
            [
               0.676761771771772,
               0.6538978988696461
            ],
            [
               0.6795642842842844,
               0.6552944150985541
            ],
            [
               0.6823667967967968,
               0.6567184644011405
            ],
            [
               0.6851693093093092,
               0.6581968499629981
            ],
            [
               0.687971821821822,
               0.6597424615154154
            ],
            [
               0.6907743343343344,
               0.6613461672604867
            ],
            [
               0.6935768468468468,
               0.6629754834227172
            ],
            [
               0.6963793593593592,
               0.6645816528698757
            ],
            [
               0.6991818718718721,
               0.6661136868516563
            ],
            [
               0.7019843843843845,
               0.6675351121314551
            ],
            [
               0.7047868968968969,
               0.6688377189652835
            ],
            [
               0.7075894094094093,
               0.6700471624287244
            ],
            [
               0.7103919219219221,
               0.6712177491109806
            ],
            [
               0.7131944344344345,
               0.6724173446405398
            ],
            [
               0.7159969469469469,
               0.6737068197190722
            ],
            [
               0.7187994594594593,
               0.6751205641003172
            ],
            [
               0.7216019719719722,
               0.6766545401279244
            ],
            [
               0.7244044844844846,
               0.6782660700998216
            ],
            [
               0.727206996996997,
               0.679885786851819
            ],
            [
               0.7300095095095094,
               0.6814381901705594
            ],
            [
               0.7328120220220222,
               0.6828644005578376
            ],
            [
               0.7356145345345346,
               0.6841399593707328
            ],
            [
               0.738417047047047,
               0.6852821380294208
            ],
            [
               0.7412195595595594,
               0.686344628129724
            ],
            [
               0.7440220720720723,
               0.6874015227835494
            ],
            [
               0.7468245845845847,
               0.6885258092568011
            ],
            [
               0.7496270970970971,
               0.6897690980768895
            ],
            [
               0.7524296096096099,
               0.6911485853921105
            ],
            [
               0.7552321221221223,
               0.6926446295770962
            ],
            [
               0.7580346346346347,
               0.6942087919075103
            ],
            [
               0.7608371471471471,
               0.6957789774736337
            ],
            [
               0.76363965965966,
               0.6972964666668348
            ],
            [
               0.7664421721721724,
               0.6987196576906908
            ],
            [
               0.7692446846846848,
               0.7000310640726498
            ],
            [
               0.7720471971971972,
               0.7012367633605151
            ],
            [
               0.77484970970971,
               0.7023600425799733
            ],
            [
               0.7776522222222224,
               0.7034325314068589
            ],
            [
               0.7804547347347348,
               0.7044862115925342
            ],
            [
               0.7832572472472472,
               0.7055484912514242
            ],
            [
               0.7860597597597601,
               0.7066406810443703
            ],
            [
               0.7888622722722725,
               0.7077785604750769
            ],
            [
               0.7916647847847849,
               0.7089729817923479
            ],
            [
               0.7944672972972973,
               0.710228897318692
            ],
            [
               0.7972698098098101,
               0.7115425490627246
            ],
            [
               0.8000723223223225,
               0.7128981489870968
            ],
            [
               0.8028748348348349,
               0.7142664054726305
            ],
            [
               0.8056773473473473,
               0.7156071431771046
            ],
            [
               0.8084798598598602,
               0.7168769305643107
            ],
            [
               0.8112823723723726,
               0.718040530282606
            ],
            [
               0.814084884884885,
               0.719082965482034
            ],
            [
               0.8168873973973974,
               0.7200179479045749
            ],
            [
               0.8196899099099102,
               0.720888923143641
            ],
            [
               0.8224924224224226,
               0.7217610572147543
            ],
            [
               0.825294934934935,
               0.7227054923186634
            ],
            [
               0.8280974474474474,
               0.7237800865518086
            ],
            [
               0.8308999599599602,
               0.725012521692605
            ],
            [
               0.8337024724724726,
               0.7263913862430281
            ],
            [
               0.836504984984985,
               0.7278685629105072
            ],
            [
               0.8393074974974974,
               0.7293726528649981
            ],
            [
               0.8421100100100103,
               0.7308294609429563
            ],
            [
               0.8449125225225227,
               0.7321830609524244
            ],
            [
               0.8477150350350351,
               0.7334106022539838
            ],
            [
               0.8505175475475475,
               0.7345260199316067
            ],
            [
               0.8533200600600603,
               0.7355715445018102
            ],
            [
               0.8561225725725727,
               0.7366001038179572
            ],
            [
               0.8589250850850851,
               0.7376548943302214
            ],
            [
               0.8617275975975975,
               0.7387534157691166
            ],
            [
               0.8645301101101104,
               0.7398817026164547
            ],
            [
               0.8673326226226228,
               0.7410008505323046
            ],
            [
               0.8701351351351352,
               0.7420634849541207
            ],
            [
               0.8729376476476476,
               0.7430341329474149
            ],
            [
               0.8757401601601604,
               0.743905880684384
            ],
            [
               0.8785426726726728,
               0.7447068454597651
            ],
            [
               0.8813451851851852,
               0.7454935185410668
            ],
            [
               0.8841476976976976,
               0.746332738987754
            ],
            [
               0.8869502102102105,
               0.7472782857806527
            ],
            [
               0.8897527227227229,
               0.7483503033772535
            ],
            [
               0.8925552352352353,
               0.7495251546078147
            ],
            [
               0.8953577477477477,
               0.7507399618831613
            ],
            [
               0.8981602602602605,
               0.7519111468419802
            ],
            [
               0.9009627727727729,
               0.7529613929266518
            ],
            [
               0.9037652852852853,
               0.7538463286172216
            ],
            [
               0.9065677977977977,
               0.754571976762009
            ],
            [
               0.9093703103103106,
               0.7551967825024873
            ],
            [
               0.912172822822823,
               0.7558169342466466
            ],
            [
               0.9149753353353354,
               0.756539111832223
            ],
            [
               0.9177778478478478,
               0.7574489326170245
            ],
            [
               0.9205803603603606,
               0.7585848463142503
            ],
            [
               0.923382872872873,
               0.7599255690130741
            ],
            [
               0.9261853853853854,
               0.7613949070262925
            ],
            [
               0.9289878978978978,
               0.7628824071164352
            ],
            [
               0.9317904104104107,
               0.7642734472313953
            ],
            [
               0.9345929229229231,
               0.765479682522099
            ],
            [
               0.9373954354354355,
               0.7664609799279157
            ],
            [
               0.9401979479479479,
               0.767232929286905
            ],
            [
               0.9430004604604607,
               0.7678586476897978
            ],
            [
               0.9458029729729731,
               0.7684283426049018
            ],
            [
               0.9486054854854855,
               0.7690334595257068
            ],
            [
               0.9514079979979979,
               0.7697432452217267
            ],
            [
               0.9542105105105108,
               0.7705900724336682
            ],
            [
               0.9570130230230232,
               0.7715665820647174
            ],
            [
               0.9598155355355356,
               0.7726338247786596
            ],
            [
               0.962618048048048,
               0.7737364287851872
            ],
            [
               0.9654205605605608,
               0.7748193230150401
            ],
            [
               0.9682230730730732,
               0.7758409901710216
            ],
            [
               0.9710255855855856,
               0.7767802066905346
            ],
            [
               0.973828098098098,
               0.7776358593191045
            ],
            [
               0.9766306106106108,
               0.7784217058956998
            ],
            [
               0.9794331231231233,
               0.7791591236354284
            ],
            [
               0.9822356356356357,
               0.7798707193583329
            ],
            [
               0.985038148148148,
               0.7805764626876487
            ],
            [
               0.9878406606606609,
               0.7812924144776062
            ],
            [
               0.9906431731731733,
               0.7820308945544642
            ],
            [
               0.9934456856856857,
               0.7828005613971484
            ],
            [
               0.9962481981981981,
               0.7836054290706046
            ],
            [
               0.9990507107107109,
               0.7844429609919962
            ],
            [
               1.0018532232232233,
               0.7853024428738248
            ],
            [
               1.0046557357357357,
               0.7861652659848349
            ],
            [
               1.0074582482482481,
               0.7870082591597342
            ],
            [
               1.010260760760761,
               0.7878099383837239
            ],
            [
               1.0130632732732734,
               0.7885580251346921
            ],
            [
               1.0158657857857858,
               0.7892555163437035
            ],
            [
               1.0186682982982982,
               0.7899225381913523
            ],
            [
               1.021470810810811,
               0.7905923642314282
            ],
            [
               1.0242733233233234,
               0.791302009258254
            ],
            [
               1.0270758358358358,
               0.7920799995901834
            ],
            [
               1.0298783483483482,
               0.7929353986531879
            ],
            [
               1.032680860860861,
               0.7938522594560363
            ],
            [
               1.0354833733733735,
               0.7947921889915469
            ],
            [
               1.0382858858858859,
               0.795705046592554
            ],
            [
               1.0410883983983983,
               0.7965448494008623
            ],
            [
               1.0438909109109111,
               0.79728579776353
            ],
            [
               1.0466934234234235,
               0.7979328263441469
            ],
            [
               1.049495935935936,
               0.7985225498969738
            ],
            [
               1.0522984484484483,
               0.7991135218679984
            ],
            [
               1.0551009609609612,
               0.7997683726340922
            ],
            [
               1.0579034734734736,
               0.8005333786873073
            ],
            [
               1.060705985985986,
               0.8014222369168303
            ],
            [
               1.0635084984984984,
               0.8024097515108216
            ],
            [
               1.0663110110110112,
               0.803438042587756
            ],
            [
               1.0691135235235236,
               0.804433741571141
            ],
            [
               1.071916036036036,
               0.8053308436733334
            ],
            [
               1.0747185485485484,
               0.8060917705828216
            ],
            [
               1.0775210610610613,
               0.8067195488199695
            ],
            [
               1.0803235735735737,
               0.8072567934284441
            ],
            [
               1.083126086086086,
               0.8077715230611487
            ],
            [
               1.0859285985985985,
               0.8083342816413918
            ],
            [
               1.0887311111111113,
               0.8089940879883871
            ],
            [
               1.0915336236236237,
               0.8097613068536303
            ],
            [
               1.0943361361361361,
               0.8106033830906448
            ],
            [
               1.0971386486486485,
               0.8114551779233324
            ],
            [
               1.0999411611611614,
               0.8122407732538582
            ],
            [
               1.1027436736736738,
               0.8128996959521569
            ],
            [
               1.1055461861861862,
               0.813408887524648
            ],
            [
               1.1083486986986986,
               0.813792980961974
            ],
            [
               1.1111512112112114,
               0.8141191684239287
            ],
            [
               1.1139537237237238,
               0.8144779411570274
            ],
            [
               1.1167562362362362,
               0.8149556163349899
            ],
            [
               1.119558748748749,
               0.815607309298887
            ],
            [
               1.1223612612612615,
               0.8164389604772687
            ],
            [
               1.1251637737737739,
               0.817404199075641
            ],
            [
               1.1279662862862863,
               0.8184171435278954
            ],
            [
               1.130768798798799,
               0.819377221866083
            ],
            [
               1.1335713113113115,
               0.82019835646668
            ],
            [
               1.136373823823824,
               0.8208335752829893
            ],
            [
               1.1391763363363363,
               0.8212876537962212
            ],
            [
               1.1419788488488491,
               0.82161421388122
            ],
            [
               1.1447813613613615,
               0.8218985477522126
            ],
            [
               1.147583873873874,
               0.8222317471178316
            ],
            [
               1.1503863863863864,
               0.8226841660541345
            ],
            [
               1.1531888988988992,
               0.8232861336507394
            ],
            [
               1.1559914114114116,
               0.8240212974184419
            ],
            [
               1.158793923923924,
               0.8248339162899708
            ],
            [
               1.1615964364364364,
               0.8256471668995325
            ],
            [
               1.1643989489489492,
               0.8263864061720266
            ],
            [
               1.1672014614614616,
               0.8270002466674121
            ],
            [
               1.170003973973974,
               0.8274734583006443
            ],
            [
               1.1728064864864864,
               0.8278286045648647
            ],
            [
               1.1756089989989993,
               0.8281169355561077
            ],
            [
               1.1784115115115117,
               0.8284022211633176
            ],
            [
               1.181214024024024,
               0.8287429707659856
            ],
            [
               1.1840165365365365,
               0.8291784175198956
            ],
            [
               1.1868190490490493,
               0.8297219243916031
            ],
            [
               1.1896215615615617,
               0.8303627820696776
            ],
            [
               1.1924240740740741,
               0.8310746510239263
            ],
            [
               1.1952265865865865,
               0.8318270161312514
            ],
            [
               1.1980290990990994,
               0.8325954955683995
            ],
            [
               1.2008316116116118,
               0.8333677183088833
            ],
            [
               1.2036341241241242,
               0.8341433451136594
            ],
            [
               1.2064366366366366,
               0.8349289624190855
            ],
            [
               1.2092391491491494,
               0.8357302980957618
            ],
            [
               1.2120416616616618,
               0.836544966261458
            ],
            [
               1.2148441741741742,
               0.8373585729292411
            ],
            [
               1.2176466866866866,
               0.8381457120253758
            ],
            [
               1.2204491991991995,
               0.8388756397112463
            ],
            [
               1.2232517117117119,
               0.8395208236792081
            ],
            [
               1.2260542242242243,
               0.8400656206758251
            ],
            [
               1.2288567367367367,
               0.8405122979198357
            ],
            [
               1.2316592492492495,
               0.8408824418256465
            ],
            [
               1.234461761761762,
               0.8412131900411594
            ],
            [
               1.2372642742742743,
               0.8415492334249403
            ],
            [
               1.2400667867867867,
               0.8419327158182285
            ],
            [
               1.2428692992992996,
               0.8423936938493323
            ],
            [
               1.245671811811812,
               0.8429435975147149
            ],
            [
               1.2484743243243244,
               0.8435732645193675
            ],
            [
               1.2512768368368368,
               0.8442558834837847
            ],
            [
               1.2540793493493496,
               0.8449539244612886
            ],
            [
               1.256881861861862,
               0.8456281859871914
            ],
            [
               1.2596843743743744,
               0.8462466659040592
            ],
            [
               1.2624868868868868,
               0.8467911374857541
            ],
            [
               1.2652893993993997,
               0.8472599991396862
            ],
            [
               1.268091911911912,
               0.8476669631683459
            ],
            [
               1.2708944244244245,
               0.8480361943833322
            ],
            [
               1.2736969369369369,
               0.8483953458290961
            ],
            [
               1.2764994494494497,
               0.848768373759664
            ],
            [
               1.279301961961962,
               0.8491699596840915
            ],
            [
               1.2821044744744745,
               0.849602857217923
            ],
            [
               1.284906986986987,
               0.8500586590412688
            ],
            [
               1.2877094994994998,
               0.8505215618549801
            ],
            [
               1.2905120120120122,
               0.8509739327051872
            ],
            [
               1.2933145245245246,
               0.8514020471394778
            ],
            [
               1.296117037037037,
               0.8518003864152556
            ],
            [
               1.2989195495495498,
               0.8521733350954389
            ],
            [
               1.3017220620620622,
               0.8525338808683368
            ],
            [
               1.3045245745745746,
               0.8528997703839044
            ],
            [
               1.307327087087087,
               0.8532882791276785
            ],
            [
               1.3101295995995998,
               0.8537111147995237
            ],
            [
               1.3129321121121122,
               0.8541708980720811
            ],
            [
               1.3157346246246246,
               0.8546601855790735
            ],
            [
               1.318537137137137,
               0.8551632671768027
            ],
            [
               1.32133964964965,
               0.8556602011133526
            ],
            [
               1.3241421621621623,
               0.8561319653889398
            ],
            [
               1.3269446746746747,
               0.8565653541945123
            ],
            [
               1.329747187187187,
               0.8569563794034175
            ],
            [
               1.3325496996997,
               0.8573113793649719
            ],
            [
               1.3353522122122123,
               0.8576456394920285
            ],
            [
               1.3381547247247247,
               0.8579799143457881
            ],
            [
               1.3409572372372371,
               0.8583356651747088
            ],
            [
               1.34375974974975,
               0.8587300193269266
            ],
            [
               1.3465622622622624,
               0.8591714287993316
            ],
            [
               1.3493647747747748,
               0.8596568215830228
            ],
            [
               1.3521672872872872,
               0.8601707829865882
            ],
            [
               1.3549697997998,
               0.860687030273306
            ],
            [
               1.3577723123123124,
               0.8611721629950134
            ],
            [
               1.3605748248248248,
               0.8615913594587375
            ],
            [
               1.3633773373373372,
               0.8619153245905852
            ],
            [
               1.36617984984985,
               0.8621273975434699
            ],
            [
               1.3689823623623625,
               0.8622293886014664
            ],
            [
               1.3717848748748749,
               0.8622445816291561
            ],
            [
               1.3745873873873873,
               0.8622165653693353
            ],
            [
               1.3773898998999001,
               0.8622032325165293
            ],
            [
               1.3801924124124125,
               0.8622663623003973
            ],
            [
               1.382994924924925,
               0.8624584667319152
            ],
            [
               1.3857974374374373,
               0.8628096837129439
            ],
            [
               1.3885999499499502,
               0.8633180510873094
            ],
            [
               1.3914024624624626,
               0.8639461940749112
            ],
            [
               1.394204974974975,
               0.8646262214832822
            ],
            [
               1.3970074874874874,
               0.8652726606299815
            ],
            [
               1.39981,
               0.865801045658401
            ]
         ]
      },
      {
         "data": [
            [
               1.39991,
               0.8658441176642947
            ],
            [
               1.3971074774774772,
               0.8652451480107758
            ],
            [
               1.3943049549549547,
               0.8645756211969734
            ],
            [
               1.391502432432432,
               0.8639202454644833
            ],
            [
               1.3886999099099095,
               0.8633473882776012
            ],
            [
               1.385897387387387,
               0.8628913335097684
            ],
            [
               1.3830948648648644,
               0.8625460287260317
            ],
            [
               1.3802923423423419,
               0.862271731856138
            ],
            [
               1.3774898198198193,
               0.862011660866561
            ],
            [
               1.3746872972972968,
               0.8617125676971261
            ],
            [
               1.3718847747747747,
               0.8613421547151968
            ],
            [
               1.369082252252252,
               0.8608977072964669
            ],
            [
               1.3662797297297296,
               0.8604036488734484
            ],
            [
               1.363477207207207,
               0.8598997130185572
            ],
            [
               1.3606746846846844,
               0.8594246491080294
            ],
            [
               1.3578721621621619,
               0.8590017172985717
            ],
            [
               1.3550696396396393,
               0.8586312635091252
            ],
            [
               1.3522671171171168,
               0.8582928074021329
            ],
            [
               1.3494645945945942,
               0.8579554100085068
            ],
            [
               1.3466620720720717,
               0.8575919701339915
            ],
            [
               1.3438595495495491,
               0.8571916682145001
            ],
            [
               1.3410570270270266,
               0.8567655422276047
            ],
            [
               1.338254504504504,
               0.8563428432818315
            ],
            [
               1.335451981981982,
               0.8559593837154092
            ],
            [
               1.3326494594594593,
               0.8556422318397868
            ],
            [
               1.3298469369369368,
               0.8553966510926695
            ],
            [
               1.3270444144144142,
               0.8552005341858707
            ],
            [
               1.3242418918918917,
               0.8550089509399869
            ],
            [
               1.3214393693693691,
               0.8547677470816836
            ],
            [
               1.3186368468468466,
               0.8544317304810186
            ],
            [
               1.315834324324324,
               0.8539811076801403
            ],
            [
               1.3130318018018015,
               0.8534301988497458
            ],
            [
               1.310229279279279,
               0.8528249787785257
            ],
            [
               1.3074267567567563,
               0.8522298065756871
            ],
            [
               1.3046242342342338,
               0.8517074849941654
            ],
            [
               1.3018217117117112,
               0.8512991964769884
            ],
            [
               1.2990191891891887,
               0.8510110339419753
            ],
            [
               1.2962166666666666,
               0.8508116975588312
            ],
            [
               1.293414144144144,
               0.850642195537371
            ],
            [
               1.2906116216216215,
               0.8504343564292077
            ],
            [
               1.287809099099099,
               0.8501320264441662
            ],
            [
               1.2850065765765764,
               0.8497079959645327
            ],
            [
               1.2822040540540538,
               0.8491712442412133
            ],
            [
               1.2794015315315312,
               0.8485624498897898
            ],
            [
               1.2765990090090087,
               0.8479396999011245
            ],
            [
               1.2737964864864861,
               0.8473595502244752
            ],
            [
               1.2709939639639636,
               0.8468599440189891
            ],
            [
               1.268191441441441,
               0.8464505518219673
            ],
            [
               1.2653889189189185,
               0.8461132517117519
            ],
            [
               1.262586396396396,
               0.8458117761870406
            ],
            [
               1.2597838738738734,
               0.8455063565764728
            ],
            [
               1.2569813513513513,
               0.8451676328807326
            ],
            [
               1.2541788288288287,
               0.8447846938583753
            ],
            [
               1.2513763063063061,
               0.8443646005650715
            ],
            [
               1.2485737837837836,
               0.8439241673748862
            ],
            [
               1.245771261261261,
               0.8434778327320279
            ],
            [
               1.2429687387387385,
               0.8430269929620845
            ],
            [
               1.240166216216216,
               0.8425556077214614
            ],
            [
               1.2373636936936934,
               0.8420344119841078
            ],
            [
               1.2345611711711708,
               0.841432602751801
            ],
            [
               1.2317586486486483,
               0.8407327133244876
            ],
            [
               1.2289561261261257,
               0.8399427604638449
            ],
            [
               1.2261536036036031,
               0.8391003279247883
            ],
            [
               1.2233510810810806,
               0.8382659113739547
            ],
            [
               1.2205485585585585,
               0.8375066975453568
            ],
            [
               1.217746036036036,
               0.8368756193745478
            ],
            [
               1.2149435135135134,
               0.8363926677618495
            ],
            [
               1.2121409909909908,
               0.8360352003168087
            ],
            [
               1.2093384684684683,
               0.8357413392516556
            ],
            [
               1.2065359459459457,
               0.8354263199000099
            ],
            [
               1.2037334234234232,
               0.835007249270976
            ],
            [
               1.2009309009009006,
               0.8344286772962545
            ],
            [
               1.198128378378378,
               0.8336807677634474
            ],
            [
               1.1953258558558555,
               0.8328039671294408
            ],
            [
               1.192523333333333,
               0.8318782689368617
            ],
            [
               1.1897208108108104,
               0.8310000997538883
            ],
            [
               1.1869182882882878,
               0.8302538820243551
            ],
            [
               1.1841157657657653,
               0.8296871140048846
            ],
            [
               1.1813132432432432,
               0.8292967394749756
            ],
            [
               1.1785107207207206,
               0.8290309987328234
            ],
            [
               1.175708198198198,
               0.8288060299588947
            ],
            [
               1.1729056756756755,
               0.8285318387001194
            ],
            [
               1.170103153153153,
               0.828139384811888
            ],
            [
               1.1673006306306304,
               0.8276003591531901
            ],
            [
               1.1644981081081078,
               0.8269337466665018
            ],
            [
               1.1616955855855853,
               0.8261976199420499
            ],
            [
               1.1588930630630627,
               0.8254693194943757
            ],
            [
               1.1560905405405402,
               0.8248207121554741
            ],
            [
               1.1532880180180176,
               0.8242964671810883
            ],
            [
               1.150485495495495,
               0.8239019303216363
            ],
            [
               1.1476829729729725,
               0.8236037615025978
            ],
            [
               1.14488045045045,
               0.8233422440864123
            ],
            [
               1.1420779279279278,
               0.823050515749742
            ],
            [
               1.1392754054054053,
               0.8226740923985091
            ],
            [
               1.1364728828828827,
               0.8221844855229189
            ],
            [
               1.1336703603603602,
               0.8215831739955864
            ],
            [
               1.1308678378378376,
               0.8208957308352246
            ],
            [
               1.128065315315315,
               0.8201592497101026
            ],
            [
               1.1252627927927925,
               0.8194082224182727
            ],
            [
               1.12246027027027,
               0.8186640673606119
            ],
            [
               1.1196577477477474,
               0.8179316976752912
            ],
            [
               1.1168552252252248,
               0.8172035980627478
            ],
            [
               1.1140527027027023,
               0.8164689663131709
            ],
            [
               1.1112501801801797,
               0.815723636987094
            ],
            [
               1.1084476576576572,
               0.8149763802347988
            ],
            [
               1.105645135135135,
               0.8142487518702063
            ],
            [
               1.1028426126126125,
               0.8135683274868809
            ],
            [
               1.10004009009009,
               0.8129578652791963
            ],
            [
               1.0972375675675674,
               0.8124246834609646
            ],
            [
               1.0944350450450449,
               0.8119546489211101
            ],
            [
               1.0916325225225223,
               0.8115135972357784
            ],
            [
               1.0888299999999997,
               0.8110563044402085
            ],
            [
               1.0860274774774772,
               0.81054028770439
            ],
            [
               1.0832249549549546,
               0.8099397673394001
            ],
            [
               1.080422432432432,
               0.809254806529632
            ],
            [
               1.0776199099099095,
               0.8085121132554257
            ],
            [
               1.074817387387387,
               0.8077567627567271
            ],
            [
               1.0720148648648644,
               0.8070372312145738
            ],
            [
               1.0692123423423419,
               0.8063885350486756
            ],
            [
               1.0664098198198197,
               0.8058190970180797
            ],
            [
               1.0636072972972972,
               0.8053058959800948
            ],
            [
               1.0608047747747746,
               0.8047998321729696
            ],
            [
               1.058002252252252,
               0.8042399179333432
            ],
            [
               1.0551997297297295,
               0.8035719882923588
            ],
            [
               1.052397207207207,
               0.8027660865887128
            ],
            [
               1.0495946846846844,
               0.8018270275213678
            ],
            [
               1.0467921621621619,
               0.8007947576814912
            ],
            [
               1.0439896396396393,
               0.7997343236812219
            ],
            [
               1.0411871171171168,
               0.7987184800787032
            ],
            [
               1.0383845945945942,
               0.7978081894608507
            ],
            [
               1.0355820720720716,
               0.7970367977999947
            ],
            [
               1.032779549549549,
               0.796402385666846
            ],
            [
               1.0299770270270265,
               0.7958701647772658
            ],
            [
               1.0271745045045044,
               0.7953836927519736
            ],
            [
               1.0243719819819819,
               0.7948811154002423
            ],
            [
               1.0215694594594593,
               0.7943113988202953
            ],
            [
               1.0187669369369368,
               0.7936459046615035
            ],
            [
               1.0159644144144142,
               0.7928824662396635
            ],
            [
               1.0131618918918917,
               0.7920416700117451
            ],
            [
               1.010359369369369,
               0.7911574632199806
            ],
            [
               1.0075568468468465,
               0.7902657190906089
            ],
            [
               1.004754324324324,
               0.7893945712835465
            ],
            [
               1.0019518018018014,
               0.78855922832707
            ],
            [
               0.9991492792792789,
               0.7877620760638252
            ],
            [
               0.9963467567567563,
               0.7869968947168501
            ],
            [
               0.9935442342342338,
               0.7862546622928391
            ],
            [
               0.9907417117117117,
               0.7855281317175115
            ],
            [
               0.9879391891891891,
               0.7848131951877276
            ],
            [
               0.9851366666666665,
               0.7841066238613484
            ],
            [
               0.982334144144144,
               0.7834014724350059
            ],
            [
               0.9795316216216214,
               0.7826826124271388
            ],
            [
               0.9767290990990989,
               0.7819250515898685
            ],
            [
               0.9739265765765763,
               0.7810968144624896
            ],
            [
               0.9711240540540538,
               0.7801664941859426
            ],
            [
               0.9683215315315312,
               0.779113717130525
            ],
            [
               0.9655190090090087,
               0.7779393538555431
            ],
            [
               0.9627164864864861,
               0.7766718852097153
            ],
            [
               0.9599139639639636,
               0.7753670949601429
            ],
            [
               0.957111441441441,
               0.7741000251399149
            ],
            [
               0.9543089189189184,
               0.7729503810575976
            ],
            [
               0.9515063963963963,
               0.7719846263900308
            ],
            [
               0.9487038738738738,
               0.77123923014085
            ],
            [
               0.9459013513513512,
               0.7707095266594192
            ],
            [
               0.9430988288288287,
               0.7703473992880815
            ],
            [
               0.9402963063063061,
               0.7700688345542249
            ],
            [
               0.9374937837837836,
               0.769769912693027
            ],
            [
               0.934691261261261,
               0.7693476764646591
            ],
            [
               0.9318887387387385,
               0.7687211131292139
            ],
            [
               0.9290862162162159,
               0.7678474866359565
            ],
            [
               0.9262836936936933,
               0.7667304275151147
            ],
            [
               0.9234811711711708,
               0.7654181830486236
            ],
            [
               0.9206786486486482,
               0.7639927161909982
            ],
            [
               0.9178761261261257,
               0.762552348797627
            ],
            [
               0.9150736036036036,
               0.76119191712078
            ],
            [
               0.912271081081081,
               0.7599847070027718
            ],
            [
               0.9094685585585585,
               0.7589697775963696
            ],
            [
               0.9066660360360359,
               0.7581469003622306
            ],
            [
               0.9038635135135134,
               0.7574796053680185
            ],
            [
               0.9010609909909908,
               0.7569051427363217
            ],
            [
               0.8982584684684682,
               0.7563488747380397
            ],
            [
               0.8954559459459457,
               0.7557399298106299
            ],
            [
               0.8926534234234231,
               0.7550249417141351
            ],
            [
               0.8898509009009006,
               0.7541772972043416
            ],
            [
               0.887048378378378,
               0.7532003558857389
            ],
            [
               0.8842458558558555,
               0.7521243627092008
            ],
            [
               0.8814433333333329,
               0.7509980102236465
            ],
            [
               0.8786408108108104,
               0.7498766089377736
            ],
            [
               0.8758382882882882,
               0.7488094224427478
            ],
            [
               0.8730357657657657,
               0.7478288194500112
            ],
            [
               0.8702332432432431,
               0.7469434704587316
            ],
            [
               0.8674307207207206,
               0.7461369460106152
            ],
            [
               0.864628198198198,
               0.7453719173849308
            ],
            [
               0.8618256756756755,
               0.7445989474306945
            ],
            [
               0.8590231531531529,
               0.7437678460699425
            ],
            [
               0.8562206306306304,
               0.7428389844617896
            ],
            [
               0.8534181081081078,
               0.7417919650511667
            ],
            [
               0.8506155855855853,
               0.7406296558048163
            ],
            [
               0.8478130630630627,
               0.7393766939833856
            ],
            [
               0.8450105405405401,
               0.7380728978388368
            ],
            [
               0.8422080180180176,
               0.7367632701924826
            ],
            [
               0.839405495495495,
               0.7354871189870483
            ],
            [
               0.8366029729729729,
               0.7342690310623728
            ],
            [
               0.8338004504504504,
               0.7331139480366468
            ],
            [
               0.8309979279279278,
               0.7320075216375802
            ],
            [
               0.8281954054054053,
               0.730921543467035
            ],
            [
               0.8253928828828827,
               0.7298229138150975
            ],
            [
               0.8225903603603602,
               0.7286836908642375
            ],
            [
               0.8197878378378376,
               0.7274894949029184
            ],
            [
               0.816985315315315,
               0.7262440053008937
            ],
            [
               0.8141827927927925,
               0.7249683558831058
            ],
            [
               0.8113802702702699,
               0.7236956167268082
            ],
            [
               0.8085777477477474,
               0.722461871785352
            ],
            [
               0.8057752252252248,
               0.7212963053188487
            ],
            [
               0.8029727027027023,
               0.7202129562730427
            ],
            [
               0.8001701801801802,
               0.7192063310013185
            ],
            [
               0.7973676576576576,
               0.7182520189720357
            ],
            [
               0.794565135135135,
               0.7173121251696112
            ],
            [
               0.7917626126126125,
               0.7163440790392744
            ],
            [
               0.7889600900900899,
               0.7153105347321117
            ],
            [
               0.7861575675675674,
               0.714187852627428
            ],
            [
               0.7833550450450448,
               0.7129710857136818
            ],
            [
               0.7805525225225223,
               0.7116743475239774
            ],
            [
               0.7777499999999997,
               0.7103266404393284
            ],
            [
               0.7749474774774772,
               0.7089643513150478
            ],
            [
               0.7721449549549546,
               0.7076223893273238
            ],
            [
               0.769342432432432,
               0.7063261731270786
            ],
            [
               0.7665399099099095,
               0.7050863450720631
            ],
            [
               0.763737387387387,
               0.7038973194850598
            ],
            [
               0.7609348648648648,
               0.7027397825420717
            ],
            [
               0.7581323423423423,
               0.7015863130284198
            ],
            [
               0.7553298198198197,
               0.7004086120299616
            ],
            [
               0.7525272972972972,
               0.699184554822183
            ],
            [
               0.7497247747747746,
               0.6979034369403202
            ],
            [
               0.7469222522522521,
               0.6965683007746334
            ],
            [
               0.7441197297297295,
               0.6951949487140424
            ],
            [
               0.741317207207207,
               0.6938079966772309
            ],
            [
               0.7385146846846844,
               0.6924349380231906
            ],
            [
               0.7357121621621618,
               0.6910995614663401
            ],
            [
               0.7329096396396393,
               0.6898161493668765
            ],
            [
               0.7301071171171167,
               0.6885856855039872
            ],
            [
               0.7273045945945942,
               0.687394880253334
            ],
            [
               0.7245020720720716,
               0.6862182599383922
            ],
            [
               0.7216995495495495,
               0.685022962946697
            ],
            [
               0.718897027027027,
               0.6837753374349577
            ],
            [
               0.7160945045045044,
               0.6824480381452674
            ],
            [
               0.7132919819819818,
               0.6810261526985538
            ],
            [
               0.7104894594594593,
               0.6795110031632373
            ],
            [
               0.7076869369369367,
               0.6779206757881914
            ],
            [
               0.7048844144144142,
               0.6762869816498635
            ],
            [
               0.7020818918918916,
               0.6746493313498522
            ],
            [
               0.6992793693693691,
               0.6730467533191088
            ],
            [
               0.6964768468468465,
               0.6715098117216237
            ],
            [
               0.693674324324324,
               0.6700543253023291
            ],
            [
               0.6908718018018014,
               0.6686784674175753
            ],
            [
               0.6880692792792789,
               0.6673640693061237
            ],
            [
               0.6852667567567567,
               0.6660819089393463
            ],
            [
               0.6824642342342342,
               0.6647997024502493
            ],
            [
               0.6796617117117116,
               0.6634907190805769
            ],
            [
               0.6768591891891891,
               0.6621406646433442
            ],
            [
               0.6740566666666665,
               0.6607508483905308
            ],
            [
               0.671254144144144,
               0.6593366118718916
            ],
            [
               0.6684516216216214,
               0.6579213225712327
            ],
            [
               0.6656490990990989,
               0.6565275578891235
            ],
            [
               0.6628465765765763,
               0.6551680341401843
            ],
            [
               0.6600440540540538,
               0.6538390653483616
            ],
            [
               0.6572415315315312,
               0.6525187502531465
            ],
            [
               0.6544390090090086,
               0.6511708042016463
            ],
            [
               0.6516364864864861,
               0.6497533156973269
            ],
            [
               0.6488339639639635,
               0.6482301853431837
            ],
            [
               0.6460314414414414,
               0.6465820617743058
            ],
            [
               0.6432289189189189,
               0.6448135401770373
            ],
            [
               0.6404263963963963,
               0.6429542955642374
            ],
            [
               0.6376238738738738,
               0.6410534606344588
            ],
            [
               0.6348213513513512,
               0.6391684713604585
            ],
            [
               0.6320188288288286,
               0.6373512351587355
            ],
            [
               0.6292163063063061,
               0.6356353335847292
            ],
            [
               0.6264137837837835,
               0.6340277778313156
            ],
            [
               0.623611261261261,
               0.6325076223469831
            ],
            [
               0.6208087387387384,
               0.6310318471619852
            ],
            [
               0.6180062162162159,
               0.6295468905170433
            ],
            [
               0.6152036936936933,
               0.628002644633909
            ],
            [
               0.6124011711711708,
               0.6263650801480912
            ],
            [
               0.6095986486486482,
               0.6246241252157453
            ],
            [
               0.6067961261261261,
               0.622794847312378
            ],
            [
               0.6039936036036035,
               0.6209119351424522
            ],
            [
               0.601191081081081,
               0.6190193671445504
            ],
            [
               0.5983885585585584,
               0.6171584221700893
            ],
            [
               0.5955860360360359,
               0.6153574774805018
            ],
            [
               0.5927835135135133,
               0.6136262977340686
            ],
            [
               0.5899809909909908,
               0.6119560126926743
            ],
            [
               0.5871784684684682,
               0.6103242053051144
            ],
            [
               0.5843759459459457,
               0.6087030467819065
            ],
            [
               0.5815734234234231,
               0.6070676700512804
            ],
            [
               0.5787709009009008,
               0.6054021643100805
            ],
            [
               0.5759683783783782,
               0.6037015902823687
            ],
            [
               0.5731658558558557,
               0.6019698846556739
            ],
            [
               0.5703633333333331,
               0.6002149361787191
            ],
            [
               0.5675608108108106,
               0.5984430052068915
            ],
            [
               0.564758288288288,
               0.5966547443953537
            ],
            [
               0.5619557657657654,
               0.5948443611093907
            ],
            [
               0.5591532432432431,
               0.5930022147448862
            ],
            [
               0.5563507207207206,
               0.5911198124405622
            ],
            [
               0.553548198198198,
               0.5891952232438878
            ],
            [
               0.5507456756756755,
               0.58723670381454
            ],
            [
               0.5479431531531529,
               0.5852628991739318
            ],
            [
               0.5451406306306303,
               0.5832991558989581
            ],
            [
               0.5423381081081078,
               0.5813708607641613
            ],
            [
               0.5395355855855855,
               0.5794958222361982
            ],
            [
               0.5367330630630629,
               0.5776781612626541
            ],
            [
               0.5339305405405403,
               0.57590580571676
            ],
            [
               0.5311280180180178,
               0.5741525985369346
            ],
            [
               0.5283254954954952,
               0.5723845810591547
            ],
            [
               0.5255229729729727,
               0.5705686725097051
            ],
            [
               0.5227204504504503,
               0.5686811746346793
            ],
            [
               0.5199179279279278,
               0.5667135506681161
            ],
            [
               0.5171154054054052,
               0.5646737604410536
            ],
            [
               0.5143128828828827,
               0.5625828149348729
            ],
            [
               0.5115103603603601,
               0.560467702748558
            ],
            [
               0.5087078378378376,
               0.5583529619779443
            ],
            [
               0.505905315315315,
               0.5562535670363623
            ],
            [
               0.5031027927927927,
               0.5541713471173008
            ],
            [
               0.5003002702702701,
               0.5520959986951922
            ],
            [
               0.4974977477477476,
               0.5500102683858198
            ],
            [
               0.494695225225225,
               0.5478975373734448
            ],
            [
               0.49189270270270247,
               0.5457492595905614
            ],
            [
               0.4890901801801799,
               0.5435697368132527
            ],
            [
               0.48628765765765736,
               0.541376542820332
            ],
            [
               0.483485135135135,
               0.5391962746052327
            ],
            [
               0.48068261261261247,
               0.5370567854366614
            ],
            [
               0.4778800900900899,
               0.5349781858462589
            ],
            [
               0.47507756756756736,
               0.5329653383406686
            ],
            [
               0.4722750450450448,
               0.5310041884023958
            ],
            [
               0.46947252252252225,
               0.5290631876380084
            ],
            [
               0.4666699999999997,
               0.5270996040966928
            ],
            [
               0.46386747747747736,
               0.525069115502303
            ],
            [
               0.4610649549549548,
               0.522936152674257
            ],
            [
               0.45826243243243225,
               0.5206822645301573
            ],
            [
               0.4554599099099097,
               0.5183103536413886
            ],
            [
               0.45265738738738714,
               0.5158437968008213
            ],
            [
               0.4498548648648646,
               0.5133208680066549
            ],
            [
               0.44705234234234204,
               0.5107861141739262
            ],
            [
               0.4442498198198197,
               0.5082810528664393
            ],
            [
               0.44144729729729715,
               0.5058365836813893
            ],
            [
               0.4386447747747746,
               0.5034688560116035
            ],
            [
               0.43584225225225204,
               0.5011792339695534
            ],
            [
               0.4330397297297295,
               0.4989577847400736
            ],
            [
               0.43023720720720693,
               0.4967887489634554
            ],
            [
               0.4274346846846844,
               0.49465600437035684
            ],
            [
               0.42463216216216204,
               0.49254671775456116
            ],
            [
               0.4218296396396395,
               0.49045211683088674
            ],
            [
               0.41902711711711693,
               0.48836536259465724
            ],
            [
               0.4162245945945944,
               0.48627753701174614
            ],
            [
               0.4134220720720718,
               0.4841734624441586
            ],
            [
               0.41061954954954927,
               0.48202922237021617
            ],
            [
               0.40781702702702693,
               0.47981280536682813
            ],
            [
               0.4050145045045044,
               0.47748837100589514
            ],
            [
               0.4022119819819818,
               0.4750235028404285
            ],
            [
               0.39940945945945927,
               0.47239779970241613
            ],
            [
               0.3966069369369367,
               0.46961056181860006
            ],
            [
               0.39380441441441416,
               0.4666853373630274
            ],
            [
               0.3910018918918916,
               0.4636697251066265
            ],
            [
               0.3881993693693693,
               0.4606299243200077
            ],
            [
               0.3853968468468467,
               0.4576407993165771
            ],
            [
               0.38259432432432416,
               0.454773348235994
            ],
            [
               0.3797918018018016,
               0.4520821415312074
            ],
            [
               0.37698927927927905,
               0.4495953546142114
            ],
            [
               0.3741867567567565,
               0.44730945644449227
            ],
            [
               0.37138423423423395,
               0.4451895889193199
            ],
            [
               0.3685817117117116,
               0.44317545136578274
            ],
            [
               0.36577918918918906,
               0.44119139498206483
            ],
            [
               0.3629766666666665,
               0.439158687514397
            ],
            [
               0.36017414414414395,
               0.4370076660022614
            ],
            [
               0.3573716216216214,
               0.43468774848935177
            ],
            [
               0.35456909909909884,
               0.43217389135962503
            ],
            [
               0.3517665765765763,
               0.4294688527105526
            ],
            [
               0.34896405405405395,
               0.4266013486898872
            ],
            [
               0.3461615315315314,
               0.42362072678540863
            ],
            [
               0.34335900900900884,
               0.42058908278858254
            ],
            [
               0.3405564864864863,
               0.41757186358138565
            ],
            [
               0.33775396396396373,
               0.4146280239906609
            ],
            [
               0.3349514414414412,
               0.4118008326732322
            ],
            [
               0.3321489189189186,
               0.4091104790299399
            ],
            [
               0.3293463963963963,
               0.40654966706866114
            ],
            [
               0.32654387387387374,
               0.40408327477608585
            ],
            [
               0.3237413513513512,
               0.40165278132123305
            ],
            [
               0.3209388288288286,
               0.3991854545207285
            ],
            [
               0.31813630630630607,
               0.39660730539209277
            ],
            [
               0.3153337837837835,
               0.3938577555905882
            ],
            [
               0.31253126126126096,
               0.3909031333654631
            ],
            [
               0.30972873873873863,
               0.38774583860691736
            ],
            [
               0.3069262162162161,
               0.3844265247073724
            ],
            [
               0.3041236936936935,
               0.38101796109693764
            ],
            [
               0.30132117117117097,
               0.37761114037218957
            ],
            [
               0.2985186486486484,
               0.37429622816807273
            ],
            [
               0.29571612612612586,
               0.371142556042387
            ],
            [
               0.2929136036036035,
               0.3681825082713831
            ],
            [
               0.29011108108108097,
               0.36540355076491504
            ],
            [
               0.2873085585585584,
               0.3627508317469622
            ],
            [
               0.28450603603603586,
               0.3601401531414534
            ],
            [
               0.2817035135135133,
               0.35747835218328683
            ],
            [
               0.27890099099099075,
               0.35468602450509235
            ],
            [
               0.2760984684684682,
               0.3517167093733742
            ],
            [
               0.27329594594594586,
               0.34856745138990364
            ],
            [
               0.2704934234234233,
               0.3452779012233004
            ],
            [
               0.26769090090090075,
               0.3419182326376625
            ],
            [
               0.2648883783783782,
               0.3385692619349995
            ],
            [
               0.26208585585585564,
               0.3353003531216453
            ],
            [
               0.2592833333333331,
               0.3321513116903191
            ],
            [
               0.25648081081081053,
               0.3291232971865883
            ],
            [
               0.2536782882882882,
               0.3261811367521391
            ],
            [
               0.25087576576576565,
               0.3232660664762288
            ],
            [
               0.2480732432432431,
               0.3203148604658639
            ],
            [
               0.24527072072072054,
               0.3172794531691645
            ],
            [
               0.24246819819819798,
               0.31414108612403435
            ],
            [
               0.23966567567567543,
               0.31091474626005144
            ],
            [
               0.23686315315315287,
               0.3076426851582664
            ],
            [
               0.23406063063063054,
               0.30437919397128577
            ],
            [
               0.23125810810810798,
               0.3011715160463938
            ],
            [
               0.22845558558558543,
               0.2980429718575207
            ],
            [
               0.22565306306306288,
               0.29498367746612486
            ],
            [
               0.22285054054054032,
               0.2919518711184459
            ],
            [
               0.22004801801801777,
               0.28888555578195496
            ],
            [
               0.2172454954954952,
               0.28572094494048805
            ],
            [
               0.21444297297297288,
               0.2824120651109875
            ],
            [
               0.21164045045045032,
               0.27894548312567924
            ],
            [
               0.20883792792792777,
               0.2753456060536691
            ],
            [
               0.20603540540540521,
               0.27166888299965686
            ],
            [
               0.20323288288288266,
               0.267988623269815
            ],
            [
               0.2004303603603601,
               0.26437498517826996
            ],
            [
               0.19762783783783777,
               0.2608761114868997
            ],
            [
               0.19482531531531522,
               0.2575059663200584
            ],
            [
               0.19202279279279266,
               0.2542423159092494
            ],
            [
               0.1892202702702701,
               0.2510351662501715
            ],
            [
               0.18641774774774755,
               0.24782280550592362
            ],
            [
               0.183615225225225,
               0.2445503746418124
            ],
            [
               0.18081270270270244,
               0.2411852744453611
            ],
            [
               0.1780101801801801,
               0.23772486660257475
            ],
            [
               0.17520765765765756,
               0.2341944448231047
            ],
            [
               0.172405135135135,
               0.23063652542345492
            ],
            [
               0.16960261261261245,
               0.22709516670217245
            ],
            [
               0.1668000900900899,
               0.22360045565519193
            ],
            [
               0.16399756756756734,
               0.22015808563028938
            ],
            [
               0.16119504504504478,
               0.2167471998692756
            ],
            [
               0.15839252252252245,
               0.2133269808129683
            ],
            [
               0.1555899999999999,
               0.20984969189720504
            ],
            [
               0.15278747747747734,
               0.20627589753344988
            ],
            [
               0.14998495495495479,
               0.20258699731780272
            ],
            [
               0.14718243243243223,
               0.19879116006255904
            ],
            [
               0.14437990990990968,
               0.1949208944064409
            ],
            [
               0.14157738738738712,
               0.19102314186259972
            ],
            [
               0.1387748648648648,
               0.18714508615801417
            ],
            [
               0.13597234234234223,
               0.18332013143937198
            ],
            [
               0.13316981981981968,
               0.17955835113221474
            ],
            [
               0.13036729729729712,
               0.17584423780791558
            ],
            [
               0.12756477477477457,
               0.1721422876168901
            ],
            [
               0.12476225225225201,
               0.1684085641056179
            ],
            [
               0.12195972972972946,
               0.16460464048808798
            ],
            [
               0.11915720720720713,
               0.16070972495329106
            ],
            [
               0.11635468468468457,
               0.15672746351045552
            ],
            [
               0.11355216216216202,
               0.15268562205291403
            ],
            [
               0.11074963963963946,
               0.14862900727960804
            ],
            [
               0.10794711711711691,
               0.1446079190896178
            ],
            [
               0.10514459459459435,
               0.14066556538398844
            ],
            [
               0.1023420720720718,
               0.13682792182386383
            ],
            [
               0.09953954954954947,
               0.13309854502825658
            ],
            [
               0.09673702702702691,
               0.12945922196944493
            ],
            [
               0.09393450450450436,
               0.12587561071509856
            ],
            [
               0.0911319819819818,
               0.12230573800048883
            ],
            [
               0.08832945945945925,
               0.11870872527745013
            ],
            [
               0.08552693693693669,
               0.11505148958092482
            ],
            [
               0.08272441441441436,
               0.11131219212756638
            ],
            [
               0.0799218918918918,
               0.10748047158195528
            ],
            [
               0.07711936936936925,
               0.10355554080328555
            ],
            [
               0.0743168468468467,
               0.09954370094699694
            ],
            [
               0.07151432432432414,
               0.09545661861755661
            ],
            [
               0.06871180180180159,
               0.09131096192067789
            ],
            [
               0.06590927927927903,
               0.08712903783890014
            ],
            [
               0.0631067567567567,
               0.0829393217451394
            ],
            [
               0.060304234234234144,
               0.07877554190547786
            ],
            [
               0.05750171171171159,
               0.07467339619371105
            ],
            [
               0.054699189189189035,
               0.07066490394935454
            ],
            [
               0.05189666666666648,
               0.06677149529967297
            ],
            [
               0.049094144144143925,
               0.06299778731975247
            ],
            [
               0.04629162162162137,
               0.05932822997889742
            ],
            [
               0.04348909909909904,
               0.05572826386345042
            ],
            [
               0.04068657657657648,
               0.05215042473081444
            ],
            [
               0.03788405405405393,
               0.04854431280880889
            ],
            [
               0.035081531531531374,
               0.04486801065020918
            ],
            [
               0.03227900900900882,
               0.041097850357079135
            ],
            [
               0.029476486486486264,
               0.03723367997935201
            ],
            [
               0.02667396396396371,
               0.03329794721735935
            ],
            [
               0.023871441441441377,
               0.02932868766575869
            ],
            [
               0.021068918918918822,
               0.025368339962287045
            ],
            [
               0.018266396396396267,
               0.0214516264322564
            ],
            [
               0.015463873873873712,
               0.017596090400638142
            ],
            [
               0.012661351351351158,
               0.013798118145560867
            ],
            [
               0.009858828828828603,
               0.010035597586351086
            ],
            [
               0.007056306306306048,
               0.0062762840730511416
            ],
            [
               0.004253783783783716,
               0.0024891134728303177
            ],
            [
               0.0014512612612611608,
               -0.0013452764487117408
            ],
            [
               -0.001351261261261394,
               -0.005228339805559923
            ],
            [
               -0.004153783783783949,
               -0.009143878214362466
            ],
            [
               -0.006956306306306503,
               -0.013064780746481541
            ],
            [
               -0.009758828828829058,
               -0.016964071996021568
            ],
            [
               -0.012561351351351613,
               -0.020826540720377262
            ],
            [
               -0.015363873873873946,
               -0.02465685432470799
            ],
            [
               -0.0181663963963965,
               -0.02848105078928842
            ],
            [
               -0.020968918918919055,
               -0.032340372087542035
            ],
            [
               -0.02377144144144161,
               -0.036278927872070654
            ],
            [
               -0.026573963963964164,
               -0.04032884704992967
            ],
            [
               -0.02937648648648672,
               -0.04449766120737508
            ],
            [
               -0.03217900900900905,
               -0.04876226146951779
            ],
            [
               -0.03498153153153161,
               -0.05307193739243021
            ],
            [
               -0.03778405405405416,
               -0.05736026446034581
            ],
            [
               -0.040586576576576716,
               -0.06156279062611858
            ],
            [
               -0.04338909909909927,
               -0.06563547446158413
            ],
            [
               -0.046191621621621826,
               -0.06956831492874188
            ],
            [
               -0.04899414414414438,
               -0.0733898075105538
            ],
            [
               -0.05179666666666671,
               -0.07716045567718494
            ],
            [
               -0.05459918918918927,
               -0.08095680402397759
            ],
            [
               -0.05740171171171182,
               -0.08485036019837272
            ],
            [
               -0.06020423423423438,
               -0.08888743519328979
            ],
            [
               -0.06300675675675693,
               -0.0930758153587059
            ],
            [
               -0.06580927927927949,
               -0.09738228116151232
            ],
            [
               -0.06861180180180204,
               -0.10174185134988473
            ],
            [
               -0.07141432432432437,
               -0.10607618792465345
            ],
            [
               -0.07421684684684693,
               -0.1103158826266058
            ],
            [
               -0.07701936936936948,
               -0.11442018136884308
            ],
            [
               -0.07982189189189204,
               -0.11838844388956066
            ],
            [
               -0.0826244144144146,
               -0.12226005975141291
            ],
            [
               -0.08542693693693715,
               -0.12610291835991616
            ],
            [
               -0.0882294594594597,
               -0.12999384676606784
            ],
            [
               -0.09103198198198204,
               -0.13399669985847817
            ],
            [
               -0.09383450450450459,
               -0.13814435624692584
            ],
            [
               -0.09663702702702714,
               -0.14242960558034418
            ],
            [
               -0.0994395495495497,
               -0.14680722887702752
            ],
            [
               -0.10224207207207225,
               -0.1512063062174388
            ],
            [
               -0.10504459459459481,
               -0.15554891936576137
            ],
            [
               -0.10784711711711736,
               -0.15976978084689325
            ],
            [
               -0.1106496396396397,
               -0.1638313456985943
            ],
            [
               -0.11345216216216225,
               -0.16773056145244275
            ],
            [
               -0.1162546846846848,
               -0.171496031155479
            ],
            [
               -0.11905720720720736,
               -0.17517717024811724
            ],
            [
               -0.12185972972972992,
               -0.17882908725786556
            ],
            [
               -0.12466225225225247,
               -0.1824978153400958
            ],
            [
               -0.12746477477477502,
               -0.18620998869796646
            ],
            [
               -0.13026729729729736,
               -0.18996936401012843
            ],
            [
               -0.1330698198198199,
               -0.19376033704776197
            ],
            [
               -0.13587234234234247,
               -0.19755652899885778
            ],
            [
               -0.13867486486486502,
               -0.20133123461245095
            ],
            [
               -0.14147738738738758,
               -0.20506635635491943
            ],
            [
               -0.14427990990991013,
               -0.2087573395227103
            ],
            [
               -0.14708243243243246,
               -0.21241318660232955
            ],
            [
               -0.14988495495495502,
               -0.21605229857413005
            ],
            [
               -0.15268747747747757,
               -0.21969611692955732
            ],
            [
               -0.15549000000000013,
               -0.2233629684448093
            ],
            [
               -0.15829252252252268,
               -0.2270640866213628
            ],
            [
               -0.16109504504504524,
               -0.2308027323024303
            ],
            [
               -0.1638975675675678,
               -0.23457608531084045
            ],
            [
               -0.16670009009009013,
               -0.23837858621238944
            ],
            [
               -0.16950261261261268,
               -0.24220500475323775
            ],
            [
               -0.17230513513513523,
               -0.2460518010696343
            ],
            [
               -0.1751076576576578,
               -0.24991617843393016
            ],
            [
               -0.17791018018018034,
               -0.2537932682415047
            ],
            [
               -0.1807127027027029,
               -0.2576727457191266
            ],
            [
               -0.18351522522522545,
               -0.2615365342146764
            ],
            [
               -0.1863177477477478,
               -0.26535898679648606
            ],
            [
               -0.18912027027027034,
               -0.26911012798738226
            ],
            [
               -0.1919227927927929,
               -0.27276147104944143
            ],
            [
               -0.19472531531531545,
               -0.27629295858058106
            ],
            [
               -0.197527837837838,
               -0.2796990321056792
            ],
            [
               -0.20033036036036056,
               -0.28299190572067606
            ],
            [
               -0.20313288288288311,
               -0.28620079060772363
            ],
            [
               -0.20593540540540545,
               -0.28936689623661754
            ],
            [
               -0.208737927927928,
               -0.29253520485308027
            ],
            [
               -0.21154045045045056,
               -0.2957449411242509
            ],
            [
               -0.2143429729729731,
               -0.29902107834635916
            ],
            [
               -0.21714549549549567,
               -0.302369023428969
            ],
            [
               -0.21994801801801822,
               -0.3057738628681066
            ],
            [
               -0.22275054054054078,
               -0.30920443499392225
            ],
            [
               -0.2255530630630631,
               -0.3126213082036208
            ],
            [
               -0.22835558558558566,
               -0.3159867855429015
            ],
            [
               -0.23115810810810822,
               -0.3192745520753589
            ],
            [
               -0.23396063063063077,
               -0.32247664650452446
            ],
            [
               -0.23676315315315333,
               -0.32560605107635077
            ],
            [
               -0.23956567567567588,
               -0.3286942089709395
            ],
            [
               -0.24236819819819821,
               -0.3317839636496677
            ],
            [
               -0.24517072072072077,
               -0.33491950083315813
            ],
            [
               -0.24797324324324332,
               -0.33813561157195327
            ],
            [
               -0.2507757657657659,
               -0.3414488070356184
            ],
            [
               -0.25357828828828843,
               -0.3448524372662406
            ],
            [
               -0.256380810810811,
               -0.34831706467842705
            ],
            [
               -0.25918333333333354,
               -0.35179611226948515
            ],
            [
               -0.2619858558558559,
               -0.3552355311484122
            ],
            [
               -0.26478837837837843,
               -0.3585852267301135
            ],
            [
               -0.267590900900901,
               -0.36180951541236733
            ],
            [
               -0.27039342342342354,
               -0.36489409980359255
            ],
            [
               -0.2731959459459461,
               -0.3678479239955586
            ],
            [
               -0.27599846846846865,
               -0.37069959303412553
            ],
            [
               -0.2788009909909912,
               -0.37348946625023793
            ],
            [
               -0.28160351351351354,
               -0.3762596664745
            ],
            [
               -0.2844060360360361,
               -0.3790447539754304
            ],
            [
               -0.28720855855855865,
               -0.3818655312642256
            ],
            [
               -0.2900110810810812,
               -0.3847274390645957
            ],
            [
               -0.29281360360360376,
               -0.38762356586919317
            ],
            [
               -0.2956161261261263,
               -0.39054086153286316
            ],
            [
               -0.29841864864864887,
               -0.39346717278198595
            ],
            [
               -0.3012211711711712,
               -0.3963965286913926
            ],
            [
               -0.30402369369369375,
               -0.39933077755135216
            ],
            [
               -0.3068262162162163,
               -0.40227701122840054
            ],
            [
               -0.30962873873873886,
               -0.4052417772903487
            ],
            [
               -0.3124312612612614,
               -0.40822434392084794
            ],
            [
               -0.31523378378378397,
               -0.41121179553568554
            ],
            [
               -0.3180363063063065,
               -0.414178279671254
            ],
            [
               -0.32083882882882886,
               -0.41708940092892804
            ],
            [
               -0.3236413513513514,
               -0.4199109720077483
            ],
            [
               -0.32644387387387397,
               -0.4226196734220136
            ],
            [
               -0.3292463963963965,
               -0.4252122220823834
            ],
            [
               -0.3320489189189191,
               -0.4277097782314149
            ],
            [
               -0.33485144144144163,
               -0.4301555605500617
            ],
            [
               -0.3376539639639642,
               -0.4326056496591183
            ],
            [
               -0.3404564864864865,
               -0.43511512485214543
            ],
            [
               -0.3432590090090091,
               -0.43772329982390157
            ],
            [
               -0.34606153153153163,
               -0.4404423486394631
            ],
            [
               -0.3488640540540542,
               -0.44325282526561144
            ],
            [
               -0.35166657657657674,
               -0.44610767727667017
            ],
            [
               -0.3544690990990993,
               -0.44894389915560445
            ],
            [
               -0.3572716216216216,
               -0.451698714716024
            ],
            [
               -0.3600741441441442,
               -0.45432582295460644
            ],
            [
               -0.36287666666666674,
               -0.4568072113957316
            ],
            [
               -0.3656791891891893,
               -0.4591573449076116
            ],
            [
               -0.36848171171171185,
               -0.461418767296895
            ],
            [
               -0.3712842342342344,
               -0.46365061454572326
            ],
            [
               -0.37408675675675696,
               -0.4659134799880003
            ],
            [
               -0.3768892792792793,
               -0.4682549230333014
            ],
            [
               -0.37969180180180184,
               -0.4706994639504321
            ],
            [
               -0.3824943243243244,
               -0.4732453624020088
            ],
            [
               -0.38529684684684695,
               -0.4758683739891794
            ],
            [
               -0.3880993693693695,
               -0.47853069762617717
            ],
            [
               -0.39090189189189206,
               -0.48119206287470634
            ],
            [
               -0.3937044144144146,
               -0.4838196823222721
            ],
            [
               -0.39650693693693695,
               -0.4863945708231413
            ],
            [
               -0.3993094594594595,
               -0.4889131517776397
            ],
            [
               -0.40211198198198206,
               -0.4913845986998272
            ],
            [
               -0.4049145045045046,
               -0.4938254907504795
            ],
            [
               -0.40771702702702717,
               -0.49625378507643747
            ],
            [
               -0.4105195495495496,
               -0.4986838064534671
            ],
            [
               -0.41332207207207217,
               -0.5011231709814887
            ],
            [
               -0.4161245945945947,
               -0.5035716850552636
            ],
            [
               -0.4189271171171173,
               -0.5060216601429075
            ],
            [
               -0.4217296396396397,
               -0.5084589546365084
            ],
            [
               -0.4245321621621623,
               -0.5108643536813917
            ],
            [
               -0.42733468468468483,
               -0.5132153792390335
            ],
            [
               -0.4301372072072073,
               -0.5154889556366585
            ],
            [
               -0.4329397297297298,
               -0.5176652855435858
            ],
            [
               -0.4357422522522524,
               -0.5197327653854128
            ],
            [
               -0.4385447747747748,
               -0.5216929798131333
            ],
            [
               -0.4413472972972974,
               -0.5235641328548406
            ],
            [
               -0.44414981981981994,
               -0.525381096761707
            ],
            [
               -0.4469523423423425,
               -0.5271908340418449
            ],
            [
               -0.44975486486486493,
               -0.5290432332824506
            ],
            [
               -0.4525573873873875,
               -0.5309790395889622
            ],
            [
               -0.45535990990991004,
               -0.5330179834572901
            ],
            [
               -0.4581624324324325,
               -0.5351508266350292
            ],
            [
               -0.46096495495495504,
               -0.5373384701200291
            ],
            [
               -0.4637674774774776,
               -0.5395195139969177
            ],
            [
               -0.46657000000000015,
               -0.5416251610956694
            ],
            [
               -0.4693725225225226,
               -0.5435978803635649
            ],
            [
               -0.47217504504504515,
               -0.5454086392832272
            ],
            [
               -0.4749775675675677,
               -0.5470674160190954
            ],
            [
               -0.47778009009009015,
               -0.5486232954616914
            ],
            [
               -0.4805826126126127,
               -0.5501533651626767
            ],
            [
               -0.48338513513513526,
               -0.5517430095042221
            ],
            [
               -0.4861876576576578,
               -0.5534629864147416
            ],
            [
               -0.48899018018018026,
               -0.5553499216768196
            ],
            [
               -0.4917927027027028,
               -0.557396084483417
            ],
            [
               -0.49459522522522537,
               -0.5595516668325695
            ],
            [
               -0.4973977477477478,
               -0.5617390500990186
            ],
            [
               -0.5002002702702704,
               -0.5638748649755988
            ],
            [
               -0.5030027927927929,
               -0.5658932149070309
            ],
            [
               -0.5058053153153154,
               -0.5677630464844833
            ],
            [
               -0.5086078378378379,
               -0.5694944735178475
            ],
            [
               -0.5114103603603605,
               -0.5711323390276842
            ],
            [
               -0.514212882882883,
               -0.572739328426602
            ],
            [
               -0.5170154054054055,
               -0.5743742322517622
            ],
            [
               -0.519817927927928,
               -0.5760724341640737
            ],
            [
               -0.5226204504504506,
               -0.5778348901430576
            ],
            [
               -0.525422972972973,
               -0.5796290348790228
            ],
            [
               -0.5282254954954956,
               -0.5814011297505148
            ],
            [
               -0.5310280180180181,
               -0.583095838145533
            ],
            [
               -0.5338305405405407,
               -0.5846764947622838
            ],
            [
               -0.5366330630630631,
               -0.5861393725956389
            ],
            [
               -0.5394355855855857,
               -0.5875172769094722
            ],
            [
               -0.5422381081081082,
               -0.5888713217885851
            ],
            [
               -0.5450406306306307,
               -0.5902735977695869
            ],
            [
               -0.5478431531531532,
               -0.5917863520135204
            ],
            [
               -0.5506456756756758,
               -0.5934443370055504
            ],
            [
               -0.5534481981981982,
               -0.5952458355175418
            ],
            [
               -0.5562507207207208,
               -0.5971549588733673
            ],
            [
               -0.5590532432432433,
               -0.5991141348892887
            ],
            [
               -0.5618557657657659,
               -0.6010624752492759
            ],
            [
               -0.5646582882882883,
               -0.6029539839051568
            ],
            [
               -0.5674608108108109,
               -0.6047698606578349
            ],
            [
               -0.5702633333333335,
               -0.6065213074049293
            ],
            [
               -0.5730658558558559,
               -0.6082424882050308
            ],
            [
               -0.5758683783783785,
               -0.6099765214887042
            ],
            [
               -0.578670900900901,
               -0.6117595291463568
            ],
            [
               -0.5814734234234236,
               -0.6136081644639821
            ],
            [
               -0.584275945945946,
               -0.6155146261089692
            ],
            [
               -0.5870784684684686,
               -0.6174504808951166
            ],
            [
               -0.5898809909909911,
               -0.6193776079029646
            ],
            [
               -0.5926835135135136,
               -0.6212622554737941
            ],
            [
               -0.5954860360360361,
               -0.6230873139295011
            ],
            [
               -0.5982885585585587,
               -0.6248586849296676
            ],
            [
               -0.6010910810810811,
               -0.6266037419476463
            ],
            [
               -0.6038936036036037,
               -0.6283625647021345
            ],
            [
               -0.6066961261261262,
               -0.630174977652564
            ],
            [
               -0.6094986486486488,
               -0.6320676714858026
            ],
            [
               -0.6123011711711712,
               -0.6340454828589929
            ],
            [
               -0.6151036936936938,
               -0.636089397309474
            ],
            [
               -0.6179062162162163,
               -0.6381615918796655
            ],
            [
               -0.6207087387387388,
               -0.6402156243810905
            ],
            [
               -0.6235112612612613,
               -0.6422084182500526
            ],
            [
               -0.6263137837837839,
               -0.6441104015974307
            ],
            [
               -0.6291163063063064,
               -0.6459110379783795
            ],
            [
               -0.6319188288288289,
               -0.6476186526814344
            ],
            [
               -0.6347213513513514,
               -0.6492553045195906
            ],
            [
               -0.637523873873874,
               -0.6508488681412407
            ],
            [
               -0.6403263963963964,
               -0.652425065665172
            ],
            [
               -0.643128918918919,
               -0.6540018279190244
            ],
            [
               -0.6459314414414415,
               -0.6555873007573527
            ],
            [
               -0.6487339639639641,
               -0.6571814734439666
            ],
            [
               -0.6515364864864865,
               -0.6587802628876295
            ],
            [
               -0.6543390090090091,
               -0.6603802811767319
            ],
            [
               -0.6571415315315317,
               -0.6619825586749521
            ],
            [
               -0.6599440540540541,
               -0.663594071039362
            ],
            [
               -0.6627465765765767,
               -0.665226749594042
            ],
            [
               -0.6655490990990992,
               -0.6668944311736675
            ],
            [
               -0.6683516216216216,
               -0.6686087000555494
            ],
            [
               -0.6711541441441442,
               -0.6703747142954853
            ],
            [
               -0.6739566666666668,
               -0.6721879593659428
            ],
            [
               -0.6767591891891893,
               -0.6740325816136854
            ],
            [
               -0.6795617117117118,
               -0.6758816636200471
            ],
            [
               -0.6823642342342343,
               -0.677699577885725
            ],
            [
               -0.6851667567567569,
               -0.6794463644324975
            ],
            [
               -0.6879692792792793,
               -0.6810838352777128
            ],
            [
               -0.6907718018018019,
               -0.682582745061482
            ],
            [
               -0.6935743243243244,
               -0.6839299020568854
            ],
            [
               -0.696376846846847,
               -0.6851336655366159
            ],
            [
               -0.6991793693693694,
               -0.6862261065600835
            ],
            [
               -0.701981891891892,
               -0.6872604155819584
            ],
            [
               -0.7047844144144145,
               -0.6883030177990868
            ],
            [
               -0.707586936936937,
               -0.6894211959153363
            ],
            [
               -0.7103894594594595,
               -0.6906684901529091
            ],
            [
               -0.7131919819819821,
               -0.692071274336649
            ],
            [
               -0.7159945045045045,
               -0.6936202316307324
            ],
            [
               -0.7187970270270271,
               -0.6952696977864223
            ],
            [
               -0.7215995495495496,
               -0.6969460506656867
            ],
            [
               -0.7244020720720722,
               -0.6985639098252954
            ],
            [
               -0.7272045945945946,
               -0.7000465475261997
            ],
            [
               -0.7300071171171172,
               -0.7013453538607107
            ],
            [
               -0.7328096396396397,
               -0.7024530205585878
            ],
            [
               -0.7356121621621622,
               -0.7034065002138065
            ],
            [
               -0.7384146846846847,
               -0.7042784630174052
            ],
            [
               -0.7412172072072073,
               -0.7051591846140601
            ],
            [
               -0.7440197297297299,
               -0.7061336057954968
            ],
            [
               -0.7468222522522523,
               -0.7072598278367125
            ],
            [
               -0.7496247747747748,
               -0.7085550262959266
            ],
            [
               -0.7524272972972974,
               -0.7099927049424868
            ],
            [
               -0.7552298198198198,
               -0.7115119519181107
            ],
            [
               -0.7580323423423424,
               -0.7130358738203619
            ],
            [
               -0.760834864864865,
               -0.714493731226172
            ],
            [
               -0.7636373873873875,
               -0.7158402954355324
            ],
            [
               -0.76643990990991,
               -0.7170668958575204
            ],
            [
               -0.7692424324324325,
               -0.7182012257187853
            ],
            [
               -0.7720449549549551,
               -0.7192964024484703
            ],
            [
               -0.7748474774774775,
               -0.7204129691303343
            ],
            [
               -0.7776500000000001,
               -0.721599497750132
            ],
            [
               -0.7804525225225226,
               -0.7228776387282828
            ],
            [
               -0.7832550450450451,
               -0.7242358575431358
            ],
            [
               -0.7860575675675676,
               -0.7256332743975544
            ],
            [
               -0.7888600900900902,
               -0.7270119086145844
            ],
            [
               -0.7916626126126127,
               -0.728313211257289
            ],
            [
               -0.7944651351351352,
               -0.72949376649285
            ],
            [
               -0.7972676576576577,
               -0.7305356851800862
            ],
            [
               -0.8000701801801803,
               -0.7314491923001458
            ],
            [
               -0.8028727027027027,
               -0.7322674991813907
            ],
            [
               -0.8056752252252253,
               -0.7330363749560599
            ],
            [
               -0.8084777477477478,
               -0.733802158838117
            ],
            [
               -0.8112802702702704,
               -0.734601937662988
            ],
            [
               -0.8140827927927928,
               -0.7354583808090792
            ],
            [
               -0.8168853153153154,
               -0.7363798099873348
            ],
            [
               -0.8196878378378379,
               -0.7373642121256561
            ],
            [
               -0.8224903603603604,
               -0.7384047360351526
            ],
            [
               -0.8252928828828829,
               -0.7394941047676145
            ],
            [
               -0.8280954054054055,
               -0.7406262722891356
            ],
            [
               -0.8308979279279279,
               -0.7417951325207872
            ],
            [
               -0.8337004504504505,
               -0.7429915311989417
            ],
            [
               -0.836502972972973,
               -0.7442006577065099
            ],
            [
               -0.8393054954954956,
               -0.7454017830246376
            ],
            [
               -0.842108018018018,
               -0.746571311616264
            ],
            [
               -0.8449105405405406,
               -0.7476886279435107
            ],
            [
               -0.8477130630630632,
               -0.7487428364119858
            ],
            [
               -0.8505155855855856,
               -0.7497377820889034
            ],
            [
               -0.8533181081081082,
               -0.7506930218256831
            ],
            [
               -0.8561206306306307,
               -0.751639647559171
            ],
            [
               -0.8589231531531533,
               -0.7526116425854726
            ],
            [
               -0.8617256756756757,
               -0.7536351537679564
            ],
            [
               -0.8645281981981983,
               -0.7547190630891651
            ],
            [
               -0.8673307207207208,
               -0.7558501379620044
            ],
            [
               -0.8701332432432433,
               -0.7569947991378321
            ],
            [
               -0.8729357657657658,
               -0.7581075278411911
            ],
            [
               -0.8757382882882884,
               -0.7591437786549138
            ],
            [
               -0.8785408108108108,
               -0.7600736794892166
            ],
            [
               -0.8813433333333334,
               -0.7608923264984319
            ],
            [
               -0.8841458558558559,
               -0.7616233142635487
            ],
            [
               -0.8869483783783785,
               -0.7623140585147828
            ],
            [
               -0.8897509009009009,
               -0.7630239001311032
            ],
            [
               -0.8925534234234235,
               -0.7638081854487627
            ],
            [
               -0.895355945945946,
               -0.7647028212727784
            ],
            [
               -0.8981584684684685,
               -0.7657137972201434
            ],
            [
               -0.900960990990991,
               -0.7668148408335489
            ],
            [
               -0.9037635135135136,
               -0.7679541032640178
            ],
            [
               -0.9065660360360361,
               -0.769068220068542
            ],
            [
               -0.9093685585585587,
               -0.7700999839374959
            ],
            [
               -0.9121710810810811,
               -0.7710147980552855
            ],
            [
               -0.9149736036036036,
               -0.7718113419141658
            ],
            [
               -0.9177761261261261,
               -0.7725233927207096
            ],
            [
               -0.9205786486486487,
               -0.773212083610124
            ],
            [
               -0.9233811711711712,
               -0.7739504121719675
            ],
            [
               -0.9261836936936938,
               -0.774803872615118
            ],
            [
               -0.9289862162162162,
               -0.7758121466656827
            ],
            [
               -0.9317887387387388,
               -0.7769765951433597
            ],
            [
               -0.9345912612612612,
               -0.7782569076495014
            ],
            [
               -0.9373937837837838,
               -0.7795780456857562
            ],
            [
               -0.9401963063063064,
               -0.780846101591744
            ],
            [
               -0.9429988288288289,
               -0.7819694962272596
            ],
            [
               -0.9458013513513515,
               -0.7828805736949689
            ],
            [
               -0.9486038738738739,
               -0.7835524449226506
            ],
            [
               -0.9514063963963965,
               -0.7840069406184792
            ],
            [
               -0.9542089189189189,
               -0.7843115381258385
            ],
            [
               -0.9570114414414415,
               -0.7845656765467264
            ],
            [
               -0.959813963963964,
               -0.7848793867083915
            ],
            [
               -0.9626164864864866,
               -0.7853490463116749
            ],
            [
               -0.9654190090090091,
               -0.7860358616020409
            ],
            [
               -0.9682215315315316,
               -0.7869521508075609
            ],
            [
               -0.9710240540540541,
               -0.7880587432657103
            ],
            [
               -0.9738265765765766,
               -0.7892741982690471
            ],
            [
               -0.9766290990990991,
               -0.7904937042344632
            ],
            [
               -0.9794316216216217,
               -0.7916131445670278
            ],
            [
               -0.9822341441441442,
               -0.7925525265241649
            ],
            [
               -0.9850366666666668,
               -0.7932731240328006
            ],
            [
               -0.9878391891891892,
               -0.7937842799334182
            ],
            [
               -0.9906417117117118,
               -0.7941384588393824
            ],
            [
               -0.9934442342342342,
               -0.7944161539193149
            ],
            [
               -0.9962467567567568,
               -0.7947048258535953
            ],
            [
               -0.9990492792792793,
               -0.7950774891657596
            ],
            [
               -1.0018518018018019,
               -0.7955764650259127
            ],
            [
               -1.0046543243243244,
               -0.7962062235646313
            ],
            [
               -1.0074568468468468,
               -0.7969366043495261
            ],
            [
               -1.0102593693693693,
               -0.7977147934534412
            ],
            [
               -1.0130618918918919,
               -0.7984820909216799
            ],
            [
               -1.0158644144144144,
               -0.7991903927895887
            ],
            [
               -1.018666936936937,
               -0.7998137314514056
            ],
            [
               -1.0214694594594596,
               -0.800351996377354
            ],
            [
               -1.024271981981982,
               -0.8008265117097948
            ],
            [
               -1.0270745045045047,
               -0.8012696674396533
            ],
            [
               -1.029877027027027,
               -0.8017125032895811
            ],
            [
               -1.0326795495495495,
               -0.8021745205311764
            ],
            [
               -1.035482072072072,
               -0.8026589722716919
            ],
            [
               -1.0382845945945947,
               -0.8031548358653134
            ],
            [
               -1.0410871171171172,
               -0.8036443055613753
            ],
            [
               -1.0438896396396395,
               -0.8041127540438411
            ],
            [
               -1.046692162162162,
               -0.8045573215595822
            ],
            [
               -1.0494946846846847,
               -0.8049908482313171
            ],
            [
               -1.0522972072072072,
               -0.8054395611023232
            ],
            [
               -1.0550997297297298,
               -0.8059351722346558
            ],
            [
               -1.0579022522522523,
               -0.8065040652513275
            ],
            [
               -1.0607047747747749,
               -0.8071573507471317
            ],
            [
               -1.0635072972972974,
               -0.8078853734966752
            ],
            [
               -1.06630981981982,
               -0.808658814269874
            ],
            [
               -1.0691123423423423,
               -0.809436325261037
            ],
            [
               -1.0719148648648649,
               -0.8101764100672765
            ],
            [
               -1.0747173873873874,
               -0.810849759055005
            ],
            [
               -1.07751990990991,
               -0.8114479921354617
            ],
            [
               -1.0803224324324325,
               -0.8119858459987868
            ],
            [
               -1.0831249549549549,
               -0.8124959286229447
            ],
            [
               -1.0859274774774774,
               -0.8130175744943244
            ],
            [
               -1.08873,
               -0.8135832832826346
            ],
            [
               -1.0915325225225225,
               -0.8142070741079893
            ],
            [
               -1.094335045045045,
               -0.8148785540776753
            ],
            [
               -1.0971375675675676,
               -0.8155647467416383
            ],
            [
               -1.0999400900900902,
               -0.8162193079286579
            ],
            [
               -1.1027426126126127,
               -0.8167964377193048
            ],
            [
               -1.1055451351351353,
               -0.8172653068346879
            ],
            [
               -1.1083476576576576,
               -0.8176206154711453
            ],
            [
               -1.1111501801801802,
               -0.8178860459913385
            ],
            [
               -1.1139527027027027,
               -0.8181094930798494
            ],
            [
               -1.1167552252252253,
               -0.8183513952331795
            ],
            [
               -1.1195577477477479,
               -0.8186695048337354
            ],
            [
               -1.1223602702702702,
               -0.8191044232483228
            ],
            [
               -1.1251627927927927,
               -0.8196699214415903
            ],
            [
               -1.1279653153153153,
               -0.8203505928907463
            ],
            [
               -1.1307678378378379,
               -0.821107217150898
            ],
            [
               -1.1335703603603604,
               -0.8218880121318579
            ],
            [
               -1.136372882882883,
               -0.8226423673098571
            ],
            [
               -1.1391754054054055,
               -0.8233331165474131
            ],
            [
               -1.141977927927928,
               -0.8239440371141777
            ],
            [
               -1.1447804504504504,
               -0.8244808150106793
            ],
            [
               -1.147582972972973,
               -0.8249657011300056
            ],
            [
               -1.1503854954954955,
               -0.8254279020511989
            ],
            [
               -1.153188018018018,
               -0.8258928837953778
            ],
            [
               -1.1559905405405406,
               -0.8263739194036532
            ],
            [
               -1.1587930630630632,
               -0.8268683804031107
            ],
            [
               -1.1615955855855855,
               -0.8273597383190785
            ],
            [
               -1.164398108108108,
               -0.8278244743441028
            ],
            [
               -1.1672006306306306,
               -0.8282416106385895
            ],
            [
               -1.1700031531531532,
               -0.8286017954064668
            ],
            [
               -1.1728056756756757,
               -0.8289130056626668
            ],
            [
               -1.1756081981981983,
               -0.8292009255555279
            ],
            [
               -1.1784107207207208,
               -0.8295036237330593
            ],
            [
               -1.1812132432432432,
               -0.8298618446275356
            ],
            [
               -1.1840157657657657,
               -0.8303075673658677
            ],
            [
               -1.1868182882882883,
               -0.830854091014827
            ],
            [
               -1.1896208108108108,
               -0.831490594659041
            ],
            [
               -1.1924233333333334,
               -0.8321829643275853
            ],
            [
               -1.195225855855856,
               -0.8328809802149543
            ],
            [
               -1.1980283783783783,
               -0.8335301785840388
            ],
            [
               -1.2008309009009008,
               -0.8340853400429072
            ],
            [
               -1.2036334234234234,
               -0.8345220055745232
            ],
            [
               -1.206435945945946,
               -0.8348428647520484
            ],
            [
               -1.2092384684684685,
               -0.8350772030344049
            ],
            [
               -1.212040990990991,
               -0.8352734825357294
            ],
            [
               -1.2148435135135136,
               -0.8354870383364597
            ],
            [
               -1.2176460360360362,
               -0.8357662496375352
            ],
            [
               -1.2204485585585585,
               -0.8361409765010706
            ],
            [
               -1.223251081081081,
               -0.8366163888484033
            ],
            [
               -1.2260536036036036,
               -0.8371737285432657
            ],
            [
               -1.2288561261261262,
               -0.8377774971055336
            ],
            [
               -1.2316586486486487,
               -0.8383866670389961
            ],
            [
               -1.2344611711711713,
               -0.8389663614245453
            ],
            [
               -1.2372636936936936,
               -0.8394964062646415
            ],
            [
               -1.2400662162162162,
               -0.8399742612804444
            ],
            [
               -1.2428687387387387,
               -0.8404117382343186
            ],
            [
               -1.2456712612612613,
               -0.84082700999078
            ],
            [
               -1.2484737837837838,
               -0.8412350051188906
            ],
            [
               -1.2512763063063064,
               -0.8416398241547909
            ],
            [
               -1.254078828828829,
               -0.8420320931171712
            ],
            [
               -1.2568813513513515,
               -0.8423923989435522
            ],
            [
               -1.2596838738738738,
               -0.8426997120508586
            ],
            [
               -1.2624863963963964,
               -0.8429417632477012
            ],
            [
               -1.265288918918919,
               -0.8431234071073604
            ],
            [
               -1.2680914414414415,
               -0.843269457260158
            ],
            [
               -1.270893963963964,
               -0.8434202394852335
            ],
            [
               -1.2736964864864866,
               -0.8436206302218212
            ],
            [
               -1.276499009009009,
               -0.843905785559754
            ],
            [
               -1.2793015315315315,
               -0.844288251738369
            ],
            [
               -1.282104054054054,
               -0.8447510955757993
            ],
            [
               -1.2849065765765766,
               -0.8452500160922106
            ],
            [
               -1.2877090990990991,
               -0.8457245710056589
            ],
            [
               -1.2905116216216217,
               -0.8461155754068546
            ],
            [
               -1.2933141441441443,
               -0.8463834455967237
            ],
            [
               -1.2961166666666666,
               -0.846521596835869
            ],
            [
               -1.2989191891891891,
               -0.8465602781598109
            ],
            [
               -1.3017217117117117,
               -0.8465591138549827
            ],
            [
               -1.3045242342342342,
               -0.8465902280841401
            ],
            [
               -1.3073267567567568,
               -0.8467169783411352
            ],
            [
               -1.3101292792792794,
               -0.8469749395795729
            ],
            [
               -1.312931801801802,
               -0.8473612623294957
            ],
            [
               -1.3157343243243242,
               -0.8478359705305691
            ],
            [
               -1.3185368468468468,
               -0.8483349547456314
            ],
            [
               -1.3213393693693694,
               -0.8487905885024112
            ],
            [
               -1.324141891891892,
               -0.8491533280381132
            ],
            [
               -1.3269444144144145,
               -0.8494072382123897
            ],
            [
               -1.329746936936937,
               -0.849574307660451
            ],
            [
               -1.3325494594594596,
               -0.8497060782579855
            ],
            [
               -1.335351981981982,
               -0.8498653207136483
            ],
            [
               -1.3381545045045045,
               -0.8501038347156556
            ],
            [
               -1.340957027027027,
               -0.8504437988553583
            ],
            [
               -1.3437595495495496,
               -0.8508689608938276
            ],
            [
               -1.3465620720720721,
               -0.8513286951108732
            ],
            [
               -1.3493645945945947,
               -0.851753640628023
            ],
            [
               -1.352167117117117,
               -0.852077723636152
            ],
            [
               -1.3549696396396396,
               -0.852259189022649
            ],
            [
               -1.3577721621621621,
               -0.8522935786278677
            ],
            [
               -1.3605746846846847,
               -0.8522143081966849
            ],
            [
               -1.3633772072072072,
               -0.852080704889383
            ],
            [
               -1.3661797297297298,
               -0.8519576440551054
            ],
            [
               -1.3689822522522523,
               -0.8518938046456404
            ],
            [
               -1.3717847747747747,
               -0.851906050603378
            ],
            [
               -1.3745872972972972,
               -0.8519753573636333
            ],
            [
               -1.3773898198198198,
               -0.8520557377990483
            ],
            [
               -1.3801923423423423,
               -0.852093129410843
            ],
            [
               -1.382994864864865,
               -0.85204772354206
            ],
            [
               -1.3857973873873874,
               -0.8519119494432525
            ],
            [
               -1.38859990990991,
               -0.8517177201834258
            ],
            [
               -1.3914024324324323,
               -0.8515301421054473
            ],
            [
               -1.394204954954955,
               -0.8514294674905775
            ],
            [
               -1.3970074774774774,
               -0.8514870739399372
            ],
            [
               -1.39981,
               -0.8517433199432951
            ]
         ]
      }
   ]
}
