# Supplementary material for: Isolation of a planar π-aromatic Bi5− ring in a cobalt-based inverse-sandwich-type complex
Source: Nat Chem. 2025 Jan 20;17(4):547–55. doi: 10.1038/s41557-024-01713-8 (PMC11964920; doi:10.1038/s41557-024-01713-8)
Supplement: Supplementary file 4 — Original magnetic data of compound 1 and origin file of Fig. 3. [file 41557_2024_1713_MOESM4_ESM.zip › sr_and_T/3.csv]

comment	corrected Loops
temperature	0.03
sr	0.016
angle	0
trans	0
B	M
-1.3999	-0.9940758830305306
-1.3970974974974975	-0.9933542978760359
-1.394294994994995	-0.9927616371221235
-1.3914924924924925	-0.9923733648188341
-1.3886899899899898	-0.9922155954766197
-1.3858874874874874	-0.9922607902004148
-1.3830849849849849	-0.9924384774970898
-1.3802824824824824	-0.9926575688445574
-1.37747997997998	-0.9928334425825738
-1.3746774774774775	-0.9929116840488292
-1.371874974974975	-0.9928815621871409
-1.3690724724724723	-0.9927755922957825
-1.3662699699699699	-0.9926558460131416
-1.3634674674674674	-0.9925916829458546
-1.360664964964965	-0.9926360681850706
-1.3578624624624624	-0.9928078733348182
-1.35505995995996	-0.9930855131239522
-1.3522574574574573	-0.9934136265734806
-1.3494549549549548	-0.9937204308966805
-1.3466524524524524	-0.9939401265677812
-1.3438499499499499	-0.9940332954055171
-1.3410474474474474	-0.9939990079523173
-1.338244944944945	-0.9938750465367658
-1.3354424424424425	-0.9937263767787797
-1.3326399399399398	-0.993625587430354
-1.3298374374374373	-0.993631367138191
-1.3270349349349349	-0.9937715125084101
-1.3242324324324324	-0.9940353948279087
-1.32142992992993	-0.9943778002617102
-1.3186274274274274	-0.9947325752931122
-1.3158249249249248	-0.9950316414533612
-1.3130224224224223	-0.9952235465676442
-1.3102199199199198	-0.9952861611883652
-1.3074174174174173	-0.9952301912065955
-1.3046149149149149	-0.9950931485598883
-1.3018124124124124	-0.9949263362632415
-1.29900990990991	-0.9947793562879722
-1.2962074074074073	-0.9946870762266361
-1.2934049049049048	-0.9946628371411275
-1.2906024024024023	-0.9946993990457568
-1.2877998998998998	-0.9947764928068401
-1.2849973973973974	-0.9948717447118602
-1.282194894894895	-0.9949708242731038
-1.2793923923923924	-0.9950731871184942
-1.2765898898898898	-0.9951915141206079
-1.2737873873873873	-0.9953452662560061
-1.2709848848848848	-0.9955508860189735
-1.2681823823823823	-0.9958123724439826
-1.2653798798798799	-0.9961158482080222
-1.2625773773773774	-0.9964303746279132
-1.259774874874875	-0.9967151211648977
-1.2569723723723722	-0.9969307854214993
-1.2541698698698698	-0.9970516292495035
-1.2513673673673673	-0.9970741610611137
-1.2485648648648648	-0.9970194738596784
-1.2457623623623624	-0.9969282308578098
-1.24295985985986	-0.9968496347023676
-1.2401573573573572	-0.9968276613813056
-1.2373548548548547	-0.996888752483747
-1.2345523523523523	-0.997034739019648
-1.2317498498498498	-0.9972431457839541
-1.2289473473473473	-0.9974747146512316
-1.2261448448448449	-0.9976857267683586
-1.2233423423423422	-0.9978412192125453
-1.2205398398398397	-0.9979249542226325
-1.2177373373373372	-0.9979430808037633
-1.2149348348348348	-0.9979204781587161
-1.2121323323323323	-0.9978911269882379
-1.2093298298298298	-0.9978857605085076
-1.2065273273273274	-0.9979208916619173
-1.2037248248248247	-0.9979928296448186
-1.2009223223223222	-0.9980786495927892
-1.1981198198198197	-0.9981438017284379
-1.1953173173173173	-0.9981538792989122
-1.1925148148148148	-0.9980867088204183
-1.1897123123123123	-0.997940817237703
-1.1869098098098099	-0.9977374989223461
-1.1841073073073072	-0.9975157671479532
-1.1813048048048047	-0.9973217577184659
-1.1785023023023022	-0.9971959160222091
-1.1756997997997998	-0.9971619750606903
-1.1728972972972973	-0.997221110593375
-1.1700947947947948	-0.9973529548012572
-1.1672922922922924	-0.9975229286035822
-1.1644897897897897	-0.9976933462566823
-1.1616872872872872	-0.9978346082526366
-1.1588847847847847	-0.9979328913029244
-1.1560822822822823	-0.9979920182430605
-1.1532797797797798	-0.9980292051281754
-1.1504772772772773	-0.9980664541289248
-1.1476747747747749	-0.9981207929013176
-1.1448722722722722	-0.9981968786065132
-1.1420697697697697	-0.9982845922285329
-1.1392672672672672	-0.9983624613402688
-1.1364647647647648	-0.9984056845903312
-1.1336622622622623	-0.9983958986466768
-1.1308597597597596	-0.9983291883356193
-1.1280572572572574	-0.9982194130446244
-1.1252547547547547	-0.9980955114877359
-1.1224522522522522	-0.9979935084039492
-1.1196497497497497	-0.9979457739429509
-1.1168472472472473	-0.9979710523666572
-1.1140447447447448	-0.9980685492303745
-1.111242242242242	-0.9982180226891568
-1.1084397397397396	-0.9983858252378848
-1.1056372372372372	-0.9985348717760119
-1.1028347347347347	-0.998635241389985
-1.1000322322322322	-0.9986719824156494
-1.0972297297297298	-0.9986477195675729
-1.0944272272272273	-0.9985794903243623
-1.0916247247247246	-0.9984912221360784
-1.0888222222222221	-0.9984047091342472
-1.0860197197197197	-0.9983323567559611
-1.0832172172172172	-0.9982742037764372
-1.0804147147147147	-0.9982200874098908
-1.0776122122122123	-0.9981558866298418
-1.0748097097097098	-0.9980712619105303
-1.072007207207207	-0.9979657583739362
-1.0692047047047046	-0.9978507589071861
-1.0664022022022022	-0.9977463454740025
-1.0635996996996997	-0.9976740824653882
-1.0607971971971972	-0.9976483587391811
-1.0579946946946948	-0.9976696065577897
-1.0551921921921923	-0.9977221780368416
-1.0523896896896896	-0.9977780627947239
-1.0495871871871871	-0.9978055237496999
-1.0467846846846847	-0.9977798616559145
-1.0439821821821822	-0.9976925789367397
-1.0411796796796797	-0.9975555735066728
-1.038377177177177	-0.9973985734151296
-1.0355746746746748	-0.9972603058325996
-1.032772172172172	-0.9971760969239374
-1.0299696696696696	-0.9971659458665729
-1.0271671671671672	-0.997227109771057
-1.0243646646646647	-0.997333840565575
-1.0215621621621622	-0.9974445774542551
-1.0187596596596595	-0.9975144033532504
-1.0159571571571573	-0.9975087739946413
-1.0131546546546546	-0.9974140509553256
-1.0103521521521521	-0.9972413943046683
-1.0075496496496497	-0.9970227617615091
-1.0047471471471472	-0.9968003804888148
-1.0019446446446447	-0.9966132151494881
-0.9991421421421421	-0.9964849176234801
-0.9963396396396396	-0.9964171859690197
-0.9935371371371371	-0.9963905815651479
-0.9907346346346346	-0.9963723061753809
-0.9879321321321322	-0.9963281036113569
-0.9851296296296297	-0.9962341230655605
-0.9823271271271271	-0.9960847056268185
-0.9795246246246246	-0.995893566254733
-0.9767221221221221	-0.9956881935895054
-0.9739196196196196	-0.9954996469617112
-0.9711171171171171	-0.9953514707590408
-0.9683146146146147	-0.9952516465596615
-0.9655121121121122	-0.9951903191163057
-0.9627096096096096	-0.9951439096112646
-0.9599071071071071	-0.9950839409211599
-0.9571046046046046	-0.9949872644508744
-0.9543021021021021	-0.9948439697726026
-0.9514995995995996	-0.9946602012257408
-0.9486970970970972	-0.9944550352074552
-0.9458945945945947	-0.9942527708937031
-0.9430920920920921	-0.9940736485107428
-0.9402895895895895	-0.9939265299632638
-0.9374870870870871	-0.9938062760507737
-0.9346845845845846	-0.9936967386987251
-0.9318820820820821	-0.9935781348320636
-0.9290795795795797	-0.9934358835685254
-0.9262770770770771	-0.9932674017238117
-0.9234745745745746	-0.9930840912105137
-0.920672072072072	-0.9929075526581003
-0.9178695695695696	-0.9927612626999334
-0.9150670670670671	-0.9926607409046515
-0.9122645645645646	-0.9926059311320733
-0.9094620620620621	-0.9925788476660835
-0.9066595595595596	-0.9925477060972231
-0.9038570570570571	-0.9924764181358823
-0.9010545545545545	-0.9923363226949939
-0.898252052052052	-0.9921160914223163
-0.8954495495495496	-0.9918262487949316
-0.8926470470470471	-0.991496536090231
-0.8898445445445445	-0.9911668106004475
-0.8870420420420421	-0.990874441322513
-0.8842395395395396	-0.9906424316197546
-0.881437037037037	-0.9904723059257361
-0.8786345345345346	-0.9903441936336861
-0.8758320320320321	-0.990224080622407
-0.8730295295295295	-0.9900757356221428
-0.870227027027027	-0.9898732164705906
-0.8674245245245246	-0.9896096802939257
-0.8646220220220221	-0.9892995220366755
-0.8618195195195195	-0.9889731874512626
-0.859017017017017	-0.9886665333048801
-0.8562145145145146	-0.9884084565560154
-0.853412012012012	-0.9882110487197664
-0.8506095095095095	-0.988065583215021
-0.8478070070070071	-0.9879455669884357
-0.8450045045045045	-0.9878156294473726
-0.842202002002002	-0.9876430500039421
-0.8393994994994995	-0.9874079209192892
-0.8365969969969971	-0.9871085588068895
-0.8337944944944945	-0.9867605608445079
-0.830991991991992	-0.9863901863458912
-0.8281894894894896	-0.9860247035462135
-0.825386986986987	-0.9856832850563939
-0.8225844844844845	-0.9853716561428236
-0.819781981981982	-0.9850821765259932
-0.8169794794794795	-0.9847989585943858
-0.814176976976977	-0.9845057704695316
-0.8113744744744745	-0.984193518607097
-0.8085719719719721	-0.9838643818166142
-0.8057694694694695	-0.9835310442287564
-0.802966966966967	-0.9832114101069804
-0.8001644644644645	-0.9829209394261431
-0.797361961961962	-0.9826656581653205
-0.7945594594594595	-0.9824386332169714
-0.791756956956957	-0.9822213678435336
-0.7889544544544544	-0.9819896820258466
-0.786151951951952	-0.9817219138758115
-0.7833494494494495	-0.9814063714383938
-0.780546946946947	-0.9810452258026441
-0.7777444444444445	-0.9806533717174947
-0.774941941941942	-0.9802526887405458
-0.7721394394394395	-0.9798638923647536
-0.7693369369369369	-0.979499099684951
-0.7665344344344345	-0.9791579816683649
-0.763731931931932	-0.9788290134532223
-0.7609294294294294	-0.978495365991481
-0.758126926926927	-0.9781431460340845
-0.7553244244244245	-0.9777686906610144
-0.752521921921922	-0.9773818609084766
-0.7497194194194194	-0.97700370339301
-0.746916916916917	-0.9766589598804734
-0.7441144144144145	-0.9763659331633091
-0.7413119119119119	-0.976127402830439
-0.7385094094094095	-0.9759261550880329
-0.735706906906907	-0.9757272435157647
-0.7329044044044044	-0.9754868088152119
-0.7301019019019019	-0.9751649482747616
-0.7272993993993995	-0.9747385700586783
-0.724496896896897	-0.9742099643883932
-0.7216943943943944	-0.9736080778845866
-0.718891891891892	-0.9729817848734795
-0.7160893893893895	-0.9723870358140219
-0.7132868868868869	-0.9718717525280145
-0.7104843843843844	-0.9714630609887276
-0.707681881881882	-0.97116066994906
-0.7048793793793794	-0.9709381970809365
-0.7020768768768769	-0.970751704685713
-0.6992743743743745	-0.9705524920350568
-0.696471871871872	-0.9703000259553263
-0.6936693693693694	-0.9699711210238606
-0.6908668668668669	-0.96956296396726
-0.6880643643643645	-0.969089749934809
-0.6852618618618619	-0.9685747873511078
-0.6824593593593594	-0.9680412273315698
-0.679656856856857	-0.9675046900697033
-0.6768543543543544	-0.966970037725019
-0.6740518518518519	-0.9664328246165947
-0.6712493493493494	-0.9658842055970586
-0.6684468468468469	-0.9653169371608629
-0.6656443443443444	-0.9647299387907158
-0.6628418418418419	-0.9641296862014739
-0.6600393393393394	-0.9635281139201215
-0.6572368368368369	-0.962938136472704
-0.6544343343343344	-0.9623688000848962
-0.6516318318318319	-0.9618221253134851
-0.6488293293293294	-0.9612929159437489
-0.6460268268268269	-0.9607715363323871
-0.6432243243243244	-0.9602484240923863
-0.6404218218218218	-0.9597184036976903
-0.6376193193193194	-0.959182971681901
-0.6348168168168169	-0.95864958149556
-0.6320143143143144	-0.9581282113174779
-0.6292118118118118	-0.9576266398903439
-0.6264093093093094	-0.9571464193619326
-0.6236068068068069	-0.95668128683288
-0.6208043043043043	-0.9562187885199482
-0.6180018018018019	-0.9557445824086394
-0.6151992992992994	-0.955247758433938
-0.6123967967967968	-0.954725027362464
-0.6095942942942943	-0.9541819930653265
-0.6067917917917919	-0.9536308172665195
-0.6039892892892894	-0.9530849992122259
-0.6011867867867868	-0.9525531775060505
-0.5983842842842844	-0.9520343454766743
-0.5955817817817819	-0.9515164434224995
-0.5927792792792793	-0.950979087623202
-0.5899767767767768	-0.9503996566416615
-0.5871742742742744	-0.9497606597163517
-0.5843717717717718	-0.949055760097601
-0.5815692692692693	-0.9482922458349342
-0.5787667667667669	-0.9474889951554011
-0.5759642642642644	-0.9466706174284996
-0.5731617617617618	-0.945859856417913
-0.5703592592592593	-0.9450709888133123
-0.5675567567567569	-0.944306585013954
-0.5647542542542543	-0.9435587458987453
-0.5619517517517518	-0.9428142498789258
-0.5591492492492494	-0.9420615661471654
-0.5563467467467468	-0.9412969716139596
-0.5535442442442443	-0.9405273295544929
-0.5507417417417418	-0.9397683382811657
-0.5479392392392394	-0.9390387778303332
-0.5451367367367368	-0.9383528299557607
-0.5423342342342343	-0.9377133383174476
-0.5395317317317319	-0.9371086065896672
-0.5367292292292293	-0.9365140922971252
-0.5339267267267268	-0.9358985973564277
-0.5311242242242243	-0.9352329316479516
-0.5283217217217218	-0.9344981347282506
-0.5255192192192193	-0.9336905103060992
-0.5227167167167168	-0.9328218882923994
-0.5199142142142144	-0.9319152394621307
-0.5171117117117118	-0.9309973843539276
-0.5143092092092093	-0.9300914594300294
-0.5115067067067068	-0.929211699825168
-0.5087042042042043	-0.9283620366781044
-0.5059017017017018	-0.9275384255924162
-0.5030991991991993	-0.9267333577665576
-0.5002966966966967	-0.9259402423527239
-0.4974941941941943	-0.9251555897124246
-0.4946916916916918	-0.9243780650990759
-0.49188918918918934	-0.9236050437193832
-0.48908668668668676	-0.9228286166888571
-0.4862841841841843	-0.92203348638029
-0.4834816816816818	-0.9211985830483199
-0.48067917917917924	-0.9203027113121859
-0.47787667667667677	-0.9193326705698301
-0.4750741741741743	-0.9182908503147145
-0.4722716716716717	-0.9171989336982329
-0.46946916916916925	-0.9160953256868651
-0.4666666666666668	-0.9150260139205835
-0.4638641641641643	-0.9140310669847426
-0.46106166166166174	-0.9131309482601266
-0.45825915915915927	-0.9123174618210508
-0.4554566566566568	-0.9115530726582874
-0.4526541541541542	-0.9107797894441994
-0.44985165165165175	-0.9099355646879148
-0.4470491491491493	-0.9089733669431292
-0.4442466466466467	-0.9078767504162223
-0.44144414414414423	-0.9066664697314184
-0.43864164164164177	-0.9053953484892197
-0.4358391391391393	-0.9041324030815603
-0.4330366366366367	-0.9029408979100706
-0.43023413413413425	-0.9018572907159949
-0.4274316316316318	-0.900878065842313
-0.4246291291291292	-0.8999591356700116
-0.42182662662662673	-0.899028508949565
-0.41902412412412426	-0.8980085663386299
-0.4162216216216217	-0.8968410043557267
-0.4134191191191192	-0.8955064390878718
-0.41061661661661675	-0.8940322095855239
-0.4078141141141143	-0.8924856224525907
-0.4050116116116117	-0.8909545374732362
-0.40220910910910923	-0.8895212787340323
-0.39940660660660665	-0.888238016690332
-0.3966041041041042	-0.8871112912423367
-0.3938016016016017	-0.8861003993802951
-0.39099909909909925	-0.8851299384034628
-0.3881965965965968	-0.8841123451733319
-0.3853940940940943	-0.8829732557852377
-0.3825915915915916	-0.8816718774135042
-0.37978908908908915	-0.8802104507862186
-0.3769865865865867	-0.8786305833002719
-0.3741840840840842	-0.8769984642652018
-0.37138158158158174	-0.8753843217550645
-0.3685790790790793	-0.8738428868169317
-0.3657765765765768	-0.8724007392283488
-0.3629740740740741	-0.871053658880842
-0.36017157157157165	-0.8697735470686946
-0.3573690690690692	-0.8685213797715128
-0.3545665665665667	-0.8672610437720143
-0.35176406406406424	-0.865969234059021
-0.3489615615615618	-0.8646385909211437
-0.3461590590590591	-0.8632740784434181
-0.3433565565565566	-0.8618851576201189
-0.34055405405405414	-0.8604776575530249
-0.3377515515515517	-0.8590489682557789
-0.3349490490490492	-0.8575884772779646
-0.33214654654654674	-0.8560827915943013
-0.32934404404404427	-0.8545231998936085
-0.3265415415415416	-0.8529118647222228
-0.3237390390390391	-0.8512637532033626
-0.32093653653653664	-0.8496030903899128
-0.3181340340340342	-0.8479554266802563
-0.3153315315315317	-0.8463383179537766
-0.31252902902902924	-0.8447543485410337
-0.30972652652652655	-0.8431894664982453
-0.3069240240240241	-0.841617616291874
-0.3041215215215216	-0.8400101994962523
-0.30131901901901914	-0.8383469214786093
-0.2985165165165167	-0.8366238764813684
-0.2957140140140142	-0.834855598347028
-0.29291151151151174	-0.8330699724985107
-0.29010900900900904	-0.8312975781845707
-0.2873065065065066	-0.829559208635696
-0.2845040040040041	-0.8278561640008153
-0.28170150150150164	-0.8261670725492827
-0.27889899899899917	-0.824452737792658
-0.2760964964964967	-0.8226676347981788
-0.27329399399399423	-0.8207742334842959
-0.27049149149149154	-0.8187552146637134
-0.2676889889889891	-0.8166192932050321
-0.2648864864864866	-0.8143985587356404
-0.26208398398398414	-0.812138206715843
-0.25928148148148167	-0.809882195250235
-0.2564789789789792	-0.8076597640493395
-0.2536764764764765	-0.805477387622249
-0.25087397397397404	-0.8033187446295016
-0.24807147147147157	-0.8011524013715284
-0.2452689689689691	-0.7989441845271789
-0.24246646646646663	-0.7966696453357532
-0.23966396396396417	-0.7943221527889224
-0.2368614614614617	-0.7919139201621863
-0.234058958958959	-0.7894699864091872
-0.23125645645645654	-0.787017812502136
-0.22845395395395407	-0.7845767213387365
-0.2256514514514516	-0.7821513265729482
-0.22284894894894913	-0.7797314074605238
-0.22004644644644666	-0.7772980522051924
-0.2172439439439442	-0.7748333344467857
-0.2144414414414415	-0.7723293071542358
-0.21163893893893904	-0.7697922916444656
-0.20883643643643657	-0.767240265505031
-0.2060339339339341	-0.7646939379838058
-0.20323143143143163	-0.7621647830074317
-0.20042892892892916	-0.7596448243052942
-0.19762642642642647	-0.7571026888626302
-0.194823923923924	-0.7544883835260844
-0.19202142142142153	-0.7517461015125989
-0.18921891891891907	-0.7488312637852634
-0.1864164164164166	-0.745726105121903
-0.18361391391391413	-0.7424481846703391
-0.18081141141141166	-0.7390483010580923
-0.17800890890890897	-0.7355977511878956
-0.1752064064064065	-0.7321685064327259
-0.17240390390390403	-0.7288124108254781
-0.16960140140140156	-0.7255460160616587
-0.1667988988988991	-0.7223459377984015
-0.16399639639639663	-0.7191562125543025
-0.16119389389389416	-0.7159052135051082
-0.15839139139139147	-0.712526592652912
-0.155588888888889	-0.7089775138380398
-0.15278638638638653	-0.7052485211805702
-0.14998388388388406	-0.7013623460600448
-0.1471813813813816	-0.6973627359564507
-0.14437887887887912	-0.6932976619491188
-0.14157637637637643	-0.6892029032273126
-0.13877387387387397	-0.685091492832967
-0.1359713713713715	-0.6809520946839481
-0.13316886886886903	-0.6767559977462196
-0.13036636636636656	-0.6724693154856444
-0.1275638638638641	-0.6680652878447231
-0.12476136136136162	-0.663531875961068
-0.12195885885885893	-0.6588719466789416
-0.11915635635635646	-0.6540964211504499
-0.116353853853854	-0.6492136145248527
-0.11355135135135153	-0.644219525704369
-0.11074884884884906	-0.6390934613929449
-0.10794634634634659	-0.6338012411543258
-0.10514384384384412	-0.6283051502945652
-0.10234134134134143	-0.6225769742494629
-0.09953883883883896	-0.6166089718538907
-0.09673633633633649	-0.6104181345710387
-0.09393383383383402	-0.6040414047393067
-0.09113133133133156	-0.5975228559283814
-0.08832882882882909	-0.5908969381988385
-0.0855263263263264	-0.5841735796364156
-0.08272382382382393	-0.5773305295803779
-0.07992132132132146	-0.5703159093294068
-0.07711881881881899	-0.5630603360173408
-0.07431631631631652	-0.5554944994960208
-0.07151381381381405	-0.5475659890269469
-0.06871131131131158	-0.5392492934914779
-0.0659088088088089	-0.5305452525288782
-0.06310630630630643	-0.521470016939717
-0.06030380380380396	-0.5120374403062495
-0.05750130130130149	-0.5022413564680935
-0.05469879879879902	-0.49204442828795525
-0.05189629629629655	-0.48137801709552946
-0.04909379379379408	-0.4701535419003052
-0.04629129129129139	-0.4582814485429314
-0.043488788788788924	-0.4456907478005592
-0.040686286286286455	-0.43234129905345203
-0.037883783783783986	-0.4182230097405286
-0.03508128128128152	-0.4033403355709799
-0.03227877877877905	-0.38768556468590665
-0.02947627627627636	-0.37120867150274284
-0.02667377377377389	-0.353793574040443
-0.02387127127127142	-0.3352496737662359
-0.021068768768768953	-0.3153238127166835
-0.018266266266266484	-0.29373235265878156
-0.015463763763764016	-0.27020759435214625
-0.012661261261261547	-0.24454883411088724
-0.009858758758758857	-0.21666710030588815
-0.007056256256256388	-0.18661427472915806
-0.004253753753753919	-0.15459124619777154
-0.0014512512512514508	-0.12093469588535888
0.0013512512512510177	-0.0860866160499103
0.004153753753753486	-0.05055354344214541
0.006956256256255955	-0.014863204321662406
0.009758758758758646	0.02047498641830192
0.012561261261261114	0.055001579198428435
0.015363763763763583	0.08832953204776471
0.01816626626626605	0.120158012355781
0.02096876876876852	0.1502789414301076
0.02377127127127099	0.17857745951990395
0.02657377377377368	0.2050267886703611
0.029376276276276148	0.2296774420121616
0.032178778778778616	0.252640867484663
0.034981281281281085	0.2740685260011958
0.03778378378378355	0.2941287552717387
0.04058628628628602	0.31298493547376127
0.04338878878878849	0.3307788095463262
0.04619129129129118	0.34762195136607493
0.04899379379379365	0.36359641333409154
0.05179629629629612	0.3787630802772523
0.05459879879879859	0.393174046904358
0.057401301301301055	0.4068842280892106
0.060203803803803524	0.4199578658925015
0.06300630630630621	0.43246753251093956
0.06580880880880868	0.4444860203699652
0.06861131131131115	0.456074199140011
0.07141381381381362	0.4672695471207634
0.07421631631631609	0.4780800259484157
0.07701881881881856	0.48848623968802746
0.07982132132132103	0.4984519831896214
0.08262382382382372	0.5079403280170368
0.08542632632632619	0.5169303631757951
0.08822882882882865	0.5254293314150034
0.09103133133133112	0.5334763282795953
0.09383383383383359	0.541136471138622
0.09663633633633606	0.548487545610197
0.09943883883883853	0.5556035202190918
0.10224134134134122	0.5625401716293726
0.10504384384384369	0.5693271187062704
0.10784634634634616	0.5759682006685092
0.11064884884884862	0.582449226207378
0.11345135135135109	0.5887497143060789
0.11625385385385356	0.5948541823707325
0.11905635635635625	0.6007591405618125
0.12185885885885872	0.6064739275286927
0.12466136136136119	0.6120160738798783
0.12746386386386366	0.6174040102326969
0.13026636636636613	0.6226508311390014
0.1330688688688686	0.6277621571653759
0.13587137137137106	0.6327391891750396
0.13867387387387375	0.6375856097074188
0.14147637637637622	0.6423150488193021
0.1442788788788787	0.6469552117706436
0.14708138138138116	0.6515457832387868
0.14988388388388363	0.6561295635379667
0.1526863863863861	0.6607391089062007
0.15548888888888857	0.6653833625719879
0.15829139139139126	0.6700394675078725
0.16109389389389372	0.6746537547662104
0.1638963963963962	0.6791530980454283
0.16669889889889866	0.6834643176334236
0.16950140140140113	0.6875363115453149
0.1723039039039036	0.6913581775102772
0.1751064064064063	0.6949673462460096
0.17790890890890876	0.6984445239365562
0.18071141141141123	0.7018961914683521
0.1835139139139137	0.7054292598829525
0.18631641641641616	0.7091249720615027
0.18911891891891863	0.7130194426317873
0.1919214214214211	0.7170962333688863
0.1947239239239238	0.7212927179999401
0.19752642642642626	0.7255178815942098
0.20032892892892873	0.7296759428554599
0.2031314314314312	0.7336887921121427
0.20593393393393367	0.7375110755385592
0.20873643643643613	0.7411344549880824
0.2115389389389386	0.7445811653217758
0.2143414414414413	0.7478902611935909
0.21714394394394376	0.7511018479494873
0.21994644644644623	0.7542445984078091
0.2227489489489487	0.7573301116075595
0.22555145145145117	0.7603549009546827
0.22835395395395364	0.7633080404219873
0.23115645645645633	0.7661807079012152
0.2339589589589588	0.7689735975906076
0.23676146146146126	0.771699402626
0.23956396396396373	0.7743797324583261
0.2423664664664662	0.7770380603915487
0.24516896896896867	0.7796917570204701
0.24797147147147114	0.7823464514872147
0.25077397397397383	0.7849948758049144
0.2535764764764763	0.7876204707281528
0.25637897897897877	0.7902041274819285
0.25918148148148124	0.7927312517571379
0.2619839839839837	0.7951963072243322
0.2647864864864862	0.7976031063987319
0.26758898898898864	0.799960905049097
0.27039149149149133	0.8022781039631742
0.2731939939939938	0.8045563743544967
0.27599649649649627	0.8067878976076839
0.27879899899899874	0.8089571882349886
0.2816015015015012	0.8110471198793373
0.2844040040040037	0.8130470140442523
0.28720650650650636	0.8149596695648569
0.29000900900900883	0.8168044074469574
0.2928115115115113	0.818614536621296
0.29561401401401377	0.8204296367280354
0.29841651651651624	0.8222849739207418
0.3012190190190187	0.8242015002204683
0.3040215215215212	0.8261798036816219
0.30682402402402387	0.8282000875462318
0.30962652652652634	0.830228215988208
0.3124290290290288	0.8322258028944247
0.3152315315315313	0.8341609779813564
0.31803403403403374	0.8360163186961398
0.3208365365365362	0.8377915277386163
0.3236390390390387	0.8395003560275637
0.32644154154154137	0.8411633133089467
0.32924404404404384	0.8427991302858031
0.3320465465465463	0.8444182301860172
0.3348490490490488	0.8460205479425345
0.33765155155155124	0.8475982649873881
0.3404540540540537	0.8491420825056283
0.3432565565565564	0.8506482712112133
0.34605905905905887	0.8521234329396188
0.34886156156156134	0.8535848026281756
0.3516640640640638	0.8550556723576348
0.3544665665665663	0.8565574700210843
0.35726906906906875	0.8581014316921957
0.3600715715715712	0.8596831230044326
0.3628740740740739	0.8612821464889353
0.3656765765765764	0.8628675341122265
0.36847907907907884	0.8644072307803466
0.3712815815815813	0.8658784964935883
0.3740840840840838	0.8672755881888117
0.37688658658658625	0.8686119265607997
0.3796890890890887	0.8699158323543807
0.3824915915915914	0.8712211730044453
0.3852940940940939	0.872556087923628
0.38809659659659634	0.8739336943582029
0.3908990990990988	0.8753480336883223
0.3937016016016013	0.8767767075948001
0.39650410410410375	0.8781893025197187
0.39930660660660644	0.8795586380555904
0.4021091091091089	0.8808708366253082
0.4049116116116114	0.8821305793120839
0.40771411411411385	0.8833595737474617
0.4105166166166163	0.884588644362883
0.4133191191191188	0.8858461322914417
0.41612162162162125	0.8871466606024858
0.41892412412412394	0.8884842897628913
0.4217266266266264	0.889832651403949
0.4245291291291289	0.8911522873398042
0.42733163163163135	0.8924029404484093
0.4301341341341338	0.8935567956988991
0.4329366366366363	0.8946082576048302
0.435739139139139	0.8955769247964098
0.43854164164164144	0.8965026284006344
0.4413441441441439	0.8974340009175069
0.4441466466466464	0.8984141676970285
0.44694914914914885	0.8994680983636384
0.4497516516516513	0.900595613716235
0.4525541541541538	0.90177220485323
0.4553566566566565	0.902957302432172
0.45815915915915895	0.9041072668294734
0.4609616616616614	0.9051889215735728
0.4637641641641639	0.9061893732314602
0.46656666666666635	0.9071191440953347
0.4693691691691688	0.9080078399122032
0.4721716716716713	0.9088939513800486
0.474974174174174	0.9098121787296399
0.47777667667667645	0.9107823234325452
0.4805791791791789	0.9118031467618052
0.4833816816816814	0.9128529120370462
0.48618418418418385	0.9138961867050958
0.4889866866866863	0.9148945800263557
0.491789189189189	0.9158180161826589
0.4945916916916915	0.9166531792873214
0.49739419419419395	0.91740683286122
0.5001966966966964	0.9181034071947201
0.5029991991991989	0.9187779891897037
0.5058017017017014	0.9194670937151145
0.5086042042042038	0.9201999984320008
0.5114067067067065	0.9209929391536542
0.514209209209209	0.9218473332827958
0.5170117117117115	0.922751853418319
0.5198142142142139	0.9236870685794991
0.5226167167167164	0.92463083694791
0.5254192192192189	0.9255627757805186
0.5282217217217213	0.9264668142449778
0.531024224224224	0.927331743848256
0.5338267267267265	0.928150459724836
0.536629229229229	0.9289189568333878
0.5394317317317314	0.9296360058992282
0.5422342342342339	0.9303038835553076
0.5450367367367364	0.930929821957089
0.547839239239239	0.9315272808309374
0.5506417417417415	0.932115972798924
0.553444244244244	0.9327198821664338
0.5562467467467465	0.9333632140300188
0.5590492492492489	0.9340650483456219
0.5618517517517514	0.9348341412830301
0.5646542542542539	0.9356655477175425
0.5674567567567566	0.9365404085422894
0.570259259259259	0.9374294180851637
0.5730617617617615	0.9382993980943919
0.575864264264264	0.9391213946054504
0.5786667667667664	0.9398781149459214
0.5814692692692689	0.9405685517343239
0.5842717717717714	0.941208327770811
0.587074274274274	0.9418254643476036
0.5898767767767765	0.9424525931077873
0.592679279279279	0.9431177064596041
0.5954817817817815	0.9438360411823113
0.5982842842842839	0.9446054439326119
0.6010867867867866	0.9454066241235747
0.6038892892892889	0.9462083175857987
0.6066917917917916	0.9469759604387105
0.6094942942942938	0.9476814268157403
0.6122967967967965	0.9483110347058853
0.6150992992992992	0.9488694896656452
0.6179018018018014	0.9493785947702961
0.6207043043043041	0.9498710755418988
0.6235068068068064	0.9503813042397947
0.6263093093093091	0.9509356290524138
0.6291118118118113	0.9515451375843077
0.631914314314314	0.9522029638033983
0.6347168168168167	0.952886891821057
0.6375193193193189	0.9535664237681387
0.6403218218218216	0.9542121438085103
0.6431243243243239	0.9548045358409264
0.6459268268268266	0.9553396085688062
0.6487293293293288	0.9558296894692013
0.6515318318318315	0.9562992555596479
0.6543343343343342	0.9567772017527147
0.6571368368368364	0.9572880243923524
0.6599393393393391	0.9578446794405564
0.6627418418418414	0.9584452772764289
0.6655443443443441	0.9590744987637339
0.6683468468468463	0.9597090807547025
0.671149349349349	0.9603254283066951
0.6739518518518517	0.9609067877741404
0.6767543543543539	0.9614476578055575
0.6795568568568566	0.9619541305834924
0.6823593593593589	0.9624402884212758
0.6851618618618616	0.962922134649815
0.6879643643643643	0.9634113448712414
0.6907668668668665	0.9639111085843538
0.6935693693693692	0.9644155046361235
0.6963718718718714	0.9649125169937748
0.6991743743743741	0.9653894339246809
0.7019768768768764	0.9658384810615965
0.7047793793793791	0.9662604488691781
0.7075818818818818	0.9666648310663688
0.710384384384384	0.967066325563082
0.7131868868868867	0.9674789760565075
0.7159893893893889	0.9679102156068262
0.7187918918918916	0.9683572260652037
0.7215943943943939	0.9688072575459828
0.7243968968968966	0.9692421089599281
0.7271993993993993	0.9696453646952277
0.7300019019019015	0.9700098090547224
0.7328044044044042	0.9703421629129478
0.7356069069069064	0.9706630619550608
0.7384094094094091	0.9710017985599683
0.7412119119119114	0.9713872395618424
0.7440144144144141	0.9718378353808117
0.7468169169169168	0.9723541829975818
0.749619419419419	0.9729169434261844
0.7524219219219217	0.9734912145727318
0.755224424424424	0.9740362751782394
0.7580269269269266	0.9745176978942298
0.7608294294294289	0.9749178716446762
0.7636319319319316	0.9752413563498844
0.7664344344344343	0.9755131375975974
0.7692369369369365	0.9757702251007567
0.7720394394394392	0.9760493375133181
0.7748419419419414	0.9763748261934115
0.7776444444444441	0.9767509871200384
0.7804469469469468	0.9771614518046309
0.7832494494494491	0.9775759074561458
0.7860519519519518	0.9779618099218937
0.788854454454454	0.9782969337721922
0.7916569569569567	0.9785782209556664
0.794459459459459	0.9788236202765914
0.7972619619619616	0.9790660621191094
0.8000644644644643	0.9793415457250596
0.8028669669669666	0.9796755264928765
0.8056694694694693	0.9800725646142526
0.8084719719719715	0.9805132064980777
0.8112744744744742	0.9809596084164088
0.8140769769769765	0.9813683050303729
0.8168794794794791	0.9817058608013072
0.8196819819819818	0.9819618887545636
0.8224844844844841	0.9821545819446373
0.8252869869869868	0.9823263217592733
0.828089489489489	0.9825303203793023
0.8308919919919917	0.9828124666923054
0.833694494494494	0.9831944418279565
0.8364969969969966	0.9836640380725401
0.8392994994994993	0.9841764216296288
0.8421020020020016	0.9846665083792361
0.8449045045045043	0.9850688535788198
0.8477070070070065	0.9853387757329564
0.8505095095095092	0.9854677886868961
0.8533120120120115	0.9854880799481983
0.8561145145145141	0.9854642417790803
0.8589170170170168	0.9854746052675063
0.8617195195195191	0.9855879674228263
0.8645220220220218	0.9858430749708538
0.867324524524524	0.9862373886111272
0.8701270270270267	0.9867286586681949
0.872929529529529	0.98724868462292
0.8757320320320316	0.987724690793523
0.8785345345345343	0.9881013412249673
0.8813370370370366	0.9883563349080438
0.8841395395395393	0.9885047772628422
0.8869420420420415	0.9885913362573322
0.8897445445445442	0.9886732615944884
0.8925470470470469	0.9888002976126721
0.8953495495495492	0.988998373677824
0.8981520520520518	0.9892624552966937
0.9009545545545541	0.9895606378685382
0.9037570570570568	0.9898476258875132
0.906559559559559	0.9900825301720991
0.9093620620620617	0.9902445311055997
0.9121645645645644	0.9903408474040494
0.9149670670670667	0.9904042724725658
0.9177695695695693	0.9904812814158013
0.9205720720720716	0.9906150503831765
0.9233745745745743	0.9908295004775317
0.9261770770770765	0.9911200759151879
0.9289795795795792	0.9914545525254289
0.9317820820820819	0.9917836137068141
0.9345845845845842	0.9920574868544809
0.9373870870870868	0.9922428138959253
0.9401895895895891	0.9923338704294185
0.9429920920920918	0.992354255638119
0.945794594594594	0.9923485302998063
0.9485970970970967	0.9923667952881903
0.9513995995995994	0.9924476426368463
0.9542021021021017	0.9926054267386955
0.9570046046046043	0.9928262280162468
0.9598071071071066	0.9930737850101231
0.9626096096096093	0.9933031538601144
0.9654121121121115	0.9934771575623433
0.9682146146146142	0.993579755048027
0.9710171171171169	0.9936216084968542
0.9738196196196192	0.9936359377737222
0.9766221221221218	0.9936662213849239
0.9794246246246241	0.9937502042915105
0.9822271271271268	0.993905981196411
0.985029629629629	0.9941251820315281
0.9878321321321317	0.9943757608153718
0.9906346346346344	0.9946134736017358
0.9934371371371367	0.9947980304467139
0.9962396396396394	0.9949082115887572
0.9990421421421416	0.9949505454964285
1.0018446446446443	0.9949583502228309
1.004647147147147	0.9949812716353796
1.0074496496496492	0.9950687533712599
1.010252152152152	0.9952529990179202
1.0130546546546542	0.9955372044397794
1.0158571571571569	0.9958930783189761
1.018659659659659	0.9962685450832423
1.0214621621621618	0.9966031138650188
1.0242646646646645	0.9968458649511389
1.0270671671671667	0.9969702014395885
1.0298696696696694	0.996980685439667
1.0326721721721717	0.9969099931733275
1.0354746746746744	0.9968073308978053
1.0382771771771766	0.996722420344893
1.0410796796796793	0.9966904657680892
1.043882182182182	0.9967229553953098
1.0466846846846842	0.9968069770367762
1.049487187187187	0.9969127357493348
1.0522896896896892	0.9970062027305153
1.0550921921921919	0.9970622367773249
1.057894694694694	0.9970736044104748
1.0606971971971968	0.9970529863942289
1.0634996996996995	0.9970276554219721
1.0663022022022017	0.997029096560281
1.0691047047047044	0.9970815105935549
1.0719072072072067	0.9971933392210143
1.0747097097097094	0.9973546693470856
1.0775122122122116	0.9975411285587846
1.0803147147147143	0.9977225197291576
1.083117217217217	0.9978728188727952
1.0859197197197192	0.9979778410263365
1.088722222222222	0.9980379362472558
1.0915247247247242	0.9980650774761447
1.0943272272272269	0.9980758725196222
1.097129729729729	0.9980835544730244
1.0999322322322318	0.9980923139759156
1.1027347347347345	0.9980963288589793
1.1055372372372367	0.9980839137917976
1.1083397397397394	0.9980450947603986
1.1111422422422417	0.9979794243473705
1.1139447447447444	0.9979005788668888
1.116747247247247	0.9978353544483745
1.1195497497497493	0.9978167390013188
1.122352252252252	0.997873037258663
1.1251547547547542	0.9980167140496754
1.127957257257257	0.9982370446061537
1.1307597597597592	0.9984996105595536
1.1335622622622619	0.9987534749433595
1.1363647647647646	0.9989442527293388
1.1391672672672668	0.9990291773051413
1.1419697697697695	0.9989894074463459
1.1447722722722717	0.998835559186437
1.1475747747747744	0.9986045680630087
1.1503772772772767	0.9983487911531321
1.1531797797797794	0.998120799310253
1.155982282282282	0.9979587203115838
1.1587847847847843	0.9978767848144756
1.161587287287287	0.9978639619686401
1.1643897897897892	0.9978908462315892
1.167192292292292	0.9979221976937179
1.1699947947947942	0.9979306838358034
1.1727972972972969	0.9979070494015658
1.1755997997997996	0.9978632544044183
1.1784023023023018	0.9978276081188798
1.1812048048048045	0.9978337267817343
1.1840073073073067	0.9979072877885149
1.1868098098098094	0.9980553059008903
1.1896123123123117	0.9982617633422316
1.1924148148148144	0.9984912018279783
1.195217317317317	0.9986991064322124
1.1980198198198193	0.9988455449336315
1.200822322322322	0.9989073934761341
1.2036248248248242	0.9988849722961413
1.206427327327327	0.9988008610182739
1.2092298298298296	0.9986913834527453
1.2120323323323319	0.9985937985924114
1.2148348348348346	0.9985337180974034
1.2176373373373368	0.9985171696210794
1.2204398398398395	0.9985300692277174
1.2232423423423417	0.9985452272345505
1.2260448448448444	0.9985343094942576
1.2288473473473471	0.9984803596575081
1.2316498498498494	0.9983862068064175
1.234452352352352	0.9982754585023793
1.2372548548548543	0.9981853575546704
1.240057357357357	0.9981536824294537
1.2428598598598593	0.9982040903769775
1.245662362362362	0.9983350518345837
1.2484648648648646	0.998516509648808
1.2512673673673669	0.9986959229597343
1.2540698698698696	0.9988122338260529
1.2568723723723718	0.9988135712615855
1.2596748748748745	0.9986731122724015
1.2624773773773768	0.998397949599336
1.2652798798798794	0.9980279615141321
1.2680823823823821	0.9976248535876535
1.2708848848848844	0.9972547065972157
1.273687387387387	0.996969471618274
1.2764898898898893	0.9967931982352308
1.279292392392392	0.996717240496218
1.2820948948948943	0.996705759109497
1.284897397397397	0.9967094905923993
1.2876998998998996	0.996683090570079
1.2905024024024019	0.996600259767876
1.2933049049049046	0.9964616884056583
1.2961074074074068	0.9962933272826289
1.2989099099099095	0.9961357822488739
1.3017124124124118	0.9960286302557454
1.3045149149149144	0.9959951621260501
1.3073174174174171	0.9960328947336938
1.3101199199199194	0.996113215413531
1.312922422422422	0.9961903879046253
1.3157249249249243	0.9962169174810825
1.318527427427427	0.9961600380044255
1.3213299299299297	0.9960136120416613
1.324132432432432	0.9958012053150211
1.3269349349349346	0.995569033996038
1.3297374374374369	0.9953709135872342
1.3325399399399396	0.9952501095695208
1.3353424424424418	0.995224157480995
1.3381449449449445	0.9952778640683788
1.3409474474474472	0.9953670744147356
1.3437499499499495	0.9954322417982048
1.3465524524524521	0.9954175378753116
1.3493549549549544	0.9952892966483502
1.352157457457457	0.9950476694953285
1.3549599599599593	0.9947274904269106
1.357762462462462	0.9943878448461061
1.3605649649649647	0.9940935697656019
1.363367467467467	0.9938946578162701
1.3661699699699696	0.9938103655108603
1.368972472472472	0.9938234263427763
1.3717749749749746	0.9938865556981894
1.3745774774774768	0.9939394232806449
1.3773799799799795	0.993930755085981
1.3801824824824822	0.9938383678380289
1.3829849849849845	0.9936803748361887
1.3857874874874871	0.9935134426134073
1.3885899899899894	0.9934180193826225
1.391392492492492	0.9934746320325442
1.3941949949949943	0.9937383283582732
1.396997497497497	0.9942191566244443
1.3998	0.994874930761938
1.3999	0.9940774794290844
1.3971003028053077	0.9933565663931094
1.3943006056106155	0.9927642343121089
1.3915009084159233	0.9923757811996948
1.3887012112212311	0.9922173844185058
1.385901514026539	0.9922617595007133
1.3831018168318467	0.9924387907076165
1.3803021196371545	0.9926576953026408
1.3775024224424628	0.9928339731499164
1.3747027252477706	0.9929130772277696
1.3719030280530784	0.9928839198508347
1.3691033308583862	0.9927785584680552
1.366303633663694	0.9926586808953742
1.3635039364690018	0.9925935001817252
1.3607042392743096	0.992636159683942
1.3579045420796174	0.9928060065495349
1.3551048448849252	0.9930820864939826
1.352305147690233	0.9934096118186908
1.3495054504955408	0.9937171026739681
1.3467057533008486	0.9939386563548578
1.3439060561061564	0.99403434031422
1.3411063589114642	0.994002436269029
1.338306661716772	0.9938799041220301
1.3355069645220798	0.9937311228360469
1.3327072673273876	0.9936285389886133
1.3299075701326954	0.9936312188586237
1.3271078729380033	0.9937677674608344
1.324308175743311	0.994028564549872
1.3215084785486189	0.9943693026843771
1.3187087813539267	0.9947243547130297
1.3159090841592345	0.9950256243435351
1.3131093869645423	0.9952211007718655
1.31030968976985	0.9952877256069286
1.3075099925751579	0.995235188065515
1.3047102953804657	0.9951001986658402
1.3019105981857735	0.9949336996558487
1.2991109009910813	0.994785449115631
1.296311203796389	0.9946908934878831
1.293511506601697	0.9946641472272487
1.2907118094070047	0.9946986573970752
1.2879121122123125	0.9947745206280663
1.2851124150176203	0.9948693006618347
1.282312717822928	0.994968233869764
1.279513020628236	0.9950701730655269
1.2767133234335437	0.9951872976755098
1.2739136262388515	0.9953389099393302
1.2711139290441593	0.9955417560354429
1.2683142318494671	0.995800547856993
1.265514534654775	0.9961023126616294
1.2627148374600827	0.9964168944487123
1.2599151402653905	0.996703819626898
1.2571154430706983	0.9969235315786923
1.2543157458760061	0.9970494335390229
1.251516048681314	0.9970767818240497
1.2487163514866217	0.9970253819994442
1.2459166542919295	0.9969349701300734
1.2431169570972374	0.9968544871527144
1.2403172599025452	0.9968284232601732
1.237517562707853	0.9968843812672209
1.2347178655131608	0.997025664133387
1.2319181683184686	0.9972311365746471
1.2291184711237764	0.9974623382393781
1.2263187739290842	0.9976755611574813
1.223519076734392	0.9978350696035945
1.2207193795396998	0.9979233242804609
1.2179196823450076	0.997945072181961
1.2151199851503154	0.9979241544823599
1.2123202879556232	0.9978942263158488
1.209520590760931	0.9978865228096897
1.2067208935662388	0.9979187246998668
1.2039211963715466	0.9979885839697666
1.2011214991768548	0.9980743977699335
1.1983218019821626	0.9981421792309914
1.1955221047874705	0.9981571919523217
1.1927224075927783	0.9980960951540049
1.189922710398086	0.997955744448159
1.1871230132033939	0.9977557694035204
1.1843233160087017	0.9975340502619638
1.1815236188140095	0.9973364910056559
1.1787239216193173	0.9972042975202243
1.175924224424625	0.9971627351660503
1.1731245272299329	0.9972148203775333
1.1703248300352407	0.9973417766547183
1.1675251328405485	0.9975098960833508
1.1647254356458563	0.9976814131386934
1.161925738451164	0.9978257805949915
1.159126041256472	0.9979277253319658
1.1563263440617797	0.9979896406527657
1.1535266468670875	0.9980278329191938
1.1507269496723953	0.9980642190923896
1.147927252477703	0.99811657028323
1.145127555283011	0.9981908174769146
1.1423278580883187	0.9982781486873521
1.1395281608936265	0.9983579105599931
1.1367284636989343	0.9984052741840092
1.1339287665042421	0.9984009391439751
1.13112906930955	0.998339409002135
1.1283293721148577	0.9982328293019561
1.1255296749201655	0.9981088797091351
1.1227299777254733	0.9980032421591006
1.1199302805307811	0.9979490322439496
1.117130583336089	0.9979666427326178
1.1143308861413967	0.998057341930776
1.1115311889467046	0.9982027311619361
1.1087314917520124	0.9983702183582052
1.1059317945573202	0.9985226742856218
1.103132097362628	0.9986290831338931
1.1003324001679358	0.9986727380010945
1.0975327029732436	0.9986544433061233
1.0947330057785514	0.9985899439353821
1.0919333085838592	0.9985027872563416
1.089133611389167	0.9984153459281238
1.0863339141944748	0.9983412608465325
1.0835342169997826	0.9982819303257883
1.0807345198050904	0.9982281122584897
1.0779348226103982	0.9981657874980728
1.075135125415706	0.9980838495960415
1.0723354282210138	0.997980512998993
1.0695357310263216	0.9978658172868123
1.0667360338316294	0.9977590793341119
1.0639363366369372	0.9976820773671126
1.061136639442245	0.9976504352538663
1.0583369422475528	0.9976664840830496
1.0555372450528606	0.9977164890215326
1.0527375478581684	0.9977736486746798
1.0499378506634762	0.9978062071148737
1.047138153468784	0.9977880975251053
1.0443384562740918	0.9977084624564424
1.0415387590793996	0.9975765876406806
1.0387390618847074	0.9974202230305423
1.0359393646900152	0.9972774814389245
1.033139667495323	0.9971847467053007
1.0303399703006308	0.9971645039697423
1.0275402731059387	0.9972171840720464
1.0247405759112465	0.9973198928525246
1.0219408787165543	0.997432659949038
1.0191411815218625	0.9975103365577989
1.0163414843271703	0.9975163506699337
1.0135417871324781	0.9974338572167616
1.010742089937786	0.9972706442799426
1.0079423927430937	0.9970562093946204
1.0051426955484015	0.9968320125338401
1.0023429983537093	0.9966381661380636
0.9995433011590171	0.9965009721851711
0.9967436039643249	0.9964253740584066
0.9939439067696327	0.9963946811858464
0.9911442095749405	0.996377440331633
0.9883445123802483	0.9963389250320757
0.9855448151855561	0.9962532154146656
0.982745117990864	0.9961117466958974
0.9799454207961718	0.99592552665439
0.9771457236014796	0.9957204796318614
0.9743460264067874	0.9955277673391331
0.9715463292120952	0.9953726290776285
0.968746632017403	0.9952656976580456
0.9659469348227108	0.9951997622136375
0.9631472376280186	0.995152940412183
0.9603475404333264	0.9950969219659211
0.9575478432386342	0.995007176927087
0.954748146043942	0.9948714077409387
0.9519484488492498	0.9946932626445136
0.9491487516545576	0.9944901295228449
0.9463490544598654	0.9942860233978602
0.9435493572651732	0.9941023623467764
0.940749660070481	0.9939501489736833
0.9379499628757888	0.9938264829925041
0.9351502656810966	0.9937166536372704
0.9323505684864044	0.9936009253514222
0.9295508712917122	0.9934633316150255
0.92675117409702	0.9932990016334442
0.9239514769023278	0.993117064286163
0.9211517797076356	0.9929378215552145
0.9183520825129434	0.9927850584653635
0.9155523853182512	0.9926762551348125
0.912752688123559	0.9926143765398571
0.9099529909288668	0.9925844780582797
0.9071532937341746	0.9925567101739681
0.9043535965394824	0.9924950128042023
0.9015538993447902	0.9923686814164117
0.898754202150098	0.9921628347261661
0.8959545049554059	0.9918840567137853
0.8931548077607137	0.9915590678956018
0.8903551105660215	0.9912266640227625
0.8875554133713293	0.9909255112983062
0.8847557161766371	0.9906818721782843
0.8819560189819449	0.9905014186394395
0.8791563217872527	0.9903679253952415
0.8763566245925605	0.9902492898360108
0.8735569273978683	0.9901088132372399
0.8707572302031761	0.9899178757880559
0.8679575330084839	0.9896656752723427
0.8651578358137917	0.9893627348508017
0.8623581386190995	0.9890370528346993
0.8595584414244073	0.9887243052209979
0.8567587442297151	0.9884555339120568
0.8539590470350229	0.9882465620448595
0.8511593498403307	0.9880927074049358
0.8483596526456385	0.9879704720640831
0.8455599554509463	0.9878454530096709
0.8427602582562546	0.9876836052902276
0.8399605610615624	0.9874619284559815
0.8371608638668702	0.9871749853964317
0.834361166672178	0.986835244427122
0.8315614694774858	0.9864674674443149
0.8287617722827936	0.9860994385974164
0.8259620750881014	0.9857525059348088
0.8231623778934092	0.9854352987007535
0.820362680698717	0.9851426654444819
0.8175629835040248	0.9848598682875441
0.8147632863093326	0.9845701212448218
0.8119635891146404	0.9842623892786614
0.8091638919199482	0.9839363822279092
0.806364194725256	0.9836028486851948
0.8035644975305638	0.9832791368107848
0.8007648003358716	0.9829818298012135
0.7979651031411794	0.9827193892013503
0.7951654059464872	0.9824877317666075
0.792365708751795	0.9822705371898061
0.7895660115571028	0.982044268803259
0.7867663143624106	0.981786078535576
0.7839666171677184	0.9814816489213452
0.7811669199730262	0.9811300250988745
0.778367222778334	0.9807436126205009
0.7755675255836418	0.980343341994417
0.7727678283889496	0.9799508394737478
0.7699681311942574	0.9795805965258482
0.7671684339995652	0.9792351511386032
0.764368736804873	0.9789051593198674
0.7615690396101809	0.978574358356165
0.7587693424154887	0.9782275054938571
0.7559696452207965	0.9778581462805462
0.7531699480261043	0.9774730113815865
0.7503702508314121	0.977091014798826
0.7475705536367199	0.9767368263856366
0.7447708564420277	0.976431094727345
0.7419711592473355	0.9761808214827483
0.7391714620526433	0.9759735813602936
0.7363717648579511	0.9757781246081407
0.7335720676632589	0.9755517607436063
0.7307723704685667	0.9752525370090449
0.7279726732738745	0.9748524336924428
0.7251729760791823	0.9743472501841591
0.7223732788844901	0.9737597741408197
0.7195735816897979	0.9731349253073213
0.7167738844951057	0.9725281455667014
0.7139741873004135	0.971990496623193
0.7111744901057213	0.9715549872225927
0.7083747929110291	0.9712282317500517
0.7055750957163369	0.9709897969393322
0.7027753985216447	0.9707991262718888
0.6999757013269525	0.9706075783095193
0.6971760041322603	0.9703716521797058
0.6943763069375681	0.970063352060585
0.6915766097428759	0.9696748428142756
0.6887769125481837	0.9692166019276961
0.6859772153534915	0.9687104395146404
0.6831775181587993	0.9681802968477619
0.6803778209641071	0.9676441600894372
0.677578123769415	0.9671096702765702
0.6747784265747228	0.9665744237150983
0.6719787293800306	0.9660301632632529
0.6691790321853384	0.9654687207487913
0.6663793349906462	0.9648871389495071
0.663579637795954	0.9642899721902127
0.6607799406012622	0.9636880542709956
0.65798024340657	0.96309449415591
0.6551805462118778	0.9625197363445677
0.6523808490171856	0.9619678066996767
0.6495811518224934	0.9614352823033155
0.6467814546278012	0.9609133423676097
0.643981757433109	0.9603919686812322
0.6411820602384168	0.9598644884754346
0.6383823630437246	0.9593305335803052
0.6355826658490324	0.9587961633801154
0.6327829686543402	0.9582710845973151
0.629983271459648	0.9577641153135419
0.6271835742649559	0.9572787911905316
0.6243838770702637	0.9568109913906254
0.6215841798755715	0.9563496702782356
0.6187844826808793	0.9558805271000821
0.6159847854861871	0.9553912265328817
0.6131850882914949	0.9548760893143589
0.6103853910968027	0.9543382954286854
0.6075856939021105	0.9537885563594289
0.6047859967074183	0.9532405790190678
0.6019862995127261	0.9527049375062252
0.5991866023180339	0.9521836802596266
0.5963869051233417	0.9516678332990077
0.5935872079286495	0.9511389515177198
0.5907875107339573	0.9505743815296829
0.5879878135392651	0.9499544868064317
0.5851881163445729	0.9492692886706552
0.5823884191498807	0.9485221129183792
0.5795887219551885	0.9477288716876627
0.5767890247604963	0.9469131812787389
0.5739893275658041	0.9460990390696622
0.5711896303711119	0.9453036851053128
0.5683899331764197	0.9445332095850764
0.5655902359817275	0.9437824483247733
0.5627905387870353	0.9430391055406979
0.5599908415923431	0.9422904522865335
0.5571911443976509	0.9415299675401976
0.5543914472029587	0.9407612928981367
0.5515917500082665	0.9399978705062005
0.5487920528135743	0.9392582629716548
0.5459923556188822	0.9385588086992733
0.54319265842419	0.9379063258198538
0.5403929612294978	0.9372936391995991
0.5375932640348056	0.9366997347055166
0.5347935668401134	0.9360946949330692
0.5319938696454212	0.9354478483772073
0.529194172450729	0.9347364057361799
0.526394475256037	0.9339516891124002
0.5235947780613448	0.9331009386277013
0.5207950808666526	0.9322042715564927
0.5179953836719604	0.9312880725209126
0.5151956864772682	0.9303772740481356
0.512395989282576	0.9294892146755508
0.5095962920878838	0.9286309757807546
0.5067965948931916	0.9278006288328972
0.5039968976984994	0.9269912646801199
0.5011972005038072	0.9261956492214831
0.49839750330911503	0.9254092633279237
0.49559780611442283	0.9246303673100955
0.49279810891973064	0.9238572129377897
0.48999841172503844	0.9230839839380061
0.48719871453034624	0.9222978440441013
0.48439901733565405	0.9214792236944624
0.48159932014096185	0.9206062137500831
0.47879962294626965	0.9196621155772802
0.47599992575157746	0.9186435463318463
0.47320022855688526	0.9175657318951785
0.47040053136219306	0.9164621560262084
0.46760083416750087	0.9153775052486826
0.46480113697280867	0.9143552902717456
0.4620014397781165	0.9134237562921415
0.4592017425834243	0.9125848357281144
0.4564020453887321	0.9118104028894336
0.4536023481940399	0.9110479831751266
0.4508026509993477	0.9102349730202379
0.4480029538046555	0.9093173775784538
0.4452032566099633	0.9082671687683085
0.4424035594152711	0.9070923703475814
0.4396038622205791	0.9058360221709035
0.4368041650258869	0.9045636808587828
0.43400446783119473	0.903342949812818
0.43120477063650253	0.9022213929156273
0.42840507344181034	0.9012100425909206
0.42560537624711814	0.9002781797084394
0.42280567905242594	0.8993615613762794
0.42000598185773375	0.8983819133360075
0.41720628466304155	0.8972717257010192
0.41440658746834935	0.8959964777941718
0.41160689027365716	0.8945670550778125
0.40880719307896496	0.8930381491689864
0.40600749588427276	0.8914928858303872
0.40320779868958057	0.8900183510401076
0.40040810149488837	0.8886796240455498
0.39760840430019617	0.8875004093020921
0.394808707105504	0.8864562327139804
0.3920090099108118	0.8854821440814308
0.3892093127161196	0.884492281807717
0.3864096155214274	0.8834050110953398
0.3836099183267352	0.8821658086310572
0.380810221132043	0.8807610777209796
0.3780105239373508	0.8792192243855632
0.3752108267426586	0.8775994979268015
0.3724111295479664	0.8759728882763669
0.3696114323532742	0.8744015515351758
0.366811735158582	0.8729231732633098
0.3640120379638898	0.8715445308836659
0.3612123407691976	0.870245136111438
0.3584126435745054	0.8689884531949299
0.3556129463798132	0.8677359562870961
0.352813249185121	0.8664588953049535
0.35001355199042883	0.8651440804919727
0.34721385479573685	0.8637926149238417
0.34441415760104466	0.8624132609897871
0.34161446040635246	0.8610139940530483
0.33881476321166026	0.859595635649415
0.33601506601696807	0.8581502388547815
0.33321536882227587	0.8566646821935494
0.3304156716275837	0.8551276362062058
0.3276159744328915	0.8535366148953643
0.3248162772381993	0.8519017737870417
0.3220165800435071	0.8502444649142924
0.3192168828488149	0.8485907516048913
0.3164171856541227	0.8469622370581147
0.3136174884594305	0.8453678013217647
0.3108177912647383	0.8437996573819448
0.3080180940700461	0.8422355707448188
0.3052183968753539	0.8406467238703295
0.3024186996806617	0.8390084550856366
0.2996190024859695	0.837309844755
0.2968193052912773	0.8355583782267745
0.2940196080965851	0.8337776342391816
0.2912199109018929	0.8319985172810579
0.2884202137072007	0.830247022612933
0.2856205165125085	0.8285329577089867
0.28282081931781633	0.8268438756846889
0.28002112212312413	0.8251467239809189
0.27722142492843194	0.8233969846286306
0.27442172773373974	0.8215523633471232
0.27162203053904754	0.8195863703458685
0.26882233334435535	0.8174970687811073
0.26602263614966315	0.8153078949374767
0.26322293895497095	0.8130602062014333
0.260423241760279	0.8108001033728424
0.2576235445655868	0.8085640616831163
0.2548238473708946	0.8063682741401488
0.2520241501762024	0.804205233749648
0.2492244529815102	0.8020484655328914
0.246424755786818	0.7998634219250876
0.2436250585921258	0.7976204300445731
0.2408253613974336	0.795304989682674
0.2380256642027414	0.7929218588956043
0.2352259670080492	0.7904917823084686
0.232426269813357	0.7880424971762752
0.22962657261866481	0.7855977481820366
0.22682687542397262	0.7831686723060527
0.22402717822928042	0.7807508554858912
0.22122748103458822	0.7783280309319112
0.21842778383989603	0.7758806886476447
0.21562808664520383	0.7733958466446746
0.21282838945051163	0.7708736941834416
0.21002869225581944	0.7683279946895425
0.20722899506112724	0.7657796106511567
0.20442929786643504	0.7632453537601336
0.20162960067174285	0.7607264722467806
0.19882990347705065	0.7582016109467019
0.19603020628235845	0.7556277406839218
0.19323050908766626	0.7529497712985668
0.19043081189297406	0.7501163167299588
0.18763111469828186	0.7470965627077466
0.18483141750358967	0.7438923660527358
0.18203172030889747	0.7405409704278799
0.17923202311420527	0.737106693932913
0.17643232591951308	0.733663634605813
0.17363262872482088	0.7302745683606748
0.17083293153012868	0.7269726651945622
0.1680332343354367	0.7237518784874903
0.1652335371407445	0.7205690970247605
0.16243383994605232	0.7173573201124434
0.15963414275136012	0.7140455319853873
0.15683444555666792	0.7105788403565559
0.15403474836197573	0.7069325184024144
0.15123505116728353	0.7031157972612065
0.14843535397259133	0.6991648014964386
0.14563565677789914	0.6951276508375452
0.14283595958320694	0.6910472074890207
0.14003626238851474	0.686947408442253
0.13723656519382255	0.6828274910666051
0.13443686799913035	0.6786653501412072
0.13163717080443815	0.6744279078939248
0.12883747360974596	0.670083962306318
0.12603777641505376	0.6656143561784803
0.12323807922036156	0.6610156537085113
0.12043838202566937	0.656296262677153
0.11763868483097717	0.6514670223877255
0.11483898763628497	0.646530503938363
0.11203929044159278	0.6414737887857421
0.10923959324690058	0.6362681061236725
0.10643989605220838	0.630875949483778
0.10364019885751619	0.6252632181610484
0.10084050166282399	0.6194117318869582
0.09804080446813179	0.6133270223103433
0.0952411072734396	0.6070378343355799
0.0924414100787474	0.6005867493095263
0.0896417128840552	0.5940146827528886
0.086842015689363	0.5873444587377382
0.08404231849467081	0.5805692685969998
0.08124262129997883	0.5736502939901754
0.07844292410528664	0.5665246104670594
0.07564322691059444	0.5591208056252654
0.07284352971590224	0.5513768866350703
0.07004383252121005	0.5432540902983245
0.06724413532651785	0.5347415523572099
0.06444443813182565	0.5258500153069989
0.06164474093713346	0.51659673026733
0.05884504374244126	0.5069870061615831
0.056045346547749064	0.49699925117003135
0.05324564935305687	0.48657926442970395
0.05044595215836467	0.475646276396133
0.047646254963672474	0.4641089035678527
0.04484655776898028	0.45188529979292535
0.04204686057428808	0.43891976935121885
0.039247163379595884	0.42518876669224065
0.03644746618490369	0.41069244864396454
0.03364776899021149	0.3954327769731334
0.030848071795519294	0.3793840274610183
0.028048374600827097	0.3624648265971876
0.0252486774061349	0.3445213767743216
0.022448980211442704	0.3253290809041766
0.019649283016750507	0.30461502886974207
0.01684958582205831	0.28209817878258225
0.014049888627366114	0.25753923423844144
0.011250191432673917	0.23078958367816022
0.00845049423798172	0.20182891577381937
0.005650797043289524	0.17078404396820582
0.002851099848597327	0.137926069956146
5.1402653905130435e-05	0.10364787679123764
-0.0027482945407870663	0.06842771137168382
-0.005547991735479263	0.03278641710219703
-0.00834768893017146	-0.002754456597988156
-0.011147386124863434	-0.037708397693119004
-0.013947083319555631	-0.07165090113871188
-0.016746780514247828	-0.10423738896402826
-0.019546477708940024	-0.13521319215354616
-0.02234617490363222	-0.16441696750831888
-0.025145872098324418	-0.19177839534296967
-0.027945569293016614	-0.21731031467387849
-0.03074526648770881	-0.2410952138806063
-0.03354496368240101	-0.2632665250347791
-0.036344660877093204	-0.28398635284270457
-0.0391443580717854	-0.3034226044231905
-0.0419440552664776	-0.3217293087822525
-0.044743752461169795	-0.3390336897757747
-0.04754344965586199	-0.3554321293488397
-0.05034314685055419	-0.3709948579730224
-0.053142844045246385	-0.3857767569730329
-0.05594254123993858	-0.39982990893406856
-0.05874223843463078	-0.413213154953939
-0.061541935629322975	-0.42599512147134394
-0.06434163282401517	-0.4382496119024651
-0.06714133001870737	-0.45004510578999807
-0.06994102721339956	-0.4614323756835939
-0.07274072440809176	-0.47243509992923494
-0.07554042160278396	-0.48304747684970445
-0.07834011879747615	-0.4932405057988442
-0.08113981599216835	-0.5029755960066231
-0.08393951318686055	-0.5122215480978972
-0.08673921038155274	-0.5209696550411275
-0.08953890757624494	-0.5292421606963503
-0.09233860477093714	-0.5370914369111938
-0.09513830196562933	-0.5445902599456075
-0.09793799916032131	-0.5518164346243024
-0.1007376963550135	-0.5588367405425355
-0.1035373935497057	-0.5656951818081427
-0.1063370907443979	-0.5724088481426831
-0.1091367879390901	-0.5789719730942563
-0.11193648513378229	-0.5853659960050401
-0.11473618232847449	-0.5915715849628076
-0.11753587952316669	-0.5975782821392607
-0.12033557671785888	-0.6033887301003168
-0.12313527391255108	-0.6090167784404694
-0.12593497110724328	-0.6144812295420824
-0.12873466830193547	-0.6197986112415201
-0.13153436549662767	-0.6249785475809961
-0.13433406269131987	-0.6300239873775435
-0.13713375988601206	-0.634936279191927
-0.13993345708070426	-0.6397227674244323
-0.14273315427539646	-0.6444031773354378
-0.14553285147008865	-0.6490111728387314
-0.14833254866478085	-0.6535891464229974
-0.15113224585947305	-0.6581769607749428
-0.15393194305416524	-0.6627980190749649
-0.15673164024885744	-0.6674476544273777
-0.15953133744354964	-0.6720886939817765
-0.16233103463824183	-0.6766570796684341
-0.16513073183293403	-0.681077199144224
-0.16793042902762623	-0.6852831715225121
-0.17073012622231842	-0.6892399388673951
-0.17352982341701062	-0.6929575318785257
-0.17632952061170282	-0.696493574709339
-0.179129217806395	-0.6999424967966464
-0.1819289150010872	-0.7034139600592765
-0.1847286121957794	-0.7070063774779957
-0.1875283093904716	-0.7107829850494736
-0.19032800658516358	-0.7147572036519783
-0.19312770377985577	-0.7188912206511985
-0.19592740097454797	-0.7231077448384243
-0.19872709816924017	-0.7273110261273558
-0.20152679536393237	-0.7314107060662827
-0.20432649255862456	-0.7353416326403934
-0.20712618975331676	-0.7390744821027669
-0.20992588694800896	-0.742615228538839
-0.21272558414270115	-0.7459950757857116
-0.21552528133739335	-0.7492552348757141
-0.21832497853208555	-0.7524320441127494
-0.22112467572677774	-0.755547142744877
-0.22392437292146994	-0.758605134314342
-0.22672407011616214	-0.7615983042350308
-0.22952376731085433	-0.7645155257810461
-0.23232346450554653	-0.7673513128662808
-0.23512316170023873	-0.770111372405221
-0.23792285889493092	-0.7728127079620445
-0.24072255608962312	-0.7754786107762793
-0.24352225328431532	-0.7781308566977024
-0.2463219504790075	-0.7807823850068034
-0.2491216476736997	-0.7834333665842624
-0.2519213448683919	-0.7860720872113806
-0.2547210420630841	-0.7886801014288183
-0.2575207392577763	-0.7912394381947289
-0.2603204364524685	-0.7937389040544143
-0.2631201336471607	-0.7961769929631992
-0.2659198308418529	-0.7985603633387922
-0.2687195280365451	-0.8008986915800081
-0.2715192252312373	-0.8031982202825964
-0.2743189224259295	-0.8054568910684576
-0.27711861962062145	-0.8076633565521995
-0.27991831681531365	-0.8098006279588438
-0.28271801401000585	-0.811853225967495
-0.28551771120469804	-0.8138151952757343
-0.28831740839939024	-0.8156958128453712
-0.29111710559408244	-0.817520495407633
-0.29391680278877463	-0.819326068452166
-0.29671649998346683	-0.8211515978105721
-0.299516197178159	-0.8230276549366053
-0.3023158943728512	-0.8249675635705678
-0.3051155915675434	-0.8269635935603005
-0.3079152887622356	-0.8289894216901462
-0.3107149859569278	-0.8310080539810286
-0.31351468315162	-0.8329825601755714
-0.3163143803463122	-0.8348860681952534
-0.3191140775410044	-0.8367078207256451
-0.3219137747356966	-0.8384535669799438
-0.3247134719303888	-0.8401406056008084
-0.327513169125081	-0.8417896626930248
-0.3303128663197732	-0.8434168075419797
-0.3331125635144654	-0.8450284221479498
-0.3359122607091576	-0.8466209410911744
-0.3387119579038498	-0.8481851675210799
-0.341511655098542	-0.8497131735088885
-0.3443113522932342	-0.851204785650871
-0.34711104948792637	-0.8526708181821125
-0.34991074668261857	-0.8541314854837504
-0.35271044387731076	-0.8556103263308628
-0.35551014107200296	-0.8571257857335391
-0.35830983826669516	-0.8586836347304416
-0.36110953546138735	-0.8602732556029591
-0.36390923265607955	-0.8618695095250618
-0.36670892985077175	-0.8634398976756233
-0.3695086270454637	-0.864954754178728
-0.3723083242401559	-0.8663970005714594
-0.3751080214348481	-0.8677680108999394
-0.3779077186295403	-0.8690874076997981
-0.3807074158242325	-0.870386700190549
-0.3835071130189247	-0.8716988499075714
-0.3863068102136169	-0.8730473258637292
-0.3891065074083091	-0.8744384493247096
-0.3919062046030013	-0.8758597214574727
-0.3947059017976935	-0.8772847487623361
-0.3975055989923857	-0.8786830559860591
-0.4003052961870779	-0.8800313257327748
-0.4031049933817701	-0.8813220557711476
-0.4059046905764623	-0.8825664882738331
-0.4087043877711545	-0.8837906531114536
-0.4115040849658467	-0.8850257940495285
-0.41430378216053887	-0.8862964654748431
-0.41710347935523107	-0.8876104859918623
-0.41990317654992326	-0.8889543860895279
-0.42270287374461546	-0.8902961628944767
-0.42550257093930766	-0.8915946715682698
-0.42830226813399985	-0.8928126875993172
-0.43110196532869205	-0.8939293548226126
-0.43390166252338425	-0.8949478481308567
-0.43670135971807633	-0.8958955987364853
-0.43950105691276853	-0.8968168489521017
-0.4423007541074607	-0.8977598152102086
-0.4451004513021529	-0.8987625062200862
-0.4479001484968451	-0.8998416843548125
-0.4506998456915373	-0.9009884349901301
-0.4534995428862295	-0.9021716693748568
-0.4562992400809217	-0.9033483438603737
-0.4590989372756139	-0.9044770653241868
-0.4618986344703061	-0.9055307463623172
-0.4646983316649983	-0.9065043754744326
-0.4674980288596905	-0.9074156129184782
-0.4702977260543827	-0.9082982493756497
-0.4730974232490749	-0.9091908064241963
-0.4758971204437671	-0.9101240026522498
-0.47869681763845917	-0.9111110272443105
-0.48149651483315137	-0.9121435349715146
-0.48429621202784356	-0.9131943829929965
-0.48709590922253576	-0.9142260093253934
-0.48989560641722796	-0.9152016836413617
-0.49269530361192015	-0.9160961409489508
-0.49549500080661235	-0.9169025048550085
-0.49829469800130455	-0.917633722172384
-0.5010943951959967	-0.9183184893007148
-0.5038940923906889	-0.9189932714689847
-0.5066937895853811	-0.9196930055818122
-0.5094934867800733	-0.9204431843253552
-0.5122931839747655	-0.9212552955954
-0.5150928811694577	-0.9221263515682643
-0.5178925783641499	-0.9230419371153826
-0.5206922755588421	-0.9239812650210891
-0.5234919727535343	-0.9249224086494907
-0.5262916699482264	-0.9258462163824716
-0.5290913671429186	-0.9267381962091983
-0.5318910643376108	-0.9275885569233565
-0.534690761532303	-0.9283912611698988
-0.5374904587269952	-0.9291431573375223
-0.5402901559216874	-0.9298439735783542
-0.5430898531163796	-0.9304973311137362
-0.5458895503110718	-0.9311122437692929
-0.548689247505764	-0.9317041117512129
-0.5514889447004562	-0.9322941920088356
-0.5542886418951484	-0.9329069697255591
-0.5570883390898406	-0.9335656199985545
-0.5598880362845328	-0.9342865613810979
-0.562687733479225	-0.9350746575222222
-0.5654874306739172	-0.9359206899242277
-0.5682871278686092	-0.9368022335868917
-0.5710868250633014	-0.9376881370998937
-0.5738865222579936	-0.9385457147765519
-0.5766862194526858	-0.9393488463554232
-0.579485916647378	-0.9400847552235889
-0.5822856138420702	-0.940757464435629
-0.5850853110367624	-0.9413867784391028
-0.5878850082314546	-0.9420028800413466
-0.5906847054261468	-0.9426379087091977
-0.593484402620839	-0.9433168149673357
-0.5962840998155312	-0.9440500750034252
-0.5990837970102234	-0.9448303906797901
-0.6018834942049156	-0.9456344047777457
-0.6046831913996078	-0.9464290345942699
-0.6074828885943	-0.9471806813562358
-0.6102825857889922	-0.9478647075417038
-0.6130822829836844	-0.9484724555997159
-0.6158819801783765	-0.9490137605414622
-0.6186816773730687	-0.949514199979103
-0.6214813745677609	-0.9500078564541076
-0.6242810717624531	-0.9505276870242044
-0.6270807689571453	-0.9510963073861278
-0.6298804661518375	-0.9517198812498803
-0.6326801633465297	-0.9523868856766762
-0.6354798605412219	-0.9530720690107021
-0.638279557735914	-0.9537443657288872
-0.6410792549306062	-0.9543763536070051
-0.6438789521252984	-0.9549523953736635
-0.6466786493199906	-0.9554730381318917
-0.6494783465146828	-0.9559544173664811
-0.652278043709375	-0.9564229633526218
-0.6550777409040672	-0.9569071504319944
-0.6578774380987593	-0.957428910323253
-0.6606771352934515	-0.9579973735214571
-0.6634768324881437	-0.9586068003876553
-0.6662765296828359	-0.9592391812688189
-0.6690762268775281	-0.9598704768222331
-0.6718759240722203	-0.9604783298373769
-0.6746756212669125	-0.9610486792085361
-0.6774753184616047	-0.9615791685573201
-0.6802750156562969	-0.9620783992084984
-0.6830747128509891	-0.9625615275538516
-0.6858744100456813	-0.9630439492057401
-0.6886741072403735	-0.9635354187845854
-0.6914738044350657	-0.9640367188507002
-0.6942735016297579	-0.9645400043194873
-0.6970731988244501	-0.965032566461746
-0.6998728960191423	-0.9655024832635227
-0.7026725932138345	-0.9659439169576667
-0.7054722904085265	-0.9663599495967381
-0.7082719876032187	-0.9667617769271155
-0.7110716847979109	-0.9671644782381722
-0.7138713819926031	-0.9675809329409448
-0.7166710791872953	-0.968016252598381
-0.7194707763819875	-0.9684650185355037
-0.7222704735766797	-0.9689126528079943
-0.7250701707713719	-0.9693407257432127
-0.7278698679660641	-0.9697344614893281
-0.7306695651607563	-0.9700897212162112
-0.7334692623554485	-0.970416720245829
-0.7362689595501407	-0.9707387355038181
-0.7390686567448329	-0.97108577527184
-0.7418683539395251	-0.9714850277687015
-0.7446680511342173	-0.9719512137295048
-0.7474677483289094	-0.9724802353468889
-0.7502674455236016	-0.9730485842104434
-0.7530671427182938	-0.9736191116181552
-0.755866839912986	-0.9741515896511548
-0.7586665371076782	-0.9746147565109635
-0.7614662343023704	-0.9749958784370926
-0.7642659314970626	-0.9753045529967646
-0.7670656286917548	-0.9755693365088655
-0.769865325886447	-0.9758281938041957
-0.7726650230811392	-0.9761159134477336
-0.7754647202758314	-0.9764527438523116
-0.7782644174705236	-0.9768381620293122
-0.7810641146652157	-0.977251964437084
-0.7838638118599079	-0.9776623361175376
-0.7866635090546001	-0.978038082605862
-0.7894632062492923	-0.9783606764586921
-0.7922629034439845	-0.9786317474793088
-0.7950626006386766	-0.9788731842366895
-0.7978622978333688	-0.9791196115042456
-0.800661995028061	-0.9794057680809138
-0.8034616922227532	-0.9797532496924604
-0.8062613894174454	-0.9801614800877776
-0.8090610866121376	-0.9806064335726457
-0.8118607838068298	-0.9810479706406795
-0.814660481001522	-0.9814435671577308
-0.8174601781962142	-0.9817638004623221
-0.8202598753909064	-0.9820040900875653
-0.8230595725855986	-0.9821882467523926
-0.8258592697802908	-0.9823620653995835
-0.828658966974983	-0.9825786268691026
-0.8314586641696752	-0.9828799741927375
-0.8342583613643674	-0.9832813366226144
-0.8370580585590595	-0.983763504122607
-0.8398577557537517	-0.9842764259981279
-0.8426574529484439	-0.9847534205322371
-0.845457150143136	-0.9851317633042168
-0.8482568473378282	-0.9853731086700094
-0.8510565445325204	-0.9854770170788557
-0.8538562417272126	-0.9854829296609805
-0.8566559389219048	-0.985459607468147
-0.859455636116597	-0.9854851344962433
-0.8622553333112892	-0.9856237112573895
-0.8650550305059814	-0.985906580789627
-0.8678547277006736	-0.9863231379887465
-0.8706544248953658	-0.9868249878461034
-0.873454122090058	-0.9873415231408211
-0.8762538192847502	-0.9878018816203877
-0.8790535164794424	-0.9881561499312093
-0.8818532136741346	-0.9883890609161338
-0.8846529108688267	-0.9885220364002987
-0.8874526080635189	-0.988603364092397
-0.8902523052582111	-0.9886902271818375
-0.8930520024529033	-0.9888289058021983
-0.8958516996475955	-0.9890398831489239
-0.8986513968422877	-0.9893127123026176
-0.9014510940369799	-0.9896120122643357
-0.9042507912316721	-0.9898920853777959
-0.9070504884263643	-0.9901147222884625
-0.9098501856210565	-0.9902637785561641
-0.9126498828157487	-0.9903513778353673
-0.9154495800104409	-0.9904136445010285
-0.9182492772051329	-0.9904976066395006
-0.9210489743998251	-0.9906440237908574
-0.9238486715945173	-0.9908723002431001
-0.9266483687892095	-0.9911728688219115
-0.9294480659839017	-0.9915097643890963
-0.9322477631785939	-0.9918325018901202
-0.9350474603732861	-0.9920931027876703
-0.9378471575679783	-0.992262321244454
-0.9406468547626705	-0.9923394258283988
-0.9434465519573627	-0.9923521726709854
-0.9462462491520549	-0.9923470490694667
-0.9490459463467471	-0.9923732577165753
-0.9518456435414393	-0.9924660630506718
-0.9546453407361315	-0.9926352878045133
-0.9574450379308237	-0.9928628862777351
-0.9602447351255159	-0.9931102996958769
-0.9630444323202081	-0.9933328593715315
-0.9658441295149003	-0.9934960552880818
-0.9686438267095925	-0.993587884778577
-0.9714435239042847	-0.9936229376991531
-0.9742432210989769	-0.9936368401442979
-0.9770429182936691	-0.9936731143454469
-0.9798426154883613	-0.9937672039474921
-0.9826423126830534	-0.9939334147027878
-0.9854420098777456	-0.9941594826653986
-0.9882417070724377	-0.994410775252644
-0.9910414042671299	-0.9946427104214333
-0.9938411014618221	-0.9948170491118022
-0.9966407986565143	-0.9949163051423404
-0.9994404958512065	-0.9949511203954848
-1.0022401930458988	-0.9949578623196027
-1.005039890240591	-0.9949870776745883
-1.007839587435283	-0.9950866090038816
-1.0106392846299752	-0.9952850511855457
-1.0134389818246674	-0.9955811520602216
-1.0162386790193596	-0.9959427750996908
-1.0190383762140518	-0.9963158327390982
-1.021838073408744	-0.9966402697479273
-1.0246377706034362	-0.9968678599749021
-1.0274374677981284	-0.9969760498363023
-1.0302371649928206	-0.9969734901679183
-1.0330368621875128	-0.996895733339437
-1.035836559382205	-0.9967928470586132
-1.0386362565768972	-0.9967132934753967
-1.0414359537715894	-0.9966894822809211
-1.0442356509662816	-0.9967296159009535
-1.0470353481609738	-0.9968181308209567
-1.049835045355666	-0.9969240406335315
-1.0526347425503582	-0.9970138515618412
-1.0554344397450504	-0.9970643390396396
-1.0582341369397426	-0.9970707713355526
-1.0610338341344348	-0.9970479736291024
-1.063833531329127	-0.9970242547274191
-1.0666332285238191	-0.9970307178949607
-1.0694329257185113	-0.9970899757550385
-1.0722326229132033	-0.9972082994707709
-1.0750323201078955	-0.9973738111994327
-1.0778320173025877	-0.997561040269227
-1.08063171449728	-0.9977398627855348
-1.083431411691972	-0.9978853628334986
-1.0862311088866643	-0.9979850001651336
-1.0890308060813565	-0.9980406550968642
-1.0918305032760487	-0.998065166626338
-1.0946302004707409	-0.9980750995478214
-1.097429897665433	-0.9980828734843804
-1.1002295948601253	-0.9980915454310438
-1.1030292920548175	-0.9980944104268024
-1.1058289892495097	-0.9980796079804894
-1.1086286864442019	-0.9980378503666089
-1.111428383638894	-0.9979700182262066
-1.1142280808335863	-0.9978912393215468
-1.1170277780282785	-0.9978292604726617
-1.1198274752229707	-0.9978170294623278
-1.1226271724176629	-0.9978816619039127
-1.125426869612355	-0.9980335397443946
-1.1282265668070472	-0.9982595629766364
-1.1310262640017394	-0.9985233983185545
-1.1338259611964316	-0.9987733027857989
-1.1366256583911238	-0.9989555121962297
-1.139425355585816	-0.9990291773051413
-1.1422250527805082	-0.9989781253777276
-1.1450247499752004	-0.9988156055243022
-1.1478244471698926	-0.9985803788412564
-1.1506241443645848	-0.9983253129724902
-1.153423841559277	-0.9981020916760823
-1.1562235387539692	-0.9979469171120285
-1.1590232359486614	-0.9978717269067285
-1.1618229331433536	-0.997863582505481
-1.1646226303380458	-0.9978921392524771
-1.167422327532738	-0.9979224138221939
-1.1702220247274302	-0.9979283360820085
-1.1730217219221224	-0.9979023941858127
-1.1758214191168146	-0.9978581059575524
-1.1786211163115068	-0.9978245793122449
-1.1814208135061988	-0.9978351846724206
-1.184220510700891	-0.9979144020266295
-1.1870202078955832	-0.9980675248856763
-1.1898199050902754	-0.9982768953818724
-1.1926196022849676	-0.9985060641246224
-1.1954192994796597	-0.9987105090255848
-1.198218996674352	-0.9988512668129381
-1.2010186938690441	-0.9989068195217319
-1.2038183910637363	-0.9988791852817644
-1.2066180882584285	-0.998792176088672
-1.2094177854531207	-0.9986825046212956
-1.212217482647813	-0.9985869013448208
-1.2150171798425051	-0.9985297777000439
-1.2178168770371973	-0.9985157585912545
-1.2206165742318895	-0.9985296757980555
-1.2234162714265817	-0.9985439610721467
-1.226215968621274	-0.998530726442479
-1.229015665815966	-0.9984740997815246
-1.2318153630106583	-0.9983782108818281
-1.2346150602053505	-0.9982676808232179
-1.2374147574000427	-0.998180073164508
-1.240214454594735	-0.9981526315811964
-1.243014151789427	-0.9982077624231123
-1.2458138489841193	-0.9983423651699564
-1.2486135461788115	-0.9985250104211912
-1.2514132433735037	-0.9987024496520434
-1.2542129405681959	-0.9988138376423548
-1.2570126377628879	-0.9988083964667842
-1.25981233495758	-0.9986609541720782
-1.2626120321522722	-0.9983803146713424
-1.2654117293469644	-0.9980076170956182
-1.2682114265416566	-0.997605018313601
-1.2710111237363488	-0.9972381433372332
-1.273810820931041	-0.9969577669740832
-1.2766105181257332	-0.9967864420764188
-1.2794102153204254	-0.9967141818470057
-1.2822099125151176	-0.9967043584891045
-1.2850096097098098	-0.996707665817617
-1.287809306904502	-0.996679402246309
-1.2906090040991942	-0.9965943178193293
-1.2934087012938864	-0.996454166439211
-1.2962083984885786	-0.9962856089387689
-1.2990080956832708	-0.9961293855548993
-1.301807792877963	-0.9960246222570314
-1.3046074900726552	-0.995993767145248
-1.3074071872673474	-0.9960334221739963
-1.3102068844620396	-0.9961143166420782
-1.3130065816567318	-0.9961905378604452
-1.315806278851424	-0.9962149439622204
-1.3186059760461162	-0.9961555130266064
-1.3214056732408084	-0.9960069752221143
-1.3242053704355006	-0.9957935869776305
-1.3270050676301928	-0.9955618501958752
-1.329804764824885	-0.9953653803424409
-1.3326044620195772	-0.995246844802198
-1.3354041592142694	-0.9952230016584795
-1.3382038564089616	-0.9952779698886796
-1.3410035536036538	-0.995367221844596
-1.343803250798346	-0.9954312603559157
-1.3466029479930381	-0.9954146879417629
-1.3494026451877303	-0.9952844839640465
-1.3522023423824225	-0.9950414314202471
-1.3550020395771145	-0.9947207744385236
-1.3578017367718067	-0.9943816696740428
-1.360601433966499	-0.9940886937274643
-1.363401131161191	-0.993891367336508
-1.3662008283558833	-0.9938084461731
-1.3690005255505755	-0.9938223093987631
-1.3718002227452677	-0.9938855706878863
-1.37459991993996	-0.9939380544284966
-1.377399617134652	-0.993928805773981
-1.3801993143293443	-0.9938359794016339
[truncated: 6 more rows]
