# Supplementary material for: Isolation of a planar π-aromatic Bi5− ring in a cobalt-based inverse-sandwich-type complex
Source: Nat Chem. 2025 Jan 20;17(4):547–55. doi: 10.1038/s41557-024-01713-8 (PMC11964920; doi:10.1038/s41557-024-01713-8)
Supplement: Supplementary file 4 — Original magnetic data of compound 1 and origin file of Fig. 3. [file 41557_2024_1713_MOESM4_ESM.zip › sr_and_T/3.json]

{
   "comment": "corrected Loops",
   "temperature": 0.03,
   "measures": [
      {
         "sr": 0.016,
         "angle": 0,
         "trans": 0,
         "cool_t": 1,
         "comment": "to H_stop",
         "data": [
            [
               -1.3999,
               -0.9940758830305306
            ],
            [
               -1.3970974974974975,
               -0.9933542978760359
            ],
            [
               -1.394294994994995,
               -0.9927616371221235
            ],
            [
               -1.3914924924924925,
               -0.9923733648188341
            ],
            [
               -1.3886899899899898,
               -0.9922155954766197
            ],
            [
               -1.3858874874874874,
               -0.9922607902004148
            ],
            [
               -1.3830849849849849,
               -0.9924384774970898
            ],
            [
               -1.3802824824824824,
               -0.9926575688445574
            ],
            [
               -1.37747997997998,
               -0.9928334425825738
            ],
            [
               -1.3746774774774775,
               -0.9929116840488292
            ],
            [
               -1.371874974974975,
               -0.9928815621871409
            ],
            [
               -1.3690724724724723,
               -0.9927755922957825
            ],
            [
               -1.3662699699699699,
               -0.9926558460131416
            ],
            [
               -1.3634674674674674,
               -0.9925916829458546
            ],
            [
               -1.360664964964965,
               -0.9926360681850706
            ],
            [
               -1.3578624624624624,
               -0.9928078733348182
            ],
            [
               -1.35505995995996,
               -0.9930855131239522
            ],
            [
               -1.3522574574574573,
               -0.9934136265734806
            ],
            [
               -1.3494549549549548,
               -0.9937204308966805
            ],
            [
               -1.3466524524524524,
               -0.9939401265677812
            ],
            [
               -1.3438499499499499,
               -0.9940332954055171
            ],
            [
               -1.3410474474474474,
               -0.9939990079523173
            ],
            [
               -1.338244944944945,
               -0.9938750465367658
            ],
            [
               -1.3354424424424425,
               -0.9937263767787797
            ],
            [
               -1.3326399399399398,
               -0.993625587430354
            ],
            [
               -1.3298374374374373,
               -0.993631367138191
            ],
            [
               -1.3270349349349349,
               -0.9937715125084101
            ],
            [
               -1.3242324324324324,
               -0.9940353948279087
            ],
            [
               -1.32142992992993,
               -0.9943778002617102
            ],
            [
               -1.3186274274274274,
               -0.9947325752931122
            ],
            [
               -1.3158249249249248,
               -0.9950316414533612
            ],
            [
               -1.3130224224224223,
               -0.9952235465676442
            ],
            [
               -1.3102199199199198,
               -0.9952861611883652
            ],
            [
               -1.3074174174174173,
               -0.9952301912065955
            ],
            [
               -1.3046149149149149,
               -0.9950931485598883
            ],
            [
               -1.3018124124124124,
               -0.9949263362632415
            ],
            [
               -1.29900990990991,
               -0.9947793562879722
            ],
            [
               -1.2962074074074073,
               -0.9946870762266361
            ],
            [
               -1.2934049049049048,
               -0.9946628371411275
            ],
            [
               -1.2906024024024023,
               -0.9946993990457568
            ],
            [
               -1.2877998998998998,
               -0.9947764928068401
            ],
            [
               -1.2849973973973974,
               -0.9948717447118602
            ],
            [
               -1.282194894894895,
               -0.9949708242731038
            ],
            [
               -1.2793923923923924,
               -0.9950731871184942
            ],
            [
               -1.2765898898898898,
               -0.9951915141206079
            ],
            [
               -1.2737873873873873,
               -0.9953452662560061
            ],
            [
               -1.2709848848848848,
               -0.9955508860189735
            ],
            [
               -1.2681823823823823,
               -0.9958123724439826
            ],
            [
               -1.2653798798798799,
               -0.9961158482080222
            ],
            [
               -1.2625773773773774,
               -0.9964303746279132
            ],
            [
               -1.259774874874875,
               -0.9967151211648977
            ],
            [
               -1.2569723723723722,
               -0.9969307854214993
            ],
            [
               -1.2541698698698698,
               -0.9970516292495035
            ],
            [
               -1.2513673673673673,
               -0.9970741610611137
            ],
            [
               -1.2485648648648648,
               -0.9970194738596784
            ],
            [
               -1.2457623623623624,
               -0.9969282308578098
            ],
            [
               -1.24295985985986,
               -0.9968496347023676
            ],
            [
               -1.2401573573573572,
               -0.9968276613813056
            ],
            [
               -1.2373548548548547,
               -0.996888752483747
            ],
            [
               -1.2345523523523523,
               -0.997034739019648
            ],
            [
               -1.2317498498498498,
               -0.9972431457839541
            ],
            [
               -1.2289473473473473,
               -0.9974747146512316
            ],
            [
               -1.2261448448448449,
               -0.9976857267683586
            ],
            [
               -1.2233423423423422,
               -0.9978412192125453
            ],
            [
               -1.2205398398398397,
               -0.9979249542226325
            ],
            [
               -1.2177373373373372,
               -0.9979430808037633
            ],
            [
               -1.2149348348348348,
               -0.9979204781587161
            ],
            [
               -1.2121323323323323,
               -0.9978911269882379
            ],
            [
               -1.2093298298298298,
               -0.9978857605085076
            ],
            [
               -1.2065273273273274,
               -0.9979208916619173
            ],
            [
               -1.2037248248248247,
               -0.9979928296448186
            ],
            [
               -1.2009223223223222,
               -0.9980786495927892
            ],
            [
               -1.1981198198198197,
               -0.9981438017284379
            ],
            [
               -1.1953173173173173,
               -0.9981538792989122
            ],
            [
               -1.1925148148148148,
               -0.9980867088204183
            ],
            [
               -1.1897123123123123,
               -0.997940817237703
            ],
            [
               -1.1869098098098099,
               -0.9977374989223461
            ],
            [
               -1.1841073073073072,
               -0.9975157671479532
            ],
            [
               -1.1813048048048047,
               -0.9973217577184659
            ],
            [
               -1.1785023023023022,
               -0.9971959160222091
            ],
            [
               -1.1756997997997998,
               -0.9971619750606903
            ],
            [
               -1.1728972972972973,
               -0.997221110593375
            ],
            [
               -1.1700947947947948,
               -0.9973529548012572
            ],
            [
               -1.1672922922922924,
               -0.9975229286035822
            ],
            [
               -1.1644897897897897,
               -0.9976933462566823
            ],
            [
               -1.1616872872872872,
               -0.9978346082526366
            ],
            [
               -1.1588847847847847,
               -0.9979328913029244
            ],
            [
               -1.1560822822822823,
               -0.9979920182430605
            ],
            [
               -1.1532797797797798,
               -0.9980292051281754
            ],
            [
               -1.1504772772772773,
               -0.9980664541289248
            ],
            [
               -1.1476747747747749,
               -0.9981207929013176
            ],
            [
               -1.1448722722722722,
               -0.9981968786065132
            ],
            [
               -1.1420697697697697,
               -0.9982845922285329
            ],
            [
               -1.1392672672672672,
               -0.9983624613402688
            ],
            [
               -1.1364647647647648,
               -0.9984056845903312
            ],
            [
               -1.1336622622622623,
               -0.9983958986466768
            ],
            [
               -1.1308597597597596,
               -0.9983291883356193
            ],
            [
               -1.1280572572572574,
               -0.9982194130446244
            ],
            [
               -1.1252547547547547,
               -0.9980955114877359
            ],
            [
               -1.1224522522522522,
               -0.9979935084039492
            ],
            [
               -1.1196497497497497,
               -0.9979457739429509
            ],
            [
               -1.1168472472472473,
               -0.9979710523666572
            ],
            [
               -1.1140447447447448,
               -0.9980685492303745
            ],
            [
               -1.111242242242242,
               -0.9982180226891568
            ],
            [
               -1.1084397397397396,
               -0.9983858252378848
            ],
            [
               -1.1056372372372372,
               -0.9985348717760119
            ],
            [
               -1.1028347347347347,
               -0.998635241389985
            ],
            [
               -1.1000322322322322,
               -0.9986719824156494
            ],
            [
               -1.0972297297297298,
               -0.9986477195675729
            ],
            [
               -1.0944272272272273,
               -0.9985794903243623
            ],
            [
               -1.0916247247247246,
               -0.9984912221360784
            ],
            [
               -1.0888222222222221,
               -0.9984047091342472
            ],
            [
               -1.0860197197197197,
               -0.9983323567559611
            ],
            [
               -1.0832172172172172,
               -0.9982742037764372
            ],
            [
               -1.0804147147147147,
               -0.9982200874098908
            ],
            [
               -1.0776122122122123,
               -0.9981558866298418
            ],
            [
               -1.0748097097097098,
               -0.9980712619105303
            ],
            [
               -1.072007207207207,
               -0.9979657583739362
            ],
            [
               -1.0692047047047046,
               -0.9978507589071861
            ],
            [
               -1.0664022022022022,
               -0.9977463454740025
            ],
            [
               -1.0635996996996997,
               -0.9976740824653882
            ],
            [
               -1.0607971971971972,
               -0.9976483587391811
            ],
            [
               -1.0579946946946948,
               -0.9976696065577897
            ],
            [
               -1.0551921921921923,
               -0.9977221780368416
            ],
            [
               -1.0523896896896896,
               -0.9977780627947239
            ],
            [
               -1.0495871871871871,
               -0.9978055237496999
            ],
            [
               -1.0467846846846847,
               -0.9977798616559145
            ],
            [
               -1.0439821821821822,
               -0.9976925789367397
            ],
            [
               -1.0411796796796797,
               -0.9975555735066728
            ],
            [
               -1.038377177177177,
               -0.9973985734151296
            ],
            [
               -1.0355746746746748,
               -0.9972603058325996
            ],
            [
               -1.032772172172172,
               -0.9971760969239374
            ],
            [
               -1.0299696696696696,
               -0.9971659458665729
            ],
            [
               -1.0271671671671672,
               -0.997227109771057
            ],
            [
               -1.0243646646646647,
               -0.997333840565575
            ],
            [
               -1.0215621621621622,
               -0.9974445774542551
            ],
            [
               -1.0187596596596595,
               -0.9975144033532504
            ],
            [
               -1.0159571571571573,
               -0.9975087739946413
            ],
            [
               -1.0131546546546546,
               -0.9974140509553256
            ],
            [
               -1.0103521521521521,
               -0.9972413943046683
            ],
            [
               -1.0075496496496497,
               -0.9970227617615091
            ],
            [
               -1.0047471471471472,
               -0.9968003804888148
            ],
            [
               -1.0019446446446447,
               -0.9966132151494881
            ],
            [
               -0.9991421421421421,
               -0.9964849176234801
            ],
            [
               -0.9963396396396396,
               -0.9964171859690197
            ],
            [
               -0.9935371371371371,
               -0.9963905815651479
            ],
            [
               -0.9907346346346346,
               -0.9963723061753809
            ],
            [
               -0.9879321321321322,
               -0.9963281036113569
            ],
            [
               -0.9851296296296297,
               -0.9962341230655605
            ],
            [
               -0.9823271271271271,
               -0.9960847056268185
            ],
            [
               -0.9795246246246246,
               -0.995893566254733
            ],
            [
               -0.9767221221221221,
               -0.9956881935895054
            ],
            [
               -0.9739196196196196,
               -0.9954996469617112
            ],
            [
               -0.9711171171171171,
               -0.9953514707590408
            ],
            [
               -0.9683146146146147,
               -0.9952516465596615
            ],
            [
               -0.9655121121121122,
               -0.9951903191163057
            ],
            [
               -0.9627096096096096,
               -0.9951439096112646
            ],
            [
               -0.9599071071071071,
               -0.9950839409211599
            ],
            [
               -0.9571046046046046,
               -0.9949872644508744
            ],
            [
               -0.9543021021021021,
               -0.9948439697726026
            ],
            [
               -0.9514995995995996,
               -0.9946602012257408
            ],
            [
               -0.9486970970970972,
               -0.9944550352074552
            ],
            [
               -0.9458945945945947,
               -0.9942527708937031
            ],
            [
               -0.9430920920920921,
               -0.9940736485107428
            ],
            [
               -0.9402895895895895,
               -0.9939265299632638
            ],
            [
               -0.9374870870870871,
               -0.9938062760507737
            ],
            [
               -0.9346845845845846,
               -0.9936967386987251
            ],
            [
               -0.9318820820820821,
               -0.9935781348320636
            ],
            [
               -0.9290795795795797,
               -0.9934358835685254
            ],
            [
               -0.9262770770770771,
               -0.9932674017238117
            ],
            [
               -0.9234745745745746,
               -0.9930840912105137
            ],
            [
               -0.920672072072072,
               -0.9929075526581003
            ],
            [
               -0.9178695695695696,
               -0.9927612626999334
            ],
            [
               -0.9150670670670671,
               -0.9926607409046515
            ],
            [
               -0.9122645645645646,
               -0.9926059311320733
            ],
            [
               -0.9094620620620621,
               -0.9925788476660835
            ],
            [
               -0.9066595595595596,
               -0.9925477060972231
            ],
            [
               -0.9038570570570571,
               -0.9924764181358823
            ],
            [
               -0.9010545545545545,
               -0.9923363226949939
            ],
            [
               -0.898252052052052,
               -0.9921160914223163
            ],
            [
               -0.8954495495495496,
               -0.9918262487949316
            ],
            [
               -0.8926470470470471,
               -0.991496536090231
            ],
            [
               -0.8898445445445445,
               -0.9911668106004475
            ],
            [
               -0.8870420420420421,
               -0.990874441322513
            ],
            [
               -0.8842395395395396,
               -0.9906424316197546
            ],
            [
               -0.881437037037037,
               -0.9904723059257361
            ],
            [
               -0.8786345345345346,
               -0.9903441936336861
            ],
            [
               -0.8758320320320321,
               -0.990224080622407
            ],
            [
               -0.8730295295295295,
               -0.9900757356221428
            ],
            [
               -0.870227027027027,
               -0.9898732164705906
            ],
            [
               -0.8674245245245246,
               -0.9896096802939257
            ],
            [
               -0.8646220220220221,
               -0.9892995220366755
            ],
            [
               -0.8618195195195195,
               -0.9889731874512626
            ],
            [
               -0.859017017017017,
               -0.9886665333048801
            ],
            [
               -0.8562145145145146,
               -0.9884084565560154
            ],
            [
               -0.853412012012012,
               -0.9882110487197664
            ],
            [
               -0.8506095095095095,
               -0.988065583215021
            ],
            [
               -0.8478070070070071,
               -0.9879455669884357
            ],
            [
               -0.8450045045045045,
               -0.9878156294473726
            ],
            [
               -0.842202002002002,
               -0.9876430500039421
            ],
            [
               -0.8393994994994995,
               -0.9874079209192892
            ],
            [
               -0.8365969969969971,
               -0.9871085588068895
            ],
            [
               -0.8337944944944945,
               -0.9867605608445079
            ],
            [
               -0.830991991991992,
               -0.9863901863458912
            ],
            [
               -0.8281894894894896,
               -0.9860247035462135
            ],
            [
               -0.825386986986987,
               -0.9856832850563939
            ],
            [
               -0.8225844844844845,
               -0.9853716561428236
            ],
            [
               -0.819781981981982,
               -0.9850821765259932
            ],
            [
               -0.8169794794794795,
               -0.9847989585943858
            ],
            [
               -0.814176976976977,
               -0.9845057704695316
            ],
            [
               -0.8113744744744745,
               -0.984193518607097
            ],
            [
               -0.8085719719719721,
               -0.9838643818166142
            ],
            [
               -0.8057694694694695,
               -0.9835310442287564
            ],
            [
               -0.802966966966967,
               -0.9832114101069804
            ],
            [
               -0.8001644644644645,
               -0.9829209394261431
            ],
            [
               -0.797361961961962,
               -0.9826656581653205
            ],
            [
               -0.7945594594594595,
               -0.9824386332169714
            ],
            [
               -0.791756956956957,
               -0.9822213678435336
            ],
            [
               -0.7889544544544544,
               -0.9819896820258466
            ],
            [
               -0.786151951951952,
               -0.9817219138758115
            ],
            [
               -0.7833494494494495,
               -0.9814063714383938
            ],
            [
               -0.780546946946947,
               -0.9810452258026441
            ],
            [
               -0.7777444444444445,
               -0.9806533717174947
            ],
            [
               -0.774941941941942,
               -0.9802526887405458
            ],
            [
               -0.7721394394394395,
               -0.9798638923647536
            ],
            [
               -0.7693369369369369,
               -0.979499099684951
            ],
            [
               -0.7665344344344345,
               -0.9791579816683649
            ],
            [
               -0.763731931931932,
               -0.9788290134532223
            ],
            [
               -0.7609294294294294,
               -0.978495365991481
            ],
            [
               -0.758126926926927,
               -0.9781431460340845
            ],
            [
               -0.7553244244244245,
               -0.9777686906610144
            ],
            [
               -0.752521921921922,
               -0.9773818609084766
            ],
            [
               -0.7497194194194194,
               -0.97700370339301
            ],
            [
               -0.746916916916917,
               -0.9766589598804734
            ],
            [
               -0.7441144144144145,
               -0.9763659331633091
            ],
            [
               -0.7413119119119119,
               -0.976127402830439
            ],
            [
               -0.7385094094094095,
               -0.9759261550880329
            ],
            [
               -0.735706906906907,
               -0.9757272435157647
            ],
            [
               -0.7329044044044044,
               -0.9754868088152119
            ],
            [
               -0.7301019019019019,
               -0.9751649482747616
            ],
            [
               -0.7272993993993995,
               -0.9747385700586783
            ],
            [
               -0.724496896896897,
               -0.9742099643883932
            ],
            [
               -0.7216943943943944,
               -0.9736080778845866
            ],
            [
               -0.718891891891892,
               -0.9729817848734795
            ],
            [
               -0.7160893893893895,
               -0.9723870358140219
            ],
            [
               -0.7132868868868869,
               -0.9718717525280145
            ],
            [
               -0.7104843843843844,
               -0.9714630609887276
            ],
            [
               -0.707681881881882,
               -0.97116066994906
            ],
            [
               -0.7048793793793794,
               -0.9709381970809365
            ],
            [
               -0.7020768768768769,
               -0.970751704685713
            ],
            [
               -0.6992743743743745,
               -0.9705524920350568
            ],
            [
               -0.696471871871872,
               -0.9703000259553263
            ],
            [
               -0.6936693693693694,
               -0.9699711210238606
            ],
            [
               -0.6908668668668669,
               -0.96956296396726
            ],
            [
               -0.6880643643643645,
               -0.969089749934809
            ],
            [
               -0.6852618618618619,
               -0.9685747873511078
            ],
            [
               -0.6824593593593594,
               -0.9680412273315698
            ],
            [
               -0.679656856856857,
               -0.9675046900697033
            ],
            [
               -0.6768543543543544,
               -0.966970037725019
            ],
            [
               -0.6740518518518519,
               -0.9664328246165947
            ],
            [
               -0.6712493493493494,
               -0.9658842055970586
            ],
            [
               -0.6684468468468469,
               -0.9653169371608629
            ],
            [
               -0.6656443443443444,
               -0.9647299387907158
            ],
            [
               -0.6628418418418419,
               -0.9641296862014739
            ],
            [
               -0.6600393393393394,
               -0.9635281139201215
            ],
            [
               -0.6572368368368369,
               -0.962938136472704
            ],
            [
               -0.6544343343343344,
               -0.9623688000848962
            ],
            [
               -0.6516318318318319,
               -0.9618221253134851
            ],
            [
               -0.6488293293293294,
               -0.9612929159437489
            ],
            [
               -0.6460268268268269,
               -0.9607715363323871
            ],
            [
               -0.6432243243243244,
               -0.9602484240923863
            ],
            [
               -0.6404218218218218,
               -0.9597184036976903
            ],
            [
               -0.6376193193193194,
               -0.959182971681901
            ],
            [
               -0.6348168168168169,
               -0.95864958149556
            ],
            [
               -0.6320143143143144,
               -0.9581282113174779
            ],
            [
               -0.6292118118118118,
               -0.9576266398903439
            ],
            [
               -0.6264093093093094,
               -0.9571464193619326
            ],
            [
               -0.6236068068068069,
               -0.95668128683288
            ],
            [
               -0.6208043043043043,
               -0.9562187885199482
            ],
            [
               -0.6180018018018019,
               -0.9557445824086394
            ],
            [
               -0.6151992992992994,
               -0.955247758433938
            ],
            [
               -0.6123967967967968,
               -0.954725027362464
            ],
            [
               -0.6095942942942943,
               -0.9541819930653265
            ],
            [
               -0.6067917917917919,
               -0.9536308172665195
            ],
            [
               -0.6039892892892894,
               -0.9530849992122259
            ],
            [
               -0.6011867867867868,
               -0.9525531775060505
            ],
            [
               -0.5983842842842844,
               -0.9520343454766743
            ],
            [
               -0.5955817817817819,
               -0.9515164434224995
            ],
            [
               -0.5927792792792793,
               -0.950979087623202
            ],
            [
               -0.5899767767767768,
               -0.9503996566416615
            ],
            [
               -0.5871742742742744,
               -0.9497606597163517
            ],
            [
               -0.5843717717717718,
               -0.949055760097601
            ],
            [
               -0.5815692692692693,
               -0.9482922458349342
            ],
            [
               -0.5787667667667669,
               -0.9474889951554011
            ],
            [
               -0.5759642642642644,
               -0.9466706174284996
            ],
            [
               -0.5731617617617618,
               -0.945859856417913
            ],
            [
               -0.5703592592592593,
               -0.9450709888133123
            ],
            [
               -0.5675567567567569,
               -0.944306585013954
            ],
            [
               -0.5647542542542543,
               -0.9435587458987453
            ],
            [
               -0.5619517517517518,
               -0.9428142498789258
            ],
            [
               -0.5591492492492494,
               -0.9420615661471654
            ],
            [
               -0.5563467467467468,
               -0.9412969716139596
            ],
            [
               -0.5535442442442443,
               -0.9405273295544929
            ],
            [
               -0.5507417417417418,
               -0.9397683382811657
            ],
            [
               -0.5479392392392394,
               -0.9390387778303332
            ],
            [
               -0.5451367367367368,
               -0.9383528299557607
            ],
            [
               -0.5423342342342343,
               -0.9377133383174476
            ],
            [
               -0.5395317317317319,
               -0.9371086065896672
            ],
            [
               -0.5367292292292293,
               -0.9365140922971252
            ],
            [
               -0.5339267267267268,
               -0.9358985973564277
            ],
            [
               -0.5311242242242243,
               -0.9352329316479516
            ],
            [
               -0.5283217217217218,
               -0.9344981347282506
            ],
            [
               -0.5255192192192193,
               -0.9336905103060992
            ],
            [
               -0.5227167167167168,
               -0.9328218882923994
            ],
            [
               -0.5199142142142144,
               -0.9319152394621307
            ],
            [
               -0.5171117117117118,
               -0.9309973843539276
            ],
            [
               -0.5143092092092093,
               -0.9300914594300294
            ],
            [
               -0.5115067067067068,
               -0.929211699825168
            ],
            [
               -0.5087042042042043,
               -0.9283620366781044
            ],
            [
               -0.5059017017017018,
               -0.9275384255924162
            ],
            [
               -0.5030991991991993,
               -0.9267333577665576
            ],
            [
               -0.5002966966966967,
               -0.9259402423527239
            ],
            [
               -0.4974941941941943,
               -0.9251555897124246
            ],
            [
               -0.4946916916916918,
               -0.9243780650990759
            ],
            [
               -0.49188918918918934,
               -0.9236050437193832
            ],
            [
               -0.48908668668668676,
               -0.9228286166888571
            ],
            [
               -0.4862841841841843,
               -0.92203348638029
            ],
            [
               -0.4834816816816818,
               -0.9211985830483199
            ],
            [
               -0.48067917917917924,
               -0.9203027113121859
            ],
            [
               -0.47787667667667677,
               -0.9193326705698301
            ],
            [
               -0.4750741741741743,
               -0.9182908503147145
            ],
            [
               -0.4722716716716717,
               -0.9171989336982329
            ],
            [
               -0.46946916916916925,
               -0.9160953256868651
            ],
            [
               -0.4666666666666668,
               -0.9150260139205835
            ],
            [
               -0.4638641641641643,
               -0.9140310669847426
            ],
            [
               -0.46106166166166174,
               -0.9131309482601266
            ],
            [
               -0.45825915915915927,
               -0.9123174618210508
            ],
            [
               -0.4554566566566568,
               -0.9115530726582874
            ],
            [
               -0.4526541541541542,
               -0.9107797894441994
            ],
            [
               -0.44985165165165175,
               -0.9099355646879148
            ],
            [
               -0.4470491491491493,
               -0.9089733669431292
            ],
            [
               -0.4442466466466467,
               -0.9078767504162223
            ],
            [
               -0.44144414414414423,
               -0.9066664697314184
            ],
            [
               -0.43864164164164177,
               -0.9053953484892197
            ],
            [
               -0.4358391391391393,
               -0.9041324030815603
            ],
            [
               -0.4330366366366367,
               -0.9029408979100706
            ],
            [
               -0.43023413413413425,
               -0.9018572907159949
            ],
            [
               -0.4274316316316318,
               -0.900878065842313
            ],
            [
               -0.4246291291291292,
               -0.8999591356700116
            ],
            [
               -0.42182662662662673,
               -0.899028508949565
            ],
            [
               -0.41902412412412426,
               -0.8980085663386299
            ],
            [
               -0.4162216216216217,
               -0.8968410043557267
            ],
            [
               -0.4134191191191192,
               -0.8955064390878718
            ],
            [
               -0.41061661661661675,
               -0.8940322095855239
            ],
            [
               -0.4078141141141143,
               -0.8924856224525907
            ],
            [
               -0.4050116116116117,
               -0.8909545374732362
            ],
            [
               -0.40220910910910923,
               -0.8895212787340323
            ],
            [
               -0.39940660660660665,
               -0.888238016690332
            ],
            [
               -0.3966041041041042,
               -0.8871112912423367
            ],
            [
               -0.3938016016016017,
               -0.8861003993802951
            ],
            [
               -0.39099909909909925,
               -0.8851299384034628
            ],
            [
               -0.3881965965965968,
               -0.8841123451733319
            ],
            [
               -0.3853940940940943,
               -0.8829732557852377
            ],
            [
               -0.3825915915915916,
               -0.8816718774135042
            ],
            [
               -0.37978908908908915,
               -0.8802104507862186
            ],
            [
               -0.3769865865865867,
               -0.8786305833002719
            ],
            [
               -0.3741840840840842,
               -0.8769984642652018
            ],
            [
               -0.37138158158158174,
               -0.8753843217550645
            ],
            [
               -0.3685790790790793,
               -0.8738428868169317
            ],
            [
               -0.3657765765765768,
               -0.8724007392283488
            ],
            [
               -0.3629740740740741,
               -0.871053658880842
            ],
            [
               -0.36017157157157165,
               -0.8697735470686946
            ],
            [
               -0.3573690690690692,
               -0.8685213797715128
            ],
            [
               -0.3545665665665667,
               -0.8672610437720143
            ],
            [
               -0.35176406406406424,
               -0.865969234059021
            ],
            [
               -0.3489615615615618,
               -0.8646385909211437
            ],
            [
               -0.3461590590590591,
               -0.8632740784434181
            ],
            [
               -0.3433565565565566,
               -0.8618851576201189
            ],
            [
               -0.34055405405405414,
               -0.8604776575530249
            ],
            [
               -0.3377515515515517,
               -0.8590489682557789
            ],
            [
               -0.3349490490490492,
               -0.8575884772779646
            ],
            [
               -0.33214654654654674,
               -0.8560827915943013
            ],
            [
               -0.32934404404404427,
               -0.8545231998936085
            ],
            [
               -0.3265415415415416,
               -0.8529118647222228
            ],
            [
               -0.3237390390390391,
               -0.8512637532033626
            ],
            [
               -0.32093653653653664,
               -0.8496030903899128
            ],
            [
               -0.3181340340340342,
               -0.8479554266802563
            ],
            [
               -0.3153315315315317,
               -0.8463383179537766
            ],
            [
               -0.31252902902902924,
               -0.8447543485410337
            ],
            [
               -0.30972652652652655,
               -0.8431894664982453
            ],
            [
               -0.3069240240240241,
               -0.841617616291874
            ],
            [
               -0.3041215215215216,
               -0.8400101994962523
            ],
            [
               -0.30131901901901914,
               -0.8383469214786093
            ],
            [
               -0.2985165165165167,
               -0.8366238764813684
            ],
            [
               -0.2957140140140142,
               -0.834855598347028
            ],
            [
               -0.29291151151151174,
               -0.8330699724985107
            ],
            [
               -0.29010900900900904,
               -0.8312975781845707
            ],
            [
               -0.2873065065065066,
               -0.829559208635696
            ],
            [
               -0.2845040040040041,
               -0.8278561640008153
            ],
            [
               -0.28170150150150164,
               -0.8261670725492827
            ],
            [
               -0.27889899899899917,
               -0.824452737792658
            ],
            [
               -0.2760964964964967,
               -0.8226676347981788
            ],
            [
               -0.27329399399399423,
               -0.8207742334842959
            ],
            [
               -0.27049149149149154,
               -0.8187552146637134
            ],
            [
               -0.2676889889889891,
               -0.8166192932050321
            ],
            [
               -0.2648864864864866,
               -0.8143985587356404
            ],
            [
               -0.26208398398398414,
               -0.812138206715843
            ],
            [
               -0.25928148148148167,
               -0.809882195250235
            ],
            [
               -0.2564789789789792,
               -0.8076597640493395
            ],
            [
               -0.2536764764764765,
               -0.805477387622249
            ],
            [
               -0.25087397397397404,
               -0.8033187446295016
            ],
            [
               -0.24807147147147157,
               -0.8011524013715284
            ],
            [
               -0.2452689689689691,
               -0.7989441845271789
            ],
            [
               -0.24246646646646663,
               -0.7966696453357532
            ],
            [
               -0.23966396396396417,
               -0.7943221527889224
            ],
            [
               -0.2368614614614617,
               -0.7919139201621863
            ],
            [
               -0.234058958958959,
               -0.7894699864091872
            ],
            [
               -0.23125645645645654,
               -0.787017812502136
            ],
            [
               -0.22845395395395407,
               -0.7845767213387365
            ],
            [
               -0.2256514514514516,
               -0.7821513265729482
            ],
            [
               -0.22284894894894913,
               -0.7797314074605238
            ],
            [
               -0.22004644644644666,
               -0.7772980522051924
            ],
            [
               -0.2172439439439442,
               -0.7748333344467857
            ],
            [
               -0.2144414414414415,
               -0.7723293071542358
            ],
            [
               -0.21163893893893904,
               -0.7697922916444656
            ],
            [
               -0.20883643643643657,
               -0.767240265505031
            ],
            [
               -0.2060339339339341,
               -0.7646939379838058
            ],
            [
               -0.20323143143143163,
               -0.7621647830074317
            ],
            [
               -0.20042892892892916,
               -0.7596448243052942
            ],
            [
               -0.19762642642642647,
               -0.7571026888626302
            ],
            [
               -0.194823923923924,
               -0.7544883835260844
            ],
            [
               -0.19202142142142153,
               -0.7517461015125989
            ],
            [
               -0.18921891891891907,
               -0.7488312637852634
            ],
            [
               -0.1864164164164166,
               -0.745726105121903
            ],
            [
               -0.18361391391391413,
               -0.7424481846703391
            ],
            [
               -0.18081141141141166,
               -0.7390483010580923
            ],
            [
               -0.17800890890890897,
               -0.7355977511878956
            ],
            [
               -0.1752064064064065,
               -0.7321685064327259
            ],
            [
               -0.17240390390390403,
               -0.7288124108254781
            ],
            [
               -0.16960140140140156,
               -0.7255460160616587
            ],
            [
               -0.1667988988988991,
               -0.7223459377984015
            ],
            [
               -0.16399639639639663,
               -0.7191562125543025
            ],
            [
               -0.16119389389389416,
               -0.7159052135051082
            ],
            [
               -0.15839139139139147,
               -0.712526592652912
            ],
            [
               -0.155588888888889,
               -0.7089775138380398
            ],
            [
               -0.15278638638638653,
               -0.7052485211805702
            ],
            [
               -0.14998388388388406,
               -0.7013623460600448
            ],
            [
               -0.1471813813813816,
               -0.6973627359564507
            ],
            [
               -0.14437887887887912,
               -0.6932976619491188
            ],
            [
               -0.14157637637637643,
               -0.6892029032273126
            ],
            [
               -0.13877387387387397,
               -0.685091492832967
            ],
            [
               -0.1359713713713715,
               -0.6809520946839481
            ],
            [
               -0.13316886886886903,
               -0.6767559977462196
            ],
            [
               -0.13036636636636656,
               -0.6724693154856444
            ],
            [
               -0.1275638638638641,
               -0.6680652878447231
            ],
            [
               -0.12476136136136162,
               -0.663531875961068
            ],
            [
               -0.12195885885885893,
               -0.6588719466789416
            ],
            [
               -0.11915635635635646,
               -0.6540964211504499
            ],
            [
               -0.116353853853854,
               -0.6492136145248527
            ],
            [
               -0.11355135135135153,
               -0.644219525704369
            ],
            [
               -0.11074884884884906,
               -0.6390934613929449
            ],
            [
               -0.10794634634634659,
               -0.6338012411543258
            ],
            [
               -0.10514384384384412,
               -0.6283051502945652
            ],
            [
               -0.10234134134134143,
               -0.6225769742494629
            ],
            [
               -0.09953883883883896,
               -0.6166089718538907
            ],
            [
               -0.09673633633633649,
               -0.6104181345710387
            ],
            [
               -0.09393383383383402,
               -0.6040414047393067
            ],
            [
               -0.09113133133133156,
               -0.5975228559283814
            ],
            [
               -0.08832882882882909,
               -0.5908969381988385
            ],
            [
               -0.0855263263263264,
               -0.5841735796364156
            ],
            [
               -0.08272382382382393,
               -0.5773305295803779
            ],
            [
               -0.07992132132132146,
               -0.5703159093294068
            ],
            [
               -0.07711881881881899,
               -0.5630603360173408
            ],
            [
               -0.07431631631631652,
               -0.5554944994960208
            ],
            [
               -0.07151381381381405,
               -0.5475659890269469
            ],
            [
               -0.06871131131131158,
               -0.5392492934914779
            ],
            [
               -0.0659088088088089,
               -0.5305452525288782
            ],
            [
               -0.06310630630630643,
               -0.521470016939717
            ],
            [
               -0.06030380380380396,
               -0.5120374403062495
            ],
            [
               -0.05750130130130149,
               -0.5022413564680935
            ],
            [
               -0.05469879879879902,
               -0.49204442828795525
            ],
            [
               -0.05189629629629655,
               -0.48137801709552946
            ],
            [
               -0.04909379379379408,
               -0.4701535419003052
            ],
            [
               -0.04629129129129139,
               -0.4582814485429314
            ],
            [
               -0.043488788788788924,
               -0.4456907478005592
            ],
            [
               -0.040686286286286455,
               -0.43234129905345203
            ],
            [
               -0.037883783783783986,
               -0.4182230097405286
            ],
            [
               -0.03508128128128152,
               -0.4033403355709799
            ],
            [
               -0.03227877877877905,
               -0.38768556468590665
            ],
            [
               -0.02947627627627636,
               -0.37120867150274284
            ],
            [
               -0.02667377377377389,
               -0.353793574040443
            ],
            [
               -0.02387127127127142,
               -0.3352496737662359
            ],
            [
               -0.021068768768768953,
               -0.3153238127166835
            ],
            [
               -0.018266266266266484,
               -0.29373235265878156
            ],
            [
               -0.015463763763764016,
               -0.27020759435214625
            ],
            [
               -0.012661261261261547,
               -0.24454883411088724
            ],
            [
               -0.009858758758758857,
               -0.21666710030588815
            ],
            [
               -0.007056256256256388,
               -0.18661427472915806
            ],
            [
               -0.004253753753753919,
               -0.15459124619777154
            ],
            [
               -0.0014512512512514508,
               -0.12093469588535888
            ],
            [
               0.0013512512512510177,
               -0.0860866160499103
            ],
            [
               0.004153753753753486,
               -0.05055354344214541
            ],
            [
               0.006956256256255955,
               -0.014863204321662406
            ],
            [
               0.009758758758758646,
               0.02047498641830192
            ],
            [
               0.012561261261261114,
               0.055001579198428435
            ],
            [
               0.015363763763763583,
               0.08832953204776471
            ],
            [
               0.01816626626626605,
               0.120158012355781
            ],
            [
               0.02096876876876852,
               0.1502789414301076
            ],
            [
               0.02377127127127099,
               0.17857745951990395
            ],
            [
               0.02657377377377368,
               0.2050267886703611
            ],
            [
               0.029376276276276148,
               0.2296774420121616
            ],
            [
               0.032178778778778616,
               0.252640867484663
            ],
            [
               0.034981281281281085,
               0.2740685260011958
            ],
            [
               0.03778378378378355,
               0.2941287552717387
            ],
            [
               0.04058628628628602,
               0.31298493547376127
            ],
            [
               0.04338878878878849,
               0.3307788095463262
            ],
            [
               0.04619129129129118,
               0.34762195136607493
            ],
            [
               0.04899379379379365,
               0.36359641333409154
            ],
            [
               0.05179629629629612,
               0.3787630802772523
            ],
            [
               0.05459879879879859,
               0.393174046904358
            ],
            [
               0.057401301301301055,
               0.4068842280892106
            ],
            [
               0.060203803803803524,
               0.4199578658925015
            ],
            [
               0.06300630630630621,
               0.43246753251093956
            ],
            [
               0.06580880880880868,
               0.4444860203699652
            ],
            [
               0.06861131131131115,
               0.456074199140011
            ],
            [
               0.07141381381381362,
               0.4672695471207634
            ],
            [
               0.07421631631631609,
               0.4780800259484157
            ],
            [
               0.07701881881881856,
               0.48848623968802746
            ],
            [
               0.07982132132132103,
               0.4984519831896214
            ],
            [
               0.08262382382382372,
               0.5079403280170368
            ],
            [
               0.08542632632632619,
               0.5169303631757951
            ],
            [
               0.08822882882882865,
               0.5254293314150034
            ],
            [
               0.09103133133133112,
               0.5334763282795953
            ],
            [
               0.09383383383383359,
               0.541136471138622
            ],
            [
               0.09663633633633606,
               0.548487545610197
            ],
            [
               0.09943883883883853,
               0.5556035202190918
            ],
            [
               0.10224134134134122,
               0.5625401716293726
            ],
            [
               0.10504384384384369,
               0.5693271187062704
            ],
            [
               0.10784634634634616,
               0.5759682006685092
            ],
            [
               0.11064884884884862,
               0.582449226207378
            ],
            [
               0.11345135135135109,
               0.5887497143060789
            ],
            [
               0.11625385385385356,
               0.5948541823707325
            ],
            [
               0.11905635635635625,
               0.6007591405618125
            ],
            [
               0.12185885885885872,
               0.6064739275286927
            ],
            [
               0.12466136136136119,
               0.6120160738798783
            ],
            [
               0.12746386386386366,
               0.6174040102326969
            ],
            [
               0.13026636636636613,
               0.6226508311390014
            ],
            [
               0.1330688688688686,
               0.6277621571653759
            ],
            [
               0.13587137137137106,
               0.6327391891750396
            ],
            [
               0.13867387387387375,
               0.6375856097074188
            ],
            [
               0.14147637637637622,
               0.6423150488193021
            ],
            [
               0.1442788788788787,
               0.6469552117706436
            ],
            [
               0.14708138138138116,
               0.6515457832387868
            ],
            [
               0.14988388388388363,
               0.6561295635379667
            ],
            [
               0.1526863863863861,
               0.6607391089062007
            ],
            [
               0.15548888888888857,
               0.6653833625719879
            ],
            [
               0.15829139139139126,
               0.6700394675078725
            ],
            [
               0.16109389389389372,
               0.6746537547662104
            ],
            [
               0.1638963963963962,
               0.6791530980454283
            ],
            [
               0.16669889889889866,
               0.6834643176334236
            ],
            [
               0.16950140140140113,
               0.6875363115453149
            ],
            [
               0.1723039039039036,
               0.6913581775102772
            ],
            [
               0.1751064064064063,
               0.6949673462460096
            ],
            [
               0.17790890890890876,
               0.6984445239365562
            ],
            [
               0.18071141141141123,
               0.7018961914683521
            ],
            [
               0.1835139139139137,
               0.7054292598829525
            ],
            [
               0.18631641641641616,
               0.7091249720615027
            ],
            [
               0.18911891891891863,
               0.7130194426317873
            ],
            [
               0.1919214214214211,
               0.7170962333688863
            ],
            [
               0.1947239239239238,
               0.7212927179999401
            ],
            [
               0.19752642642642626,
               0.7255178815942098
            ],
            [
               0.20032892892892873,
               0.7296759428554599
            ],
            [
               0.2031314314314312,
               0.7336887921121427
            ],
            [
               0.20593393393393367,
               0.7375110755385592
            ],
            [
               0.20873643643643613,
               0.7411344549880824
            ],
            [
               0.2115389389389386,
               0.7445811653217758
            ],
            [
               0.2143414414414413,
               0.7478902611935909
            ],
            [
               0.21714394394394376,
               0.7511018479494873
            ],
            [
               0.21994644644644623,
               0.7542445984078091
            ],
            [
               0.2227489489489487,
               0.7573301116075595
            ],
            [
               0.22555145145145117,
               0.7603549009546827
            ],
            [
               0.22835395395395364,
               0.7633080404219873
            ],
            [
               0.23115645645645633,
               0.7661807079012152
            ],
            [
               0.2339589589589588,
               0.7689735975906076
            ],
            [
               0.23676146146146126,
               0.771699402626
            ],
            [
               0.23956396396396373,
               0.7743797324583261
            ],
            [
               0.2423664664664662,
               0.7770380603915487
            ],
            [
               0.24516896896896867,
               0.7796917570204701
            ],
            [
               0.24797147147147114,
               0.7823464514872147
            ],
            [
               0.25077397397397383,
               0.7849948758049144
            ],
            [
               0.2535764764764763,
               0.7876204707281528
            ],
            [
               0.25637897897897877,
               0.7902041274819285
            ],
            [
               0.25918148148148124,
               0.7927312517571379
            ],
            [
               0.2619839839839837,
               0.7951963072243322
            ],
            [
               0.2647864864864862,
               0.7976031063987319
            ],
            [
               0.26758898898898864,
               0.799960905049097
            ],
            [
               0.27039149149149133,
               0.8022781039631742
            ],
            [
               0.2731939939939938,
               0.8045563743544967
            ],
            [
               0.27599649649649627,
               0.8067878976076839
            ],
            [
               0.27879899899899874,
               0.8089571882349886
            ],
            [
               0.2816015015015012,
               0.8110471198793373
            ],
            [
               0.2844040040040037,
               0.8130470140442523
            ],
            [
               0.28720650650650636,
               0.8149596695648569
            ],
            [
               0.29000900900900883,
               0.8168044074469574
            ],
            [
               0.2928115115115113,
               0.818614536621296
            ],
            [
               0.29561401401401377,
               0.8204296367280354
            ],
            [
               0.29841651651651624,
               0.8222849739207418
            ],
            [
               0.3012190190190187,
               0.8242015002204683
            ],
            [
               0.3040215215215212,
               0.8261798036816219
            ],
            [
               0.30682402402402387,
               0.8282000875462318
            ],
            [
               0.30962652652652634,
               0.830228215988208
            ],
            [
               0.3124290290290288,
               0.8322258028944247
            ],
            [
               0.3152315315315313,
               0.8341609779813564
            ],
            [
               0.31803403403403374,
               0.8360163186961398
            ],
            [
               0.3208365365365362,
               0.8377915277386163
            ],
            [
               0.3236390390390387,
               0.8395003560275637
            ],
            [
               0.32644154154154137,
               0.8411633133089467
            ],
            [
               0.32924404404404384,
               0.8427991302858031
            ],
            [
               0.3320465465465463,
               0.8444182301860172
            ],
            [
               0.3348490490490488,
               0.8460205479425345
            ],
            [
               0.33765155155155124,
               0.8475982649873881
            ],
            [
               0.3404540540540537,
               0.8491420825056283
            ],
            [
               0.3432565565565564,
               0.8506482712112133
            ],
            [
               0.34605905905905887,
               0.8521234329396188
            ],
            [
               0.34886156156156134,
               0.8535848026281756
            ],
            [
               0.3516640640640638,
               0.8550556723576348
            ],
            [
               0.3544665665665663,
               0.8565574700210843
            ],
            [
               0.35726906906906875,
               0.8581014316921957
            ],
            [
               0.3600715715715712,
               0.8596831230044326
            ],
            [
               0.3628740740740739,
               0.8612821464889353
            ],
            [
               0.3656765765765764,
               0.8628675341122265
            ],
            [
               0.36847907907907884,
               0.8644072307803466
            ],
            [
               0.3712815815815813,
               0.8658784964935883
            ],
            [
               0.3740840840840838,
               0.8672755881888117
            ],
            [
               0.37688658658658625,
               0.8686119265607997
            ],
            [
               0.3796890890890887,
               0.8699158323543807
            ],
            [
               0.3824915915915914,
               0.8712211730044453
            ],
            [
               0.3852940940940939,
               0.872556087923628
            ],
            [
               0.38809659659659634,
               0.8739336943582029
            ],
            [
               0.3908990990990988,
               0.8753480336883223
            ],
            [
               0.3937016016016013,
               0.8767767075948001
            ],
            [
               0.39650410410410375,
               0.8781893025197187
            ],
            [
               0.39930660660660644,
               0.8795586380555904
            ],
            [
               0.4021091091091089,
               0.8808708366253082
            ],
            [
               0.4049116116116114,
               0.8821305793120839
            ],
            [
               0.40771411411411385,
               0.8833595737474617
            ],
            [
               0.4105166166166163,
               0.884588644362883
            ],
            [
               0.4133191191191188,
               0.8858461322914417
            ],
            [
               0.41612162162162125,
               0.8871466606024858
            ],
            [
               0.41892412412412394,
               0.8884842897628913
            ],
            [
               0.4217266266266264,
               0.889832651403949
            ],
            [
               0.4245291291291289,
               0.8911522873398042
            ],
            [
               0.42733163163163135,
               0.8924029404484093
            ],
            [
               0.4301341341341338,
               0.8935567956988991
            ],
            [
               0.4329366366366363,
               0.8946082576048302
            ],
            [
               0.435739139139139,
               0.8955769247964098
            ],
            [
               0.43854164164164144,
               0.8965026284006344
            ],
            [
               0.4413441441441439,
               0.8974340009175069
            ],
            [
               0.4441466466466464,
               0.8984141676970285
            ],
            [
               0.44694914914914885,
               0.8994680983636384
            ],
            [
               0.4497516516516513,
               0.900595613716235
            ],
            [
               0.4525541541541538,
               0.90177220485323
            ],
            [
               0.4553566566566565,
               0.902957302432172
            ],
            [
               0.45815915915915895,
               0.9041072668294734
            ],
            [
               0.4609616616616614,
               0.9051889215735728
            ],
            [
               0.4637641641641639,
               0.9061893732314602
            ],
            [
               0.46656666666666635,
               0.9071191440953347
            ],
            [
               0.4693691691691688,
               0.9080078399122032
            ],
            [
               0.4721716716716713,
               0.9088939513800486
            ],
            [
               0.474974174174174,
               0.9098121787296399
            ],
            [
               0.47777667667667645,
               0.9107823234325452
            ],
            [
               0.4805791791791789,
               0.9118031467618052
            ],
            [
               0.4833816816816814,
               0.9128529120370462
            ],
            [
               0.48618418418418385,
               0.9138961867050958
            ],
            [
               0.4889866866866863,
               0.9148945800263557
            ],
            [
               0.491789189189189,
               0.9158180161826589
            ],
            [
               0.4945916916916915,
               0.9166531792873214
            ],
            [
               0.49739419419419395,
               0.91740683286122
            ],
            [
               0.5001966966966964,
               0.9181034071947201
            ],
            [
               0.5029991991991989,
               0.9187779891897037
            ],
            [
               0.5058017017017014,
               0.9194670937151145
            ],
            [
               0.5086042042042038,
               0.9201999984320008
            ],
            [
               0.5114067067067065,
               0.9209929391536542
            ],
            [
               0.514209209209209,
               0.9218473332827958
            ],
            [
               0.5170117117117115,
               0.922751853418319
            ],
            [
               0.5198142142142139,
               0.9236870685794991
            ],
            [
               0.5226167167167164,
               0.92463083694791
            ],
            [
               0.5254192192192189,
               0.9255627757805186
            ],
            [
               0.5282217217217213,
               0.9264668142449778
            ],
            [
               0.531024224224224,
               0.927331743848256
            ],
            [
               0.5338267267267265,
               0.928150459724836
            ],
            [
               0.536629229229229,
               0.9289189568333878
            ],
            [
               0.5394317317317314,
               0.9296360058992282
            ],
            [
               0.5422342342342339,
               0.9303038835553076
            ],
            [
               0.5450367367367364,
               0.930929821957089
            ],
            [
               0.547839239239239,
               0.9315272808309374
            ],
            [
               0.5506417417417415,
               0.932115972798924
            ],
            [
               0.553444244244244,
               0.9327198821664338
            ],
            [
               0.5562467467467465,
               0.9333632140300188
            ],
            [
               0.5590492492492489,
               0.9340650483456219
            ],
            [
               0.5618517517517514,
               0.9348341412830301
            ],
            [
               0.5646542542542539,
               0.9356655477175425
            ],
            [
               0.5674567567567566,
               0.9365404085422894
            ],
            [
               0.570259259259259,
               0.9374294180851637
            ],
            [
               0.5730617617617615,
               0.9382993980943919
            ],
            [
               0.575864264264264,
               0.9391213946054504
            ],
            [
               0.5786667667667664,
               0.9398781149459214
            ],
            [
               0.5814692692692689,
               0.9405685517343239
            ],
            [
               0.5842717717717714,
               0.941208327770811
            ],
            [
               0.587074274274274,
               0.9418254643476036
            ],
            [
               0.5898767767767765,
               0.9424525931077873
            ],
            [
               0.592679279279279,
               0.9431177064596041
            ],
            [
               0.5954817817817815,
               0.9438360411823113
            ],
            [
               0.5982842842842839,
               0.9446054439326119
            ],
            [
               0.6010867867867866,
               0.9454066241235747
            ],
            [
               0.6038892892892889,
               0.9462083175857987
            ],
            [
               0.6066917917917916,
               0.9469759604387105
            ],
            [
               0.6094942942942938,
               0.9476814268157403
            ],
            [
               0.6122967967967965,
               0.9483110347058853
            ],
            [
               0.6150992992992992,
               0.9488694896656452
            ],
            [
               0.6179018018018014,
               0.9493785947702961
            ],
            [
               0.6207043043043041,
               0.9498710755418988
            ],
            [
               0.6235068068068064,
               0.9503813042397947
            ],
            [
               0.6263093093093091,
               0.9509356290524138
            ],
            [
               0.6291118118118113,
               0.9515451375843077
            ],
            [
               0.631914314314314,
               0.9522029638033983
            ],
            [
               0.6347168168168167,
               0.952886891821057
            ],
            [
               0.6375193193193189,
               0.9535664237681387
            ],
            [
               0.6403218218218216,
               0.9542121438085103
            ],
            [
               0.6431243243243239,
               0.9548045358409264
            ],
            [
               0.6459268268268266,
               0.9553396085688062
            ],
            [
               0.6487293293293288,
               0.9558296894692013
            ],
            [
               0.6515318318318315,
               0.9562992555596479
            ],
            [
               0.6543343343343342,
               0.9567772017527147
            ],
            [
               0.6571368368368364,
               0.9572880243923524
            ],
            [
               0.6599393393393391,
               0.9578446794405564
            ],
            [
               0.6627418418418414,
               0.9584452772764289
            ],
            [
               0.6655443443443441,
               0.9590744987637339
            ],
            [
               0.6683468468468463,
               0.9597090807547025
            ],
            [
               0.671149349349349,
               0.9603254283066951
            ],
            [
               0.6739518518518517,
               0.9609067877741404
            ],
            [
               0.6767543543543539,
               0.9614476578055575
            ],
            [
               0.6795568568568566,
               0.9619541305834924
            ],
            [
               0.6823593593593589,
               0.9624402884212758
            ],
            [
               0.6851618618618616,
               0.962922134649815
            ],
            [
               0.6879643643643643,
               0.9634113448712414
            ],
            [
               0.6907668668668665,
               0.9639111085843538
            ],
            [
               0.6935693693693692,
               0.9644155046361235
            ],
            [
               0.6963718718718714,
               0.9649125169937748
            ],
            [
               0.6991743743743741,
               0.9653894339246809
            ],
            [
               0.7019768768768764,
               0.9658384810615965
            ],
            [
               0.7047793793793791,
               0.9662604488691781
            ],
            [
               0.7075818818818818,
               0.9666648310663688
            ],
            [
               0.710384384384384,
               0.967066325563082
            ],
            [
               0.7131868868868867,
               0.9674789760565075
            ],
            [
               0.7159893893893889,
               0.9679102156068262
            ],
            [
               0.7187918918918916,
               0.9683572260652037
            ],
            [
               0.7215943943943939,
               0.9688072575459828
            ],
            [
               0.7243968968968966,
               0.9692421089599281
            ],
            [
               0.7271993993993993,
               0.9696453646952277
            ],
            [
               0.7300019019019015,
               0.9700098090547224
            ],
            [
               0.7328044044044042,
               0.9703421629129478
            ],
            [
               0.7356069069069064,
               0.9706630619550608
            ],
            [
               0.7384094094094091,
               0.9710017985599683
            ],
            [
               0.7412119119119114,
               0.9713872395618424
            ],
            [
               0.7440144144144141,
               0.9718378353808117
            ],
            [
               0.7468169169169168,
               0.9723541829975818
            ],
            [
               0.749619419419419,
               0.9729169434261844
            ],
            [
               0.7524219219219217,
               0.9734912145727318
            ],
            [
               0.755224424424424,
               0.9740362751782394
            ],
            [
               0.7580269269269266,
               0.9745176978942298
            ],
            [
               0.7608294294294289,
               0.9749178716446762
            ],
            [
               0.7636319319319316,
               0.9752413563498844
            ],
            [
               0.7664344344344343,
               0.9755131375975974
            ],
            [
               0.7692369369369365,
               0.9757702251007567
            ],
            [
               0.7720394394394392,
               0.9760493375133181
            ],
            [
               0.7748419419419414,
               0.9763748261934115
            ],
            [
               0.7776444444444441,
               0.9767509871200384
            ],
            [
               0.7804469469469468,
               0.9771614518046309
            ],
            [
               0.7832494494494491,
               0.9775759074561458
            ],
            [
               0.7860519519519518,
               0.9779618099218937
            ],
            [
               0.788854454454454,
               0.9782969337721922
            ],
            [
               0.7916569569569567,
               0.9785782209556664
            ],
            [
               0.794459459459459,
               0.9788236202765914
            ],
            [
               0.7972619619619616,
               0.9790660621191094
            ],
            [
               0.8000644644644643,
               0.9793415457250596
            ],
            [
               0.8028669669669666,
               0.9796755264928765
            ],
            [
               0.8056694694694693,
               0.9800725646142526
            ],
            [
               0.8084719719719715,
               0.9805132064980777
            ],
            [
               0.8112744744744742,
               0.9809596084164088
            ],
            [
               0.8140769769769765,
               0.9813683050303729
            ],
            [
               0.8168794794794791,
               0.9817058608013072
            ],
            [
               0.8196819819819818,
               0.9819618887545636
            ],
            [
               0.8224844844844841,
               0.9821545819446373
            ],
            [
               0.8252869869869868,
               0.9823263217592733
            ],
            [
               0.828089489489489,
               0.9825303203793023
            ],
            [
               0.8308919919919917,
               0.9828124666923054
            ],
            [
               0.833694494494494,
               0.9831944418279565
            ],
            [
               0.8364969969969966,
               0.9836640380725401
            ],
            [
               0.8392994994994993,
               0.9841764216296288
            ],
            [
               0.8421020020020016,
               0.9846665083792361
            ],
            [
               0.8449045045045043,
               0.9850688535788198
            ],
            [
               0.8477070070070065,
               0.9853387757329564
            ],
            [
               0.8505095095095092,
               0.9854677886868961
            ],
            [
               0.8533120120120115,
               0.9854880799481983
            ],
            [
               0.8561145145145141,
               0.9854642417790803
            ],
            [
               0.8589170170170168,
               0.9854746052675063
            ],
            [
               0.8617195195195191,
               0.9855879674228263
            ],
            [
               0.8645220220220218,
               0.9858430749708538
            ],
            [
               0.867324524524524,
               0.9862373886111272
            ],
            [
               0.8701270270270267,
               0.9867286586681949
            ],
            [
               0.872929529529529,
               0.98724868462292
            ],
            [
               0.8757320320320316,
               0.987724690793523
            ],
            [
               0.8785345345345343,
               0.9881013412249673
            ],
            [
               0.8813370370370366,
               0.9883563349080438
            ],
            [
               0.8841395395395393,
               0.9885047772628422
            ],
            [
               0.8869420420420415,
               0.9885913362573322
            ],
            [
               0.8897445445445442,
               0.9886732615944884
            ],
            [
               0.8925470470470469,
               0.9888002976126721
            ],
            [
               0.8953495495495492,
               0.988998373677824
            ],
            [
               0.8981520520520518,
               0.9892624552966937
            ],
            [
               0.9009545545545541,
               0.9895606378685382
            ],
            [
               0.9037570570570568,
               0.9898476258875132
            ],
            [
               0.906559559559559,
               0.9900825301720991
            ],
            [
               0.9093620620620617,
               0.9902445311055997
            ],
            [
               0.9121645645645644,
               0.9903408474040494
            ],
            [
               0.9149670670670667,
               0.9904042724725658
            ],
            [
               0.9177695695695693,
               0.9904812814158013
            ],
            [
               0.9205720720720716,
               0.9906150503831765
            ],
            [
               0.9233745745745743,
               0.9908295004775317
            ],
            [
               0.9261770770770765,
               0.9911200759151879
            ],
            [
               0.9289795795795792,
               0.9914545525254289
            ],
            [
               0.9317820820820819,
               0.9917836137068141
            ],
            [
               0.9345845845845842,
               0.9920574868544809
            ],
            [
               0.9373870870870868,
               0.9922428138959253
            ],
            [
               0.9401895895895891,
               0.9923338704294185
            ],
            [
               0.9429920920920918,
               0.992354255638119
            ],
            [
               0.945794594594594,
               0.9923485302998063
            ],
            [
               0.9485970970970967,
               0.9923667952881903
            ],
            [
               0.9513995995995994,
               0.9924476426368463
            ],
            [
               0.9542021021021017,
               0.9926054267386955
            ],
            [
               0.9570046046046043,
               0.9928262280162468
            ],
            [
               0.9598071071071066,
               0.9930737850101231
            ],
            [
               0.9626096096096093,
               0.9933031538601144
            ],
            [
               0.9654121121121115,
               0.9934771575623433
            ],
            [
               0.9682146146146142,
               0.993579755048027
            ],
            [
               0.9710171171171169,
               0.9936216084968542
            ],
            [
               0.9738196196196192,
               0.9936359377737222
            ],
            [
               0.9766221221221218,
               0.9936662213849239
            ],
            [
               0.9794246246246241,
               0.9937502042915105
            ],
            [
               0.9822271271271268,
               0.993905981196411
            ],
            [
               0.985029629629629,
               0.9941251820315281
            ],
            [
               0.9878321321321317,
               0.9943757608153718
            ],
            [
               0.9906346346346344,
               0.9946134736017358
            ],
            [
               0.9934371371371367,
               0.9947980304467139
            ],
            [
               0.9962396396396394,
               0.9949082115887572
            ],
            [
               0.9990421421421416,
               0.9949505454964285
            ],
            [
               1.0018446446446443,
               0.9949583502228309
            ],
            [
               1.004647147147147,
               0.9949812716353796
            ],
            [
               1.0074496496496492,
               0.9950687533712599
            ],
            [
               1.010252152152152,
               0.9952529990179202
            ],
            [
               1.0130546546546542,
               0.9955372044397794
            ],
            [
               1.0158571571571569,
               0.9958930783189761
            ],
            [
               1.018659659659659,
               0.9962685450832423
            ],
            [
               1.0214621621621618,
               0.9966031138650188
            ],
            [
               1.0242646646646645,
               0.9968458649511389
            ],
            [
               1.0270671671671667,
               0.9969702014395885
            ],
            [
               1.0298696696696694,
               0.996980685439667
            ],
            [
               1.0326721721721717,
               0.9969099931733275
            ],
            [
               1.0354746746746744,
               0.9968073308978053
            ],
            [
               1.0382771771771766,
               0.996722420344893
            ],
            [
               1.0410796796796793,
               0.9966904657680892
            ],
            [
               1.043882182182182,
               0.9967229553953098
            ],
            [
               1.0466846846846842,
               0.9968069770367762
            ],
            [
               1.049487187187187,
               0.9969127357493348
            ],
            [
               1.0522896896896892,
               0.9970062027305153
            ],
            [
               1.0550921921921919,
               0.9970622367773249
            ],
            [
               1.057894694694694,
               0.9970736044104748
            ],
            [
               1.0606971971971968,
               0.9970529863942289
            ],
            [
               1.0634996996996995,
               0.9970276554219721
            ],
            [
               1.0663022022022017,
               0.997029096560281
            ],
            [
               1.0691047047047044,
               0.9970815105935549
            ],
            [
               1.0719072072072067,
               0.9971933392210143
            ],
            [
               1.0747097097097094,
               0.9973546693470856
            ],
            [
               1.0775122122122116,
               0.9975411285587846
            ],
            [
               1.0803147147147143,
               0.9977225197291576
            ],
            [
               1.083117217217217,
               0.9978728188727952
            ],
            [
               1.0859197197197192,
               0.9979778410263365
            ],
            [
               1.088722222222222,
               0.9980379362472558
            ],
            [
               1.0915247247247242,
               0.9980650774761447
            ],
            [
               1.0943272272272269,
               0.9980758725196222
            ],
            [
               1.097129729729729,
               0.9980835544730244
            ],
            [
               1.0999322322322318,
               0.9980923139759156
            ],
            [
               1.1027347347347345,
               0.9980963288589793
            ],
            [
               1.1055372372372367,
               0.9980839137917976
            ],
            [
               1.1083397397397394,
               0.9980450947603986
            ],
            [
               1.1111422422422417,
               0.9979794243473705
            ],
            [
               1.1139447447447444,
               0.9979005788668888
            ],
            [
               1.116747247247247,
               0.9978353544483745
            ],
            [
               1.1195497497497493,
               0.9978167390013188
            ],
            [
               1.122352252252252,
               0.997873037258663
            ],
            [
               1.1251547547547542,
               0.9980167140496754
            ],
            [
               1.127957257257257,
               0.9982370446061537
            ],
            [
               1.1307597597597592,
               0.9984996105595536
            ],
            [
               1.1335622622622619,
               0.9987534749433595
            ],
            [
               1.1363647647647646,
               0.9989442527293388
            ],
            [
               1.1391672672672668,
               0.9990291773051413
            ],
            [
               1.1419697697697695,
               0.9989894074463459
            ],
            [
               1.1447722722722717,
               0.998835559186437
            ],
            [
               1.1475747747747744,
               0.9986045680630087
            ],
            [
               1.1503772772772767,
               0.9983487911531321
            ],
            [
               1.1531797797797794,
               0.998120799310253
            ],
            [
               1.155982282282282,
               0.9979587203115838
            ],
            [
               1.1587847847847843,
               0.9978767848144756
            ],
            [
               1.161587287287287,
               0.9978639619686401
            ],
            [
               1.1643897897897892,
               0.9978908462315892
            ],
            [
               1.167192292292292,
               0.9979221976937179
            ],
            [
               1.1699947947947942,
               0.9979306838358034
            ],
            [
               1.1727972972972969,
               0.9979070494015658
            ],
            [
               1.1755997997997996,
               0.9978632544044183
            ],
            [
               1.1784023023023018,
               0.9978276081188798
            ],
            [
               1.1812048048048045,
               0.9978337267817343
            ],
            [
               1.1840073073073067,
               0.9979072877885149
            ],
            [
               1.1868098098098094,
               0.9980553059008903
            ],
            [
               1.1896123123123117,
               0.9982617633422316
            ],
            [
               1.1924148148148144,
               0.9984912018279783
            ],
            [
               1.195217317317317,
               0.9986991064322124
            ],
            [
               1.1980198198198193,
               0.9988455449336315
            ],
            [
               1.200822322322322,
               0.9989073934761341
            ],
            [
               1.2036248248248242,
               0.9988849722961413
            ],
            [
               1.206427327327327,
               0.9988008610182739
            ],
            [
               1.2092298298298296,
               0.9986913834527453
            ],
            [
               1.2120323323323319,
               0.9985937985924114
            ],
            [
               1.2148348348348346,
               0.9985337180974034
            ],
            [
               1.2176373373373368,
               0.9985171696210794
            ],
            [
               1.2204398398398395,
               0.9985300692277174
            ],
            [
               1.2232423423423417,
               0.9985452272345505
            ],
            [
               1.2260448448448444,
               0.9985343094942576
            ],
            [
               1.2288473473473471,
               0.9984803596575081
            ],
            [
               1.2316498498498494,
               0.9983862068064175
            ],
            [
               1.234452352352352,
               0.9982754585023793
            ],
            [
               1.2372548548548543,
               0.9981853575546704
            ],
            [
               1.240057357357357,
               0.9981536824294537
            ],
            [
               1.2428598598598593,
               0.9982040903769775
            ],
            [
               1.245662362362362,
               0.9983350518345837
            ],
            [
               1.2484648648648646,
               0.998516509648808
            ],
            [
               1.2512673673673669,
               0.9986959229597343
            ],
            [
               1.2540698698698696,
               0.9988122338260529
            ],
            [
               1.2568723723723718,
               0.9988135712615855
            ],
            [
               1.2596748748748745,
               0.9986731122724015
            ],
            [
               1.2624773773773768,
               0.998397949599336
            ],
            [
               1.2652798798798794,
               0.9980279615141321
            ],
            [
               1.2680823823823821,
               0.9976248535876535
            ],
            [
               1.2708848848848844,
               0.9972547065972157
            ],
            [
               1.273687387387387,
               0.996969471618274
            ],
            [
               1.2764898898898893,
               0.9967931982352308
            ],
            [
               1.279292392392392,
               0.996717240496218
            ],
            [
               1.2820948948948943,
               0.996705759109497
            ],
            [
               1.284897397397397,
               0.9967094905923993
            ],
            [
               1.2876998998998996,
               0.996683090570079
            ],
            [
               1.2905024024024019,
               0.996600259767876
            ],
            [
               1.2933049049049046,
               0.9964616884056583
            ],
            [
               1.2961074074074068,
               0.9962933272826289
            ],
            [
               1.2989099099099095,
               0.9961357822488739
            ],
            [
               1.3017124124124118,
               0.9960286302557454
            ],
            [
               1.3045149149149144,
               0.9959951621260501
            ],
            [
               1.3073174174174171,
               0.9960328947336938
            ],
            [
               1.3101199199199194,
               0.996113215413531
            ],
            [
               1.312922422422422,
               0.9961903879046253
            ],
            [
               1.3157249249249243,
               0.9962169174810825
            ],
            [
               1.318527427427427,
               0.9961600380044255
            ],
            [
               1.3213299299299297,
               0.9960136120416613
            ],
            [
               1.324132432432432,
               0.9958012053150211
            ],
            [
               1.3269349349349346,
               0.995569033996038
            ],
            [
               1.3297374374374369,
               0.9953709135872342
            ],
            [
               1.3325399399399396,
               0.9952501095695208
            ],
            [
               1.3353424424424418,
               0.995224157480995
            ],
            [
               1.3381449449449445,
               0.9952778640683788
            ],
            [
               1.3409474474474472,
               0.9953670744147356
            ],
            [
               1.3437499499499495,
               0.9954322417982048
            ],
            [
               1.3465524524524521,
               0.9954175378753116
            ],
            [
               1.3493549549549544,
               0.9952892966483502
            ],
            [
               1.352157457457457,
               0.9950476694953285
            ],
            [
               1.3549599599599593,
               0.9947274904269106
            ],
            [
               1.357762462462462,
               0.9943878448461061
            ],
            [
               1.3605649649649647,
               0.9940935697656019
            ],
            [
               1.363367467467467,
               0.9938946578162701
            ],
            [
               1.3661699699699696,
               0.9938103655108603
            ],
            [
               1.368972472472472,
               0.9938234263427763
            ],
            [
               1.3717749749749746,
               0.9938865556981894
            ],
            [
               1.3745774774774768,
               0.9939394232806449
            ],
            [
               1.3773799799799795,
               0.993930755085981
            ],
            [
               1.3801824824824822,
               0.9938383678380289
            ],
            [
               1.3829849849849845,
               0.9936803748361887
            ],
            [
               1.3857874874874871,
               0.9935134426134073
            ],
            [
               1.3885899899899894,
               0.9934180193826225
            ],
            [
               1.391392492492492,
               0.9934746320325442
            ],
            [
               1.3941949949949943,
               0.9937383283582732
            ],
            [
               1.396997497497497,
               0.9942191566244443
            ],
            [
               1.3998,
               0.994874930761938
            ]
         ]
      },
      {
         "data": [
            [
               1.3999,
               0.9940774794290844
            ],
            [
               1.3971003028053077,
               0.9933565663931094
            ],
            [
               1.3943006056106155,
               0.9927642343121089
            ],
            [
               1.3915009084159233,
               0.9923757811996948
            ],
            [
               1.3887012112212311,
               0.9922173844185058
            ],
            [
               1.385901514026539,
               0.9922617595007133
            ],
            [
               1.3831018168318467,
               0.9924387907076165
            ],
            [
               1.3803021196371545,
               0.9926576953026408
            ],
            [
               1.3775024224424628,
               0.9928339731499164
            ],
            [
               1.3747027252477706,
               0.9929130772277696
            ],
            [
               1.3719030280530784,
               0.9928839198508347
            ],
            [
               1.3691033308583862,
               0.9927785584680552
            ],
            [
               1.366303633663694,
               0.9926586808953742
            ],
            [
               1.3635039364690018,
               0.9925935001817252
            ],
            [
               1.3607042392743096,
               0.992636159683942
            ],
            [
               1.3579045420796174,
               0.9928060065495349
            ],
            [
               1.3551048448849252,
               0.9930820864939826
            ],
            [
               1.352305147690233,
               0.9934096118186908
            ],
            [
               1.3495054504955408,
               0.9937171026739681
            ],
            [
               1.3467057533008486,
               0.9939386563548578
            ],
            [
               1.3439060561061564,
               0.99403434031422
            ],
            [
               1.3411063589114642,
               0.994002436269029
            ],
            [
               1.338306661716772,
               0.9938799041220301
            ],
            [
               1.3355069645220798,
               0.9937311228360469
            ],
            [
               1.3327072673273876,
               0.9936285389886133
            ],
            [
               1.3299075701326954,
               0.9936312188586237
            ],
            [
               1.3271078729380033,
               0.9937677674608344
            ],
            [
               1.324308175743311,
               0.994028564549872
            ],
            [
               1.3215084785486189,
               0.9943693026843771
            ],
            [
               1.3187087813539267,
               0.9947243547130297
            ],
            [
               1.3159090841592345,
               0.9950256243435351
            ],
            [
               1.3131093869645423,
               0.9952211007718655
            ],
            [
               1.31030968976985,
               0.9952877256069286
            ],
            [
               1.3075099925751579,
               0.995235188065515
            ],
            [
               1.3047102953804657,
               0.9951001986658402
            ],
            [
               1.3019105981857735,
               0.9949336996558487
            ],
            [
               1.2991109009910813,
               0.994785449115631
            ],
            [
               1.296311203796389,
               0.9946908934878831
            ],
            [
               1.293511506601697,
               0.9946641472272487
            ],
            [
               1.2907118094070047,
               0.9946986573970752
            ],
            [
               1.2879121122123125,
               0.9947745206280663
            ],
            [
               1.2851124150176203,
               0.9948693006618347
            ],
            [
               1.282312717822928,
               0.994968233869764
            ],
            [
               1.279513020628236,
               0.9950701730655269
            ],
            [
               1.2767133234335437,
               0.9951872976755098
            ],
            [
               1.2739136262388515,
               0.9953389099393302
            ],
            [
               1.2711139290441593,
               0.9955417560354429
            ],
            [
               1.2683142318494671,
               0.995800547856993
            ],
            [
               1.265514534654775,
               0.9961023126616294
            ],
            [
               1.2627148374600827,
               0.9964168944487123
            ],
            [
               1.2599151402653905,
               0.996703819626898
            ],
            [
               1.2571154430706983,
               0.9969235315786923
            ],
            [
               1.2543157458760061,
               0.9970494335390229
            ],
            [
               1.251516048681314,
               0.9970767818240497
            ],
            [
               1.2487163514866217,
               0.9970253819994442
            ],
            [
               1.2459166542919295,
               0.9969349701300734
            ],
            [
               1.2431169570972374,
               0.9968544871527144
            ],
            [
               1.2403172599025452,
               0.9968284232601732
            ],
            [
               1.237517562707853,
               0.9968843812672209
            ],
            [
               1.2347178655131608,
               0.997025664133387
            ],
            [
               1.2319181683184686,
               0.9972311365746471
            ],
            [
               1.2291184711237764,
               0.9974623382393781
            ],
            [
               1.2263187739290842,
               0.9976755611574813
            ],
            [
               1.223519076734392,
               0.9978350696035945
            ],
            [
               1.2207193795396998,
               0.9979233242804609
            ],
            [
               1.2179196823450076,
               0.997945072181961
            ],
            [
               1.2151199851503154,
               0.9979241544823599
            ],
            [
               1.2123202879556232,
               0.9978942263158488
            ],
            [
               1.209520590760931,
               0.9978865228096897
            ],
            [
               1.2067208935662388,
               0.9979187246998668
            ],
            [
               1.2039211963715466,
               0.9979885839697666
            ],
            [
               1.2011214991768548,
               0.9980743977699335
            ],
            [
               1.1983218019821626,
               0.9981421792309914
            ],
            [
               1.1955221047874705,
               0.9981571919523217
            ],
            [
               1.1927224075927783,
               0.9980960951540049
            ],
            [
               1.189922710398086,
               0.997955744448159
            ],
            [
               1.1871230132033939,
               0.9977557694035204
            ],
            [
               1.1843233160087017,
               0.9975340502619638
            ],
            [
               1.1815236188140095,
               0.9973364910056559
            ],
            [
               1.1787239216193173,
               0.9972042975202243
            ],
            [
               1.175924224424625,
               0.9971627351660503
            ],
            [
               1.1731245272299329,
               0.9972148203775333
            ],
            [
               1.1703248300352407,
               0.9973417766547183
            ],
            [
               1.1675251328405485,
               0.9975098960833508
            ],
            [
               1.1647254356458563,
               0.9976814131386934
            ],
            [
               1.161925738451164,
               0.9978257805949915
            ],
            [
               1.159126041256472,
               0.9979277253319658
            ],
            [
               1.1563263440617797,
               0.9979896406527657
            ],
            [
               1.1535266468670875,
               0.9980278329191938
            ],
            [
               1.1507269496723953,
               0.9980642190923896
            ],
            [
               1.147927252477703,
               0.99811657028323
            ],
            [
               1.145127555283011,
               0.9981908174769146
            ],
            [
               1.1423278580883187,
               0.9982781486873521
            ],
            [
               1.1395281608936265,
               0.9983579105599931
            ],
            [
               1.1367284636989343,
               0.9984052741840092
            ],
            [
               1.1339287665042421,
               0.9984009391439751
            ],
            [
               1.13112906930955,
               0.998339409002135
            ],
            [
               1.1283293721148577,
               0.9982328293019561
            ],
            [
               1.1255296749201655,
               0.9981088797091351
            ],
            [
               1.1227299777254733,
               0.9980032421591006
            ],
            [
               1.1199302805307811,
               0.9979490322439496
            ],
            [
               1.117130583336089,
               0.9979666427326178
            ],
            [
               1.1143308861413967,
               0.998057341930776
            ],
            [
               1.1115311889467046,
               0.9982027311619361
            ],
            [
               1.1087314917520124,
               0.9983702183582052
            ],
            [
               1.1059317945573202,
               0.9985226742856218
            ],
            [
               1.103132097362628,
               0.9986290831338931
            ],
            [
               1.1003324001679358,
               0.9986727380010945
            ],
            [
               1.0975327029732436,
               0.9986544433061233
            ],
            [
               1.0947330057785514,
               0.9985899439353821
            ],
            [
               1.0919333085838592,
               0.9985027872563416
            ],
            [
               1.089133611389167,
               0.9984153459281238
            ],
            [
               1.0863339141944748,
               0.9983412608465325
            ],
            [
               1.0835342169997826,
               0.9982819303257883
            ],
            [
               1.0807345198050904,
               0.9982281122584897
            ],
            [
               1.0779348226103982,
               0.9981657874980728
            ],
            [
               1.075135125415706,
               0.9980838495960415
            ],
            [
               1.0723354282210138,
               0.997980512998993
            ],
            [
               1.0695357310263216,
               0.9978658172868123
            ],
            [
               1.0667360338316294,
               0.9977590793341119
            ],
            [
               1.0639363366369372,
               0.9976820773671126
            ],
            [
               1.061136639442245,
               0.9976504352538663
            ],
            [
               1.0583369422475528,
               0.9976664840830496
            ],
            [
               1.0555372450528606,
               0.9977164890215326
            ],
            [
               1.0527375478581684,
               0.9977736486746798
            ],
            [
               1.0499378506634762,
               0.9978062071148737
            ],
            [
               1.047138153468784,
               0.9977880975251053
            ],
            [
               1.0443384562740918,
               0.9977084624564424
            ],
            [
               1.0415387590793996,
               0.9975765876406806
            ],
            [
               1.0387390618847074,
               0.9974202230305423
            ],
            [
               1.0359393646900152,
               0.9972774814389245
            ],
            [
               1.033139667495323,
               0.9971847467053007
            ],
            [
               1.0303399703006308,
               0.9971645039697423
            ],
            [
               1.0275402731059387,
               0.9972171840720464
            ],
            [
               1.0247405759112465,
               0.9973198928525246
            ],
            [
               1.0219408787165543,
               0.997432659949038
            ],
            [
               1.0191411815218625,
               0.9975103365577989
            ],
            [
               1.0163414843271703,
               0.9975163506699337
            ],
            [
               1.0135417871324781,
               0.9974338572167616
            ],
            [
               1.010742089937786,
               0.9972706442799426
            ],
            [
               1.0079423927430937,
               0.9970562093946204
            ],
            [
               1.0051426955484015,
               0.9968320125338401
            ],
            [
               1.0023429983537093,
               0.9966381661380636
            ],
            [
               0.9995433011590171,
               0.9965009721851711
            ],
            [
               0.9967436039643249,
               0.9964253740584066
            ],
            [
               0.9939439067696327,
               0.9963946811858464
            ],
            [
               0.9911442095749405,
               0.996377440331633
            ],
            [
               0.9883445123802483,
               0.9963389250320757
            ],
            [
               0.9855448151855561,
               0.9962532154146656
            ],
            [
               0.982745117990864,
               0.9961117466958974
            ],
            [
               0.9799454207961718,
               0.99592552665439
            ],
            [
               0.9771457236014796,
               0.9957204796318614
            ],
            [
               0.9743460264067874,
               0.9955277673391331
            ],
            [
               0.9715463292120952,
               0.9953726290776285
            ],
            [
               0.968746632017403,
               0.9952656976580456
            ],
            [
               0.9659469348227108,
               0.9951997622136375
            ],
            [
               0.9631472376280186,
               0.995152940412183
            ],
            [
               0.9603475404333264,
               0.9950969219659211
            ],
            [
               0.9575478432386342,
               0.995007176927087
            ],
            [
               0.954748146043942,
               0.9948714077409387
            ],
            [
               0.9519484488492498,
               0.9946932626445136
            ],
            [
               0.9491487516545576,
               0.9944901295228449
            ],
            [
               0.9463490544598654,
               0.9942860233978602
            ],
            [
               0.9435493572651732,
               0.9941023623467764
            ],
            [
               0.940749660070481,
               0.9939501489736833
            ],
            [
               0.9379499628757888,
               0.9938264829925041
            ],
            [
               0.9351502656810966,
               0.9937166536372704
            ],
            [
               0.9323505684864044,
               0.9936009253514222
            ],
            [
               0.9295508712917122,
               0.9934633316150255
            ],
            [
               0.92675117409702,
               0.9932990016334442
            ],
            [
               0.9239514769023278,
               0.993117064286163
            ],
            [
               0.9211517797076356,
               0.9929378215552145
            ],
            [
               0.9183520825129434,
               0.9927850584653635
            ],
            [
               0.9155523853182512,
               0.9926762551348125
            ],
            [
               0.912752688123559,
               0.9926143765398571
            ],
            [
               0.9099529909288668,
               0.9925844780582797
            ],
            [
               0.9071532937341746,
               0.9925567101739681
            ],
            [
               0.9043535965394824,
               0.9924950128042023
            ],
            [
               0.9015538993447902,
               0.9923686814164117
            ],
            [
               0.898754202150098,
               0.9921628347261661
            ],
            [
               0.8959545049554059,
               0.9918840567137853
            ],
            [
               0.8931548077607137,
               0.9915590678956018
            ],
            [
               0.8903551105660215,
               0.9912266640227625
            ],
            [
               0.8875554133713293,
               0.9909255112983062
            ],
            [
               0.8847557161766371,
               0.9906818721782843
            ],
            [
               0.8819560189819449,
               0.9905014186394395
            ],
            [
               0.8791563217872527,
               0.9903679253952415
            ],
            [
               0.8763566245925605,
               0.9902492898360108
            ],
            [
               0.8735569273978683,
               0.9901088132372399
            ],
            [
               0.8707572302031761,
               0.9899178757880559
            ],
            [
               0.8679575330084839,
               0.9896656752723427
            ],
            [
               0.8651578358137917,
               0.9893627348508017
            ],
            [
               0.8623581386190995,
               0.9890370528346993
            ],
            [
               0.8595584414244073,
               0.9887243052209979
            ],
            [
               0.8567587442297151,
               0.9884555339120568
            ],
            [
               0.8539590470350229,
               0.9882465620448595
            ],
            [
               0.8511593498403307,
               0.9880927074049358
            ],
            [
               0.8483596526456385,
               0.9879704720640831
            ],
            [
               0.8455599554509463,
               0.9878454530096709
            ],
            [
               0.8427602582562546,
               0.9876836052902276
            ],
            [
               0.8399605610615624,
               0.9874619284559815
            ],
            [
               0.8371608638668702,
               0.9871749853964317
            ],
            [
               0.834361166672178,
               0.986835244427122
            ],
            [
               0.8315614694774858,
               0.9864674674443149
            ],
            [
               0.8287617722827936,
               0.9860994385974164
            ],
            [
               0.8259620750881014,
               0.9857525059348088
            ],
            [
               0.8231623778934092,
               0.9854352987007535
            ],
            [
               0.820362680698717,
               0.9851426654444819
            ],
            [
               0.8175629835040248,
               0.9848598682875441
            ],
            [
               0.8147632863093326,
               0.9845701212448218
            ],
            [
               0.8119635891146404,
               0.9842623892786614
            ],
            [
               0.8091638919199482,
               0.9839363822279092
            ],
            [
               0.806364194725256,
               0.9836028486851948
            ],
            [
               0.8035644975305638,
               0.9832791368107848
            ],
            [
               0.8007648003358716,
               0.9829818298012135
            ],
            [
               0.7979651031411794,
               0.9827193892013503
            ],
            [
               0.7951654059464872,
               0.9824877317666075
            ],
            [
               0.792365708751795,
               0.9822705371898061
            ],
            [
               0.7895660115571028,
               0.982044268803259
            ],
            [
               0.7867663143624106,
               0.981786078535576
            ],
            [
               0.7839666171677184,
               0.9814816489213452
            ],
            [
               0.7811669199730262,
               0.9811300250988745
            ],
            [
               0.778367222778334,
               0.9807436126205009
            ],
            [
               0.7755675255836418,
               0.980343341994417
            ],
            [
               0.7727678283889496,
               0.9799508394737478
            ],
            [
               0.7699681311942574,
               0.9795805965258482
            ],
            [
               0.7671684339995652,
               0.9792351511386032
            ],
            [
               0.764368736804873,
               0.9789051593198674
            ],
            [
               0.7615690396101809,
               0.978574358356165
            ],
            [
               0.7587693424154887,
               0.9782275054938571
            ],
            [
               0.7559696452207965,
               0.9778581462805462
            ],
            [
               0.7531699480261043,
               0.9774730113815865
            ],
            [
               0.7503702508314121,
               0.977091014798826
            ],
            [
               0.7475705536367199,
               0.9767368263856366
            ],
            [
               0.7447708564420277,
               0.976431094727345
            ],
            [
               0.7419711592473355,
               0.9761808214827483
            ],
            [
               0.7391714620526433,
               0.9759735813602936
            ],
            [
               0.7363717648579511,
               0.9757781246081407
            ],
            [
               0.7335720676632589,
               0.9755517607436063
            ],
            [
               0.7307723704685667,
               0.9752525370090449
            ],
            [
               0.7279726732738745,
               0.9748524336924428
            ],
            [
               0.7251729760791823,
               0.9743472501841591
            ],
            [
               0.7223732788844901,
               0.9737597741408197
            ],
            [
               0.7195735816897979,
               0.9731349253073213
            ],
            [
               0.7167738844951057,
               0.9725281455667014
            ],
            [
               0.7139741873004135,
               0.971990496623193
            ],
            [
               0.7111744901057213,
               0.9715549872225927
            ],
            [
               0.7083747929110291,
               0.9712282317500517
            ],
            [
               0.7055750957163369,
               0.9709897969393322
            ],
            [
               0.7027753985216447,
               0.9707991262718888
            ],
            [
               0.6999757013269525,
               0.9706075783095193
            ],
            [
               0.6971760041322603,
               0.9703716521797058
            ],
            [
               0.6943763069375681,
               0.970063352060585
            ],
            [
               0.6915766097428759,
               0.9696748428142756
            ],
            [
               0.6887769125481837,
               0.9692166019276961
            ],
            [
               0.6859772153534915,
               0.9687104395146404
            ],
            [
               0.6831775181587993,
               0.9681802968477619
            ],
            [
               0.6803778209641071,
               0.9676441600894372
            ],
            [
               0.677578123769415,
               0.9671096702765702
            ],
            [
               0.6747784265747228,
               0.9665744237150983
            ],
            [
               0.6719787293800306,
               0.9660301632632529
            ],
            [
               0.6691790321853384,
               0.9654687207487913
            ],
            [
               0.6663793349906462,
               0.9648871389495071
            ],
            [
               0.663579637795954,
               0.9642899721902127
            ],
            [
               0.6607799406012622,
               0.9636880542709956
            ],
            [
               0.65798024340657,
               0.96309449415591
            ],
            [
               0.6551805462118778,
               0.9625197363445677
            ],
            [
               0.6523808490171856,
               0.9619678066996767
            ],
            [
               0.6495811518224934,
               0.9614352823033155
            ],
            [
               0.6467814546278012,
               0.9609133423676097
            ],
            [
               0.643981757433109,
               0.9603919686812322
            ],
            [
               0.6411820602384168,
               0.9598644884754346
            ],
            [
               0.6383823630437246,
               0.9593305335803052
            ],
            [
               0.6355826658490324,
               0.9587961633801154
            ],
            [
               0.6327829686543402,
               0.9582710845973151
            ],
            [
               0.629983271459648,
               0.9577641153135419
            ],
            [
               0.6271835742649559,
               0.9572787911905316
            ],
            [
               0.6243838770702637,
               0.9568109913906254
            ],
            [
               0.6215841798755715,
               0.9563496702782356
            ],
            [
               0.6187844826808793,
               0.9558805271000821
            ],
            [
               0.6159847854861871,
               0.9553912265328817
            ],
            [
               0.6131850882914949,
               0.9548760893143589
            ],
            [
               0.6103853910968027,
               0.9543382954286854
            ],
            [
               0.6075856939021105,
               0.9537885563594289
            ],
            [
               0.6047859967074183,
               0.9532405790190678
            ],
            [
               0.6019862995127261,
               0.9527049375062252
            ],
            [
               0.5991866023180339,
               0.9521836802596266
            ],
            [
               0.5963869051233417,
               0.9516678332990077
            ],
            [
               0.5935872079286495,
               0.9511389515177198
            ],
            [
               0.5907875107339573,
               0.9505743815296829
            ],
            [
               0.5879878135392651,
               0.9499544868064317
            ],
            [
               0.5851881163445729,
               0.9492692886706552
            ],
            [
               0.5823884191498807,
               0.9485221129183792
            ],
            [
               0.5795887219551885,
               0.9477288716876627
            ],
            [
               0.5767890247604963,
               0.9469131812787389
            ],
            [
               0.5739893275658041,
               0.9460990390696622
            ],
            [
               0.5711896303711119,
               0.9453036851053128
            ],
            [
               0.5683899331764197,
               0.9445332095850764
            ],
            [
               0.5655902359817275,
               0.9437824483247733
            ],
            [
               0.5627905387870353,
               0.9430391055406979
            ],
            [
               0.5599908415923431,
               0.9422904522865335
            ],
            [
               0.5571911443976509,
               0.9415299675401976
            ],
            [
               0.5543914472029587,
               0.9407612928981367
            ],
            [
               0.5515917500082665,
               0.9399978705062005
            ],
            [
               0.5487920528135743,
               0.9392582629716548
            ],
            [
               0.5459923556188822,
               0.9385588086992733
            ],
            [
               0.54319265842419,
               0.9379063258198538
            ],
            [
               0.5403929612294978,
               0.9372936391995991
            ],
            [
               0.5375932640348056,
               0.9366997347055166
            ],
            [
               0.5347935668401134,
               0.9360946949330692
            ],
            [
               0.5319938696454212,
               0.9354478483772073
            ],
            [
               0.529194172450729,
               0.9347364057361799
            ],
            [
               0.526394475256037,
               0.9339516891124002
            ],
            [
               0.5235947780613448,
               0.9331009386277013
            ],
            [
               0.5207950808666526,
               0.9322042715564927
            ],
            [
               0.5179953836719604,
               0.9312880725209126
            ],
            [
               0.5151956864772682,
               0.9303772740481356
            ],
            [
               0.512395989282576,
               0.9294892146755508
            ],
            [
               0.5095962920878838,
               0.9286309757807546
            ],
            [
               0.5067965948931916,
               0.9278006288328972
            ],
            [
               0.5039968976984994,
               0.9269912646801199
            ],
            [
               0.5011972005038072,
               0.9261956492214831
            ],
            [
               0.49839750330911503,
               0.9254092633279237
            ],
            [
               0.49559780611442283,
               0.9246303673100955
            ],
            [
               0.49279810891973064,
               0.9238572129377897
            ],
            [
               0.48999841172503844,
               0.9230839839380061
            ],
            [
               0.48719871453034624,
               0.9222978440441013
            ],
            [
               0.48439901733565405,
               0.9214792236944624
            ],
            [
               0.48159932014096185,
               0.9206062137500831
            ],
            [
               0.47879962294626965,
               0.9196621155772802
            ],
            [
               0.47599992575157746,
               0.9186435463318463
            ],
            [
               0.47320022855688526,
               0.9175657318951785
            ],
            [
               0.47040053136219306,
               0.9164621560262084
            ],
            [
               0.46760083416750087,
               0.9153775052486826
            ],
            [
               0.46480113697280867,
               0.9143552902717456
            ],
            [
               0.4620014397781165,
               0.9134237562921415
            ],
            [
               0.4592017425834243,
               0.9125848357281144
            ],
            [
               0.4564020453887321,
               0.9118104028894336
            ],
            [
               0.4536023481940399,
               0.9110479831751266
            ],
            [
               0.4508026509993477,
               0.9102349730202379
            ],
            [
               0.4480029538046555,
               0.9093173775784538
            ],
            [
               0.4452032566099633,
               0.9082671687683085
            ],
            [
               0.4424035594152711,
               0.9070923703475814
            ],
            [
               0.4396038622205791,
               0.9058360221709035
            ],
            [
               0.4368041650258869,
               0.9045636808587828
            ],
            [
               0.43400446783119473,
               0.903342949812818
            ],
            [
               0.43120477063650253,
               0.9022213929156273
            ],
            [
               0.42840507344181034,
               0.9012100425909206
            ],
            [
               0.42560537624711814,
               0.9002781797084394
            ],
            [
               0.42280567905242594,
               0.8993615613762794
            ],
            [
               0.42000598185773375,
               0.8983819133360075
            ],
            [
               0.41720628466304155,
               0.8972717257010192
            ],
            [
               0.41440658746834935,
               0.8959964777941718
            ],
            [
               0.41160689027365716,
               0.8945670550778125
            ],
            [
               0.40880719307896496,
               0.8930381491689864
            ],
            [
               0.40600749588427276,
               0.8914928858303872
            ],
            [
               0.40320779868958057,
               0.8900183510401076
            ],
            [
               0.40040810149488837,
               0.8886796240455498
            ],
            [
               0.39760840430019617,
               0.8875004093020921
            ],
            [
               0.394808707105504,
               0.8864562327139804
            ],
            [
               0.3920090099108118,
               0.8854821440814308
            ],
            [
               0.3892093127161196,
               0.884492281807717
            ],
            [
               0.3864096155214274,
               0.8834050110953398
            ],
            [
               0.3836099183267352,
               0.8821658086310572
            ],
            [
               0.380810221132043,
               0.8807610777209796
            ],
            [
               0.3780105239373508,
               0.8792192243855632
            ],
            [
               0.3752108267426586,
               0.8775994979268015
            ],
            [
               0.3724111295479664,
               0.8759728882763669
            ],
            [
               0.3696114323532742,
               0.8744015515351758
            ],
            [
               0.366811735158582,
               0.8729231732633098
            ],
            [
               0.3640120379638898,
               0.8715445308836659
            ],
            [
               0.3612123407691976,
               0.870245136111438
            ],
            [
               0.3584126435745054,
               0.8689884531949299
            ],
            [
               0.3556129463798132,
               0.8677359562870961
            ],
            [
               0.352813249185121,
               0.8664588953049535
            ],
            [
               0.35001355199042883,
               0.8651440804919727
            ],
            [
               0.34721385479573685,
               0.8637926149238417
            ],
            [
               0.34441415760104466,
               0.8624132609897871
            ],
            [
               0.34161446040635246,
               0.8610139940530483
            ],
            [
               0.33881476321166026,
               0.859595635649415
            ],
            [
               0.33601506601696807,
               0.8581502388547815
            ],
            [
               0.33321536882227587,
               0.8566646821935494
            ],
            [
               0.3304156716275837,
               0.8551276362062058
            ],
            [
               0.3276159744328915,
               0.8535366148953643
            ],
            [
               0.3248162772381993,
               0.8519017737870417
            ],
            [
               0.3220165800435071,
               0.8502444649142924
            ],
            [
               0.3192168828488149,
               0.8485907516048913
            ],
            [
               0.3164171856541227,
               0.8469622370581147
            ],
            [
               0.3136174884594305,
               0.8453678013217647
            ],
            [
               0.3108177912647383,
               0.8437996573819448
            ],
            [
               0.3080180940700461,
               0.8422355707448188
            ],
            [
               0.3052183968753539,
               0.8406467238703295
            ],
            [
               0.3024186996806617,
               0.8390084550856366
            ],
            [
               0.2996190024859695,
               0.837309844755
            ],
            [
               0.2968193052912773,
               0.8355583782267745
            ],
            [
               0.2940196080965851,
               0.8337776342391816
            ],
            [
               0.2912199109018929,
               0.8319985172810579
            ],
            [
               0.2884202137072007,
               0.830247022612933
            ],
            [
               0.2856205165125085,
               0.8285329577089867
            ],
            [
               0.28282081931781633,
               0.8268438756846889
            ],
            [
               0.28002112212312413,
               0.8251467239809189
            ],
            [
               0.27722142492843194,
               0.8233969846286306
            ],
            [
               0.27442172773373974,
               0.8215523633471232
            ],
            [
               0.27162203053904754,
               0.8195863703458685
            ],
            [
               0.26882233334435535,
               0.8174970687811073
            ],
            [
               0.26602263614966315,
               0.8153078949374767
            ],
            [
               0.26322293895497095,
               0.8130602062014333
            ],
            [
               0.260423241760279,
               0.8108001033728424
            ],
            [
               0.2576235445655868,
               0.8085640616831163
            ],
            [
               0.2548238473708946,
               0.8063682741401488
            ],
            [
               0.2520241501762024,
               0.804205233749648
            ],
            [
               0.2492244529815102,
               0.8020484655328914
            ],
            [
               0.246424755786818,
               0.7998634219250876
            ],
            [
               0.2436250585921258,
               0.7976204300445731
            ],
            [
               0.2408253613974336,
               0.795304989682674
            ],
            [
               0.2380256642027414,
               0.7929218588956043
            ],
            [
               0.2352259670080492,
               0.7904917823084686
            ],
            [
               0.232426269813357,
               0.7880424971762752
            ],
            [
               0.22962657261866481,
               0.7855977481820366
            ],
            [
               0.22682687542397262,
               0.7831686723060527
            ],
            [
               0.22402717822928042,
               0.7807508554858912
            ],
            [
               0.22122748103458822,
               0.7783280309319112
            ],
            [
               0.21842778383989603,
               0.7758806886476447
            ],
            [
               0.21562808664520383,
               0.7733958466446746
            ],
            [
               0.21282838945051163,
               0.7708736941834416
            ],
            [
               0.21002869225581944,
               0.7683279946895425
            ],
            [
               0.20722899506112724,
               0.7657796106511567
            ],
            [
               0.20442929786643504,
               0.7632453537601336
            ],
            [
               0.20162960067174285,
               0.7607264722467806
            ],
            [
               0.19882990347705065,
               0.7582016109467019
            ],
            [
               0.19603020628235845,
               0.7556277406839218
            ],
            [
               0.19323050908766626,
               0.7529497712985668
            ],
            [
               0.19043081189297406,
               0.7501163167299588
            ],
            [
               0.18763111469828186,
               0.7470965627077466
            ],
            [
               0.18483141750358967,
               0.7438923660527358
            ],
            [
               0.18203172030889747,
               0.7405409704278799
            ],
            [
               0.17923202311420527,
               0.737106693932913
            ],
            [
               0.17643232591951308,
               0.733663634605813
            ],
            [
               0.17363262872482088,
               0.7302745683606748
            ],
            [
               0.17083293153012868,
               0.7269726651945622
            ],
            [
               0.1680332343354367,
               0.7237518784874903
            ],
            [
               0.1652335371407445,
               0.7205690970247605
            ],
            [
               0.16243383994605232,
               0.7173573201124434
            ],
            [
               0.15963414275136012,
               0.7140455319853873
            ],
            [
               0.15683444555666792,
               0.7105788403565559
            ],
            [
               0.15403474836197573,
               0.7069325184024144
            ],
            [
               0.15123505116728353,
               0.7031157972612065
            ],
            [
               0.14843535397259133,
               0.6991648014964386
            ],
            [
               0.14563565677789914,
               0.6951276508375452
            ],
            [
               0.14283595958320694,
               0.6910472074890207
            ],
            [
               0.14003626238851474,
               0.686947408442253
            ],
            [
               0.13723656519382255,
               0.6828274910666051
            ],
            [
               0.13443686799913035,
               0.6786653501412072
            ],
            [
               0.13163717080443815,
               0.6744279078939248
            ],
            [
               0.12883747360974596,
               0.670083962306318
            ],
            [
               0.12603777641505376,
               0.6656143561784803
            ],
            [
               0.12323807922036156,
               0.6610156537085113
            ],
            [
               0.12043838202566937,
               0.656296262677153
            ],
            [
               0.11763868483097717,
               0.6514670223877255
            ],
            [
               0.11483898763628497,
               0.646530503938363
            ],
            [
               0.11203929044159278,
               0.6414737887857421
            ],
            [
               0.10923959324690058,
               0.6362681061236725
            ],
            [
               0.10643989605220838,
               0.630875949483778
            ],
            [
               0.10364019885751619,
               0.6252632181610484
            ],
            [
               0.10084050166282399,
               0.6194117318869582
            ],
            [
               0.09804080446813179,
               0.6133270223103433
            ],
            [
               0.0952411072734396,
               0.6070378343355799
            ],
            [
               0.0924414100787474,
               0.6005867493095263
            ],
            [
               0.0896417128840552,
               0.5940146827528886
            ],
            [
               0.086842015689363,
               0.5873444587377382
            ],
            [
               0.08404231849467081,
               0.5805692685969998
            ],
            [
               0.08124262129997883,
               0.5736502939901754
            ],
            [
               0.07844292410528664,
               0.5665246104670594
            ],
            [
               0.07564322691059444,
               0.5591208056252654
            ],
            [
               0.07284352971590224,
               0.5513768866350703
            ],
            [
               0.07004383252121005,
               0.5432540902983245
            ],
            [
               0.06724413532651785,
               0.5347415523572099
            ],
            [
               0.06444443813182565,
               0.5258500153069989
            ],
            [
               0.06164474093713346,
               0.51659673026733
            ],
            [
               0.05884504374244126,
               0.5069870061615831
            ],
            [
               0.056045346547749064,
               0.49699925117003135
            ],
            [
               0.05324564935305687,
               0.48657926442970395
            ],
            [
               0.05044595215836467,
               0.475646276396133
            ],
            [
               0.047646254963672474,
               0.4641089035678527
            ],
            [
               0.04484655776898028,
               0.45188529979292535
            ],
            [
               0.04204686057428808,
               0.43891976935121885
            ],
            [
               0.039247163379595884,
               0.42518876669224065
            ],
            [
               0.03644746618490369,
               0.41069244864396454
            ],
            [
               0.03364776899021149,
               0.3954327769731334
            ],
            [
               0.030848071795519294,
               0.3793840274610183
            ],
            [
               0.028048374600827097,
               0.3624648265971876
            ],
            [
               0.0252486774061349,
               0.3445213767743216
            ],
            [
               0.022448980211442704,
               0.3253290809041766
            ],
            [
               0.019649283016750507,
               0.30461502886974207
            ],
            [
               0.01684958582205831,
               0.28209817878258225
            ],
            [
               0.014049888627366114,
               0.25753923423844144
            ],
            [
               0.011250191432673917,
               0.23078958367816022
            ],
            [
               0.00845049423798172,
               0.20182891577381937
            ],
            [
               0.005650797043289524,
               0.17078404396820582
            ],
            [
               0.002851099848597327,
               0.137926069956146
            ],
            [
               5.1402653905130435e-05,
               0.10364787679123764
            ],
            [
               -0.0027482945407870663,
               0.06842771137168382
            ],
            [
               -0.005547991735479263,
               0.03278641710219703
            ],
            [
               -0.00834768893017146,
               -0.002754456597988156
            ],
            [
               -0.011147386124863434,
               -0.037708397693119004
            ],
            [
               -0.013947083319555631,
               -0.07165090113871188
            ],
            [
               -0.016746780514247828,
               -0.10423738896402826
            ],
            [
               -0.019546477708940024,
               -0.13521319215354616
            ],
            [
               -0.02234617490363222,
               -0.16441696750831888
            ],
            [
               -0.025145872098324418,
               -0.19177839534296967
            ],
            [
               -0.027945569293016614,
               -0.21731031467387849
            ],
            [
               -0.03074526648770881,
               -0.2410952138806063
            ],
            [
               -0.03354496368240101,
               -0.2632665250347791
            ],
            [
               -0.036344660877093204,
               -0.28398635284270457
            ],
            [
               -0.0391443580717854,
               -0.3034226044231905
            ],
            [
               -0.0419440552664776,
               -0.3217293087822525
            ],
            [
               -0.044743752461169795,
               -0.3390336897757747
            ],
            [
               -0.04754344965586199,
               -0.3554321293488397
            ],
            [
               -0.05034314685055419,
               -0.3709948579730224
            ],
            [
               -0.053142844045246385,
               -0.3857767569730329
            ],
            [
               -0.05594254123993858,
               -0.39982990893406856
            ],
            [
               -0.05874223843463078,
               -0.413213154953939
            ],
            [
               -0.061541935629322975,
               -0.42599512147134394
            ],
            [
               -0.06434163282401517,
               -0.4382496119024651
            ],
            [
               -0.06714133001870737,
               -0.45004510578999807
            ],
            [
               -0.06994102721339956,
               -0.4614323756835939
            ],
            [
               -0.07274072440809176,
               -0.47243509992923494
            ],
            [
               -0.07554042160278396,
               -0.48304747684970445
            ],
            [
               -0.07834011879747615,
               -0.4932405057988442
            ],
            [
               -0.08113981599216835,
               -0.5029755960066231
            ],
            [
               -0.08393951318686055,
               -0.5122215480978972
            ],
            [
               -0.08673921038155274,
               -0.5209696550411275
            ],
            [
               -0.08953890757624494,
               -0.5292421606963503
            ],
            [
               -0.09233860477093714,
               -0.5370914369111938
            ],
            [
               -0.09513830196562933,
               -0.5445902599456075
            ],
            [
               -0.09793799916032131,
               -0.5518164346243024
            ],
            [
               -0.1007376963550135,
               -0.5588367405425355
            ],
            [
               -0.1035373935497057,
               -0.5656951818081427
            ],
            [
               -0.1063370907443979,
               -0.5724088481426831
            ],
            [
               -0.1091367879390901,
               -0.5789719730942563
            ],
            [
               -0.11193648513378229,
               -0.5853659960050401
            ],
            [
               -0.11473618232847449,
               -0.5915715849628076
            ],
            [
               -0.11753587952316669,
               -0.5975782821392607
            ],
            [
               -0.12033557671785888,
               -0.6033887301003168
            ],
            [
               -0.12313527391255108,
               -0.6090167784404694
            ],
            [
               -0.12593497110724328,
               -0.6144812295420824
            ],
            [
               -0.12873466830193547,
               -0.6197986112415201
            ],
            [
               -0.13153436549662767,
               -0.6249785475809961
            ],
            [
               -0.13433406269131987,
               -0.6300239873775435
            ],
            [
               -0.13713375988601206,
               -0.634936279191927
            ],
            [
               -0.13993345708070426,
               -0.6397227674244323
            ],
            [
               -0.14273315427539646,
               -0.6444031773354378
            ],
            [
               -0.14553285147008865,
               -0.6490111728387314
            ],
            [
               -0.14833254866478085,
               -0.6535891464229974
            ],
            [
               -0.15113224585947305,
               -0.6581769607749428
            ],
            [
               -0.15393194305416524,
               -0.6627980190749649
            ],
            [
               -0.15673164024885744,
               -0.6674476544273777
            ],
            [
               -0.15953133744354964,
               -0.6720886939817765
            ],
            [
               -0.16233103463824183,
               -0.6766570796684341
            ],
            [
               -0.16513073183293403,
               -0.681077199144224
            ],
            [
               -0.16793042902762623,
               -0.6852831715225121
            ],
            [
               -0.17073012622231842,
               -0.6892399388673951
            ],
            [
               -0.17352982341701062,
               -0.6929575318785257
            ],
            [
               -0.17632952061170282,
               -0.696493574709339
            ],
            [
               -0.179129217806395,
               -0.6999424967966464
            ],
            [
               -0.1819289150010872,
               -0.7034139600592765
            ],
            [
               -0.1847286121957794,
               -0.7070063774779957
            ],
            [
               -0.1875283093904716,
               -0.7107829850494736
            ],
            [
               -0.19032800658516358,
               -0.7147572036519783
            ],
            [
               -0.19312770377985577,
               -0.7188912206511985
            ],
            [
               -0.19592740097454797,
               -0.7231077448384243
            ],
            [
               -0.19872709816924017,
               -0.7273110261273558
            ],
            [
               -0.20152679536393237,
               -0.7314107060662827
            ],
            [
               -0.20432649255862456,
               -0.7353416326403934
            ],
            [
               -0.20712618975331676,
               -0.7390744821027669
            ],
            [
               -0.20992588694800896,
               -0.742615228538839
            ],
            [
               -0.21272558414270115,
               -0.7459950757857116
            ],
            [
               -0.21552528133739335,
               -0.7492552348757141
            ],
            [
               -0.21832497853208555,
               -0.7524320441127494
            ],
            [
               -0.22112467572677774,
               -0.755547142744877
            ],
            [
               -0.22392437292146994,
               -0.758605134314342
            ],
            [
               -0.22672407011616214,
               -0.7615983042350308
            ],
            [
               -0.22952376731085433,
               -0.7645155257810461
            ],
            [
               -0.23232346450554653,
               -0.7673513128662808
            ],
            [
               -0.23512316170023873,
               -0.770111372405221
            ],
            [
               -0.23792285889493092,
               -0.7728127079620445
            ],
            [
               -0.24072255608962312,
               -0.7754786107762793
            ],
            [
               -0.24352225328431532,
               -0.7781308566977024
            ],
            [
               -0.2463219504790075,
               -0.7807823850068034
            ],
            [
               -0.2491216476736997,
               -0.7834333665842624
            ],
            [
               -0.2519213448683919,
               -0.7860720872113806
            ],
            [
               -0.2547210420630841,
               -0.7886801014288183
            ],
            [
               -0.2575207392577763,
               -0.7912394381947289
            ],
            [
               -0.2603204364524685,
               -0.7937389040544143
            ],
            [
               -0.2631201336471607,
               -0.7961769929631992
            ],
            [
               -0.2659198308418529,
               -0.7985603633387922
            ],
            [
               -0.2687195280365451,
               -0.8008986915800081
            ],
            [
               -0.2715192252312373,
               -0.8031982202825964
            ],
            [
               -0.2743189224259295,
               -0.8054568910684576
            ],
            [
               -0.27711861962062145,
               -0.8076633565521995
            ],
            [
               -0.27991831681531365,
               -0.8098006279588438
            ],
            [
               -0.28271801401000585,
               -0.811853225967495
            ],
            [
               -0.28551771120469804,
               -0.8138151952757343
            ],
            [
               -0.28831740839939024,
               -0.8156958128453712
            ],
            [
               -0.29111710559408244,
               -0.817520495407633
            ],
            [
               -0.29391680278877463,
               -0.819326068452166
            ],
            [
               -0.29671649998346683,
               -0.8211515978105721
            ],
            [
               -0.299516197178159,
               -0.8230276549366053
            ],
            [
               -0.3023158943728512,
               -0.8249675635705678
            ],
            [
               -0.3051155915675434,
               -0.8269635935603005
            ],
            [
               -0.3079152887622356,
               -0.8289894216901462
            ],
            [
               -0.3107149859569278,
               -0.8310080539810286
            ],
            [
               -0.31351468315162,
               -0.8329825601755714
            ],
            [
               -0.3163143803463122,
               -0.8348860681952534
            ],
            [
               -0.3191140775410044,
               -0.8367078207256451
            ],
            [
               -0.3219137747356966,
               -0.8384535669799438
            ],
            [
               -0.3247134719303888,
               -0.8401406056008084
            ],
            [
               -0.327513169125081,
               -0.8417896626930248
            ],
            [
               -0.3303128663197732,
               -0.8434168075419797
            ],
            [
               -0.3331125635144654,
               -0.8450284221479498
            ],
            [
               -0.3359122607091576,
               -0.8466209410911744
            ],
            [
               -0.3387119579038498,
               -0.8481851675210799
            ],
            [
               -0.341511655098542,
               -0.8497131735088885
            ],
            [
               -0.3443113522932342,
               -0.851204785650871
            ],
            [
               -0.34711104948792637,
               -0.8526708181821125
            ],
            [
               -0.34991074668261857,
               -0.8541314854837504
            ],
            [
               -0.35271044387731076,
               -0.8556103263308628
            ],
            [
               -0.35551014107200296,
               -0.8571257857335391
            ],
            [
               -0.35830983826669516,
               -0.8586836347304416
            ],
            [
               -0.36110953546138735,
               -0.8602732556029591
            ],
            [
               -0.36390923265607955,
               -0.8618695095250618
            ],
            [
               -0.36670892985077175,
               -0.8634398976756233
            ],
            [
               -0.3695086270454637,
               -0.864954754178728
            ],
            [
               -0.3723083242401559,
               -0.8663970005714594
            ],
            [
               -0.3751080214348481,
               -0.8677680108999394
            ],
            [
               -0.3779077186295403,
               -0.8690874076997981
            ],
            [
               -0.3807074158242325,
               -0.870386700190549
            ],
            [
               -0.3835071130189247,
               -0.8716988499075714
            ],
            [
               -0.3863068102136169,
               -0.8730473258637292
            ],
            [
               -0.3891065074083091,
               -0.8744384493247096
            ],
            [
               -0.3919062046030013,
               -0.8758597214574727
            ],
            [
               -0.3947059017976935,
               -0.8772847487623361
            ],
            [
               -0.3975055989923857,
               -0.8786830559860591
            ],
            [
               -0.4003052961870779,
               -0.8800313257327748
            ],
            [
               -0.4031049933817701,
               -0.8813220557711476
            ],
            [
               -0.4059046905764623,
               -0.8825664882738331
            ],
            [
               -0.4087043877711545,
               -0.8837906531114536
            ],
            [
               -0.4115040849658467,
               -0.8850257940495285
            ],
            [
               -0.41430378216053887,
               -0.8862964654748431
            ],
            [
               -0.41710347935523107,
               -0.8876104859918623
            ],
            [
               -0.41990317654992326,
               -0.8889543860895279
            ],
            [
               -0.42270287374461546,
               -0.8902961628944767
            ],
            [
               -0.42550257093930766,
               -0.8915946715682698
            ],
            [
               -0.42830226813399985,
               -0.8928126875993172
            ],
            [
               -0.43110196532869205,
               -0.8939293548226126
            ],
            [
               -0.43390166252338425,
               -0.8949478481308567
            ],
            [
               -0.43670135971807633,
               -0.8958955987364853
            ],
            [
               -0.43950105691276853,
               -0.8968168489521017
            ],
            [
               -0.4423007541074607,
               -0.8977598152102086
            ],
            [
               -0.4451004513021529,
               -0.8987625062200862
            ],
            [
               -0.4479001484968451,
               -0.8998416843548125
            ],
            [
               -0.4506998456915373,
               -0.9009884349901301
            ],
            [
               -0.4534995428862295,
               -0.9021716693748568
            ],
            [
               -0.4562992400809217,
               -0.9033483438603737
            ],
            [
               -0.4590989372756139,
               -0.9044770653241868
            ],
            [
               -0.4618986344703061,
               -0.9055307463623172
            ],
            [
               -0.4646983316649983,
               -0.9065043754744326
            ],
            [
               -0.4674980288596905,
               -0.9074156129184782
            ],
            [
               -0.4702977260543827,
               -0.9082982493756497
            ],
            [
               -0.4730974232490749,
               -0.9091908064241963
            ],
            [
               -0.4758971204437671,
               -0.9101240026522498
            ],
            [
               -0.47869681763845917,
               -0.9111110272443105
            ],
            [
               -0.48149651483315137,
               -0.9121435349715146
            ],
            [
               -0.48429621202784356,
               -0.9131943829929965
            ],
            [
               -0.48709590922253576,
               -0.9142260093253934
            ],
            [
               -0.48989560641722796,
               -0.9152016836413617
            ],
            [
               -0.49269530361192015,
               -0.9160961409489508
            ],
            [
               -0.49549500080661235,
               -0.9169025048550085
            ],
            [
               -0.49829469800130455,
               -0.917633722172384
            ],
            [
               -0.5010943951959967,
               -0.9183184893007148
            ],
            [
               -0.5038940923906889,
               -0.9189932714689847
            ],
            [
               -0.5066937895853811,
               -0.9196930055818122
            ],
            [
               -0.5094934867800733,
               -0.9204431843253552
            ],
            [
               -0.5122931839747655,
               -0.9212552955954
            ],
            [
               -0.5150928811694577,
               -0.9221263515682643
            ],
            [
               -0.5178925783641499,
               -0.9230419371153826
            ],
            [
               -0.5206922755588421,
               -0.9239812650210891
            ],
            [
               -0.5234919727535343,
               -0.9249224086494907
            ],
            [
               -0.5262916699482264,
               -0.9258462163824716
            ],
            [
               -0.5290913671429186,
               -0.9267381962091983
            ],
            [
               -0.5318910643376108,
               -0.9275885569233565
            ],
            [
               -0.534690761532303,
               -0.9283912611698988
            ],
            [
               -0.5374904587269952,
               -0.9291431573375223
            ],
            [
               -0.5402901559216874,
               -0.9298439735783542
            ],
            [
               -0.5430898531163796,
               -0.9304973311137362
            ],
            [
               -0.5458895503110718,
               -0.9311122437692929
            ],
            [
               -0.548689247505764,
               -0.9317041117512129
            ],
            [
               -0.5514889447004562,
               -0.9322941920088356
            ],
            [
               -0.5542886418951484,
               -0.9329069697255591
            ],
            [
               -0.5570883390898406,
               -0.9335656199985545
            ],
            [
               -0.5598880362845328,
               -0.9342865613810979
            ],
            [
               -0.562687733479225,
               -0.9350746575222222
            ],
            [
               -0.5654874306739172,
               -0.9359206899242277
            ],
            [
               -0.5682871278686092,
               -0.9368022335868917
            ],
            [
               -0.5710868250633014,
               -0.9376881370998937
            ],
            [
               -0.5738865222579936,
               -0.9385457147765519
            ],
            [
               -0.5766862194526858,
               -0.9393488463554232
            ],
            [
               -0.579485916647378,
               -0.9400847552235889
            ],
            [
               -0.5822856138420702,
               -0.940757464435629
            ],
            [
               -0.5850853110367624,
               -0.9413867784391028
            ],
            [
               -0.5878850082314546,
               -0.9420028800413466
            ],
            [
               -0.5906847054261468,
               -0.9426379087091977
            ],
            [
               -0.593484402620839,
               -0.9433168149673357
            ],
            [
               -0.5962840998155312,
               -0.9440500750034252
            ],
            [
               -0.5990837970102234,
               -0.9448303906797901
            ],
            [
               -0.6018834942049156,
               -0.9456344047777457
            ],
            [
               -0.6046831913996078,
               -0.9464290345942699
            ],
            [
               -0.6074828885943,
               -0.9471806813562358
            ],
            [
               -0.6102825857889922,
               -0.9478647075417038
            ],
            [
               -0.6130822829836844,
               -0.9484724555997159
            ],
            [
               -0.6158819801783765,
               -0.9490137605414622
            ],
            [
               -0.6186816773730687,
               -0.949514199979103
            ],
            [
               -0.6214813745677609,
               -0.9500078564541076
            ],
            [
               -0.6242810717624531,
               -0.9505276870242044
            ],
            [
               -0.6270807689571453,
               -0.9510963073861278
            ],
            [
               -0.6298804661518375,
               -0.9517198812498803
            ],
            [
               -0.6326801633465297,
               -0.9523868856766762
            ],
            [
               -0.6354798605412219,
               -0.9530720690107021
            ],
            [
               -0.638279557735914,
               -0.9537443657288872
            ],
            [
               -0.6410792549306062,
               -0.9543763536070051
            ],
            [
               -0.6438789521252984,
               -0.9549523953736635
            ],
            [
               -0.6466786493199906,
               -0.9554730381318917
            ],
            [
               -0.6494783465146828,
               -0.9559544173664811
            ],
            [
               -0.652278043709375,
               -0.9564229633526218
            ],
            [
               -0.6550777409040672,
               -0.9569071504319944
            ],
            [
               -0.6578774380987593,
               -0.957428910323253
            ],
            [
               -0.6606771352934515,
               -0.9579973735214571
            ],
            [
               -0.6634768324881437,
               -0.9586068003876553
            ],
            [
               -0.6662765296828359,
               -0.9592391812688189
            ],
            [
               -0.6690762268775281,
               -0.9598704768222331
            ],
            [
               -0.6718759240722203,
               -0.9604783298373769
            ],
            [
               -0.6746756212669125,
               -0.9610486792085361
            ],
            [
               -0.6774753184616047,
               -0.9615791685573201
            ],
            [
               -0.6802750156562969,
               -0.9620783992084984
            ],
            [
               -0.6830747128509891,
               -0.9625615275538516
            ],
            [
               -0.6858744100456813,
               -0.9630439492057401
            ],
            [
               -0.6886741072403735,
               -0.9635354187845854
            ],
            [
               -0.6914738044350657,
               -0.9640367188507002
            ],
            [
               -0.6942735016297579,
               -0.9645400043194873
            ],
            [
               -0.6970731988244501,
               -0.965032566461746
            ],
            [
               -0.6998728960191423,
               -0.9655024832635227
            ],
            [
               -0.7026725932138345,
               -0.9659439169576667
            ],
            [
               -0.7054722904085265,
               -0.9663599495967381
            ],
            [
               -0.7082719876032187,
               -0.9667617769271155
            ],
            [
               -0.7110716847979109,
               -0.9671644782381722
            ],
            [
               -0.7138713819926031,
               -0.9675809329409448
            ],
            [
               -0.7166710791872953,
               -0.968016252598381
            ],
            [
               -0.7194707763819875,
               -0.9684650185355037
            ],
            [
               -0.7222704735766797,
               -0.9689126528079943
            ],
            [
               -0.7250701707713719,
               -0.9693407257432127
            ],
            [
               -0.7278698679660641,
               -0.9697344614893281
            ],
            [
               -0.7306695651607563,
               -0.9700897212162112
            ],
            [
               -0.7334692623554485,
               -0.970416720245829
            ],
            [
               -0.7362689595501407,
               -0.9707387355038181
            ],
            [
               -0.7390686567448329,
               -0.97108577527184
            ],
            [
               -0.7418683539395251,
               -0.9714850277687015
            ],
            [
               -0.7446680511342173,
               -0.9719512137295048
            ],
            [
               -0.7474677483289094,
               -0.9724802353468889
            ],
            [
               -0.7502674455236016,
               -0.9730485842104434
            ],
            [
               -0.7530671427182938,
               -0.9736191116181552
            ],
            [
               -0.755866839912986,
               -0.9741515896511548
            ],
            [
               -0.7586665371076782,
               -0.9746147565109635
            ],
            [
               -0.7614662343023704,
               -0.9749958784370926
            ],
            [
               -0.7642659314970626,
               -0.9753045529967646
            ],
            [
               -0.7670656286917548,
               -0.9755693365088655
            ],
            [
               -0.769865325886447,
               -0.9758281938041957
            ],
            [
               -0.7726650230811392,
               -0.9761159134477336
            ],
            [
               -0.7754647202758314,
               -0.9764527438523116
            ],
            [
               -0.7782644174705236,
               -0.9768381620293122
            ],
            [
               -0.7810641146652157,
               -0.977251964437084
            ],
            [
               -0.7838638118599079,
               -0.9776623361175376
            ],
            [
               -0.7866635090546001,
               -0.978038082605862
            ],
            [
               -0.7894632062492923,
               -0.9783606764586921
            ],
            [
               -0.7922629034439845,
               -0.9786317474793088
            ],
            [
               -0.7950626006386766,
               -0.9788731842366895
            ],
            [
               -0.7978622978333688,
               -0.9791196115042456
            ],
            [
               -0.800661995028061,
               -0.9794057680809138
            ],
            [
               -0.8034616922227532,
               -0.9797532496924604
            ],
            [
               -0.8062613894174454,
               -0.9801614800877776
            ],
            [
               -0.8090610866121376,
               -0.9806064335726457
            ],
            [
               -0.8118607838068298,
               -0.9810479706406795
            ],
            [
               -0.814660481001522,
               -0.9814435671577308
            ],
            [
               -0.8174601781962142,
               -0.9817638004623221
            ],
            [
               -0.8202598753909064,
               -0.9820040900875653
            ],
            [
               -0.8230595725855986,
               -0.9821882467523926
            ],
            [
               -0.8258592697802908,
               -0.9823620653995835
            ],
            [
               -0.828658966974983,
               -0.9825786268691026
            ],
            [
               -0.8314586641696752,
               -0.9828799741927375
            ],
            [
               -0.8342583613643674,
               -0.9832813366226144
            ],
            [
               -0.8370580585590595,
               -0.983763504122607
            ],
            [
               -0.8398577557537517,
               -0.9842764259981279
            ],
            [
               -0.8426574529484439,
               -0.9847534205322371
            ],
            [
               -0.845457150143136,
               -0.9851317633042168
            ],
            [
               -0.8482568473378282,
               -0.9853731086700094
            ],
            [
               -0.8510565445325204,
               -0.9854770170788557
            ],
            [
               -0.8538562417272126,
               -0.9854829296609805
            ],
            [
               -0.8566559389219048,
               -0.985459607468147
            ],
            [
               -0.859455636116597,
               -0.9854851344962433
            ],
            [
               -0.8622553333112892,
               -0.9856237112573895
            ],
            [
               -0.8650550305059814,
               -0.985906580789627
            ],
            [
               -0.8678547277006736,
               -0.9863231379887465
            ],
            [
               -0.8706544248953658,
               -0.9868249878461034
            ],
            [
               -0.873454122090058,
               -0.9873415231408211
            ],
            [
               -0.8762538192847502,
               -0.9878018816203877
            ],
            [
               -0.8790535164794424,
               -0.9881561499312093
            ],
            [
               -0.8818532136741346,
               -0.9883890609161338
            ],
            [
               -0.8846529108688267,
               -0.9885220364002987
            ],
            [
               -0.8874526080635189,
               -0.988603364092397
            ],
            [
               -0.8902523052582111,
               -0.9886902271818375
            ],
            [
               -0.8930520024529033,
               -0.9888289058021983
            ],
            [
               -0.8958516996475955,
               -0.9890398831489239
            ],
            [
               -0.8986513968422877,
               -0.9893127123026176
            ],
            [
               -0.9014510940369799,
               -0.9896120122643357
            ],
            [
               -0.9042507912316721,
               -0.9898920853777959
            ],
            [
               -0.9070504884263643,
               -0.9901147222884625
            ],
            [
               -0.9098501856210565,
               -0.9902637785561641
            ],
            [
               -0.9126498828157487,
               -0.9903513778353673
            ],
            [
               -0.9154495800104409,
               -0.9904136445010285
            ],
            [
               -0.9182492772051329,
               -0.9904976066395006
            ],
            [
               -0.9210489743998251,
               -0.9906440237908574
            ],
            [
               -0.9238486715945173,
               -0.9908723002431001
            ],
            [
               -0.9266483687892095,
               -0.9911728688219115
            ],
            [
               -0.9294480659839017,
               -0.9915097643890963
            ],
            [
               -0.9322477631785939,
               -0.9918325018901202
            ],
            [
               -0.9350474603732861,
               -0.9920931027876703
            ],
            [
               -0.9378471575679783,
               -0.992262321244454
            ],
            [
               -0.9406468547626705,
               -0.9923394258283988
            ],
            [
               -0.9434465519573627,
               -0.9923521726709854
            ],
            [
               -0.9462462491520549,
               -0.9923470490694667
            ],
            [
               -0.9490459463467471,
               -0.9923732577165753
            ],
            [
               -0.9518456435414393,
               -0.9924660630506718
            ],
            [
               -0.9546453407361315,
               -0.9926352878045133
            ],
            [
               -0.9574450379308237,
               -0.9928628862777351
            ],
            [
               -0.9602447351255159,
               -0.9931102996958769
            ],
            [
               -0.9630444323202081,
               -0.9933328593715315
            ],
            [
               -0.9658441295149003,
               -0.9934960552880818
            ],
            [
               -0.9686438267095925,
               -0.993587884778577
            ],
            [
               -0.9714435239042847,
               -0.9936229376991531
            ],
            [
               -0.9742432210989769,
               -0.9936368401442979
            ],
            [
               -0.9770429182936691,
               -0.9936731143454469
            ],
            [
               -0.9798426154883613,
               -0.9937672039474921
            ],
            [
               -0.9826423126830534,
               -0.9939334147027878
            ],
            [
               -0.9854420098777456,
               -0.9941594826653986
            ],
            [
               -0.9882417070724377,
               -0.994410775252644
            ],
            [
               -0.9910414042671299,
               -0.9946427104214333
            ],
            [
               -0.9938411014618221,
               -0.9948170491118022
            ],
            [
               -0.9966407986565143,
               -0.9949163051423404
            ],
            [
               -0.9994404958512065,
               -0.9949511203954848
            ],
            [
               -1.0022401930458988,
               -0.9949578623196027
            ],
            [
               -1.005039890240591,
               -0.9949870776745883
            ],
            [
               -1.007839587435283,
               -0.9950866090038816
            ],
            [
               -1.0106392846299752,
               -0.9952850511855457
            ],
            [
               -1.0134389818246674,
               -0.9955811520602216
            ],
            [
               -1.0162386790193596,
               -0.9959427750996908
            ],
            [
               -1.0190383762140518,
               -0.9963158327390982
            ],
            [
               -1.021838073408744,
               -0.9966402697479273
            ],
            [
               -1.0246377706034362,
               -0.9968678599749021
            ],
            [
               -1.0274374677981284,
               -0.9969760498363023
            ],
            [
               -1.0302371649928206,
               -0.9969734901679183
            ],
            [
               -1.0330368621875128,
               -0.996895733339437
            ],
            [
               -1.035836559382205,
               -0.9967928470586132
            ],
            [
               -1.0386362565768972,
               -0.9967132934753967
            ],
            [
               -1.0414359537715894,
               -0.9966894822809211
            ],
            [
               -1.0442356509662816,
               -0.9967296159009535
            ],
            [
               -1.0470353481609738,
               -0.9968181308209567
            ],
            [
               -1.049835045355666,
               -0.9969240406335315
            ],
            [
               -1.0526347425503582,
               -0.9970138515618412
            ],
            [
               -1.0554344397450504,
               -0.9970643390396396
            ],
            [
               -1.0582341369397426,
               -0.9970707713355526
            ],
            [
               -1.0610338341344348,
               -0.9970479736291024
            ],
            [
               -1.063833531329127,
               -0.9970242547274191
            ],
            [
               -1.0666332285238191,
               -0.9970307178949607
            ],
            [
               -1.0694329257185113,
               -0.9970899757550385
            ],
            [
               -1.0722326229132033,
               -0.9972082994707709
            ],
            [
               -1.0750323201078955,
               -0.9973738111994327
            ],
            [
               -1.0778320173025877,
               -0.997561040269227
            ],
            [
               -1.08063171449728,
               -0.9977398627855348
            ],
            [
               -1.083431411691972,
               -0.9978853628334986
            ],
            [
               -1.0862311088866643,
               -0.9979850001651336
            ],
            [
               -1.0890308060813565,
               -0.9980406550968642
            ],
            [
               -1.0918305032760487,
               -0.998065166626338
            ],
            [
               -1.0946302004707409,
               -0.9980750995478214
            ],
            [
               -1.097429897665433,
               -0.9980828734843804
            ],
            [
               -1.1002295948601253,
               -0.9980915454310438
            ],
            [
               -1.1030292920548175,
               -0.9980944104268024
            ],
            [
               -1.1058289892495097,
               -0.9980796079804894
            ],
            [
               -1.1086286864442019,
               -0.9980378503666089
            ],
            [
               -1.111428383638894,
               -0.9979700182262066
            ],
            [
               -1.1142280808335863,
               -0.9978912393215468
            ],
            [
               -1.1170277780282785,
               -0.9978292604726617
            ],
            [
               -1.1198274752229707,
               -0.9978170294623278
            ],
            [
               -1.1226271724176629,
               -0.9978816619039127
            ],
            [
               -1.125426869612355,
               -0.9980335397443946
            ],
            [
               -1.1282265668070472,
               -0.9982595629766364
            ],
            [
               -1.1310262640017394,
               -0.9985233983185545
            ],
            [
               -1.1338259611964316,
               -0.9987733027857989
            ],
            [
               -1.1366256583911238,
               -0.9989555121962297
            ],
            [
               -1.139425355585816,
               -0.9990291773051413
            ],
            [
               -1.1422250527805082,
               -0.9989781253777276
            ],
            [
               -1.1450247499752004,
               -0.9988156055243022
            ],
            [
               -1.1478244471698926,
               -0.9985803788412564
            ],
            [
               -1.1506241443645848,
               -0.9983253129724902
            ],
            [
               -1.153423841559277,
               -0.9981020916760823
            ],
            [
               -1.1562235387539692,
               -0.9979469171120285
            ],
            [
               -1.1590232359486614,
               -0.9978717269067285
            ],
            [
               -1.1618229331433536,
               -0.997863582505481
            ],
            [
               -1.1646226303380458,
               -0.9978921392524771
            ],
            [
               -1.167422327532738,
               -0.9979224138221939
            ],
            [
               -1.1702220247274302,
               -0.9979283360820085
            ],
            [
               -1.1730217219221224,
               -0.9979023941858127
            ],
            [
               -1.1758214191168146,
               -0.9978581059575524
            ],
            [
               -1.1786211163115068,
               -0.9978245793122449
            ],
            [
               -1.1814208135061988,
               -0.9978351846724206
            ],
            [
               -1.184220510700891,
               -0.9979144020266295
            ],
            [
               -1.1870202078955832,
               -0.9980675248856763
            ],
            [
               -1.1898199050902754,
               -0.9982768953818724
            ],
            [
               -1.1926196022849676,
               -0.9985060641246224
            ],
            [
               -1.1954192994796597,
               -0.9987105090255848
            ],
            [
               -1.198218996674352,
               -0.9988512668129381
            ],
            [
               -1.2010186938690441,
               -0.9989068195217319
            ],
            [
               -1.2038183910637363,
               -0.9988791852817644
            ],
            [
               -1.2066180882584285,
               -0.998792176088672
            ],
            [
               -1.2094177854531207,
               -0.9986825046212956
            ],
            [
               -1.212217482647813,
               -0.9985869013448208
            ],
            [
               -1.2150171798425051,
               -0.9985297777000439
            ],
            [
               -1.2178168770371973,
               -0.9985157585912545
            ],
            [
               -1.2206165742318895,
               -0.9985296757980555
            ],
            [
               -1.2234162714265817,
               -0.9985439610721467
            ],
            [
               -1.226215968621274,
               -0.998530726442479
            ],
            [
               -1.229015665815966,
               -0.9984740997815246
            ],
            [
               -1.2318153630106583,
               -0.9983782108818281
            ],
            [
               -1.2346150602053505,
               -0.9982676808232179
            ],
            [
               -1.2374147574000427,
               -0.998180073164508
            ],
            [
               -1.240214454594735,
               -0.9981526315811964
            ],
            [
               -1.243014151789427,
               -0.9982077624231123
            ],
            [
               -1.2458138489841193,
               -0.9983423651699564
            ],
            [
               -1.2486135461788115,
               -0.9985250104211912
            ],
            [
               -1.2514132433735037,
               -0.9987024496520434
            ],
            [
               -1.2542129405681959,
               -0.9988138376423548
            ],
            [
               -1.2570126377628879,
               -0.9988083964667842
            ],
            [
               -1.25981233495758,
               -0.9986609541720782
            ],
            [
               -1.2626120321522722,
               -0.9983803146713424
            ],
            [
               -1.2654117293469644,
               -0.9980076170956182
            ],
            [
               -1.2682114265416566,
               -0.997605018313601
            ],
            [
               -1.2710111237363488,
               -0.9972381433372332
            ],
            [
               -1.273810820931041,
               -0.9969577669740832
            ],
            [
               -1.2766105181257332,
               -0.9967864420764188
            ],
            [
               -1.2794102153204254,
               -0.9967141818470057
            ],
            [
               -1.2822099125151176,
               -0.9967043584891045
            ],
            [
               -1.2850096097098098,
               -0.996707665817617
            ],
            [
               -1.287809306904502,
               -0.996679402246309
            ],
            [
               -1.2906090040991942,
               -0.9965943178193293
            ],
            [
               -1.2934087012938864,
               -0.996454166439211
            ],
            [
               -1.2962083984885786,
               -0.9962856089387689
            ],
            [
               -1.2990080956832708,
               -0.9961293855548993
            ],
            [
               -1.301807792877963,
               -0.9960246222570314
            ],
            [
               -1.3046074900726552,
               -0.995993767145248
            ],
            [
               -1.3074071872673474,
               -0.9960334221739963
            ],
            [
               -1.3102068844620396,
               -0.9961143166420782
            ],
            [
               -1.3130065816567318,
               -0.9961905378604452
            ],
            [
               -1.315806278851424,
               -0.9962149439622204
            ],
            [
               -1.3186059760461162,
               -0.9961555130266064
            ],
            [
               -1.3214056732408084,
               -0.9960069752221143
            ],
            [
               -1.3242053704355006,
               -0.9957935869776305
            ],
            [
               -1.3270050676301928,
               -0.9955618501958752
            ],
            [
               -1.329804764824885,
               -0.9953653803424409
            ],
            [
               -1.3326044620195772,
               -0.995246844802198
            ],
            [
               -1.3354041592142694,
               -0.9952230016584795
            ],
            [
               -1.3382038564089616,
               -0.9952779698886796
            ],
            [
               -1.3410035536036538,
               -0.995367221844596
            ],
            [
               -1.343803250798346,
               -0.9954312603559157
            ],
            [
               -1.3466029479930381,
               -0.9954146879417629
            ],
            [
               -1.3494026451877303,
               -0.9952844839640465
            ],
            [
               -1.3522023423824225,
               -0.9950414314202471
            ],
            [
               -1.3550020395771145,
               -0.9947207744385236
            ],
            [
               -1.3578017367718067,
               -0.9943816696740428
            ],
            [
               -1.360601433966499,
               -0.9940886937274643
            ],
            [
               -1.363401131161191,
               -0.993891367336508
            ],
            [
               -1.3662008283558833,
               -0.9938084461731
            ],
            [
               -1.3690005255505755,
               -0.9938223093987631
            ],
            [
               -1.3718002227452677,
               -0.9938855706878863
            ],
            [
               -1.37459991993996,
               -0.9939380544284966
            ],
            [
               -1.377399617134652,
               -0.993928805773981
            ],
            [
               -1.3801993143293443,
               -0.9938359794016339
            ],
            [
               -1.3829990115240365,
               -0.9936779050805019
            ],
            [
               -1.3857987087187287,
               -0.9935112651591654
            ],
            [
               -1.3885984059134209,
               -0.9934163289322626
            ],
            [
               -1.391398103108113,
               -0.9934733464673196
            ],
            [
               -1.3941978003028053,
               -0.9937371047468359
            ],
            [
               -1.3969974974974975,
               -0.9942175602258908
            ]
         ]
      }
   ]
}
