# Supplementary material for: Isolation of a planar π-aromatic Bi5− ring in a cobalt-based inverse-sandwich-type complex
Source: Nat Chem. 2025 Jan 20;17(4):547–55. doi: 10.1038/s41557-024-01713-8 (PMC11964920; doi:10.1038/s41557-024-01713-8)
Supplement: Supplementary file 4 — Original magnetic data of compound 1 and origin file of Fig. 3. [file 41557_2024_1713_MOESM4_ESM.zip › sr_and_T/30.csv]

comment	corrected Loops
temperature	1
sr	0.016
angle	0
trans	0
B	M
-1.3999	-0.8388427283450753
-1.3970974974974975	-0.8385957436831022
-1.394294994994995	-0.8382830227199887
-1.3914924924924925	-0.8379335595092844
-1.3886899899899898	-0.8375859032849363
-1.3858874874874874	-0.8372764239337144
-1.3830849849849849	-0.8370282061743114
-1.3802824824824824	-0.8368443400256187
-1.37747997997998	-0.8367079668978983
-1.3746774774774775	-0.8365891771570215
-1.371874974974975	-0.8364564920160096
-1.3690724724724723	-0.8362890131807946
-1.3662699699699699	-0.8360849779632227
-1.3634674674674674	-0.8358635723482986
-1.360664964964965	-0.8356590875745052
-1.3578624624624624	-0.8355091214475872
-1.35505995995996	-0.8354406383840062
-1.3522574574574573	-0.8354585774604905
-1.3494549549549548	-0.8355410066307184
-1.3466524524524524	-0.835642760989759
-1.3438499499499499	-0.8357067392250618
-1.3410474474474474	-0.8356794807107691
-1.338244944944945	-0.835526164477053
-1.3354424424424425	-0.8352402704784725
-1.3326399399399398	-0.8348448086820965
-1.3298374374374373	-0.8343847138078567
-1.3270349349349349	-0.833912838028582
-1.3242324324324324	-0.8334740150177241
-1.32142992992993	-0.833092244204887
-1.3186274274274274	-0.832764970449075
-1.3158249249249248	-0.8324660771354929
-1.3130224224224223	-0.8321563597261962
-1.3102199199199198	-0.8317978487687481
-1.3074174174174173	-0.8313671914678936
-1.3046149149149149	-0.8308637413355223
-1.3018124124124124	-0.8303098691076114
-1.29900990990991	-0.8297436458633545
-1.2962074074074073	-0.8292065654804318
-1.2934049049049048	-0.8287305319620183
-1.2906024024024023	-0.8283284417690724
-1.2877998998998998	-0.8279913470093923
-1.2849973973973974	-0.8276928856061081
-1.282194894894895	-0.8273992128845826
-1.2793923923923924	-0.8270808983480467
-1.2765898898898898	-0.8267227394780983
-1.2737873873873873	-0.8263283226189957
-1.2709848848848848	-0.8259180810653816
-1.2681823823823823	-0.8255218668827825
-1.2653798798798799	-0.8251688725189126
-1.2625773773773774	-0.8248784974223319
-1.259774874874875	-0.8246552284837531
-1.2569723723723722	-0.8244890226296797
-1.2541698698698698	-0.8243606405339934
-1.2513673673673673	-0.8242496225363075
-1.2485648648648648	-0.8241417418850455
-1.2457623623623624	-0.8240330993530521
-1.24295985985986	-0.8239293887682808
-1.2401573573573572	-0.8238407463024496
-1.2373548548548547	-0.8237743001157659
-1.2345523523523523	-0.8237274380705126
-1.2317498498498498	-0.8236845840267147
-1.2289473473473473	-0.8236190037942794
-1.2261448448448449	-0.8234993137592586
-1.2233423423423422	-0.8232986104600348
-1.2205398398398397	-0.8230031153966122
-1.2177373373373372	-0.8226173098964769
-1.2149348348348348	-0.8221636964038189
-1.2121323323323323	-0.8216771534464581
-1.2093298298298298	-0.8211957002118957
-1.2065273273273274	-0.8207506955659705
-1.2037248248248247	-0.8203596376185508
-1.2009223223223222	-0.8200237586606558
-1.1981198198198197	-0.8197308804297514
-1.1953173173173173	-0.8194621319463403
-1.1925148148148148	-0.8191998092724763
-1.1897123123123123	-0.8189333507451368
-1.1869098098098099	-0.8186612213573163
-1.1841073073073072	-0.8183881448901243
-1.1813048048048047	-0.8181189868508859
-1.1785023023023022	-0.8178519819708252
-1.1756997997997998	-0.8175743859539083
-1.1728972972972973	-0.8172628387949423
-1.1700947947947948	-0.8168890100159166
-1.1672922922922924	-0.8164290535370808
-1.1644897897897897	-0.8158737689031227
-1.1616872872872872	-0.815235761735354
-1.1588847847847847	-0.8145505909561483
-1.1560822822822823	-0.8138707051429315
-1.1532797797797798	-0.8132533271335675
-1.1504772772772773	-0.8127455572821723
-1.1476747747747749	-0.8123711017593807
-1.1448722722722722	-0.8121227727439907
-1.1420697697697697	-0.8119632913496094
-1.1392672672672672	-0.8118344452516303
-1.1364647647647648	-0.8116721000168233
-1.1336622622622623	-0.811422759535016
-1.1308597597597596	-0.8110569009774032
-1.1280572572572574	-0.8105753240316128
-1.1252547547547547	-0.8100069205409911
-1.1224522522522522	-0.8093988859757487
-1.1196497497497497	-0.8088026192748801
-1.1168472472472473	-0.8082596952852211
-1.1140447447447448	-0.8077920159564884
-1.111242242242242	-0.807398693745503
-1.1084397397397396	-0.8070599460257835
-1.1056372372372372	-0.8067460527962671
-1.1028347347347347	-0.8064279767351652
-1.1000322322322322	-0.8060860040704901
-1.0972297297297298	-0.8057137526399017
-1.0944272272272273	-0.8053167113163497
-1.0916247247247246	-0.8049064594570138
-1.0888222222222221	-0.804493173912895
-1.0860197197197197	-0.8040794816922748
-1.0832172172172172	-0.8036580449742982
-1.0804147147147147	-0.8032137547438333
-1.0776122122122123	-0.8027296285215869
-1.0748097097097098	-0.8021941036008218
-1.072007207207207	-0.8016068860833313
-1.0692047047047046	-0.8009810321984799
-1.0664022022022022	-0.8003403002821934
-1.0635996996996997	-0.799712520906463
-1.0607971971971972	-0.7991211754426275
-1.0579946946946948	-0.7985780398443989
-1.0551921921921923	-0.798079412177423
-1.0523896896896896	-0.7976072278911874
-1.0495871871871871	-0.7971347099148065
-1.0467846846846847	-0.796634682649843
-1.0439821821821822	-0.7960878217897304
-1.0411796796796797	-0.7954881965928042
-1.038377177177177	-0.79484443476486
-1.0355746746746748	-0.7941763421471886
-1.032772172172172	-0.7935083067341696
-1.0299696696696696	-0.7928617952359409
-1.0271671671671672	-0.7922493962924989
-1.0243646646646647	-0.7916721678416581
-1.0215621621621622	-0.7911207950575899
-1.0187596596596595	-0.7905797321192692
-1.0159571571571573	-0.7900325659711364
-1.0131546546546546	-0.789466616349434
-1.0103521521521521	-0.7888753106695263
-1.0075496496496497	-0.7882579009210143
-1.0047471471471472	-0.787617197136973
-1.0019446446446447	-0.7869567373166092
-0.9991421421421421	-0.7862789098146657
-0.9963396396396396	-0.7855849677049853
-0.9935371371371371	-0.7848768742666715
-0.9907346346346346	-0.7841599194282091
-0.9879321321321322	-0.7834444842862968
-0.9851296296296297	-0.7827454779040389
-0.9823271271271271	-0.7820788234308482
-0.9795246246246246	-0.7814556360990073
-0.9767221221221221	-0.7808759307939743
-0.9739196196196196	-0.7803243250165882
-0.9711171171171171	-0.7797699443856857
-0.9683146146146147	-0.7791715836387029
-0.9655121121121122	-0.7784874543854586
-0.9627096096096096	-0.7776871293574297
-0.9599071071071071	-0.7767621889812518
-0.9571046046046046	-0.7757320384729031
-0.9543021021021021	-0.7746425023660778
-0.9514995995995996	-0.7735568309759827
-0.9486970970970972	-0.7725410619644171
-0.9458945945945947	-0.7716475333060085
-0.9430920920920921	-0.7709011193952843
-0.9402895895895895	-0.7702921648526837
-0.9374870870870871	-0.7697782617057353
-0.9346845845845846	-0.7692944967789016
-0.9318820820820821	-0.7687693602383301
-0.9290795795795797	-0.7681419082826708
-0.9262770770770771	-0.7673755042651214
-0.9234745745745746	-0.7664645908840328
-0.920672072072072	-0.7654330956745445
-0.9178695695695696	-0.7643255497600191
-0.9150670670670671	-0.7631940252129416
-0.9122645645645646	-0.7620849574255274
-0.9094620620620621	-0.7610295677190239
-0.9066595595595596	-0.7600401248767743
-0.9038570570570571	-0.7591122277718501
-0.9010545545545545	-0.7582313642784424
-0.898252052052052	-0.7573808335334761
-0.8954495495495496	-0.7565480487949062
-0.8926470470470471	-0.7557272120978995
-0.8898445445445445	-0.7549179559829352
-0.8870420420420421	-0.7541211673245266
-0.8842395395395396	-0.7533342522703652
-0.881437037037037	-0.7525482103421657
-0.8786345345345346	-0.7517480544744283
-0.8758320320320321	-0.7509166830986108
-0.8730295295295295	-0.7500408361299756
-0.870227027027027	-0.7491168131845625
-0.8674245245245246	-0.7481535658895406
-0.8646220220220221	-0.7471716327036176
-0.8618195195195195	-0.7461978582008948
-0.859017017017017	-0.7452573936759552
-0.8562145145145146	-0.7443655420985484
-0.853412012012012	-0.7435221903778009
-0.8506095095095095	-0.7427107851172396
-0.8478070070070071	-0.7419023210973312
-0.8450045045045045	-0.7410631431740289
-0.842202002002002	-0.7401640971334823
-0.8393994994994995	-0.7391881454385243
-0.8365969969969971	-0.7381341312510018
-0.8337944944944945	-0.7370157198546327
-0.830991991991992	-0.7358561877764953
-0.8281894894894896	-0.7346810839339669
-0.825386986986987	-0.7335113813850938
-0.8225844844844845	-0.7323593793693339
-0.819781981981982	-0.7312284570859374
-0.8169794794794795	-0.7301162659450391
-0.814176976976977	-0.7290196447211054
-0.8113744744744745	-0.727938937960702
-0.8085719719719721	-0.7268797157788378
-0.8057694694694695	-0.725851010507514
-0.802966966966967	-0.724860677134595
-0.8001644644644645	-0.7239097765522414
-0.797361961961962	-0.722988463289753
-0.7945594594594595	-0.7220754778008569
-0.791756956956957	-0.7211420992254034
-0.7889544544544544	-0.7201597385168719
-0.786151951951952	-0.719108854517883
-0.7833494494494495	-0.7179861286739557
-0.780546946946947	-0.716807159538439
-0.7777444444444445	-0.7156032817403462
-0.774941941941942	-0.7144130506534159
-0.7721394394394395	-0.7132708067288067
-0.7693369369369369	-0.7121958794082279
-0.7665344344344345	-0.7111859754086348
-0.763731931931932	-0.7102170748046249
-0.7609294294294294	-0.7092501027658087
-0.758126926926927	-0.7082424269984852
-0.7553244244244245	-0.7071605981826236
-0.752521921921922	-0.7059902698439655
-0.7497194194194194	-0.7047400929787505
-0.746916916916917	-0.7034383164362855
-0.7441144144144145	-0.7021232047973599
-0.7413119119119119	-0.7008304200511863
-0.7385094094094095	-0.6995815176332733
-0.735706906906907	-0.6983773372179167
-0.7329044044044044	-0.6971984393738878
-0.7301019019019019	-0.6960123898800803
-0.7272993993993995	-0.694785407540783
-0.724496896896897	-0.693494433494567
-0.7216943943943944	-0.6921355390426673
-0.718891891891892	-0.6907258130864509
-0.7160893893893895	-0.6892980506971206
-0.7132868868868869	-0.6878899731396059
-0.7104843843843844	-0.6865315438616242
-0.707681881881882	-0.6852345951669806
-0.7048793793793794	-0.6839882331452797
-0.7020768768768769	-0.6827615953314167
-0.6992743743743745	-0.681513125948591
-0.696471871871872	-0.6802034031460972
-0.6936693693693694	-0.6788073986185844
-0.6908668668668669	-0.6773222422846674
-0.6880643643643645	-0.6757680283246196
-0.6852618618618619	-0.6741814449150612
-0.6824593593593594	-0.6726043021437934
-0.679656856856857	-0.671070631616532
-0.6768543543543544	-0.6695964353185686
-0.6740518518518519	-0.6681752631939593
-0.6712493493493494	-0.6667809112255877
-0.6684468468468469	-0.6653762752650941
-0.6656443443443444	-0.6639254916587395
-0.6628418418418419	-0.6624055323297839
-0.6600393393393394	-0.6608136728822116
-0.6572368368368369	-0.6591686012211943
-0.6544343343343344	-0.657504927401673
-0.6516318318318319	-0.6558628583445392
-0.6488293293293294	-0.654276204183037
-0.6460268268268269	-0.6527622889740783
-0.6432243243243244	-0.6513166724347725
-0.6404218218218218	-0.6499141023558956
-0.6376193193193194	-0.6485152894703963
-0.6348168168168169	-0.6470774767948682
-0.6320143143143144	-0.6455658132677192
-0.6292118118118118	-0.6439624626446121
-0.6264093093093094	-0.642271139241132
-0.6236068068068069	-0.64051608727251
-0.6208043043043043	-0.6387360062069066
-0.6180018018018019	-0.6369746651196966
-0.6151992992992994	-0.635270648999944
-0.6123967967967968	-0.6336487190342179
-0.6095942942942943	-0.6321147088009845
-0.6067917917917919	-0.6306549191629723
-0.6039892892892894	-0.6292398827989238
-0.6011867867867868	-0.6278314027779874
-0.5983842842842844	-0.6263911218501289
-0.5955817817817819	-0.6248886513212935
-0.5927792792792793	-0.6233074879498006
-0.5899767767767768	-0.6216475040568504
-0.5871742742742744	-0.6199235848178118
-0.5843717717717718	-0.6181608496133245
-0.5815692692692693	-0.616387661552198
-0.5787667667667669	-0.6146281413269192
-0.5759642642642644	-0.612896035943315
-0.5731617617617618	-0.6111914939897
-0.5703592592592593	-0.6095016039265279
-0.5675567567567569	-0.607804599636723
-0.5647542542542543	-0.6060766528214513
-0.5619517517517518	-0.6042994174170719
-0.5591492492492494	-0.6024661974499488
-0.5563467467467468	-0.60058490049182
-0.5535442442442443	-0.5986767782663135
-0.5507417417417418	-0.5967711389108741
-0.5479392392392394	-0.5948974124095383
-0.5451367367367368	-0.5930767994370638
-0.5423342342342343	-0.5913159520951735
-0.5395317317317319	-0.5896046187224677
-0.5367292292292293	-0.587918055984907
-0.5339267267267268	-0.5862235939886183
-0.5311242242242243	-0.5844894677373695
-0.5283217217217218	-0.582693307940237
-0.5255192192192193	-0.5808277613873688
-0.5227167167167168	-0.5789015814905363
-0.5199142142142144	-0.5769359306287116
-0.5171117117117118	-0.5749571253221393
-0.5143092092092093	-0.5729881528259035
-0.5115067067067068	-0.5710416349355331
-0.5087042042042043	-0.5691163973316588
-0.5059017017017018	-0.5671985930282215
-0.5030991991991993	-0.5652668307998974
-0.5002966966966967	-0.5632994750352767
-0.4974941941941943	-0.5612816398392861
-0.4946916916916918	-0.559209604308122
-0.49188918918918934	-0.5570913422592928
-0.48908668668668676	-0.5549432402220235
-0.4862841841841843	-0.5527843835160301
-0.4834816816816818	-0.5506305648212639
-0.48067917917917924	-0.5484901493868544
-0.47787667667667677	-0.5463631397193841
-0.4750741741741743	-0.5442435222700687
-0.4722716716716717	-0.5421237203738757
-0.46946916916916925	-0.539999190328642
-0.4666666666666668	-0.537871175761534
-0.4638641641641643	-0.5357463898799499
-0.46106166166166174	-0.5336336451530617
-0.45825915915915927	-0.5315387235550911
-0.4554566566566568	-0.5294595871475448
-0.4526541541541542	-0.5273840420711808
-0.44985165165165175	-0.525291152913591
-0.4470491491491493	-0.5231563349842708
-0.4442466466466467	-0.5209586241268045
-0.44144414414414423	-0.518687673914557
-0.43864164164164177	-0.5163479387590717
-0.4358391391391393	-0.5139583460328687
-0.4330366366366367	-0.5115472752793965
-0.43023413413413425	-0.5091443242122278
-0.4274316316316318	-0.5067715497831716
-0.4246291291291292	-0.5044371688903455
-0.42182662662662673	-0.5021339413579101
-0.41902412412412426	-0.4998428698821179
-0.4162216216216217	-0.49754097797930286
-0.4134191191191192	-0.4952104317363626
-0.41061661661661675	-0.4928457070158926
-0.4078141141141143	-0.49045610860738453
-0.4050116116116117	-0.48806254782180264
-0.40220910910910923	-0.48568954230066314
-0.39940660660660665	-0.48335519418554196
-0.3966041041041042	-0.48106277567800837
-0.3938016016016017	-0.47879715361281056
-0.39099909909909925	-0.4765277058776835
-0.3881965965965968	-0.47421713512915353
-0.3853940940940943	-0.4718334393044043
-0.3825915915915916	-0.4693610181212468
-0.37978908908908915	-0.46680696894695234
-0.3769865865865867	-0.4642000862981112
-0.3741840840840842	-0.46158247543657
-0.37138158158158174	-0.4589962283473844
-0.3685790790790793	-0.4564694184393763
-0.3657765765765768	-0.4540060987443693
-0.3629740740740741	-0.45158383971969557
-0.36017157157157165	-0.44915995282171056
-0.3573690690690692	-0.44668468373148473
-0.3545665665665667	-0.4441172755466799
-0.35176406406406424	-0.44143971199983295
-0.3489615615615618	-0.4386635532088168
-0.3461590590590591	-0.43582741258407814
-0.3433565565565566	-0.43298561892363596
-0.34055405405405414	-0.43019148995308243
-0.3377515515515517	-0.42748046226453423
-0.3349490490490492	-0.42485846587169634
-0.33214654654654674	-0.422299332165587
-0.32934404404404427	-0.41975218564978267
-0.3265415415415416	-0.4171566041466234
-0.3237390390390391	-0.414460860463694
-0.32093653653653664	-0.4116375771161815
-0.3181340340340342	-0.40869194639567147
-0.3153315315315317	-0.4056600189620638
-0.31252902902902924	-0.40259768254147416
-0.30972652652652655	-0.399563837265503
-0.3069240240240241	-0.39660301346719806
-0.3041215215215216	-0.39373274105164136
-0.30131901901901914	-0.3909393822234379
-0.2985165165165167	-0.3881834256023191
-0.2957140140140142	-0.38541229492219387
-0.29291151151151174	-0.38257648275810474
-0.29010900900900904	-0.37964395979863913
-0.2873065065065066	-0.3766085520920145
-0.2845040040040041	-0.37349002649057866
-0.28170150150150164	-0.3703262818289443
-0.27889899899899917	-0.3671604520865389
-0.2760964964964967	-0.364027148326016
-0.27329399399399423	-0.36094210669629145
-0.27049149149149154	-0.35789823241318525
-0.2676889889889891	-0.35486890590939213
-0.2648864864864866	-0.3518171551098356
-0.26208398398398414	-0.34870760308034277
-0.25928148148148167	-0.3455174551292276
-0.2564789789789792	-0.3422433161137459
-0.2536764764764765	-0.3389020784553128
-0.25087397397397404	-0.335525981834989
-0.24807147147147157	-0.33215362302941503
-0.2452689689689691	-0.3288197058536562
-0.24246646646646663	-0.32554643331205024
-0.23966396396396417	-0.3223387190296115
-0.2368614614614617	-0.3191841382292849
-0.234058958958959	-0.316057175294766
-0.23125645645645654	-0.3129262548854692
-0.22845395395395407	-0.3097615224196628
-0.2256514514514516	-0.30654142418622926
-0.22284894894894913	-0.30325670160926693
-0.22004644644644666	-0.2999112219601498
-0.2172439439439442	-0.2965198659332149
-0.2144414414414415	-0.2931042904238081
-0.21163893893893904	-0.289687694840497
-0.20883643643643657	-0.28628975135472134
-0.2060339339339341	-0.2829226835500279
-0.20323143143143163	-0.27958917667593597
-0.20042892892892916	-0.27628243833505617
-0.19762642642642647	-0.2729883358380051
-0.194823923923924	-0.269689140497397
-0.19202142142142153	-0.2663680506848036
-0.18921891891891907	-0.26301341662508926
-0.1864164164164166	-0.25962154396566284
-0.18361391391391413	-0.2561971886217714
-0.18081141141141166	-0.2527513876590745
-0.17800890890890897	-0.2492970152994024
-0.1752064064064065	-0.24584322159279648
-0.17240390390390403	-0.2423904547480821
-0.16960140140140156	-0.23892785582661527
-0.1667988988988991	-0.2354343259069873
-0.16399639639639663	-0.23188355907406133
-0.16119389389389416	-0.22825206019995523
-0.15839139139139147	-0.22452801134133216
-0.155588888888889	-0.22071822250492248
-0.15278638638638653	-0.2168505899946715
-0.14998388388388406	-0.21297054057137188
-0.1471813813813816	-0.20913162922253722
-0.14437887887887912	-0.20538230954873507
-0.14157637637637643	-0.20175232871618642
-0.13877387387387397	-0.19824270965424035
-0.1359713713713715	-0.1948226180643458
-0.13316886886886903	-0.19143467294462202
-0.13036636636636656	-0.18800789987665595
-0.1275638638638641	-0.18447522960168944
-0.12476136136136162	-0.18079091972788666
-0.12195885885885893	-0.17694303535311745
-0.11915635635635646	-0.17295730466254822
-0.116353853853854	-0.16889097602810266
-0.11355135135135153	-0.16481809437940467
-0.11074884884884906	-0.16081007051640261
-0.10794634634634659	-0.15691680329216168
-0.10514384384384412	-0.15315350680828993
-0.10234134134134143	-0.14949681288217925
-0.09953883883883896	-0.14589112429439152
-0.09673633633633649	-0.14226334874864918
-0.09393383383383402	-0.1385418763869629
-0.09113133133133156	-0.13467461920505563
-0.08832882882882909	-0.13064137604586415
-0.0855263263263264	-0.1264575409009066
-0.08272382382382393	-0.12216867426433656
-0.07992132132132146	-0.11783795052357676
-0.07711881881881899	-0.1135302634200432
-0.07431631631631652	-0.10929735672325339
-0.07151381381381405	-0.1051676691182327
-0.06871131131131158	-0.1011429419928138
-0.0659088088088089	-0.09720159936810814
-0.06310630630630643	-0.09330710308884418
-0.06030380380380396	-0.08941841475381694
-0.05750130130130149	-0.08549958475929406
-0.05469879879879902	-0.08152624464485217
-0.05189629629629655	-0.07748805047965877
-0.04909379379379408	-0.07338744363190895
-0.04629129129129139	-0.06923604031784693
-0.043488788788788924	-0.06505029382741036
-0.040686286286286455	-0.06084779489302518
-0.037883783783783986	-0.05664489912886209
-0.03508128128128152	-0.052455619619876166
-0.03227877877877905	-0.04829120242048236
-0.02947627627627636	-0.04415968780276833
-0.02667377377377389	-0.040065041987359974
-0.02387127127127142	-0.03600595014593523
-0.021068768768768953	-0.031974835239424154
-0.018266266266266484	-0.027957876113372682
-0.015463763763764016	-0.023936626508497375
-0.012661261261261547	-0.019891329730654283
-0.009858758758758857	-0.015805368883206047
-0.007056256256256388	-0.011669745135587137
-0.004253753753753919	-0.007486261322486357
-0.0014512512512514508	-0.003268313508703127
0.0013512512512510177	0.0009611910484695163
0.004153753753753486	0.005174456223467283
0.006956256256255955	0.009344876703417047
0.009758758758758646	0.013453051543968935
0.012561261261261114	0.0174912155358519
0.015363763763763583	0.02146501667162189
0.01816626626626605	0.025392297305174654
0.02096876876876852	0.029299315634553832
0.02377127127127099	0.03321543820279911
0.02657377377377368	0.037167587576832646
0.029376276276276148	0.0411756112589031
0.032178778778778616	0.04524934002395018
0.034981281281281085	0.04938759531900339
0.03778378378378355	0.05357896297004036
0.04058628628628602	0.057803893246357665
0.04338878878878849	0.062037639520814716
0.04619129129129118	0.06625364288119691
0.04899379379379365	0.07042709227483578
0.05179629629629612	0.07453843355158206
0.05459879879879859	0.0785765231344669
0.057401301301301055	0.0825409652853976
0.060203803803803524	0.08644304660045085
0.06300630630630621	0.09030471586493345
0.06580880880880868	0.09415533447337512
0.06861131131131115	0.09802642939730105
0.07141381381381362	0.1019452946096735
0.07421631631631609	0.10592880678928723
0.07701881881881856	0.10997903520798565
0.07982132132132103	0.11408199290564834
0.08262382382382372	0.11821019093917043
0.08542632632632619	0.12232867102191738
0.08822882882882865	0.12640317922055727
0.09103133133133112	0.1304084220267203
0.09383383383383359	0.13433417236249287
0.09663633633633606	0.13818747042539975
0.09943883883883853	0.14199019651692696
0.10224134134134122	0.14577260073307427
0.10504384384384369	0.1495645731869933
0.10784634634634616	0.1533871557316636
0.11064884884884862	0.15724679031094532
0.11345135135135109	0.16113404172349924
0.11625385385385356	0.16502722639386144
0.11905635635635625	0.16889990274269906
0.12185885885885872	0.17272997664011852
0.12466136136136119	0.17650762068169157
0.12746386386386366	0.1802394855098955
0.13026636636636613	0.18394773398887884
0.1330688688688686	0.18766395888734108
0.13587137137137106	0.19141960593870438
0.13867387387387375	0.19523565169943458
0.14147637637637622	0.19911463335113735
0.1442788788788787	0.20303757209138512
0.14708138138138116	0.20696701141457144
0.14988388388388363	0.2108556693386893
0.1526863863863861	0.2146585646154059
0.15548888888888857	0.21834539080905863
0.15829139139139126	0.22190969957111537
0.16109389389389372	0.225372195832057
0.1638963963963962	0.2287769587827677
0.16669889889889866	0.2321812838266198
0.16950140140140113	0.2356415854870251
0.1723039039039036	0.2391989332482396
0.1751064064064063	0.242867994698317
0.17790890890890876	0.24663236219185336
0.18071141141141123	0.2504476362842149
0.1835139139139137	0.2542516438710461
0.18631641641641616	0.25797930305269595
0.18911891891891863	0.26157840437791713
0.1919214214214211	0.2650222950617494
0.1947239239239238	0.26831621584312504
0.19752642642642626	0.2714956609565129
0.20032892892892873	0.27461719240388366
0.2031314314314312	0.27774410020424384
0.20593393393393367	0.28093063982825484
0.20873643643643613	0.2842089347978563
0.2115389389389386	0.28758190377484877
0.2143414414414413	0.2910239465287165
0.21714394394394376	0.29448903707683366
0.21994644644644623	0.2979238915476956
0.2227489489489487	0.3012825467840812
0.22555145145145117	0.3045383725276098
0.22835395395395364	0.307690332551638
0.23115645645645633	0.3107619838640784
0.2339589589589588	0.3137937803889411
0.23676146146146126	0.31683113091299114
0.23956396396396373	0.3199118054011889
0.2423664664664662	0.3230563573497151
0.24516896896896867	0.32626421631928004
0.24797147147147114	0.3295163131428268
0.25077397397397383	0.33278307669194895
0.2535764764764763	0.33603500631586547
0.25637897897897877	0.33925228412012415
0.25918148148148124	0.3424302787001245
0.2619839839839837	0.34557918855178094
0.2647864864864862	0.34871804066471773
0.26758898898898864	0.35186517120681804
0.27039149149149133	0.3550285511433698
0.2731939939939938	0.35819946528033575
0.27599649649649627	0.3613520361032166
0.27879899899899874	0.36444920534852904
0.2816015015015012	0.36745363429682143
0.2844040040040037	0.370340250559517
0.28720650650650636	0.37310643107009017
0.29000900900900883	0.3757763400653347
0.2928115115115113	0.37839760930736244
0.29561401401401377	0.3810308592942887
0.29841651651651624	0.3837348002221023
0.3012190190190187	0.3865511111535414
0.3040215215215212	0.38949349850996845
0.30682402402402387	0.39254419205778934
0.30962652652652634	0.39565898162573143
0.3124290290290288	0.3987793859536842
0.3152315315315313	0.40184844823586197
0.31803403403403374	0.40482561611112083
0.3208365365365362	0.4076965008607492
0.3236390390390387	0.4104749050509461
0.32644154154154137	0.413196852142611
0.32924404404404384	0.4159087107537483
0.3320465465465463	0.41865315397367286
0.3348490490490488	0.42145714353729563
0.33765155155155124	0.4243252832133279
0.3404540540540537	0.4272400615285376
0.3432565565565564	0.43016831766804264
0.34605905905905887	0.4330714255823046
0.34886156156156134	0.43591576853261693
0.3516640640640638	0.43868031515707884
0.3544665665665663	0.44135936096731104
0.35726906906906875	0.4439602876790754
0.3600715715715712	0.44649788026185044
0.3628740740740739	0.44898775469654695
0.3656765765765764	0.45144147289320347
0.36847907907907884	0.4538649995699999
0.3712815815815813	0.45626066840348767
0.3740840840840838	0.4586313439497872
0.37688658658658625	0.46098454998551774
0.3796890890890887	0.463334327596441
0.3824915915915914	0.46569949328465526
0.3852940940940939	0.4680984538643957
0.38809659659659634	0.470542244835407
0.3908990990990988	0.47302841383790933
0.3937016016016013	0.4755383795125077
0.39650410410410375	0.47803990066848834
0.39930660660660644	0.4804945966242773
0.4021091091091089	0.4828686379607175
0.4049116116116114	0.4851434203958432
0.40771411411411385	0.48732273360381223
0.4105166166166163	0.4894338036913345
0.4133191191191188	0.49152138955735875
0.41612162162162125	0.493636288727009
0.41892412412412394	0.4958214504544235
0.4217266266266264	0.4980997846542871
0.4245291291291289	0.5004673744711307
0.42733163163163135	0.5028942387664033
0.4301341341341338	0.5053325266641862
0.4329366366366363	0.5077297723122591
0.435739139139139	0.5100433095434834
0.43854164164164144	0.5122516271015366
0.4413441441441439	0.5143594300609879
0.4441466466466464	0.5163951377712385
0.44694914914914885	0.5184018586535011
0.4497516516516513	0.5204248026367047
0.4525541541541538	0.5224990281384606
0.4553566566566565	0.524641108490202
0.45815915915915895	0.5268468883954995
0.4609616616616614	0.529095481652412
0.4637641641641639	0.5313577124460994
0.46656666666666635	0.5336059496254177
0.4693691691691688	0.5358220968428334
0.4721716716716713	0.5380013822211477
0.474974174174174	0.5401511844748763
0.47777667667667645	0.542285861007496
0.4805791791791789	0.5444198128696479
0.4833816816816814	0.5465614239762004
0.48618418418418385	0.5487099604061241
0.4889866866866863	0.5508562612044017
0.491789189189189	0.5529865838124962
0.4945916916916915	0.5550878299461246
0.49739419419419395	0.557151975195333
0.5001966966966964	0.5591779783198453
0.5029991991991989	0.5611705537541465
0.5058017017017014	0.5631365111759193
0.5086042042042038	0.5650803819373444
0.5114067067067065	0.5670013645709208
0.514209209209209	0.568893099209759
0.5170117117117115	0.5707466121377262
0.5198142142142139	0.5725553994349664
0.5226167167167164	0.574320578813674
0.5254192192192189	0.576053761899386
0.5282217217217213	0.5777759455054224
0.531024224224224	0.5795121085108093
0.5338267267267265	0.5812828595105374
0.536629229229229	0.5830958072968561
0.5394317317317314	0.5849398012153909
0.5422342342342339	0.5867845656200468
0.5450367367367364	0.5885866634069533
0.547839239239239	0.5903006505475351
0.5506417417417415	0.5918924099458208
0.553444244244244	0.5933506357581174
0.5562467467467465	0.5946926816291842
0.5590492492492489	0.595962487685207
0.5618517517517514	0.597220639572757
0.5646542542542539	0.5985290686466455
0.5674567567567566	0.599934686333856
0.570259259259259	0.6014567574512213
0.5730617617617615	0.6030818486739936
0.575864264264264	0.6047680022325236
0.5786667667667664	0.6064570407536364
0.5814692692692689	0.6080914576037808
0.5842717717717714	0.6096309586591943
0.587074274274274	0.6110638377661409
0.5898767767767765	0.6124099574202051
0.592679279279279	0.6137146707028127
0.5954817817817815	0.6150357549705304
0.5982842842842839	0.6164274770787602
0.6010867867867866	0.6179266426837434
0.6038892892892889	0.619544691292167
0.6066917917917916	0.6212678638317075
0.6094942942942938	0.6230648618927574
0.6122967967967965	0.6248990798141466
0.6150992992992992	0.6267411625103122
0.6179018018018014	0.6285777242886872
0.6207043043043041	0.6304134949906578
0.6235068068068064	0.6322664430932453
0.6263093093093091	0.6341577985470956
0.6291118118118113	0.636100585061393
0.631914314314314	0.6380907347607556
0.6347168168168167	0.6401039686025137
0.6375193193193189	0.6420996969716775
0.6403218218218216	0.6440308714597105
0.6431243243243239	0.6458567614453317
0.6459268268268266	0.6475546646337142
0.6487293293293288	0.6491268825610019
0.6515318318318315	0.6506007732247865
0.6543343343343342	0.6520218377477403
0.6571368368368364	0.6534419117042342
0.6599393393393391	0.6549059502364091
0.6627418418418414	0.6564411979820202
0.6655443443443441	0.6580516684185956
0.6683468468468463	0.6597191431720516
0.671149349349349	0.661409915223832
0.6739518518518517	0.6630848744841333
0.6767543543543539	0.6647097556030671
0.6795568568568566	0.6662626245759526
0.6823593593593589	0.6677368183345281
0.6851618618618616	0.6691391419892608
0.6879643643643643	0.6704846252791069
0.6907668668668665	0.6717900649126445
0.6935693693693692	0.6730686770314865
0.6963718718718714	0.6743274922983666
0.6991743743743741	0.6755679467579712
0.7019768768768764	0.6767889015509966
0.7047793793793791	0.6779904946603051
0.7075818818818818	0.6791770553517182
0.710384384384384	0.6803578162986651
0.7131868868868867	0.6815451167878316
0.7159893893893889	0.6827508274520547
0.7187918918918916	0.6839824537885274
0.7215943943943939	0.6852405287543656
0.7243968968968966	0.6865184358626933
0.7271993993993993	0.6878048923212875
0.7300019019019015	0.6890883042100815
0.7328044044044042	0.690361455674549
0.7356069069069064	0.6916247880172748
0.7384094094094091	0.6928869456130269
0.7412119119119114	0.6941621761611112
0.7440144144144141	0.6954652637008737
0.7468169169169168	0.696805570662829
0.749619419419419	0.6981821602625966
0.7524219219219217	0.6995817209699092
0.755224424424424	0.700980192869528
0.7580269269269266	0.7023478616862505
0.7608294294294289	0.7036566004803722
0.7636319319319316	0.7048872436267326
0.7664344344344343	0.7060349871534494
0.7692369369369365	0.7071112460091397
0.7720394394394392	0.7081413913201583
0.7748419419419414	0.7091589352924206
0.7776444444444441	0.7101976904949251
0.7804469469469468	0.711283936749486
0.7832494494494491	0.712430562193992
0.7860519519519518	0.7136345570917593
0.788854454454454	0.7148783252123622
0.7916569569569567	0.7161343080565163
0.794459459459459	0.7173716513004835
0.7972619619619616	0.7185632571455232
0.8000644644644643	0.7196916153001356
0.8028669669669666	0.7207522235385629
0.8056694694694693	0.7217540470633185
0.8084719719719715	0.7227171459691204
0.8112744744744742	0.7236681666982305
0.8140769769769765	0.7246347484063429
0.8168794794794791	0.7256400070413982
0.8196819819819818	0.7266981513916555
0.8224844844844841	0.727812010079336
0.8252869869869868	0.7289728689045197
0.828089489489489	0.7301625927364631
0.8308919919919917	0.7313575891396745
0.833694494494494	0.7325338166817966
0.8364969969969966	0.7336718084530419
0.8392994994994993	0.7347606289805573
0.8421020020020016	0.7357998516544276
0.8449045045045043	0.7367990359764085
0.8477070070070065	0.7377747442350513
0.8505095095095092	0.7387457507525399
0.8533120120120115	0.7397276086499937
0.8561145145145141	0.7407279940425039
0.8589170170170168	0.7417441403263859
0.8617195195195191	0.7427631929315986
0.8645220220220218	0.7437655561083378
0.867324524524524	0.7447304620467478
0.8701270270270267	0.745642308656817
0.872929529529529	0.7464960003443705
0.8757320320320316	0.7472997057453116
0.8785345345345343	0.748074096728844
0.8813370370370366	0.74884808885006
0.8841395395395393	0.7496520975763915
0.8869420420420415	0.750510565110742
0.8897445445445442	0.7514357720793056
0.8925470470470469	0.7524246364905323
0.8953495495495492	0.7534593981255391
0.8981520520520518	0.7545120178272875
0.9009545545545541	0.7555510977843704
0.9037570570570568	0.7565494487952941
0.906559559559559	0.7574902890455809
0.9093620620620617	0.7583704899272865
0.9121645645645644	0.7592001512924424
0.9149670670670667	0.7599988282290372
0.9177695695695693	0.7607896367279049
0.9205720720720716	0.7615929790495616
0.9233745745745743	0.762421619787203
0.9261770770770765	0.7632783401324549
0.9289795795795792	0.7641565754784854
0.9317820820820819	0.7650435605608236
0.9345845845845842	0.7659248295428956
0.9373870870870868	0.7667886312804927
0.9401895895895891	0.7676289792013976
0.9429920920920918	0.7684465798653863
0.945794594594594	0.7692475894405975
0.9485970970970967	0.7700408075152861
0.9513995995995994	0.770834337924817
0.9542021021021017	0.7716328189291187
0.9570046046046043	0.7724360554880337
0.9598071071071066	0.7732393824889053
0.9626096096096093	0.7740355196060412
0.9654121121121115	0.774817222485081
0.9682146146146142	0.7755798213147614
0.9710171171171169	0.7763228159157659
0.9738196196196192	0.777050026714094
0.9766221221221218	0.7777682729911551
0.9794246246246241	0.7784850185953248
0.9822271271271268	0.779205753706138
0.985029629629629	0.7799319767470064
0.9878321321321317	0.7806604775116537
0.9906346346346344	0.7813842460823542
0.9934371371371367	0.7820948443743426
0.9962396396396394	0.7827856110486947
0.9990421421421416	0.7834547569532774
1.0018446446446443	0.7841073437565926
1.004647147147147	0.7847553599701235
1.0074496496496492	0.7854155801931694
1.010252152152152	0.7861055090464167
1.0130546546546542	0.7868383145086514
1.0158571571571569	0.7876180748449008
1.018659659659659	0.7884367570875516
1.0214621621621618	0.7892740442502207
1.0242646646646645	0.7901004676545403
1.0270671671671667	0.7908834233760852
1.0298696696696694	0.7915947843889668
1.0326721721721717	0.7922182169129474
1.0354746746746744	0.7927541803736818
1.0382771771771766	0.7932210300189553
1.0410796796796793	0.7936515847594655
1.043882182182182	0.7940857450089056
1.0466846846846842	0.7945609105155765
1.049487187187187	0.7951027018840685
1.0522896896896892	0.7957185672518696
1.0550921921921919	0.7963961758840464
1.057894694694694	0.7971072089153431
1.0606971971971968	0.7978156025556338
1.0634996996996995	0.7984879397301928
1.0663022022022017	0.7991029550134406
1.0691047047047044	0.7996572808053616
1.0719072072072067	0.8001656212667242
1.0747097097097094	0.8006552115692416
1.0775122122122116	0.8011562079706028
1.0803147147147143	0.8016909973095345
1.083117217217217	0.8022658626638558
1.0859197197197192	0.8028678095142261
1.088722222222222	0.803467797870962
1.0915247247247242	0.8040296020481272
1.0943272272272269	0.8045216650512746
1.097129729729729	0.8049282360779755
1.0999322322322318	0.8052561576927413
1.1027347347347345	0.8055349225499301
1.1055372372372367	0.805809684163662
1.1083397397397394	0.806129140242913
1.1111422422422417	0.8065318915767775
1.1139447447447444	0.8070354524843748
1.116747247247247	0.8076313358916509
1.1195497497497493	0.8082877711953587
1.122352252252252	0.8089592200652512
1.1251547547547542	0.8095997042291042
1.127957257257257	0.810175755490103
1.1307597597597592	0.8106749469044403
1.1335622622622619	0.811107429223423
1.1363647647647646	0.8115002050067825
1.1391672672672668	0.8118862641276741
1.1419697697697695	0.812292381992459
1.1447722722722717	0.8127297796215224
1.1475747747747744	0.8131908216402663
1.1503772772772767	0.8136528219281732
1.1531797797797794	0.81408754625382
1.155982282282282	0.8144729916938764
1.1587847847847843	0.8148031792808456
1.161587287287287	0.815092325286397
1.1643897897897892	0.815371664100638
1.167192292292292	0.8156797462852158
1.1699947947947942	0.8160493616761493
1.1727972972972969	0.816495532875866
1.1755997997997996	0.8170088203514195
1.1784023023023018	0.8175565118628899
1.1812048048048045	0.818091672211139
1.1840073073073067	0.8185673673924143
1.1868098098098094	0.8189515520368403
1.1896123123123117	0.8192377553065938
1.1924148148148144	0.8194479664495987
1.195217317317317	0.819626611121652
1.1980198198198193	0.819827409817403
1.200822322322322	0.8200972581846507
1.2036248248248242	0.8204622774124828
1.206427327327327	0.8209205037261728
1.2092298298298296	0.8214435327698538
1.2120323323323319	0.821986513970266
1.2148348348348346	0.8225031673914696
1.2176373373373368	0.8229608731178738
1.2204398398398395	0.8233508972947743
1.2232423423423417	0.8236904608265564
1.2260448448448444	0.8240160757330262
1.2288473473473471	0.8243704630510174
1.2316498498498494	0.8247874655981253
1.234452352352352	0.8252799882887252
1.2372548548548543	0.8258349452577545
1.240057357357357	0.8264168326214558
1.2428598598598593	0.8269786756588872
1.245662362362362	0.8274766779032886
1.2484648648648646	0.8278837246598639
1.2512673673673669	0.8281973373216635
1.2540698698698696	0.8284395664442085
1.2568723723723718	0.8286490013433856
1.2596748748748745	0.8288676584004593
1.2624773773773768	0.8291271372181402
1.2652798798798794	0.8294385854845248
1.2680823823823821	0.8297896716994705
1.2708848848848844	0.8301494059953132
1.273687387387387	0.8304790733763359
1.2764898898898893	0.8307456008461813
1.279292392392392	0.830932986573096
1.2820948948948943	0.831048161377716
1.284897397397397	0.8311195387450421
1.2876998998998996	0.8311888839779874
1.2905024024024019	0.831299208239437
1.2933049049049046	0.8314825148911063
1.2961074074074068	0.8317510831414456
1.2989099099099095	0.8320946858655882
1.3017124124124118	0.8324841890600678
1.3045149149149144	0.8328800380568787
1.3073174174174171	0.8332428185197075
1.3101199199199194	0.8335427536348353
1.312922422422422	0.8337656714523336
1.3157249249249243	0.8339143255617182
1.318527427427427	0.8340054624680513
1.3213299299299297	0.8340641859773413
1.324132432432432	0.8341176390194709
1.3269349349349346	0.834189753934335
1.3297374374374369	0.8342980318972147
1.3325399399399396	0.8344523819424077
1.3353424424424418	0.8346553624367715
1.3381449449449445	0.8349029573443008
1.3409474474474472	0.8351852917337204
1.3437499499499495	0.8354872379057514
1.3465524524524521	0.8357893661662127
1.3493549549549544	0.8360698670553011
1.352157457457457	0.8363077905136019
1.3549599599599593	0.8364873077927684
1.357762462462462	0.8366019847876406
1.3605649649649647	0.8366576113687968
1.363367467467467	0.8366722297718504
1.3661699699699696	0.8366727097789187
1.368972472472472	0.8366883398483125
1.3717749749749746	0.8367430526775397
1.3745774774774768	0.8368486314142171
1.3773799799799795	0.8370012123404058
1.3801824824824822	0.8371825304092281
1.3829849849849845	0.8373658743694163
1.3857874874874871	0.8375251065895173
1.3885899899899894	0.8376439275425254
1.391392492492492	0.8377222812001379
1.3941949949949943	0.8377775719524918
1.396997497497497	0.8378399948386137
1.3998	0.8379432496761949
1.3999	0.8388427283450753
1.3971003028053077	0.8385960281963308
1.3943006056106155	0.8382836968584418
1.3915009084159233	0.8379346262014035
1.3887012112212311	0.8375872400139276
1.385901514026539	0.8372778318177319
1.3831018168318467	0.8370294974379611
1.3803021196371545	0.8368454340076077
1.3775024224424628	0.8367089453902744
1.3747027252477706	0.8365902672145009
1.3719030280530784	0.8364579719842004
1.3691033308583862	0.8362910727367969
1.366303633663694	0.836087588346013
1.3635039364690018	0.8358664276548473
1.3607042392743096	0.8356616573581207
1.3579045420796174	0.835510814585411
1.3551048448849252	0.8354410324603473
1.352305147690233	0.83545763457227
1.3495054504955408	0.8355391902049584
1.3467057533008486	0.8356409943214165
1.3439060561061564	0.8357061982721068
1.3411063589114642	0.835681273972961
1.338306661716772	0.8355309995547147
1.3355069645220798	0.8352482214649359
1.3327072673273876	0.8348552728016201
1.3299075701326954	0.8343965859771345
1.3271078729380033	0.8339248576101356
1.324308175743311	0.8334851759344818
1.3215084785486189	0.833102131266069
1.3187087813539267	0.8327739033839386
1.3159090841592345	0.8324750052810163
1.3131093869645423	0.8321665347471396
1.31030968976985	0.8318103811828782
1.3075099925751579	0.8313826409884028
1.3047102953804657	0.8308818841126043
1.3019105981857735	0.8303297275065297
1.2991109009910813	0.8297637771818944
1.296311203796389	0.8292255156492615
1.293511506601697	0.8287473007445303
1.2907118094070047	0.8283427990939695
1.2879121122123125	0.8280038893958972
1.2851124150176203	0.8277048107732085
1.282312717822928	0.8274118886374047
1.279513020628236	0.8270953740559984
1.2767133234335437	0.8267393689255189
1.2739136262388515	0.826346627924564
1.2711139290441593	0.8259369022222001
1.2683142318494671	0.8255397404907525
1.265514534654775	0.8251845027156651
1.2627148374600827	0.8248911510693163
1.2599151402653905	0.8246649167574008
1.2571154430706983	0.8244964115471932
1.2543157458760061	0.8243667343008279
1.251516048681314	0.8242553485706455
1.2487163514866217	0.8241476031621954
1.2459166542919295	0.8240390339344856
1.2431169570972374	0.8239348966963868
1.2403172599025452	0.8238452394066209
1.237517562707853	0.8237775396260191
1.2347178655131608	0.8237298829624332
1.2319181683184686	0.823687497175734
1.2291184711237764	0.8236242465706086
1.2263187739290842	0.8235088735714802
1.223519076734392	0.8233140086690016
1.2207193795396998	0.8230248963969201
1.2179196823450076	0.8226447944689089
1.2151199851503154	0.8221950976383574
1.2123202879556232	0.821710030366279
1.209520590760931	0.8212276063723571
1.2067208935662388	0.820779810343996
1.2039211963715466	0.8203851731184428
1.2011214991768548	0.8200460148965392
1.1983218019821626	0.8197509480642202
1.1955221047874705	0.8194813697225892
1.1927224075927783	0.819219305018363
1.189922710398086	0.8189535788340043
1.1871230132033939	0.8186820321208778
1.1843233160087017	0.8184090893270403
1.1815236188140095	0.8181398412498494
1.1787239216193173	0.8178732445084297
1.175924224424625	0.8175975088759181
1.1731245272299329	0.8172900438746029
1.1703248300352407	0.8169226859893296
1.1675251328405485	0.8164709001767709
1.1647254356458563	0.815923972611448
1.161925738451164	0.8152925141844666
1.159126041256472	0.8146101783467352
1.1563263440617797	0.8139282226213613
1.1535266468670875	0.8133038652187299
1.1507269496723953	0.8127855345925538
1.147927252477703	0.8123993423563911
1.145127555283011	0.8121409784291934
1.1423278580883187	0.8119757285420292
1.1395281608936265	0.8118469018242023
1.1367284636989343	0.8116903947391769
1.1339287665042421	0.8114512311158137
1.13112906930955	0.81109731630426
1.1283293721148577	0.8106265198064613
1.1255296749201655	0.8100652682018847
1.1227299777254733	0.8094594185292184
1.1199302805307811	0.8088604614684491
1.117130583336089	0.8083113585244757
1.1143308861413967	0.8078361805932882
1.1115311889467046	0.8074362809739408
1.1087314917520124	0.8070935178157348
1.1059317945573202	0.8067787915057013
1.103132097362628	0.8064626160539291
1.1003324001679358	0.8061240726006234
1.0975327029732436	0.8057553587806436
1.0947330057785514	0.8053608929891245
1.0919333085838592	0.8049519182194421
1.089133611389167	0.8045390817200608
1.0863339141944748	0.804126034497207
1.0835342169997826	0.8037065428112138
1.0807345198050904	0.8032661727176102
1.0779348226103982	0.8027878392689716
1.075135125415706	0.8022590479397625
1.0723354282210138	0.8016780153995549
1.0695357310263216	0.8010562537815521
1.0667360338316294	0.8004164782854342
1.0639363366369372	0.7997863847647813
1.061136639442245	0.7991903364178424
1.0583369422475528	0.7986417692766105
1.0555372450528606	0.7981389094798158
1.0527375478581684	0.7976652767269297
1.0499378506634762	0.7971948278185423
1.047138153468784	0.7967000403620896
1.0443384562740918	0.7961602844236425
1.0415387590793996	0.7955677939246497
1.0387390618847074	0.7949294194750891
1.0359393646900152	0.7942637958886183
1.033139667495323	0.7935950744501777
1.0303399703006308	0.7929454299121135
1.0275402731059387	0.7923288108941229
1.0247405759112465	0.7917478092749172
1.0219408787165543	0.7911943305606232
1.0191411815218625	0.7906534062006036
1.0163414843271703	0.7901084854930956
1.0135417871324781	0.7895462193547766
1.010742089937786	0.7889591768287834
1.0079423927430937	0.7883459100137169
1.0051426955484015	0.7877088985492724
1.0023429983537093	0.7870517157801129
0.9995433011590171	0.7863769515559411
0.9967436039643249	0.785685938782899
0.9939439067696327	0.7849803745109863
0.9911442095749405	0.7842649066202713
0.9883445123802483	0.7835491148733131
0.9855448151855561	0.7828473527243396
0.982745117990864	0.7821756727449269
0.9799454207961718	0.7815462814587172
0.9771457236014796	0.7809611982411346
0.9743460264067874	0.7804075256043879
0.9715463292120952	0.7798566216213403
0.968746632017403	0.7792684402959217
0.9659469348227108	0.7786006504239382
0.9631472376280186	0.7778203946187354
0.9603475404333264	0.7769153257276811
0.9575478432386342	0.7759003406637174
0.954748146043942	0.7748173894419369
0.9519484488492498	0.7737276446874355
0.9491487516545576	0.7726976115325308
0.9463490544598654	0.7717827147079732
0.9435493572651732	0.771012868984418
0.940749660070481	0.7703841668034684
0.9379499628757888	0.7698591718985486
0.9351502656810966	0.7693758707790985
0.9323505684864044	0.7688628489903169
0.9295508712917122	0.7682564943157838
0.92675117409702	0.7675155278808573
0.9239514769023278	0.7666290682315802
0.9211517797076356	0.7656164386704373
0.9183520825129434	0.7645193866896801
0.9155523853182512	0.7633895198573414
0.912752688123559	0.7622749245412576
0.9099529909288668	0.7612098067545583
0.9071532937341746	0.7602096909817979
0.9043535965394824	0.7592727232297232
0.9015538993447902	0.7583856401626893
0.898754202150098	0.757531640951645
0.8959545049554059	0.7566971298328391
0.8931548077607137	0.7558751015041929
0.8903551105660215	0.7550644632544103
0.8875554133713293	0.7542662387619785
0.8847557161766371	0.7534787723647879
0.8819560189819449	0.7526943400431659
0.8791563217872527	0.7518989022431087
0.8763566245925605	0.7510753856685628
0.8735569273978683	0.7502093817155979
0.8707572302031761	0.7492950719543325
0.8679575330084839	0.7483389479342905
0.8651578358137917	0.7473595848344584
0.8623581386190995	0.7463831113171777
0.8595584414244073	0.7454355906364115
0.8567587442297151	0.7445347161064646
0.8539590470350229	0.7436835875525543
0.8511593498403307	0.7428687284857799
0.8483596526456385	0.7420631281138923
0.8455599554509463	0.7412334255400519
0.8427602582562546	0.7403489786652864
0.8399605610615624	0.7393899576332934
0.8371608638668702	0.7383519783866738
0.834361166672178	0.737246005521556
0.8315614694774858	0.7360938694122489
0.8287617722827936	0.7349211868117818
0.8259620750881014	0.7337502413104581
0.8231623778934092	0.7325952138320014
0.820362680698717	0.7314611372142423
0.8175629835040248	0.7303464736148898
0.8147632863093326	0.7292478332371616
0.8119635891146404	0.728164582129401
0.8091638919199482	0.7271012111305837
0.806364194725256	0.7260663079735662
0.8035644975305638	0.7250684217851736
0.8007648003358716	0.7241104799664175
0.7979651031411794	0.7231851758826089
0.7951654059464872	0.7222735740651174
0.792365708751795	0.7213481013336069
0.7895660115571028	0.7203794732381659
0.7867663143624106	0.7193455289041049
0.7839666171677184	0.7182390072534302
0.7811669199730262	0.717071380351668
0.778367222778334	0.7158709967937911
0.7755675255836418	0.7146756312534472
0.7727678283889496	0.7135214682526484
0.7699681311942574	0.712431892793328
0.7671684339995652	0.7114097202282497
0.764368736804873	0.7104355347772304
0.7615690396101809	0.7094729018704331
0.7587693424154887	0.7084789893858358
0.7559696452207965	0.7074173223760829
0.7531699480261043	0.7062686272709432
0.7503702508314121	0.7050362775197002
0.7475705536367199	0.7037445729714943
0.7447708564420277	0.7024304134994052
0.7419711592473355	0.7011310936404048
0.7391714620526433	0.6998722242855682
0.7363717648579511	0.6986597451749806
0.7335720676632589	0.697478633566309
0.7307723704685667	0.6962986868512464
0.7279726732738745	0.6950854005608521
0.7251729760791823	0.6938122644257975
0.7223732788844901	0.6924703260735652
0.7195735816897979	0.6910717835554931
0.7167738844951057	0.6896463606415195
0.7139741873004135	0.6882316285332247
0.7111744901057213	0.6868604622029212
0.7083747929110291	0.6855497869370772
0.7055750957163369	0.6842943621898226
0.7027753985216447	0.683067704278135
0.6999757013269525	0.6818299138535999
0.6971760041322603	0.6805399195549768
0.6943763069375681	0.67916821415717
0.6915766097428759	0.6777060066700782
0.6887769125481837	0.6761678817290752
0.6859772153534915	0.6745871537799573
0.6831775181587993	0.67300543943507
0.6803778209641071	0.6714597917042519
0.677578123769415	0.6699714690742288
0.6747784265747228	0.6685398372037409
0.6719787293800306	0.6671432302672037
0.6691790321853384	0.6657463860118736
0.6663793349906462	0.6643120242839846
0.663579637795954	0.6628129002404841
0.6607799406012622	0.6612405943588203
0.65798024340657	0.659608386991216
0.6551805462118778	0.6579474320549842
0.6523808490171856	0.6562974922425825
0.6495811518224934	0.6546950969574229
0.6467814546278012	0.6531626705956773
0.643981757433109	0.651701789117586
0.6411820602384168	0.6502924255251308
0.6383823630437246	0.6488982684701325
0.6355826658490324	0.6474764850484613
0.6327829686543402	0.6459891351453741
0.629983271459648	0.644413121922117
0.6271835742649559	0.6427461097220278
0.6243838770702637	0.641007038919836
0.6215841798755715	0.6392313396870077
0.6187844826808793	0.6374622797945481
0.6159847854861871	0.6357407440651317
0.6131850882914949	0.6340959647654852
0.6103853910968027	0.6325393167602035
0.6075856939021105	0.6310624250745398
0.6047859967074183	0.6296397588173862
0.6019862995127261	0.6282348686437477
0.5991866023180339	0.6268086786982208
0.5963869051233417	0.6253278953611446
0.5935872079286495	0.623771676695586
0.5907875107339573	0.622135168462443
0.5879878135392651	0.6204292441954697
0.5851881163445729	0.6186766389199333
0.5823884191498807	0.6169054717829641
0.5795887219551885	0.6151417487601913
0.5767890247604963	0.6134026878371254
0.5739893275658041	0.6116925383722286
0.5711896303711119	0.6100019817091441
0.5683899331764197	0.6083113102094742
0.5655902359817275	0.6065965879205176
0.5627905387870353	0.6048371535546402
0.5599908415923431	0.603022380821889
0.5571911443976509	0.6011557232171995
0.5543914472029587	0.5992547548704444
0.5515917500082665	0.5973470207424169
0.5487920528135743	0.5954627311474128
0.5459923556188822	0.5936263168725999
0.54319265842419	0.5918492871144342
0.5403929612294978	0.5901265389044689
0.5375932640348056	0.5884373055373365
0.5347935668401134	0.5867505696804933
0.5319938696454212	0.5850334135815496
0.529194172450729	0.5832598603285721
0.526394475256037	0.5814175808754469
0.5235947780613448	0.5795104783667062
0.5207950808666526	0.577556428832816
0.5179953836719604	0.5755809600251899
0.5151956864772682	0.5736089071101655
0.512395989282576	0.57165668679332
0.5095962920878838	0.5697275824220186
0.5067965948931916	0.5678114145156111
0.5039968976984994	0.5658885233074976
0.5011972005038072	0.5639365958562533
0.49839750330911503	0.5619379945564763
0.49559780611442283	0.5598851728909556
0.49279810891973064	0.5577825075565462
0.48999841172503844	0.5556441629388654
0.48719871453034624	0.5534889778760178
0.48439901733565405	0.551334343950205
0.48159932014096185	0.5491912921091501
0.47879962294626965	0.5470624473546173
0.47599992575157746	0.5449433665040299
0.47320022855688526	0.5428264701727139
0.47040053136219306	0.5407058020869862
0.46760083416750087	0.5385805611010619
0.46480113697280867	0.5364558631562661
0.4620014397781165	0.5343403130918699
0.4592017425834243	0.5322412787461971
0.4564020453887321	0.5301597616460202
0.4536023481940399	0.528087054557217
0.4508026509993477	0.526004826370092
0.4480029538046555	0.5238890538619445
0.4452032566099633	0.5217167614255435
0.4424035594152711	0.5194733735578885
0.4396038622205791	0.5171580798295422
0.4368041650258869	0.5147851470928302
0.43400446783119473	0.512380438139506
0.43120477063650253	0.509974062143401
0.42840507344181034	0.5075914980261872
0.42560537624711814	0.5052461719333189
0.42280567905242594	0.5029360693972856
0.42000598185773375	0.5006456232001479
0.41720628466304155	0.4983522846014204
0.41440658746834935	0.49603549889779425
0.41160689027365716	0.4936848780391789
0.40880719307896496	0.4913045551281697
0.40600749588427276	0.48891199096992977
0.40320779868958057	0.48653146106127926
0.40040810149488837	0.4841844053353137
0.39760840430019617	0.48188007145315
0.394808707105504	0.4796099495746503
0.3920090099108118	0.4773483092072337
0.3892093127161196	0.47505907694582256
0.3864096155214274	0.4727070356566336
0.3836099183267352	0.47026967202312703
0.380810221132043	0.46774555930863193
0.3780105239373508	0.4651561423782974
0.3752108267426586	0.4625399107302857
0.3724111295479664	0.4599405140830543
0.3696114323532742	0.45739252452504503
0.366811735158582	0.4549095239634347
0.3640120379638898	0.4524786181230956
0.3612123407691976	0.4500634898131422
0.3584126435745054	0.44761533068217585
0.3556129463798132	0.44508834274737513
0.352813249185121	0.4424548715452934
0.35001355199042883	0.4397151947620502
0.34721385479573685	0.43689859674743
0.34441415760104466	0.4340551157693197
0.34161446040635246	0.43124037090123046
0.33881476321166026	0.42849817063969464
0.33601506601696807	0.4258464123597305
0.33321536882227587	0.4232708175124518
0.3304156716275837	0.4207286068708589
0.3276159744328915	0.41816108225208676
0.3248162772381993	0.415511255428815
0.3220165800435071	0.4127410610489616
0.3192168828488149	0.4098428214394881
0.3164171856541227	0.4068414483471428
0.3136174884594305	0.403786778808135
0.3108177912647383	0.40073851256507953
0.3080180940700461	0.39774847119603757
0.3052183968753539	0.3948456353743386
0.3024186996806617	0.3920284341023577
0.2996190024859695	0.38926640750604957
0.2968193052912773	0.3865104185718281
0.2940196080965851	0.3837079917280851
0.2912199109018929	0.3808189107223968
0.2884202137072007	0.37782632670341404
0.2856205165125085	0.37474021258942614
0.28282081931781633	0.3715924956897543
0.28002112212312413	0.36842578794676106
0.27722142492843194	0.3652795014820812
0.27442172773373974	0.3621777410698893
0.27162203053904754	0.3591225841186883
0.26882233334435535	0.35609451217134097
0.26602263614966315	0.3530594793408174
0.26322293895497095	0.34998012130038114
0.260423241760279	0.34682751212582424
0.2576235445655868	0.3435899388174702
0.2548238473708946	0.3402762801962707
0.2520241501762024	0.3369133277400614
0.2492244529815102	0.3335381918500398
0.246424755786818	0.3301882543955083
0.2436250585921258	0.32689161395176897
0.2408253613974336	0.32366056671983756
0.2380256642027414	0.32048958891372537
0.2352259670080492	0.3173579250452893
0.232426269813357	0.31423566387417096
0.22962657261866481	0.3110914225958892
0.22682687542397262	0.3078995998843635
0.22402717822928042	0.304645544089048
0.22122748103458822	0.30132771496704314
0.21842778383989603	0.2979567410429246
0.21562808664520383	0.29455196800843475
0.21282838945051163	0.29113652506024396
0.21002869225581944	0.28773207807268586
0.20722899506112724	0.2843543409361363
0.20442929786643504	0.28101016101194004
0.20162960067174285	0.2776966540851731
0.19882990347705065	0.27440248354316193
0.19603020628235845	0.27111098354776975
0.19323050908766626	0.2678044475550395
0.19043081189297406	0.26446859942398887
0.18763111469828186	0.2610961209581575
0.18483141750358967	0.2576882166458611
0.18203172030889747	0.254253601423752
0.17923202311420527	0.25080496208952113
0.17643232591951308	0.24735372318923404
0.17363262872482088	0.24390461550366851
0.17083293153012868	0.24045185211807318
0.1680332343354367	0.2369784861327563
0.1652335371407445	0.23345973030603917
0.16243383994605232	0.22986982976655146
0.15963414275136012	0.2261908293814643
0.15683444555666792	0.22242067872837312
0.15403474836197573	0.21857792429414316
0.15123505116728353	0.21470091612737624
0.14843535397259133	0.21084089906223938
0.14563565677789914	0.20705019230169416
0.14283595958320694	0.20336833795011056
0.14003626238851474	0.19981006332425172
0.13723656519382255	0.1963587736340649
0.13443686799913035	0.1929680079341968
0.13163717080443815	0.18957115316476528
0.12883747360974596	0.18609731399697935
0.12603777641505376	0.18248929870140024
0.12323807922036156	0.1787188234914295
0.12043838202566937	0.17479457927682815
0.11763868483097717	0.17076064906849228
0.11483898763628497	0.1666854117521172
0.11203929044159278	0.1626437570422949
0.10923959324690058	0.15869737210779386
0.10643989605220838	0.1548784585783238
0.10364019885751619	0.15118130911428654
0.10084050166282399	0.14756398096133647
0.09804080446813179	0.1439594918467628
0.0952411072734396	0.1402933533259112
0.0924414100787474	0.13650259966455508
0.0896417128840552	0.1325512210187657
0.086842015689363	0.12843809479753465
0.08404231849467081	0.12419573167669151
0.08124262129997883	0.1198807263914534
0.07844292410528664	0.1155589712133364
0.07564322691059444	0.11128985614639621
0.07284352971590224	0.10711358113124649
0.07004383252121005	0.10304447089624501
0.06724413532651785	0.09907126831353766
0.06444443813182565	0.09516340674686552
0.06164474093713346	0.09128080614045761
0.05884504374244126	0.08738416665172347
0.056045346547749064	0.0834431038216056
0.05324564935305687	0.07944054088018335
0.05044595215836467	0.07537311809522812
0.047646254963672474	0.07124853724047704
0.04484655776898028	0.06708139594008852
0.04204686057428808	0.06288906726433227
0.039247163379595884	0.058688663311536715
0.03644746618490369	0.054495370509110526
0.03364776899021149	0.05032178581682263
0.030848071795519294	0.0461775631729485
0.028048374600827097	0.04206878017169252
0.0252486774061349	0.037996857439466895
0.022448980211442704	0.03395738149567133
0.019649283016750507	0.029939540877779364
0.01684958582205831	0.025926904692582402
0.014049888627366114	0.021899917703079204
0.011250191432673917	0.01783987920172171
0.00845049423798172	0.013733545313704191
0.005650797043289524	0.00957709578264696
0.002851099848597327	0.005378209434553693
5.1402653905130435e-05	0.001155427104860367
-0.0027482945407870663	-0.0030652788533581214
-0.005547991735479263	-0.007255999813741481
-0.00834768893017146	-0.011393106748224297
-0.011147386124863434	-0.015462619173463915
-0.013947083319555631	-0.019463393948917353
-0.016746780514247828	-0.023407407835560085
-0.019546477708940024	-0.0273171867884606
-0.02234617490363222	-0.03122114256708755
-0.025145872098324418	-0.03514801162421408
-0.027945569293016614	-0.03912165648020214
-0.03074526648770881	-0.043157218434897233
-0.03354496368240101	-0.047259138758019945
-0.036344660877093204	-0.051421073598089895
-0.0391443580717854	-0.05562736959277239
-0.0419440552664776	-0.0598556165864523
-0.044743752461169795	-0.06407982800701671
-0.04754344965586199	-0.06827392194115978
-0.05034314685055419	-0.07241526955002407
-0.053142844045246385	-0.07648806271370309
-0.05594254123993858	-0.080486127612102
-0.05874223843463078	-0.08441465435172077
-0.061541935629322975	-0.08829025030674331
-0.06434163282401517	-0.09213886953187293
-0.06714133001870737	-0.09599156322682109
-0.06994102721339956	-0.0998785709725314
-0.07274072440809176	-0.10382286428077589
-0.07554042160278396	-0.10783464884162225
-0.07834011879747615	-0.11190834367451039
-0.08113981599216835	-0.11602310245914675
-0.08393951318686055	-0.12014709342606043
-0.08673921038155274	-0.12424472453226136
-0.08953890757624494	-0.12828509445285247
-0.09233860477093714	-0.132249465817892
-0.09513830196562933	-0.13613568691549724
-0.09793799916032131	-0.13995824358056433
-0.1007376963550135	-0.14374381792372376
-0.1035373935497057	-0.1475235270083753
-0.1063370907443979	-0.15132402198441885
-0.1091367879390901	-0.1551600247517558
-0.11193648513378229	-0.15903051709232563
-0.11473618232847449	-0.1629197565461837
-0.11753587952316669	-0.16680286625170238
-0.12033557671785888	-0.17065435337980978
-0.12313527391255108	-0.17445697637175933
-0.12593497110724328	-0.17820820151334704
-0.12873466830193547	-0.18192214017985905
-0.13153436549662767	-0.1856261663168034
-0.13433406269131987	-0.1893530047426412
-0.13713375988601206	-0.19313048711507996
-0.13993345708070426	-0.19697197118444346
-0.14273315427539646	-0.20087035814412446
-0.14553285147008865	-0.2047977173008618
-0.14833254866478085	-0.208710983215061
-0.15113224585947305	-0.21256245719893957
-0.15393194305416524	-0.21631241356910022
-0.15673164024885744	-0.2199403948086372
-0.15953133744354964	-0.22345199747012154
-0.16233103463824183	-0.22687906341659886
-0.16513073183293403	-0.23027291146814446
-0.16793042902762623	-0.23369211419659122
-0.17073012622231842	-0.2371878380174885
-0.17352982341701062	-0.2407905062129157
-0.17632952061170282	-0.24450130084461288
-0.179129217806395	-0.24829083842173844
-0.1819289150010872	-0.2521055336909214
-0.1847286121957794	-0.25588017740254854
-0.1875283093904716	-0.25955361914977887
-0.19032800658516358	-0.26308360045525153
-0.19312770377985577	-0.2664569589693817
-0.19592740097454797	-0.26969258851415856
-0.19872709816924017	-0.2728363972079823
-0.20152679536393237	-0.2759495752236028
-0.20432649255862456	-0.2790932204182684
-0.20712618975331676	-0.282313310852292
-0.20992588694800896	-0.28562990131535726
-0.21272558414270115	-0.2890332790818632
-0.21552528133739335	-0.2924879435443138
-0.21832497853208555	-0.2959431783764937
-0.22112467572677774	-0.2993472343323618
-0.22392437292146994	-0.3026612174400585
-0.22672407011616214	-0.30586893760602885
-0.22952376731085433	-0.30898017111254983
-0.23232346450554653	-0.31202668734589706
-0.23512316170023873	-0.3150524432275248
-0.23792285889493092	-0.3181009671650412
-0.24072255608962312	-0.3212036695736366
-0.24352225328431532	-0.3243724235524288
-0.2463219504790075	-0.327598379628732
-0.2491216476736997	-0.33085703169537956
-0.2519213448683919	-0.3341176310073093
-0.2547210420630841	-0.3373537412919858
-0.2575207392577763	-0.3405514453518362
-0.2603204364524685	-0.3437125428240728
-0.2631201336471607	-0.34685176294247194
-0.2659198308418529	-0.34998902435802676
-0.2687195280365451	-0.35313946388067785
-0.2715192252312373	-0.3563047750084731
-0.2743189224259295	-0.35946906114606914
-0.27711861962062145	-0.36260099880193764
-0.27991831681531365	-0.3656620525216687
-0.28271801401000585	-0.36861843481096795
-0.28551771120469804	-0.3714531260581055
-0.28831740839939024	-0.3741740295752165
-0.29111710559408244	-0.37681535081581546
-0.29391680278877463	-0.3794312744702131
-0.29671649998346683	-0.38208336777099616
-0.299516197178159	-0.38482512942206476
-0.3023158943728512	-0.38768809598887927
-0.3051155915675434	-0.3906735787834427
-0.3079152887622356	-0.39375251494826147
-0.3107149859569278	-0.39687355077337666
-0.31351468315162	-0.39997705517070503
-0.3163143803463122	-0.40301103002131455
-0.3191140775410044	-0.40594437189497107
-0.3219137747356966	-0.40877379567663863
-0.3247134719303888	-0.41152267716546037
-0.327513169125081	-0.4142324943039244
-0.3303128663197732	-0.4169496918437009
-0.3331125635144654	-0.4197120100291579
-0.3359122607091576	-0.42253825939257655
-0.3387119579038498	-0.4254242569905611
-0.341511655098542	-0.4283456105950461
-0.3443113522932342	-0.4312659194778085
-0.34711104948792637	-0.43414742896409336
-0.34991074668261857	-0.4369606886911
-0.35271044387731076	-0.43969041846448564
-0.35551014107200296	-0.4423362969698783
-0.35830983826669516	-0.44490920060743855
-0.36110953546138735	-0.44742489961778004
-0.36390923265607955	-0.4498978756335487
-0.36670892985077175	-0.4523375743107923
-0.3695086270454637	-0.45474822596118736
-0.3723083242401559	-0.4571318238877596
-0.3751080214348481	-0.4594925312438308
-0.3779077186295403	-0.4618401872671031
-0.3807074158242325	-0.464190928041231
-0.3835071130189247	-0.46656410088161754
-0.3863068102136169	-0.46897620424257563
-0.3891065074083091	-0.4714339430117011
-0.3919062046030013	-0.4739291248991513
-0.3947059017976935	-0.4764377584498316
-0.3975055989923857	-0.47892442339773916
-0.4003052961870779	-0.4813511843431868
-0.4031049933817701	-0.483688625249921
-0.4059046905764623	-0.4859256018314016
-0.4087043877711545	-0.4880744261352941
-0.4115040849658467	-0.49016943400096136
-0.41430378216053887	-0.4922588807606999
-0.41710347935523107	-0.49439223208863003
-0.41990317654992326	-0.49660646941404024
-0.42270287374461546	-0.4989154849674449
-0.42550257093930766	-0.5013058205070714
-0.42830226813399985	-0.5037401404730248
-0.43110196532869205	-0.5061675021395865
-0.43390166252338425	-0.5085374267925389
-0.43670135971807633	-0.5108136394290402
-0.43950105691276853	-0.5129834871800683
-0.4423007541074607	-0.5150604147033083
-0.4451004513021529	-0.5170790227359421
-0.4479001484968451	-0.5190844748411474
-0.4506998456915373	-0.5211196412269536
-0.4534995428862295	-0.5232138839647505
-0.4562992400809217	-0.5253766701992548
-0.4590989372756139	-0.5275975248282945
-0.4618986344703061	-0.5298517772549772
-0.4646983316649983	-0.5321097960080786
-0.4674980288596905	-0.5343464938399032
-0.4702977260543827	-0.5365480747048484
-0.4730974232490749	-0.5387141576915775
-0.4758971204437671	-0.5408551071499943
-0.47869681763845917	-0.5429860216980311
-0.48149651483315137	-0.5451198400934957
-0.48429621202784356	-0.5472621010280915
-0.48709590922253576	-0.5494090751698447
-0.48989560641722796	-0.5515496135195238
-0.49269530361192015	-0.5536696506570438
-0.49549500080661235	-0.5557573786257376
-0.49829469800130455	-0.5578069864454056
-0.5010943951959967	-0.5598195558500085
-0.5038940923906889	-0.5618009261269102
-0.5066937895853811	-0.5637576074946353
-0.5094934867800733	-0.5656926387340445
-0.5122931839747655	-0.5676033284627932
-0.5150928811694577	-0.5694820619265373
-0.5178925783641499	-0.5713200758133424
-0.5206922755588421	-0.5731127904366314
-0.5234919727535343	-0.5748644604110814
-0.5262916699482264	-0.5765899175626892
-0.5290913671429186	-0.5783120872340761
-0.5318910643376108	-0.5800554804086197
-0.534690761532303	-0.5818374712291698
-0.5374904587269952	-0.5836602684845834
-0.5402901559216874	-0.5855066325040333
-0.5430898531163796	-0.5873414427072895
-0.5458895503110718	-0.5891194324202689
-0.548689247505764	-0.5907973362109684
-0.5514889447004562	-0.5923470349663852
-0.5542886418951484	-0.5937656304401455
-0.5570883390898406	-0.5950790216170475
-0.5598880362845328	-0.5963373577488187
-0.562687733479225	-0.5976031813148863
-0.5654874306739172	-0.5989353882528011
-0.5682871278686092	-0.6003735714677121
-0.5710868250633014	-0.6019273825215111
-0.5738865222579936	-0.6035741775176309
-0.5766862194526858	-0.6052657982804182
-0.579485916647378	-0.6069426139270349
-0.5822856138420702	-0.6085507582899968
-0.5850853110367624	-0.6100575344795766
-0.5878850082314546	-0.6114605271590384
-0.5906847054261468	-0.6127878911575099
-0.593484402620839	-0.6140899681983087
-0.5962840998155312	-0.6154249813200316
-0.5990837970102234	-0.6168432603921494
-0.6018834942049156	-0.6183747430874018
-0.6046831913996078	-0.6200233081848263
-0.6074828885943	-0.6217692364562563
-0.6102825857889922	-0.6235784979585343
-0.6130822829836844	-0.6254154661312199
-0.6158819801783765	-0.6272547161503235
-0.6186816773730687	-0.62908805092865
-0.6214813745677609	-0.6309246207934315
-0.6242810717624531	-0.6327843747824823
-0.6270807689571453	-0.6346873172404589
-0.6298804661518375	-0.6366424175417262
-0.6326801633465297	-0.638640101834059
-0.6354798605412219	-0.6406510403217988
-0.638279557735914	-0.6426318491492028
-0.6410792549306062	-0.6445360466997213
-0.6438789521252984	-0.6463268806965653
-0.6466786493199906	-0.6479880212166065
-0.6494783465146828	-0.6495287756662251
-0.652278043709375	-0.6509821894941358
-0.6550777409040672	-0.6523965866027329
-0.6578774380987593	-0.6538230733855209
-0.6606771352934515	-0.6553026687201301
-0.6634768324881437	-0.6568567020653667
-0.6662765296828359	-0.658482995041866
-0.6690762268775281	-0.6601585083810526
-0.6718759240722203	-0.6618472011959451
-0.6746756212669125	-0.663510420672359
-0.6774753184616047	-0.665116631943826
-0.6802750156562969	-0.6666478076465041
-0.6830747128509891	-0.6681010903391942
-0.6858744100456813	-0.6694859472542807
-0.6886741072403735	-0.6708184146646712
-0.6914738044350657	-0.6721147496691136
-0.6942735016297579	-0.6733866889133414
-0.6970731988244501	-0.674639667982234
-0.6998728960191423	-0.6758741308389442
-0.7026725932138345	-0.6770889097872743
-0.7054722904085265	-0.6782849807926863
-0.7082719876032187	-0.67946790416161
-0.7110716847979109	-0.6806479017256353
-0.7138713819926031	-0.6818375296202026
-0.7166710791872953	-0.683047891710538
-0.7194707763819875	-0.6842849366830464
-0.7222704735766797	-0.6855473777491561
-0.7250701707713719	-0.6868271774235513
-0.7278698679660641	-0.6881125752887177
-0.7306695651607563	-0.6893926590458319
-0.7334692623554485	-0.6906618461880558
-0.7362689595501407	-0.6919225894088951
-0.7390686567448329	-0.6931851728337448
-0.7418683539395251	-0.6944644443898547
-0.7446680511342173	-0.6957743996862379
-0.7474677483289094	-0.6971223286166792
-0.7502674455236016	-0.6985044824761545
-0.7530671427182938	-0.6999048246146073
-0.755866839912986	-0.70129751157537
-0.7586665371076782	-0.7026526045435654
-0.7614662343023704	-0.7039434961904483
-0.7642659314970626	-0.7051539736566008
-0.7670656286917548	-0.7062828965678419
-0.769865325886447	-0.707345125438014
-0.7726650230811392	-0.7083683841120251
-0.7754647202758314	-0.7093868621830732
-0.7782644174705236	-0.7104332325719043
-0.7810641146652157	-0.7115311388579023
-0.7838638118599079	-0.7126900151372694
-0.7866635090546001	-0.7139034254120169
-0.7894632062492923	-0.7151511667213303
-0.7922629034439845	-0.7164044426275482
-0.7950626006386766	-0.7176327253562904
-0.7978622978333688	-0.7188106361270542
-0.800661995028061	-0.7199233105155903
-0.8034616922227532	-0.720969192200167
-0.8062613894174454	-0.7219598554886192
-0.8090610866121376	-0.7229171190256509
-0.8118607838068298	-0.7238682363797646
-0.814660481001522	-0.7248402507744177
-0.8174601781962142	-0.7258546627602408
-0.8202598753909064	-0.7269234121592488
-0.8230595725855986	-0.7280468757375641
-0.8258592697802908	-0.7292141914566419
-0.828658966974983	-0.7304057956635464
-0.8314586641696752	-0.7315976541401897
-0.8342583613643674	-0.7327663363940715
-0.8370580585590595	-0.7338938840380149
-0.8398577557537517	-0.7349714144110502
-0.8426574529484439	-0.7360006144564402
-0.845457150143136	-0.736992708907407
-0.8482568473378282	-0.7379650640850258
-0.8510565445325204	-0.7389361901374525
-0.8538562417272126	-0.7399203731908256
-0.8566559389219048	-0.7409233568663528
-0.859455636116597	-0.7419403108438635
-0.8622553333112892	-0.7429567810579156
-0.8650550305059814	-0.7439525300761402
-0.8678547277006736	-0.7449073529090029
-0.8706544248953658	-0.7458073313190352
-0.873454122090058	-0.7466497680698532
-0.8762538192847502	-0.7474453157411498
-0.8790535164794424	-0.7482165337502891
-0.8818532136741346	-0.7489930848800362
-0.8846529108688267	-0.749804743124281
-0.8874526080635189	-0.7506740443189095
-0.8902523052582111	-0.7516105654056421
-0.8930520024529033	-0.7526084080027418
-0.8958516996475955	-0.7536475955844074
-0.8986513968422877	-0.75469901763103
-0.9014510940369799	-0.7557315804358741
-0.9042507912316721	-0.7567196355606906
-0.9070504884263643	-0.7576487209216004
-0.9098501856210565	-0.7585181684710479
-0.9126498828157487	-0.7593400443307493
-0.9154495800104409	-0.760134917164796
-0.9182492772051329	-0.7609257963832778
-0.9210489743998251	-0.7617320058488531
-0.9238486715945173	-0.7625646576361305
-0.9266483687892095	-0.7634248207512773
-0.9294480659839017	-0.7643046343866451
-0.9322477631785939	-0.7651907585289612
-0.9350474603732861	-0.766068938753888
-0.9378471575679783	-0.7669282514758015
-0.9406468547626705	-0.7677638234527799
-0.9434465519573627	-0.7685773842782967
-0.9462462491520549	-0.7693757183191451
-0.9490459463467471	-0.7701677100263198
-0.9518456435414393	-0.7709610417159767
-0.9546453407361315	-0.7717596166207321
-0.9574450379308237	-0.7725624656373346
-0.9602447351255159	-0.7733643738428468
-0.9630444323202081	-0.7741579057468645
-0.9658441295149003	-0.7749360870254081
-0.9686438267095925	-0.7756948330424098
-0.9714435239042847	-0.7764343356633154
-0.9742432210989769	-0.7771589778555622
-0.9770429182936691	-0.7778758230729738
-0.9798426154883613	-0.7785921783032935
-0.9826423126830534	-0.7793130247924547
-0.9854420098777456	-0.7800391663196922
-0.9882417070724377	-0.7807667468950347
-0.9910414042671299	-0.7814883922465827
-0.9938411014618221	-0.7821957400819343
-0.9966407986565143	-0.7828826762616239
-0.9994404958512065	-0.7835483142009146
-1.0022401930458988	-0.7841987313566308
-1.005039890240591	-0.7848467361390932
-1.007839587435283	-0.7855094348735775
-1.0106392846299752	-0.7862039877246342
-1.0134389818246674	-0.7869425254099146
-1.0162386790193596	-0.78772757670179
-1.0190383762140518	-0.7885493973078428
-1.021838073408744	-0.7893862384425853
-1.0246377706034362	-0.7902078976738749
-1.0274374677981284	-0.7909820109855531
-1.0302371649928206	-0.791681705261574
-1.0330368621875128	-0.7922926848691815
-1.035836559382205	-0.7928177707392812
-1.0386362565768972	-0.793277419865172
-1.0414359537715894	-0.7937057412710491
-1.0442356509662816	-0.7941427500405919
-1.0470353481609738	-0.7946247233397068
-1.049835045355666	-0.7951751958988252
-1.0526347425503582	-0.7957991140719134
-1.0554344397450504	-0.7964819040617767
-1.0582341369397426	-0.7971938735327094
-1.0610338341344348	-0.7978988215615129
-1.063833531329127	-0.7985644388093124
-1.0666332285238191	-0.7991714531379549
-1.0694329257185113	-0.7997187509505677
-1.0722326229132033	-0.8002228477472253
-1.0750323201078955	-0.800711781777058
-1.0778320173025877	-0.8012152550262228
-1.08063171449728	-0.8017540936396066
-1.083431411691972	-0.8023324234423018
-1.0862311088866643	-0.802935208780454
-1.0890308060813565	-0.8035321757494424
-1.0918305032760487	-0.8040871189822533
-1.0946302004707409	-0.8045698098051934
-1.097429897665433	-0.8049667680498109
-1.1002295948601253	-0.8052873717996185
-1.1030292920548175	-0.8055631344237976
-1.1058289892495097	-0.8058400788730924
-1.1086286864442019	-0.8061663306926301
-1.111428383638894	-0.8065786272882384
-1.1142280808335863	-0.8070918742211893
-1.1170277780282785	-0.8076950003249964
-1.1198274752229707	-0.8083544273891947
-1.1226271724176629	-0.8090240843028407
-1.125426869612355	-0.809658827699824
-1.1282265668070472	-0.8102270594126836
-1.1310262640017394	-0.8107186171231325
-1.1338259611964316	-0.8111455772928059
-1.1366256583911238	-0.8115359434721847
-1.139425355585816	-0.8119225303613404
-1.1422250527805082	-0.8123309164944617
-1.1450247499752004	-0.8127705990779425
-1.1478244471698926	-0.813232348357033
-1.1506241443645848	-0.8136926013988715
-1.153423841559277	-0.8141232820981414
-1.1562235387539692	-0.8145035205504993
-1.1590232359486614	-0.8148290328544444
-1.1618229331433536	-0.8151156731132617
-1.1646226303380458	-0.8153956477889351
-1.167422327532738	-0.8157074292421772
-1.1702220247274302	-0.8160826546220508
-1.1730217219221224	-0.816534468293969
-1.1758214191168146	-0.8170514341841765
-1.1786211163115068	-0.817599387415108
-1.1814208135061988	-0.8181309784106262
-1.184220510700891	-0.8186000566126317
-1.1870202078955832	-0.818976327662019
-1.1898199050902754	-0.8192554941153425
-1.1926196022849676	-0.8194614599128119
-1.1954192994796597	-0.8196397123953909
-1.198218996674352	-0.8198438651619732
-1.2010186938690441	-0.8201195995687974
-1.2038183910637363	-0.8204911261994783
-1.2066180882584285	-0.820954494675791
-1.2094177854531207	-0.8214798618010681
-1.212217482647813	-0.8220219114679649
-1.2150171798425051	-0.8225349675837441
-1.2178168770371973	-0.8229878304701647
-1.2206165742318895	-0.8233734961117596
-1.2234162714265817	-0.8237106393396691
-1.226215968621274	-0.8240364805299705
-1.229015665815966	-0.8243934989387947
-1.2318153630106583	-0.8248144623074259
-1.2346150602053505	-0.8253107537681359
-1.2374147574000427	-0.8258678369858798
-1.240214454594735	-0.8264493026073588
-1.243014151789427	-0.827008091246523
-1.2458138489841193	-0.827501138900635
-1.2486135461788115	-0.8279026113845831
-1.2514132433735037	-0.8282114247893523
-1.2542129405681959	-0.8284506897385394
-1.2570126377628879	-0.8286594043310674
-1.25981233495758	-0.8288792540301602
-1.2626120321522722	-0.8291409237571082
-1.2654117293469644	-0.8294543983317575
-1.2682114265416566	-0.8298063307951679
-1.2710111237363488	-0.8301651868789698
-1.273810820931041	-0.8304923296647632
-1.2766105181257332	-0.830755328080085
-1.2794102153204254	-0.8309391501495107
-1.2822099125151176	-0.8310516989631948
-1.2850096097098098	-0.8311220575459513
-1.287809306904502	-0.8311921680877178
-1.2906090040991942	-0.8313047015279617
-1.2934087012938864	-0.8314909382185192
-1.2962083984885786	-0.8317622885019432
-1.2990080956832708	-0.832107767359099
-1.301807792877963	-0.8324977907000848
-1.3046074900726552	-0.8328927466586501
-1.3074071872673474	-0.833253519465914
-1.3102068844620396	-0.8335508561644792
-1.3130065816567318	-0.8337711634798715
-1.315806278851424	-0.8339176749626143
-1.3186059760461162	-0.8340074231475632
-1.3214056732408084	-0.8340655819753853
-1.3242053704355006	-0.8341191883921119
-1.3270050676301928	-0.8341919654774947
-1.329804764824885	-0.8343011757150745
-1.3326044620195772	-0.8344565118365233
-1.3354041592142694	-0.8346603606358483
-1.3382038564089616	-0.8349085792122979
-1.3410035536036538	-0.8351912028414454
-1.343803250798346	-0.8354930491618321
-1.3466029479930381	-0.8357946776640696
-1.3494026451877303	-0.8360743260472864
-1.3522023423824225	-0.8363111570859704
-1.3550020395771145	-0.8364895103920672
-1.3578017367718067	-0.8366031436210842
-1.360601433966499	-0.8366580142787211
-1.363401131161191	-0.8366722607130456
-1.3662008283558833	-0.8366727482639494
-1.3690005255505755	-0.8366886626643285
-1.3718002227452677	-0.8367437706273003
-1.37459991993996	-0.8368496822734441
-1.377399617134652	-0.8370024106938164
-1.3801993143293443	-0.8371836535860736
[truncated: 6 more rows]
