# Supplementary material for: Isolation of a planar π-aromatic Bi5− ring in a cobalt-based inverse-sandwich-type complex
Source: Nat Chem. 2025 Jan 20;17(4):547–55. doi: 10.1038/s41557-024-01713-8 (PMC11964920; doi:10.1038/s41557-024-01713-8)
Supplement: Supplementary file 4 — Original magnetic data of compound 1 and origin file of Fig. 3. [file 41557_2024_1713_MOESM4_ESM.zip › sr_and_T/30.json]

{
   "comment": "corrected Loops",
   "temperature": 1,
   "measures": [
      {
         "sr": 0.016,
         "angle": 0,
         "trans": 0,
         "cool_t": 1,
         "comment": "to H_stop",
         "data": [
            [
               -1.3999,
               -0.8388427283450753
            ],
            [
               -1.3970974974974975,
               -0.8385957436831022
            ],
            [
               -1.394294994994995,
               -0.8382830227199887
            ],
            [
               -1.3914924924924925,
               -0.8379335595092844
            ],
            [
               -1.3886899899899898,
               -0.8375859032849363
            ],
            [
               -1.3858874874874874,
               -0.8372764239337144
            ],
            [
               -1.3830849849849849,
               -0.8370282061743114
            ],
            [
               -1.3802824824824824,
               -0.8368443400256187
            ],
            [
               -1.37747997997998,
               -0.8367079668978983
            ],
            [
               -1.3746774774774775,
               -0.8365891771570215
            ],
            [
               -1.371874974974975,
               -0.8364564920160096
            ],
            [
               -1.3690724724724723,
               -0.8362890131807946
            ],
            [
               -1.3662699699699699,
               -0.8360849779632227
            ],
            [
               -1.3634674674674674,
               -0.8358635723482986
            ],
            [
               -1.360664964964965,
               -0.8356590875745052
            ],
            [
               -1.3578624624624624,
               -0.8355091214475872
            ],
            [
               -1.35505995995996,
               -0.8354406383840062
            ],
            [
               -1.3522574574574573,
               -0.8354585774604905
            ],
            [
               -1.3494549549549548,
               -0.8355410066307184
            ],
            [
               -1.3466524524524524,
               -0.835642760989759
            ],
            [
               -1.3438499499499499,
               -0.8357067392250618
            ],
            [
               -1.3410474474474474,
               -0.8356794807107691
            ],
            [
               -1.338244944944945,
               -0.835526164477053
            ],
            [
               -1.3354424424424425,
               -0.8352402704784725
            ],
            [
               -1.3326399399399398,
               -0.8348448086820965
            ],
            [
               -1.3298374374374373,
               -0.8343847138078567
            ],
            [
               -1.3270349349349349,
               -0.833912838028582
            ],
            [
               -1.3242324324324324,
               -0.8334740150177241
            ],
            [
               -1.32142992992993,
               -0.833092244204887
            ],
            [
               -1.3186274274274274,
               -0.832764970449075
            ],
            [
               -1.3158249249249248,
               -0.8324660771354929
            ],
            [
               -1.3130224224224223,
               -0.8321563597261962
            ],
            [
               -1.3102199199199198,
               -0.8317978487687481
            ],
            [
               -1.3074174174174173,
               -0.8313671914678936
            ],
            [
               -1.3046149149149149,
               -0.8308637413355223
            ],
            [
               -1.3018124124124124,
               -0.8303098691076114
            ],
            [
               -1.29900990990991,
               -0.8297436458633545
            ],
            [
               -1.2962074074074073,
               -0.8292065654804318
            ],
            [
               -1.2934049049049048,
               -0.8287305319620183
            ],
            [
               -1.2906024024024023,
               -0.8283284417690724
            ],
            [
               -1.2877998998998998,
               -0.8279913470093923
            ],
            [
               -1.2849973973973974,
               -0.8276928856061081
            ],
            [
               -1.282194894894895,
               -0.8273992128845826
            ],
            [
               -1.2793923923923924,
               -0.8270808983480467
            ],
            [
               -1.2765898898898898,
               -0.8267227394780983
            ],
            [
               -1.2737873873873873,
               -0.8263283226189957
            ],
            [
               -1.2709848848848848,
               -0.8259180810653816
            ],
            [
               -1.2681823823823823,
               -0.8255218668827825
            ],
            [
               -1.2653798798798799,
               -0.8251688725189126
            ],
            [
               -1.2625773773773774,
               -0.8248784974223319
            ],
            [
               -1.259774874874875,
               -0.8246552284837531
            ],
            [
               -1.2569723723723722,
               -0.8244890226296797
            ],
            [
               -1.2541698698698698,
               -0.8243606405339934
            ],
            [
               -1.2513673673673673,
               -0.8242496225363075
            ],
            [
               -1.2485648648648648,
               -0.8241417418850455
            ],
            [
               -1.2457623623623624,
               -0.8240330993530521
            ],
            [
               -1.24295985985986,
               -0.8239293887682808
            ],
            [
               -1.2401573573573572,
               -0.8238407463024496
            ],
            [
               -1.2373548548548547,
               -0.8237743001157659
            ],
            [
               -1.2345523523523523,
               -0.8237274380705126
            ],
            [
               -1.2317498498498498,
               -0.8236845840267147
            ],
            [
               -1.2289473473473473,
               -0.8236190037942794
            ],
            [
               -1.2261448448448449,
               -0.8234993137592586
            ],
            [
               -1.2233423423423422,
               -0.8232986104600348
            ],
            [
               -1.2205398398398397,
               -0.8230031153966122
            ],
            [
               -1.2177373373373372,
               -0.8226173098964769
            ],
            [
               -1.2149348348348348,
               -0.8221636964038189
            ],
            [
               -1.2121323323323323,
               -0.8216771534464581
            ],
            [
               -1.2093298298298298,
               -0.8211957002118957
            ],
            [
               -1.2065273273273274,
               -0.8207506955659705
            ],
            [
               -1.2037248248248247,
               -0.8203596376185508
            ],
            [
               -1.2009223223223222,
               -0.8200237586606558
            ],
            [
               -1.1981198198198197,
               -0.8197308804297514
            ],
            [
               -1.1953173173173173,
               -0.8194621319463403
            ],
            [
               -1.1925148148148148,
               -0.8191998092724763
            ],
            [
               -1.1897123123123123,
               -0.8189333507451368
            ],
            [
               -1.1869098098098099,
               -0.8186612213573163
            ],
            [
               -1.1841073073073072,
               -0.8183881448901243
            ],
            [
               -1.1813048048048047,
               -0.8181189868508859
            ],
            [
               -1.1785023023023022,
               -0.8178519819708252
            ],
            [
               -1.1756997997997998,
               -0.8175743859539083
            ],
            [
               -1.1728972972972973,
               -0.8172628387949423
            ],
            [
               -1.1700947947947948,
               -0.8168890100159166
            ],
            [
               -1.1672922922922924,
               -0.8164290535370808
            ],
            [
               -1.1644897897897897,
               -0.8158737689031227
            ],
            [
               -1.1616872872872872,
               -0.815235761735354
            ],
            [
               -1.1588847847847847,
               -0.8145505909561483
            ],
            [
               -1.1560822822822823,
               -0.8138707051429315
            ],
            [
               -1.1532797797797798,
               -0.8132533271335675
            ],
            [
               -1.1504772772772773,
               -0.8127455572821723
            ],
            [
               -1.1476747747747749,
               -0.8123711017593807
            ],
            [
               -1.1448722722722722,
               -0.8121227727439907
            ],
            [
               -1.1420697697697697,
               -0.8119632913496094
            ],
            [
               -1.1392672672672672,
               -0.8118344452516303
            ],
            [
               -1.1364647647647648,
               -0.8116721000168233
            ],
            [
               -1.1336622622622623,
               -0.811422759535016
            ],
            [
               -1.1308597597597596,
               -0.8110569009774032
            ],
            [
               -1.1280572572572574,
               -0.8105753240316128
            ],
            [
               -1.1252547547547547,
               -0.8100069205409911
            ],
            [
               -1.1224522522522522,
               -0.8093988859757487
            ],
            [
               -1.1196497497497497,
               -0.8088026192748801
            ],
            [
               -1.1168472472472473,
               -0.8082596952852211
            ],
            [
               -1.1140447447447448,
               -0.8077920159564884
            ],
            [
               -1.111242242242242,
               -0.807398693745503
            ],
            [
               -1.1084397397397396,
               -0.8070599460257835
            ],
            [
               -1.1056372372372372,
               -0.8067460527962671
            ],
            [
               -1.1028347347347347,
               -0.8064279767351652
            ],
            [
               -1.1000322322322322,
               -0.8060860040704901
            ],
            [
               -1.0972297297297298,
               -0.8057137526399017
            ],
            [
               -1.0944272272272273,
               -0.8053167113163497
            ],
            [
               -1.0916247247247246,
               -0.8049064594570138
            ],
            [
               -1.0888222222222221,
               -0.804493173912895
            ],
            [
               -1.0860197197197197,
               -0.8040794816922748
            ],
            [
               -1.0832172172172172,
               -0.8036580449742982
            ],
            [
               -1.0804147147147147,
               -0.8032137547438333
            ],
            [
               -1.0776122122122123,
               -0.8027296285215869
            ],
            [
               -1.0748097097097098,
               -0.8021941036008218
            ],
            [
               -1.072007207207207,
               -0.8016068860833313
            ],
            [
               -1.0692047047047046,
               -0.8009810321984799
            ],
            [
               -1.0664022022022022,
               -0.8003403002821934
            ],
            [
               -1.0635996996996997,
               -0.799712520906463
            ],
            [
               -1.0607971971971972,
               -0.7991211754426275
            ],
            [
               -1.0579946946946948,
               -0.7985780398443989
            ],
            [
               -1.0551921921921923,
               -0.798079412177423
            ],
            [
               -1.0523896896896896,
               -0.7976072278911874
            ],
            [
               -1.0495871871871871,
               -0.7971347099148065
            ],
            [
               -1.0467846846846847,
               -0.796634682649843
            ],
            [
               -1.0439821821821822,
               -0.7960878217897304
            ],
            [
               -1.0411796796796797,
               -0.7954881965928042
            ],
            [
               -1.038377177177177,
               -0.79484443476486
            ],
            [
               -1.0355746746746748,
               -0.7941763421471886
            ],
            [
               -1.032772172172172,
               -0.7935083067341696
            ],
            [
               -1.0299696696696696,
               -0.7928617952359409
            ],
            [
               -1.0271671671671672,
               -0.7922493962924989
            ],
            [
               -1.0243646646646647,
               -0.7916721678416581
            ],
            [
               -1.0215621621621622,
               -0.7911207950575899
            ],
            [
               -1.0187596596596595,
               -0.7905797321192692
            ],
            [
               -1.0159571571571573,
               -0.7900325659711364
            ],
            [
               -1.0131546546546546,
               -0.789466616349434
            ],
            [
               -1.0103521521521521,
               -0.7888753106695263
            ],
            [
               -1.0075496496496497,
               -0.7882579009210143
            ],
            [
               -1.0047471471471472,
               -0.787617197136973
            ],
            [
               -1.0019446446446447,
               -0.7869567373166092
            ],
            [
               -0.9991421421421421,
               -0.7862789098146657
            ],
            [
               -0.9963396396396396,
               -0.7855849677049853
            ],
            [
               -0.9935371371371371,
               -0.7848768742666715
            ],
            [
               -0.9907346346346346,
               -0.7841599194282091
            ],
            [
               -0.9879321321321322,
               -0.7834444842862968
            ],
            [
               -0.9851296296296297,
               -0.7827454779040389
            ],
            [
               -0.9823271271271271,
               -0.7820788234308482
            ],
            [
               -0.9795246246246246,
               -0.7814556360990073
            ],
            [
               -0.9767221221221221,
               -0.7808759307939743
            ],
            [
               -0.9739196196196196,
               -0.7803243250165882
            ],
            [
               -0.9711171171171171,
               -0.7797699443856857
            ],
            [
               -0.9683146146146147,
               -0.7791715836387029
            ],
            [
               -0.9655121121121122,
               -0.7784874543854586
            ],
            [
               -0.9627096096096096,
               -0.7776871293574297
            ],
            [
               -0.9599071071071071,
               -0.7767621889812518
            ],
            [
               -0.9571046046046046,
               -0.7757320384729031
            ],
            [
               -0.9543021021021021,
               -0.7746425023660778
            ],
            [
               -0.9514995995995996,
               -0.7735568309759827
            ],
            [
               -0.9486970970970972,
               -0.7725410619644171
            ],
            [
               -0.9458945945945947,
               -0.7716475333060085
            ],
            [
               -0.9430920920920921,
               -0.7709011193952843
            ],
            [
               -0.9402895895895895,
               -0.7702921648526837
            ],
            [
               -0.9374870870870871,
               -0.7697782617057353
            ],
            [
               -0.9346845845845846,
               -0.7692944967789016
            ],
            [
               -0.9318820820820821,
               -0.7687693602383301
            ],
            [
               -0.9290795795795797,
               -0.7681419082826708
            ],
            [
               -0.9262770770770771,
               -0.7673755042651214
            ],
            [
               -0.9234745745745746,
               -0.7664645908840328
            ],
            [
               -0.920672072072072,
               -0.7654330956745445
            ],
            [
               -0.9178695695695696,
               -0.7643255497600191
            ],
            [
               -0.9150670670670671,
               -0.7631940252129416
            ],
            [
               -0.9122645645645646,
               -0.7620849574255274
            ],
            [
               -0.9094620620620621,
               -0.7610295677190239
            ],
            [
               -0.9066595595595596,
               -0.7600401248767743
            ],
            [
               -0.9038570570570571,
               -0.7591122277718501
            ],
            [
               -0.9010545545545545,
               -0.7582313642784424
            ],
            [
               -0.898252052052052,
               -0.7573808335334761
            ],
            [
               -0.8954495495495496,
               -0.7565480487949062
            ],
            [
               -0.8926470470470471,
               -0.7557272120978995
            ],
            [
               -0.8898445445445445,
               -0.7549179559829352
            ],
            [
               -0.8870420420420421,
               -0.7541211673245266
            ],
            [
               -0.8842395395395396,
               -0.7533342522703652
            ],
            [
               -0.881437037037037,
               -0.7525482103421657
            ],
            [
               -0.8786345345345346,
               -0.7517480544744283
            ],
            [
               -0.8758320320320321,
               -0.7509166830986108
            ],
            [
               -0.8730295295295295,
               -0.7500408361299756
            ],
            [
               -0.870227027027027,
               -0.7491168131845625
            ],
            [
               -0.8674245245245246,
               -0.7481535658895406
            ],
            [
               -0.8646220220220221,
               -0.7471716327036176
            ],
            [
               -0.8618195195195195,
               -0.7461978582008948
            ],
            [
               -0.859017017017017,
               -0.7452573936759552
            ],
            [
               -0.8562145145145146,
               -0.7443655420985484
            ],
            [
               -0.853412012012012,
               -0.7435221903778009
            ],
            [
               -0.8506095095095095,
               -0.7427107851172396
            ],
            [
               -0.8478070070070071,
               -0.7419023210973312
            ],
            [
               -0.8450045045045045,
               -0.7410631431740289
            ],
            [
               -0.842202002002002,
               -0.7401640971334823
            ],
            [
               -0.8393994994994995,
               -0.7391881454385243
            ],
            [
               -0.8365969969969971,
               -0.7381341312510018
            ],
            [
               -0.8337944944944945,
               -0.7370157198546327
            ],
            [
               -0.830991991991992,
               -0.7358561877764953
            ],
            [
               -0.8281894894894896,
               -0.7346810839339669
            ],
            [
               -0.825386986986987,
               -0.7335113813850938
            ],
            [
               -0.8225844844844845,
               -0.7323593793693339
            ],
            [
               -0.819781981981982,
               -0.7312284570859374
            ],
            [
               -0.8169794794794795,
               -0.7301162659450391
            ],
            [
               -0.814176976976977,
               -0.7290196447211054
            ],
            [
               -0.8113744744744745,
               -0.727938937960702
            ],
            [
               -0.8085719719719721,
               -0.7268797157788378
            ],
            [
               -0.8057694694694695,
               -0.725851010507514
            ],
            [
               -0.802966966966967,
               -0.724860677134595
            ],
            [
               -0.8001644644644645,
               -0.7239097765522414
            ],
            [
               -0.797361961961962,
               -0.722988463289753
            ],
            [
               -0.7945594594594595,
               -0.7220754778008569
            ],
            [
               -0.791756956956957,
               -0.7211420992254034
            ],
            [
               -0.7889544544544544,
               -0.7201597385168719
            ],
            [
               -0.786151951951952,
               -0.719108854517883
            ],
            [
               -0.7833494494494495,
               -0.7179861286739557
            ],
            [
               -0.780546946946947,
               -0.716807159538439
            ],
            [
               -0.7777444444444445,
               -0.7156032817403462
            ],
            [
               -0.774941941941942,
               -0.7144130506534159
            ],
            [
               -0.7721394394394395,
               -0.7132708067288067
            ],
            [
               -0.7693369369369369,
               -0.7121958794082279
            ],
            [
               -0.7665344344344345,
               -0.7111859754086348
            ],
            [
               -0.763731931931932,
               -0.7102170748046249
            ],
            [
               -0.7609294294294294,
               -0.7092501027658087
            ],
            [
               -0.758126926926927,
               -0.7082424269984852
            ],
            [
               -0.7553244244244245,
               -0.7071605981826236
            ],
            [
               -0.752521921921922,
               -0.7059902698439655
            ],
            [
               -0.7497194194194194,
               -0.7047400929787505
            ],
            [
               -0.746916916916917,
               -0.7034383164362855
            ],
            [
               -0.7441144144144145,
               -0.7021232047973599
            ],
            [
               -0.7413119119119119,
               -0.7008304200511863
            ],
            [
               -0.7385094094094095,
               -0.6995815176332733
            ],
            [
               -0.735706906906907,
               -0.6983773372179167
            ],
            [
               -0.7329044044044044,
               -0.6971984393738878
            ],
            [
               -0.7301019019019019,
               -0.6960123898800803
            ],
            [
               -0.7272993993993995,
               -0.694785407540783
            ],
            [
               -0.724496896896897,
               -0.693494433494567
            ],
            [
               -0.7216943943943944,
               -0.6921355390426673
            ],
            [
               -0.718891891891892,
               -0.6907258130864509
            ],
            [
               -0.7160893893893895,
               -0.6892980506971206
            ],
            [
               -0.7132868868868869,
               -0.6878899731396059
            ],
            [
               -0.7104843843843844,
               -0.6865315438616242
            ],
            [
               -0.707681881881882,
               -0.6852345951669806
            ],
            [
               -0.7048793793793794,
               -0.6839882331452797
            ],
            [
               -0.7020768768768769,
               -0.6827615953314167
            ],
            [
               -0.6992743743743745,
               -0.681513125948591
            ],
            [
               -0.696471871871872,
               -0.6802034031460972
            ],
            [
               -0.6936693693693694,
               -0.6788073986185844
            ],
            [
               -0.6908668668668669,
               -0.6773222422846674
            ],
            [
               -0.6880643643643645,
               -0.6757680283246196
            ],
            [
               -0.6852618618618619,
               -0.6741814449150612
            ],
            [
               -0.6824593593593594,
               -0.6726043021437934
            ],
            [
               -0.679656856856857,
               -0.671070631616532
            ],
            [
               -0.6768543543543544,
               -0.6695964353185686
            ],
            [
               -0.6740518518518519,
               -0.6681752631939593
            ],
            [
               -0.6712493493493494,
               -0.6667809112255877
            ],
            [
               -0.6684468468468469,
               -0.6653762752650941
            ],
            [
               -0.6656443443443444,
               -0.6639254916587395
            ],
            [
               -0.6628418418418419,
               -0.6624055323297839
            ],
            [
               -0.6600393393393394,
               -0.6608136728822116
            ],
            [
               -0.6572368368368369,
               -0.6591686012211943
            ],
            [
               -0.6544343343343344,
               -0.657504927401673
            ],
            [
               -0.6516318318318319,
               -0.6558628583445392
            ],
            [
               -0.6488293293293294,
               -0.654276204183037
            ],
            [
               -0.6460268268268269,
               -0.6527622889740783
            ],
            [
               -0.6432243243243244,
               -0.6513166724347725
            ],
            [
               -0.6404218218218218,
               -0.6499141023558956
            ],
            [
               -0.6376193193193194,
               -0.6485152894703963
            ],
            [
               -0.6348168168168169,
               -0.6470774767948682
            ],
            [
               -0.6320143143143144,
               -0.6455658132677192
            ],
            [
               -0.6292118118118118,
               -0.6439624626446121
            ],
            [
               -0.6264093093093094,
               -0.642271139241132
            ],
            [
               -0.6236068068068069,
               -0.64051608727251
            ],
            [
               -0.6208043043043043,
               -0.6387360062069066
            ],
            [
               -0.6180018018018019,
               -0.6369746651196966
            ],
            [
               -0.6151992992992994,
               -0.635270648999944
            ],
            [
               -0.6123967967967968,
               -0.6336487190342179
            ],
            [
               -0.6095942942942943,
               -0.6321147088009845
            ],
            [
               -0.6067917917917919,
               -0.6306549191629723
            ],
            [
               -0.6039892892892894,
               -0.6292398827989238
            ],
            [
               -0.6011867867867868,
               -0.6278314027779874
            ],
            [
               -0.5983842842842844,
               -0.6263911218501289
            ],
            [
               -0.5955817817817819,
               -0.6248886513212935
            ],
            [
               -0.5927792792792793,
               -0.6233074879498006
            ],
            [
               -0.5899767767767768,
               -0.6216475040568504
            ],
            [
               -0.5871742742742744,
               -0.6199235848178118
            ],
            [
               -0.5843717717717718,
               -0.6181608496133245
            ],
            [
               -0.5815692692692693,
               -0.616387661552198
            ],
            [
               -0.5787667667667669,
               -0.6146281413269192
            ],
            [
               -0.5759642642642644,
               -0.612896035943315
            ],
            [
               -0.5731617617617618,
               -0.6111914939897
            ],
            [
               -0.5703592592592593,
               -0.6095016039265279
            ],
            [
               -0.5675567567567569,
               -0.607804599636723
            ],
            [
               -0.5647542542542543,
               -0.6060766528214513
            ],
            [
               -0.5619517517517518,
               -0.6042994174170719
            ],
            [
               -0.5591492492492494,
               -0.6024661974499488
            ],
            [
               -0.5563467467467468,
               -0.60058490049182
            ],
            [
               -0.5535442442442443,
               -0.5986767782663135
            ],
            [
               -0.5507417417417418,
               -0.5967711389108741
            ],
            [
               -0.5479392392392394,
               -0.5948974124095383
            ],
            [
               -0.5451367367367368,
               -0.5930767994370638
            ],
            [
               -0.5423342342342343,
               -0.5913159520951735
            ],
            [
               -0.5395317317317319,
               -0.5896046187224677
            ],
            [
               -0.5367292292292293,
               -0.587918055984907
            ],
            [
               -0.5339267267267268,
               -0.5862235939886183
            ],
            [
               -0.5311242242242243,
               -0.5844894677373695
            ],
            [
               -0.5283217217217218,
               -0.582693307940237
            ],
            [
               -0.5255192192192193,
               -0.5808277613873688
            ],
            [
               -0.5227167167167168,
               -0.5789015814905363
            ],
            [
               -0.5199142142142144,
               -0.5769359306287116
            ],
            [
               -0.5171117117117118,
               -0.5749571253221393
            ],
            [
               -0.5143092092092093,
               -0.5729881528259035
            ],
            [
               -0.5115067067067068,
               -0.5710416349355331
            ],
            [
               -0.5087042042042043,
               -0.5691163973316588
            ],
            [
               -0.5059017017017018,
               -0.5671985930282215
            ],
            [
               -0.5030991991991993,
               -0.5652668307998974
            ],
            [
               -0.5002966966966967,
               -0.5632994750352767
            ],
            [
               -0.4974941941941943,
               -0.5612816398392861
            ],
            [
               -0.4946916916916918,
               -0.559209604308122
            ],
            [
               -0.49188918918918934,
               -0.5570913422592928
            ],
            [
               -0.48908668668668676,
               -0.5549432402220235
            ],
            [
               -0.4862841841841843,
               -0.5527843835160301
            ],
            [
               -0.4834816816816818,
               -0.5506305648212639
            ],
            [
               -0.48067917917917924,
               -0.5484901493868544
            ],
            [
               -0.47787667667667677,
               -0.5463631397193841
            ],
            [
               -0.4750741741741743,
               -0.5442435222700687
            ],
            [
               -0.4722716716716717,
               -0.5421237203738757
            ],
            [
               -0.46946916916916925,
               -0.539999190328642
            ],
            [
               -0.4666666666666668,
               -0.537871175761534
            ],
            [
               -0.4638641641641643,
               -0.5357463898799499
            ],
            [
               -0.46106166166166174,
               -0.5336336451530617
            ],
            [
               -0.45825915915915927,
               -0.5315387235550911
            ],
            [
               -0.4554566566566568,
               -0.5294595871475448
            ],
            [
               -0.4526541541541542,
               -0.5273840420711808
            ],
            [
               -0.44985165165165175,
               -0.525291152913591
            ],
            [
               -0.4470491491491493,
               -0.5231563349842708
            ],
            [
               -0.4442466466466467,
               -0.5209586241268045
            ],
            [
               -0.44144414414414423,
               -0.518687673914557
            ],
            [
               -0.43864164164164177,
               -0.5163479387590717
            ],
            [
               -0.4358391391391393,
               -0.5139583460328687
            ],
            [
               -0.4330366366366367,
               -0.5115472752793965
            ],
            [
               -0.43023413413413425,
               -0.5091443242122278
            ],
            [
               -0.4274316316316318,
               -0.5067715497831716
            ],
            [
               -0.4246291291291292,
               -0.5044371688903455
            ],
            [
               -0.42182662662662673,
               -0.5021339413579101
            ],
            [
               -0.41902412412412426,
               -0.4998428698821179
            ],
            [
               -0.4162216216216217,
               -0.49754097797930286
            ],
            [
               -0.4134191191191192,
               -0.4952104317363626
            ],
            [
               -0.41061661661661675,
               -0.4928457070158926
            ],
            [
               -0.4078141141141143,
               -0.49045610860738453
            ],
            [
               -0.4050116116116117,
               -0.48806254782180264
            ],
            [
               -0.40220910910910923,
               -0.48568954230066314
            ],
            [
               -0.39940660660660665,
               -0.48335519418554196
            ],
            [
               -0.3966041041041042,
               -0.48106277567800837
            ],
            [
               -0.3938016016016017,
               -0.47879715361281056
            ],
            [
               -0.39099909909909925,
               -0.4765277058776835
            ],
            [
               -0.3881965965965968,
               -0.47421713512915353
            ],
            [
               -0.3853940940940943,
               -0.4718334393044043
            ],
            [
               -0.3825915915915916,
               -0.4693610181212468
            ],
            [
               -0.37978908908908915,
               -0.46680696894695234
            ],
            [
               -0.3769865865865867,
               -0.4642000862981112
            ],
            [
               -0.3741840840840842,
               -0.46158247543657
            ],
            [
               -0.37138158158158174,
               -0.4589962283473844
            ],
            [
               -0.3685790790790793,
               -0.4564694184393763
            ],
            [
               -0.3657765765765768,
               -0.4540060987443693
            ],
            [
               -0.3629740740740741,
               -0.45158383971969557
            ],
            [
               -0.36017157157157165,
               -0.44915995282171056
            ],
            [
               -0.3573690690690692,
               -0.44668468373148473
            ],
            [
               -0.3545665665665667,
               -0.4441172755466799
            ],
            [
               -0.35176406406406424,
               -0.44143971199983295
            ],
            [
               -0.3489615615615618,
               -0.4386635532088168
            ],
            [
               -0.3461590590590591,
               -0.43582741258407814
            ],
            [
               -0.3433565565565566,
               -0.43298561892363596
            ],
            [
               -0.34055405405405414,
               -0.43019148995308243
            ],
            [
               -0.3377515515515517,
               -0.42748046226453423
            ],
            [
               -0.3349490490490492,
               -0.42485846587169634
            ],
            [
               -0.33214654654654674,
               -0.422299332165587
            ],
            [
               -0.32934404404404427,
               -0.41975218564978267
            ],
            [
               -0.3265415415415416,
               -0.4171566041466234
            ],
            [
               -0.3237390390390391,
               -0.414460860463694
            ],
            [
               -0.32093653653653664,
               -0.4116375771161815
            ],
            [
               -0.3181340340340342,
               -0.40869194639567147
            ],
            [
               -0.3153315315315317,
               -0.4056600189620638
            ],
            [
               -0.31252902902902924,
               -0.40259768254147416
            ],
            [
               -0.30972652652652655,
               -0.399563837265503
            ],
            [
               -0.3069240240240241,
               -0.39660301346719806
            ],
            [
               -0.3041215215215216,
               -0.39373274105164136
            ],
            [
               -0.30131901901901914,
               -0.3909393822234379
            ],
            [
               -0.2985165165165167,
               -0.3881834256023191
            ],
            [
               -0.2957140140140142,
               -0.38541229492219387
            ],
            [
               -0.29291151151151174,
               -0.38257648275810474
            ],
            [
               -0.29010900900900904,
               -0.37964395979863913
            ],
            [
               -0.2873065065065066,
               -0.3766085520920145
            ],
            [
               -0.2845040040040041,
               -0.37349002649057866
            ],
            [
               -0.28170150150150164,
               -0.3703262818289443
            ],
            [
               -0.27889899899899917,
               -0.3671604520865389
            ],
            [
               -0.2760964964964967,
               -0.364027148326016
            ],
            [
               -0.27329399399399423,
               -0.36094210669629145
            ],
            [
               -0.27049149149149154,
               -0.35789823241318525
            ],
            [
               -0.2676889889889891,
               -0.35486890590939213
            ],
            [
               -0.2648864864864866,
               -0.3518171551098356
            ],
            [
               -0.26208398398398414,
               -0.34870760308034277
            ],
            [
               -0.25928148148148167,
               -0.3455174551292276
            ],
            [
               -0.2564789789789792,
               -0.3422433161137459
            ],
            [
               -0.2536764764764765,
               -0.3389020784553128
            ],
            [
               -0.25087397397397404,
               -0.335525981834989
            ],
            [
               -0.24807147147147157,
               -0.33215362302941503
            ],
            [
               -0.2452689689689691,
               -0.3288197058536562
            ],
            [
               -0.24246646646646663,
               -0.32554643331205024
            ],
            [
               -0.23966396396396417,
               -0.3223387190296115
            ],
            [
               -0.2368614614614617,
               -0.3191841382292849
            ],
            [
               -0.234058958958959,
               -0.316057175294766
            ],
            [
               -0.23125645645645654,
               -0.3129262548854692
            ],
            [
               -0.22845395395395407,
               -0.3097615224196628
            ],
            [
               -0.2256514514514516,
               -0.30654142418622926
            ],
            [
               -0.22284894894894913,
               -0.30325670160926693
            ],
            [
               -0.22004644644644666,
               -0.2999112219601498
            ],
            [
               -0.2172439439439442,
               -0.2965198659332149
            ],
            [
               -0.2144414414414415,
               -0.2931042904238081
            ],
            [
               -0.21163893893893904,
               -0.289687694840497
            ],
            [
               -0.20883643643643657,
               -0.28628975135472134
            ],
            [
               -0.2060339339339341,
               -0.2829226835500279
            ],
            [
               -0.20323143143143163,
               -0.27958917667593597
            ],
            [
               -0.20042892892892916,
               -0.27628243833505617
            ],
            [
               -0.19762642642642647,
               -0.2729883358380051
            ],
            [
               -0.194823923923924,
               -0.269689140497397
            ],
            [
               -0.19202142142142153,
               -0.2663680506848036
            ],
            [
               -0.18921891891891907,
               -0.26301341662508926
            ],
            [
               -0.1864164164164166,
               -0.25962154396566284
            ],
            [
               -0.18361391391391413,
               -0.2561971886217714
            ],
            [
               -0.18081141141141166,
               -0.2527513876590745
            ],
            [
               -0.17800890890890897,
               -0.2492970152994024
            ],
            [
               -0.1752064064064065,
               -0.24584322159279648
            ],
            [
               -0.17240390390390403,
               -0.2423904547480821
            ],
            [
               -0.16960140140140156,
               -0.23892785582661527
            ],
            [
               -0.1667988988988991,
               -0.2354343259069873
            ],
            [
               -0.16399639639639663,
               -0.23188355907406133
            ],
            [
               -0.16119389389389416,
               -0.22825206019995523
            ],
            [
               -0.15839139139139147,
               -0.22452801134133216
            ],
            [
               -0.155588888888889,
               -0.22071822250492248
            ],
            [
               -0.15278638638638653,
               -0.2168505899946715
            ],
            [
               -0.14998388388388406,
               -0.21297054057137188
            ],
            [
               -0.1471813813813816,
               -0.20913162922253722
            ],
            [
               -0.14437887887887912,
               -0.20538230954873507
            ],
            [
               -0.14157637637637643,
               -0.20175232871618642
            ],
            [
               -0.13877387387387397,
               -0.19824270965424035
            ],
            [
               -0.1359713713713715,
               -0.1948226180643458
            ],
            [
               -0.13316886886886903,
               -0.19143467294462202
            ],
            [
               -0.13036636636636656,
               -0.18800789987665595
            ],
            [
               -0.1275638638638641,
               -0.18447522960168944
            ],
            [
               -0.12476136136136162,
               -0.18079091972788666
            ],
            [
               -0.12195885885885893,
               -0.17694303535311745
            ],
            [
               -0.11915635635635646,
               -0.17295730466254822
            ],
            [
               -0.116353853853854,
               -0.16889097602810266
            ],
            [
               -0.11355135135135153,
               -0.16481809437940467
            ],
            [
               -0.11074884884884906,
               -0.16081007051640261
            ],
            [
               -0.10794634634634659,
               -0.15691680329216168
            ],
            [
               -0.10514384384384412,
               -0.15315350680828993
            ],
            [
               -0.10234134134134143,
               -0.14949681288217925
            ],
            [
               -0.09953883883883896,
               -0.14589112429439152
            ],
            [
               -0.09673633633633649,
               -0.14226334874864918
            ],
            [
               -0.09393383383383402,
               -0.1385418763869629
            ],
            [
               -0.09113133133133156,
               -0.13467461920505563
            ],
            [
               -0.08832882882882909,
               -0.13064137604586415
            ],
            [
               -0.0855263263263264,
               -0.1264575409009066
            ],
            [
               -0.08272382382382393,
               -0.12216867426433656
            ],
            [
               -0.07992132132132146,
               -0.11783795052357676
            ],
            [
               -0.07711881881881899,
               -0.1135302634200432
            ],
            [
               -0.07431631631631652,
               -0.10929735672325339
            ],
            [
               -0.07151381381381405,
               -0.1051676691182327
            ],
            [
               -0.06871131131131158,
               -0.1011429419928138
            ],
            [
               -0.0659088088088089,
               -0.09720159936810814
            ],
            [
               -0.06310630630630643,
               -0.09330710308884418
            ],
            [
               -0.06030380380380396,
               -0.08941841475381694
            ],
            [
               -0.05750130130130149,
               -0.08549958475929406
            ],
            [
               -0.05469879879879902,
               -0.08152624464485217
            ],
            [
               -0.05189629629629655,
               -0.07748805047965877
            ],
            [
               -0.04909379379379408,
               -0.07338744363190895
            ],
            [
               -0.04629129129129139,
               -0.06923604031784693
            ],
            [
               -0.043488788788788924,
               -0.06505029382741036
            ],
            [
               -0.040686286286286455,
               -0.06084779489302518
            ],
            [
               -0.037883783783783986,
               -0.05664489912886209
            ],
            [
               -0.03508128128128152,
               -0.052455619619876166
            ],
            [
               -0.03227877877877905,
               -0.04829120242048236
            ],
            [
               -0.02947627627627636,
               -0.04415968780276833
            ],
            [
               -0.02667377377377389,
               -0.040065041987359974
            ],
            [
               -0.02387127127127142,
               -0.03600595014593523
            ],
            [
               -0.021068768768768953,
               -0.031974835239424154
            ],
            [
               -0.018266266266266484,
               -0.027957876113372682
            ],
            [
               -0.015463763763764016,
               -0.023936626508497375
            ],
            [
               -0.012661261261261547,
               -0.019891329730654283
            ],
            [
               -0.009858758758758857,
               -0.015805368883206047
            ],
            [
               -0.007056256256256388,
               -0.011669745135587137
            ],
            [
               -0.004253753753753919,
               -0.007486261322486357
            ],
            [
               -0.0014512512512514508,
               -0.003268313508703127
            ],
            [
               0.0013512512512510177,
               0.0009611910484695163
            ],
            [
               0.004153753753753486,
               0.005174456223467283
            ],
            [
               0.006956256256255955,
               0.009344876703417047
            ],
            [
               0.009758758758758646,
               0.013453051543968935
            ],
            [
               0.012561261261261114,
               0.0174912155358519
            ],
            [
               0.015363763763763583,
               0.02146501667162189
            ],
            [
               0.01816626626626605,
               0.025392297305174654
            ],
            [
               0.02096876876876852,
               0.029299315634553832
            ],
            [
               0.02377127127127099,
               0.03321543820279911
            ],
            [
               0.02657377377377368,
               0.037167587576832646
            ],
            [
               0.029376276276276148,
               0.0411756112589031
            ],
            [
               0.032178778778778616,
               0.04524934002395018
            ],
            [
               0.034981281281281085,
               0.04938759531900339
            ],
            [
               0.03778378378378355,
               0.05357896297004036
            ],
            [
               0.04058628628628602,
               0.057803893246357665
            ],
            [
               0.04338878878878849,
               0.062037639520814716
            ],
            [
               0.04619129129129118,
               0.06625364288119691
            ],
            [
               0.04899379379379365,
               0.07042709227483578
            ],
            [
               0.05179629629629612,
               0.07453843355158206
            ],
            [
               0.05459879879879859,
               0.0785765231344669
            ],
            [
               0.057401301301301055,
               0.0825409652853976
            ],
            [
               0.060203803803803524,
               0.08644304660045085
            ],
            [
               0.06300630630630621,
               0.09030471586493345
            ],
            [
               0.06580880880880868,
               0.09415533447337512
            ],
            [
               0.06861131131131115,
               0.09802642939730105
            ],
            [
               0.07141381381381362,
               0.1019452946096735
            ],
            [
               0.07421631631631609,
               0.10592880678928723
            ],
            [
               0.07701881881881856,
               0.10997903520798565
            ],
            [
               0.07982132132132103,
               0.11408199290564834
            ],
            [
               0.08262382382382372,
               0.11821019093917043
            ],
            [
               0.08542632632632619,
               0.12232867102191738
            ],
            [
               0.08822882882882865,
               0.12640317922055727
            ],
            [
               0.09103133133133112,
               0.1304084220267203
            ],
            [
               0.09383383383383359,
               0.13433417236249287
            ],
            [
               0.09663633633633606,
               0.13818747042539975
            ],
            [
               0.09943883883883853,
               0.14199019651692696
            ],
            [
               0.10224134134134122,
               0.14577260073307427
            ],
            [
               0.10504384384384369,
               0.1495645731869933
            ],
            [
               0.10784634634634616,
               0.1533871557316636
            ],
            [
               0.11064884884884862,
               0.15724679031094532
            ],
            [
               0.11345135135135109,
               0.16113404172349924
            ],
            [
               0.11625385385385356,
               0.16502722639386144
            ],
            [
               0.11905635635635625,
               0.16889990274269906
            ],
            [
               0.12185885885885872,
               0.17272997664011852
            ],
            [
               0.12466136136136119,
               0.17650762068169157
            ],
            [
               0.12746386386386366,
               0.1802394855098955
            ],
            [
               0.13026636636636613,
               0.18394773398887884
            ],
            [
               0.1330688688688686,
               0.18766395888734108
            ],
            [
               0.13587137137137106,
               0.19141960593870438
            ],
            [
               0.13867387387387375,
               0.19523565169943458
            ],
            [
               0.14147637637637622,
               0.19911463335113735
            ],
            [
               0.1442788788788787,
               0.20303757209138512
            ],
            [
               0.14708138138138116,
               0.20696701141457144
            ],
            [
               0.14988388388388363,
               0.2108556693386893
            ],
            [
               0.1526863863863861,
               0.2146585646154059
            ],
            [
               0.15548888888888857,
               0.21834539080905863
            ],
            [
               0.15829139139139126,
               0.22190969957111537
            ],
            [
               0.16109389389389372,
               0.225372195832057
            ],
            [
               0.1638963963963962,
               0.2287769587827677
            ],
            [
               0.16669889889889866,
               0.2321812838266198
            ],
            [
               0.16950140140140113,
               0.2356415854870251
            ],
            [
               0.1723039039039036,
               0.2391989332482396
            ],
            [
               0.1751064064064063,
               0.242867994698317
            ],
            [
               0.17790890890890876,
               0.24663236219185336
            ],
            [
               0.18071141141141123,
               0.2504476362842149
            ],
            [
               0.1835139139139137,
               0.2542516438710461
            ],
            [
               0.18631641641641616,
               0.25797930305269595
            ],
            [
               0.18911891891891863,
               0.26157840437791713
            ],
            [
               0.1919214214214211,
               0.2650222950617494
            ],
            [
               0.1947239239239238,
               0.26831621584312504
            ],
            [
               0.19752642642642626,
               0.2714956609565129
            ],
            [
               0.20032892892892873,
               0.27461719240388366
            ],
            [
               0.2031314314314312,
               0.27774410020424384
            ],
            [
               0.20593393393393367,
               0.28093063982825484
            ],
            [
               0.20873643643643613,
               0.2842089347978563
            ],
            [
               0.2115389389389386,
               0.28758190377484877
            ],
            [
               0.2143414414414413,
               0.2910239465287165
            ],
            [
               0.21714394394394376,
               0.29448903707683366
            ],
            [
               0.21994644644644623,
               0.2979238915476956
            ],
            [
               0.2227489489489487,
               0.3012825467840812
            ],
            [
               0.22555145145145117,
               0.3045383725276098
            ],
            [
               0.22835395395395364,
               0.307690332551638
            ],
            [
               0.23115645645645633,
               0.3107619838640784
            ],
            [
               0.2339589589589588,
               0.3137937803889411
            ],
            [
               0.23676146146146126,
               0.31683113091299114
            ],
            [
               0.23956396396396373,
               0.3199118054011889
            ],
            [
               0.2423664664664662,
               0.3230563573497151
            ],
            [
               0.24516896896896867,
               0.32626421631928004
            ],
            [
               0.24797147147147114,
               0.3295163131428268
            ],
            [
               0.25077397397397383,
               0.33278307669194895
            ],
            [
               0.2535764764764763,
               0.33603500631586547
            ],
            [
               0.25637897897897877,
               0.33925228412012415
            ],
            [
               0.25918148148148124,
               0.3424302787001245
            ],
            [
               0.2619839839839837,
               0.34557918855178094
            ],
            [
               0.2647864864864862,
               0.34871804066471773
            ],
            [
               0.26758898898898864,
               0.35186517120681804
            ],
            [
               0.27039149149149133,
               0.3550285511433698
            ],
            [
               0.2731939939939938,
               0.35819946528033575
            ],
            [
               0.27599649649649627,
               0.3613520361032166
            ],
            [
               0.27879899899899874,
               0.36444920534852904
            ],
            [
               0.2816015015015012,
               0.36745363429682143
            ],
            [
               0.2844040040040037,
               0.370340250559517
            ],
            [
               0.28720650650650636,
               0.37310643107009017
            ],
            [
               0.29000900900900883,
               0.3757763400653347
            ],
            [
               0.2928115115115113,
               0.37839760930736244
            ],
            [
               0.29561401401401377,
               0.3810308592942887
            ],
            [
               0.29841651651651624,
               0.3837348002221023
            ],
            [
               0.3012190190190187,
               0.3865511111535414
            ],
            [
               0.3040215215215212,
               0.38949349850996845
            ],
            [
               0.30682402402402387,
               0.39254419205778934
            ],
            [
               0.30962652652652634,
               0.39565898162573143
            ],
            [
               0.3124290290290288,
               0.3987793859536842
            ],
            [
               0.3152315315315313,
               0.40184844823586197
            ],
            [
               0.31803403403403374,
               0.40482561611112083
            ],
            [
               0.3208365365365362,
               0.4076965008607492
            ],
            [
               0.3236390390390387,
               0.4104749050509461
            ],
            [
               0.32644154154154137,
               0.413196852142611
            ],
            [
               0.32924404404404384,
               0.4159087107537483
            ],
            [
               0.3320465465465463,
               0.41865315397367286
            ],
            [
               0.3348490490490488,
               0.42145714353729563
            ],
            [
               0.33765155155155124,
               0.4243252832133279
            ],
            [
               0.3404540540540537,
               0.4272400615285376
            ],
            [
               0.3432565565565564,
               0.43016831766804264
            ],
            [
               0.34605905905905887,
               0.4330714255823046
            ],
            [
               0.34886156156156134,
               0.43591576853261693
            ],
            [
               0.3516640640640638,
               0.43868031515707884
            ],
            [
               0.3544665665665663,
               0.44135936096731104
            ],
            [
               0.35726906906906875,
               0.4439602876790754
            ],
            [
               0.3600715715715712,
               0.44649788026185044
            ],
            [
               0.3628740740740739,
               0.44898775469654695
            ],
            [
               0.3656765765765764,
               0.45144147289320347
            ],
            [
               0.36847907907907884,
               0.4538649995699999
            ],
            [
               0.3712815815815813,
               0.45626066840348767
            ],
            [
               0.3740840840840838,
               0.4586313439497872
            ],
            [
               0.37688658658658625,
               0.46098454998551774
            ],
            [
               0.3796890890890887,
               0.463334327596441
            ],
            [
               0.3824915915915914,
               0.46569949328465526
            ],
            [
               0.3852940940940939,
               0.4680984538643957
            ],
            [
               0.38809659659659634,
               0.470542244835407
            ],
            [
               0.3908990990990988,
               0.47302841383790933
            ],
            [
               0.3937016016016013,
               0.4755383795125077
            ],
            [
               0.39650410410410375,
               0.47803990066848834
            ],
            [
               0.39930660660660644,
               0.4804945966242773
            ],
            [
               0.4021091091091089,
               0.4828686379607175
            ],
            [
               0.4049116116116114,
               0.4851434203958432
            ],
            [
               0.40771411411411385,
               0.48732273360381223
            ],
            [
               0.4105166166166163,
               0.4894338036913345
            ],
            [
               0.4133191191191188,
               0.49152138955735875
            ],
            [
               0.41612162162162125,
               0.493636288727009
            ],
            [
               0.41892412412412394,
               0.4958214504544235
            ],
            [
               0.4217266266266264,
               0.4980997846542871
            ],
            [
               0.4245291291291289,
               0.5004673744711307
            ],
            [
               0.42733163163163135,
               0.5028942387664033
            ],
            [
               0.4301341341341338,
               0.5053325266641862
            ],
            [
               0.4329366366366363,
               0.5077297723122591
            ],
            [
               0.435739139139139,
               0.5100433095434834
            ],
            [
               0.43854164164164144,
               0.5122516271015366
            ],
            [
               0.4413441441441439,
               0.5143594300609879
            ],
            [
               0.4441466466466464,
               0.5163951377712385
            ],
            [
               0.44694914914914885,
               0.5184018586535011
            ],
            [
               0.4497516516516513,
               0.5204248026367047
            ],
            [
               0.4525541541541538,
               0.5224990281384606
            ],
            [
               0.4553566566566565,
               0.524641108490202
            ],
            [
               0.45815915915915895,
               0.5268468883954995
            ],
            [
               0.4609616616616614,
               0.529095481652412
            ],
            [
               0.4637641641641639,
               0.5313577124460994
            ],
            [
               0.46656666666666635,
               0.5336059496254177
            ],
            [
               0.4693691691691688,
               0.5358220968428334
            ],
            [
               0.4721716716716713,
               0.5380013822211477
            ],
            [
               0.474974174174174,
               0.5401511844748763
            ],
            [
               0.47777667667667645,
               0.542285861007496
            ],
            [
               0.4805791791791789,
               0.5444198128696479
            ],
            [
               0.4833816816816814,
               0.5465614239762004
            ],
            [
               0.48618418418418385,
               0.5487099604061241
            ],
            [
               0.4889866866866863,
               0.5508562612044017
            ],
            [
               0.491789189189189,
               0.5529865838124962
            ],
            [
               0.4945916916916915,
               0.5550878299461246
            ],
            [
               0.49739419419419395,
               0.557151975195333
            ],
            [
               0.5001966966966964,
               0.5591779783198453
            ],
            [
               0.5029991991991989,
               0.5611705537541465
            ],
            [
               0.5058017017017014,
               0.5631365111759193
            ],
            [
               0.5086042042042038,
               0.5650803819373444
            ],
            [
               0.5114067067067065,
               0.5670013645709208
            ],
            [
               0.514209209209209,
               0.568893099209759
            ],
            [
               0.5170117117117115,
               0.5707466121377262
            ],
            [
               0.5198142142142139,
               0.5725553994349664
            ],
            [
               0.5226167167167164,
               0.574320578813674
            ],
            [
               0.5254192192192189,
               0.576053761899386
            ],
            [
               0.5282217217217213,
               0.5777759455054224
            ],
            [
               0.531024224224224,
               0.5795121085108093
            ],
            [
               0.5338267267267265,
               0.5812828595105374
            ],
            [
               0.536629229229229,
               0.5830958072968561
            ],
            [
               0.5394317317317314,
               0.5849398012153909
            ],
            [
               0.5422342342342339,
               0.5867845656200468
            ],
            [
               0.5450367367367364,
               0.5885866634069533
            ],
            [
               0.547839239239239,
               0.5903006505475351
            ],
            [
               0.5506417417417415,
               0.5918924099458208
            ],
            [
               0.553444244244244,
               0.5933506357581174
            ],
            [
               0.5562467467467465,
               0.5946926816291842
            ],
            [
               0.5590492492492489,
               0.595962487685207
            ],
            [
               0.5618517517517514,
               0.597220639572757
            ],
            [
               0.5646542542542539,
               0.5985290686466455
            ],
            [
               0.5674567567567566,
               0.599934686333856
            ],
            [
               0.570259259259259,
               0.6014567574512213
            ],
            [
               0.5730617617617615,
               0.6030818486739936
            ],
            [
               0.575864264264264,
               0.6047680022325236
            ],
            [
               0.5786667667667664,
               0.6064570407536364
            ],
            [
               0.5814692692692689,
               0.6080914576037808
            ],
            [
               0.5842717717717714,
               0.6096309586591943
            ],
            [
               0.587074274274274,
               0.6110638377661409
            ],
            [
               0.5898767767767765,
               0.6124099574202051
            ],
            [
               0.592679279279279,
               0.6137146707028127
            ],
            [
               0.5954817817817815,
               0.6150357549705304
            ],
            [
               0.5982842842842839,
               0.6164274770787602
            ],
            [
               0.6010867867867866,
               0.6179266426837434
            ],
            [
               0.6038892892892889,
               0.619544691292167
            ],
            [
               0.6066917917917916,
               0.6212678638317075
            ],
            [
               0.6094942942942938,
               0.6230648618927574
            ],
            [
               0.6122967967967965,
               0.6248990798141466
            ],
            [
               0.6150992992992992,
               0.6267411625103122
            ],
            [
               0.6179018018018014,
               0.6285777242886872
            ],
            [
               0.6207043043043041,
               0.6304134949906578
            ],
            [
               0.6235068068068064,
               0.6322664430932453
            ],
            [
               0.6263093093093091,
               0.6341577985470956
            ],
            [
               0.6291118118118113,
               0.636100585061393
            ],
            [
               0.631914314314314,
               0.6380907347607556
            ],
            [
               0.6347168168168167,
               0.6401039686025137
            ],
            [
               0.6375193193193189,
               0.6420996969716775
            ],
            [
               0.6403218218218216,
               0.6440308714597105
            ],
            [
               0.6431243243243239,
               0.6458567614453317
            ],
            [
               0.6459268268268266,
               0.6475546646337142
            ],
            [
               0.6487293293293288,
               0.6491268825610019
            ],
            [
               0.6515318318318315,
               0.6506007732247865
            ],
            [
               0.6543343343343342,
               0.6520218377477403
            ],
            [
               0.6571368368368364,
               0.6534419117042342
            ],
            [
               0.6599393393393391,
               0.6549059502364091
            ],
            [
               0.6627418418418414,
               0.6564411979820202
            ],
            [
               0.6655443443443441,
               0.6580516684185956
            ],
            [
               0.6683468468468463,
               0.6597191431720516
            ],
            [
               0.671149349349349,
               0.661409915223832
            ],
            [
               0.6739518518518517,
               0.6630848744841333
            ],
            [
               0.6767543543543539,
               0.6647097556030671
            ],
            [
               0.6795568568568566,
               0.6662626245759526
            ],
            [
               0.6823593593593589,
               0.6677368183345281
            ],
            [
               0.6851618618618616,
               0.6691391419892608
            ],
            [
               0.6879643643643643,
               0.6704846252791069
            ],
            [
               0.6907668668668665,
               0.6717900649126445
            ],
            [
               0.6935693693693692,
               0.6730686770314865
            ],
            [
               0.6963718718718714,
               0.6743274922983666
            ],
            [
               0.6991743743743741,
               0.6755679467579712
            ],
            [
               0.7019768768768764,
               0.6767889015509966
            ],
            [
               0.7047793793793791,
               0.6779904946603051
            ],
            [
               0.7075818818818818,
               0.6791770553517182
            ],
            [
               0.710384384384384,
               0.6803578162986651
            ],
            [
               0.7131868868868867,
               0.6815451167878316
            ],
            [
               0.7159893893893889,
               0.6827508274520547
            ],
            [
               0.7187918918918916,
               0.6839824537885274
            ],
            [
               0.7215943943943939,
               0.6852405287543656
            ],
            [
               0.7243968968968966,
               0.6865184358626933
            ],
            [
               0.7271993993993993,
               0.6878048923212875
            ],
            [
               0.7300019019019015,
               0.6890883042100815
            ],
            [
               0.7328044044044042,
               0.690361455674549
            ],
            [
               0.7356069069069064,
               0.6916247880172748
            ],
            [
               0.7384094094094091,
               0.6928869456130269
            ],
            [
               0.7412119119119114,
               0.6941621761611112
            ],
            [
               0.7440144144144141,
               0.6954652637008737
            ],
            [
               0.7468169169169168,
               0.696805570662829
            ],
            [
               0.749619419419419,
               0.6981821602625966
            ],
            [
               0.7524219219219217,
               0.6995817209699092
            ],
            [
               0.755224424424424,
               0.700980192869528
            ],
            [
               0.7580269269269266,
               0.7023478616862505
            ],
            [
               0.7608294294294289,
               0.7036566004803722
            ],
            [
               0.7636319319319316,
               0.7048872436267326
            ],
            [
               0.7664344344344343,
               0.7060349871534494
            ],
            [
               0.7692369369369365,
               0.7071112460091397
            ],
            [
               0.7720394394394392,
               0.7081413913201583
            ],
            [
               0.7748419419419414,
               0.7091589352924206
            ],
            [
               0.7776444444444441,
               0.7101976904949251
            ],
            [
               0.7804469469469468,
               0.711283936749486
            ],
            [
               0.7832494494494491,
               0.712430562193992
            ],
            [
               0.7860519519519518,
               0.7136345570917593
            ],
            [
               0.788854454454454,
               0.7148783252123622
            ],
            [
               0.7916569569569567,
               0.7161343080565163
            ],
            [
               0.794459459459459,
               0.7173716513004835
            ],
            [
               0.7972619619619616,
               0.7185632571455232
            ],
            [
               0.8000644644644643,
               0.7196916153001356
            ],
            [
               0.8028669669669666,
               0.7207522235385629
            ],
            [
               0.8056694694694693,
               0.7217540470633185
            ],
            [
               0.8084719719719715,
               0.7227171459691204
            ],
            [
               0.8112744744744742,
               0.7236681666982305
            ],
            [
               0.8140769769769765,
               0.7246347484063429
            ],
            [
               0.8168794794794791,
               0.7256400070413982
            ],
            [
               0.8196819819819818,
               0.7266981513916555
            ],
            [
               0.8224844844844841,
               0.727812010079336
            ],
            [
               0.8252869869869868,
               0.7289728689045197
            ],
            [
               0.828089489489489,
               0.7301625927364631
            ],
            [
               0.8308919919919917,
               0.7313575891396745
            ],
            [
               0.833694494494494,
               0.7325338166817966
            ],
            [
               0.8364969969969966,
               0.7336718084530419
            ],
            [
               0.8392994994994993,
               0.7347606289805573
            ],
            [
               0.8421020020020016,
               0.7357998516544276
            ],
            [
               0.8449045045045043,
               0.7367990359764085
            ],
            [
               0.8477070070070065,
               0.7377747442350513
            ],
            [
               0.8505095095095092,
               0.7387457507525399
            ],
            [
               0.8533120120120115,
               0.7397276086499937
            ],
            [
               0.8561145145145141,
               0.7407279940425039
            ],
            [
               0.8589170170170168,
               0.7417441403263859
            ],
            [
               0.8617195195195191,
               0.7427631929315986
            ],
            [
               0.8645220220220218,
               0.7437655561083378
            ],
            [
               0.867324524524524,
               0.7447304620467478
            ],
            [
               0.8701270270270267,
               0.745642308656817
            ],
            [
               0.872929529529529,
               0.7464960003443705
            ],
            [
               0.8757320320320316,
               0.7472997057453116
            ],
            [
               0.8785345345345343,
               0.748074096728844
            ],
            [
               0.8813370370370366,
               0.74884808885006
            ],
            [
               0.8841395395395393,
               0.7496520975763915
            ],
            [
               0.8869420420420415,
               0.750510565110742
            ],
            [
               0.8897445445445442,
               0.7514357720793056
            ],
            [
               0.8925470470470469,
               0.7524246364905323
            ],
            [
               0.8953495495495492,
               0.7534593981255391
            ],
            [
               0.8981520520520518,
               0.7545120178272875
            ],
            [
               0.9009545545545541,
               0.7555510977843704
            ],
            [
               0.9037570570570568,
               0.7565494487952941
            ],
            [
               0.906559559559559,
               0.7574902890455809
            ],
            [
               0.9093620620620617,
               0.7583704899272865
            ],
            [
               0.9121645645645644,
               0.7592001512924424
            ],
            [
               0.9149670670670667,
               0.7599988282290372
            ],
            [
               0.9177695695695693,
               0.7607896367279049
            ],
            [
               0.9205720720720716,
               0.7615929790495616
            ],
            [
               0.9233745745745743,
               0.762421619787203
            ],
            [
               0.9261770770770765,
               0.7632783401324549
            ],
            [
               0.9289795795795792,
               0.7641565754784854
            ],
            [
               0.9317820820820819,
               0.7650435605608236
            ],
            [
               0.9345845845845842,
               0.7659248295428956
            ],
            [
               0.9373870870870868,
               0.7667886312804927
            ],
            [
               0.9401895895895891,
               0.7676289792013976
            ],
            [
               0.9429920920920918,
               0.7684465798653863
            ],
            [
               0.945794594594594,
               0.7692475894405975
            ],
            [
               0.9485970970970967,
               0.7700408075152861
            ],
            [
               0.9513995995995994,
               0.770834337924817
            ],
            [
               0.9542021021021017,
               0.7716328189291187
            ],
            [
               0.9570046046046043,
               0.7724360554880337
            ],
            [
               0.9598071071071066,
               0.7732393824889053
            ],
            [
               0.9626096096096093,
               0.7740355196060412
            ],
            [
               0.9654121121121115,
               0.774817222485081
            ],
            [
               0.9682146146146142,
               0.7755798213147614
            ],
            [
               0.9710171171171169,
               0.7763228159157659
            ],
            [
               0.9738196196196192,
               0.777050026714094
            ],
            [
               0.9766221221221218,
               0.7777682729911551
            ],
            [
               0.9794246246246241,
               0.7784850185953248
            ],
            [
               0.9822271271271268,
               0.779205753706138
            ],
            [
               0.985029629629629,
               0.7799319767470064
            ],
            [
               0.9878321321321317,
               0.7806604775116537
            ],
            [
               0.9906346346346344,
               0.7813842460823542
            ],
            [
               0.9934371371371367,
               0.7820948443743426
            ],
            [
               0.9962396396396394,
               0.7827856110486947
            ],
            [
               0.9990421421421416,
               0.7834547569532774
            ],
            [
               1.0018446446446443,
               0.7841073437565926
            ],
            [
               1.004647147147147,
               0.7847553599701235
            ],
            [
               1.0074496496496492,
               0.7854155801931694
            ],
            [
               1.010252152152152,
               0.7861055090464167
            ],
            [
               1.0130546546546542,
               0.7868383145086514
            ],
            [
               1.0158571571571569,
               0.7876180748449008
            ],
            [
               1.018659659659659,
               0.7884367570875516
            ],
            [
               1.0214621621621618,
               0.7892740442502207
            ],
            [
               1.0242646646646645,
               0.7901004676545403
            ],
            [
               1.0270671671671667,
               0.7908834233760852
            ],
            [
               1.0298696696696694,
               0.7915947843889668
            ],
            [
               1.0326721721721717,
               0.7922182169129474
            ],
            [
               1.0354746746746744,
               0.7927541803736818
            ],
            [
               1.0382771771771766,
               0.7932210300189553
            ],
            [
               1.0410796796796793,
               0.7936515847594655
            ],
            [
               1.043882182182182,
               0.7940857450089056
            ],
            [
               1.0466846846846842,
               0.7945609105155765
            ],
            [
               1.049487187187187,
               0.7951027018840685
            ],
            [
               1.0522896896896892,
               0.7957185672518696
            ],
            [
               1.0550921921921919,
               0.7963961758840464
            ],
            [
               1.057894694694694,
               0.7971072089153431
            ],
            [
               1.0606971971971968,
               0.7978156025556338
            ],
            [
               1.0634996996996995,
               0.7984879397301928
            ],
            [
               1.0663022022022017,
               0.7991029550134406
            ],
            [
               1.0691047047047044,
               0.7996572808053616
            ],
            [
               1.0719072072072067,
               0.8001656212667242
            ],
            [
               1.0747097097097094,
               0.8006552115692416
            ],
            [
               1.0775122122122116,
               0.8011562079706028
            ],
            [
               1.0803147147147143,
               0.8016909973095345
            ],
            [
               1.083117217217217,
               0.8022658626638558
            ],
            [
               1.0859197197197192,
               0.8028678095142261
            ],
            [
               1.088722222222222,
               0.803467797870962
            ],
            [
               1.0915247247247242,
               0.8040296020481272
            ],
            [
               1.0943272272272269,
               0.8045216650512746
            ],
            [
               1.097129729729729,
               0.8049282360779755
            ],
            [
               1.0999322322322318,
               0.8052561576927413
            ],
            [
               1.1027347347347345,
               0.8055349225499301
            ],
            [
               1.1055372372372367,
               0.805809684163662
            ],
            [
               1.1083397397397394,
               0.806129140242913
            ],
            [
               1.1111422422422417,
               0.8065318915767775
            ],
            [
               1.1139447447447444,
               0.8070354524843748
            ],
            [
               1.116747247247247,
               0.8076313358916509
            ],
            [
               1.1195497497497493,
               0.8082877711953587
            ],
            [
               1.122352252252252,
               0.8089592200652512
            ],
            [
               1.1251547547547542,
               0.8095997042291042
            ],
            [
               1.127957257257257,
               0.810175755490103
            ],
            [
               1.1307597597597592,
               0.8106749469044403
            ],
            [
               1.1335622622622619,
               0.811107429223423
            ],
            [
               1.1363647647647646,
               0.8115002050067825
            ],
            [
               1.1391672672672668,
               0.8118862641276741
            ],
            [
               1.1419697697697695,
               0.812292381992459
            ],
            [
               1.1447722722722717,
               0.8127297796215224
            ],
            [
               1.1475747747747744,
               0.8131908216402663
            ],
            [
               1.1503772772772767,
               0.8136528219281732
            ],
            [
               1.1531797797797794,
               0.81408754625382
            ],
            [
               1.155982282282282,
               0.8144729916938764
            ],
            [
               1.1587847847847843,
               0.8148031792808456
            ],
            [
               1.161587287287287,
               0.815092325286397
            ],
            [
               1.1643897897897892,
               0.815371664100638
            ],
            [
               1.167192292292292,
               0.8156797462852158
            ],
            [
               1.1699947947947942,
               0.8160493616761493
            ],
            [
               1.1727972972972969,
               0.816495532875866
            ],
            [
               1.1755997997997996,
               0.8170088203514195
            ],
            [
               1.1784023023023018,
               0.8175565118628899
            ],
            [
               1.1812048048048045,
               0.818091672211139
            ],
            [
               1.1840073073073067,
               0.8185673673924143
            ],
            [
               1.1868098098098094,
               0.8189515520368403
            ],
            [
               1.1896123123123117,
               0.8192377553065938
            ],
            [
               1.1924148148148144,
               0.8194479664495987
            ],
            [
               1.195217317317317,
               0.819626611121652
            ],
            [
               1.1980198198198193,
               0.819827409817403
            ],
            [
               1.200822322322322,
               0.8200972581846507
            ],
            [
               1.2036248248248242,
               0.8204622774124828
            ],
            [
               1.206427327327327,
               0.8209205037261728
            ],
            [
               1.2092298298298296,
               0.8214435327698538
            ],
            [
               1.2120323323323319,
               0.821986513970266
            ],
            [
               1.2148348348348346,
               0.8225031673914696
            ],
            [
               1.2176373373373368,
               0.8229608731178738
            ],
            [
               1.2204398398398395,
               0.8233508972947743
            ],
            [
               1.2232423423423417,
               0.8236904608265564
            ],
            [
               1.2260448448448444,
               0.8240160757330262
            ],
            [
               1.2288473473473471,
               0.8243704630510174
            ],
            [
               1.2316498498498494,
               0.8247874655981253
            ],
            [
               1.234452352352352,
               0.8252799882887252
            ],
            [
               1.2372548548548543,
               0.8258349452577545
            ],
            [
               1.240057357357357,
               0.8264168326214558
            ],
            [
               1.2428598598598593,
               0.8269786756588872
            ],
            [
               1.245662362362362,
               0.8274766779032886
            ],
            [
               1.2484648648648646,
               0.8278837246598639
            ],
            [
               1.2512673673673669,
               0.8281973373216635
            ],
            [
               1.2540698698698696,
               0.8284395664442085
            ],
            [
               1.2568723723723718,
               0.8286490013433856
            ],
            [
               1.2596748748748745,
               0.8288676584004593
            ],
            [
               1.2624773773773768,
               0.8291271372181402
            ],
            [
               1.2652798798798794,
               0.8294385854845248
            ],
            [
               1.2680823823823821,
               0.8297896716994705
            ],
            [
               1.2708848848848844,
               0.8301494059953132
            ],
            [
               1.273687387387387,
               0.8304790733763359
            ],
            [
               1.2764898898898893,
               0.8307456008461813
            ],
            [
               1.279292392392392,
               0.830932986573096
            ],
            [
               1.2820948948948943,
               0.831048161377716
            ],
            [
               1.284897397397397,
               0.8311195387450421
            ],
            [
               1.2876998998998996,
               0.8311888839779874
            ],
            [
               1.2905024024024019,
               0.831299208239437
            ],
            [
               1.2933049049049046,
               0.8314825148911063
            ],
            [
               1.2961074074074068,
               0.8317510831414456
            ],
            [
               1.2989099099099095,
               0.8320946858655882
            ],
            [
               1.3017124124124118,
               0.8324841890600678
            ],
            [
               1.3045149149149144,
               0.8328800380568787
            ],
            [
               1.3073174174174171,
               0.8332428185197075
            ],
            [
               1.3101199199199194,
               0.8335427536348353
            ],
            [
               1.312922422422422,
               0.8337656714523336
            ],
            [
               1.3157249249249243,
               0.8339143255617182
            ],
            [
               1.318527427427427,
               0.8340054624680513
            ],
            [
               1.3213299299299297,
               0.8340641859773413
            ],
            [
               1.324132432432432,
               0.8341176390194709
            ],
            [
               1.3269349349349346,
               0.834189753934335
            ],
            [
               1.3297374374374369,
               0.8342980318972147
            ],
            [
               1.3325399399399396,
               0.8344523819424077
            ],
            [
               1.3353424424424418,
               0.8346553624367715
            ],
            [
               1.3381449449449445,
               0.8349029573443008
            ],
            [
               1.3409474474474472,
               0.8351852917337204
            ],
            [
               1.3437499499499495,
               0.8354872379057514
            ],
            [
               1.3465524524524521,
               0.8357893661662127
            ],
            [
               1.3493549549549544,
               0.8360698670553011
            ],
            [
               1.352157457457457,
               0.8363077905136019
            ],
            [
               1.3549599599599593,
               0.8364873077927684
            ],
            [
               1.357762462462462,
               0.8366019847876406
            ],
            [
               1.3605649649649647,
               0.8366576113687968
            ],
            [
               1.363367467467467,
               0.8366722297718504
            ],
            [
               1.3661699699699696,
               0.8366727097789187
            ],
            [
               1.368972472472472,
               0.8366883398483125
            ],
            [
               1.3717749749749746,
               0.8367430526775397
            ],
            [
               1.3745774774774768,
               0.8368486314142171
            ],
            [
               1.3773799799799795,
               0.8370012123404058
            ],
            [
               1.3801824824824822,
               0.8371825304092281
            ],
            [
               1.3829849849849845,
               0.8373658743694163
            ],
            [
               1.3857874874874871,
               0.8375251065895173
            ],
            [
               1.3885899899899894,
               0.8376439275425254
            ],
            [
               1.391392492492492,
               0.8377222812001379
            ],
            [
               1.3941949949949943,
               0.8377775719524918
            ],
            [
               1.396997497497497,
               0.8378399948386137
            ],
            [
               1.3998,
               0.8379432496761949
            ]
         ]
      },
      {
         "data": [
            [
               1.3999,
               0.8388427283450753
            ],
            [
               1.3971003028053077,
               0.8385960281963308
            ],
            [
               1.3943006056106155,
               0.8382836968584418
            ],
            [
               1.3915009084159233,
               0.8379346262014035
            ],
            [
               1.3887012112212311,
               0.8375872400139276
            ],
            [
               1.385901514026539,
               0.8372778318177319
            ],
            [
               1.3831018168318467,
               0.8370294974379611
            ],
            [
               1.3803021196371545,
               0.8368454340076077
            ],
            [
               1.3775024224424628,
               0.8367089453902744
            ],
            [
               1.3747027252477706,
               0.8365902672145009
            ],
            [
               1.3719030280530784,
               0.8364579719842004
            ],
            [
               1.3691033308583862,
               0.8362910727367969
            ],
            [
               1.366303633663694,
               0.836087588346013
            ],
            [
               1.3635039364690018,
               0.8358664276548473
            ],
            [
               1.3607042392743096,
               0.8356616573581207
            ],
            [
               1.3579045420796174,
               0.835510814585411
            ],
            [
               1.3551048448849252,
               0.8354410324603473
            ],
            [
               1.352305147690233,
               0.83545763457227
            ],
            [
               1.3495054504955408,
               0.8355391902049584
            ],
            [
               1.3467057533008486,
               0.8356409943214165
            ],
            [
               1.3439060561061564,
               0.8357061982721068
            ],
            [
               1.3411063589114642,
               0.835681273972961
            ],
            [
               1.338306661716772,
               0.8355309995547147
            ],
            [
               1.3355069645220798,
               0.8352482214649359
            ],
            [
               1.3327072673273876,
               0.8348552728016201
            ],
            [
               1.3299075701326954,
               0.8343965859771345
            ],
            [
               1.3271078729380033,
               0.8339248576101356
            ],
            [
               1.324308175743311,
               0.8334851759344818
            ],
            [
               1.3215084785486189,
               0.833102131266069
            ],
            [
               1.3187087813539267,
               0.8327739033839386
            ],
            [
               1.3159090841592345,
               0.8324750052810163
            ],
            [
               1.3131093869645423,
               0.8321665347471396
            ],
            [
               1.31030968976985,
               0.8318103811828782
            ],
            [
               1.3075099925751579,
               0.8313826409884028
            ],
            [
               1.3047102953804657,
               0.8308818841126043
            ],
            [
               1.3019105981857735,
               0.8303297275065297
            ],
            [
               1.2991109009910813,
               0.8297637771818944
            ],
            [
               1.296311203796389,
               0.8292255156492615
            ],
            [
               1.293511506601697,
               0.8287473007445303
            ],
            [
               1.2907118094070047,
               0.8283427990939695
            ],
            [
               1.2879121122123125,
               0.8280038893958972
            ],
            [
               1.2851124150176203,
               0.8277048107732085
            ],
            [
               1.282312717822928,
               0.8274118886374047
            ],
            [
               1.279513020628236,
               0.8270953740559984
            ],
            [
               1.2767133234335437,
               0.8267393689255189
            ],
            [
               1.2739136262388515,
               0.826346627924564
            ],
            [
               1.2711139290441593,
               0.8259369022222001
            ],
            [
               1.2683142318494671,
               0.8255397404907525
            ],
            [
               1.265514534654775,
               0.8251845027156651
            ],
            [
               1.2627148374600827,
               0.8248911510693163
            ],
            [
               1.2599151402653905,
               0.8246649167574008
            ],
            [
               1.2571154430706983,
               0.8244964115471932
            ],
            [
               1.2543157458760061,
               0.8243667343008279
            ],
            [
               1.251516048681314,
               0.8242553485706455
            ],
            [
               1.2487163514866217,
               0.8241476031621954
            ],
            [
               1.2459166542919295,
               0.8240390339344856
            ],
            [
               1.2431169570972374,
               0.8239348966963868
            ],
            [
               1.2403172599025452,
               0.8238452394066209
            ],
            [
               1.237517562707853,
               0.8237775396260191
            ],
            [
               1.2347178655131608,
               0.8237298829624332
            ],
            [
               1.2319181683184686,
               0.823687497175734
            ],
            [
               1.2291184711237764,
               0.8236242465706086
            ],
            [
               1.2263187739290842,
               0.8235088735714802
            ],
            [
               1.223519076734392,
               0.8233140086690016
            ],
            [
               1.2207193795396998,
               0.8230248963969201
            ],
            [
               1.2179196823450076,
               0.8226447944689089
            ],
            [
               1.2151199851503154,
               0.8221950976383574
            ],
            [
               1.2123202879556232,
               0.821710030366279
            ],
            [
               1.209520590760931,
               0.8212276063723571
            ],
            [
               1.2067208935662388,
               0.820779810343996
            ],
            [
               1.2039211963715466,
               0.8203851731184428
            ],
            [
               1.2011214991768548,
               0.8200460148965392
            ],
            [
               1.1983218019821626,
               0.8197509480642202
            ],
            [
               1.1955221047874705,
               0.8194813697225892
            ],
            [
               1.1927224075927783,
               0.819219305018363
            ],
            [
               1.189922710398086,
               0.8189535788340043
            ],
            [
               1.1871230132033939,
               0.8186820321208778
            ],
            [
               1.1843233160087017,
               0.8184090893270403
            ],
            [
               1.1815236188140095,
               0.8181398412498494
            ],
            [
               1.1787239216193173,
               0.8178732445084297
            ],
            [
               1.175924224424625,
               0.8175975088759181
            ],
            [
               1.1731245272299329,
               0.8172900438746029
            ],
            [
               1.1703248300352407,
               0.8169226859893296
            ],
            [
               1.1675251328405485,
               0.8164709001767709
            ],
            [
               1.1647254356458563,
               0.815923972611448
            ],
            [
               1.161925738451164,
               0.8152925141844666
            ],
            [
               1.159126041256472,
               0.8146101783467352
            ],
            [
               1.1563263440617797,
               0.8139282226213613
            ],
            [
               1.1535266468670875,
               0.8133038652187299
            ],
            [
               1.1507269496723953,
               0.8127855345925538
            ],
            [
               1.147927252477703,
               0.8123993423563911
            ],
            [
               1.145127555283011,
               0.8121409784291934
            ],
            [
               1.1423278580883187,
               0.8119757285420292
            ],
            [
               1.1395281608936265,
               0.8118469018242023
            ],
            [
               1.1367284636989343,
               0.8116903947391769
            ],
            [
               1.1339287665042421,
               0.8114512311158137
            ],
            [
               1.13112906930955,
               0.81109731630426
            ],
            [
               1.1283293721148577,
               0.8106265198064613
            ],
            [
               1.1255296749201655,
               0.8100652682018847
            ],
            [
               1.1227299777254733,
               0.8094594185292184
            ],
            [
               1.1199302805307811,
               0.8088604614684491
            ],
            [
               1.117130583336089,
               0.8083113585244757
            ],
            [
               1.1143308861413967,
               0.8078361805932882
            ],
            [
               1.1115311889467046,
               0.8074362809739408
            ],
            [
               1.1087314917520124,
               0.8070935178157348
            ],
            [
               1.1059317945573202,
               0.8067787915057013
            ],
            [
               1.103132097362628,
               0.8064626160539291
            ],
            [
               1.1003324001679358,
               0.8061240726006234
            ],
            [
               1.0975327029732436,
               0.8057553587806436
            ],
            [
               1.0947330057785514,
               0.8053608929891245
            ],
            [
               1.0919333085838592,
               0.8049519182194421
            ],
            [
               1.089133611389167,
               0.8045390817200608
            ],
            [
               1.0863339141944748,
               0.804126034497207
            ],
            [
               1.0835342169997826,
               0.8037065428112138
            ],
            [
               1.0807345198050904,
               0.8032661727176102
            ],
            [
               1.0779348226103982,
               0.8027878392689716
            ],
            [
               1.075135125415706,
               0.8022590479397625
            ],
            [
               1.0723354282210138,
               0.8016780153995549
            ],
            [
               1.0695357310263216,
               0.8010562537815521
            ],
            [
               1.0667360338316294,
               0.8004164782854342
            ],
            [
               1.0639363366369372,
               0.7997863847647813
            ],
            [
               1.061136639442245,
               0.7991903364178424
            ],
            [
               1.0583369422475528,
               0.7986417692766105
            ],
            [
               1.0555372450528606,
               0.7981389094798158
            ],
            [
               1.0527375478581684,
               0.7976652767269297
            ],
            [
               1.0499378506634762,
               0.7971948278185423
            ],
            [
               1.047138153468784,
               0.7967000403620896
            ],
            [
               1.0443384562740918,
               0.7961602844236425
            ],
            [
               1.0415387590793996,
               0.7955677939246497
            ],
            [
               1.0387390618847074,
               0.7949294194750891
            ],
            [
               1.0359393646900152,
               0.7942637958886183
            ],
            [
               1.033139667495323,
               0.7935950744501777
            ],
            [
               1.0303399703006308,
               0.7929454299121135
            ],
            [
               1.0275402731059387,
               0.7923288108941229
            ],
            [
               1.0247405759112465,
               0.7917478092749172
            ],
            [
               1.0219408787165543,
               0.7911943305606232
            ],
            [
               1.0191411815218625,
               0.7906534062006036
            ],
            [
               1.0163414843271703,
               0.7901084854930956
            ],
            [
               1.0135417871324781,
               0.7895462193547766
            ],
            [
               1.010742089937786,
               0.7889591768287834
            ],
            [
               1.0079423927430937,
               0.7883459100137169
            ],
            [
               1.0051426955484015,
               0.7877088985492724
            ],
            [
               1.0023429983537093,
               0.7870517157801129
            ],
            [
               0.9995433011590171,
               0.7863769515559411
            ],
            [
               0.9967436039643249,
               0.785685938782899
            ],
            [
               0.9939439067696327,
               0.7849803745109863
            ],
            [
               0.9911442095749405,
               0.7842649066202713
            ],
            [
               0.9883445123802483,
               0.7835491148733131
            ],
            [
               0.9855448151855561,
               0.7828473527243396
            ],
            [
               0.982745117990864,
               0.7821756727449269
            ],
            [
               0.9799454207961718,
               0.7815462814587172
            ],
            [
               0.9771457236014796,
               0.7809611982411346
            ],
            [
               0.9743460264067874,
               0.7804075256043879
            ],
            [
               0.9715463292120952,
               0.7798566216213403
            ],
            [
               0.968746632017403,
               0.7792684402959217
            ],
            [
               0.9659469348227108,
               0.7786006504239382
            ],
            [
               0.9631472376280186,
               0.7778203946187354
            ],
            [
               0.9603475404333264,
               0.7769153257276811
            ],
            [
               0.9575478432386342,
               0.7759003406637174
            ],
            [
               0.954748146043942,
               0.7748173894419369
            ],
            [
               0.9519484488492498,
               0.7737276446874355
            ],
            [
               0.9491487516545576,
               0.7726976115325308
            ],
            [
               0.9463490544598654,
               0.7717827147079732
            ],
            [
               0.9435493572651732,
               0.771012868984418
            ],
            [
               0.940749660070481,
               0.7703841668034684
            ],
            [
               0.9379499628757888,
               0.7698591718985486
            ],
            [
               0.9351502656810966,
               0.7693758707790985
            ],
            [
               0.9323505684864044,
               0.7688628489903169
            ],
            [
               0.9295508712917122,
               0.7682564943157838
            ],
            [
               0.92675117409702,
               0.7675155278808573
            ],
            [
               0.9239514769023278,
               0.7666290682315802
            ],
            [
               0.9211517797076356,
               0.7656164386704373
            ],
            [
               0.9183520825129434,
               0.7645193866896801
            ],
            [
               0.9155523853182512,
               0.7633895198573414
            ],
            [
               0.912752688123559,
               0.7622749245412576
            ],
            [
               0.9099529909288668,
               0.7612098067545583
            ],
            [
               0.9071532937341746,
               0.7602096909817979
            ],
            [
               0.9043535965394824,
               0.7592727232297232
            ],
            [
               0.9015538993447902,
               0.7583856401626893
            ],
            [
               0.898754202150098,
               0.757531640951645
            ],
            [
               0.8959545049554059,
               0.7566971298328391
            ],
            [
               0.8931548077607137,
               0.7558751015041929
            ],
            [
               0.8903551105660215,
               0.7550644632544103
            ],
            [
               0.8875554133713293,
               0.7542662387619785
            ],
            [
               0.8847557161766371,
               0.7534787723647879
            ],
            [
               0.8819560189819449,
               0.7526943400431659
            ],
            [
               0.8791563217872527,
               0.7518989022431087
            ],
            [
               0.8763566245925605,
               0.7510753856685628
            ],
            [
               0.8735569273978683,
               0.7502093817155979
            ],
            [
               0.8707572302031761,
               0.7492950719543325
            ],
            [
               0.8679575330084839,
               0.7483389479342905
            ],
            [
               0.8651578358137917,
               0.7473595848344584
            ],
            [
               0.8623581386190995,
               0.7463831113171777
            ],
            [
               0.8595584414244073,
               0.7454355906364115
            ],
            [
               0.8567587442297151,
               0.7445347161064646
            ],
            [
               0.8539590470350229,
               0.7436835875525543
            ],
            [
               0.8511593498403307,
               0.7428687284857799
            ],
            [
               0.8483596526456385,
               0.7420631281138923
            ],
            [
               0.8455599554509463,
               0.7412334255400519
            ],
            [
               0.8427602582562546,
               0.7403489786652864
            ],
            [
               0.8399605610615624,
               0.7393899576332934
            ],
            [
               0.8371608638668702,
               0.7383519783866738
            ],
            [
               0.834361166672178,
               0.737246005521556
            ],
            [
               0.8315614694774858,
               0.7360938694122489
            ],
            [
               0.8287617722827936,
               0.7349211868117818
            ],
            [
               0.8259620750881014,
               0.7337502413104581
            ],
            [
               0.8231623778934092,
               0.7325952138320014
            ],
            [
               0.820362680698717,
               0.7314611372142423
            ],
            [
               0.8175629835040248,
               0.7303464736148898
            ],
            [
               0.8147632863093326,
               0.7292478332371616
            ],
            [
               0.8119635891146404,
               0.728164582129401
            ],
            [
               0.8091638919199482,
               0.7271012111305837
            ],
            [
               0.806364194725256,
               0.7260663079735662
            ],
            [
               0.8035644975305638,
               0.7250684217851736
            ],
            [
               0.8007648003358716,
               0.7241104799664175
            ],
            [
               0.7979651031411794,
               0.7231851758826089
            ],
            [
               0.7951654059464872,
               0.7222735740651174
            ],
            [
               0.792365708751795,
               0.7213481013336069
            ],
            [
               0.7895660115571028,
               0.7203794732381659
            ],
            [
               0.7867663143624106,
               0.7193455289041049
            ],
            [
               0.7839666171677184,
               0.7182390072534302
            ],
            [
               0.7811669199730262,
               0.717071380351668
            ],
            [
               0.778367222778334,
               0.7158709967937911
            ],
            [
               0.7755675255836418,
               0.7146756312534472
            ],
            [
               0.7727678283889496,
               0.7135214682526484
            ],
            [
               0.7699681311942574,
               0.712431892793328
            ],
            [
               0.7671684339995652,
               0.7114097202282497
            ],
            [
               0.764368736804873,
               0.7104355347772304
            ],
            [
               0.7615690396101809,
               0.7094729018704331
            ],
            [
               0.7587693424154887,
               0.7084789893858358
            ],
            [
               0.7559696452207965,
               0.7074173223760829
            ],
            [
               0.7531699480261043,
               0.7062686272709432
            ],
            [
               0.7503702508314121,
               0.7050362775197002
            ],
            [
               0.7475705536367199,
               0.7037445729714943
            ],
            [
               0.7447708564420277,
               0.7024304134994052
            ],
            [
               0.7419711592473355,
               0.7011310936404048
            ],
            [
               0.7391714620526433,
               0.6998722242855682
            ],
            [
               0.7363717648579511,
               0.6986597451749806
            ],
            [
               0.7335720676632589,
               0.697478633566309
            ],
            [
               0.7307723704685667,
               0.6962986868512464
            ],
            [
               0.7279726732738745,
               0.6950854005608521
            ],
            [
               0.7251729760791823,
               0.6938122644257975
            ],
            [
               0.7223732788844901,
               0.6924703260735652
            ],
            [
               0.7195735816897979,
               0.6910717835554931
            ],
            [
               0.7167738844951057,
               0.6896463606415195
            ],
            [
               0.7139741873004135,
               0.6882316285332247
            ],
            [
               0.7111744901057213,
               0.6868604622029212
            ],
            [
               0.7083747929110291,
               0.6855497869370772
            ],
            [
               0.7055750957163369,
               0.6842943621898226
            ],
            [
               0.7027753985216447,
               0.683067704278135
            ],
            [
               0.6999757013269525,
               0.6818299138535999
            ],
            [
               0.6971760041322603,
               0.6805399195549768
            ],
            [
               0.6943763069375681,
               0.67916821415717
            ],
            [
               0.6915766097428759,
               0.6777060066700782
            ],
            [
               0.6887769125481837,
               0.6761678817290752
            ],
            [
               0.6859772153534915,
               0.6745871537799573
            ],
            [
               0.6831775181587993,
               0.67300543943507
            ],
            [
               0.6803778209641071,
               0.6714597917042519
            ],
            [
               0.677578123769415,
               0.6699714690742288
            ],
            [
               0.6747784265747228,
               0.6685398372037409
            ],
            [
               0.6719787293800306,
               0.6671432302672037
            ],
            [
               0.6691790321853384,
               0.6657463860118736
            ],
            [
               0.6663793349906462,
               0.6643120242839846
            ],
            [
               0.663579637795954,
               0.6628129002404841
            ],
            [
               0.6607799406012622,
               0.6612405943588203
            ],
            [
               0.65798024340657,
               0.659608386991216
            ],
            [
               0.6551805462118778,
               0.6579474320549842
            ],
            [
               0.6523808490171856,
               0.6562974922425825
            ],
            [
               0.6495811518224934,
               0.6546950969574229
            ],
            [
               0.6467814546278012,
               0.6531626705956773
            ],
            [
               0.643981757433109,
               0.651701789117586
            ],
            [
               0.6411820602384168,
               0.6502924255251308
            ],
            [
               0.6383823630437246,
               0.6488982684701325
            ],
            [
               0.6355826658490324,
               0.6474764850484613
            ],
            [
               0.6327829686543402,
               0.6459891351453741
            ],
            [
               0.629983271459648,
               0.644413121922117
            ],
            [
               0.6271835742649559,
               0.6427461097220278
            ],
            [
               0.6243838770702637,
               0.641007038919836
            ],
            [
               0.6215841798755715,
               0.6392313396870077
            ],
            [
               0.6187844826808793,
               0.6374622797945481
            ],
            [
               0.6159847854861871,
               0.6357407440651317
            ],
            [
               0.6131850882914949,
               0.6340959647654852
            ],
            [
               0.6103853910968027,
               0.6325393167602035
            ],
            [
               0.6075856939021105,
               0.6310624250745398
            ],
            [
               0.6047859967074183,
               0.6296397588173862
            ],
            [
               0.6019862995127261,
               0.6282348686437477
            ],
            [
               0.5991866023180339,
               0.6268086786982208
            ],
            [
               0.5963869051233417,
               0.6253278953611446
            ],
            [
               0.5935872079286495,
               0.623771676695586
            ],
            [
               0.5907875107339573,
               0.622135168462443
            ],
            [
               0.5879878135392651,
               0.6204292441954697
            ],
            [
               0.5851881163445729,
               0.6186766389199333
            ],
            [
               0.5823884191498807,
               0.6169054717829641
            ],
            [
               0.5795887219551885,
               0.6151417487601913
            ],
            [
               0.5767890247604963,
               0.6134026878371254
            ],
            [
               0.5739893275658041,
               0.6116925383722286
            ],
            [
               0.5711896303711119,
               0.6100019817091441
            ],
            [
               0.5683899331764197,
               0.6083113102094742
            ],
            [
               0.5655902359817275,
               0.6065965879205176
            ],
            [
               0.5627905387870353,
               0.6048371535546402
            ],
            [
               0.5599908415923431,
               0.603022380821889
            ],
            [
               0.5571911443976509,
               0.6011557232171995
            ],
            [
               0.5543914472029587,
               0.5992547548704444
            ],
            [
               0.5515917500082665,
               0.5973470207424169
            ],
            [
               0.5487920528135743,
               0.5954627311474128
            ],
            [
               0.5459923556188822,
               0.5936263168725999
            ],
            [
               0.54319265842419,
               0.5918492871144342
            ],
            [
               0.5403929612294978,
               0.5901265389044689
            ],
            [
               0.5375932640348056,
               0.5884373055373365
            ],
            [
               0.5347935668401134,
               0.5867505696804933
            ],
            [
               0.5319938696454212,
               0.5850334135815496
            ],
            [
               0.529194172450729,
               0.5832598603285721
            ],
            [
               0.526394475256037,
               0.5814175808754469
            ],
            [
               0.5235947780613448,
               0.5795104783667062
            ],
            [
               0.5207950808666526,
               0.577556428832816
            ],
            [
               0.5179953836719604,
               0.5755809600251899
            ],
            [
               0.5151956864772682,
               0.5736089071101655
            ],
            [
               0.512395989282576,
               0.57165668679332
            ],
            [
               0.5095962920878838,
               0.5697275824220186
            ],
            [
               0.5067965948931916,
               0.5678114145156111
            ],
            [
               0.5039968976984994,
               0.5658885233074976
            ],
            [
               0.5011972005038072,
               0.5639365958562533
            ],
            [
               0.49839750330911503,
               0.5619379945564763
            ],
            [
               0.49559780611442283,
               0.5598851728909556
            ],
            [
               0.49279810891973064,
               0.5577825075565462
            ],
            [
               0.48999841172503844,
               0.5556441629388654
            ],
            [
               0.48719871453034624,
               0.5534889778760178
            ],
            [
               0.48439901733565405,
               0.551334343950205
            ],
            [
               0.48159932014096185,
               0.5491912921091501
            ],
            [
               0.47879962294626965,
               0.5470624473546173
            ],
            [
               0.47599992575157746,
               0.5449433665040299
            ],
            [
               0.47320022855688526,
               0.5428264701727139
            ],
            [
               0.47040053136219306,
               0.5407058020869862
            ],
            [
               0.46760083416750087,
               0.5385805611010619
            ],
            [
               0.46480113697280867,
               0.5364558631562661
            ],
            [
               0.4620014397781165,
               0.5343403130918699
            ],
            [
               0.4592017425834243,
               0.5322412787461971
            ],
            [
               0.4564020453887321,
               0.5301597616460202
            ],
            [
               0.4536023481940399,
               0.528087054557217
            ],
            [
               0.4508026509993477,
               0.526004826370092
            ],
            [
               0.4480029538046555,
               0.5238890538619445
            ],
            [
               0.4452032566099633,
               0.5217167614255435
            ],
            [
               0.4424035594152711,
               0.5194733735578885
            ],
            [
               0.4396038622205791,
               0.5171580798295422
            ],
            [
               0.4368041650258869,
               0.5147851470928302
            ],
            [
               0.43400446783119473,
               0.512380438139506
            ],
            [
               0.43120477063650253,
               0.509974062143401
            ],
            [
               0.42840507344181034,
               0.5075914980261872
            ],
            [
               0.42560537624711814,
               0.5052461719333189
            ],
            [
               0.42280567905242594,
               0.5029360693972856
            ],
            [
               0.42000598185773375,
               0.5006456232001479
            ],
            [
               0.41720628466304155,
               0.4983522846014204
            ],
            [
               0.41440658746834935,
               0.49603549889779425
            ],
            [
               0.41160689027365716,
               0.4936848780391789
            ],
            [
               0.40880719307896496,
               0.4913045551281697
            ],
            [
               0.40600749588427276,
               0.48891199096992977
            ],
            [
               0.40320779868958057,
               0.48653146106127926
            ],
            [
               0.40040810149488837,
               0.4841844053353137
            ],
            [
               0.39760840430019617,
               0.48188007145315
            ],
            [
               0.394808707105504,
               0.4796099495746503
            ],
            [
               0.3920090099108118,
               0.4773483092072337
            ],
            [
               0.3892093127161196,
               0.47505907694582256
            ],
            [
               0.3864096155214274,
               0.4727070356566336
            ],
            [
               0.3836099183267352,
               0.47026967202312703
            ],
            [
               0.380810221132043,
               0.46774555930863193
            ],
            [
               0.3780105239373508,
               0.4651561423782974
            ],
            [
               0.3752108267426586,
               0.4625399107302857
            ],
            [
               0.3724111295479664,
               0.4599405140830543
            ],
            [
               0.3696114323532742,
               0.45739252452504503
            ],
            [
               0.366811735158582,
               0.4549095239634347
            ],
            [
               0.3640120379638898,
               0.4524786181230956
            ],
            [
               0.3612123407691976,
               0.4500634898131422
            ],
            [
               0.3584126435745054,
               0.44761533068217585
            ],
            [
               0.3556129463798132,
               0.44508834274737513
            ],
            [
               0.352813249185121,
               0.4424548715452934
            ],
            [
               0.35001355199042883,
               0.4397151947620502
            ],
            [
               0.34721385479573685,
               0.43689859674743
            ],
            [
               0.34441415760104466,
               0.4340551157693197
            ],
            [
               0.34161446040635246,
               0.43124037090123046
            ],
            [
               0.33881476321166026,
               0.42849817063969464
            ],
            [
               0.33601506601696807,
               0.4258464123597305
            ],
            [
               0.33321536882227587,
               0.4232708175124518
            ],
            [
               0.3304156716275837,
               0.4207286068708589
            ],
            [
               0.3276159744328915,
               0.41816108225208676
            ],
            [
               0.3248162772381993,
               0.415511255428815
            ],
            [
               0.3220165800435071,
               0.4127410610489616
            ],
            [
               0.3192168828488149,
               0.4098428214394881
            ],
            [
               0.3164171856541227,
               0.4068414483471428
            ],
            [
               0.3136174884594305,
               0.403786778808135
            ],
            [
               0.3108177912647383,
               0.40073851256507953
            ],
            [
               0.3080180940700461,
               0.39774847119603757
            ],
            [
               0.3052183968753539,
               0.3948456353743386
            ],
            [
               0.3024186996806617,
               0.3920284341023577
            ],
            [
               0.2996190024859695,
               0.38926640750604957
            ],
            [
               0.2968193052912773,
               0.3865104185718281
            ],
            [
               0.2940196080965851,
               0.3837079917280851
            ],
            [
               0.2912199109018929,
               0.3808189107223968
            ],
            [
               0.2884202137072007,
               0.37782632670341404
            ],
            [
               0.2856205165125085,
               0.37474021258942614
            ],
            [
               0.28282081931781633,
               0.3715924956897543
            ],
            [
               0.28002112212312413,
               0.36842578794676106
            ],
            [
               0.27722142492843194,
               0.3652795014820812
            ],
            [
               0.27442172773373974,
               0.3621777410698893
            ],
            [
               0.27162203053904754,
               0.3591225841186883
            ],
            [
               0.26882233334435535,
               0.35609451217134097
            ],
            [
               0.26602263614966315,
               0.3530594793408174
            ],
            [
               0.26322293895497095,
               0.34998012130038114
            ],
            [
               0.260423241760279,
               0.34682751212582424
            ],
            [
               0.2576235445655868,
               0.3435899388174702
            ],
            [
               0.2548238473708946,
               0.3402762801962707
            ],
            [
               0.2520241501762024,
               0.3369133277400614
            ],
            [
               0.2492244529815102,
               0.3335381918500398
            ],
            [
               0.246424755786818,
               0.3301882543955083
            ],
            [
               0.2436250585921258,
               0.32689161395176897
            ],
            [
               0.2408253613974336,
               0.32366056671983756
            ],
            [
               0.2380256642027414,
               0.32048958891372537
            ],
            [
               0.2352259670080492,
               0.3173579250452893
            ],
            [
               0.232426269813357,
               0.31423566387417096
            ],
            [
               0.22962657261866481,
               0.3110914225958892
            ],
            [
               0.22682687542397262,
               0.3078995998843635
            ],
            [
               0.22402717822928042,
               0.304645544089048
            ],
            [
               0.22122748103458822,
               0.30132771496704314
            ],
            [
               0.21842778383989603,
               0.2979567410429246
            ],
            [
               0.21562808664520383,
               0.29455196800843475
            ],
            [
               0.21282838945051163,
               0.29113652506024396
            ],
            [
               0.21002869225581944,
               0.28773207807268586
            ],
            [
               0.20722899506112724,
               0.2843543409361363
            ],
            [
               0.20442929786643504,
               0.28101016101194004
            ],
            [
               0.20162960067174285,
               0.2776966540851731
            ],
            [
               0.19882990347705065,
               0.27440248354316193
            ],
            [
               0.19603020628235845,
               0.27111098354776975
            ],
            [
               0.19323050908766626,
               0.2678044475550395
            ],
            [
               0.19043081189297406,
               0.26446859942398887
            ],
            [
               0.18763111469828186,
               0.2610961209581575
            ],
            [
               0.18483141750358967,
               0.2576882166458611
            ],
            [
               0.18203172030889747,
               0.254253601423752
            ],
            [
               0.17923202311420527,
               0.25080496208952113
            ],
            [
               0.17643232591951308,
               0.24735372318923404
            ],
            [
               0.17363262872482088,
               0.24390461550366851
            ],
            [
               0.17083293153012868,
               0.24045185211807318
            ],
            [
               0.1680332343354367,
               0.2369784861327563
            ],
            [
               0.1652335371407445,
               0.23345973030603917
            ],
            [
               0.16243383994605232,
               0.22986982976655146
            ],
            [
               0.15963414275136012,
               0.2261908293814643
            ],
            [
               0.15683444555666792,
               0.22242067872837312
            ],
            [
               0.15403474836197573,
               0.21857792429414316
            ],
            [
               0.15123505116728353,
               0.21470091612737624
            ],
            [
               0.14843535397259133,
               0.21084089906223938
            ],
            [
               0.14563565677789914,
               0.20705019230169416
            ],
            [
               0.14283595958320694,
               0.20336833795011056
            ],
            [
               0.14003626238851474,
               0.19981006332425172
            ],
            [
               0.13723656519382255,
               0.1963587736340649
            ],
            [
               0.13443686799913035,
               0.1929680079341968
            ],
            [
               0.13163717080443815,
               0.18957115316476528
            ],
            [
               0.12883747360974596,
               0.18609731399697935
            ],
            [
               0.12603777641505376,
               0.18248929870140024
            ],
            [
               0.12323807922036156,
               0.1787188234914295
            ],
            [
               0.12043838202566937,
               0.17479457927682815
            ],
            [
               0.11763868483097717,
               0.17076064906849228
            ],
            [
               0.11483898763628497,
               0.1666854117521172
            ],
            [
               0.11203929044159278,
               0.1626437570422949
            ],
            [
               0.10923959324690058,
               0.15869737210779386
            ],
            [
               0.10643989605220838,
               0.1548784585783238
            ],
            [
               0.10364019885751619,
               0.15118130911428654
            ],
            [
               0.10084050166282399,
               0.14756398096133647
            ],
            [
               0.09804080446813179,
               0.1439594918467628
            ],
            [
               0.0952411072734396,
               0.1402933533259112
            ],
            [
               0.0924414100787474,
               0.13650259966455508
            ],
            [
               0.0896417128840552,
               0.1325512210187657
            ],
            [
               0.086842015689363,
               0.12843809479753465
            ],
            [
               0.08404231849467081,
               0.12419573167669151
            ],
            [
               0.08124262129997883,
               0.1198807263914534
            ],
            [
               0.07844292410528664,
               0.1155589712133364
            ],
            [
               0.07564322691059444,
               0.11128985614639621
            ],
            [
               0.07284352971590224,
               0.10711358113124649
            ],
            [
               0.07004383252121005,
               0.10304447089624501
            ],
            [
               0.06724413532651785,
               0.09907126831353766
            ],
            [
               0.06444443813182565,
               0.09516340674686552
            ],
            [
               0.06164474093713346,
               0.09128080614045761
            ],
            [
               0.05884504374244126,
               0.08738416665172347
            ],
            [
               0.056045346547749064,
               0.0834431038216056
            ],
            [
               0.05324564935305687,
               0.07944054088018335
            ],
            [
               0.05044595215836467,
               0.07537311809522812
            ],
            [
               0.047646254963672474,
               0.07124853724047704
            ],
            [
               0.04484655776898028,
               0.06708139594008852
            ],
            [
               0.04204686057428808,
               0.06288906726433227
            ],
            [
               0.039247163379595884,
               0.058688663311536715
            ],
            [
               0.03644746618490369,
               0.054495370509110526
            ],
            [
               0.03364776899021149,
               0.05032178581682263
            ],
            [
               0.030848071795519294,
               0.0461775631729485
            ],
            [
               0.028048374600827097,
               0.04206878017169252
            ],
            [
               0.0252486774061349,
               0.037996857439466895
            ],
            [
               0.022448980211442704,
               0.03395738149567133
            ],
            [
               0.019649283016750507,
               0.029939540877779364
            ],
            [
               0.01684958582205831,
               0.025926904692582402
            ],
            [
               0.014049888627366114,
               0.021899917703079204
            ],
            [
               0.011250191432673917,
               0.01783987920172171
            ],
            [
               0.00845049423798172,
               0.013733545313704191
            ],
            [
               0.005650797043289524,
               0.00957709578264696
            ],
            [
               0.002851099848597327,
               0.005378209434553693
            ],
            [
               5.1402653905130435e-05,
               0.001155427104860367
            ],
            [
               -0.0027482945407870663,
               -0.0030652788533581214
            ],
            [
               -0.005547991735479263,
               -0.007255999813741481
            ],
            [
               -0.00834768893017146,
               -0.011393106748224297
            ],
            [
               -0.011147386124863434,
               -0.015462619173463915
            ],
            [
               -0.013947083319555631,
               -0.019463393948917353
            ],
            [
               -0.016746780514247828,
               -0.023407407835560085
            ],
            [
               -0.019546477708940024,
               -0.0273171867884606
            ],
            [
               -0.02234617490363222,
               -0.03122114256708755
            ],
            [
               -0.025145872098324418,
               -0.03514801162421408
            ],
            [
               -0.027945569293016614,
               -0.03912165648020214
            ],
            [
               -0.03074526648770881,
               -0.043157218434897233
            ],
            [
               -0.03354496368240101,
               -0.047259138758019945
            ],
            [
               -0.036344660877093204,
               -0.051421073598089895
            ],
            [
               -0.0391443580717854,
               -0.05562736959277239
            ],
            [
               -0.0419440552664776,
               -0.0598556165864523
            ],
            [
               -0.044743752461169795,
               -0.06407982800701671
            ],
            [
               -0.04754344965586199,
               -0.06827392194115978
            ],
            [
               -0.05034314685055419,
               -0.07241526955002407
            ],
            [
               -0.053142844045246385,
               -0.07648806271370309
            ],
            [
               -0.05594254123993858,
               -0.080486127612102
            ],
            [
               -0.05874223843463078,
               -0.08441465435172077
            ],
            [
               -0.061541935629322975,
               -0.08829025030674331
            ],
            [
               -0.06434163282401517,
               -0.09213886953187293
            ],
            [
               -0.06714133001870737,
               -0.09599156322682109
            ],
            [
               -0.06994102721339956,
               -0.0998785709725314
            ],
            [
               -0.07274072440809176,
               -0.10382286428077589
            ],
            [
               -0.07554042160278396,
               -0.10783464884162225
            ],
            [
               -0.07834011879747615,
               -0.11190834367451039
            ],
            [
               -0.08113981599216835,
               -0.11602310245914675
            ],
            [
               -0.08393951318686055,
               -0.12014709342606043
            ],
            [
               -0.08673921038155274,
               -0.12424472453226136
            ],
            [
               -0.08953890757624494,
               -0.12828509445285247
            ],
            [
               -0.09233860477093714,
               -0.132249465817892
            ],
            [
               -0.09513830196562933,
               -0.13613568691549724
            ],
            [
               -0.09793799916032131,
               -0.13995824358056433
            ],
            [
               -0.1007376963550135,
               -0.14374381792372376
            ],
            [
               -0.1035373935497057,
               -0.1475235270083753
            ],
            [
               -0.1063370907443979,
               -0.15132402198441885
            ],
            [
               -0.1091367879390901,
               -0.1551600247517558
            ],
            [
               -0.11193648513378229,
               -0.15903051709232563
            ],
            [
               -0.11473618232847449,
               -0.1629197565461837
            ],
            [
               -0.11753587952316669,
               -0.16680286625170238
            ],
            [
               -0.12033557671785888,
               -0.17065435337980978
            ],
            [
               -0.12313527391255108,
               -0.17445697637175933
            ],
            [
               -0.12593497110724328,
               -0.17820820151334704
            ],
            [
               -0.12873466830193547,
               -0.18192214017985905
            ],
            [
               -0.13153436549662767,
               -0.1856261663168034
            ],
            [
               -0.13433406269131987,
               -0.1893530047426412
            ],
            [
               -0.13713375988601206,
               -0.19313048711507996
            ],
            [
               -0.13993345708070426,
               -0.19697197118444346
            ],
            [
               -0.14273315427539646,
               -0.20087035814412446
            ],
            [
               -0.14553285147008865,
               -0.2047977173008618
            ],
            [
               -0.14833254866478085,
               -0.208710983215061
            ],
            [
               -0.15113224585947305,
               -0.21256245719893957
            ],
            [
               -0.15393194305416524,
               -0.21631241356910022
            ],
            [
               -0.15673164024885744,
               -0.2199403948086372
            ],
            [
               -0.15953133744354964,
               -0.22345199747012154
            ],
            [
               -0.16233103463824183,
               -0.22687906341659886
            ],
            [
               -0.16513073183293403,
               -0.23027291146814446
            ],
            [
               -0.16793042902762623,
               -0.23369211419659122
            ],
            [
               -0.17073012622231842,
               -0.2371878380174885
            ],
            [
               -0.17352982341701062,
               -0.2407905062129157
            ],
            [
               -0.17632952061170282,
               -0.24450130084461288
            ],
            [
               -0.179129217806395,
               -0.24829083842173844
            ],
            [
               -0.1819289150010872,
               -0.2521055336909214
            ],
            [
               -0.1847286121957794,
               -0.25588017740254854
            ],
            [
               -0.1875283093904716,
               -0.25955361914977887
            ],
            [
               -0.19032800658516358,
               -0.26308360045525153
            ],
            [
               -0.19312770377985577,
               -0.2664569589693817
            ],
            [
               -0.19592740097454797,
               -0.26969258851415856
            ],
            [
               -0.19872709816924017,
               -0.2728363972079823
            ],
            [
               -0.20152679536393237,
               -0.2759495752236028
            ],
            [
               -0.20432649255862456,
               -0.2790932204182684
            ],
            [
               -0.20712618975331676,
               -0.282313310852292
            ],
            [
               -0.20992588694800896,
               -0.28562990131535726
            ],
            [
               -0.21272558414270115,
               -0.2890332790818632
            ],
            [
               -0.21552528133739335,
               -0.2924879435443138
            ],
            [
               -0.21832497853208555,
               -0.2959431783764937
            ],
            [
               -0.22112467572677774,
               -0.2993472343323618
            ],
            [
               -0.22392437292146994,
               -0.3026612174400585
            ],
            [
               -0.22672407011616214,
               -0.30586893760602885
            ],
            [
               -0.22952376731085433,
               -0.30898017111254983
            ],
            [
               -0.23232346450554653,
               -0.31202668734589706
            ],
            [
               -0.23512316170023873,
               -0.3150524432275248
            ],
            [
               -0.23792285889493092,
               -0.3181009671650412
            ],
            [
               -0.24072255608962312,
               -0.3212036695736366
            ],
            [
               -0.24352225328431532,
               -0.3243724235524288
            ],
            [
               -0.2463219504790075,
               -0.327598379628732
            ],
            [
               -0.2491216476736997,
               -0.33085703169537956
            ],
            [
               -0.2519213448683919,
               -0.3341176310073093
            ],
            [
               -0.2547210420630841,
               -0.3373537412919858
            ],
            [
               -0.2575207392577763,
               -0.3405514453518362
            ],
            [
               -0.2603204364524685,
               -0.3437125428240728
            ],
            [
               -0.2631201336471607,
               -0.34685176294247194
            ],
            [
               -0.2659198308418529,
               -0.34998902435802676
            ],
            [
               -0.2687195280365451,
               -0.35313946388067785
            ],
            [
               -0.2715192252312373,
               -0.3563047750084731
            ],
            [
               -0.2743189224259295,
               -0.35946906114606914
            ],
            [
               -0.27711861962062145,
               -0.36260099880193764
            ],
            [
               -0.27991831681531365,
               -0.3656620525216687
            ],
            [
               -0.28271801401000585,
               -0.36861843481096795
            ],
            [
               -0.28551771120469804,
               -0.3714531260581055
            ],
            [
               -0.28831740839939024,
               -0.3741740295752165
            ],
            [
               -0.29111710559408244,
               -0.37681535081581546
            ],
            [
               -0.29391680278877463,
               -0.3794312744702131
            ],
            [
               -0.29671649998346683,
               -0.38208336777099616
            ],
            [
               -0.299516197178159,
               -0.38482512942206476
            ],
            [
               -0.3023158943728512,
               -0.38768809598887927
            ],
            [
               -0.3051155915675434,
               -0.3906735787834427
            ],
            [
               -0.3079152887622356,
               -0.39375251494826147
            ],
            [
               -0.3107149859569278,
               -0.39687355077337666
            ],
            [
               -0.31351468315162,
               -0.39997705517070503
            ],
            [
               -0.3163143803463122,
               -0.40301103002131455
            ],
            [
               -0.3191140775410044,
               -0.40594437189497107
            ],
            [
               -0.3219137747356966,
               -0.40877379567663863
            ],
            [
               -0.3247134719303888,
               -0.41152267716546037
            ],
            [
               -0.327513169125081,
               -0.4142324943039244
            ],
            [
               -0.3303128663197732,
               -0.4169496918437009
            ],
            [
               -0.3331125635144654,
               -0.4197120100291579
            ],
            [
               -0.3359122607091576,
               -0.42253825939257655
            ],
            [
               -0.3387119579038498,
               -0.4254242569905611
            ],
            [
               -0.341511655098542,
               -0.4283456105950461
            ],
            [
               -0.3443113522932342,
               -0.4312659194778085
            ],
            [
               -0.34711104948792637,
               -0.43414742896409336
            ],
            [
               -0.34991074668261857,
               -0.4369606886911
            ],
            [
               -0.35271044387731076,
               -0.43969041846448564
            ],
            [
               -0.35551014107200296,
               -0.4423362969698783
            ],
            [
               -0.35830983826669516,
               -0.44490920060743855
            ],
            [
               -0.36110953546138735,
               -0.44742489961778004
            ],
            [
               -0.36390923265607955,
               -0.4498978756335487
            ],
            [
               -0.36670892985077175,
               -0.4523375743107923
            ],
            [
               -0.3695086270454637,
               -0.45474822596118736
            ],
            [
               -0.3723083242401559,
               -0.4571318238877596
            ],
            [
               -0.3751080214348481,
               -0.4594925312438308
            ],
            [
               -0.3779077186295403,
               -0.4618401872671031
            ],
            [
               -0.3807074158242325,
               -0.464190928041231
            ],
            [
               -0.3835071130189247,
               -0.46656410088161754
            ],
            [
               -0.3863068102136169,
               -0.46897620424257563
            ],
            [
               -0.3891065074083091,
               -0.4714339430117011
            ],
            [
               -0.3919062046030013,
               -0.4739291248991513
            ],
            [
               -0.3947059017976935,
               -0.4764377584498316
            ],
            [
               -0.3975055989923857,
               -0.47892442339773916
            ],
            [
               -0.4003052961870779,
               -0.4813511843431868
            ],
            [
               -0.4031049933817701,
               -0.483688625249921
            ],
            [
               -0.4059046905764623,
               -0.4859256018314016
            ],
            [
               -0.4087043877711545,
               -0.4880744261352941
            ],
            [
               -0.4115040849658467,
               -0.49016943400096136
            ],
            [
               -0.41430378216053887,
               -0.4922588807606999
            ],
            [
               -0.41710347935523107,
               -0.49439223208863003
            ],
            [
               -0.41990317654992326,
               -0.49660646941404024
            ],
            [
               -0.42270287374461546,
               -0.4989154849674449
            ],
            [
               -0.42550257093930766,
               -0.5013058205070714
            ],
            [
               -0.42830226813399985,
               -0.5037401404730248
            ],
            [
               -0.43110196532869205,
               -0.5061675021395865
            ],
            [
               -0.43390166252338425,
               -0.5085374267925389
            ],
            [
               -0.43670135971807633,
               -0.5108136394290402
            ],
            [
               -0.43950105691276853,
               -0.5129834871800683
            ],
            [
               -0.4423007541074607,
               -0.5150604147033083
            ],
            [
               -0.4451004513021529,
               -0.5170790227359421
            ],
            [
               -0.4479001484968451,
               -0.5190844748411474
            ],
            [
               -0.4506998456915373,
               -0.5211196412269536
            ],
            [
               -0.4534995428862295,
               -0.5232138839647505
            ],
            [
               -0.4562992400809217,
               -0.5253766701992548
            ],
            [
               -0.4590989372756139,
               -0.5275975248282945
            ],
            [
               -0.4618986344703061,
               -0.5298517772549772
            ],
            [
               -0.4646983316649983,
               -0.5321097960080786
            ],
            [
               -0.4674980288596905,
               -0.5343464938399032
            ],
            [
               -0.4702977260543827,
               -0.5365480747048484
            ],
            [
               -0.4730974232490749,
               -0.5387141576915775
            ],
            [
               -0.4758971204437671,
               -0.5408551071499943
            ],
            [
               -0.47869681763845917,
               -0.5429860216980311
            ],
            [
               -0.48149651483315137,
               -0.5451198400934957
            ],
            [
               -0.48429621202784356,
               -0.5472621010280915
            ],
            [
               -0.48709590922253576,
               -0.5494090751698447
            ],
            [
               -0.48989560641722796,
               -0.5515496135195238
            ],
            [
               -0.49269530361192015,
               -0.5536696506570438
            ],
            [
               -0.49549500080661235,
               -0.5557573786257376
            ],
            [
               -0.49829469800130455,
               -0.5578069864454056
            ],
            [
               -0.5010943951959967,
               -0.5598195558500085
            ],
            [
               -0.5038940923906889,
               -0.5618009261269102
            ],
            [
               -0.5066937895853811,
               -0.5637576074946353
            ],
            [
               -0.5094934867800733,
               -0.5656926387340445
            ],
            [
               -0.5122931839747655,
               -0.5676033284627932
            ],
            [
               -0.5150928811694577,
               -0.5694820619265373
            ],
            [
               -0.5178925783641499,
               -0.5713200758133424
            ],
            [
               -0.5206922755588421,
               -0.5731127904366314
            ],
            [
               -0.5234919727535343,
               -0.5748644604110814
            ],
            [
               -0.5262916699482264,
               -0.5765899175626892
            ],
            [
               -0.5290913671429186,
               -0.5783120872340761
            ],
            [
               -0.5318910643376108,
               -0.5800554804086197
            ],
            [
               -0.534690761532303,
               -0.5818374712291698
            ],
            [
               -0.5374904587269952,
               -0.5836602684845834
            ],
            [
               -0.5402901559216874,
               -0.5855066325040333
            ],
            [
               -0.5430898531163796,
               -0.5873414427072895
            ],
            [
               -0.5458895503110718,
               -0.5891194324202689
            ],
            [
               -0.548689247505764,
               -0.5907973362109684
            ],
            [
               -0.5514889447004562,
               -0.5923470349663852
            ],
            [
               -0.5542886418951484,
               -0.5937656304401455
            ],
            [
               -0.5570883390898406,
               -0.5950790216170475
            ],
            [
               -0.5598880362845328,
               -0.5963373577488187
            ],
            [
               -0.562687733479225,
               -0.5976031813148863
            ],
            [
               -0.5654874306739172,
               -0.5989353882528011
            ],
            [
               -0.5682871278686092,
               -0.6003735714677121
            ],
            [
               -0.5710868250633014,
               -0.6019273825215111
            ],
            [
               -0.5738865222579936,
               -0.6035741775176309
            ],
            [
               -0.5766862194526858,
               -0.6052657982804182
            ],
            [
               -0.579485916647378,
               -0.6069426139270349
            ],
            [
               -0.5822856138420702,
               -0.6085507582899968
            ],
            [
               -0.5850853110367624,
               -0.6100575344795766
            ],
            [
               -0.5878850082314546,
               -0.6114605271590384
            ],
            [
               -0.5906847054261468,
               -0.6127878911575099
            ],
            [
               -0.593484402620839,
               -0.6140899681983087
            ],
            [
               -0.5962840998155312,
               -0.6154249813200316
            ],
            [
               -0.5990837970102234,
               -0.6168432603921494
            ],
            [
               -0.6018834942049156,
               -0.6183747430874018
            ],
            [
               -0.6046831913996078,
               -0.6200233081848263
            ],
            [
               -0.6074828885943,
               -0.6217692364562563
            ],
            [
               -0.6102825857889922,
               -0.6235784979585343
            ],
            [
               -0.6130822829836844,
               -0.6254154661312199
            ],
            [
               -0.6158819801783765,
               -0.6272547161503235
            ],
            [
               -0.6186816773730687,
               -0.62908805092865
            ],
            [
               -0.6214813745677609,
               -0.6309246207934315
            ],
            [
               -0.6242810717624531,
               -0.6327843747824823
            ],
            [
               -0.6270807689571453,
               -0.6346873172404589
            ],
            [
               -0.6298804661518375,
               -0.6366424175417262
            ],
            [
               -0.6326801633465297,
               -0.638640101834059
            ],
            [
               -0.6354798605412219,
               -0.6406510403217988
            ],
            [
               -0.638279557735914,
               -0.6426318491492028
            ],
            [
               -0.6410792549306062,
               -0.6445360466997213
            ],
            [
               -0.6438789521252984,
               -0.6463268806965653
            ],
            [
               -0.6466786493199906,
               -0.6479880212166065
            ],
            [
               -0.6494783465146828,
               -0.6495287756662251
            ],
            [
               -0.652278043709375,
               -0.6509821894941358
            ],
            [
               -0.6550777409040672,
               -0.6523965866027329
            ],
            [
               -0.6578774380987593,
               -0.6538230733855209
            ],
            [
               -0.6606771352934515,
               -0.6553026687201301
            ],
            [
               -0.6634768324881437,
               -0.6568567020653667
            ],
            [
               -0.6662765296828359,
               -0.658482995041866
            ],
            [
               -0.6690762268775281,
               -0.6601585083810526
            ],
            [
               -0.6718759240722203,
               -0.6618472011959451
            ],
            [
               -0.6746756212669125,
               -0.663510420672359
            ],
            [
               -0.6774753184616047,
               -0.665116631943826
            ],
            [
               -0.6802750156562969,
               -0.6666478076465041
            ],
            [
               -0.6830747128509891,
               -0.6681010903391942
            ],
            [
               -0.6858744100456813,
               -0.6694859472542807
            ],
            [
               -0.6886741072403735,
               -0.6708184146646712
            ],
            [
               -0.6914738044350657,
               -0.6721147496691136
            ],
            [
               -0.6942735016297579,
               -0.6733866889133414
            ],
            [
               -0.6970731988244501,
               -0.674639667982234
            ],
            [
               -0.6998728960191423,
               -0.6758741308389442
            ],
            [
               -0.7026725932138345,
               -0.6770889097872743
            ],
            [
               -0.7054722904085265,
               -0.6782849807926863
            ],
            [
               -0.7082719876032187,
               -0.67946790416161
            ],
            [
               -0.7110716847979109,
               -0.6806479017256353
            ],
            [
               -0.7138713819926031,
               -0.6818375296202026
            ],
            [
               -0.7166710791872953,
               -0.683047891710538
            ],
            [
               -0.7194707763819875,
               -0.6842849366830464
            ],
            [
               -0.7222704735766797,
               -0.6855473777491561
            ],
            [
               -0.7250701707713719,
               -0.6868271774235513
            ],
            [
               -0.7278698679660641,
               -0.6881125752887177
            ],
            [
               -0.7306695651607563,
               -0.6893926590458319
            ],
            [
               -0.7334692623554485,
               -0.6906618461880558
            ],
            [
               -0.7362689595501407,
               -0.6919225894088951
            ],
            [
               -0.7390686567448329,
               -0.6931851728337448
            ],
            [
               -0.7418683539395251,
               -0.6944644443898547
            ],
            [
               -0.7446680511342173,
               -0.6957743996862379
            ],
            [
               -0.7474677483289094,
               -0.6971223286166792
            ],
            [
               -0.7502674455236016,
               -0.6985044824761545
            ],
            [
               -0.7530671427182938,
               -0.6999048246146073
            ],
            [
               -0.755866839912986,
               -0.70129751157537
            ],
            [
               -0.7586665371076782,
               -0.7026526045435654
            ],
            [
               -0.7614662343023704,
               -0.7039434961904483
            ],
            [
               -0.7642659314970626,
               -0.7051539736566008
            ],
            [
               -0.7670656286917548,
               -0.7062828965678419
            ],
            [
               -0.769865325886447,
               -0.707345125438014
            ],
            [
               -0.7726650230811392,
               -0.7083683841120251
            ],
            [
               -0.7754647202758314,
               -0.7093868621830732
            ],
            [
               -0.7782644174705236,
               -0.7104332325719043
            ],
            [
               -0.7810641146652157,
               -0.7115311388579023
            ],
            [
               -0.7838638118599079,
               -0.7126900151372694
            ],
            [
               -0.7866635090546001,
               -0.7139034254120169
            ],
            [
               -0.7894632062492923,
               -0.7151511667213303
            ],
            [
               -0.7922629034439845,
               -0.7164044426275482
            ],
            [
               -0.7950626006386766,
               -0.7176327253562904
            ],
            [
               -0.7978622978333688,
               -0.7188106361270542
            ],
            [
               -0.800661995028061,
               -0.7199233105155903
            ],
            [
               -0.8034616922227532,
               -0.720969192200167
            ],
            [
               -0.8062613894174454,
               -0.7219598554886192
            ],
            [
               -0.8090610866121376,
               -0.7229171190256509
            ],
            [
               -0.8118607838068298,
               -0.7238682363797646
            ],
            [
               -0.814660481001522,
               -0.7248402507744177
            ],
            [
               -0.8174601781962142,
               -0.7258546627602408
            ],
            [
               -0.8202598753909064,
               -0.7269234121592488
            ],
            [
               -0.8230595725855986,
               -0.7280468757375641
            ],
            [
               -0.8258592697802908,
               -0.7292141914566419
            ],
            [
               -0.828658966974983,
               -0.7304057956635464
            ],
            [
               -0.8314586641696752,
               -0.7315976541401897
            ],
            [
               -0.8342583613643674,
               -0.7327663363940715
            ],
            [
               -0.8370580585590595,
               -0.7338938840380149
            ],
            [
               -0.8398577557537517,
               -0.7349714144110502
            ],
            [
               -0.8426574529484439,
               -0.7360006144564402
            ],
            [
               -0.845457150143136,
               -0.736992708907407
            ],
            [
               -0.8482568473378282,
               -0.7379650640850258
            ],
            [
               -0.8510565445325204,
               -0.7389361901374525
            ],
            [
               -0.8538562417272126,
               -0.7399203731908256
            ],
            [
               -0.8566559389219048,
               -0.7409233568663528
            ],
            [
               -0.859455636116597,
               -0.7419403108438635
            ],
            [
               -0.8622553333112892,
               -0.7429567810579156
            ],
            [
               -0.8650550305059814,
               -0.7439525300761402
            ],
            [
               -0.8678547277006736,
               -0.7449073529090029
            ],
            [
               -0.8706544248953658,
               -0.7458073313190352
            ],
            [
               -0.873454122090058,
               -0.7466497680698532
            ],
            [
               -0.8762538192847502,
               -0.7474453157411498
            ],
            [
               -0.8790535164794424,
               -0.7482165337502891
            ],
            [
               -0.8818532136741346,
               -0.7489930848800362
            ],
            [
               -0.8846529108688267,
               -0.749804743124281
            ],
            [
               -0.8874526080635189,
               -0.7506740443189095
            ],
            [
               -0.8902523052582111,
               -0.7516105654056421
            ],
            [
               -0.8930520024529033,
               -0.7526084080027418
            ],
            [
               -0.8958516996475955,
               -0.7536475955844074
            ],
            [
               -0.8986513968422877,
               -0.75469901763103
            ],
            [
               -0.9014510940369799,
               -0.7557315804358741
            ],
            [
               -0.9042507912316721,
               -0.7567196355606906
            ],
            [
               -0.9070504884263643,
               -0.7576487209216004
            ],
            [
               -0.9098501856210565,
               -0.7585181684710479
            ],
            [
               -0.9126498828157487,
               -0.7593400443307493
            ],
            [
               -0.9154495800104409,
               -0.760134917164796
            ],
            [
               -0.9182492772051329,
               -0.7609257963832778
            ],
            [
               -0.9210489743998251,
               -0.7617320058488531
            ],
            [
               -0.9238486715945173,
               -0.7625646576361305
            ],
            [
               -0.9266483687892095,
               -0.7634248207512773
            ],
            [
               -0.9294480659839017,
               -0.7643046343866451
            ],
            [
               -0.9322477631785939,
               -0.7651907585289612
            ],
            [
               -0.9350474603732861,
               -0.766068938753888
            ],
            [
               -0.9378471575679783,
               -0.7669282514758015
            ],
            [
               -0.9406468547626705,
               -0.7677638234527799
            ],
            [
               -0.9434465519573627,
               -0.7685773842782967
            ],
            [
               -0.9462462491520549,
               -0.7693757183191451
            ],
            [
               -0.9490459463467471,
               -0.7701677100263198
            ],
            [
               -0.9518456435414393,
               -0.7709610417159767
            ],
            [
               -0.9546453407361315,
               -0.7717596166207321
            ],
            [
               -0.9574450379308237,
               -0.7725624656373346
            ],
            [
               -0.9602447351255159,
               -0.7733643738428468
            ],
            [
               -0.9630444323202081,
               -0.7741579057468645
            ],
            [
               -0.9658441295149003,
               -0.7749360870254081
            ],
            [
               -0.9686438267095925,
               -0.7756948330424098
            ],
            [
               -0.9714435239042847,
               -0.7764343356633154
            ],
            [
               -0.9742432210989769,
               -0.7771589778555622
            ],
            [
               -0.9770429182936691,
               -0.7778758230729738
            ],
            [
               -0.9798426154883613,
               -0.7785921783032935
            ],
            [
               -0.9826423126830534,
               -0.7793130247924547
            ],
            [
               -0.9854420098777456,
               -0.7800391663196922
            ],
            [
               -0.9882417070724377,
               -0.7807667468950347
            ],
            [
               -0.9910414042671299,
               -0.7814883922465827
            ],
            [
               -0.9938411014618221,
               -0.7821957400819343
            ],
            [
               -0.9966407986565143,
               -0.7828826762616239
            ],
            [
               -0.9994404958512065,
               -0.7835483142009146
            ],
            [
               -1.0022401930458988,
               -0.7841987313566308
            ],
            [
               -1.005039890240591,
               -0.7848467361390932
            ],
            [
               -1.007839587435283,
               -0.7855094348735775
            ],
            [
               -1.0106392846299752,
               -0.7862039877246342
            ],
            [
               -1.0134389818246674,
               -0.7869425254099146
            ],
            [
               -1.0162386790193596,
               -0.78772757670179
            ],
            [
               -1.0190383762140518,
               -0.7885493973078428
            ],
            [
               -1.021838073408744,
               -0.7893862384425853
            ],
            [
               -1.0246377706034362,
               -0.7902078976738749
            ],
            [
               -1.0274374677981284,
               -0.7909820109855531
            ],
            [
               -1.0302371649928206,
               -0.791681705261574
            ],
            [
               -1.0330368621875128,
               -0.7922926848691815
            ],
            [
               -1.035836559382205,
               -0.7928177707392812
            ],
            [
               -1.0386362565768972,
               -0.793277419865172
            ],
            [
               -1.0414359537715894,
               -0.7937057412710491
            ],
            [
               -1.0442356509662816,
               -0.7941427500405919
            ],
            [
               -1.0470353481609738,
               -0.7946247233397068
            ],
            [
               -1.049835045355666,
               -0.7951751958988252
            ],
            [
               -1.0526347425503582,
               -0.7957991140719134
            ],
            [
               -1.0554344397450504,
               -0.7964819040617767
            ],
            [
               -1.0582341369397426,
               -0.7971938735327094
            ],
            [
               -1.0610338341344348,
               -0.7978988215615129
            ],
            [
               -1.063833531329127,
               -0.7985644388093124
            ],
            [
               -1.0666332285238191,
               -0.7991714531379549
            ],
            [
               -1.0694329257185113,
               -0.7997187509505677
            ],
            [
               -1.0722326229132033,
               -0.8002228477472253
            ],
            [
               -1.0750323201078955,
               -0.800711781777058
            ],
            [
               -1.0778320173025877,
               -0.8012152550262228
            ],
            [
               -1.08063171449728,
               -0.8017540936396066
            ],
            [
               -1.083431411691972,
               -0.8023324234423018
            ],
            [
               -1.0862311088866643,
               -0.802935208780454
            ],
            [
               -1.0890308060813565,
               -0.8035321757494424
            ],
            [
               -1.0918305032760487,
               -0.8040871189822533
            ],
            [
               -1.0946302004707409,
               -0.8045698098051934
            ],
            [
               -1.097429897665433,
               -0.8049667680498109
            ],
            [
               -1.1002295948601253,
               -0.8052873717996185
            ],
            [
               -1.1030292920548175,
               -0.8055631344237976
            ],
            [
               -1.1058289892495097,
               -0.8058400788730924
            ],
            [
               -1.1086286864442019,
               -0.8061663306926301
            ],
            [
               -1.111428383638894,
               -0.8065786272882384
            ],
            [
               -1.1142280808335863,
               -0.8070918742211893
            ],
            [
               -1.1170277780282785,
               -0.8076950003249964
            ],
            [
               -1.1198274752229707,
               -0.8083544273891947
            ],
            [
               -1.1226271724176629,
               -0.8090240843028407
            ],
            [
               -1.125426869612355,
               -0.809658827699824
            ],
            [
               -1.1282265668070472,
               -0.8102270594126836
            ],
            [
               -1.1310262640017394,
               -0.8107186171231325
            ],
            [
               -1.1338259611964316,
               -0.8111455772928059
            ],
            [
               -1.1366256583911238,
               -0.8115359434721847
            ],
            [
               -1.139425355585816,
               -0.8119225303613404
            ],
            [
               -1.1422250527805082,
               -0.8123309164944617
            ],
            [
               -1.1450247499752004,
               -0.8127705990779425
            ],
            [
               -1.1478244471698926,
               -0.813232348357033
            ],
            [
               -1.1506241443645848,
               -0.8136926013988715
            ],
            [
               -1.153423841559277,
               -0.8141232820981414
            ],
            [
               -1.1562235387539692,
               -0.8145035205504993
            ],
            [
               -1.1590232359486614,
               -0.8148290328544444
            ],
            [
               -1.1618229331433536,
               -0.8151156731132617
            ],
            [
               -1.1646226303380458,
               -0.8153956477889351
            ],
            [
               -1.167422327532738,
               -0.8157074292421772
            ],
            [
               -1.1702220247274302,
               -0.8160826546220508
            ],
            [
               -1.1730217219221224,
               -0.816534468293969
            ],
            [
               -1.1758214191168146,
               -0.8170514341841765
            ],
            [
               -1.1786211163115068,
               -0.817599387415108
            ],
            [
               -1.1814208135061988,
               -0.8181309784106262
            ],
            [
               -1.184220510700891,
               -0.8186000566126317
            ],
            [
               -1.1870202078955832,
               -0.818976327662019
            ],
            [
               -1.1898199050902754,
               -0.8192554941153425
            ],
            [
               -1.1926196022849676,
               -0.8194614599128119
            ],
            [
               -1.1954192994796597,
               -0.8196397123953909
            ],
            [
               -1.198218996674352,
               -0.8198438651619732
            ],
            [
               -1.2010186938690441,
               -0.8201195995687974
            ],
            [
               -1.2038183910637363,
               -0.8204911261994783
            ],
            [
               -1.2066180882584285,
               -0.820954494675791
            ],
            [
               -1.2094177854531207,
               -0.8214798618010681
            ],
            [
               -1.212217482647813,
               -0.8220219114679649
            ],
            [
               -1.2150171798425051,
               -0.8225349675837441
            ],
            [
               -1.2178168770371973,
               -0.8229878304701647
            ],
            [
               -1.2206165742318895,
               -0.8233734961117596
            ],
            [
               -1.2234162714265817,
               -0.8237106393396691
            ],
            [
               -1.226215968621274,
               -0.8240364805299705
            ],
            [
               -1.229015665815966,
               -0.8243934989387947
            ],
            [
               -1.2318153630106583,
               -0.8248144623074259
            ],
            [
               -1.2346150602053505,
               -0.8253107537681359
            ],
            [
               -1.2374147574000427,
               -0.8258678369858798
            ],
            [
               -1.240214454594735,
               -0.8264493026073588
            ],
            [
               -1.243014151789427,
               -0.827008091246523
            ],
            [
               -1.2458138489841193,
               -0.827501138900635
            ],
            [
               -1.2486135461788115,
               -0.8279026113845831
            ],
            [
               -1.2514132433735037,
               -0.8282114247893523
            ],
            [
               -1.2542129405681959,
               -0.8284506897385394
            ],
            [
               -1.2570126377628879,
               -0.8286594043310674
            ],
            [
               -1.25981233495758,
               -0.8288792540301602
            ],
            [
               -1.2626120321522722,
               -0.8291409237571082
            ],
            [
               -1.2654117293469644,
               -0.8294543983317575
            ],
            [
               -1.2682114265416566,
               -0.8298063307951679
            ],
            [
               -1.2710111237363488,
               -0.8301651868789698
            ],
            [
               -1.273810820931041,
               -0.8304923296647632
            ],
            [
               -1.2766105181257332,
               -0.830755328080085
            ],
            [
               -1.2794102153204254,
               -0.8309391501495107
            ],
            [
               -1.2822099125151176,
               -0.8310516989631948
            ],
            [
               -1.2850096097098098,
               -0.8311220575459513
            ],
            [
               -1.287809306904502,
               -0.8311921680877178
            ],
            [
               -1.2906090040991942,
               -0.8313047015279617
            ],
            [
               -1.2934087012938864,
               -0.8314909382185192
            ],
            [
               -1.2962083984885786,
               -0.8317622885019432
            ],
            [
               -1.2990080956832708,
               -0.832107767359099
            ],
            [
               -1.301807792877963,
               -0.8324977907000848
            ],
            [
               -1.3046074900726552,
               -0.8328927466586501
            ],
            [
               -1.3074071872673474,
               -0.833253519465914
            ],
            [
               -1.3102068844620396,
               -0.8335508561644792
            ],
            [
               -1.3130065816567318,
               -0.8337711634798715
            ],
            [
               -1.315806278851424,
               -0.8339176749626143
            ],
            [
               -1.3186059760461162,
               -0.8340074231475632
            ],
            [
               -1.3214056732408084,
               -0.8340655819753853
            ],
            [
               -1.3242053704355006,
               -0.8341191883921119
            ],
            [
               -1.3270050676301928,
               -0.8341919654774947
            ],
            [
               -1.329804764824885,
               -0.8343011757150745
            ],
            [
               -1.3326044620195772,
               -0.8344565118365233
            ],
            [
               -1.3354041592142694,
               -0.8346603606358483
            ],
            [
               -1.3382038564089616,
               -0.8349085792122979
            ],
            [
               -1.3410035536036538,
               -0.8351912028414454
            ],
            [
               -1.343803250798346,
               -0.8354930491618321
            ],
            [
               -1.3466029479930381,
               -0.8357946776640696
            ],
            [
               -1.3494026451877303,
               -0.8360743260472864
            ],
            [
               -1.3522023423824225,
               -0.8363111570859704
            ],
            [
               -1.3550020395771145,
               -0.8364895103920672
            ],
            [
               -1.3578017367718067,
               -0.8366031436210842
            ],
            [
               -1.360601433966499,
               -0.8366580142787211
            ],
            [
               -1.363401131161191,
               -0.8366722607130456
            ],
            [
               -1.3662008283558833,
               -0.8366727482639494
            ],
            [
               -1.3690005255505755,
               -0.8366886626643285
            ],
            [
               -1.3718002227452677,
               -0.8367437706273003
            ],
            [
               -1.37459991993996,
               -0.8368496822734441
            ],
            [
               -1.377399617134652,
               -0.8370024106938164
            ],
            [
               -1.3801993143293443,
               -0.8371836535860736
            ],
            [
               -1.3829990115240365,
               -0.8373667502039956
            ],
            [
               -1.3857987087187287,
               -0.8375256688026748
            ],
            [
               -1.3885984059134209,
               -0.8376442189545459
            ],
            [
               -1.391398103108113,
               -0.8377224064793038
            ],
            [
               -1.3941978003028053,
               -0.8377776254274796
            ],
            [
               -1.3969974974974975,
               -0.8378399948386137
            ]
         ]
      }
   ]
}
