# Supplementary material for: Isolation of a planar π-aromatic Bi5− ring in a cobalt-based inverse-sandwich-type complex
Source: Nat Chem. 2025 Jan 20;17(4):547–55. doi: 10.1038/s41557-024-01713-8 (PMC11964920; doi:10.1038/s41557-024-01713-8)
Supplement: Supplementary file 4 — Original magnetic data of compound 1 and origin file of Fig. 3. [file 41557_2024_1713_MOESM4_ESM.zip › sr_and_T/31.csv]

comment	corrected Loops
temperature	1.3
sr	0.128
angle	0
trans	0
B	M
-1.3999	-0.8325151489165292
-1.3970974874874873	-0.8313209010168037
-1.394294974974975	-0.8290246224442377
-1.3914924624624623	-0.8260454573556182
-1.3886899499499499	-0.8229278095014194
-1.3858874374374373	-0.8201942433824183
-1.3830849249249249	-0.8182081106509569
-1.3802824124124122	-0.8170860442054821
-1.3774798998998998	-0.8166849743358995
-1.3746773873873872	-0.8166654428606814
-1.3718748748748748	-0.8166098588951751
-1.3690723623623622	-0.8161581021495712
-1.3662698498498498	-0.8151184702920424
-1.3634673373373372	-0.8135205927804374
-1.3606648248248248	-0.8115957396600912
-1.3578623123123121	-0.8096929561370023
-1.3550597997997997	-0.8081594346323295
-1.3522572872872871	-0.8072243018927379
-1.3494547747747747	-0.8069232948845011
-1.346652262262262	-0.8070882920581193
-1.3438497497497497	-0.80740469902016
-1.341047237237237	-0.8075178962952982
-1.3382447247247247	-0.8071541904978214
-1.335442212212212	-0.8062168997832908
-1.3326396996996996	-0.8048258429627411
-1.329837187187187	-0.8032861985681157
-1.3270346746746746	-0.8019949390967607
-1.324232162162162	-0.8013129037253692
-1.3214296496496496	-0.8014418654124229
-1.318627137137137	-0.8023451372225596
-1.3158246246246246	-0.8037375414903893
-1.313022112112112	-0.8051497934614871
-1.3102195995995995	-0.80604986150614
-1.307417087087087	-0.8059865189115949
-1.3046145745745745	-0.8047133826012063
-1.301812062062062	-0.8022573399001516
-1.2990095495495495	-0.7989116762566175
-1.2962070370370369	-0.7951564376758611
-1.2934045245245245	-0.7915298566145457
-1.2906020120120119	-0.7884886295802116
-1.2877994994994995	-0.7862973267851003
-1.2849969869869868	-0.7849776287600227
-1.2821944744744744	-0.7843294914066972
-1.2793919619619618	-0.7840145183292058
-1.2765894494494494	-0.7836734609305334
-1.2737869369369368	-0.7830404189247533
-1.2709844244244244	-0.7820186823096993
-1.2681819119119118	-0.7806963006174343
-1.2653793993993994	-0.7792991271881837
-1.2625768868868867	-0.7780990365605591
-1.2597743743743743	-0.7773090035349286
-1.2569718618618617	-0.7770004378771855
-1.2541693493493493	-0.7770705200425325
-1.2513668368368367	-0.7772707808176353
-1.2485643243243243	-0.7772880807777269
-1.2457618118118117	-0.7768518536685716
-1.2429592992992993	-0.7758324726112051
-1.2401567867867866	-0.7742977666446917
-1.2373542742742742	-0.7725074405602412
-1.2345517617617616	-0.7708445046505965
-1.2317492492492492	-0.7697027852274219
-1.2289467367367366	-0.7693639248063149
-1.2261442242242242	-0.769901472947262
-1.2233417117117116	-0.7711423145137613
-1.2205391991991992	-0.7726989375881892
-1.2177366866866866	-0.7740649605578722
-1.2149341741741742	-0.7747473150441233
-1.2121316616616615	-0.7743973027249835
-1.2093291491491491	-0.772902814274449
-1.2065266366366365	-0.770415309961334
-1.203724124124124	-0.7673043065159135
-1.2009216116116115	-0.7640533333326847
-1.198119099099099	-0.7611282546769307
-1.1953165865865865	-0.7588564714857355
-1.192514074074074	-0.7573516196655159
-1.1897115615615614	-0.7565042489322138
-1.186909049049049	-0.7560389346484906
-1.1841065365365364	-0.755618409725527
-1.181304024024024	-0.7549615577204951
-1.1785015115115114	-0.7539385365210742
-1.175698998998999	-0.7526138628295491
-1.1728964864864864	-0.7512245870037502
-1.170093973973974	-0.750100731131458
-1.1672914614614613	-0.7495528785967946
-1.164488948948949	-0.7497618715752172
-1.1616864364364363	-0.7507050136932027
-1.158883923923924	-0.7521422190645051
-1.1560814114114113	-0.7536675413704781
-1.153278898898899	-0.7548118921464078
-1.1504763863863863	-0.755167399127683
-1.1476738738738739	-0.7544973336785932
-1.1448713613613613	-0.7527997520249883
-1.1420688488488488	-0.7503066301870571
-1.1392663363363362	-0.7474192052688122
-1.1364638238238238	-0.7445987912678336
-1.1336613113113112	-0.7422449967065168
-1.1308587987987986	-0.7405963241778559
-1.1280562862862862	-0.7396807803636811
-1.1252537737737738	-0.7393287055858873
-1.1224512612612612	-0.7392412912356248
-1.1196487487487485	-0.7390918971547584
-1.1168462362362361	-0.7386282338971069
-1.1140437237237237	-0.7377443804894666
-1.111241211211211	-0.7365020281013039
-1.1084386986986985	-0.7350968984714046
-1.105636186186186	-0.7337837244851768
-1.1028336736736737	-0.7327859993485581
-1.100031161161161	-0.732220884827324
-1.0972286486486484	-0.7320639565984248
-1.094426136136136	-0.7321647594197418
-1.0916236236236236	-0.7323069254577692
-1.088821111111111	-0.7322915119827322
-1.0860185985985984	-0.7320142251995823
-1.083216086086086	-0.7315090235932604
-1.0804135735735736	-0.7309417508348515
-1.077611061061061	-0.7305543584271132
-1.0748085485485483	-0.7305773896492265
-1.072006036036036	-0.731139969179889
-1.0692035235235235	-0.7322085435359524
-1.066401011011011	-0.7335771000510563
-1.0635984984984983	-0.7349150964495517
-1.060795985985986	-0.7358601400577642
-1.0579934734734735	-0.7361269096317651
-1.0551909609609609	-0.7355972380295412
-1.0523884484484483	-0.7343611654721469
-1.0495859359359359	-0.7326938728548218
-1.0467834234234235	-0.7309740017536597
-1.0439809109109108	-0.7295682645446169
-1.0411783983983982	-0.7287189390937299
-1.0383758858858858	-0.7284707023623036
-1.0355733733733734	-0.7286610008731091
-1.0327708608608608	-0.7289775556464899
-1.0299683483483482	-0.7290643426807402
-1.0271658358358358	-0.728640917623459
-1.0243633233233234	-0.7275949696636559
-1.0215608108108107	-0.7260164807602647
-1.0187582982982981	-0.7241613097064061
-1.0159557857857857	-0.7223560982180444
-1.0131532732732733	-0.720877019165886
-1.0103507607607607	-0.7198448888480582
-1.007548248248248	-0.7191747726120232
-1.0047457357357357	-0.7186004457943698
-1.0019432232232233	-0.7177685584562898
-0.9991407107107106	-0.7163725714836329
-0.9963381981981981	-0.7142810230391434
-0.9935356856856856	-0.7116141431380569
-0.9907331731731731	-0.7087380721149608
-0.9879306606606606	-0.706172434746364
-0.9851281481481481	-0.7044362651228242
-0.9823256356356356	-0.7038795072870017
-0.9795231231231231	-0.704554773767919
-0.9767206106106106	-0.7061736496606206
-0.973918098098098	-0.7081663704819299
-0.9711155855855855	-0.7098310772449283
-0.968313073073073	-0.7105295844265305
-0.9655105605605605	-0.7098703951116088
-0.962708048048048	-0.7078222080024352
-0.9599055355355355	-0.7047219940848393
-0.957103023023023	-0.7011744517417657
-0.9543005105105105	-0.6978738269996108
-0.951497997997998	-0.6954036197681797
-0.9486954854854854	-0.6940765131484214
-0.9458929729729728	-0.6938636117286319
-0.9430904604604604	-0.6944329745346833
-0.9402879479479478	-0.6952819362667102
-0.9374854354354354	-0.6959174407371267
-0.9346829229229228	-0.6960235077390897
-0.9318804104104104	-0.6955599932785335
-0.9290778978978977	-0.6947603158290292
-0.9262753853853853	-0.6940300247949407
-0.9234728728728727	-0.6937816422084164
-0.9206703603603603	-0.6942629683543395
-0.9178678478478477	-0.6954387473738803
-0.9150653353353353	-0.6969682782570141
-0.9122628228228227	-0.6982898893810141
-0.9094603103103103	-0.6987875819338936
-0.9066577977977976	-0.6979873136242218
-0.9038552852852852	-0.6957195141356045
-0.9010527727727726	-0.6921941168317025
-0.8982502602602602	-0.68796155773418
-0.8954477477477477	-0.6837690658781115
-0.8926452352352352	-0.6803546117510333
-0.8898427227227227	-0.6782405550862913
-0.8870402102102102	-0.6775891952097182
-0.8842376976976977	-0.6781632373134014
-0.8814351851851852	-0.6794019472898334
-0.8786326726726726	-0.680588771790438
-0.8758301601601601	-0.6810593609207727
-0.8730276476476476	-0.6803882955994682
-0.8702251351351351	-0.6785011204647882
-0.8674226226226226	-0.6756822652815038
-0.8646201101101101	-0.6724811403058493
-0.8618175975975975	-0.6695481527466343
-0.859015085085085	-0.6674508683641212
-0.8562125725725724	-0.6665231648551104
-0.8534100600600599	-0.666787270429078
-0.8506075475475474	-0.6679650407963396
-0.8478050350350349	-0.6695685032491641
-0.8450025225225224	-0.6710385616225607
-0.8422000100100099	-0.6718904779305186
-0.8393974974974974	-0.6718271602491099
-0.8365949849849849	-0.6707942325236633
-0.8337924724724723	-0.6689693119815567
-0.8309899599599598	-0.6666958889520416
-0.8281874474474473	-0.6643847338037554
-0.8253849349349348	-0.662410299237024
-0.8225824224224223	-0.6610264027716222
-0.8197799099099098	-0.6603170338905398
-0.8169773973973973	-0.6601878745977685
-0.8141748848848848	-0.660395121527152
-0.8113723723723723	-0.6606022133761063
-0.8085698598598597	-0.660452308836275
-0.8057673473473472	-0.6596439192073913
-0.8029648348348347	-0.6579977690536745
-0.8001623223223222	-0.6555040104869361
-0.7973598098098097	-0.6523404788013425
-0.7945572972972972	-0.6488555401488272
-0.7917547847847847	-0.6455140603453409
-0.7889522722722722	-0.6428121940485219
-0.7861497597597596	-0.6411749076458497
-0.7833472472472471	-0.6408571158295862
-0.7805447347347346	-0.6418722910060763
-0.7777422222222221	-0.6439692882952168
-0.7749397097097096	-0.6466684809936327
-0.7721371971971971	-0.6493539026021942
-0.7693346846846846	-0.6514026901023815
-0.7665321721721721	-0.6523213884495718
-0.7637296596596596	-0.651854667640702
-0.760927147147147	-0.6500376861394155
-0.7581246346346345	-0.6471776981927111
-0.755322122122122	-0.6437696604274816
-0.7525196096096095	-0.6403688905113885
-0.749717097097097	-0.6374556354157679
-0.7469145845845845	-0.6353279806192496
-0.744112072072072	-0.6340503288106216
-0.7413095595595595	-0.6334675954441511
-0.738507047047047	-0.6332757366769659
-0.7357045345345344	-0.6331234133092472
-0.7329020220220219	-0.6327123629360354
-0.7300995095095094	-0.6318673439134086
-0.7272969969969969	-0.6305587496594662
-0.7244944844844844	-0.6288776802002893
-0.7216919719719719	-0.6269786041537149
-0.7188894594594594	-0.625013675381733
-0.7160869469469469	-0.6230826650997536
-0.7132844344344343	-0.6212139935832592
-0.7104819219219218	-0.6193790804389909
-0.7076794094094093	-0.6175292955504801
-0.7048768968968968	-0.6156369289495709
-0.7020743843843843	-0.6137214625080203
-0.6992718718718718	-0.6118496788374987
-0.6964693593593593	-0.6101096671846669
-0.6936668468468468	-0.6085699383604171
-0.6908643343343343	-0.6072412623283483
-0.6880618218218217	-0.6060580422596362
-0.6852593093093092	-0.6048884230797025
-0.6824567967967967	-0.6035709416754249
-0.6796542842842842	-0.6019648627562695
-0.6768517717717717	-0.5999956252151382
-0.6740492592592592	-0.5976783430071722
-0.6712467467467467	-0.5951105362684297
-0.6684442342342342	-0.5924370526720846
-0.6656417217217216	-0.5898008868543756
-0.6628392092092091	-0.5872990694939026
-0.6600366966966966	-0.5849607327120308
-0.6572341841841841	-0.5827555358605137
-0.6544316716716716	-0.5806282422714013
-0.6516291591591591	-0.5785442198910749
-0.6488266466466466	-0.5765254521151202
-0.6460241341341341	-0.5746596034023039
-0.6432216216216216	-0.5730749851657504
-0.640419109109109	-0.5718881877737987
-0.6376165965965965	-0.5711433643424764
-0.634814084084084	-0.5707677389110357
-0.6320115715715715	-0.5705642320365698
-0.629209059059059	-0.5702499290635163
-0.6264065465465465	-0.5695325174181924
-0.623604034034034	-0.568201753074268
-0.6208015215215215	-0.5662052117602385
-0.617999009009009	-0.5636803909453911
-0.6151964964964964	-0.5609282858560785
-0.6123939839839839	-0.5583327485090275
-0.6095914714714714	-0.5562487281167852
-0.6067889589589589	-0.55489421951439
-0.6039864464464464	-0.5542810015929209
-0.6011839339339339	-0.554207525124137
-0.5983814214214214	-0.5543173085857871
-0.5955789089089089	-0.5542046265745766
-0.5927763963963963	-0.5535335374402159
-0.5899738838838838	-0.5521319075036974
-0.5871713713713713	-0.55003068707173
-0.5843688588588588	-0.5474374053510824
-0.5815663463463463	-0.5446552439270813
-0.5787638338338338	-0.5419773522077002
-0.5759613213213213	-0.5395939006680694
-0.5731588088088088	-0.5375439942780995
-0.5703562962962963	-0.5357278940145715
-0.5675537837837837	-0.5339729217705556
-0.5647512712712712	-0.532126793463396
-0.5619487587587587	-0.5301419530323933
-0.5591462462462462	-0.5281174699330792
-0.5563437337337337	-0.5262802712398575
-0.5535412212212212	-0.5249096145593892
-0.5507387087087087	-0.5242299637481578
-0.5479361961961962	-0.5243102176043144
-0.5451336836836836	-0.5250068622252236
-0.5423311711711711	-0.5259749305999686
-0.5395286586586586	-0.5267481628710626
-0.5367261461461461	-0.5268660823970006
-0.5339236336336336	-0.5260089427385862
-0.5311211211211211	-0.524097466183044
-0.5283186086086086	-0.5213244983479289
-0.5255160960960961	-0.518106851109238
-0.5227135835835836	-0.5149707303340523
-0.519911071071071	-0.5124049838773599
-0.5171085585585585	-0.5107261939917329
-0.514306046046046	-0.5099953526639954
-0.5115035335335335	-0.5100091564627336
-0.508701021021021	-0.5103655232336305
-0.5058985085085085	-0.5105804833145475
-0.503095995995996	-0.5102192645540932
-0.5002934834834833	-0.5090023827677809
-0.49749097097097084	-0.5068578810293595
-0.4946884584584583	-0.5039095325924771
-0.4918859459459458	-0.5004113382278627
-0.4890834334334333	-0.4966543004670304
-0.4862809209209208	-0.49287755679084133
-0.4834784084084083	-0.4892112655933215
-0.48067589589589577	-0.48566556316675835
-0.47787338338338325	-0.48216342810312485
-0.47507087087087074	-0.478601105099691
-0.47226835835835823	-0.47491230760550973
-0.4694658458458457	-0.47111354450624177
-0.4666633333333332	-0.4673163765582067
-0.4638608208208207	-0.4637046419453801
-0.4610583083083082	-0.460486238205847
-0.4582557957957957	-0.45783617535538046
-0.45545328328328316	-0.45584852480623217
-0.45265077077077065	-0.4545101256179549
-0.44984825825825814	-0.453700886380486
-0.4470457457457456	-0.45321741858760534
-0.4442432332332331	-0.4528112481449936
-0.4414407207207206	-0.4522312536091302
-0.4386382082082081	-0.4512618640095327
-0.4358356956956956	-0.4497522453610727
-0.43303318318318307	-0.4476351701237
-0.43023067067067056	-0.4449360300196221
-0.42742815815815804	-0.44177223139407706
-0.42462564564564553	-0.43834191644219067
-0.421823133133133	-0.4349001525919123
-0.4190206206206205	-0.4317218002409381
-0.416218108108108	-0.4290536124883856
-0.4134155955955955	-0.42706283978866866
-0.410613083083083	-0.42579376671311964
-0.40781057057057046	-0.42514499773506187
-0.40500805805805795	-0.42487746346634203
-0.40220554554554544	-0.42465607366117875
-0.39940303303303293	-0.4241184590864602
-0.3966005205205205	-0.42295532928964785
-0.3937980080080079	-0.4209818499885274
-0.3909954954954955	-0.418180332116043
-0.3881929829829829	-0.41470170805479567
-0.3853904704704705	-0.41082482878441484
-0.38258795795795786	-0.40688496572772526
-0.37978544544544546	-0.4031919891310799
-0.37698293293293283	-0.39996142191276307
-0.37418042042042043	-0.3972769303072857
-0.3713779079079078	-0.39509232328780464
-0.3685753953953954	-0.3932683448482692
-0.3657728828828828	-0.39162882453337355
-0.3629703703703704	-0.3900157399053382
-0.36016785785785776	-0.38832504247147215
-0.35736534534534536	-0.3865136889367803
-0.35456283283283274	-0.38457992766189153
-0.35176032032032034	-0.38252917176544166
-0.3489578078078077	-0.3803429217359151
-0.3461552952952953	-0.3779662903138865
-0.3433527827827827	-0.37532148407226396
-0.3405502702702703	-0.3723432498702359
-0.33774775775775767	-0.36902218273851295
-0.33494524524524527	-0.3654369183158648
-0.33214273273273265	-0.3617587156644533
-0.32934022022022025	-0.35822117231174266
-0.3265377077077076	-0.35506063286880374
-0.323735195195195	-0.352444621153429
-0.3209326826826826	-0.3504119079240603
-0.31813017017017	-0.348846013128592
-0.3153276576576576	-0.34749425076631646
-0.31252514514514496	-0.34602990228477326
-0.30972263263263256	-0.3441406136290497
-0.30692012012011993	-0.3416166541670089
-0.30411760760760753	-0.3384116430391395
-0.3013150950950949	-0.33465631060763157
-0.2985125825825825	-0.33062033650565137
-0.2957100700700699	-0.32663357971197926
-0.2929075575575575	-0.3229907468977117
-0.29010504504504486	-0.3198685698057354
-0.28730253253253246	-0.31728029536736857
-0.28450002002001984	-0.315080232605787
-0.28169750750750744	-0.3130152840184379
-0.2788949949949948	-0.3108059937955444
-0.2760924824824824	-0.30823124240132393
-0.2732899699699698	-0.3051907758528254
-0.2704874574574574	-0.3017279028049482
-0.26768494494494477	-0.29800794085634297
-0.26488243243243237	-0.29426185663817417
-0.26207991991991975	-0.2907145804591753
-0.25927740740740735	-0.2875207487276765
-0.2564748948948947	-0.2847265775006552
-0.2536723823823823	-0.2822670429792802
-0.2508698698698697	-0.27999600687653825
-0.2480673573573573	-0.27773719834359323
-0.24526484484484468	-0.2753389375458333
-0.24246233233233228	-0.2727162456110557
-0.23965981981981965	-0.2698696345022379
-0.23685730730730725	-0.26687803491325934
-0.23405479479479463	-0.2638711087772786
-0.23125228228228223	-0.26099122693645027
-0.2284497697697696	-0.25835654164813093
-0.2256472572572572	-0.2560341749019067
-0.22284474474474458	-0.2540280285771366
-0.22004223223223218	-0.25228098726082704
-0.21723971971971956	-0.25068790012509046
-0.21443720720720716	-0.24911443156392288
-0.21163469469469454	-0.2474174452335387
-0.20883218218218214	-0.2454641407242767
-0.2060296696696695	-0.24314863965223033
-0.2032271571571571	-0.2404054017712497
-0.2004246446446445	-0.237218647663762
-0.1976221321321321	-0.23362635970704226
-0.19481961961961947	-0.22971717613386056
-0.19201710710710707	-0.22561916361682277
-0.18921459459459444	-0.22148112751908333
-0.18641208208208204	-0.21744928656496887
-0.18360956956956942	-0.2136439168405545
-0.18080705705705702	-0.21014110720031387
-0.1780045445445444	-0.2069636590800491
-0.175202032032032	-0.20408267850291295
-0.17239951951951937	-0.2014284217080745
-0.16959700700700697	-0.1989065966954655
-0.16679449449449435	-0.19641548684554133
-0.16399198198198195	-0.19386020616165422
-0.16118946946946933	-0.1911625967935756
-0.15838695695695693	-0.18826764483655833
-0.1555844444444443	-0.18514863468741305
-0.1527819319319319	-0.18181286240081873
-0.14997941941941928	-0.17830770578988253
-0.14717690690690688	-0.17472419197759637
-0.14437439439439426	-0.171193388614861
-0.14157188188188186	-0.167871289339953
-0.13876936936936923	-0.16491086680743394
-0.13596685685685683	-0.16242493843412664
-0.1331643443443442	-0.16044866190157614
-0.1303618318318318	-0.1589136019116878
-0.1275593193193192	-0.1576445560468538
-0.12475680680680679	-0.15638512867553378
-0.12195429429429416	-0.15484953262503587
-0.11915178178178176	-0.15278891688999052
-0.11634926926926914	-0.1500539756113899
-0.11354675675675674	-0.14663447127563822
-0.11074424424424412	-0.14266172131320098
-0.10794173173173172	-0.13837088538461784
-0.1051392192192191	-0.1340327881171074
-0.10233670670670669	-0.12987566204140988
-0.09953419419419407	-0.12602165323838632
-0.09673168168168167	-0.12245914981900685
-0.09392916916916905	-0.11906072248059285
-0.09112665665665665	-0.11564119637754766
-0.08832414414414402	-0.11203625752054602
-0.08552163163163162	-0.10817409377183662
-0.082719119119119	-0.10411400793503034
-0.0799166066066066	-0.10003667115051396
-0.07711409409409398	-0.09618732851126333
-0.07431158158158158	-0.09279015924177181
-0.07150906906906895	-0.08996311177441652
-0.06870655655655655	-0.08766366460790931
-0.06590404404404393	-0.08568629939438799
-0.06310153153153153	-0.08371505099880117
-0.06029901901901891	-0.08141526331936966
-0.057496506506506506	-0.07853444349782301
-0.054693993993993884	-0.07497812413127969
-0.05189148148148148	-0.07083464808764794
-0.04908896896896886	-0.06634024906703984
-0.04628645645645646	-0.0617966852749019
-0.04348394394394384	-0.05747054783945493
-0.040681431431431436	-0.05351001047340975
-0.037878918918918814	-0.0499085584651241
-0.03507640640640641	-0.04652810604021984
-0.03227389389389379	-0.043171905275082856
-0.02947138138138139	-0.03967876360941425
-0.026668868868868767	-0.03600141761236758
-0.023866356356356366	-0.0322370142261742
-0.021063843843843744	-0.028595108367803712
-0.018261331331331343	-0.02531234443897512
-0.01545881881881872	-0.022544416332142325
-0.01265630630630632	-0.02027686179386623
-0.009853793793793697	-0.018292119985926114
-0.007051281281281296	-0.016211799859325915
-0.004248768768768674	-0.013606323010874888
-0.001446256256256273	-0.010138407760677315
0.0013562562562563496	-0.005691707320071071
0.00415876876876875	-0.0004374000759935215
0.006961281281281373	0.005189957502450104
0.009763793793793774	0.010606167686648127
0.012566306306306396	0.01524841397860388
0.015368818818818797	0.018749704355514596
0.01817133133133142	0.021058890719078627
0.02097384384384382	0.02246414843711103
0.023776356356356443	0.0235085535021462
0.026578868868868843	0.024822104039410375
0.029381381381381466	0.026923100696077007
0.03218389389389387	0.03005326329697905
0.03498640640640649	0.034101005464927836
0.03778891891891911	0.03863887281249295
0.04059143143143151	0.04306362241755074
0.043393943943944135	0.046793397687360405
0.046196456456456536	0.04945750667394139
0.04899896896896916	0.05101696491330954
0.05180148148148156	0.051777382778152414
0.05460399399399418	0.05229200268049078
0.05740650650650658	0.05318934417332677
0.060209019019019205	0.05498445955623643
0.0630115315315316	0.0579368902077001
0.06581404404404423	0.06200078900214112
0.06861655655655663	0.06687961988416097
0.07141906906906925	0.07216099951645838
0.07422158158158165	0.07747953887929382
0.07702409409409428	0.08264667565980244
0.07982660660660668	0.0876995287575425
0.0826291191191193	0.09285110140201902
0.0854316316316317	0.09836095285670043
0.08823414414414432	0.10437565206723931
0.09103665665665672	0.11080107340073941
0.09383916916916935	0.11725912030961594
0.09664168168168175	0.12315277332732466
0.09944419419419437	0.12782523720654831
0.10224670670670677	0.1307645992180278
0.10504921921921939	0.13178684290443127
0.10785173173173179	0.13113399953704596
0.11065424424424442	0.1294497143197011
0.11345675675675682	0.12763325334057063
0.11625926926926944	0.1266121523818507
0.11906178178178184	0.12710031980439307
0.12186429429429446	0.12941368853590202
0.12466680680680686	0.13339783835895247
0.12746931931931949	0.13848734347563296
0.13027183183183189	0.14387638380483841
0.1330743443443445	0.14874739217474103
0.1358768568568569	0.15248939954962387
0.13867936936936953	0.15484440151841838
0.14148188188188193	0.15594537581856227
0.14428439439439456	0.15624448980024824
0.14708690690690696	0.15636285089951663
0.14988941941941958	0.15691353913966483
0.15269193193193198	0.15835202246246494
0.1554944444444446	0.16089313385662612
0.158296956956957	0.16450801666941278
0.16109946946946962	0.16898738762493087
0.16390198198198203	0.17403833521745343
0.16670449449449465	0.17937635903778903
0.16950700700700705	0.18478291013088954
0.17230951951951967	0.19011674005147772
0.17511203203203207	0.19528731468225335
0.1779145445445447	0.20021275181036952
0.1807170570570571	0.20478830475584403
0.18351956956956972	0.2088838316497645
0.18632208208208212	0.21237376682288908
0.18912459459459474	0.2151872860877
0.19192710710710714	0.2173561166920483
0.19472961961961976	0.2190368242200832
0.19753213213213217	0.2204935372619656
0.2003346446446448	0.22204222923832548
0.2031371571571572	0.2239728426369727
0.2059396696696698	0.22647476065126493
0.2087421821821822	0.2295908123149214
0.21154469469469483	0.23321524939605456
0.21434720720720724	0.23713567110999867
0.21714971971971986	0.2411035458035428
0.21995223223223226	0.24490851332271832
0.22275474474474488	0.24843147437690444
0.22555725725725728	0.2516604424522505
0.2283597697697699	0.2546676480656428
0.2311622822822823	0.25756080642828905
0.23396479479479493	0.2604302954689163
0.23676730730730733	0.2633139952635028
0.23956981981981995	0.2661929316124979
0.24237233233233235	0.2690172122553914
0.24517484484484497	0.2717485549505345
0.24797735735735738	0.27439829337959054
0.25077986986987	0.27704115585561745
0.2535823823823824	0.27979492807349843
0.256384894894895	0.282770587304667
0.2591874074074074	0.2860109612428595
0.26198991991992004	0.2894429864012025
0.26479243243243245	0.29286611602913926
0.26759494494494507	0.2959878220168745
0.27039745745745747	0.298500390740456
0.2731999699699701	0.3001773467983908
0.2760024824824825	0.3009587506699768
0.2788049949949951	0.3009959090517352
0.2816075075075075	0.30063765689491806
0.28441002002002014	0.3003585740518072
0.28721253253253254	0.30064815620335067
0.29001504504504516	0.30189271934346273
0.29281755755755756	0.30428435218911765
0.2956200700700702	0.3077827430059087
0.2984225825825826	0.3121391629272134
0.3012250950950952	0.3169729180013736
0.3040276076076076	0.32187546575663717
0.30683012012012023	0.3265108656289377
0.30963263263263263	0.33068491686310764
0.31243514514514525	0.334367324796766
0.31523765765765766	0.33766694567129635
0.3180401701701703	0.3407740993761751
0.3208426826826827	0.34389169652239915
0.3236451951951953	0.34717664852088254
0.3264477077077077	0.35070587528747194
0.3292502202202203	0.3544706730227155
0.3320527327327327	0.35839354241216215
0.33485524524524535	0.36235619636987815
0.33765775775775775	0.36622762632485156
0.34046027027027037	0.3698856377262005
0.34326278278278277	0.3732312798301563
0.3460652952952954	0.3761998699064806
0.3488678078078078	0.37877275921621884
0.3516703203203204	0.3809905787447517
0.3544728328328328	0.3829634638604224
0.35727534534534544	0.3848698359489013
0.36007785785785784	0.3869355057423774
0.36288037037037046	0.38939020030009747
0.36568288288288286	0.3924077067847074
0.3684853953953955	0.3960451832843184
0.3712879079079079	0.400202539843578
0.3740904204204205	0.40462087477436914
0.3768929329329329	0.40892904664742824
0.37969544544544553	0.41273205339253866
0.38249795795795793	0.4157190582086131
0.38530047047047056	0.4177586173367399
0.38810298298298296	0.4189485472186093
0.3909054954954956	0.41959925853833535
0.393708008008008	0.42014949573325594
0.3965105205205206	0.4210359855467557
0.3993130330330332	0.4225557752256517
0.4021155455455456	0.4247655230014605
0.40491805805805825	0.4274528692609909
0.40772057057057065	0.4301934012323245
0.4105230830830833	0.43247927217979487
0.4133255955955957	0.4338813084827365
0.4161281081081083	0.43419384139371214
0.4189306206206207	0.43351530501974633
0.4217331331331333	0.4322371595866086
0.4245356456456457	0.43094281814909763
0.42733815815815834	0.43024739107896404
0.43014067067067074	0.43062839015532123
0.43294318318318337	0.432300391910279
0.43574569569569577	0.4351719293361696
0.4385482082082084	0.4388954687391512
0.4413507207207208	0.4429905440095551
0.4441532332332334	0.44699648339069736
0.4469557457457458	0.4506027436202721
0.44975825825825844	0.4537144452262426
0.45256077077077084	0.45643477571008234
0.45536328328328346	0.45897591538037585
0.45816579579579586	0.46153540796069076
0.4609683083083085	0.4641865157774169
0.4637708208208209	0.4668250201585039
0.4665733333333335	0.46919343575128886
0.4693758458458459	0.4709745122400965
0.47217835835835853	0.4719197456701227
0.47498087087087093	0.471964917044386
0.47778338338338355	0.4712884510413038
0.48058589589589595	0.47028837135523205
0.4833884084084086	0.4694826732950757
0.486190920920921	0.46936556520035944
0.4889934334334336	0.4702682182865275
0.491795945945946	0.47227146044587864
0.4945984584584586	0.47519957208041297
0.497400970970971	0.47869551314754005
0.5002034834834836	0.4823489406497389
0.503005995995996	0.4858298153211495
0.5058085085085087	0.4889790968679564
0.5086110210210211	0.4918246020073161
0.5114135335335337	0.49451861968119726
0.5142160460460461	0.4972239426098567
0.5170185585585587	0.4999954391011681
0.5198210710710711	0.502707323199722
0.5226235835835837	0.5050602937036979
0.5254260960960961	0.506673067488517
0.5282286086086088	0.5072300595036019
0.5310311211211212	0.5066330601498092
0.5338336336336338	0.5050988929723859
0.5366361461461462	0.5031601435353417
0.5394386586586588	0.501557623607977
0.5422411711711712	0.5010507126438081
0.5450436836836838	0.5022020765120256
0.5478461961961962	0.5052055536667137
0.5506487087087089	0.5098152561825233
0.5534512212212213	0.5154030594637744
0.5562537337337339	0.5211305878453498
0.5590562462462463	0.5261842193689555
0.5618587587587589	0.5300002967504563
0.5646612712712713	0.5324100983525454
0.5674637837837839	0.5336597167015811
0.5702662962962963	0.5343004828058758
0.573068808808809	0.5349875488573308
0.5758713213213213	0.5362537275556702
0.578673833833834	0.5383328838412783
0.5814763463463464	0.5410897751774567
0.584278858858859	0.5440771890368019
0.5870813713713714	0.5466986992982625
0.589883883883884	0.5484206032917394
0.5926863963963964	0.548961113167092
0.595488908908909	0.548393571088768
0.5982914214214214	0.5471300762488335
0.6010939339339341	0.5457922241825424
0.6038964464464465	0.5450130182084791
0.6066989589589589	0.5452360074963123
0.6095014714714717	0.5465773205753
0.6123039839839841	0.5487941361010479
0.6151064964964965	0.5513671806195383
0.6179090090090089	0.5536674229650861
0.6207115215215218	0.5551507646804642
0.6235140340340342	0.5555176494985405
0.6263165465465466	0.5547887566512004
0.629119059059059	0.5532777522637525
0.6319215715715718	0.5514768256310263
0.6347240840840842	0.5498985081525152
0.6375265965965966	0.5489289497551509
0.640329109109109	0.5487401395883723
0.6431316216216219	0.5492850075008131
0.6459341341341343	0.5503687784737362
0.6487366466466467	0.5517633333044137
0.651539159159159	0.5533178533024734
0.6543416716716719	0.55502297734244
0.6571441841841843	0.5570050856259997
0.6599466966966967	0.5594547460606578
0.6627492092092091	0.5625187398523473
0.665551721721722	0.5661992763997996
0.6683542342342343	0.570302002544317
0.6711567467467467	0.5744570267624546
0.6739592592592591	0.578210690342371
0.676761771771772	0.5811596826736103
0.6795642842842844	0.5830826079221672
0.6823667967967968	0.5840231478891663
0.6851693093093092	0.5842939879516323
0.687971821821822	0.5843965980870496
0.6907743343343344	0.5848799649970959
0.6935768468468468	0.5861819447933468
0.6963793593593592	0.5885031034643907
0.6991818718718721	0.5917526834160944
0.7019843843843845	0.5955831559481668
0.7047868968968969	0.5995014527543623
0.7075894094094093	0.6030207955043542
0.7103919219219221	0.6058049063251556
0.7131944344344345	0.6077600157933217
0.7159969469469469	0.6090479599977812
0.7187994594594593	0.6100196119439988
0.7216019719719722	0.6110932764441604
0.7244044844844846	0.6126192680451306
0.727206996996997	0.6147745777361727
0.7300095095095094	0.6175199010938747
0.7328120220220222	0.6206296195575154
0.7356145345345346	0.623781009707687
0.738417047047047	0.6266700326778379
0.7412195595595594	0.6291135356282247
0.7440220720720723	0.6311036766298369
0.7468245845845847	0.6327974963811722
0.7496270970970971	0.6344468876576009
0.7524296096096099	0.6362943170684032
0.7552321221221223	0.6384710183143169
0.7580346346346347	0.6409334726339486
0.7608371471471471	0.6434613135209293
0.76363965965966	0.6457195773645041
0.7664421721721724	0.6473670062582216
0.7692446846846848	0.6481766167149482
0.7720471971971972	0.6481297957317715
0.77484970970971	0.647452259104547
0.7776522222222224	0.6465771040281553
0.7804547347347348	0.64604178953773
0.7832572472472472	0.6463457568200663
0.7860597597597601	0.6478077483987592
0.7888622722722725	0.6504631745621372
0.7916647847847849	0.6540317966096871
0.7944672972972973	0.6579674335498182
0.7972698098098101	0.6615795181555272
0.8000723223223225	0.6641970828325532
0.8028748348348349	0.6653342510717497
0.8056773473473473	0.6648154788418177
0.8084798598598602	0.6628287044688974
0.8112823723723726	0.6598925250354312
0.814084884884885	0.6567448389953838
0.8168873973973974	0.6541796629663978
0.8196899099099102	0.6528712730220309
0.8224924224224226	0.65322746841347
0.825294934934935	0.6553061224924648
0.8280974474474474	0.6588133270056988
0.8308999599599602	0.6631813948820936
0.8337024724724726	0.6677057739589496
0.836504984984985	0.6717062791256156
0.8393074974974974	0.674673275498538
0.8421100100100103	0.6763645915298828
0.8449125225225227	0.6768325449730603
0.8477150350350351	0.6763789118365737
0.8505175475475475	0.6754541089342481
0.8533200600600603	0.674530462079843
0.8561225725725727	0.6739846571609388
0.8589250850850851	0.6740200431002784
0.8617275975975975	0.6746467360888881
0.8645301101101104	0.6757201282735806
0.8673326226226228	0.6770214090229952
0.8701351351351352	0.6783519612385749
0.8729376476476476	0.6796104047017213
0.8757401601601604	0.6808275127135825
0.8785426726726728	0.6821482841435619
0.8813451851851852	0.6837678497551516
0.8841476976976976	0.6858432785010248
0.8869502102102105	0.6884118837711933
0.8897527227227229	0.6913454748639549
0.8925552352352353	0.6943592595187023
0.8953577477477477	0.6970768853177121
0.8981602602602605	0.699134653045687
0.9009627727727729	0.7002940605671464
0.9037652852852853	0.7005271361217649
0.9065677977977977	0.7000453851178948
0.9093703103103106	0.6992590964326832
0.912172822822823	0.6986746685623672
0.9149753353353354	0.6987572105181992
0.9177778478478478	0.6997977886464085
0.9205803603603606	0.7018252463805226
0.923382872872873	0.7045908586827065
0.9261853853853854	0.7076332872021187
0.9289878978978978	0.7104073959360881
0.9317904104104107	0.7124406643292214
0.9345929229229231	0.7134713886926669
0.9373954354354355	0.713526852426414
0.9401979479479479	0.7129164049614185
0.9430004604604607	0.7121392411164711
0.9458029729729731	0.7117323413405494
0.9486054854854855	0.7121027886778886
0.9514079979979979	0.7133946712960169
0.9542105105105108	0.7154318635964962
0.9570130230230232	0.7177564488930022
0.9598155355355356	0.71975454599028
0.962618048048048	0.7208350533043203
0.9654205605605608	0.7206101954319213
0.9682230730730732	0.7190248902226719
0.9710255855855856	0.7163956749563374
0.973828098098098	0.7133454319642362
0.9766306106106108	0.710650073095291
0.9794331231231233	0.7090389157182195
0.9822356356356357	0.7090041527220057
0.985038148148148	0.7106725019884785
0.9878406606606609	0.7137744527552246
0.9906431731731733	0.7177186953694218
0.9934456856856857	0.7217495290271035
0.9962481981981981	0.7251420496902978
0.9990507107107109	0.7273804148700798
1.0018532232232233	0.7282710691027938
1.0046557357357357	0.7279632481483915
1.0074582482482481	0.7268769739851826
1.010260760760761	0.7255655540499351
1.0130632732732734	0.7245572270385526
1.0158657857857858	0.724223932283516
1.0186682982982982	0.7247136173515358
1.021470810810811	0.7259601009811112
1.0242733233233234	0.7277586838860711
1.0270758358358358	0.729874829045748
1.0298783483483482	0.7321439876158673
1.032680860860861	0.7345258506661296
1.0354833733733735	0.737094028913151
1.0382858858858859	0.7399663387944835
1.0410883983983983	0.7432032775097899
1.0438909109109111	0.7467152065941979
1.0466934234234235	0.7502176196786805
1.049495935935936	0.7532586898111778
1.0522984484484483	0.7553188474049451
1.0551009609609612	0.7559564453210015
1.0579034734734736	0.7549552921029457
1.060705985985986	0.7524254433036593
1.0635084984984984	0.7488201954670433
1.0663110110110112	0.7448565820020163
1.0691135235235236	0.7413563627618076
1.071916036036036	0.7390500820783008
1.0747185485485484	0.7383998506457279
1.0775210610610613	0.7394925154269751
1.0803235735735737	0.7420346538928954
1.083126086086086	0.7454504543941658
1.0859285985985985	0.7490524979852669
1.0887311111111113	0.7522335850725202
1.0915336236236237	0.7546220806486018
1.0943361361361361	0.7561556686906319
1.0971386486486485	0.7570549691199304
1.0999411611611614	0.7577106300398768
1.1027436736736738	0.7585248483759774
1.1055461861861862	0.759761904336394
1.1083486986986986	0.7614577892474377
1.1111512112112114	0.7634178906329734
1.1139537237237238	0.7653010091909027
1.1167562362362362	0.7667579853095385
1.119558748748749	0.7675740257737144
1.1223612612612615	0.7677620426266485
1.1251637737737739	0.767570777817204
1.1279662862862863	0.7674008952397935
1.130768798798799	0.7676548296019107
1.1335713113113115	0.7685709709406033
1.136373823823824	0.7701010979904546
1.1391763363363363	0.7718785196935523
1.1419788488488491	0.7732963232569918
1.1447813613613615	0.773679232026947
1.147583873873874	0.7725004297999309
1.1503863863863864	0.7695769560471075
1.1531888988988992	0.7651801358943868
1.1559914114114116	0.7600206764909738
1.158793923923924	0.7551047196238939
1.1615964364364364	0.7514960699515295
1.1643989489489492	0.7500489440099577
1.1672014614614616	0.7511858078766147
1.170003973973974	0.754782947542181
1.1728064864864864	0.7601959616985998
1.1756089989989993	0.7664176742084434
1.1784115115115117	0.7723240324196794
1.181214024024024	0.7769403136442322
1.1840165365365365	0.7796568898361202
1.1868190490490493	0.7803410561516644
1.1896215615615617	0.7793230044452395
1.1924240740740741	0.7772698487518388
1.1952265865865865	0.7749908643770496
1.1980290990990994	0.7732316166438189
1.2008316116116118	0.77251131680355
1.2036341241241242	0.773039157883593
1.2064366366366366	0.7747186673249493
1.2092391491491494	0.7772232907662369
1.2120416616616618	0.7801093679381378
1.2148441741741742	0.7829286258379149
1.2176466866866866	0.7853108174377373
1.2204491991991995	0.7870035430797541
1.2232517117117119	0.787873774745311
1.2260542242242243	0.7878877160546272
1.2288567367367367	0.7870885936361276
1.2316592492492495	0.7855858535402416
1.234461761761762	0.7835576506146611
1.2372642742742743	0.781257055151096
1.2400667867867867	0.7790063465007362
1.2428692992992996	0.7771660226762354
1.245671811811812	0.7760751187158926
1.2484743243243244	0.7759731968679715
1.2512768368368368	0.7769262522708497
1.2540793493493496	0.778783471073603
1.256881861861862	0.7811864726476843
1.2596843743743744	0.7836382406455956
1.2624868868868868	0.785619821227423
1.2652893993993997	0.7867255465549206
1.268091911911912	0.7867783414735681
1.2708944244244245	0.7858894273810011
1.2736969369369369	0.7844413318947226
1.2764994494494497	0.7829953510340579
1.279301961961962	0.7821475222576705
1.2821044744744745	0.7823733075016316
1.284906986986987	0.7839051527553992
1.2877094994994998	0.7866773888376806
1.2905120120120122	0.7903525415062296
1.2933145245245246	0.7944185287248251
1.296117037037037	0.7983253239057992
1.2989195495495498	0.8016191076649526
1.3017220620620622	0.8040349277366761
1.3045245745745746	0.8055241585109939
1.307327087087087	0.8062152929926376
1.3101295995995998	0.8063282920797596
1.3129321121121122	0.8060766701462223
1.3157346246246246	0.8055932629809588
1.318537137137137	0.8049049566339264
1.32133964964965	0.8039625336552878
1.3241421621621623	0.8027110176230857
1.3269446746746747	0.801170739416111
1.329747187187187	0.7994950629000915
1.3325496996997	0.7979787477045792
1.3353522122122123	0.797008473553172
1.3381547247247247	0.7969679974122785
1.3409572372372371	0.7981274679673044
1.34375974974975	0.8005535984178791
1.3465622622622624	0.8040720703403605
1.3493647747747748	0.8082973377573597
1.3521672872872872	0.8127232669362124
1.3549697997998	0.8168480478854685
1.3577723123123124	0.8202952865723581
1.3605748248248248	0.8228940773457611
1.3633773373373372	0.8246939816592114
1.36617984984985	0.8259119413559852
1.3689823623623625	0.826830299356511
1.3717848748748749	0.8276809773072493
1.3745873873873873	0.8285552014538647
1.3773898998999001	0.8293694946174077
1.3801924124124125	0.8298997650367294
1.382994924924925	0.8298723909243668
1.3857974374374373	0.8290817421380059
1.3885999499499502	0.8274940106507412
1.3914024624624626	0.8253007545729307
1.394204974974975	0.8229011643625208
1.3970074874874874	0.8208147854461937
1.39981	0.819549007506441
1.39991	0.8191340349241067
1.3971074774774772	0.8190855798921914
1.3943049549549547	0.8201315064550976
1.391502432432432	0.8218876631523502
1.3886999099099095	0.8237032368861259
1.385897387387387	0.8248664748395889
1.3830948648648644	0.8248419892842379
1.3802923423423419	0.8234606238366264
1.3774898198198193	0.8209966297540259
1.3746872972972968	0.8181028682238096
1.3718847747747747	0.8156211359090418
1.369082252252252	0.814326091053651
1.3662797297297296	0.8146837770086703
1.363477207207207	0.8167017868502899
1.3606746846846844	0.8199189127909372
1.3578721621621619	0.823537341926802
1.3550696396396393	0.8266549384098536
1.3522671171171168	0.8285239018349293
1.3494645945945942	0.8287552398011007
1.3466620720720717	0.8274079151287486
1.3438595495495491	0.8249403050497738
1.3410570270270266	0.8220464721403667
1.338254504504504	0.8194356561202554
1.335451981981982	0.8176286655059355
1.3326494594594593	0.8168350478119033
1.3298469369369368	0.8169442294190832
1.3270444144144142	0.8176234158913158
1.3242418918918917	0.8184790970099783
1.3214393693693691	0.8192197095667219
1.3186368468468466	0.8197604324017487
1.315834324324324	0.8202351780251169
1.3130318018018015	0.8209163695536598
1.310229279279279	0.8220770436370872
1.3074267567567563	0.8238500997433578
1.3046242342342338	0.826139205213011
1.3018217117117112	0.8286155884023882
1.2990191891891887	0.8308025135545913
1.2962166666666666	0.832216691760701
1.293414144144144	0.8325151489165292
1.2906116216216215	0.8315945909896294
1.287809099099099	0.829608411432269
1.2850065765765764	0.8268973289347248
1.2822040540540538	0.8238617373242128
1.2794015315315312	0.8208252735404996
1.2765990090090087	0.8179418753099792
1.2737964864864861	0.8151815856721222
1.2709939639639636	0.8123997597317106
1.268191441441441	0.809461435865242
1.2653889189189185	0.8063697639135854
1.262586396396396	0.8033433757564288
1.2597838738738734	0.8008045152539824
1.2569813513513513	0.7992720433958824
1.2541788288288287	0.7991897434800432
1.2513763063063061	0.8007475016952332
1.2485737837837836	0.803760644260692
1.245771261261261	0.8076573204692761
1.2429687387387385	0.8115897775259777
1.240166216216216	0.8146438528889157
1.2373636936936934	0.8160861563648798
1.2345611711711708	0.8155724758458824
1.2317586486486483	0.8132499878600944
1.2289561261261257	0.8097175725218337
1.2261536036036031	0.8058528739858793
1.2233510810810806	0.8025572394468772
1.2205485585585585	0.8004962617562996
1.217746036036036	0.7999154496767718
1.2149435135135134	0.8005868285645048
1.2121409909909908	0.801900732444901
1.2093384684684683	0.8030712409795531
1.2065359459459457	0.8033885280455576
1.2037334234234232	0.8024380991462727
1.2009309009009006	0.8002194753031016
1.198128378378378	0.7971307791920392
1.1953258558558555	0.7938294482904487
1.192523333333333	0.7910184935994717
1.1897208108108104	0.7892297176748249
1.1869182882882878	0.7886734242542941
1.1841157657657653	0.7891997243485972
1.1813132432432432	0.7903782703714186
1.1785107207207206	0.7916641344256035
1.175708198198198	0.7925904839108924
1.1729056756756755	0.7929222258814805
1.170103153153153	0.7927203630320048
1.1673006306306304	0.7922985685697184
1.1644981081081078	0.7920904118905152
1.1616955855855853	0.7924753514570471
1.1588930630630627	0.7936244245550798
1.1560905405405402	0.795418734555303
1.1532880180180176	0.7974685115205642
1.150485495495495	0.7992265119532038
1.1476829729729725	0.8001582313355866
1.14488045045045	0.7999130105238756
1.1420779279279278	0.7984403038931125
1.1392754054054053	0.7960136259743111
1.1364728828828827	0.7931546678071602
1.1336703603603602	0.7904818638264948
1.1308678378378376	0.7885311169694094
1.128065315315315	0.7876042668218639
1.1252627927927925	0.787691184342779
1.12246027027027	0.7884876633621694
1.1196577477477474	0.7895013665260675
1.1168552252252248	0.7902114131503082
1.1140527027027023	0.7902318395105841
1.1112501801801797	0.7894293948106428
1.1084476576576572	0.7879613101324068
1.105645135135135	0.7862236561653516
1.1028426126126125	0.7847278369601791
1.10004009009009	0.7839435755391744
1.0972375675675674	0.7841555438587726
1.0944350450450449	0.7853754903714281
1.0916325225225223	0.7873344460612505
1.0888299999999997	0.7895558265840994
1.0860274774774772	0.7914870737853167
1.0832249549549546	0.7926514657343354
1.080422432432432	0.792777104853394
1.0776199099099095	0.7918677064135176
1.074817387387387	0.7901970425417699
1.0720148648648644	0.7882305852042757
1.0692123423423419	0.7864978587226639
1.0664098198198197	0.7854518012109217
1.0636072972972972	0.7853537609775842
1.0608047747747746	0.7862143169512702
1.058002252252252	0.7878035766039337
1.0551997297297295	0.7897247965080183
1.052397207207207	0.7915277124854042
1.0495946846846844	0.7928277223929656
1.0467921621621619	0.7933968023135155
1.0439896396396393	0.7932016624910614
1.0411871171171168	0.7923812294368822
1.0383845945945942	0.7911741208454897
1.0355820720720716	0.7898217960158039
1.032779549549549	0.7884799679724261
1.0299770270270265	0.7871675019830104
1.0271745045045044	0.7857693586324848
1.0243719819819819	0.7840920436177236
1.0215694594594593	0.7819521906127314
1.0187669369369368	0.7792671124589264
1.0159644144144142	0.7761144532540121
1.0131618918918917	0.7727373853779165
1.010359369369369	0.7694894810280017
1.0075568468468465	0.7667339270559783
1.004754324324324	0.7647284110348391
1.0019518018018014	0.7635340001804712
0.9991492792792789	0.7629807977315635
0.9963467567567563	0.7627062614459671
0.9935442342342338	0.7622588361954117
0.9907417117117117	0.7612374055919482
0.9879391891891891	0.7594234547671508
0.9851366666666665	0.7568627406294217
0.982334144144144	0.7538674066460315
0.9795316216216214	0.7509338605261746
0.9767290990990989	0.7485987602627616
0.9739265765765763	0.747276317213034
0.9711240540540538	0.7471277021249556
0.9683215315315312	0.7480046535183764
0.9655190090090087	0.749486760666791
0.9627164864864861	0.7510023582791563
0.9599139639639636	0.7519960641801928
0.957111441441441	0.7520906307755562
0.9543089189189184	0.7511922479934587
0.9515063963963963	0.74950651089054
0.9487038738738738	0.7474611792805999
0.9459013513513512	0.745562122635494
0.9430988288288287	0.7442303957410739
0.9402963063063061	0.7436739839030613
0.9374937837837836	0.7438354639377114
0.934691261261261	0.7444307617936118
0.9318887387387385	0.7450631666795082
0.9290862162162159	0.7453713385709565
0.9262836936936933	0.745158909351044
0.9234811711711708	0.7444602511662354
0.9206786486486482	0.743519675374724
0.9178761261261257	0.7426919049872815
0.9150736036036036	0.7422995441781868
0.912271081081081	0.742498750199875
0.9094685585585585	0.7432019531221559
0.9066660360360359	0.7440869940380044
0.9038635135135134	0.7446921373573197
0.9010609909909908	0.7445663872608812
0.8982584684684682	0.7434248113147719
0.8954559459459457	0.7412560173551441
0.8926534234234231	0.7383444834990311
0.8898509009009006	0.7351987839684231
0.887048378378378	0.7324081538604481
0.8842458558558555	0.7304735410465355
0.8814433333333329	0.7296672656805556
0.8786408108108104	0.7299651007599579
0.8758382882882882	0.7310697865664602
0.8730357657657657	0.7325144353219042
0.8702332432432431	0.7338085542815108
0.8674307207207206	0.7345772215388102
0.864628198198198	0.7346490924557427
0.8618256756756755	0.7340690399733636
0.8590231531531529	0.7330387658444613
0.8562206306306304	0.7318136577383711
0.8534181081081078	0.7305976926767898
0.8506155855855853	0.7294758184048242
0.8478130630630627	0.7284063802275006
0.8450105405405401	0.7272714819820039
0.8422080180180176	0.7259601231432286
0.839405495495495	0.7244462474153682
0.8366029729729729	0.7228262250338584
0.8338004504504504	0.721296819793234
0.8309979279279278	0.7200790599369812
0.8281954054054053	0.7193163179127449
0.8253928828828827	0.7189874271407888
0.8225903603603602	0.7188727076087433
0.8197878378378376	0.7185929463033535
0.816985315315315	0.7177148906567714
0.8141827927927925	0.7158912728363592
0.8113802702702699	0.7129883213770714
0.8085777477477474	0.709155080599984
0.8057752252252248	0.7048067540571398
0.8029727027027023	0.7005228191030357
0.8001701801801802	0.6968899399699601
0.7973676576576576	0.69433935328606
0.794565135135135	0.6930312570115472
0.7917626126126125	0.6928234900841953
0.7889600900900899	0.6933335335358911
0.7861575675675674	0.6940713509410523
0.7833550450450448	0.6945968234876856
0.7805525225225223	0.6946478812775402
0.7777499999999997	0.6941966092568601
0.7749474774774772	0.6934166931194243
0.7721449549549546	0.6925773565747906
0.769342432432432	0.6919051655040592
0.7665399099099095	0.6914664126146877
0.763737387387387	0.6911151794399619
0.7609348648648648	0.6905282544935094
0.7581323423423423	0.6893163302410723
0.7553298198198197	0.6871726027453118
0.7525272972972972	0.6840051917421468
0.7497247747747746	0.6800040649694942
0.7469222522522521	0.6756150865394189
0.7441197297297295	0.6714258591807372
0.741317207207207	0.6679990190549272
0.7385146846846844	0.6657076887604563
0.7357121621621618	0.6646281293738177
0.7329096396396393	0.6645259764888635
0.7301071171171167	0.6649411188191139
0.7273045945945942	0.665343009048848
0.7245020720720716	0.6653043991207619
0.7216995495495495	0.6646353188654809
0.718897027027027	0.6634326609491508
0.7160945045045044	0.6620293419158039
0.7132919819819818	0.660860918149258
0.7104894594594593	0.6602952606213512
0.7076869369369367	0.6604831530120214
0.7048844144144142	0.6612805228578484
0.7020818918918916	0.6622690779812204
0.6992793693693691	0.6628696105019154
0.6964768468468465	0.6625120554982821
0.693674324324324	0.6608084306502771
0.6908718018018014	0.6576746103015385
0.6880692792792789	0.6533640393341249
0.6852667567567567	0.6484048284933358
0.6824642342342342	0.6434616292463341
0.6796617117117116	0.6391655890272057
0.6768591891891891	0.6359629595400146
0.6740566666666665	0.6340241071794455
0.671254144144144	0.6332336020345927
0.6684516216216214	0.6332563030440391
0.6656490990990989	0.6336524432005162
0.6628465765765763	0.6340032541779416
0.6600440540540538	0.6340102845581778
0.6572415315315312	0.6335443671234045
0.6544390090090086	0.6326387963051046
0.6516364864864861	0.6314389596064549
0.6488339639639635	0.6301317776459542
0.6460314414414414	0.6288801051684219
0.6432289189189189	0.6277805323854619
0.6404263963963963	0.6268514627814732
0.6376238738738738	0.6260468010095401
0.6348213513513512	0.6252832197370906
0.6320188288288286	0.6244677655694546
0.6292163063063061	0.6235168171241373
0.6264137837837835	0.6223643412962026
0.623611261261261	0.6209634909209574
0.6208087387387384	0.619288131169943
0.6180062162162159	0.6173390436882901
0.6152036936936933	0.6151546266603292
0.6124011711711708	0.6128206168694246
0.6095986486486482	0.6104706071240078
0.6067961261261261	0.6082706705969818
0.6039936036036035	0.6063870210359568
0.601191081081081	0.604943187630707
0.5983885585585584	0.6039794427492493
0.5955860360360359	0.6034292318483492
0.5927835135135133	0.6031237006866045
0.5899809909909908	0.6028269063710028
0.5871784684684682	0.6022937788580345
0.5843759459459457	0.6013342217461328
0.5815734234234231	0.5998633062748292
0.5787709009009008	0.597920929837063
0.5759683783783782	0.5956537097635715
0.5731658558558557	0.5932641568838374
0.5703633333333331	0.5909430729786006
0.5675608108108106	0.5888067985073253
0.564758288288288	0.5868593776385512
0.5619557657657654	0.5849914484460732
0.5591532432432431	0.5830156130846288
0.5563507207207206	0.5807263922373315
0.553548198198198	0.5779655695260961
0.5507456756756755	0.5746730671617332
0.5479431531531529	0.5709093079941193
0.5451406306306303	0.5668448739372288
0.5423381081081078	0.5627234523424772
0.5395355855855855	0.5588110277539583
0.5367330630630629	0.55534597829713
0.5339305405405403	0.5525013050812398
0.5311280180180178	0.5503637657188049
0.5283254954954952	0.548928289649478
0.5255229729729727	0.5481024391286747
0.5227204504504503	0.5477160264699121
0.5199179279279278	0.5475344750587101
0.5171154054054052	0.5472786906738599
0.5143128828828827	0.5466562065990813
0.5115103603603601	0.5454062374441494
0.5087078378378376	0.5433550724966081
0.505905315315315	0.5404702291409262
0.5031027927927927	0.5368956970071292
0.5003002702702701	0.5329501116625236
0.4974977477477476	0.5290767548629639
0.494695225225225	0.5257479572203826
0.49189270270270247	0.5233428696394247
0.4890901801801799	0.5220308989091456
0.48628765765765736	0.5216977461088257
0.483485135135135	0.521943679422032
0.48068261261261247	0.5221650796503713
0.4778800900900899	0.5217052702317997
0.47507756756756736	0.5200369515963544
0.4722750450450448	0.516924408379859
0.46947252252252225	0.5125148201460211
0.4666699999999997	0.5073255666622208
0.46386747747747736	0.5021239969117705
0.4610649549549548	0.4977289644814962
0.45826243243243225	0.4947890609006105
0.4554599099099097	0.49360218601338757
0.45265738738738714	0.4940309442551882
0.4498548648648646	0.49554075234783146
0.44705234234234204	0.4973507085706626
0.4442498198198197	0.4986527287626086
0.44144729729729715	0.4988333044337975
0.4386447747747746	0.497631479106348
0.43584225225225204	0.49518674823211467
0.4330397297297295	0.4919652522262302
0.43023720720720693	0.48859074249429163
0.4274346846846844	0.4856360813488057
0.42463216216216204	0.48344210093918283
0.4218296396396395	0.48202010738448503
0.41902711711711693	0.48106590074029504
0.4162245945945944	0.4800764552191218
0.4134220720720718	0.4785275425232607
0.41061954954954927	0.4760522801367373
0.40781702702702693	0.4725625061589771
0.4050145045045044	0.4682758288650636
0.4022119819819818	0.46364364884701387
0.39940945945945927	0.4592082145233847
0.3966069369369367	0.45543885948525753
0.39380441441441416	0.45260192445210756
0.3910018918918916	0.4507046715366711
0.3881993693693693	0.4495263007558828
0.3853968468468467	0.4487188124891248
0.38259432432432416	0.4479375334787558
0.3797918018018016	0.44695331700841645
0.37698927927927905	0.445707889464226
0.3741867567567565	0.4442965578179428
0.37138423423423395	0.4428899518706902
0.3685817117117116	0.44162865238484367
0.36577918918918906	0.4405336016354833
0.3629766666666665	0.43946815771583664
0.36017414414414395	0.43816744810239355
0.3573716216216214	0.43632492086555286
0.35456909909909884	0.4337041964194706
0.3517665765765763	0.4302344407018658
0.34896405405405395	0.4260530522919981
0.3461615315315314	0.42147837614970063
0.34335900900900884	0.41692048394700604
0.3405564864864863	0.41276055969698366
0.33775396396396373	0.40924091913821803
0.3349514414414412	0.406403996386293
0.3321489189189186	0.4041010747282559
0.3293463963963963	0.4020664526627969
0.32654387387387374	0.4000291756526654
0.3237413513513512	0.3978209447695446
0.3209388288288286	0.39544025189894033
0.31813630630630607	0.3930487348163675
0.3153337837837835	0.39090052509995893
0.31253126126126096	0.38923010850204864
0.30972873873873863	0.3881400221296276
0.3069262162162161	0.38753080470525736
0.3041236936936935	0.38710142989268914
0.30132117117117097	0.38642385291586256
0.2985186486486484	0.385068885882618
0.29571612612612586	0.3827417019446565
0.2929136036036035	0.3793806089473996
0.29011108108108097	0.3751841468017552
0.2873085585585584	0.37055527387013276
0.28450603603603586	0.3659793456279615
0.2817035135135133	0.36187517941659453
0.27890099099099075	0.3584679725009887
0.2760984684684682	0.35572590715876823
0.27329594594594586	0.3533812470652166
0.2704934234234233	0.35102870528878705
0.26769090090090075	0.34826829179427043
0.2648883783783782	0.3448452914382225
0.26208585585585564	0.34074127044714186
0.2592833333333331	0.33618649699951425
0.25648081081081053	0.3315902343331474
0.2536782882882882	0.32741225258283596
0.25087576576576565	0.3240177167999656
0.2480732432432431	0.32156230569192246
0.24527072072072054	0.31994376619017806
0.24246819819819798	0.3188339789102851
0.23966567567567543	0.3177795415390744
0.23686315315315287	0.316337480693842
0.23406063063063054	0.3142027690995042
0.23125810810810798	0.31128864441523996
0.22845558558558543	0.30773731651499364
0.22565306306306288	0.3038616030370732
0.22285054054054032	0.3000396316914423
0.22004801801801777	0.29659809406269305
0.2172454954954952	0.2937207841293049
0.21444297297297288	0.2914086226273642
0.21164045045045032	0.28949920290485065
0.20883792792792777	0.2877344816832108
0.20603540540540521	0.28585095752584416
0.20323288288288266	0.28366178845672235
0.2004303603603601	0.2811056622212468
0.19762783783783777	0.27825026567898903
0.19482531531531522	0.2752539843019479
0.19202279279279266	0.2723025640221126
0.1892202702702701	0.2695438027673275
0.18641774774774755	0.2670414479156005
0.183615225225225	0.26476080191978224
0.18081270270270244	0.26258669106522436
0.1780101801801801	0.2603637809188164
0.17520765765765756	0.25794324573606997
0.172405135135135	0.25522005399391257
0.16960261261261245	0.25215080922126965
0.1668000900900899	0.24875052857955168
0.16399756756756734	0.2450745662430095
0.16119504504504478	0.241196271183787
0.15839252252252245	0.23719063346133704
0.1555899999999999	0.23312973555509234
0.15278747747747734	0.2290894159096775
0.14998495495495479	0.2251609022698747
0.14718243243243223	0.22145853915250693
0.14437990990990968	0.21811606794201524
0.14157738738738712	0.21526857448932718
0.1387748648648648	0.21302328326356798
0.13597234234234223	0.21142745287224626
0.13316981981981968	0.2104437661362833
0.13036729729729712	0.20994202173838028
0.12756477477477457	0.2097112420011375
0.12476225225225201	0.20949024152624815
0.12195972972972946	0.20900939944934957
0.11915720720720713	0.20803359349716863
0.11635468468468457	0.20639672382424357
0.11355216216216202	0.2040215040323099
0.11074963963963946	0.20092281074651896
0.10794711711711691	0.19719711720142785
0.10514459459459435	0.1930030115759267
0.1023420720720718	0.1885380057385881
0.09953954954954947	0.184015249860076
0.09673702702702691	0.179641552299508
0.09393450450450436	0.17559655739537228
0.0911319819819818	0.17201287883235084
0.08832945945945925	0.16895839794467832
0.08552693693693669	0.16642394913545244
0.08272441441441436	0.16432091296882967
0.0799218918918918	0.16249266938853685
0.07711936936936925	0.16074102020141218
0.0743168468468467	0.15886419997317208
0.07151432432432414	0.15669848739970638
0.06871180180180159	0.1541525950687475
0.06590927927927903	0.15122445265209233
0.0631067567567567	0.14799414084618562
0.060304234234234144	0.14459363546558035
0.05750171171171159	0.14116155785137335
0.054699189189189035	0.1377966737511787
0.05189666666666648	0.13452524957101303
0.049094144144143925	0.13129366926392771
0.04629162162162137	0.12798978897755642
0.04348909909909904	0.12448679878662744
0.04068657657657648	0.12069514544796012
0.03788405405405393	0.11660434457224772
0.035081531531531374	0.1122989038104612
0.03227900900900882	0.10794067466922957
0.029476486486486264	0.1037212968532677
0.02667396396396371	0.09979923785975198
0.023871441441441377	0.09624243657835763
0.021068918918918822	0.09299717537935992
0.018266396396396267	0.08989621026505229
0.015463873873873712	0.08670654423941743
0.012661351351351158	0.08320357385603822
0.009858828828828603	0.07924830350223261
0.007056306306306048	0.07484157128811525
0.004253783783783716	0.07013515715271768
0.0014512612612611608	0.0653927723113164
-0.001351261261261394	0.0609102656034467
-0.004153783783783949	0.05691863445277334
-0.006956306306306503	0.053500719719183354
-0.009758828828829058	0.050549985931083896
-0.012561351351351613	0.04778783184065771
-0.015363873873873946	0.04483787370170994
-0.0181663963963965	0.04133717220051952
-0.020968918918919055	0.03705141020317504
-0.02377144144144161	0.03195800819369482
-0.026573963963964164	0.0262694793990475
-0.02937648648648672	0.020386766923882638
-0.03217900900900905	0.014793655327841992
-0.03498153153153161	0.0099219775243094
-0.03778405405405416	0.0060272870452262595
-0.040586576576576716	0.003112576094413788
-0.04338909909909927	0.0009238621856338392
-0.046191621621621826	-0.0009798998143337179
-0.04899414414414438	-0.003102572175803675
-0.05179666666666671	-0.005868817616315469
-0.05459918918918927	-0.009506366061567961
-0.05740171171171182	-0.01398725754742286
-0.06020423423423438	-0.019044773213841515
-0.06300675675675693	-0.02425973174341295
-0.06580927927927949	-0.02918889098871652
-0.06861180180180204	-0.03349583770862291
-0.07141432432432437	-0.037044744656471285
-0.07421684684684693	-0.03992960215492025
-0.07701936936936948	-0.042432032251247975
-0.07982189189189204	-0.044923048438124336
-0.0826244144144146	-0.04774113674262759
-0.08542693693693715	-0.05108555291119121
-0.0882294594594597	-0.05495789445082255
-0.09103198198198204	-0.05916889415478743
-0.09383450450450459	-0.06340629645240825
-0.09663702702702714	-0.06734040893115234
-0.0994395495495497	-0.07073255390440691
-0.10224207207207225	-0.07351162653974752
-0.10504459459459481	-0.07579504996611008
-0.10784711711711736	-0.07784881065176974
-0.1106496396396397	-0.08000090614986233
-0.11345216216216225	-0.08253712020638315
-0.1162546846846848	-0.08561300536206373
-0.11905720720720736	-0.08920994404787908
-0.12185972972972992	-0.0931483764738732
-0.12466225225225247	-0.09715268842244607
-0.12746477477477502	-0.1009458950932759
-0.13026729729729736	-0.10434329836352962
-0.1330698198198199	-0.10731536629428651
-0.13587234234234247	-0.11000052053766929
-0.13867486486486502	-0.11266468304137156
-0.14147738738738758	-0.11562100033886968
-0.14427990990991013	-0.11913489715455317
-0.14708243243243246	-0.12334305486251762
-0.14988495495495502	-0.12820942140661795
-0.15268747747747757	-0.13352917519312413
-0.15549000000000013	-0.13897692252602778
-0.15829252252252268	-0.1441830449817224
-0.16109504504504524	-0.14881568863757222
-0.1638975675675678	-0.1526468496772806
-0.16670009009009013	-0.15558827955903742
-0.16950261261261268	-0.157693457198681
-0.17230513513513523	-0.1591318349310269
-0.1751076576576578	-0.16014775514683433
-0.17791018018018034	-0.1610173423963528
-0.1807127027027029	-0.16201287520254226
-0.18351522522522545	-0.16337790071884695
-0.1863177477477478	-0.1653106349048291
-0.18912027027027034	-0.16795043431354362
-0.1919227927927929	-0.1713633006708949
-0.19472531531531545	-0.17552663414027425
-0.197527837837838	-0.18031850504283486
-0.20033036036036056	-0.18551982751221596
-0.20313288288288311	-0.19083696352702484
-0.20593540540540545	-0.19594705662625367
-0.208737927927928	-0.20056029935472286
-0.21154045045045056	-0.20448533167105487
-0.2143429729729731	-0.2076793774970218
-0.21714549549549567	-0.21026596260221475
-0.21994801801801822	-0.21251058016140667
-0.22275054054054078	-0.2147566316380426
-0.2255530630630631	-0.21733668942920026
-0.22835558558558566	-0.22048327982059202
-0.23115810810810822	-0.2242655056401357
-0.23396063063063077	-0.22857160343281924
-0.23676315315315333	-0.23314440260273372
-0.23956567567567588	-0.2376604968753998
-0.24236819819819821	-0.2418298688883127
-0.24517072072072077	-0.24548541849001626
-0.24797324324324332	-0.24863400541226732
-0.2507757657657659	-0.2514519056457468
-0.25357828828828843	-0.25422468473150894
-0.256380810810811	-0.25724910509148113
-0.25918333333333354	-0.2607271969411067
-0.2619858558558559	-0.2646859364309939
-0.26478837837837843	-0.2689488617022555
-0.267590900900901	-0.2731704898483921
-0.27039342342342354	-0.2769253125111364
-0.2731959459459461	-0.27982634690720964
-0.27599846846846865	-0.28163889588836577
-0.2788009909909912	-0.28235617435832094
-0.28160351351351354	-0.28221442367767346
-0.2844060360360361	-0.28164264143295226
-0.28720855855855865	-0.2811607533717154
-0.2900110810810812	-0.2812543734507662
-0.29281360360360376	-0.28226015708870666
-0.2956161261261263	-0.28429175716104094
-0.29841864864864887	-0.2872241374031571
-0.3012211711711712	-0.29073743310438016
-0.30402369369369375	-0.2944056507184766
-0.3068262162162163	-0.2978047103259409
-0.30962873873873886	-0.30061128302689966
-0.3124312612612614	-0.30266873630187474
-0.31523378378378397	-0.30400717465736293
-0.3180363063063065	-0.30481752256005645
-0.32083882882882886	-0.30539107771604745
-0.3236413513513514	-0.30604309029824917
-0.32644387387387397	-0.3070404241668304
-0.3292463963963965	-0.30854968439189645
-0.3320489189189191	-0.310615119448448
-0.33485144144144163	-0.31316746583207833
-0.3376539639639642	-0.316057835750311
-0.3404564864864865	-0.3191061461765863
-0.3432590090090091	-0.3221519100280349
-0.34606153153153163	-0.32509614323229274
-0.3488640540540542	-0.3279259491180633
-0.35166657657657674	-0.33071722414560056
-0.3544690990990993	-0.3336152337738364
-0.3572716216216216	-0.33679704175286307
-0.3600741441441442	-0.3404234837923522
-0.36287666666666674	-0.34459100590864167
-0.3656791891891893	-0.3492945843566395
-0.36848171171171185	-0.3544115233831241
-0.3712842342342344	-0.3597119787827867
-0.37408675675675696	-0.3648960372538491
-0.3768892792792793	-0.369650331017055
-0.37969180180180184	-0.3737113082006963
-0.3824943243243244	-0.3769193256002936
-0.38529684684684695	-0.3792490200714751
-0.3880993693693695	-0.38080711954594304
-0.39090189189189206	-0.38179771201710844
-0.3937044144144146	-0.3824645235405234
-0.39650693693693695	-0.3830269693607331
-0.3993094594594595	-0.3836291020074867
-0.40211198198198206	-0.3843169459035327
-0.4049145045045046	-0.38505086754054707
-0.40771702702702717	-0.38574820197953885
-0.4105195495495496	-0.38634103235047035
-0.41332207207207217	-0.38682836421827416
-0.4161245945945947	-0.3873031400965662
-0.4189271171171173	-0.38794255972692404
-0.4217296396396397	-0.38896261077747296
-0.4245321621621623	-0.39055051072496516
-0.42733468468468483	-0.3927975068855837
-0.4301372072072073	-0.39565593779195374
-0.4329397297297298	-0.39893773591276727
-0.4357422522522524	-0.4023585325783753
-0.4385447747747748	-0.40561634482499964
-0.4413472972972974	-0.40848153939027
-0.44414981981981994	-0.4108696662655349
-0.4469523423423425	-0.41287285016443
-0.44975486486486493	-0.4147377078040547
-0.4525573873873875	-0.41679442646374254
-0.45535990990991004	-0.41935732800393033
-0.4581624324324325	-0.42262678667316134
-0.46096495495495504	-0.4266225425416118
-0.4637674774774776	-0.43116907683742134
-0.46657000000000015	-0.43593775004690083
-0.4693725225225226	-0.44053297687132753
-0.47217504504504515	-0.4445964191740671
-0.4749775675675677	-0.4478982225764988
-0.47778009009009015	-0.45038913599933006
-0.4805826126126127	-0.45220016031013477
-0.48338513513513526	-0.45359283808905637
-0.4861876576576578	-0.45487802712490544
-0.48899018018018026	-0.4563293632556221
-0.4917927027027028	-0.45811725897771216
-0.49459522522522537	-0.4602808237222521
-0.4973977477477478	-0.4627417884155819
-0.5002002702702704	-0.4653510427443811
-0.5030027927927929	-0.4679491769411269
-0.5058053153153154	-0.4704201505140906
-0.5086078378378379	-0.47272202181432543
-0.5114103603603605	-0.47488826308612775
-0.514212882882883	-0.4770037926883809
-0.5170154054054055	-0.4791676934973502
-0.519817927927928	-0.4814572059026818
-0.5226204504504506	-0.48390466471630256
-0.525422972972973	-0.4864923532893528
-0.5282254954954956	-0.4891627941664811
-0.5310280180180181	-0.4918368031504806
-0.5338305405405407	-0.4944305330807135
-0.5366330630630631	-0.49686570345092107
-0.5394355855855857	-0.49907248669079973
-0.5422381081081082	-0.5009894083432335
-0.5450406306306307	-0.5025666798915303
-0.5478431531531532	-0.5037775073218812
-0.5506456756756758	-0.5046368310754515
-0.5534481981981982	-0.5052209579268896
-0.5562507207207208	-0.5056775834448715
-0.5590532432432433	-0.5062160956517082
-0.5618557657657659	-0.5070734293165642
-0.5646582882882883	-0.5084596208503183
-0.5674608108108109	-0.5104964089180843
-0.5702633333333335	-0.5131679917015646
-0.5730658558558559	-0.5163025492551073
-0.5758683783783785	-0.5195956550793409
-0.578670900900901	-0.5226741321330277
-0.5814734234234236	-0.5251852769091822
-0.584275945945946	-0.5268864932811709
-0.5870784684684686	-0.5277081189372116
-0.5898809909909911	-0.5277690268557154
-0.5926835135135136	-0.5273387436522043
-0.5954860360360361	-0.5267569207838921
-0.5982885585585587	-0.5263352935950605
-0.6010910810810811	-0.5262736994431771
-0.6038936036036037	-0.5266177216843695
-0.6066961261261262	-0.5272720168021529
-0.6094986486486488	-0.5280646390637408
-0.6123011711711712	-0.5288399474378854
-0.6151036936936938	-0.529547082382316
-0.6179062162162163	-0.5302914019653303
-0.6207087387387388	-0.5313278786933057
-0.6235112612612613	-0.5329946651643939
-0.6263137837837839	-0.5356055442162557
-0.6291163063063064	-0.5393349068925413
-0.6319188288288289	-0.5441331097099507
-0.6347213513513514	-0.5497019162131032
-0.637523873873874	-0.5555416836774993
-0.6403263963963964	-0.5610597673800717
-0.643128918918919	-0.5657104216008642
-0.6459314414414415	-0.569126432778511
-0.6487339639639641	-0.5712049712740301
-0.6515364864864865	-0.5721238364157482
-0.6543390090090091	-0.5722848919590326
-0.6571415315315317	-0.5722024591216013
-0.6599440540540541	-0.5723692905930235
-0.6627465765765767	-0.5731372467744833
-0.6655490990990992	-0.5746431782298074
-0.6683516216216216	-0.5767955701295477
-0.6711541441441442	-0.5793194227385745
-0.6739566666666668	-0.5818413726978302
-0.6767591891891893	-0.5839885759407673
-0.6795617117117118	-0.58547506188611
-0.6823642342342343	-0.5861568437102525
-0.6851667567567569	-0.5860485352708129
-0.6879692792792793	-0.585305341018393
-0.6907718018018019	-0.5841816454073987
-0.6935743243243244	-0.5829795668716806
-0.696376846846847	-0.5819984856508511
-0.6991793693693694	-0.5814920000257602
-0.701981891891892	-0.5816346860081136
-0.7047844144144145	-0.5824992526465849
-0.707586936936937	-0.5840454100454655
-0.7103894594594595	-0.5861236216507064
-0.7131919819819821	-0.5884977001927416
-0.7159945045045045	-0.590888090842195
-0.7187970270270271	-0.5930322475254604
-0.7215995495495496	-0.5947512069025496
-0.7244020720720722	-0.596005241575223
-0.7272045945945946	-0.5969196203448657
-0.7300071171171172	-0.597766204789101
-0.7328096396396397	-0.598897771813834
-0.7356121621621622	-0.6006468159959888
-0.7384146846846847	-0.603214406301483
-0.7412172072072073	-0.6065822642274334
-0.7440197297297299	-0.6104788926177172
-0.7468222522522523	-0.6144176768561131
-0.7496247747747748	-0.6178044295927119
-0.7524272972972974	-0.6200898627662748
-0.7552298198198198	-0.6209260992755867
-0.7580323423423424	-0.6202814808432193
-0.760834864864865	-0.6184770927733563
-0.7636373873873875	-0.6161296180360323
-0.76643990990991	-0.6140122558223686
-0.7692424324324325	-0.6128701236840108
-0.7720449549549551	-0.6132408661367916
-0.7748474774774775	-0.6153302749550158
-0.7776500000000001	-0.6189765639238054
-0.7804525225225226	-0.623710466946986
-0.7832550450450451	-0.6288898992473149
-0.7860575675675676	-0.6338665924797133
-0.7888600900900902	-0.6381346354816304
-0.7916626126126127	-0.6414194026268634
-0.7944651351351352	-0.6436868030088467
-0.7972676576576577	-0.6450797576852423
-0.8000701801801803	-0.6458121868048436
-0.8028727027027027	-0.6460628006162124
-0.8056752252252253	-0.6459078701894068
-0.8084777477477478	-0.6453153919200072
-0.8112802702702704	-0.6441988424847762
-0.8140827927927928	-0.6425057604416535
-0.8168853153153154	-0.6403028781646138
-0.8196878378378379	-0.6378202741586014
-0.8224903603603604	-0.6354317738019071
-0.8252928828828829	-0.6335723774459017
-0.8280954054054055	-0.6326174697047888
-0.8308979279279279	-0.63276436724006
-0.8337004504504505	-0.6339585817787647
-0.836502972972973	-0.6358940302930671
-0.8393054954954956	-0.6380925449596302
-0.842108018018018	-0.6400414351720471
-0.8449105405405406	-0.6413475923989616
-0.8477130630630632	-0.6418597087985436
-0.8505155855855856	-0.641719145910415
-0.8533181081081082	-0.6413220470321812
-0.8561206306306307	-0.6412032455090255
-0.8589231531531533	-0.6418772206777426
-0.8617256756756757	-0.6436847410295394
-0.8645281981981983	-0.6466916435502224
-0.8673307207207208	-0.6506693247193376
-0.8701332432432433	-0.6551606482511463
-0.8729357657657658	-0.6596086171208362
-0.8757382882882884	-0.6635067766742477
-0.8785408108108108	-0.6665255405561368
-0.8813433333333334	-0.6685784816630078
-0.8841458558558559	-0.6698133273814559
-0.8869483783783785	-0.6705367774624456
-0.8897509009009009	-0.671102266649019
-0.8925534234234235	-0.6717991724745063
-0.895355945945946	-0.672778271446822
-0.8981584684684685	-0.6740334658918987
-0.900960990990991	-0.6754394993375141
-0.9037635135135136	-0.6768266467414079
-0.9065660360360361	-0.6780623824925451
-0.9093685585585587	-0.6791100168198276
-0.9121710810810811	-0.6800445836527567
-0.9149736036036036	-0.6810227310157091
-0.9177761261261261	-0.6822199988044926
-0.9205786486486487	-0.6837599218994277
-0.9233811711711712	-0.685661334900971
-0.9261836936936938	-0.6878228537564233
-0.9289862162162162	-0.6900497662382965
-0.9317887387387388	-0.692113511386568
-0.9345912612612612	-0.6938228156462538
-0.9373937837837838	-0.6950820379689926
-0.9401963063063064	-0.6959172532774396
-0.9429988288288289	-0.6964620370064853
-0.9458013513513515	-0.6969086705603744
-0.9486038738738739	-0.6974418438199441
-0.9514063963963965	-0.6981771926670906
-0.9542089189189189	-0.6991246995728653
-0.9570114414414415	-0.700188214570908
-0.959813963963964	-0.7012003040534986
-0.9626164864864866	-0.7019803817679124
-0.9654190090090091	-0.7023971938064477
-0.9682215315315316	-0.7024161541781337
-0.9710240540540541	-0.7021175467928376
-0.9738265765765766	-0.7016810913384934
-0.9766290990990991	-0.7013426007252064
-0.9794316216216217	-0.7013362557258245
-0.9822341441441442	-0.7018392407992033
-0.9850366666666668	-0.7029335793053824
-0.9878391891891892	-0.7045940328799705
-0.9906417117117118	-0.7067030384050308
-0.9934442342342342	-0.709086302559548
-0.9962467567567568	-0.7115578441986572
-0.9990492792792793	-0.7139619681433711
-1.0018518018018019	-0.7162017509595862
-1.0046543243243244	-0.7182481100915259
-1.0074568468468468	-0.7201289593354647
-1.0102593693693693	-0.7219029073881158
-1.0130618918918919	-0.7236253952018541
-1.0158644144144144	-0.7253165787193867
-1.018666936936937	-0.7269396117552234
-1.0214694594594596	-0.728395569804082
-1.024271981981982	-0.7295375722976911
-1.0270745045045047	-0.7302023163000788
-1.029877027027027	-0.7302529395626567
-1.0326795495495495	-0.7296236959606972
-1.035482072072072	-0.7283551962608159
-1.0382845945945947	-0.726609648995417
-1.0410871171171172	-0.7246589449727165
-1.0438896396396395	-0.7228442404723936
-1.046692162162162	-0.7215128304434564
-1.0494946846846847	-0.720944854098369
-1.0522972072072072	-0.7212867856534155
-1.0550997297297298	-0.7225091036795226
-1.0579022522522523	-0.7244012870502283
-1.0607047747747749	-0.7266089367212458
-1.0635072972972974	-0.7287072673523818
-1.06630981981982	-0.7302952406220746
-1.0691123423423423	-0.7310881350684675
-1.0719148648648649	-0.7309855023048837
-1.0747173873873874	-0.7300968729041897
-1.07751990990991	-0.7287180512695153
-1.0803224324324325	-0.7272636084568755
-1.0831249549549549	-0.7261726699566067
-1.0859274774774774	-0.7258119842337412
-1.08873	-0.7264005161982694
-1.0915325225225225	-0.7279733512211335
-1.094335045045045	-0.730391439790615
-1.0971375675675676	-0.7333910162732435
-1.0999400900900902	-0.736656147600252
-1.1027426126126127	-0.7398928065992212
-1.1055451351351353	-0.7428844280644817
-1.1083476576576576	-0.7455163243339262
-1.1111501801801802	-0.7477670419568467
-1.1139527027027027	-0.7496752127135677
-1.1167552252252253	-0.7512973653254287
-1.1195577477477479	-0.7526734519074005
-1.1223602702702702	-0.7538123386777451
-1.1251627927927927	-0.754700960945969
-1.1279653153153153	-0.7553313001537203
-1.1307678378378379	-0.7557321362345713
-1.1335703603603604	-0.7559901658566972
-1.136372882882883	-0.756248411054453
-1.1391754054054055	-0.7566778018414313
-1.141977927927928	-0.7574277554644913
-1.1447804504504504	-0.7585701381053647
-1.147582972972973	-0.7600552074312728
-1.1503854954954955	-0.7616963737661744
-1.153188018018018	-0.7631931549915361
-1.1559905405405406	-0.7641906449461608
-1.1587930630630632	-0.7643624810878056
-1.1615955855855855	-0.7634961904190785
-1.164398108108108	-0.7615575318940253
-1.1672006306306306	-0.7587149545454175
-1.1700031531531532	-0.755315460737694
-1.1728056756756757	-0.7518161979373499
-1.1756081981981983	-0.748688291157698
-1.1784107207207208	-0.7463172417384711
-1.1812132432432432	-0.7449253436767553
-1.1840157657657657	-0.7445356010132007
-1.1868182882882883	-0.7449852100908914
-1.1896208108108108	-0.7459830316362657
-1.1924233333333334	-0.747193521566833
-1.195225855855856	-0.7483227601100446
-1.1980283783783783	-0.7491824932525644
-1.2008309009009008	-0.749715392660091
-1.2036334234234234	-0.7499768976418957
-1.206435945945946	-0.7500824098801777
-1.2092384684684685	-0.7501392369113529
-1.212040990990991	-0.7501872713094251
-1.2148435135135136	-0.7501694696945949
-1.2176460360360362	-0.7499435425035383
-1.2204485585585585	-0.7493327501011016
-1.223251081081081	-0.7482004590980289
-1.2260536036036036	-0.7465243155803987
-1.2288561261261262	-0.7444444579381901
-1.2316586486486487	-0.742266839450082
-1.2344611711711713	-0.7404156779238251
-1.2372636936936936	-0.7393444840481518
-1.2400662162162162	-0.7394283231912007
-1.2428687387387387	-0.7408667650099283
-1.2456712612612613	-0.7436250778712123
-1.2484737837837838	-0.7474309972536342
-1.2512763063063064	-0.7518288229347625
-1.254078828828829	-0.7562763955152554
-1.2568813513513515	-0.7602586479738918
-1.2596838738738738	-0.7633875694612995
-1.2624863963963964	-0.7654636723568895
-1.265288918918919	-0.766486612178658
-1.2680914414414415	-0.7666183115151544
-1.270893963963964	-0.7661156352315648
-1.2736964864864866	-0.7652569436543306
-1.276499009009009	-0.7642855406919684
-1.2793015315315315	-0.763383955349648
-1.282104054054054	-0.7626796858418103
-1.2849065765765766	-0.7622705126977396
-1.2877090990990991	-0.7622504550710685
-1.2905116216216217	-0.7627185695994578
-1.2933141441441443	-0.7637616688166784
-1.2961166666666666	-0.7654152478191332
-1.2989191891891891	-0.767619196377781
-1.3017217117117117	-0.7701910563231864
-1.3045242342342342	-0.7728365382913327
-1.3073267567567568	-0.7752050049570025
-1.3101292792792794	-0.7769804612363325
-1.312931801801802	-0.7779824348862792
-1.3157343243243242	-0.778242387701674
-1.3185368468468468	-0.7780242277666882
-1.3213393693693694	-0.7777724407747413
-1.324141891891892	-0.7779942774620052
-1.3269444144144145	-0.7791059767989807
-1.329746936936937	-0.7812888869729486
-1.3325494594594596	-0.7844032322927952
-1.335351981981982	-0.7879931805984373
-1.3381545045045045	-0.7913901998463442
-1.340957027027027	-0.7938904650677352
-1.3437595495495496	-0.7949564504786168
-1.3465620720720721	-0.7943817717066419
-1.3493645945945947	-0.7923664319701407
-1.352167117117117	-0.7894752955219924
-1.3549696396396396	-0.786488301556763
-1.3577721621621621	-0.7841853581940101
-1.3605746846846847	-0.7831306518944641
-1.3633772072072072	-0.7835226554782606
-1.3661797297297298	-0.7851562683936493
-1.3689822522522523	-0.7875082192884426
-1.3717847747747747	-0.7899173762603513
-1.3745872972972972	-0.7918009135253572
-1.3773898198198198	-0.7928357150187963
-1.3801923423423423	-0.7930461080907212
-1.382994864864865	-0.7927704250908172
[truncated: 6 more rows]
