# Supplementary material for: Isolation of a planar π-aromatic Bi5− ring in a cobalt-based inverse-sandwich-type complex
Source: Nat Chem. 2025 Jan 20;17(4):547–55. doi: 10.1038/s41557-024-01713-8 (PMC11964920; doi:10.1038/s41557-024-01713-8)
Supplement: Supplementary file 4 — Original magnetic data of compound 1 and origin file of Fig. 3. [file 41557_2024_1713_MOESM4_ESM.zip › sr_and_T/31.json]

{
   "comment": "corrected Loops",
   "temperature": 1.3,
   "measures": [
      {
         "sr": 0.128,
         "angle": 0,
         "trans": 0,
         "cool_t": 1,
         "comment": "to H_stop",
         "data": [
            [
               -1.3999,
               -0.8325151489165292
            ],
            [
               -1.3970974874874873,
               -0.8313209010168037
            ],
            [
               -1.394294974974975,
               -0.8290246224442377
            ],
            [
               -1.3914924624624623,
               -0.8260454573556182
            ],
            [
               -1.3886899499499499,
               -0.8229278095014194
            ],
            [
               -1.3858874374374373,
               -0.8201942433824183
            ],
            [
               -1.3830849249249249,
               -0.8182081106509569
            ],
            [
               -1.3802824124124122,
               -0.8170860442054821
            ],
            [
               -1.3774798998998998,
               -0.8166849743358995
            ],
            [
               -1.3746773873873872,
               -0.8166654428606814
            ],
            [
               -1.3718748748748748,
               -0.8166098588951751
            ],
            [
               -1.3690723623623622,
               -0.8161581021495712
            ],
            [
               -1.3662698498498498,
               -0.8151184702920424
            ],
            [
               -1.3634673373373372,
               -0.8135205927804374
            ],
            [
               -1.3606648248248248,
               -0.8115957396600912
            ],
            [
               -1.3578623123123121,
               -0.8096929561370023
            ],
            [
               -1.3550597997997997,
               -0.8081594346323295
            ],
            [
               -1.3522572872872871,
               -0.8072243018927379
            ],
            [
               -1.3494547747747747,
               -0.8069232948845011
            ],
            [
               -1.346652262262262,
               -0.8070882920581193
            ],
            [
               -1.3438497497497497,
               -0.80740469902016
            ],
            [
               -1.341047237237237,
               -0.8075178962952982
            ],
            [
               -1.3382447247247247,
               -0.8071541904978214
            ],
            [
               -1.335442212212212,
               -0.8062168997832908
            ],
            [
               -1.3326396996996996,
               -0.8048258429627411
            ],
            [
               -1.329837187187187,
               -0.8032861985681157
            ],
            [
               -1.3270346746746746,
               -0.8019949390967607
            ],
            [
               -1.324232162162162,
               -0.8013129037253692
            ],
            [
               -1.3214296496496496,
               -0.8014418654124229
            ],
            [
               -1.318627137137137,
               -0.8023451372225596
            ],
            [
               -1.3158246246246246,
               -0.8037375414903893
            ],
            [
               -1.313022112112112,
               -0.8051497934614871
            ],
            [
               -1.3102195995995995,
               -0.80604986150614
            ],
            [
               -1.307417087087087,
               -0.8059865189115949
            ],
            [
               -1.3046145745745745,
               -0.8047133826012063
            ],
            [
               -1.301812062062062,
               -0.8022573399001516
            ],
            [
               -1.2990095495495495,
               -0.7989116762566175
            ],
            [
               -1.2962070370370369,
               -0.7951564376758611
            ],
            [
               -1.2934045245245245,
               -0.7915298566145457
            ],
            [
               -1.2906020120120119,
               -0.7884886295802116
            ],
            [
               -1.2877994994994995,
               -0.7862973267851003
            ],
            [
               -1.2849969869869868,
               -0.7849776287600227
            ],
            [
               -1.2821944744744744,
               -0.7843294914066972
            ],
            [
               -1.2793919619619618,
               -0.7840145183292058
            ],
            [
               -1.2765894494494494,
               -0.7836734609305334
            ],
            [
               -1.2737869369369368,
               -0.7830404189247533
            ],
            [
               -1.2709844244244244,
               -0.7820186823096993
            ],
            [
               -1.2681819119119118,
               -0.7806963006174343
            ],
            [
               -1.2653793993993994,
               -0.7792991271881837
            ],
            [
               -1.2625768868868867,
               -0.7780990365605591
            ],
            [
               -1.2597743743743743,
               -0.7773090035349286
            ],
            [
               -1.2569718618618617,
               -0.7770004378771855
            ],
            [
               -1.2541693493493493,
               -0.7770705200425325
            ],
            [
               -1.2513668368368367,
               -0.7772707808176353
            ],
            [
               -1.2485643243243243,
               -0.7772880807777269
            ],
            [
               -1.2457618118118117,
               -0.7768518536685716
            ],
            [
               -1.2429592992992993,
               -0.7758324726112051
            ],
            [
               -1.2401567867867866,
               -0.7742977666446917
            ],
            [
               -1.2373542742742742,
               -0.7725074405602412
            ],
            [
               -1.2345517617617616,
               -0.7708445046505965
            ],
            [
               -1.2317492492492492,
               -0.7697027852274219
            ],
            [
               -1.2289467367367366,
               -0.7693639248063149
            ],
            [
               -1.2261442242242242,
               -0.769901472947262
            ],
            [
               -1.2233417117117116,
               -0.7711423145137613
            ],
            [
               -1.2205391991991992,
               -0.7726989375881892
            ],
            [
               -1.2177366866866866,
               -0.7740649605578722
            ],
            [
               -1.2149341741741742,
               -0.7747473150441233
            ],
            [
               -1.2121316616616615,
               -0.7743973027249835
            ],
            [
               -1.2093291491491491,
               -0.772902814274449
            ],
            [
               -1.2065266366366365,
               -0.770415309961334
            ],
            [
               -1.203724124124124,
               -0.7673043065159135
            ],
            [
               -1.2009216116116115,
               -0.7640533333326847
            ],
            [
               -1.198119099099099,
               -0.7611282546769307
            ],
            [
               -1.1953165865865865,
               -0.7588564714857355
            ],
            [
               -1.192514074074074,
               -0.7573516196655159
            ],
            [
               -1.1897115615615614,
               -0.7565042489322138
            ],
            [
               -1.186909049049049,
               -0.7560389346484906
            ],
            [
               -1.1841065365365364,
               -0.755618409725527
            ],
            [
               -1.181304024024024,
               -0.7549615577204951
            ],
            [
               -1.1785015115115114,
               -0.7539385365210742
            ],
            [
               -1.175698998998999,
               -0.7526138628295491
            ],
            [
               -1.1728964864864864,
               -0.7512245870037502
            ],
            [
               -1.170093973973974,
               -0.750100731131458
            ],
            [
               -1.1672914614614613,
               -0.7495528785967946
            ],
            [
               -1.164488948948949,
               -0.7497618715752172
            ],
            [
               -1.1616864364364363,
               -0.7507050136932027
            ],
            [
               -1.158883923923924,
               -0.7521422190645051
            ],
            [
               -1.1560814114114113,
               -0.7536675413704781
            ],
            [
               -1.153278898898899,
               -0.7548118921464078
            ],
            [
               -1.1504763863863863,
               -0.755167399127683
            ],
            [
               -1.1476738738738739,
               -0.7544973336785932
            ],
            [
               -1.1448713613613613,
               -0.7527997520249883
            ],
            [
               -1.1420688488488488,
               -0.7503066301870571
            ],
            [
               -1.1392663363363362,
               -0.7474192052688122
            ],
            [
               -1.1364638238238238,
               -0.7445987912678336
            ],
            [
               -1.1336613113113112,
               -0.7422449967065168
            ],
            [
               -1.1308587987987986,
               -0.7405963241778559
            ],
            [
               -1.1280562862862862,
               -0.7396807803636811
            ],
            [
               -1.1252537737737738,
               -0.7393287055858873
            ],
            [
               -1.1224512612612612,
               -0.7392412912356248
            ],
            [
               -1.1196487487487485,
               -0.7390918971547584
            ],
            [
               -1.1168462362362361,
               -0.7386282338971069
            ],
            [
               -1.1140437237237237,
               -0.7377443804894666
            ],
            [
               -1.111241211211211,
               -0.7365020281013039
            ],
            [
               -1.1084386986986985,
               -0.7350968984714046
            ],
            [
               -1.105636186186186,
               -0.7337837244851768
            ],
            [
               -1.1028336736736737,
               -0.7327859993485581
            ],
            [
               -1.100031161161161,
               -0.732220884827324
            ],
            [
               -1.0972286486486484,
               -0.7320639565984248
            ],
            [
               -1.094426136136136,
               -0.7321647594197418
            ],
            [
               -1.0916236236236236,
               -0.7323069254577692
            ],
            [
               -1.088821111111111,
               -0.7322915119827322
            ],
            [
               -1.0860185985985984,
               -0.7320142251995823
            ],
            [
               -1.083216086086086,
               -0.7315090235932604
            ],
            [
               -1.0804135735735736,
               -0.7309417508348515
            ],
            [
               -1.077611061061061,
               -0.7305543584271132
            ],
            [
               -1.0748085485485483,
               -0.7305773896492265
            ],
            [
               -1.072006036036036,
               -0.731139969179889
            ],
            [
               -1.0692035235235235,
               -0.7322085435359524
            ],
            [
               -1.066401011011011,
               -0.7335771000510563
            ],
            [
               -1.0635984984984983,
               -0.7349150964495517
            ],
            [
               -1.060795985985986,
               -0.7358601400577642
            ],
            [
               -1.0579934734734735,
               -0.7361269096317651
            ],
            [
               -1.0551909609609609,
               -0.7355972380295412
            ],
            [
               -1.0523884484484483,
               -0.7343611654721469
            ],
            [
               -1.0495859359359359,
               -0.7326938728548218
            ],
            [
               -1.0467834234234235,
               -0.7309740017536597
            ],
            [
               -1.0439809109109108,
               -0.7295682645446169
            ],
            [
               -1.0411783983983982,
               -0.7287189390937299
            ],
            [
               -1.0383758858858858,
               -0.7284707023623036
            ],
            [
               -1.0355733733733734,
               -0.7286610008731091
            ],
            [
               -1.0327708608608608,
               -0.7289775556464899
            ],
            [
               -1.0299683483483482,
               -0.7290643426807402
            ],
            [
               -1.0271658358358358,
               -0.728640917623459
            ],
            [
               -1.0243633233233234,
               -0.7275949696636559
            ],
            [
               -1.0215608108108107,
               -0.7260164807602647
            ],
            [
               -1.0187582982982981,
               -0.7241613097064061
            ],
            [
               -1.0159557857857857,
               -0.7223560982180444
            ],
            [
               -1.0131532732732733,
               -0.720877019165886
            ],
            [
               -1.0103507607607607,
               -0.7198448888480582
            ],
            [
               -1.007548248248248,
               -0.7191747726120232
            ],
            [
               -1.0047457357357357,
               -0.7186004457943698
            ],
            [
               -1.0019432232232233,
               -0.7177685584562898
            ],
            [
               -0.9991407107107106,
               -0.7163725714836329
            ],
            [
               -0.9963381981981981,
               -0.7142810230391434
            ],
            [
               -0.9935356856856856,
               -0.7116141431380569
            ],
            [
               -0.9907331731731731,
               -0.7087380721149608
            ],
            [
               -0.9879306606606606,
               -0.706172434746364
            ],
            [
               -0.9851281481481481,
               -0.7044362651228242
            ],
            [
               -0.9823256356356356,
               -0.7038795072870017
            ],
            [
               -0.9795231231231231,
               -0.704554773767919
            ],
            [
               -0.9767206106106106,
               -0.7061736496606206
            ],
            [
               -0.973918098098098,
               -0.7081663704819299
            ],
            [
               -0.9711155855855855,
               -0.7098310772449283
            ],
            [
               -0.968313073073073,
               -0.7105295844265305
            ],
            [
               -0.9655105605605605,
               -0.7098703951116088
            ],
            [
               -0.962708048048048,
               -0.7078222080024352
            ],
            [
               -0.9599055355355355,
               -0.7047219940848393
            ],
            [
               -0.957103023023023,
               -0.7011744517417657
            ],
            [
               -0.9543005105105105,
               -0.6978738269996108
            ],
            [
               -0.951497997997998,
               -0.6954036197681797
            ],
            [
               -0.9486954854854854,
               -0.6940765131484214
            ],
            [
               -0.9458929729729728,
               -0.6938636117286319
            ],
            [
               -0.9430904604604604,
               -0.6944329745346833
            ],
            [
               -0.9402879479479478,
               -0.6952819362667102
            ],
            [
               -0.9374854354354354,
               -0.6959174407371267
            ],
            [
               -0.9346829229229228,
               -0.6960235077390897
            ],
            [
               -0.9318804104104104,
               -0.6955599932785335
            ],
            [
               -0.9290778978978977,
               -0.6947603158290292
            ],
            [
               -0.9262753853853853,
               -0.6940300247949407
            ],
            [
               -0.9234728728728727,
               -0.6937816422084164
            ],
            [
               -0.9206703603603603,
               -0.6942629683543395
            ],
            [
               -0.9178678478478477,
               -0.6954387473738803
            ],
            [
               -0.9150653353353353,
               -0.6969682782570141
            ],
            [
               -0.9122628228228227,
               -0.6982898893810141
            ],
            [
               -0.9094603103103103,
               -0.6987875819338936
            ],
            [
               -0.9066577977977976,
               -0.6979873136242218
            ],
            [
               -0.9038552852852852,
               -0.6957195141356045
            ],
            [
               -0.9010527727727726,
               -0.6921941168317025
            ],
            [
               -0.8982502602602602,
               -0.68796155773418
            ],
            [
               -0.8954477477477477,
               -0.6837690658781115
            ],
            [
               -0.8926452352352352,
               -0.6803546117510333
            ],
            [
               -0.8898427227227227,
               -0.6782405550862913
            ],
            [
               -0.8870402102102102,
               -0.6775891952097182
            ],
            [
               -0.8842376976976977,
               -0.6781632373134014
            ],
            [
               -0.8814351851851852,
               -0.6794019472898334
            ],
            [
               -0.8786326726726726,
               -0.680588771790438
            ],
            [
               -0.8758301601601601,
               -0.6810593609207727
            ],
            [
               -0.8730276476476476,
               -0.6803882955994682
            ],
            [
               -0.8702251351351351,
               -0.6785011204647882
            ],
            [
               -0.8674226226226226,
               -0.6756822652815038
            ],
            [
               -0.8646201101101101,
               -0.6724811403058493
            ],
            [
               -0.8618175975975975,
               -0.6695481527466343
            ],
            [
               -0.859015085085085,
               -0.6674508683641212
            ],
            [
               -0.8562125725725724,
               -0.6665231648551104
            ],
            [
               -0.8534100600600599,
               -0.666787270429078
            ],
            [
               -0.8506075475475474,
               -0.6679650407963396
            ],
            [
               -0.8478050350350349,
               -0.6695685032491641
            ],
            [
               -0.8450025225225224,
               -0.6710385616225607
            ],
            [
               -0.8422000100100099,
               -0.6718904779305186
            ],
            [
               -0.8393974974974974,
               -0.6718271602491099
            ],
            [
               -0.8365949849849849,
               -0.6707942325236633
            ],
            [
               -0.8337924724724723,
               -0.6689693119815567
            ],
            [
               -0.8309899599599598,
               -0.6666958889520416
            ],
            [
               -0.8281874474474473,
               -0.6643847338037554
            ],
            [
               -0.8253849349349348,
               -0.662410299237024
            ],
            [
               -0.8225824224224223,
               -0.6610264027716222
            ],
            [
               -0.8197799099099098,
               -0.6603170338905398
            ],
            [
               -0.8169773973973973,
               -0.6601878745977685
            ],
            [
               -0.8141748848848848,
               -0.660395121527152
            ],
            [
               -0.8113723723723723,
               -0.6606022133761063
            ],
            [
               -0.8085698598598597,
               -0.660452308836275
            ],
            [
               -0.8057673473473472,
               -0.6596439192073913
            ],
            [
               -0.8029648348348347,
               -0.6579977690536745
            ],
            [
               -0.8001623223223222,
               -0.6555040104869361
            ],
            [
               -0.7973598098098097,
               -0.6523404788013425
            ],
            [
               -0.7945572972972972,
               -0.6488555401488272
            ],
            [
               -0.7917547847847847,
               -0.6455140603453409
            ],
            [
               -0.7889522722722722,
               -0.6428121940485219
            ],
            [
               -0.7861497597597596,
               -0.6411749076458497
            ],
            [
               -0.7833472472472471,
               -0.6408571158295862
            ],
            [
               -0.7805447347347346,
               -0.6418722910060763
            ],
            [
               -0.7777422222222221,
               -0.6439692882952168
            ],
            [
               -0.7749397097097096,
               -0.6466684809936327
            ],
            [
               -0.7721371971971971,
               -0.6493539026021942
            ],
            [
               -0.7693346846846846,
               -0.6514026901023815
            ],
            [
               -0.7665321721721721,
               -0.6523213884495718
            ],
            [
               -0.7637296596596596,
               -0.651854667640702
            ],
            [
               -0.760927147147147,
               -0.6500376861394155
            ],
            [
               -0.7581246346346345,
               -0.6471776981927111
            ],
            [
               -0.755322122122122,
               -0.6437696604274816
            ],
            [
               -0.7525196096096095,
               -0.6403688905113885
            ],
            [
               -0.749717097097097,
               -0.6374556354157679
            ],
            [
               -0.7469145845845845,
               -0.6353279806192496
            ],
            [
               -0.744112072072072,
               -0.6340503288106216
            ],
            [
               -0.7413095595595595,
               -0.6334675954441511
            ],
            [
               -0.738507047047047,
               -0.6332757366769659
            ],
            [
               -0.7357045345345344,
               -0.6331234133092472
            ],
            [
               -0.7329020220220219,
               -0.6327123629360354
            ],
            [
               -0.7300995095095094,
               -0.6318673439134086
            ],
            [
               -0.7272969969969969,
               -0.6305587496594662
            ],
            [
               -0.7244944844844844,
               -0.6288776802002893
            ],
            [
               -0.7216919719719719,
               -0.6269786041537149
            ],
            [
               -0.7188894594594594,
               -0.625013675381733
            ],
            [
               -0.7160869469469469,
               -0.6230826650997536
            ],
            [
               -0.7132844344344343,
               -0.6212139935832592
            ],
            [
               -0.7104819219219218,
               -0.6193790804389909
            ],
            [
               -0.7076794094094093,
               -0.6175292955504801
            ],
            [
               -0.7048768968968968,
               -0.6156369289495709
            ],
            [
               -0.7020743843843843,
               -0.6137214625080203
            ],
            [
               -0.6992718718718718,
               -0.6118496788374987
            ],
            [
               -0.6964693593593593,
               -0.6101096671846669
            ],
            [
               -0.6936668468468468,
               -0.6085699383604171
            ],
            [
               -0.6908643343343343,
               -0.6072412623283483
            ],
            [
               -0.6880618218218217,
               -0.6060580422596362
            ],
            [
               -0.6852593093093092,
               -0.6048884230797025
            ],
            [
               -0.6824567967967967,
               -0.6035709416754249
            ],
            [
               -0.6796542842842842,
               -0.6019648627562695
            ],
            [
               -0.6768517717717717,
               -0.5999956252151382
            ],
            [
               -0.6740492592592592,
               -0.5976783430071722
            ],
            [
               -0.6712467467467467,
               -0.5951105362684297
            ],
            [
               -0.6684442342342342,
               -0.5924370526720846
            ],
            [
               -0.6656417217217216,
               -0.5898008868543756
            ],
            [
               -0.6628392092092091,
               -0.5872990694939026
            ],
            [
               -0.6600366966966966,
               -0.5849607327120308
            ],
            [
               -0.6572341841841841,
               -0.5827555358605137
            ],
            [
               -0.6544316716716716,
               -0.5806282422714013
            ],
            [
               -0.6516291591591591,
               -0.5785442198910749
            ],
            [
               -0.6488266466466466,
               -0.5765254521151202
            ],
            [
               -0.6460241341341341,
               -0.5746596034023039
            ],
            [
               -0.6432216216216216,
               -0.5730749851657504
            ],
            [
               -0.640419109109109,
               -0.5718881877737987
            ],
            [
               -0.6376165965965965,
               -0.5711433643424764
            ],
            [
               -0.634814084084084,
               -0.5707677389110357
            ],
            [
               -0.6320115715715715,
               -0.5705642320365698
            ],
            [
               -0.629209059059059,
               -0.5702499290635163
            ],
            [
               -0.6264065465465465,
               -0.5695325174181924
            ],
            [
               -0.623604034034034,
               -0.568201753074268
            ],
            [
               -0.6208015215215215,
               -0.5662052117602385
            ],
            [
               -0.617999009009009,
               -0.5636803909453911
            ],
            [
               -0.6151964964964964,
               -0.5609282858560785
            ],
            [
               -0.6123939839839839,
               -0.5583327485090275
            ],
            [
               -0.6095914714714714,
               -0.5562487281167852
            ],
            [
               -0.6067889589589589,
               -0.55489421951439
            ],
            [
               -0.6039864464464464,
               -0.5542810015929209
            ],
            [
               -0.6011839339339339,
               -0.554207525124137
            ],
            [
               -0.5983814214214214,
               -0.5543173085857871
            ],
            [
               -0.5955789089089089,
               -0.5542046265745766
            ],
            [
               -0.5927763963963963,
               -0.5535335374402159
            ],
            [
               -0.5899738838838838,
               -0.5521319075036974
            ],
            [
               -0.5871713713713713,
               -0.55003068707173
            ],
            [
               -0.5843688588588588,
               -0.5474374053510824
            ],
            [
               -0.5815663463463463,
               -0.5446552439270813
            ],
            [
               -0.5787638338338338,
               -0.5419773522077002
            ],
            [
               -0.5759613213213213,
               -0.5395939006680694
            ],
            [
               -0.5731588088088088,
               -0.5375439942780995
            ],
            [
               -0.5703562962962963,
               -0.5357278940145715
            ],
            [
               -0.5675537837837837,
               -0.5339729217705556
            ],
            [
               -0.5647512712712712,
               -0.532126793463396
            ],
            [
               -0.5619487587587587,
               -0.5301419530323933
            ],
            [
               -0.5591462462462462,
               -0.5281174699330792
            ],
            [
               -0.5563437337337337,
               -0.5262802712398575
            ],
            [
               -0.5535412212212212,
               -0.5249096145593892
            ],
            [
               -0.5507387087087087,
               -0.5242299637481578
            ],
            [
               -0.5479361961961962,
               -0.5243102176043144
            ],
            [
               -0.5451336836836836,
               -0.5250068622252236
            ],
            [
               -0.5423311711711711,
               -0.5259749305999686
            ],
            [
               -0.5395286586586586,
               -0.5267481628710626
            ],
            [
               -0.5367261461461461,
               -0.5268660823970006
            ],
            [
               -0.5339236336336336,
               -0.5260089427385862
            ],
            [
               -0.5311211211211211,
               -0.524097466183044
            ],
            [
               -0.5283186086086086,
               -0.5213244983479289
            ],
            [
               -0.5255160960960961,
               -0.518106851109238
            ],
            [
               -0.5227135835835836,
               -0.5149707303340523
            ],
            [
               -0.519911071071071,
               -0.5124049838773599
            ],
            [
               -0.5171085585585585,
               -0.5107261939917329
            ],
            [
               -0.514306046046046,
               -0.5099953526639954
            ],
            [
               -0.5115035335335335,
               -0.5100091564627336
            ],
            [
               -0.508701021021021,
               -0.5103655232336305
            ],
            [
               -0.5058985085085085,
               -0.5105804833145475
            ],
            [
               -0.503095995995996,
               -0.5102192645540932
            ],
            [
               -0.5002934834834833,
               -0.5090023827677809
            ],
            [
               -0.49749097097097084,
               -0.5068578810293595
            ],
            [
               -0.4946884584584583,
               -0.5039095325924771
            ],
            [
               -0.4918859459459458,
               -0.5004113382278627
            ],
            [
               -0.4890834334334333,
               -0.4966543004670304
            ],
            [
               -0.4862809209209208,
               -0.49287755679084133
            ],
            [
               -0.4834784084084083,
               -0.4892112655933215
            ],
            [
               -0.48067589589589577,
               -0.48566556316675835
            ],
            [
               -0.47787338338338325,
               -0.48216342810312485
            ],
            [
               -0.47507087087087074,
               -0.478601105099691
            ],
            [
               -0.47226835835835823,
               -0.47491230760550973
            ],
            [
               -0.4694658458458457,
               -0.47111354450624177
            ],
            [
               -0.4666633333333332,
               -0.4673163765582067
            ],
            [
               -0.4638608208208207,
               -0.4637046419453801
            ],
            [
               -0.4610583083083082,
               -0.460486238205847
            ],
            [
               -0.4582557957957957,
               -0.45783617535538046
            ],
            [
               -0.45545328328328316,
               -0.45584852480623217
            ],
            [
               -0.45265077077077065,
               -0.4545101256179549
            ],
            [
               -0.44984825825825814,
               -0.453700886380486
            ],
            [
               -0.4470457457457456,
               -0.45321741858760534
            ],
            [
               -0.4442432332332331,
               -0.4528112481449936
            ],
            [
               -0.4414407207207206,
               -0.4522312536091302
            ],
            [
               -0.4386382082082081,
               -0.4512618640095327
            ],
            [
               -0.4358356956956956,
               -0.4497522453610727
            ],
            [
               -0.43303318318318307,
               -0.4476351701237
            ],
            [
               -0.43023067067067056,
               -0.4449360300196221
            ],
            [
               -0.42742815815815804,
               -0.44177223139407706
            ],
            [
               -0.42462564564564553,
               -0.43834191644219067
            ],
            [
               -0.421823133133133,
               -0.4349001525919123
            ],
            [
               -0.4190206206206205,
               -0.4317218002409381
            ],
            [
               -0.416218108108108,
               -0.4290536124883856
            ],
            [
               -0.4134155955955955,
               -0.42706283978866866
            ],
            [
               -0.410613083083083,
               -0.42579376671311964
            ],
            [
               -0.40781057057057046,
               -0.42514499773506187
            ],
            [
               -0.40500805805805795,
               -0.42487746346634203
            ],
            [
               -0.40220554554554544,
               -0.42465607366117875
            ],
            [
               -0.39940303303303293,
               -0.4241184590864602
            ],
            [
               -0.3966005205205205,
               -0.42295532928964785
            ],
            [
               -0.3937980080080079,
               -0.4209818499885274
            ],
            [
               -0.3909954954954955,
               -0.418180332116043
            ],
            [
               -0.3881929829829829,
               -0.41470170805479567
            ],
            [
               -0.3853904704704705,
               -0.41082482878441484
            ],
            [
               -0.38258795795795786,
               -0.40688496572772526
            ],
            [
               -0.37978544544544546,
               -0.4031919891310799
            ],
            [
               -0.37698293293293283,
               -0.39996142191276307
            ],
            [
               -0.37418042042042043,
               -0.3972769303072857
            ],
            [
               -0.3713779079079078,
               -0.39509232328780464
            ],
            [
               -0.3685753953953954,
               -0.3932683448482692
            ],
            [
               -0.3657728828828828,
               -0.39162882453337355
            ],
            [
               -0.3629703703703704,
               -0.3900157399053382
            ],
            [
               -0.36016785785785776,
               -0.38832504247147215
            ],
            [
               -0.35736534534534536,
               -0.3865136889367803
            ],
            [
               -0.35456283283283274,
               -0.38457992766189153
            ],
            [
               -0.35176032032032034,
               -0.38252917176544166
            ],
            [
               -0.3489578078078077,
               -0.3803429217359151
            ],
            [
               -0.3461552952952953,
               -0.3779662903138865
            ],
            [
               -0.3433527827827827,
               -0.37532148407226396
            ],
            [
               -0.3405502702702703,
               -0.3723432498702359
            ],
            [
               -0.33774775775775767,
               -0.36902218273851295
            ],
            [
               -0.33494524524524527,
               -0.3654369183158648
            ],
            [
               -0.33214273273273265,
               -0.3617587156644533
            ],
            [
               -0.32934022022022025,
               -0.35822117231174266
            ],
            [
               -0.3265377077077076,
               -0.35506063286880374
            ],
            [
               -0.323735195195195,
               -0.352444621153429
            ],
            [
               -0.3209326826826826,
               -0.3504119079240603
            ],
            [
               -0.31813017017017,
               -0.348846013128592
            ],
            [
               -0.3153276576576576,
               -0.34749425076631646
            ],
            [
               -0.31252514514514496,
               -0.34602990228477326
            ],
            [
               -0.30972263263263256,
               -0.3441406136290497
            ],
            [
               -0.30692012012011993,
               -0.3416166541670089
            ],
            [
               -0.30411760760760753,
               -0.3384116430391395
            ],
            [
               -0.3013150950950949,
               -0.33465631060763157
            ],
            [
               -0.2985125825825825,
               -0.33062033650565137
            ],
            [
               -0.2957100700700699,
               -0.32663357971197926
            ],
            [
               -0.2929075575575575,
               -0.3229907468977117
            ],
            [
               -0.29010504504504486,
               -0.3198685698057354
            ],
            [
               -0.28730253253253246,
               -0.31728029536736857
            ],
            [
               -0.28450002002001984,
               -0.315080232605787
            ],
            [
               -0.28169750750750744,
               -0.3130152840184379
            ],
            [
               -0.2788949949949948,
               -0.3108059937955444
            ],
            [
               -0.2760924824824824,
               -0.30823124240132393
            ],
            [
               -0.2732899699699698,
               -0.3051907758528254
            ],
            [
               -0.2704874574574574,
               -0.3017279028049482
            ],
            [
               -0.26768494494494477,
               -0.29800794085634297
            ],
            [
               -0.26488243243243237,
               -0.29426185663817417
            ],
            [
               -0.26207991991991975,
               -0.2907145804591753
            ],
            [
               -0.25927740740740735,
               -0.2875207487276765
            ],
            [
               -0.2564748948948947,
               -0.2847265775006552
            ],
            [
               -0.2536723823823823,
               -0.2822670429792802
            ],
            [
               -0.2508698698698697,
               -0.27999600687653825
            ],
            [
               -0.2480673573573573,
               -0.27773719834359323
            ],
            [
               -0.24526484484484468,
               -0.2753389375458333
            ],
            [
               -0.24246233233233228,
               -0.2727162456110557
            ],
            [
               -0.23965981981981965,
               -0.2698696345022379
            ],
            [
               -0.23685730730730725,
               -0.26687803491325934
            ],
            [
               -0.23405479479479463,
               -0.2638711087772786
            ],
            [
               -0.23125228228228223,
               -0.26099122693645027
            ],
            [
               -0.2284497697697696,
               -0.25835654164813093
            ],
            [
               -0.2256472572572572,
               -0.2560341749019067
            ],
            [
               -0.22284474474474458,
               -0.2540280285771366
            ],
            [
               -0.22004223223223218,
               -0.25228098726082704
            ],
            [
               -0.21723971971971956,
               -0.25068790012509046
            ],
            [
               -0.21443720720720716,
               -0.24911443156392288
            ],
            [
               -0.21163469469469454,
               -0.2474174452335387
            ],
            [
               -0.20883218218218214,
               -0.2454641407242767
            ],
            [
               -0.2060296696696695,
               -0.24314863965223033
            ],
            [
               -0.2032271571571571,
               -0.2404054017712497
            ],
            [
               -0.2004246446446445,
               -0.237218647663762
            ],
            [
               -0.1976221321321321,
               -0.23362635970704226
            ],
            [
               -0.19481961961961947,
               -0.22971717613386056
            ],
            [
               -0.19201710710710707,
               -0.22561916361682277
            ],
            [
               -0.18921459459459444,
               -0.22148112751908333
            ],
            [
               -0.18641208208208204,
               -0.21744928656496887
            ],
            [
               -0.18360956956956942,
               -0.2136439168405545
            ],
            [
               -0.18080705705705702,
               -0.21014110720031387
            ],
            [
               -0.1780045445445444,
               -0.2069636590800491
            ],
            [
               -0.175202032032032,
               -0.20408267850291295
            ],
            [
               -0.17239951951951937,
               -0.2014284217080745
            ],
            [
               -0.16959700700700697,
               -0.1989065966954655
            ],
            [
               -0.16679449449449435,
               -0.19641548684554133
            ],
            [
               -0.16399198198198195,
               -0.19386020616165422
            ],
            [
               -0.16118946946946933,
               -0.1911625967935756
            ],
            [
               -0.15838695695695693,
               -0.18826764483655833
            ],
            [
               -0.1555844444444443,
               -0.18514863468741305
            ],
            [
               -0.1527819319319319,
               -0.18181286240081873
            ],
            [
               -0.14997941941941928,
               -0.17830770578988253
            ],
            [
               -0.14717690690690688,
               -0.17472419197759637
            ],
            [
               -0.14437439439439426,
               -0.171193388614861
            ],
            [
               -0.14157188188188186,
               -0.167871289339953
            ],
            [
               -0.13876936936936923,
               -0.16491086680743394
            ],
            [
               -0.13596685685685683,
               -0.16242493843412664
            ],
            [
               -0.1331643443443442,
               -0.16044866190157614
            ],
            [
               -0.1303618318318318,
               -0.1589136019116878
            ],
            [
               -0.1275593193193192,
               -0.1576445560468538
            ],
            [
               -0.12475680680680679,
               -0.15638512867553378
            ],
            [
               -0.12195429429429416,
               -0.15484953262503587
            ],
            [
               -0.11915178178178176,
               -0.15278891688999052
            ],
            [
               -0.11634926926926914,
               -0.1500539756113899
            ],
            [
               -0.11354675675675674,
               -0.14663447127563822
            ],
            [
               -0.11074424424424412,
               -0.14266172131320098
            ],
            [
               -0.10794173173173172,
               -0.13837088538461784
            ],
            [
               -0.1051392192192191,
               -0.1340327881171074
            ],
            [
               -0.10233670670670669,
               -0.12987566204140988
            ],
            [
               -0.09953419419419407,
               -0.12602165323838632
            ],
            [
               -0.09673168168168167,
               -0.12245914981900685
            ],
            [
               -0.09392916916916905,
               -0.11906072248059285
            ],
            [
               -0.09112665665665665,
               -0.11564119637754766
            ],
            [
               -0.08832414414414402,
               -0.11203625752054602
            ],
            [
               -0.08552163163163162,
               -0.10817409377183662
            ],
            [
               -0.082719119119119,
               -0.10411400793503034
            ],
            [
               -0.0799166066066066,
               -0.10003667115051396
            ],
            [
               -0.07711409409409398,
               -0.09618732851126333
            ],
            [
               -0.07431158158158158,
               -0.09279015924177181
            ],
            [
               -0.07150906906906895,
               -0.08996311177441652
            ],
            [
               -0.06870655655655655,
               -0.08766366460790931
            ],
            [
               -0.06590404404404393,
               -0.08568629939438799
            ],
            [
               -0.06310153153153153,
               -0.08371505099880117
            ],
            [
               -0.06029901901901891,
               -0.08141526331936966
            ],
            [
               -0.057496506506506506,
               -0.07853444349782301
            ],
            [
               -0.054693993993993884,
               -0.07497812413127969
            ],
            [
               -0.05189148148148148,
               -0.07083464808764794
            ],
            [
               -0.04908896896896886,
               -0.06634024906703984
            ],
            [
               -0.04628645645645646,
               -0.0617966852749019
            ],
            [
               -0.04348394394394384,
               -0.05747054783945493
            ],
            [
               -0.040681431431431436,
               -0.05351001047340975
            ],
            [
               -0.037878918918918814,
               -0.0499085584651241
            ],
            [
               -0.03507640640640641,
               -0.04652810604021984
            ],
            [
               -0.03227389389389379,
               -0.043171905275082856
            ],
            [
               -0.02947138138138139,
               -0.03967876360941425
            ],
            [
               -0.026668868868868767,
               -0.03600141761236758
            ],
            [
               -0.023866356356356366,
               -0.0322370142261742
            ],
            [
               -0.021063843843843744,
               -0.028595108367803712
            ],
            [
               -0.018261331331331343,
               -0.02531234443897512
            ],
            [
               -0.01545881881881872,
               -0.022544416332142325
            ],
            [
               -0.01265630630630632,
               -0.02027686179386623
            ],
            [
               -0.009853793793793697,
               -0.018292119985926114
            ],
            [
               -0.007051281281281296,
               -0.016211799859325915
            ],
            [
               -0.004248768768768674,
               -0.013606323010874888
            ],
            [
               -0.001446256256256273,
               -0.010138407760677315
            ],
            [
               0.0013562562562563496,
               -0.005691707320071071
            ],
            [
               0.00415876876876875,
               -0.0004374000759935215
            ],
            [
               0.006961281281281373,
               0.005189957502450104
            ],
            [
               0.009763793793793774,
               0.010606167686648127
            ],
            [
               0.012566306306306396,
               0.01524841397860388
            ],
            [
               0.015368818818818797,
               0.018749704355514596
            ],
            [
               0.01817133133133142,
               0.021058890719078627
            ],
            [
               0.02097384384384382,
               0.02246414843711103
            ],
            [
               0.023776356356356443,
               0.0235085535021462
            ],
            [
               0.026578868868868843,
               0.024822104039410375
            ],
            [
               0.029381381381381466,
               0.026923100696077007
            ],
            [
               0.03218389389389387,
               0.03005326329697905
            ],
            [
               0.03498640640640649,
               0.034101005464927836
            ],
            [
               0.03778891891891911,
               0.03863887281249295
            ],
            [
               0.04059143143143151,
               0.04306362241755074
            ],
            [
               0.043393943943944135,
               0.046793397687360405
            ],
            [
               0.046196456456456536,
               0.04945750667394139
            ],
            [
               0.04899896896896916,
               0.05101696491330954
            ],
            [
               0.05180148148148156,
               0.051777382778152414
            ],
            [
               0.05460399399399418,
               0.05229200268049078
            ],
            [
               0.05740650650650658,
               0.05318934417332677
            ],
            [
               0.060209019019019205,
               0.05498445955623643
            ],
            [
               0.0630115315315316,
               0.0579368902077001
            ],
            [
               0.06581404404404423,
               0.06200078900214112
            ],
            [
               0.06861655655655663,
               0.06687961988416097
            ],
            [
               0.07141906906906925,
               0.07216099951645838
            ],
            [
               0.07422158158158165,
               0.07747953887929382
            ],
            [
               0.07702409409409428,
               0.08264667565980244
            ],
            [
               0.07982660660660668,
               0.0876995287575425
            ],
            [
               0.0826291191191193,
               0.09285110140201902
            ],
            [
               0.0854316316316317,
               0.09836095285670043
            ],
            [
               0.08823414414414432,
               0.10437565206723931
            ],
            [
               0.09103665665665672,
               0.11080107340073941
            ],
            [
               0.09383916916916935,
               0.11725912030961594
            ],
            [
               0.09664168168168175,
               0.12315277332732466
            ],
            [
               0.09944419419419437,
               0.12782523720654831
            ],
            [
               0.10224670670670677,
               0.1307645992180278
            ],
            [
               0.10504921921921939,
               0.13178684290443127
            ],
            [
               0.10785173173173179,
               0.13113399953704596
            ],
            [
               0.11065424424424442,
               0.1294497143197011
            ],
            [
               0.11345675675675682,
               0.12763325334057063
            ],
            [
               0.11625926926926944,
               0.1266121523818507
            ],
            [
               0.11906178178178184,
               0.12710031980439307
            ],
            [
               0.12186429429429446,
               0.12941368853590202
            ],
            [
               0.12466680680680686,
               0.13339783835895247
            ],
            [
               0.12746931931931949,
               0.13848734347563296
            ],
            [
               0.13027183183183189,
               0.14387638380483841
            ],
            [
               0.1330743443443445,
               0.14874739217474103
            ],
            [
               0.1358768568568569,
               0.15248939954962387
            ],
            [
               0.13867936936936953,
               0.15484440151841838
            ],
            [
               0.14148188188188193,
               0.15594537581856227
            ],
            [
               0.14428439439439456,
               0.15624448980024824
            ],
            [
               0.14708690690690696,
               0.15636285089951663
            ],
            [
               0.14988941941941958,
               0.15691353913966483
            ],
            [
               0.15269193193193198,
               0.15835202246246494
            ],
            [
               0.1554944444444446,
               0.16089313385662612
            ],
            [
               0.158296956956957,
               0.16450801666941278
            ],
            [
               0.16109946946946962,
               0.16898738762493087
            ],
            [
               0.16390198198198203,
               0.17403833521745343
            ],
            [
               0.16670449449449465,
               0.17937635903778903
            ],
            [
               0.16950700700700705,
               0.18478291013088954
            ],
            [
               0.17230951951951967,
               0.19011674005147772
            ],
            [
               0.17511203203203207,
               0.19528731468225335
            ],
            [
               0.1779145445445447,
               0.20021275181036952
            ],
            [
               0.1807170570570571,
               0.20478830475584403
            ],
            [
               0.18351956956956972,
               0.2088838316497645
            ],
            [
               0.18632208208208212,
               0.21237376682288908
            ],
            [
               0.18912459459459474,
               0.2151872860877
            ],
            [
               0.19192710710710714,
               0.2173561166920483
            ],
            [
               0.19472961961961976,
               0.2190368242200832
            ],
            [
               0.19753213213213217,
               0.2204935372619656
            ],
            [
               0.2003346446446448,
               0.22204222923832548
            ],
            [
               0.2031371571571572,
               0.2239728426369727
            ],
            [
               0.2059396696696698,
               0.22647476065126493
            ],
            [
               0.2087421821821822,
               0.2295908123149214
            ],
            [
               0.21154469469469483,
               0.23321524939605456
            ],
            [
               0.21434720720720724,
               0.23713567110999867
            ],
            [
               0.21714971971971986,
               0.2411035458035428
            ],
            [
               0.21995223223223226,
               0.24490851332271832
            ],
            [
               0.22275474474474488,
               0.24843147437690444
            ],
            [
               0.22555725725725728,
               0.2516604424522505
            ],
            [
               0.2283597697697699,
               0.2546676480656428
            ],
            [
               0.2311622822822823,
               0.25756080642828905
            ],
            [
               0.23396479479479493,
               0.2604302954689163
            ],
            [
               0.23676730730730733,
               0.2633139952635028
            ],
            [
               0.23956981981981995,
               0.2661929316124979
            ],
            [
               0.24237233233233235,
               0.2690172122553914
            ],
            [
               0.24517484484484497,
               0.2717485549505345
            ],
            [
               0.24797735735735738,
               0.27439829337959054
            ],
            [
               0.25077986986987,
               0.27704115585561745
            ],
            [
               0.2535823823823824,
               0.27979492807349843
            ],
            [
               0.256384894894895,
               0.282770587304667
            ],
            [
               0.2591874074074074,
               0.2860109612428595
            ],
            [
               0.26198991991992004,
               0.2894429864012025
            ],
            [
               0.26479243243243245,
               0.29286611602913926
            ],
            [
               0.26759494494494507,
               0.2959878220168745
            ],
            [
               0.27039745745745747,
               0.298500390740456
            ],
            [
               0.2731999699699701,
               0.3001773467983908
            ],
            [
               0.2760024824824825,
               0.3009587506699768
            ],
            [
               0.2788049949949951,
               0.3009959090517352
            ],
            [
               0.2816075075075075,
               0.30063765689491806
            ],
            [
               0.28441002002002014,
               0.3003585740518072
            ],
            [
               0.28721253253253254,
               0.30064815620335067
            ],
            [
               0.29001504504504516,
               0.30189271934346273
            ],
            [
               0.29281755755755756,
               0.30428435218911765
            ],
            [
               0.2956200700700702,
               0.3077827430059087
            ],
            [
               0.2984225825825826,
               0.3121391629272134
            ],
            [
               0.3012250950950952,
               0.3169729180013736
            ],
            [
               0.3040276076076076,
               0.32187546575663717
            ],
            [
               0.30683012012012023,
               0.3265108656289377
            ],
            [
               0.30963263263263263,
               0.33068491686310764
            ],
            [
               0.31243514514514525,
               0.334367324796766
            ],
            [
               0.31523765765765766,
               0.33766694567129635
            ],
            [
               0.3180401701701703,
               0.3407740993761751
            ],
            [
               0.3208426826826827,
               0.34389169652239915
            ],
            [
               0.3236451951951953,
               0.34717664852088254
            ],
            [
               0.3264477077077077,
               0.35070587528747194
            ],
            [
               0.3292502202202203,
               0.3544706730227155
            ],
            [
               0.3320527327327327,
               0.35839354241216215
            ],
            [
               0.33485524524524535,
               0.36235619636987815
            ],
            [
               0.33765775775775775,
               0.36622762632485156
            ],
            [
               0.34046027027027037,
               0.3698856377262005
            ],
            [
               0.34326278278278277,
               0.3732312798301563
            ],
            [
               0.3460652952952954,
               0.3761998699064806
            ],
            [
               0.3488678078078078,
               0.37877275921621884
            ],
            [
               0.3516703203203204,
               0.3809905787447517
            ],
            [
               0.3544728328328328,
               0.3829634638604224
            ],
            [
               0.35727534534534544,
               0.3848698359489013
            ],
            [
               0.36007785785785784,
               0.3869355057423774
            ],
            [
               0.36288037037037046,
               0.38939020030009747
            ],
            [
               0.36568288288288286,
               0.3924077067847074
            ],
            [
               0.3684853953953955,
               0.3960451832843184
            ],
            [
               0.3712879079079079,
               0.400202539843578
            ],
            [
               0.3740904204204205,
               0.40462087477436914
            ],
            [
               0.3768929329329329,
               0.40892904664742824
            ],
            [
               0.37969544544544553,
               0.41273205339253866
            ],
            [
               0.38249795795795793,
               0.4157190582086131
            ],
            [
               0.38530047047047056,
               0.4177586173367399
            ],
            [
               0.38810298298298296,
               0.4189485472186093
            ],
            [
               0.3909054954954956,
               0.41959925853833535
            ],
            [
               0.393708008008008,
               0.42014949573325594
            ],
            [
               0.3965105205205206,
               0.4210359855467557
            ],
            [
               0.3993130330330332,
               0.4225557752256517
            ],
            [
               0.4021155455455456,
               0.4247655230014605
            ],
            [
               0.40491805805805825,
               0.4274528692609909
            ],
            [
               0.40772057057057065,
               0.4301934012323245
            ],
            [
               0.4105230830830833,
               0.43247927217979487
            ],
            [
               0.4133255955955957,
               0.4338813084827365
            ],
            [
               0.4161281081081083,
               0.43419384139371214
            ],
            [
               0.4189306206206207,
               0.43351530501974633
            ],
            [
               0.4217331331331333,
               0.4322371595866086
            ],
            [
               0.4245356456456457,
               0.43094281814909763
            ],
            [
               0.42733815815815834,
               0.43024739107896404
            ],
            [
               0.43014067067067074,
               0.43062839015532123
            ],
            [
               0.43294318318318337,
               0.432300391910279
            ],
            [
               0.43574569569569577,
               0.4351719293361696
            ],
            [
               0.4385482082082084,
               0.4388954687391512
            ],
            [
               0.4413507207207208,
               0.4429905440095551
            ],
            [
               0.4441532332332334,
               0.44699648339069736
            ],
            [
               0.4469557457457458,
               0.4506027436202721
            ],
            [
               0.44975825825825844,
               0.4537144452262426
            ],
            [
               0.45256077077077084,
               0.45643477571008234
            ],
            [
               0.45536328328328346,
               0.45897591538037585
            ],
            [
               0.45816579579579586,
               0.46153540796069076
            ],
            [
               0.4609683083083085,
               0.4641865157774169
            ],
            [
               0.4637708208208209,
               0.4668250201585039
            ],
            [
               0.4665733333333335,
               0.46919343575128886
            ],
            [
               0.4693758458458459,
               0.4709745122400965
            ],
            [
               0.47217835835835853,
               0.4719197456701227
            ],
            [
               0.47498087087087093,
               0.471964917044386
            ],
            [
               0.47778338338338355,
               0.4712884510413038
            ],
            [
               0.48058589589589595,
               0.47028837135523205
            ],
            [
               0.4833884084084086,
               0.4694826732950757
            ],
            [
               0.486190920920921,
               0.46936556520035944
            ],
            [
               0.4889934334334336,
               0.4702682182865275
            ],
            [
               0.491795945945946,
               0.47227146044587864
            ],
            [
               0.4945984584584586,
               0.47519957208041297
            ],
            [
               0.497400970970971,
               0.47869551314754005
            ],
            [
               0.5002034834834836,
               0.4823489406497389
            ],
            [
               0.503005995995996,
               0.4858298153211495
            ],
            [
               0.5058085085085087,
               0.4889790968679564
            ],
            [
               0.5086110210210211,
               0.4918246020073161
            ],
            [
               0.5114135335335337,
               0.49451861968119726
            ],
            [
               0.5142160460460461,
               0.4972239426098567
            ],
            [
               0.5170185585585587,
               0.4999954391011681
            ],
            [
               0.5198210710710711,
               0.502707323199722
            ],
            [
               0.5226235835835837,
               0.5050602937036979
            ],
            [
               0.5254260960960961,
               0.506673067488517
            ],
            [
               0.5282286086086088,
               0.5072300595036019
            ],
            [
               0.5310311211211212,
               0.5066330601498092
            ],
            [
               0.5338336336336338,
               0.5050988929723859
            ],
            [
               0.5366361461461462,
               0.5031601435353417
            ],
            [
               0.5394386586586588,
               0.501557623607977
            ],
            [
               0.5422411711711712,
               0.5010507126438081
            ],
            [
               0.5450436836836838,
               0.5022020765120256
            ],
            [
               0.5478461961961962,
               0.5052055536667137
            ],
            [
               0.5506487087087089,
               0.5098152561825233
            ],
            [
               0.5534512212212213,
               0.5154030594637744
            ],
            [
               0.5562537337337339,
               0.5211305878453498
            ],
            [
               0.5590562462462463,
               0.5261842193689555
            ],
            [
               0.5618587587587589,
               0.5300002967504563
            ],
            [
               0.5646612712712713,
               0.5324100983525454
            ],
            [
               0.5674637837837839,
               0.5336597167015811
            ],
            [
               0.5702662962962963,
               0.5343004828058758
            ],
            [
               0.573068808808809,
               0.5349875488573308
            ],
            [
               0.5758713213213213,
               0.5362537275556702
            ],
            [
               0.578673833833834,
               0.5383328838412783
            ],
            [
               0.5814763463463464,
               0.5410897751774567
            ],
            [
               0.584278858858859,
               0.5440771890368019
            ],
            [
               0.5870813713713714,
               0.5466986992982625
            ],
            [
               0.589883883883884,
               0.5484206032917394
            ],
            [
               0.5926863963963964,
               0.548961113167092
            ],
            [
               0.595488908908909,
               0.548393571088768
            ],
            [
               0.5982914214214214,
               0.5471300762488335
            ],
            [
               0.6010939339339341,
               0.5457922241825424
            ],
            [
               0.6038964464464465,
               0.5450130182084791
            ],
            [
               0.6066989589589589,
               0.5452360074963123
            ],
            [
               0.6095014714714717,
               0.5465773205753
            ],
            [
               0.6123039839839841,
               0.5487941361010479
            ],
            [
               0.6151064964964965,
               0.5513671806195383
            ],
            [
               0.6179090090090089,
               0.5536674229650861
            ],
            [
               0.6207115215215218,
               0.5551507646804642
            ],
            [
               0.6235140340340342,
               0.5555176494985405
            ],
            [
               0.6263165465465466,
               0.5547887566512004
            ],
            [
               0.629119059059059,
               0.5532777522637525
            ],
            [
               0.6319215715715718,
               0.5514768256310263
            ],
            [
               0.6347240840840842,
               0.5498985081525152
            ],
            [
               0.6375265965965966,
               0.5489289497551509
            ],
            [
               0.640329109109109,
               0.5487401395883723
            ],
            [
               0.6431316216216219,
               0.5492850075008131
            ],
            [
               0.6459341341341343,
               0.5503687784737362
            ],
            [
               0.6487366466466467,
               0.5517633333044137
            ],
            [
               0.651539159159159,
               0.5533178533024734
            ],
            [
               0.6543416716716719,
               0.55502297734244
            ],
            [
               0.6571441841841843,
               0.5570050856259997
            ],
            [
               0.6599466966966967,
               0.5594547460606578
            ],
            [
               0.6627492092092091,
               0.5625187398523473
            ],
            [
               0.665551721721722,
               0.5661992763997996
            ],
            [
               0.6683542342342343,
               0.570302002544317
            ],
            [
               0.6711567467467467,
               0.5744570267624546
            ],
            [
               0.6739592592592591,
               0.578210690342371
            ],
            [
               0.676761771771772,
               0.5811596826736103
            ],
            [
               0.6795642842842844,
               0.5830826079221672
            ],
            [
               0.6823667967967968,
               0.5840231478891663
            ],
            [
               0.6851693093093092,
               0.5842939879516323
            ],
            [
               0.687971821821822,
               0.5843965980870496
            ],
            [
               0.6907743343343344,
               0.5848799649970959
            ],
            [
               0.6935768468468468,
               0.5861819447933468
            ],
            [
               0.6963793593593592,
               0.5885031034643907
            ],
            [
               0.6991818718718721,
               0.5917526834160944
            ],
            [
               0.7019843843843845,
               0.5955831559481668
            ],
            [
               0.7047868968968969,
               0.5995014527543623
            ],
            [
               0.7075894094094093,
               0.6030207955043542
            ],
            [
               0.7103919219219221,
               0.6058049063251556
            ],
            [
               0.7131944344344345,
               0.6077600157933217
            ],
            [
               0.7159969469469469,
               0.6090479599977812
            ],
            [
               0.7187994594594593,
               0.6100196119439988
            ],
            [
               0.7216019719719722,
               0.6110932764441604
            ],
            [
               0.7244044844844846,
               0.6126192680451306
            ],
            [
               0.727206996996997,
               0.6147745777361727
            ],
            [
               0.7300095095095094,
               0.6175199010938747
            ],
            [
               0.7328120220220222,
               0.6206296195575154
            ],
            [
               0.7356145345345346,
               0.623781009707687
            ],
            [
               0.738417047047047,
               0.6266700326778379
            ],
            [
               0.7412195595595594,
               0.6291135356282247
            ],
            [
               0.7440220720720723,
               0.6311036766298369
            ],
            [
               0.7468245845845847,
               0.6327974963811722
            ],
            [
               0.7496270970970971,
               0.6344468876576009
            ],
            [
               0.7524296096096099,
               0.6362943170684032
            ],
            [
               0.7552321221221223,
               0.6384710183143169
            ],
            [
               0.7580346346346347,
               0.6409334726339486
            ],
            [
               0.7608371471471471,
               0.6434613135209293
            ],
            [
               0.76363965965966,
               0.6457195773645041
            ],
            [
               0.7664421721721724,
               0.6473670062582216
            ],
            [
               0.7692446846846848,
               0.6481766167149482
            ],
            [
               0.7720471971971972,
               0.6481297957317715
            ],
            [
               0.77484970970971,
               0.647452259104547
            ],
            [
               0.7776522222222224,
               0.6465771040281553
            ],
            [
               0.7804547347347348,
               0.64604178953773
            ],
            [
               0.7832572472472472,
               0.6463457568200663
            ],
            [
               0.7860597597597601,
               0.6478077483987592
            ],
            [
               0.7888622722722725,
               0.6504631745621372
            ],
            [
               0.7916647847847849,
               0.6540317966096871
            ],
            [
               0.7944672972972973,
               0.6579674335498182
            ],
            [
               0.7972698098098101,
               0.6615795181555272
            ],
            [
               0.8000723223223225,
               0.6641970828325532
            ],
            [
               0.8028748348348349,
               0.6653342510717497
            ],
            [
               0.8056773473473473,
               0.6648154788418177
            ],
            [
               0.8084798598598602,
               0.6628287044688974
            ],
            [
               0.8112823723723726,
               0.6598925250354312
            ],
            [
               0.814084884884885,
               0.6567448389953838
            ],
            [
               0.8168873973973974,
               0.6541796629663978
            ],
            [
               0.8196899099099102,
               0.6528712730220309
            ],
            [
               0.8224924224224226,
               0.65322746841347
            ],
            [
               0.825294934934935,
               0.6553061224924648
            ],
            [
               0.8280974474474474,
               0.6588133270056988
            ],
            [
               0.8308999599599602,
               0.6631813948820936
            ],
            [
               0.8337024724724726,
               0.6677057739589496
            ],
            [
               0.836504984984985,
               0.6717062791256156
            ],
            [
               0.8393074974974974,
               0.674673275498538
            ],
            [
               0.8421100100100103,
               0.6763645915298828
            ],
            [
               0.8449125225225227,
               0.6768325449730603
            ],
            [
               0.8477150350350351,
               0.6763789118365737
            ],
            [
               0.8505175475475475,
               0.6754541089342481
            ],
            [
               0.8533200600600603,
               0.674530462079843
            ],
            [
               0.8561225725725727,
               0.6739846571609388
            ],
            [
               0.8589250850850851,
               0.6740200431002784
            ],
            [
               0.8617275975975975,
               0.6746467360888881
            ],
            [
               0.8645301101101104,
               0.6757201282735806
            ],
            [
               0.8673326226226228,
               0.6770214090229952
            ],
            [
               0.8701351351351352,
               0.6783519612385749
            ],
            [
               0.8729376476476476,
               0.6796104047017213
            ],
            [
               0.8757401601601604,
               0.6808275127135825
            ],
            [
               0.8785426726726728,
               0.6821482841435619
            ],
            [
               0.8813451851851852,
               0.6837678497551516
            ],
            [
               0.8841476976976976,
               0.6858432785010248
            ],
            [
               0.8869502102102105,
               0.6884118837711933
            ],
            [
               0.8897527227227229,
               0.6913454748639549
            ],
            [
               0.8925552352352353,
               0.6943592595187023
            ],
            [
               0.8953577477477477,
               0.6970768853177121
            ],
            [
               0.8981602602602605,
               0.699134653045687
            ],
            [
               0.9009627727727729,
               0.7002940605671464
            ],
            [
               0.9037652852852853,
               0.7005271361217649
            ],
            [
               0.9065677977977977,
               0.7000453851178948
            ],
            [
               0.9093703103103106,
               0.6992590964326832
            ],
            [
               0.912172822822823,
               0.6986746685623672
            ],
            [
               0.9149753353353354,
               0.6987572105181992
            ],
            [
               0.9177778478478478,
               0.6997977886464085
            ],
            [
               0.9205803603603606,
               0.7018252463805226
            ],
            [
               0.923382872872873,
               0.7045908586827065
            ],
            [
               0.9261853853853854,
               0.7076332872021187
            ],
            [
               0.9289878978978978,
               0.7104073959360881
            ],
            [
               0.9317904104104107,
               0.7124406643292214
            ],
            [
               0.9345929229229231,
               0.7134713886926669
            ],
            [
               0.9373954354354355,
               0.713526852426414
            ],
            [
               0.9401979479479479,
               0.7129164049614185
            ],
            [
               0.9430004604604607,
               0.7121392411164711
            ],
            [
               0.9458029729729731,
               0.7117323413405494
            ],
            [
               0.9486054854854855,
               0.7121027886778886
            ],
            [
               0.9514079979979979,
               0.7133946712960169
            ],
            [
               0.9542105105105108,
               0.7154318635964962
            ],
            [
               0.9570130230230232,
               0.7177564488930022
            ],
            [
               0.9598155355355356,
               0.71975454599028
            ],
            [
               0.962618048048048,
               0.7208350533043203
            ],
            [
               0.9654205605605608,
               0.7206101954319213
            ],
            [
               0.9682230730730732,
               0.7190248902226719
            ],
            [
               0.9710255855855856,
               0.7163956749563374
            ],
            [
               0.973828098098098,
               0.7133454319642362
            ],
            [
               0.9766306106106108,
               0.710650073095291
            ],
            [
               0.9794331231231233,
               0.7090389157182195
            ],
            [
               0.9822356356356357,
               0.7090041527220057
            ],
            [
               0.985038148148148,
               0.7106725019884785
            ],
            [
               0.9878406606606609,
               0.7137744527552246
            ],
            [
               0.9906431731731733,
               0.7177186953694218
            ],
            [
               0.9934456856856857,
               0.7217495290271035
            ],
            [
               0.9962481981981981,
               0.7251420496902978
            ],
            [
               0.9990507107107109,
               0.7273804148700798
            ],
            [
               1.0018532232232233,
               0.7282710691027938
            ],
            [
               1.0046557357357357,
               0.7279632481483915
            ],
            [
               1.0074582482482481,
               0.7268769739851826
            ],
            [
               1.010260760760761,
               0.7255655540499351
            ],
            [
               1.0130632732732734,
               0.7245572270385526
            ],
            [
               1.0158657857857858,
               0.724223932283516
            ],
            [
               1.0186682982982982,
               0.7247136173515358
            ],
            [
               1.021470810810811,
               0.7259601009811112
            ],
            [
               1.0242733233233234,
               0.7277586838860711
            ],
            [
               1.0270758358358358,
               0.729874829045748
            ],
            [
               1.0298783483483482,
               0.7321439876158673
            ],
            [
               1.032680860860861,
               0.7345258506661296
            ],
            [
               1.0354833733733735,
               0.737094028913151
            ],
            [
               1.0382858858858859,
               0.7399663387944835
            ],
            [
               1.0410883983983983,
               0.7432032775097899
            ],
            [
               1.0438909109109111,
               0.7467152065941979
            ],
            [
               1.0466934234234235,
               0.7502176196786805
            ],
            [
               1.049495935935936,
               0.7532586898111778
            ],
            [
               1.0522984484484483,
               0.7553188474049451
            ],
            [
               1.0551009609609612,
               0.7559564453210015
            ],
            [
               1.0579034734734736,
               0.7549552921029457
            ],
            [
               1.060705985985986,
               0.7524254433036593
            ],
            [
               1.0635084984984984,
               0.7488201954670433
            ],
            [
               1.0663110110110112,
               0.7448565820020163
            ],
            [
               1.0691135235235236,
               0.7413563627618076
            ],
            [
               1.071916036036036,
               0.7390500820783008
            ],
            [
               1.0747185485485484,
               0.7383998506457279
            ],
            [
               1.0775210610610613,
               0.7394925154269751
            ],
            [
               1.0803235735735737,
               0.7420346538928954
            ],
            [
               1.083126086086086,
               0.7454504543941658
            ],
            [
               1.0859285985985985,
               0.7490524979852669
            ],
            [
               1.0887311111111113,
               0.7522335850725202
            ],
            [
               1.0915336236236237,
               0.7546220806486018
            ],
            [
               1.0943361361361361,
               0.7561556686906319
            ],
            [
               1.0971386486486485,
               0.7570549691199304
            ],
            [
               1.0999411611611614,
               0.7577106300398768
            ],
            [
               1.1027436736736738,
               0.7585248483759774
            ],
            [
               1.1055461861861862,
               0.759761904336394
            ],
            [
               1.1083486986986986,
               0.7614577892474377
            ],
            [
               1.1111512112112114,
               0.7634178906329734
            ],
            [
               1.1139537237237238,
               0.7653010091909027
            ],
            [
               1.1167562362362362,
               0.7667579853095385
            ],
            [
               1.119558748748749,
               0.7675740257737144
            ],
            [
               1.1223612612612615,
               0.7677620426266485
            ],
            [
               1.1251637737737739,
               0.767570777817204
            ],
            [
               1.1279662862862863,
               0.7674008952397935
            ],
            [
               1.130768798798799,
               0.7676548296019107
            ],
            [
               1.1335713113113115,
               0.7685709709406033
            ],
            [
               1.136373823823824,
               0.7701010979904546
            ],
            [
               1.1391763363363363,
               0.7718785196935523
            ],
            [
               1.1419788488488491,
               0.7732963232569918
            ],
            [
               1.1447813613613615,
               0.773679232026947
            ],
            [
               1.147583873873874,
               0.7725004297999309
            ],
            [
               1.1503863863863864,
               0.7695769560471075
            ],
            [
               1.1531888988988992,
               0.7651801358943868
            ],
            [
               1.1559914114114116,
               0.7600206764909738
            ],
            [
               1.158793923923924,
               0.7551047196238939
            ],
            [
               1.1615964364364364,
               0.7514960699515295
            ],
            [
               1.1643989489489492,
               0.7500489440099577
            ],
            [
               1.1672014614614616,
               0.7511858078766147
            ],
            [
               1.170003973973974,
               0.754782947542181
            ],
            [
               1.1728064864864864,
               0.7601959616985998
            ],
            [
               1.1756089989989993,
               0.7664176742084434
            ],
            [
               1.1784115115115117,
               0.7723240324196794
            ],
            [
               1.181214024024024,
               0.7769403136442322
            ],
            [
               1.1840165365365365,
               0.7796568898361202
            ],
            [
               1.1868190490490493,
               0.7803410561516644
            ],
            [
               1.1896215615615617,
               0.7793230044452395
            ],
            [
               1.1924240740740741,
               0.7772698487518388
            ],
            [
               1.1952265865865865,
               0.7749908643770496
            ],
            [
               1.1980290990990994,
               0.7732316166438189
            ],
            [
               1.2008316116116118,
               0.77251131680355
            ],
            [
               1.2036341241241242,
               0.773039157883593
            ],
            [
               1.2064366366366366,
               0.7747186673249493
            ],
            [
               1.2092391491491494,
               0.7772232907662369
            ],
            [
               1.2120416616616618,
               0.7801093679381378
            ],
            [
               1.2148441741741742,
               0.7829286258379149
            ],
            [
               1.2176466866866866,
               0.7853108174377373
            ],
            [
               1.2204491991991995,
               0.7870035430797541
            ],
            [
               1.2232517117117119,
               0.787873774745311
            ],
            [
               1.2260542242242243,
               0.7878877160546272
            ],
            [
               1.2288567367367367,
               0.7870885936361276
            ],
            [
               1.2316592492492495,
               0.7855858535402416
            ],
            [
               1.234461761761762,
               0.7835576506146611
            ],
            [
               1.2372642742742743,
               0.781257055151096
            ],
            [
               1.2400667867867867,
               0.7790063465007362
            ],
            [
               1.2428692992992996,
               0.7771660226762354
            ],
            [
               1.245671811811812,
               0.7760751187158926
            ],
            [
               1.2484743243243244,
               0.7759731968679715
            ],
            [
               1.2512768368368368,
               0.7769262522708497
            ],
            [
               1.2540793493493496,
               0.778783471073603
            ],
            [
               1.256881861861862,
               0.7811864726476843
            ],
            [
               1.2596843743743744,
               0.7836382406455956
            ],
            [
               1.2624868868868868,
               0.785619821227423
            ],
            [
               1.2652893993993997,
               0.7867255465549206
            ],
            [
               1.268091911911912,
               0.7867783414735681
            ],
            [
               1.2708944244244245,
               0.7858894273810011
            ],
            [
               1.2736969369369369,
               0.7844413318947226
            ],
            [
               1.2764994494494497,
               0.7829953510340579
            ],
            [
               1.279301961961962,
               0.7821475222576705
            ],
            [
               1.2821044744744745,
               0.7823733075016316
            ],
            [
               1.284906986986987,
               0.7839051527553992
            ],
            [
               1.2877094994994998,
               0.7866773888376806
            ],
            [
               1.2905120120120122,
               0.7903525415062296
            ],
            [
               1.2933145245245246,
               0.7944185287248251
            ],
            [
               1.296117037037037,
               0.7983253239057992
            ],
            [
               1.2989195495495498,
               0.8016191076649526
            ],
            [
               1.3017220620620622,
               0.8040349277366761
            ],
            [
               1.3045245745745746,
               0.8055241585109939
            ],
            [
               1.307327087087087,
               0.8062152929926376
            ],
            [
               1.3101295995995998,
               0.8063282920797596
            ],
            [
               1.3129321121121122,
               0.8060766701462223
            ],
            [
               1.3157346246246246,
               0.8055932629809588
            ],
            [
               1.318537137137137,
               0.8049049566339264
            ],
            [
               1.32133964964965,
               0.8039625336552878
            ],
            [
               1.3241421621621623,
               0.8027110176230857
            ],
            [
               1.3269446746746747,
               0.801170739416111
            ],
            [
               1.329747187187187,
               0.7994950629000915
            ],
            [
               1.3325496996997,
               0.7979787477045792
            ],
            [
               1.3353522122122123,
               0.797008473553172
            ],
            [
               1.3381547247247247,
               0.7969679974122785
            ],
            [
               1.3409572372372371,
               0.7981274679673044
            ],
            [
               1.34375974974975,
               0.8005535984178791
            ],
            [
               1.3465622622622624,
               0.8040720703403605
            ],
            [
               1.3493647747747748,
               0.8082973377573597
            ],
            [
               1.3521672872872872,
               0.8127232669362124
            ],
            [
               1.3549697997998,
               0.8168480478854685
            ],
            [
               1.3577723123123124,
               0.8202952865723581
            ],
            [
               1.3605748248248248,
               0.8228940773457611
            ],
            [
               1.3633773373373372,
               0.8246939816592114
            ],
            [
               1.36617984984985,
               0.8259119413559852
            ],
            [
               1.3689823623623625,
               0.826830299356511
            ],
            [
               1.3717848748748749,
               0.8276809773072493
            ],
            [
               1.3745873873873873,
               0.8285552014538647
            ],
            [
               1.3773898998999001,
               0.8293694946174077
            ],
            [
               1.3801924124124125,
               0.8298997650367294
            ],
            [
               1.382994924924925,
               0.8298723909243668
            ],
            [
               1.3857974374374373,
               0.8290817421380059
            ],
            [
               1.3885999499499502,
               0.8274940106507412
            ],
            [
               1.3914024624624626,
               0.8253007545729307
            ],
            [
               1.394204974974975,
               0.8229011643625208
            ],
            [
               1.3970074874874874,
               0.8208147854461937
            ],
            [
               1.39981,
               0.819549007506441
            ]
         ]
      },
      {
         "data": [
            [
               1.39991,
               0.8191340349241067
            ],
            [
               1.3971074774774772,
               0.8190855798921914
            ],
            [
               1.3943049549549547,
               0.8201315064550976
            ],
            [
               1.391502432432432,
               0.8218876631523502
            ],
            [
               1.3886999099099095,
               0.8237032368861259
            ],
            [
               1.385897387387387,
               0.8248664748395889
            ],
            [
               1.3830948648648644,
               0.8248419892842379
            ],
            [
               1.3802923423423419,
               0.8234606238366264
            ],
            [
               1.3774898198198193,
               0.8209966297540259
            ],
            [
               1.3746872972972968,
               0.8181028682238096
            ],
            [
               1.3718847747747747,
               0.8156211359090418
            ],
            [
               1.369082252252252,
               0.814326091053651
            ],
            [
               1.3662797297297296,
               0.8146837770086703
            ],
            [
               1.363477207207207,
               0.8167017868502899
            ],
            [
               1.3606746846846844,
               0.8199189127909372
            ],
            [
               1.3578721621621619,
               0.823537341926802
            ],
            [
               1.3550696396396393,
               0.8266549384098536
            ],
            [
               1.3522671171171168,
               0.8285239018349293
            ],
            [
               1.3494645945945942,
               0.8287552398011007
            ],
            [
               1.3466620720720717,
               0.8274079151287486
            ],
            [
               1.3438595495495491,
               0.8249403050497738
            ],
            [
               1.3410570270270266,
               0.8220464721403667
            ],
            [
               1.338254504504504,
               0.8194356561202554
            ],
            [
               1.335451981981982,
               0.8176286655059355
            ],
            [
               1.3326494594594593,
               0.8168350478119033
            ],
            [
               1.3298469369369368,
               0.8169442294190832
            ],
            [
               1.3270444144144142,
               0.8176234158913158
            ],
            [
               1.3242418918918917,
               0.8184790970099783
            ],
            [
               1.3214393693693691,
               0.8192197095667219
            ],
            [
               1.3186368468468466,
               0.8197604324017487
            ],
            [
               1.315834324324324,
               0.8202351780251169
            ],
            [
               1.3130318018018015,
               0.8209163695536598
            ],
            [
               1.310229279279279,
               0.8220770436370872
            ],
            [
               1.3074267567567563,
               0.8238500997433578
            ],
            [
               1.3046242342342338,
               0.826139205213011
            ],
            [
               1.3018217117117112,
               0.8286155884023882
            ],
            [
               1.2990191891891887,
               0.8308025135545913
            ],
            [
               1.2962166666666666,
               0.832216691760701
            ],
            [
               1.293414144144144,
               0.8325151489165292
            ],
            [
               1.2906116216216215,
               0.8315945909896294
            ],
            [
               1.287809099099099,
               0.829608411432269
            ],
            [
               1.2850065765765764,
               0.8268973289347248
            ],
            [
               1.2822040540540538,
               0.8238617373242128
            ],
            [
               1.2794015315315312,
               0.8208252735404996
            ],
            [
               1.2765990090090087,
               0.8179418753099792
            ],
            [
               1.2737964864864861,
               0.8151815856721222
            ],
            [
               1.2709939639639636,
               0.8123997597317106
            ],
            [
               1.268191441441441,
               0.809461435865242
            ],
            [
               1.2653889189189185,
               0.8063697639135854
            ],
            [
               1.262586396396396,
               0.8033433757564288
            ],
            [
               1.2597838738738734,
               0.8008045152539824
            ],
            [
               1.2569813513513513,
               0.7992720433958824
            ],
            [
               1.2541788288288287,
               0.7991897434800432
            ],
            [
               1.2513763063063061,
               0.8007475016952332
            ],
            [
               1.2485737837837836,
               0.803760644260692
            ],
            [
               1.245771261261261,
               0.8076573204692761
            ],
            [
               1.2429687387387385,
               0.8115897775259777
            ],
            [
               1.240166216216216,
               0.8146438528889157
            ],
            [
               1.2373636936936934,
               0.8160861563648798
            ],
            [
               1.2345611711711708,
               0.8155724758458824
            ],
            [
               1.2317586486486483,
               0.8132499878600944
            ],
            [
               1.2289561261261257,
               0.8097175725218337
            ],
            [
               1.2261536036036031,
               0.8058528739858793
            ],
            [
               1.2233510810810806,
               0.8025572394468772
            ],
            [
               1.2205485585585585,
               0.8004962617562996
            ],
            [
               1.217746036036036,
               0.7999154496767718
            ],
            [
               1.2149435135135134,
               0.8005868285645048
            ],
            [
               1.2121409909909908,
               0.801900732444901
            ],
            [
               1.2093384684684683,
               0.8030712409795531
            ],
            [
               1.2065359459459457,
               0.8033885280455576
            ],
            [
               1.2037334234234232,
               0.8024380991462727
            ],
            [
               1.2009309009009006,
               0.8002194753031016
            ],
            [
               1.198128378378378,
               0.7971307791920392
            ],
            [
               1.1953258558558555,
               0.7938294482904487
            ],
            [
               1.192523333333333,
               0.7910184935994717
            ],
            [
               1.1897208108108104,
               0.7892297176748249
            ],
            [
               1.1869182882882878,
               0.7886734242542941
            ],
            [
               1.1841157657657653,
               0.7891997243485972
            ],
            [
               1.1813132432432432,
               0.7903782703714186
            ],
            [
               1.1785107207207206,
               0.7916641344256035
            ],
            [
               1.175708198198198,
               0.7925904839108924
            ],
            [
               1.1729056756756755,
               0.7929222258814805
            ],
            [
               1.170103153153153,
               0.7927203630320048
            ],
            [
               1.1673006306306304,
               0.7922985685697184
            ],
            [
               1.1644981081081078,
               0.7920904118905152
            ],
            [
               1.1616955855855853,
               0.7924753514570471
            ],
            [
               1.1588930630630627,
               0.7936244245550798
            ],
            [
               1.1560905405405402,
               0.795418734555303
            ],
            [
               1.1532880180180176,
               0.7974685115205642
            ],
            [
               1.150485495495495,
               0.7992265119532038
            ],
            [
               1.1476829729729725,
               0.8001582313355866
            ],
            [
               1.14488045045045,
               0.7999130105238756
            ],
            [
               1.1420779279279278,
               0.7984403038931125
            ],
            [
               1.1392754054054053,
               0.7960136259743111
            ],
            [
               1.1364728828828827,
               0.7931546678071602
            ],
            [
               1.1336703603603602,
               0.7904818638264948
            ],
            [
               1.1308678378378376,
               0.7885311169694094
            ],
            [
               1.128065315315315,
               0.7876042668218639
            ],
            [
               1.1252627927927925,
               0.787691184342779
            ],
            [
               1.12246027027027,
               0.7884876633621694
            ],
            [
               1.1196577477477474,
               0.7895013665260675
            ],
            [
               1.1168552252252248,
               0.7902114131503082
            ],
            [
               1.1140527027027023,
               0.7902318395105841
            ],
            [
               1.1112501801801797,
               0.7894293948106428
            ],
            [
               1.1084476576576572,
               0.7879613101324068
            ],
            [
               1.105645135135135,
               0.7862236561653516
            ],
            [
               1.1028426126126125,
               0.7847278369601791
            ],
            [
               1.10004009009009,
               0.7839435755391744
            ],
            [
               1.0972375675675674,
               0.7841555438587726
            ],
            [
               1.0944350450450449,
               0.7853754903714281
            ],
            [
               1.0916325225225223,
               0.7873344460612505
            ],
            [
               1.0888299999999997,
               0.7895558265840994
            ],
            [
               1.0860274774774772,
               0.7914870737853167
            ],
            [
               1.0832249549549546,
               0.7926514657343354
            ],
            [
               1.080422432432432,
               0.792777104853394
            ],
            [
               1.0776199099099095,
               0.7918677064135176
            ],
            [
               1.074817387387387,
               0.7901970425417699
            ],
            [
               1.0720148648648644,
               0.7882305852042757
            ],
            [
               1.0692123423423419,
               0.7864978587226639
            ],
            [
               1.0664098198198197,
               0.7854518012109217
            ],
            [
               1.0636072972972972,
               0.7853537609775842
            ],
            [
               1.0608047747747746,
               0.7862143169512702
            ],
            [
               1.058002252252252,
               0.7878035766039337
            ],
            [
               1.0551997297297295,
               0.7897247965080183
            ],
            [
               1.052397207207207,
               0.7915277124854042
            ],
            [
               1.0495946846846844,
               0.7928277223929656
            ],
            [
               1.0467921621621619,
               0.7933968023135155
            ],
            [
               1.0439896396396393,
               0.7932016624910614
            ],
            [
               1.0411871171171168,
               0.7923812294368822
            ],
            [
               1.0383845945945942,
               0.7911741208454897
            ],
            [
               1.0355820720720716,
               0.7898217960158039
            ],
            [
               1.032779549549549,
               0.7884799679724261
            ],
            [
               1.0299770270270265,
               0.7871675019830104
            ],
            [
               1.0271745045045044,
               0.7857693586324848
            ],
            [
               1.0243719819819819,
               0.7840920436177236
            ],
            [
               1.0215694594594593,
               0.7819521906127314
            ],
            [
               1.0187669369369368,
               0.7792671124589264
            ],
            [
               1.0159644144144142,
               0.7761144532540121
            ],
            [
               1.0131618918918917,
               0.7727373853779165
            ],
            [
               1.010359369369369,
               0.7694894810280017
            ],
            [
               1.0075568468468465,
               0.7667339270559783
            ],
            [
               1.004754324324324,
               0.7647284110348391
            ],
            [
               1.0019518018018014,
               0.7635340001804712
            ],
            [
               0.9991492792792789,
               0.7629807977315635
            ],
            [
               0.9963467567567563,
               0.7627062614459671
            ],
            [
               0.9935442342342338,
               0.7622588361954117
            ],
            [
               0.9907417117117117,
               0.7612374055919482
            ],
            [
               0.9879391891891891,
               0.7594234547671508
            ],
            [
               0.9851366666666665,
               0.7568627406294217
            ],
            [
               0.982334144144144,
               0.7538674066460315
            ],
            [
               0.9795316216216214,
               0.7509338605261746
            ],
            [
               0.9767290990990989,
               0.7485987602627616
            ],
            [
               0.9739265765765763,
               0.747276317213034
            ],
            [
               0.9711240540540538,
               0.7471277021249556
            ],
            [
               0.9683215315315312,
               0.7480046535183764
            ],
            [
               0.9655190090090087,
               0.749486760666791
            ],
            [
               0.9627164864864861,
               0.7510023582791563
            ],
            [
               0.9599139639639636,
               0.7519960641801928
            ],
            [
               0.957111441441441,
               0.7520906307755562
            ],
            [
               0.9543089189189184,
               0.7511922479934587
            ],
            [
               0.9515063963963963,
               0.74950651089054
            ],
            [
               0.9487038738738738,
               0.7474611792805999
            ],
            [
               0.9459013513513512,
               0.745562122635494
            ],
            [
               0.9430988288288287,
               0.7442303957410739
            ],
            [
               0.9402963063063061,
               0.7436739839030613
            ],
            [
               0.9374937837837836,
               0.7438354639377114
            ],
            [
               0.934691261261261,
               0.7444307617936118
            ],
            [
               0.9318887387387385,
               0.7450631666795082
            ],
            [
               0.9290862162162159,
               0.7453713385709565
            ],
            [
               0.9262836936936933,
               0.745158909351044
            ],
            [
               0.9234811711711708,
               0.7444602511662354
            ],
            [
               0.9206786486486482,
               0.743519675374724
            ],
            [
               0.9178761261261257,
               0.7426919049872815
            ],
            [
               0.9150736036036036,
               0.7422995441781868
            ],
            [
               0.912271081081081,
               0.742498750199875
            ],
            [
               0.9094685585585585,
               0.7432019531221559
            ],
            [
               0.9066660360360359,
               0.7440869940380044
            ],
            [
               0.9038635135135134,
               0.7446921373573197
            ],
            [
               0.9010609909909908,
               0.7445663872608812
            ],
            [
               0.8982584684684682,
               0.7434248113147719
            ],
            [
               0.8954559459459457,
               0.7412560173551441
            ],
            [
               0.8926534234234231,
               0.7383444834990311
            ],
            [
               0.8898509009009006,
               0.7351987839684231
            ],
            [
               0.887048378378378,
               0.7324081538604481
            ],
            [
               0.8842458558558555,
               0.7304735410465355
            ],
            [
               0.8814433333333329,
               0.7296672656805556
            ],
            [
               0.8786408108108104,
               0.7299651007599579
            ],
            [
               0.8758382882882882,
               0.7310697865664602
            ],
            [
               0.8730357657657657,
               0.7325144353219042
            ],
            [
               0.8702332432432431,
               0.7338085542815108
            ],
            [
               0.8674307207207206,
               0.7345772215388102
            ],
            [
               0.864628198198198,
               0.7346490924557427
            ],
            [
               0.8618256756756755,
               0.7340690399733636
            ],
            [
               0.8590231531531529,
               0.7330387658444613
            ],
            [
               0.8562206306306304,
               0.7318136577383711
            ],
            [
               0.8534181081081078,
               0.7305976926767898
            ],
            [
               0.8506155855855853,
               0.7294758184048242
            ],
            [
               0.8478130630630627,
               0.7284063802275006
            ],
            [
               0.8450105405405401,
               0.7272714819820039
            ],
            [
               0.8422080180180176,
               0.7259601231432286
            ],
            [
               0.839405495495495,
               0.7244462474153682
            ],
            [
               0.8366029729729729,
               0.7228262250338584
            ],
            [
               0.8338004504504504,
               0.721296819793234
            ],
            [
               0.8309979279279278,
               0.7200790599369812
            ],
            [
               0.8281954054054053,
               0.7193163179127449
            ],
            [
               0.8253928828828827,
               0.7189874271407888
            ],
            [
               0.8225903603603602,
               0.7188727076087433
            ],
            [
               0.8197878378378376,
               0.7185929463033535
            ],
            [
               0.816985315315315,
               0.7177148906567714
            ],
            [
               0.8141827927927925,
               0.7158912728363592
            ],
            [
               0.8113802702702699,
               0.7129883213770714
            ],
            [
               0.8085777477477474,
               0.709155080599984
            ],
            [
               0.8057752252252248,
               0.7048067540571398
            ],
            [
               0.8029727027027023,
               0.7005228191030357
            ],
            [
               0.8001701801801802,
               0.6968899399699601
            ],
            [
               0.7973676576576576,
               0.69433935328606
            ],
            [
               0.794565135135135,
               0.6930312570115472
            ],
            [
               0.7917626126126125,
               0.6928234900841953
            ],
            [
               0.7889600900900899,
               0.6933335335358911
            ],
            [
               0.7861575675675674,
               0.6940713509410523
            ],
            [
               0.7833550450450448,
               0.6945968234876856
            ],
            [
               0.7805525225225223,
               0.6946478812775402
            ],
            [
               0.7777499999999997,
               0.6941966092568601
            ],
            [
               0.7749474774774772,
               0.6934166931194243
            ],
            [
               0.7721449549549546,
               0.6925773565747906
            ],
            [
               0.769342432432432,
               0.6919051655040592
            ],
            [
               0.7665399099099095,
               0.6914664126146877
            ],
            [
               0.763737387387387,
               0.6911151794399619
            ],
            [
               0.7609348648648648,
               0.6905282544935094
            ],
            [
               0.7581323423423423,
               0.6893163302410723
            ],
            [
               0.7553298198198197,
               0.6871726027453118
            ],
            [
               0.7525272972972972,
               0.6840051917421468
            ],
            [
               0.7497247747747746,
               0.6800040649694942
            ],
            [
               0.7469222522522521,
               0.6756150865394189
            ],
            [
               0.7441197297297295,
               0.6714258591807372
            ],
            [
               0.741317207207207,
               0.6679990190549272
            ],
            [
               0.7385146846846844,
               0.6657076887604563
            ],
            [
               0.7357121621621618,
               0.6646281293738177
            ],
            [
               0.7329096396396393,
               0.6645259764888635
            ],
            [
               0.7301071171171167,
               0.6649411188191139
            ],
            [
               0.7273045945945942,
               0.665343009048848
            ],
            [
               0.7245020720720716,
               0.6653043991207619
            ],
            [
               0.7216995495495495,
               0.6646353188654809
            ],
            [
               0.718897027027027,
               0.6634326609491508
            ],
            [
               0.7160945045045044,
               0.6620293419158039
            ],
            [
               0.7132919819819818,
               0.660860918149258
            ],
            [
               0.7104894594594593,
               0.6602952606213512
            ],
            [
               0.7076869369369367,
               0.6604831530120214
            ],
            [
               0.7048844144144142,
               0.6612805228578484
            ],
            [
               0.7020818918918916,
               0.6622690779812204
            ],
            [
               0.6992793693693691,
               0.6628696105019154
            ],
            [
               0.6964768468468465,
               0.6625120554982821
            ],
            [
               0.693674324324324,
               0.6608084306502771
            ],
            [
               0.6908718018018014,
               0.6576746103015385
            ],
            [
               0.6880692792792789,
               0.6533640393341249
            ],
            [
               0.6852667567567567,
               0.6484048284933358
            ],
            [
               0.6824642342342342,
               0.6434616292463341
            ],
            [
               0.6796617117117116,
               0.6391655890272057
            ],
            [
               0.6768591891891891,
               0.6359629595400146
            ],
            [
               0.6740566666666665,
               0.6340241071794455
            ],
            [
               0.671254144144144,
               0.6332336020345927
            ],
            [
               0.6684516216216214,
               0.6332563030440391
            ],
            [
               0.6656490990990989,
               0.6336524432005162
            ],
            [
               0.6628465765765763,
               0.6340032541779416
            ],
            [
               0.6600440540540538,
               0.6340102845581778
            ],
            [
               0.6572415315315312,
               0.6335443671234045
            ],
            [
               0.6544390090090086,
               0.6326387963051046
            ],
            [
               0.6516364864864861,
               0.6314389596064549
            ],
            [
               0.6488339639639635,
               0.6301317776459542
            ],
            [
               0.6460314414414414,
               0.6288801051684219
            ],
            [
               0.6432289189189189,
               0.6277805323854619
            ],
            [
               0.6404263963963963,
               0.6268514627814732
            ],
            [
               0.6376238738738738,
               0.6260468010095401
            ],
            [
               0.6348213513513512,
               0.6252832197370906
            ],
            [
               0.6320188288288286,
               0.6244677655694546
            ],
            [
               0.6292163063063061,
               0.6235168171241373
            ],
            [
               0.6264137837837835,
               0.6223643412962026
            ],
            [
               0.623611261261261,
               0.6209634909209574
            ],
            [
               0.6208087387387384,
               0.619288131169943
            ],
            [
               0.6180062162162159,
               0.6173390436882901
            ],
            [
               0.6152036936936933,
               0.6151546266603292
            ],
            [
               0.6124011711711708,
               0.6128206168694246
            ],
            [
               0.6095986486486482,
               0.6104706071240078
            ],
            [
               0.6067961261261261,
               0.6082706705969818
            ],
            [
               0.6039936036036035,
               0.6063870210359568
            ],
            [
               0.601191081081081,
               0.604943187630707
            ],
            [
               0.5983885585585584,
               0.6039794427492493
            ],
            [
               0.5955860360360359,
               0.6034292318483492
            ],
            [
               0.5927835135135133,
               0.6031237006866045
            ],
            [
               0.5899809909909908,
               0.6028269063710028
            ],
            [
               0.5871784684684682,
               0.6022937788580345
            ],
            [
               0.5843759459459457,
               0.6013342217461328
            ],
            [
               0.5815734234234231,
               0.5998633062748292
            ],
            [
               0.5787709009009008,
               0.597920929837063
            ],
            [
               0.5759683783783782,
               0.5956537097635715
            ],
            [
               0.5731658558558557,
               0.5932641568838374
            ],
            [
               0.5703633333333331,
               0.5909430729786006
            ],
            [
               0.5675608108108106,
               0.5888067985073253
            ],
            [
               0.564758288288288,
               0.5868593776385512
            ],
            [
               0.5619557657657654,
               0.5849914484460732
            ],
            [
               0.5591532432432431,
               0.5830156130846288
            ],
            [
               0.5563507207207206,
               0.5807263922373315
            ],
            [
               0.553548198198198,
               0.5779655695260961
            ],
            [
               0.5507456756756755,
               0.5746730671617332
            ],
            [
               0.5479431531531529,
               0.5709093079941193
            ],
            [
               0.5451406306306303,
               0.5668448739372288
            ],
            [
               0.5423381081081078,
               0.5627234523424772
            ],
            [
               0.5395355855855855,
               0.5588110277539583
            ],
            [
               0.5367330630630629,
               0.55534597829713
            ],
            [
               0.5339305405405403,
               0.5525013050812398
            ],
            [
               0.5311280180180178,
               0.5503637657188049
            ],
            [
               0.5283254954954952,
               0.548928289649478
            ],
            [
               0.5255229729729727,
               0.5481024391286747
            ],
            [
               0.5227204504504503,
               0.5477160264699121
            ],
            [
               0.5199179279279278,
               0.5475344750587101
            ],
            [
               0.5171154054054052,
               0.5472786906738599
            ],
            [
               0.5143128828828827,
               0.5466562065990813
            ],
            [
               0.5115103603603601,
               0.5454062374441494
            ],
            [
               0.5087078378378376,
               0.5433550724966081
            ],
            [
               0.505905315315315,
               0.5404702291409262
            ],
            [
               0.5031027927927927,
               0.5368956970071292
            ],
            [
               0.5003002702702701,
               0.5329501116625236
            ],
            [
               0.4974977477477476,
               0.5290767548629639
            ],
            [
               0.494695225225225,
               0.5257479572203826
            ],
            [
               0.49189270270270247,
               0.5233428696394247
            ],
            [
               0.4890901801801799,
               0.5220308989091456
            ],
            [
               0.48628765765765736,
               0.5216977461088257
            ],
            [
               0.483485135135135,
               0.521943679422032
            ],
            [
               0.48068261261261247,
               0.5221650796503713
            ],
            [
               0.4778800900900899,
               0.5217052702317997
            ],
            [
               0.47507756756756736,
               0.5200369515963544
            ],
            [
               0.4722750450450448,
               0.516924408379859
            ],
            [
               0.46947252252252225,
               0.5125148201460211
            ],
            [
               0.4666699999999997,
               0.5073255666622208
            ],
            [
               0.46386747747747736,
               0.5021239969117705
            ],
            [
               0.4610649549549548,
               0.4977289644814962
            ],
            [
               0.45826243243243225,
               0.4947890609006105
            ],
            [
               0.4554599099099097,
               0.49360218601338757
            ],
            [
               0.45265738738738714,
               0.4940309442551882
            ],
            [
               0.4498548648648646,
               0.49554075234783146
            ],
            [
               0.44705234234234204,
               0.4973507085706626
            ],
            [
               0.4442498198198197,
               0.4986527287626086
            ],
            [
               0.44144729729729715,
               0.4988333044337975
            ],
            [
               0.4386447747747746,
               0.497631479106348
            ],
            [
               0.43584225225225204,
               0.49518674823211467
            ],
            [
               0.4330397297297295,
               0.4919652522262302
            ],
            [
               0.43023720720720693,
               0.48859074249429163
            ],
            [
               0.4274346846846844,
               0.4856360813488057
            ],
            [
               0.42463216216216204,
               0.48344210093918283
            ],
            [
               0.4218296396396395,
               0.48202010738448503
            ],
            [
               0.41902711711711693,
               0.48106590074029504
            ],
            [
               0.4162245945945944,
               0.4800764552191218
            ],
            [
               0.4134220720720718,
               0.4785275425232607
            ],
            [
               0.41061954954954927,
               0.4760522801367373
            ],
            [
               0.40781702702702693,
               0.4725625061589771
            ],
            [
               0.4050145045045044,
               0.4682758288650636
            ],
            [
               0.4022119819819818,
               0.46364364884701387
            ],
            [
               0.39940945945945927,
               0.4592082145233847
            ],
            [
               0.3966069369369367,
               0.45543885948525753
            ],
            [
               0.39380441441441416,
               0.45260192445210756
            ],
            [
               0.3910018918918916,
               0.4507046715366711
            ],
            [
               0.3881993693693693,
               0.4495263007558828
            ],
            [
               0.3853968468468467,
               0.4487188124891248
            ],
            [
               0.38259432432432416,
               0.4479375334787558
            ],
            [
               0.3797918018018016,
               0.44695331700841645
            ],
            [
               0.37698927927927905,
               0.445707889464226
            ],
            [
               0.3741867567567565,
               0.4442965578179428
            ],
            [
               0.37138423423423395,
               0.4428899518706902
            ],
            [
               0.3685817117117116,
               0.44162865238484367
            ],
            [
               0.36577918918918906,
               0.4405336016354833
            ],
            [
               0.3629766666666665,
               0.43946815771583664
            ],
            [
               0.36017414414414395,
               0.43816744810239355
            ],
            [
               0.3573716216216214,
               0.43632492086555286
            ],
            [
               0.35456909909909884,
               0.4337041964194706
            ],
            [
               0.3517665765765763,
               0.4302344407018658
            ],
            [
               0.34896405405405395,
               0.4260530522919981
            ],
            [
               0.3461615315315314,
               0.42147837614970063
            ],
            [
               0.34335900900900884,
               0.41692048394700604
            ],
            [
               0.3405564864864863,
               0.41276055969698366
            ],
            [
               0.33775396396396373,
               0.40924091913821803
            ],
            [
               0.3349514414414412,
               0.406403996386293
            ],
            [
               0.3321489189189186,
               0.4041010747282559
            ],
            [
               0.3293463963963963,
               0.4020664526627969
            ],
            [
               0.32654387387387374,
               0.4000291756526654
            ],
            [
               0.3237413513513512,
               0.3978209447695446
            ],
            [
               0.3209388288288286,
               0.39544025189894033
            ],
            [
               0.31813630630630607,
               0.3930487348163675
            ],
            [
               0.3153337837837835,
               0.39090052509995893
            ],
            [
               0.31253126126126096,
               0.38923010850204864
            ],
            [
               0.30972873873873863,
               0.3881400221296276
            ],
            [
               0.3069262162162161,
               0.38753080470525736
            ],
            [
               0.3041236936936935,
               0.38710142989268914
            ],
            [
               0.30132117117117097,
               0.38642385291586256
            ],
            [
               0.2985186486486484,
               0.385068885882618
            ],
            [
               0.29571612612612586,
               0.3827417019446565
            ],
            [
               0.2929136036036035,
               0.3793806089473996
            ],
            [
               0.29011108108108097,
               0.3751841468017552
            ],
            [
               0.2873085585585584,
               0.37055527387013276
            ],
            [
               0.28450603603603586,
               0.3659793456279615
            ],
            [
               0.2817035135135133,
               0.36187517941659453
            ],
            [
               0.27890099099099075,
               0.3584679725009887
            ],
            [
               0.2760984684684682,
               0.35572590715876823
            ],
            [
               0.27329594594594586,
               0.3533812470652166
            ],
            [
               0.2704934234234233,
               0.35102870528878705
            ],
            [
               0.26769090090090075,
               0.34826829179427043
            ],
            [
               0.2648883783783782,
               0.3448452914382225
            ],
            [
               0.26208585585585564,
               0.34074127044714186
            ],
            [
               0.2592833333333331,
               0.33618649699951425
            ],
            [
               0.25648081081081053,
               0.3315902343331474
            ],
            [
               0.2536782882882882,
               0.32741225258283596
            ],
            [
               0.25087576576576565,
               0.3240177167999656
            ],
            [
               0.2480732432432431,
               0.32156230569192246
            ],
            [
               0.24527072072072054,
               0.31994376619017806
            ],
            [
               0.24246819819819798,
               0.3188339789102851
            ],
            [
               0.23966567567567543,
               0.3177795415390744
            ],
            [
               0.23686315315315287,
               0.316337480693842
            ],
            [
               0.23406063063063054,
               0.3142027690995042
            ],
            [
               0.23125810810810798,
               0.31128864441523996
            ],
            [
               0.22845558558558543,
               0.30773731651499364
            ],
            [
               0.22565306306306288,
               0.3038616030370732
            ],
            [
               0.22285054054054032,
               0.3000396316914423
            ],
            [
               0.22004801801801777,
               0.29659809406269305
            ],
            [
               0.2172454954954952,
               0.2937207841293049
            ],
            [
               0.21444297297297288,
               0.2914086226273642
            ],
            [
               0.21164045045045032,
               0.28949920290485065
            ],
            [
               0.20883792792792777,
               0.2877344816832108
            ],
            [
               0.20603540540540521,
               0.28585095752584416
            ],
            [
               0.20323288288288266,
               0.28366178845672235
            ],
            [
               0.2004303603603601,
               0.2811056622212468
            ],
            [
               0.19762783783783777,
               0.27825026567898903
            ],
            [
               0.19482531531531522,
               0.2752539843019479
            ],
            [
               0.19202279279279266,
               0.2723025640221126
            ],
            [
               0.1892202702702701,
               0.2695438027673275
            ],
            [
               0.18641774774774755,
               0.2670414479156005
            ],
            [
               0.183615225225225,
               0.26476080191978224
            ],
            [
               0.18081270270270244,
               0.26258669106522436
            ],
            [
               0.1780101801801801,
               0.2603637809188164
            ],
            [
               0.17520765765765756,
               0.25794324573606997
            ],
            [
               0.172405135135135,
               0.25522005399391257
            ],
            [
               0.16960261261261245,
               0.25215080922126965
            ],
            [
               0.1668000900900899,
               0.24875052857955168
            ],
            [
               0.16399756756756734,
               0.2450745662430095
            ],
            [
               0.16119504504504478,
               0.241196271183787
            ],
            [
               0.15839252252252245,
               0.23719063346133704
            ],
            [
               0.1555899999999999,
               0.23312973555509234
            ],
            [
               0.15278747747747734,
               0.2290894159096775
            ],
            [
               0.14998495495495479,
               0.2251609022698747
            ],
            [
               0.14718243243243223,
               0.22145853915250693
            ],
            [
               0.14437990990990968,
               0.21811606794201524
            ],
            [
               0.14157738738738712,
               0.21526857448932718
            ],
            [
               0.1387748648648648,
               0.21302328326356798
            ],
            [
               0.13597234234234223,
               0.21142745287224626
            ],
            [
               0.13316981981981968,
               0.2104437661362833
            ],
            [
               0.13036729729729712,
               0.20994202173838028
            ],
            [
               0.12756477477477457,
               0.2097112420011375
            ],
            [
               0.12476225225225201,
               0.20949024152624815
            ],
            [
               0.12195972972972946,
               0.20900939944934957
            ],
            [
               0.11915720720720713,
               0.20803359349716863
            ],
            [
               0.11635468468468457,
               0.20639672382424357
            ],
            [
               0.11355216216216202,
               0.2040215040323099
            ],
            [
               0.11074963963963946,
               0.20092281074651896
            ],
            [
               0.10794711711711691,
               0.19719711720142785
            ],
            [
               0.10514459459459435,
               0.1930030115759267
            ],
            [
               0.1023420720720718,
               0.1885380057385881
            ],
            [
               0.09953954954954947,
               0.184015249860076
            ],
            [
               0.09673702702702691,
               0.179641552299508
            ],
            [
               0.09393450450450436,
               0.17559655739537228
            ],
            [
               0.0911319819819818,
               0.17201287883235084
            ],
            [
               0.08832945945945925,
               0.16895839794467832
            ],
            [
               0.08552693693693669,
               0.16642394913545244
            ],
            [
               0.08272441441441436,
               0.16432091296882967
            ],
            [
               0.0799218918918918,
               0.16249266938853685
            ],
            [
               0.07711936936936925,
               0.16074102020141218
            ],
            [
               0.0743168468468467,
               0.15886419997317208
            ],
            [
               0.07151432432432414,
               0.15669848739970638
            ],
            [
               0.06871180180180159,
               0.1541525950687475
            ],
            [
               0.06590927927927903,
               0.15122445265209233
            ],
            [
               0.0631067567567567,
               0.14799414084618562
            ],
            [
               0.060304234234234144,
               0.14459363546558035
            ],
            [
               0.05750171171171159,
               0.14116155785137335
            ],
            [
               0.054699189189189035,
               0.1377966737511787
            ],
            [
               0.05189666666666648,
               0.13452524957101303
            ],
            [
               0.049094144144143925,
               0.13129366926392771
            ],
            [
               0.04629162162162137,
               0.12798978897755642
            ],
            [
               0.04348909909909904,
               0.12448679878662744
            ],
            [
               0.04068657657657648,
               0.12069514544796012
            ],
            [
               0.03788405405405393,
               0.11660434457224772
            ],
            [
               0.035081531531531374,
               0.1122989038104612
            ],
            [
               0.03227900900900882,
               0.10794067466922957
            ],
            [
               0.029476486486486264,
               0.1037212968532677
            ],
            [
               0.02667396396396371,
               0.09979923785975198
            ],
            [
               0.023871441441441377,
               0.09624243657835763
            ],
            [
               0.021068918918918822,
               0.09299717537935992
            ],
            [
               0.018266396396396267,
               0.08989621026505229
            ],
            [
               0.015463873873873712,
               0.08670654423941743
            ],
            [
               0.012661351351351158,
               0.08320357385603822
            ],
            [
               0.009858828828828603,
               0.07924830350223261
            ],
            [
               0.007056306306306048,
               0.07484157128811525
            ],
            [
               0.004253783783783716,
               0.07013515715271768
            ],
            [
               0.0014512612612611608,
               0.0653927723113164
            ],
            [
               -0.001351261261261394,
               0.0609102656034467
            ],
            [
               -0.004153783783783949,
               0.05691863445277334
            ],
            [
               -0.006956306306306503,
               0.053500719719183354
            ],
            [
               -0.009758828828829058,
               0.050549985931083896
            ],
            [
               -0.012561351351351613,
               0.04778783184065771
            ],
            [
               -0.015363873873873946,
               0.04483787370170994
            ],
            [
               -0.0181663963963965,
               0.04133717220051952
            ],
            [
               -0.020968918918919055,
               0.03705141020317504
            ],
            [
               -0.02377144144144161,
               0.03195800819369482
            ],
            [
               -0.026573963963964164,
               0.0262694793990475
            ],
            [
               -0.02937648648648672,
               0.020386766923882638
            ],
            [
               -0.03217900900900905,
               0.014793655327841992
            ],
            [
               -0.03498153153153161,
               0.0099219775243094
            ],
            [
               -0.03778405405405416,
               0.0060272870452262595
            ],
            [
               -0.040586576576576716,
               0.003112576094413788
            ],
            [
               -0.04338909909909927,
               0.0009238621856338392
            ],
            [
               -0.046191621621621826,
               -0.0009798998143337179
            ],
            [
               -0.04899414414414438,
               -0.003102572175803675
            ],
            [
               -0.05179666666666671,
               -0.005868817616315469
            ],
            [
               -0.05459918918918927,
               -0.009506366061567961
            ],
            [
               -0.05740171171171182,
               -0.01398725754742286
            ],
            [
               -0.06020423423423438,
               -0.019044773213841515
            ],
            [
               -0.06300675675675693,
               -0.02425973174341295
            ],
            [
               -0.06580927927927949,
               -0.02918889098871652
            ],
            [
               -0.06861180180180204,
               -0.03349583770862291
            ],
            [
               -0.07141432432432437,
               -0.037044744656471285
            ],
            [
               -0.07421684684684693,
               -0.03992960215492025
            ],
            [
               -0.07701936936936948,
               -0.042432032251247975
            ],
            [
               -0.07982189189189204,
               -0.044923048438124336
            ],
            [
               -0.0826244144144146,
               -0.04774113674262759
            ],
            [
               -0.08542693693693715,
               -0.05108555291119121
            ],
            [
               -0.0882294594594597,
               -0.05495789445082255
            ],
            [
               -0.09103198198198204,
               -0.05916889415478743
            ],
            [
               -0.09383450450450459,
               -0.06340629645240825
            ],
            [
               -0.09663702702702714,
               -0.06734040893115234
            ],
            [
               -0.0994395495495497,
               -0.07073255390440691
            ],
            [
               -0.10224207207207225,
               -0.07351162653974752
            ],
            [
               -0.10504459459459481,
               -0.07579504996611008
            ],
            [
               -0.10784711711711736,
               -0.07784881065176974
            ],
            [
               -0.1106496396396397,
               -0.08000090614986233
            ],
            [
               -0.11345216216216225,
               -0.08253712020638315
            ],
            [
               -0.1162546846846848,
               -0.08561300536206373
            ],
            [
               -0.11905720720720736,
               -0.08920994404787908
            ],
            [
               -0.12185972972972992,
               -0.0931483764738732
            ],
            [
               -0.12466225225225247,
               -0.09715268842244607
            ],
            [
               -0.12746477477477502,
               -0.1009458950932759
            ],
            [
               -0.13026729729729736,
               -0.10434329836352962
            ],
            [
               -0.1330698198198199,
               -0.10731536629428651
            ],
            [
               -0.13587234234234247,
               -0.11000052053766929
            ],
            [
               -0.13867486486486502,
               -0.11266468304137156
            ],
            [
               -0.14147738738738758,
               -0.11562100033886968
            ],
            [
               -0.14427990990991013,
               -0.11913489715455317
            ],
            [
               -0.14708243243243246,
               -0.12334305486251762
            ],
            [
               -0.14988495495495502,
               -0.12820942140661795
            ],
            [
               -0.15268747747747757,
               -0.13352917519312413
            ],
            [
               -0.15549000000000013,
               -0.13897692252602778
            ],
            [
               -0.15829252252252268,
               -0.1441830449817224
            ],
            [
               -0.16109504504504524,
               -0.14881568863757222
            ],
            [
               -0.1638975675675678,
               -0.1526468496772806
            ],
            [
               -0.16670009009009013,
               -0.15558827955903742
            ],
            [
               -0.16950261261261268,
               -0.157693457198681
            ],
            [
               -0.17230513513513523,
               -0.1591318349310269
            ],
            [
               -0.1751076576576578,
               -0.16014775514683433
            ],
            [
               -0.17791018018018034,
               -0.1610173423963528
            ],
            [
               -0.1807127027027029,
               -0.16201287520254226
            ],
            [
               -0.18351522522522545,
               -0.16337790071884695
            ],
            [
               -0.1863177477477478,
               -0.1653106349048291
            ],
            [
               -0.18912027027027034,
               -0.16795043431354362
            ],
            [
               -0.1919227927927929,
               -0.1713633006708949
            ],
            [
               -0.19472531531531545,
               -0.17552663414027425
            ],
            [
               -0.197527837837838,
               -0.18031850504283486
            ],
            [
               -0.20033036036036056,
               -0.18551982751221596
            ],
            [
               -0.20313288288288311,
               -0.19083696352702484
            ],
            [
               -0.20593540540540545,
               -0.19594705662625367
            ],
            [
               -0.208737927927928,
               -0.20056029935472286
            ],
            [
               -0.21154045045045056,
               -0.20448533167105487
            ],
            [
               -0.2143429729729731,
               -0.2076793774970218
            ],
            [
               -0.21714549549549567,
               -0.21026596260221475
            ],
            [
               -0.21994801801801822,
               -0.21251058016140667
            ],
            [
               -0.22275054054054078,
               -0.2147566316380426
            ],
            [
               -0.2255530630630631,
               -0.21733668942920026
            ],
            [
               -0.22835558558558566,
               -0.22048327982059202
            ],
            [
               -0.23115810810810822,
               -0.2242655056401357
            ],
            [
               -0.23396063063063077,
               -0.22857160343281924
            ],
            [
               -0.23676315315315333,
               -0.23314440260273372
            ],
            [
               -0.23956567567567588,
               -0.2376604968753998
            ],
            [
               -0.24236819819819821,
               -0.2418298688883127
            ],
            [
               -0.24517072072072077,
               -0.24548541849001626
            ],
            [
               -0.24797324324324332,
               -0.24863400541226732
            ],
            [
               -0.2507757657657659,
               -0.2514519056457468
            ],
            [
               -0.25357828828828843,
               -0.25422468473150894
            ],
            [
               -0.256380810810811,
               -0.25724910509148113
            ],
            [
               -0.25918333333333354,
               -0.2607271969411067
            ],
            [
               -0.2619858558558559,
               -0.2646859364309939
            ],
            [
               -0.26478837837837843,
               -0.2689488617022555
            ],
            [
               -0.267590900900901,
               -0.2731704898483921
            ],
            [
               -0.27039342342342354,
               -0.2769253125111364
            ],
            [
               -0.2731959459459461,
               -0.27982634690720964
            ],
            [
               -0.27599846846846865,
               -0.28163889588836577
            ],
            [
               -0.2788009909909912,
               -0.28235617435832094
            ],
            [
               -0.28160351351351354,
               -0.28221442367767346
            ],
            [
               -0.2844060360360361,
               -0.28164264143295226
            ],
            [
               -0.28720855855855865,
               -0.2811607533717154
            ],
            [
               -0.2900110810810812,
               -0.2812543734507662
            ],
            [
               -0.29281360360360376,
               -0.28226015708870666
            ],
            [
               -0.2956161261261263,
               -0.28429175716104094
            ],
            [
               -0.29841864864864887,
               -0.2872241374031571
            ],
            [
               -0.3012211711711712,
               -0.29073743310438016
            ],
            [
               -0.30402369369369375,
               -0.2944056507184766
            ],
            [
               -0.3068262162162163,
               -0.2978047103259409
            ],
            [
               -0.30962873873873886,
               -0.30061128302689966
            ],
            [
               -0.3124312612612614,
               -0.30266873630187474
            ],
            [
               -0.31523378378378397,
               -0.30400717465736293
            ],
            [
               -0.3180363063063065,
               -0.30481752256005645
            ],
            [
               -0.32083882882882886,
               -0.30539107771604745
            ],
            [
               -0.3236413513513514,
               -0.30604309029824917
            ],
            [
               -0.32644387387387397,
               -0.3070404241668304
            ],
            [
               -0.3292463963963965,
               -0.30854968439189645
            ],
            [
               -0.3320489189189191,
               -0.310615119448448
            ],
            [
               -0.33485144144144163,
               -0.31316746583207833
            ],
            [
               -0.3376539639639642,
               -0.316057835750311
            ],
            [
               -0.3404564864864865,
               -0.3191061461765863
            ],
            [
               -0.3432590090090091,
               -0.3221519100280349
            ],
            [
               -0.34606153153153163,
               -0.32509614323229274
            ],
            [
               -0.3488640540540542,
               -0.3279259491180633
            ],
            [
               -0.35166657657657674,
               -0.33071722414560056
            ],
            [
               -0.3544690990990993,
               -0.3336152337738364
            ],
            [
               -0.3572716216216216,
               -0.33679704175286307
            ],
            [
               -0.3600741441441442,
               -0.3404234837923522
            ],
            [
               -0.36287666666666674,
               -0.34459100590864167
            ],
            [
               -0.3656791891891893,
               -0.3492945843566395
            ],
            [
               -0.36848171171171185,
               -0.3544115233831241
            ],
            [
               -0.3712842342342344,
               -0.3597119787827867
            ],
            [
               -0.37408675675675696,
               -0.3648960372538491
            ],
            [
               -0.3768892792792793,
               -0.369650331017055
            ],
            [
               -0.37969180180180184,
               -0.3737113082006963
            ],
            [
               -0.3824943243243244,
               -0.3769193256002936
            ],
            [
               -0.38529684684684695,
               -0.3792490200714751
            ],
            [
               -0.3880993693693695,
               -0.38080711954594304
            ],
            [
               -0.39090189189189206,
               -0.38179771201710844
            ],
            [
               -0.3937044144144146,
               -0.3824645235405234
            ],
            [
               -0.39650693693693695,
               -0.3830269693607331
            ],
            [
               -0.3993094594594595,
               -0.3836291020074867
            ],
            [
               -0.40211198198198206,
               -0.3843169459035327
            ],
            [
               -0.4049145045045046,
               -0.38505086754054707
            ],
            [
               -0.40771702702702717,
               -0.38574820197953885
            ],
            [
               -0.4105195495495496,
               -0.38634103235047035
            ],
            [
               -0.41332207207207217,
               -0.38682836421827416
            ],
            [
               -0.4161245945945947,
               -0.3873031400965662
            ],
            [
               -0.4189271171171173,
               -0.38794255972692404
            ],
            [
               -0.4217296396396397,
               -0.38896261077747296
            ],
            [
               -0.4245321621621623,
               -0.39055051072496516
            ],
            [
               -0.42733468468468483,
               -0.3927975068855837
            ],
            [
               -0.4301372072072073,
               -0.39565593779195374
            ],
            [
               -0.4329397297297298,
               -0.39893773591276727
            ],
            [
               -0.4357422522522524,
               -0.4023585325783753
            ],
            [
               -0.4385447747747748,
               -0.40561634482499964
            ],
            [
               -0.4413472972972974,
               -0.40848153939027
            ],
            [
               -0.44414981981981994,
               -0.4108696662655349
            ],
            [
               -0.4469523423423425,
               -0.41287285016443
            ],
            [
               -0.44975486486486493,
               -0.4147377078040547
            ],
            [
               -0.4525573873873875,
               -0.41679442646374254
            ],
            [
               -0.45535990990991004,
               -0.41935732800393033
            ],
            [
               -0.4581624324324325,
               -0.42262678667316134
            ],
            [
               -0.46096495495495504,
               -0.4266225425416118
            ],
            [
               -0.4637674774774776,
               -0.43116907683742134
            ],
            [
               -0.46657000000000015,
               -0.43593775004690083
            ],
            [
               -0.4693725225225226,
               -0.44053297687132753
            ],
            [
               -0.47217504504504515,
               -0.4445964191740671
            ],
            [
               -0.4749775675675677,
               -0.4478982225764988
            ],
            [
               -0.47778009009009015,
               -0.45038913599933006
            ],
            [
               -0.4805826126126127,
               -0.45220016031013477
            ],
            [
               -0.48338513513513526,
               -0.45359283808905637
            ],
            [
               -0.4861876576576578,
               -0.45487802712490544
            ],
            [
               -0.48899018018018026,
               -0.4563293632556221
            ],
            [
               -0.4917927027027028,
               -0.45811725897771216
            ],
            [
               -0.49459522522522537,
               -0.4602808237222521
            ],
            [
               -0.4973977477477478,
               -0.4627417884155819
            ],
            [
               -0.5002002702702704,
               -0.4653510427443811
            ],
            [
               -0.5030027927927929,
               -0.4679491769411269
            ],
            [
               -0.5058053153153154,
               -0.4704201505140906
            ],
            [
               -0.5086078378378379,
               -0.47272202181432543
            ],
            [
               -0.5114103603603605,
               -0.47488826308612775
            ],
            [
               -0.514212882882883,
               -0.4770037926883809
            ],
            [
               -0.5170154054054055,
               -0.4791676934973502
            ],
            [
               -0.519817927927928,
               -0.4814572059026818
            ],
            [
               -0.5226204504504506,
               -0.48390466471630256
            ],
            [
               -0.525422972972973,
               -0.4864923532893528
            ],
            [
               -0.5282254954954956,
               -0.4891627941664811
            ],
            [
               -0.5310280180180181,
               -0.4918368031504806
            ],
            [
               -0.5338305405405407,
               -0.4944305330807135
            ],
            [
               -0.5366330630630631,
               -0.49686570345092107
            ],
            [
               -0.5394355855855857,
               -0.49907248669079973
            ],
            [
               -0.5422381081081082,
               -0.5009894083432335
            ],
            [
               -0.5450406306306307,
               -0.5025666798915303
            ],
            [
               -0.5478431531531532,
               -0.5037775073218812
            ],
            [
               -0.5506456756756758,
               -0.5046368310754515
            ],
            [
               -0.5534481981981982,
               -0.5052209579268896
            ],
            [
               -0.5562507207207208,
               -0.5056775834448715
            ],
            [
               -0.5590532432432433,
               -0.5062160956517082
            ],
            [
               -0.5618557657657659,
               -0.5070734293165642
            ],
            [
               -0.5646582882882883,
               -0.5084596208503183
            ],
            [
               -0.5674608108108109,
               -0.5104964089180843
            ],
            [
               -0.5702633333333335,
               -0.5131679917015646
            ],
            [
               -0.5730658558558559,
               -0.5163025492551073
            ],
            [
               -0.5758683783783785,
               -0.5195956550793409
            ],
            [
               -0.578670900900901,
               -0.5226741321330277
            ],
            [
               -0.5814734234234236,
               -0.5251852769091822
            ],
            [
               -0.584275945945946,
               -0.5268864932811709
            ],
            [
               -0.5870784684684686,
               -0.5277081189372116
            ],
            [
               -0.5898809909909911,
               -0.5277690268557154
            ],
            [
               -0.5926835135135136,
               -0.5273387436522043
            ],
            [
               -0.5954860360360361,
               -0.5267569207838921
            ],
            [
               -0.5982885585585587,
               -0.5263352935950605
            ],
            [
               -0.6010910810810811,
               -0.5262736994431771
            ],
            [
               -0.6038936036036037,
               -0.5266177216843695
            ],
            [
               -0.6066961261261262,
               -0.5272720168021529
            ],
            [
               -0.6094986486486488,
               -0.5280646390637408
            ],
            [
               -0.6123011711711712,
               -0.5288399474378854
            ],
            [
               -0.6151036936936938,
               -0.529547082382316
            ],
            [
               -0.6179062162162163,
               -0.5302914019653303
            ],
            [
               -0.6207087387387388,
               -0.5313278786933057
            ],
            [
               -0.6235112612612613,
               -0.5329946651643939
            ],
            [
               -0.6263137837837839,
               -0.5356055442162557
            ],
            [
               -0.6291163063063064,
               -0.5393349068925413
            ],
            [
               -0.6319188288288289,
               -0.5441331097099507
            ],
            [
               -0.6347213513513514,
               -0.5497019162131032
            ],
            [
               -0.637523873873874,
               -0.5555416836774993
            ],
            [
               -0.6403263963963964,
               -0.5610597673800717
            ],
            [
               -0.643128918918919,
               -0.5657104216008642
            ],
            [
               -0.6459314414414415,
               -0.569126432778511
            ],
            [
               -0.6487339639639641,
               -0.5712049712740301
            ],
            [
               -0.6515364864864865,
               -0.5721238364157482
            ],
            [
               -0.6543390090090091,
               -0.5722848919590326
            ],
            [
               -0.6571415315315317,
               -0.5722024591216013
            ],
            [
               -0.6599440540540541,
               -0.5723692905930235
            ],
            [
               -0.6627465765765767,
               -0.5731372467744833
            ],
            [
               -0.6655490990990992,
               -0.5746431782298074
            ],
            [
               -0.6683516216216216,
               -0.5767955701295477
            ],
            [
               -0.6711541441441442,
               -0.5793194227385745
            ],
            [
               -0.6739566666666668,
               -0.5818413726978302
            ],
            [
               -0.6767591891891893,
               -0.5839885759407673
            ],
            [
               -0.6795617117117118,
               -0.58547506188611
            ],
            [
               -0.6823642342342343,
               -0.5861568437102525
            ],
            [
               -0.6851667567567569,
               -0.5860485352708129
            ],
            [
               -0.6879692792792793,
               -0.585305341018393
            ],
            [
               -0.6907718018018019,
               -0.5841816454073987
            ],
            [
               -0.6935743243243244,
               -0.5829795668716806
            ],
            [
               -0.696376846846847,
               -0.5819984856508511
            ],
            [
               -0.6991793693693694,
               -0.5814920000257602
            ],
            [
               -0.701981891891892,
               -0.5816346860081136
            ],
            [
               -0.7047844144144145,
               -0.5824992526465849
            ],
            [
               -0.707586936936937,
               -0.5840454100454655
            ],
            [
               -0.7103894594594595,
               -0.5861236216507064
            ],
            [
               -0.7131919819819821,
               -0.5884977001927416
            ],
            [
               -0.7159945045045045,
               -0.590888090842195
            ],
            [
               -0.7187970270270271,
               -0.5930322475254604
            ],
            [
               -0.7215995495495496,
               -0.5947512069025496
            ],
            [
               -0.7244020720720722,
               -0.596005241575223
            ],
            [
               -0.7272045945945946,
               -0.5969196203448657
            ],
            [
               -0.7300071171171172,
               -0.597766204789101
            ],
            [
               -0.7328096396396397,
               -0.598897771813834
            ],
            [
               -0.7356121621621622,
               -0.6006468159959888
            ],
            [
               -0.7384146846846847,
               -0.603214406301483
            ],
            [
               -0.7412172072072073,
               -0.6065822642274334
            ],
            [
               -0.7440197297297299,
               -0.6104788926177172
            ],
            [
               -0.7468222522522523,
               -0.6144176768561131
            ],
            [
               -0.7496247747747748,
               -0.6178044295927119
            ],
            [
               -0.7524272972972974,
               -0.6200898627662748
            ],
            [
               -0.7552298198198198,
               -0.6209260992755867
            ],
            [
               -0.7580323423423424,
               -0.6202814808432193
            ],
            [
               -0.760834864864865,
               -0.6184770927733563
            ],
            [
               -0.7636373873873875,
               -0.6161296180360323
            ],
            [
               -0.76643990990991,
               -0.6140122558223686
            ],
            [
               -0.7692424324324325,
               -0.6128701236840108
            ],
            [
               -0.7720449549549551,
               -0.6132408661367916
            ],
            [
               -0.7748474774774775,
               -0.6153302749550158
            ],
            [
               -0.7776500000000001,
               -0.6189765639238054
            ],
            [
               -0.7804525225225226,
               -0.623710466946986
            ],
            [
               -0.7832550450450451,
               -0.6288898992473149
            ],
            [
               -0.7860575675675676,
               -0.6338665924797133
            ],
            [
               -0.7888600900900902,
               -0.6381346354816304
            ],
            [
               -0.7916626126126127,
               -0.6414194026268634
            ],
            [
               -0.7944651351351352,
               -0.6436868030088467
            ],
            [
               -0.7972676576576577,
               -0.6450797576852423
            ],
            [
               -0.8000701801801803,
               -0.6458121868048436
            ],
            [
               -0.8028727027027027,
               -0.6460628006162124
            ],
            [
               -0.8056752252252253,
               -0.6459078701894068
            ],
            [
               -0.8084777477477478,
               -0.6453153919200072
            ],
            [
               -0.8112802702702704,
               -0.6441988424847762
            ],
            [
               -0.8140827927927928,
               -0.6425057604416535
            ],
            [
               -0.8168853153153154,
               -0.6403028781646138
            ],
            [
               -0.8196878378378379,
               -0.6378202741586014
            ],
            [
               -0.8224903603603604,
               -0.6354317738019071
            ],
            [
               -0.8252928828828829,
               -0.6335723774459017
            ],
            [
               -0.8280954054054055,
               -0.6326174697047888
            ],
            [
               -0.8308979279279279,
               -0.63276436724006
            ],
            [
               -0.8337004504504505,
               -0.6339585817787647
            ],
            [
               -0.836502972972973,
               -0.6358940302930671
            ],
            [
               -0.8393054954954956,
               -0.6380925449596302
            ],
            [
               -0.842108018018018,
               -0.6400414351720471
            ],
            [
               -0.8449105405405406,
               -0.6413475923989616
            ],
            [
               -0.8477130630630632,
               -0.6418597087985436
            ],
            [
               -0.8505155855855856,
               -0.641719145910415
            ],
            [
               -0.8533181081081082,
               -0.6413220470321812
            ],
            [
               -0.8561206306306307,
               -0.6412032455090255
            ],
            [
               -0.8589231531531533,
               -0.6418772206777426
            ],
            [
               -0.8617256756756757,
               -0.6436847410295394
            ],
            [
               -0.8645281981981983,
               -0.6466916435502224
            ],
            [
               -0.8673307207207208,
               -0.6506693247193376
            ],
            [
               -0.8701332432432433,
               -0.6551606482511463
            ],
            [
               -0.8729357657657658,
               -0.6596086171208362
            ],
            [
               -0.8757382882882884,
               -0.6635067766742477
            ],
            [
               -0.8785408108108108,
               -0.6665255405561368
            ],
            [
               -0.8813433333333334,
               -0.6685784816630078
            ],
            [
               -0.8841458558558559,
               -0.6698133273814559
            ],
            [
               -0.8869483783783785,
               -0.6705367774624456
            ],
            [
               -0.8897509009009009,
               -0.671102266649019
            ],
            [
               -0.8925534234234235,
               -0.6717991724745063
            ],
            [
               -0.895355945945946,
               -0.672778271446822
            ],
            [
               -0.8981584684684685,
               -0.6740334658918987
            ],
            [
               -0.900960990990991,
               -0.6754394993375141
            ],
            [
               -0.9037635135135136,
               -0.6768266467414079
            ],
            [
               -0.9065660360360361,
               -0.6780623824925451
            ],
            [
               -0.9093685585585587,
               -0.6791100168198276
            ],
            [
               -0.9121710810810811,
               -0.6800445836527567
            ],
            [
               -0.9149736036036036,
               -0.6810227310157091
            ],
            [
               -0.9177761261261261,
               -0.6822199988044926
            ],
            [
               -0.9205786486486487,
               -0.6837599218994277
            ],
            [
               -0.9233811711711712,
               -0.685661334900971
            ],
            [
               -0.9261836936936938,
               -0.6878228537564233
            ],
            [
               -0.9289862162162162,
               -0.6900497662382965
            ],
            [
               -0.9317887387387388,
               -0.692113511386568
            ],
            [
               -0.9345912612612612,
               -0.6938228156462538
            ],
            [
               -0.9373937837837838,
               -0.6950820379689926
            ],
            [
               -0.9401963063063064,
               -0.6959172532774396
            ],
            [
               -0.9429988288288289,
               -0.6964620370064853
            ],
            [
               -0.9458013513513515,
               -0.6969086705603744
            ],
            [
               -0.9486038738738739,
               -0.6974418438199441
            ],
            [
               -0.9514063963963965,
               -0.6981771926670906
            ],
            [
               -0.9542089189189189,
               -0.6991246995728653
            ],
            [
               -0.9570114414414415,
               -0.700188214570908
            ],
            [
               -0.959813963963964,
               -0.7012003040534986
            ],
            [
               -0.9626164864864866,
               -0.7019803817679124
            ],
            [
               -0.9654190090090091,
               -0.7023971938064477
            ],
            [
               -0.9682215315315316,
               -0.7024161541781337
            ],
            [
               -0.9710240540540541,
               -0.7021175467928376
            ],
            [
               -0.9738265765765766,
               -0.7016810913384934
            ],
            [
               -0.9766290990990991,
               -0.7013426007252064
            ],
            [
               -0.9794316216216217,
               -0.7013362557258245
            ],
            [
               -0.9822341441441442,
               -0.7018392407992033
            ],
            [
               -0.9850366666666668,
               -0.7029335793053824
            ],
            [
               -0.9878391891891892,
               -0.7045940328799705
            ],
            [
               -0.9906417117117118,
               -0.7067030384050308
            ],
            [
               -0.9934442342342342,
               -0.709086302559548
            ],
            [
               -0.9962467567567568,
               -0.7115578441986572
            ],
            [
               -0.9990492792792793,
               -0.7139619681433711
            ],
            [
               -1.0018518018018019,
               -0.7162017509595862
            ],
            [
               -1.0046543243243244,
               -0.7182481100915259
            ],
            [
               -1.0074568468468468,
               -0.7201289593354647
            ],
            [
               -1.0102593693693693,
               -0.7219029073881158
            ],
            [
               -1.0130618918918919,
               -0.7236253952018541
            ],
            [
               -1.0158644144144144,
               -0.7253165787193867
            ],
            [
               -1.018666936936937,
               -0.7269396117552234
            ],
            [
               -1.0214694594594596,
               -0.728395569804082
            ],
            [
               -1.024271981981982,
               -0.7295375722976911
            ],
            [
               -1.0270745045045047,
               -0.7302023163000788
            ],
            [
               -1.029877027027027,
               -0.7302529395626567
            ],
            [
               -1.0326795495495495,
               -0.7296236959606972
            ],
            [
               -1.035482072072072,
               -0.7283551962608159
            ],
            [
               -1.0382845945945947,
               -0.726609648995417
            ],
            [
               -1.0410871171171172,
               -0.7246589449727165
            ],
            [
               -1.0438896396396395,
               -0.7228442404723936
            ],
            [
               -1.046692162162162,
               -0.7215128304434564
            ],
            [
               -1.0494946846846847,
               -0.720944854098369
            ],
            [
               -1.0522972072072072,
               -0.7212867856534155
            ],
            [
               -1.0550997297297298,
               -0.7225091036795226
            ],
            [
               -1.0579022522522523,
               -0.7244012870502283
            ],
            [
               -1.0607047747747749,
               -0.7266089367212458
            ],
            [
               -1.0635072972972974,
               -0.7287072673523818
            ],
            [
               -1.06630981981982,
               -0.7302952406220746
            ],
            [
               -1.0691123423423423,
               -0.7310881350684675
            ],
            [
               -1.0719148648648649,
               -0.7309855023048837
            ],
            [
               -1.0747173873873874,
               -0.7300968729041897
            ],
            [
               -1.07751990990991,
               -0.7287180512695153
            ],
            [
               -1.0803224324324325,
               -0.7272636084568755
            ],
            [
               -1.0831249549549549,
               -0.7261726699566067
            ],
            [
               -1.0859274774774774,
               -0.7258119842337412
            ],
            [
               -1.08873,
               -0.7264005161982694
            ],
            [
               -1.0915325225225225,
               -0.7279733512211335
            ],
            [
               -1.094335045045045,
               -0.730391439790615
            ],
            [
               -1.0971375675675676,
               -0.7333910162732435
            ],
            [
               -1.0999400900900902,
               -0.736656147600252
            ],
            [
               -1.1027426126126127,
               -0.7398928065992212
            ],
            [
               -1.1055451351351353,
               -0.7428844280644817
            ],
            [
               -1.1083476576576576,
               -0.7455163243339262
            ],
            [
               -1.1111501801801802,
               -0.7477670419568467
            ],
            [
               -1.1139527027027027,
               -0.7496752127135677
            ],
            [
               -1.1167552252252253,
               -0.7512973653254287
            ],
            [
               -1.1195577477477479,
               -0.7526734519074005
            ],
            [
               -1.1223602702702702,
               -0.7538123386777451
            ],
            [
               -1.1251627927927927,
               -0.754700960945969
            ],
            [
               -1.1279653153153153,
               -0.7553313001537203
            ],
            [
               -1.1307678378378379,
               -0.7557321362345713
            ],
            [
               -1.1335703603603604,
               -0.7559901658566972
            ],
            [
               -1.136372882882883,
               -0.756248411054453
            ],
            [
               -1.1391754054054055,
               -0.7566778018414313
            ],
            [
               -1.141977927927928,
               -0.7574277554644913
            ],
            [
               -1.1447804504504504,
               -0.7585701381053647
            ],
            [
               -1.147582972972973,
               -0.7600552074312728
            ],
            [
               -1.1503854954954955,
               -0.7616963737661744
            ],
            [
               -1.153188018018018,
               -0.7631931549915361
            ],
            [
               -1.1559905405405406,
               -0.7641906449461608
            ],
            [
               -1.1587930630630632,
               -0.7643624810878056
            ],
            [
               -1.1615955855855855,
               -0.7634961904190785
            ],
            [
               -1.164398108108108,
               -0.7615575318940253
            ],
            [
               -1.1672006306306306,
               -0.7587149545454175
            ],
            [
               -1.1700031531531532,
               -0.755315460737694
            ],
            [
               -1.1728056756756757,
               -0.7518161979373499
            ],
            [
               -1.1756081981981983,
               -0.748688291157698
            ],
            [
               -1.1784107207207208,
               -0.7463172417384711
            ],
            [
               -1.1812132432432432,
               -0.7449253436767553
            ],
            [
               -1.1840157657657657,
               -0.7445356010132007
            ],
            [
               -1.1868182882882883,
               -0.7449852100908914
            ],
            [
               -1.1896208108108108,
               -0.7459830316362657
            ],
            [
               -1.1924233333333334,
               -0.747193521566833
            ],
            [
               -1.195225855855856,
               -0.7483227601100446
            ],
            [
               -1.1980283783783783,
               -0.7491824932525644
            ],
            [
               -1.2008309009009008,
               -0.749715392660091
            ],
            [
               -1.2036334234234234,
               -0.7499768976418957
            ],
            [
               -1.206435945945946,
               -0.7500824098801777
            ],
            [
               -1.2092384684684685,
               -0.7501392369113529
            ],
            [
               -1.212040990990991,
               -0.7501872713094251
            ],
            [
               -1.2148435135135136,
               -0.7501694696945949
            ],
            [
               -1.2176460360360362,
               -0.7499435425035383
            ],
            [
               -1.2204485585585585,
               -0.7493327501011016
            ],
            [
               -1.223251081081081,
               -0.7482004590980289
            ],
            [
               -1.2260536036036036,
               -0.7465243155803987
            ],
            [
               -1.2288561261261262,
               -0.7444444579381901
            ],
            [
               -1.2316586486486487,
               -0.742266839450082
            ],
            [
               -1.2344611711711713,
               -0.7404156779238251
            ],
            [
               -1.2372636936936936,
               -0.7393444840481518
            ],
            [
               -1.2400662162162162,
               -0.7394283231912007
            ],
            [
               -1.2428687387387387,
               -0.7408667650099283
            ],
            [
               -1.2456712612612613,
               -0.7436250778712123
            ],
            [
               -1.2484737837837838,
               -0.7474309972536342
            ],
            [
               -1.2512763063063064,
               -0.7518288229347625
            ],
            [
               -1.254078828828829,
               -0.7562763955152554
            ],
            [
               -1.2568813513513515,
               -0.7602586479738918
            ],
            [
               -1.2596838738738738,
               -0.7633875694612995
            ],
            [
               -1.2624863963963964,
               -0.7654636723568895
            ],
            [
               -1.265288918918919,
               -0.766486612178658
            ],
            [
               -1.2680914414414415,
               -0.7666183115151544
            ],
            [
               -1.270893963963964,
               -0.7661156352315648
            ],
            [
               -1.2736964864864866,
               -0.7652569436543306
            ],
            [
               -1.276499009009009,
               -0.7642855406919684
            ],
            [
               -1.2793015315315315,
               -0.763383955349648
            ],
            [
               -1.282104054054054,
               -0.7626796858418103
            ],
            [
               -1.2849065765765766,
               -0.7622705126977396
            ],
            [
               -1.2877090990990991,
               -0.7622504550710685
            ],
            [
               -1.2905116216216217,
               -0.7627185695994578
            ],
            [
               -1.2933141441441443,
               -0.7637616688166784
            ],
            [
               -1.2961166666666666,
               -0.7654152478191332
            ],
            [
               -1.2989191891891891,
               -0.767619196377781
            ],
            [
               -1.3017217117117117,
               -0.7701910563231864
            ],
            [
               -1.3045242342342342,
               -0.7728365382913327
            ],
            [
               -1.3073267567567568,
               -0.7752050049570025
            ],
            [
               -1.3101292792792794,
               -0.7769804612363325
            ],
            [
               -1.312931801801802,
               -0.7779824348862792
            ],
            [
               -1.3157343243243242,
               -0.778242387701674
            ],
            [
               -1.3185368468468468,
               -0.7780242277666882
            ],
            [
               -1.3213393693693694,
               -0.7777724407747413
            ],
            [
               -1.324141891891892,
               -0.7779942774620052
            ],
            [
               -1.3269444144144145,
               -0.7791059767989807
            ],
            [
               -1.329746936936937,
               -0.7812888869729486
            ],
            [
               -1.3325494594594596,
               -0.7844032322927952
            ],
            [
               -1.335351981981982,
               -0.7879931805984373
            ],
            [
               -1.3381545045045045,
               -0.7913901998463442
            ],
            [
               -1.340957027027027,
               -0.7938904650677352
            ],
            [
               -1.3437595495495496,
               -0.7949564504786168
            ],
            [
               -1.3465620720720721,
               -0.7943817717066419
            ],
            [
               -1.3493645945945947,
               -0.7923664319701407
            ],
            [
               -1.352167117117117,
               -0.7894752955219924
            ],
            [
               -1.3549696396396396,
               -0.786488301556763
            ],
            [
               -1.3577721621621621,
               -0.7841853581940101
            ],
            [
               -1.3605746846846847,
               -0.7831306518944641
            ],
            [
               -1.3633772072072072,
               -0.7835226554782606
            ],
            [
               -1.3661797297297298,
               -0.7851562683936493
            ],
            [
               -1.3689822522522523,
               -0.7875082192884426
            ],
            [
               -1.3717847747747747,
               -0.7899173762603513
            ],
            [
               -1.3745872972972972,
               -0.7918009135253572
            ],
            [
               -1.3773898198198198,
               -0.7928357150187963
            ],
            [
               -1.3801923423423423,
               -0.7930461080907212
            ],
            [
               -1.382994864864865,
               -0.7927704250908172
            ],
            [
               -1.3857973873873874,
               -0.7925196972227446
            ],
            [
               -1.38859990990991,
               -0.7927783494047969
            ],
            [
               -1.3914024324324323,
               -0.7938166551692798
            ],
            [
               -1.394204954954955,
               -0.7955809591195602
            ],
            [
               -1.3970074774774774,
               -0.7977012512942017
            ],
            [
               -1.39981,
               -0.7996153012604272
            ]
         ]
      }
   ]
}
