# Supplementary material for: Isolation of a planar π-aromatic Bi5− ring in a cobalt-based inverse-sandwich-type complex
Source: Nat Chem. 2025 Jan 20;17(4):547–55. doi: 10.1038/s41557-024-01713-8 (PMC11964920; doi:10.1038/s41557-024-01713-8)
Supplement: Supplementary file 4 — Original magnetic data of compound 1 and origin file of Fig. 3. [file 41557_2024_1713_MOESM4_ESM.zip › sr_and_T/32.csv]

comment	corrected Loops
temperature	1.3
sr	0.064
angle	0
trans	0
B	M
-1.3999	-0.8187859356767508
-1.3970974874874873	-0.8177076988081937
-1.394294974974975	-0.8163558419675805
-1.3914924624624623	-0.8149451647833879
-1.3886899499499499	-0.8136473688444505
-1.3858874374374373	-0.8125412447903986
-1.3830849249249249	-0.8115944910776678
-1.3802824124124122	-0.8106826555656892
-1.3774798998998998	-0.8096383545365271
-1.3746773873873872	-0.8083140010644909
-1.3718748748748748	-0.8066372442129044
-1.3690723623623622	-0.80464150491243
-1.3662698498498498	-0.8024630796315573
-1.3634673373373372	-0.8003078350511112
-1.3606648248248248	-0.7984002979567411
-1.3578623123123121	-0.7969325219498868
-1.3550597997997997	-0.7960281406679688
-1.3522572872872871	-0.7957296960159663
-1.3494547747747747	-0.7960078668184749
-1.346652262262262	-0.7967835129756617
-1.3438497497497497	-0.7979504966868118
-1.341047237237237	-0.7993899518724985
-1.3382447247247247	-0.8009735041253672
-1.335442212212212	-0.8025605637338464
-1.3326396996996996	-0.8039995105390623
-1.329837187187187	-0.8051418716486534
-1.3270346746746746	-0.8058723368325811
-1.324232162162162	-0.8061480965523531
-1.3214296496496496	-0.8060326420096808
-1.318627137137137	-0.8057059961093316
-1.3158246246246246	-0.8054377748460029
-1.313022112112112	-0.8055210001767723
-1.3102195995995995	-0.8061796473311895
-1.307417087087087	-0.8074760295532344
-1.3046145745745745	-0.809249856013027
-1.301812062062062	-0.8111158553381546
-1.2990095495495495	-0.812531571573865
-1.2962070370370369	-0.8129254786785534
-1.2934045245245245	-0.8118547242577991
-1.2906020120120119	-0.8091487884140243
-1.2877994994994995	-0.8049951741544898
-1.2849969869869868	-0.7999369390678335
-1.2821944744744744	-0.7947758458171343
-1.2793919619619618	-0.7904019977838359
-1.2765894494494494	-0.7875926178890296
-1.2737869369369368	-0.7868322326281436
-1.2709844244244244	-0.788200889197475
-1.2681819119119118	-0.7913579720669526
-1.2653793993993994	-0.7956227381021719
-1.2625768868868867	-0.8001270709979031
-1.2597743743743743	-0.8039987977333363
-1.2569718618618617	-0.806529775573718
-1.2541693493493493	-0.8072919908476655
-1.2513668368368367	-0.8061830521781839
-1.2485643243243243	-0.803403109928094
-1.2457618118118117	-0.7993816945746592
-1.2429592992992993	-0.7946807713341182
-1.2401567867867866	-0.7898985724234533
-1.2373542742742742	-0.7855901305370703
-1.2345517617617616	-0.7822096769547537
-1.2317492492492492	-0.7800719996778334
-1.2289467367367366	-0.7793273588080707
-1.2261442242242242	-0.7799475133160221
-1.2233417117117116	-0.7817259793737714
-1.2205391991991992	-0.7842996796930133
-1.2177366866866866	-0.7871982338872656
-1.2149341741741742	-0.7899202865037371
-1.2121316616616615	-0.7920255792123516
-1.2093291491491491	-0.7932214624176337
-1.2065266366366365	-0.7934182980935673
-1.203724124124124	-0.7927331306044554
-1.2009216116116115	-0.7914350537277124
-1.198119099099099	-0.789844928837762
-1.1953165865865865	-0.7882197774426922
-1.192514074074074	-0.7866611641094201
-1.1897115615615614	-0.785082518875859
-1.186909049049049	-0.783252513368196
-1.1841065365365364	-0.780905335709559
-1.181304024024024	-0.7778828095099712
-1.1785015115115114	-0.7742573981946355
-1.175698998998999	-0.7703861474984586
-1.1728964864864864	-0.7668649335377118
-1.170093973973974	-0.7643848463676453
-1.1672914614614613	-0.7635277681720722
-1.164488948948949	-0.7645639198305436
-1.1616864364364363	-0.7673204274101153
-1.158883923923924	-0.7711729488156647
-1.1560814114114113	-0.7751761100056529
-1.153278898898899	-0.7783039203077744
-1.1504763863863863	-0.7797330475970499
-1.1476738738738739	-0.7790831697316092
-1.1448713613613613	-0.7765370097057791
-1.1420688488488488	-0.7727967967275151
-1.1392663363363362	-0.7688837581157337
-1.1364638238238238	-0.7658371359867577
-1.1336613113113112	-0.7644028173590522
-1.1308587987987986	-0.7648074729012446
-1.1280562862862862	-0.7666894311331096
-1.1252537737737738	-0.7692096139720734
-1.1224512612612612	-0.7713097199618797
-1.1196487487487485	-0.7720384016913744
-1.1168462362362361	-0.7708444665184491
-1.1140437237237237	-0.7677462802963799
-1.111241211211211	-0.7633254448961664
-1.1084386986986985	-0.7585480349053533
-1.105636186186186	-0.7544705541060515
-1.1028336736736737	-0.751923158912569
-1.100031161161161	-0.7512685190612691
-1.0972286486486484	-0.7523094714598086
-1.094426136136136	-0.7543708485559348
-1.0916236236236236	-0.7565260602051864
-1.088821111111111	-0.7578946290100876
-1.0860185985985984	-0.7579166474617476
-1.083216086086086	-0.7565197410804589
-1.0804135735735736	-0.7541296800226522
-1.077611061061061	-0.7515253364548686
-1.0748085485485483	-0.7495863414211694
-1.072006036036036	-0.7490129012670614
-1.0692035235235235	-0.7501029454866657
-1.066401011011011	-0.7526515477278548
-1.0635984984984983	-0.7559988591388833
-1.060795985985986	-0.759208301651451
-1.0579934734734735	-0.7613201157686165
-1.0551909609609609	-0.7616068461541243
-1.0523884484484483	-0.7597610559940964
-1.0495859359359359	-0.755968622665554
-1.0467834234234235	-0.7508550843072725
-1.0439809109109108	-0.7453269925660815
-1.0411783983983982	-0.7403554612410266
-1.0383758858858858	-0.7367592529803202
-1.0355733733733734	-0.7350389865833398
-1.0327708608608608	-0.7352960614802349
-1.0299683483483482	-0.7372461021359265
-1.0271658358358358	-0.7403139694497742
-1.0243633233233234	-0.7437809460347657
-1.0215608108108107	-0.7469471866070552
-1.0187582982982981	-0.7492738397341037
-1.0159557857857857	-0.7504773817316908
-1.0131532732732733	-0.7505608402694433
-1.0103507607607607	-0.7497800326727768
-1.007548248248248	-0.7485555856787269
-1.0047457357357357	-0.7473517623362096
-1.0019432232232233	-0.7465496874361106
-0.9991407107107106	-0.7463442243665184
-0.9963381981981981	-0.7466895782118201
-0.9935356856856856	-0.7473085402639972
-0.9907331731731731	-0.747765402526823
-0.9879306606606606	-0.7475859026313469
-0.9851281481481481	-0.7463933965851615
-0.9823256356356356	-0.744023350404216
-0.9795231231231231	-0.7405814632071086
-0.9767206106106106	-0.7364248064254664
-0.973918098098098	-0.7320673017376103
-0.9711155855855855	-0.7280345815809126
-0.968313073073073	-0.7247112365747241
-0.9655105605605605	-0.7222290870849091
-0.962708048048048	-0.7204352691054428
-0.9599055355355355	-0.7189553826938451
-0.957103023023023	-0.7173363679136013
-0.9543005105105105	-0.7152258533597027
-0.951497997997998	-0.7125291345279714
-0.9486954854854854	-0.7094879519518935
-0.9458929729729728	-0.7066472631080347
-0.9430904604604604	-0.7047111932209997
-0.9402879479479478	-0.7043264245844345
-0.9374854354354354	-0.7058581332544638
-0.9346829229229228	-0.7092306001974724
-0.9318804104104104	-0.713888344385686
-0.9290778978978977	-0.7188982256142424
-0.9262753853853853	-0.7231692197274846
-0.9234728728728727	-0.7257284951772487
-0.9206703603603603	-0.7259726768630197
-0.9178678478478477	-0.7238187697695977
-0.9150653353353353	-0.7197089519969131
-0.9122628228228227	-0.7144681642082769
-0.9094603103103103	-0.7090588551505852
-0.9066577977977976	-0.7043087052392065
-0.9038552852852852	-0.7006944256424945
-0.9010527727727726	-0.6982455102589
-0.8982502602602602	-0.696592502929031
-0.8954477477477477	-0.6951379118006675
-0.8926452352352352	-0.6932895676626332
-0.8898427227227227	-0.6906783368466001
-0.8870402102102102	-0.6872900642973827
-0.8842376976976977	-0.6834721793155285
-0.8814351851851852	-0.6798178613633863
-0.8786326726726726	-0.6769706579573187
-0.8758301601601601	-0.6754168138134342
-0.8730276476476476	-0.6753337737547438
-0.8702251351351351	-0.6765418329221367
-0.8674226226226226	-0.6785698033222158
-0.8646201101101101	-0.6808075396494968
-0.8618175975975975	-0.6826910531763806
-0.859015085085085	-0.683858333883347
-0.8562125725725724	-0.6842274829561839
-0.8534100600600599	-0.6839776584751909
-0.8506075475475474	-0.6834470004981754
-0.8478050350350349	-0.682988397433699
-0.8450025225225224	-0.6828349950783061
-0.8422000100100099	-0.6830199535063186
-0.8393974974974974	-0.6833729123853767
-0.8365949849849849	-0.6835875945341583
-0.8337924724724723	-0.6833311618608717
-0.8309899599599598	-0.68235436386026
-0.8281874474474473	-0.6805653005646581
-0.8253849349349348	-0.6780461429621578
-0.8225824224224223	-0.6750143784530094
-0.8197799099099098	-0.6717494800566226
-0.8169773973973973	-0.6685154584388604
-0.8141748848848848	-0.6655068514210922
-0.8113723723723723	-0.6628325874068028
-0.8085698598598597	-0.6605348679757237
-0.8057673473473472	-0.6586260269190094
-0.8029648348348347	-0.6571208271963953
-0.8001623223223222	-0.6560466060623635
-0.7973598098098097	-0.6554264241469534
-0.7945572972972972	-0.6552450714276845
-0.7917547847847847	-0.6554178492981164
-0.7889522722722722	-0.6557828894235005
-0.7861497597597596	-0.6561286892273204
-0.7833472472472471	-0.6562530735165695
-0.7805447347347346	-0.6560343197971998
-0.7777422222222221	-0.6554864046126838
-0.7749397097097096	-0.65477251319915
-0.7721371971971971	-0.6541641322684166
-0.7693346846846846	-0.6539528057286552
-0.7665321721721721	-0.654340680137969
-0.7637296596596596	-0.6553468493905581
-0.760927147147147	-0.6567644972002911
-0.7581246346346345	-0.6581888461934471
-0.755322122122122	-0.6591127234677963
-0.7525196096096095	-0.6590631509671605
-0.749717097097097	-0.6577371369170151
-0.7469145845845845	-0.6550934490568265
-0.744112072072072	-0.6513704286949709
-0.7413095595595595	-0.647023485080485
-0.738507047047047	-0.642601735875828
-0.7357045345345344	-0.6386024669403849
-0.7329020220220219	-0.6353481740949118
-0.7300995095095094	-0.6329220926057979
-0.7272969969969969	-0.6311777524593842
-0.7244944844844844	-0.6298135950432553
-0.7216919719719719	-0.6284836314032103
-0.7188894594594594	-0.6269061822934314
-0.7160869469469469	-0.6249373256938051
-0.7132844344344343	-0.6225912240140528
-0.7104819219219218	-0.6200096201524767
-0.7076794094094093	-0.6173998025602041
-0.7048768968968968	-0.6149682253866373
-0.7020743843843843	-0.6128735849408511
-0.6992718718718718	-0.6112108798496385
-0.6964693593593593	-0.6100225978578362
-0.6936668468468468	-0.6093214086945016
-0.6908643343343343	-0.609105509232041
-0.6880618218218217	-0.6093541526058304
-0.6852593093093092	-0.6100037418805124
-0.6824567967967967	-0.6109181137576407
-0.6796542842842842	-0.6118738610033703
-0.6768517717717717	-0.6125787442580903
-0.6740492592592592	-0.612728689130889
-0.6712467467467467	-0.6120912168991035
-0.6684442342342342	-0.6105877817272565
-0.6656417217217216	-0.608341527242843
-0.6628392092092091	-0.6056643303436053
-0.6600366966966966	-0.6029764232502719
-0.6572341841841841	-0.600677028264464
-0.6544316716716716	-0.5990059531291827
-0.6516291591591591	-0.5979450770088208
-0.6488266466466466	-0.5972001939041685
-0.6460241341341341	-0.5962790991207878
-0.6432216216216216	-0.5946486906249993
-0.640419109109109	-0.5919236840861537
-0.6376165965965965	-0.5880236622818309
-0.634814084084084	-0.5832405967192065
-0.6320115715715715	-0.5781854463588294
-0.629209059059059	-0.5736220651925958
-0.6264065465465465	-0.570236281080652
-0.623604034034034	-0.5684136504105037
-0.6208015215215215	-0.5681011875893232
-0.617999009009009	-0.5688043225815334
-0.6151964964964964	-0.5697274245577626
-0.6123939839839839	-0.5700183352386698
-0.6095914714714714	-0.5690407119930905
-0.6067889589589589	-0.5665855807674651
-0.6039864464464464	-0.5629504615737397
-0.6011839339339339	-0.5588559709665444
-0.5983814214214214	-0.5552226043483037
-0.5955789089089089	-0.5528769597027945
-0.5927763963963963	-0.5522812212653561
-0.5899738838838838	-0.5533736720992852
-0.5871713713713713	-0.5555729475883635
-0.5843688588588588	-0.5579460595181405
-0.5815663463463463	-0.5594872978791534
-0.5787638338338338	-0.5594194821789875
-0.5759613213213213	-0.5574224241403098
-0.5731588088088088	-0.5537178698712952
-0.5703562962962963	-0.5489872316762408
-0.5675537837837837	-0.5441522624004962
-0.5647512712712712	-0.5400916102398592
-0.5619487587587587	-0.5373840960340761
-0.5591462462462462	-0.536157383178522
-0.5563437337337337	-0.5360834624695576
-0.5535412212212212	-0.536513295293757
-0.5507387087087087	-0.5366988097291794
-0.5479361961961962	-0.5360256894330633
-0.5451336836836836	-0.5341823431498471
-0.5423311711711711	-0.5312170065429827
-0.5395286586586586	-0.5274757146790845
-0.5367261461461461	-0.5234541344465116
-0.5339236336336336	-0.5196221621253962
-0.5311211211211211	-0.5162837198951009
-0.5283186086086086	-0.5135155947605217
-0.5255160960960961	-0.5111965602287467
-0.5227135835835836	-0.5091040816156129
-0.519911071071071	-0.5070330916763135
-0.5171085585585585	-0.5048873548009232
-0.514306046046046	-0.5027091636877341
-0.5115035335335335	-0.5006406763588198
-0.508701021021021	-0.4988388689071053
-0.5058985085085085	-0.4973846073004385
-0.503095995995996	-0.49622773687230753
-0.5002934834834833	-0.4951941723069004
-0.49749097097097084	-0.49405432420769607
-0.4946884584584583	-0.4926255455374286
-0.4918859459459458	-0.49086533283170736
-0.4890834334334333	-0.4889133438853516
-0.4862809209209208	-0.48705878643512096
-0.4834784084084083	-0.48563859666697357
-0.48067589589589577	-0.4849001103105243
-0.47787338338338325	-0.48487863887236243
-0.47507087087087074	-0.4853386295631444
-0.47226835835835823	-0.48580682514401347
-0.4694658458458457	-0.4856939065267712
-0.4666633333333332	-0.4844688742156567
-0.4638608208208207	-0.481829681356631
-0.4610583083083082	-0.47781223244667376
-0.4582557957957957	-0.47279882698548564
-0.45545328328328316	-0.46742017325682145
-0.45265077077077065	-0.46238082179146617
-0.44984825825825814	-0.45826379426502634
-0.4470457457457456	-0.4553772070115935
-0.4442432332332331	-0.4536913220229763
-0.4414407207207206	-0.4528837129622498
-0.4386382082082081	-0.4524738246661288
-0.4358356956956956	-0.45199874138108015
-0.43303318318318307	-0.45116951316115744
-0.43023067067067056	-0.44995591463352086
-0.42742815815815804	-0.44857364751416257
-0.42462564564564553	-0.44738231045994475
-0.421823133133133	-0.446732880468443
-0.4190206206206205	-0.4468195742129279
-0.416218108108108	-0.44758765163253794
-0.4134155955955955	-0.44872778349156933
-0.410613083083083	-0.4497569174938953
-0.40781057057057046	-0.45015615288342886
-0.40500805805805795	-0.4495181139287003
-0.40220554554554544	-0.4476554259060966
-0.39940303303303293	-0.44463760350628606
-0.3966005205205205	-0.44074960885440767
-0.3937980080080079	-0.4363918804747328
-0.3909954954954955	-0.43195944275716597
-0.3881929829829829	-0.4277410959642925
-0.3853904704704705	-0.4238684975371249
-0.38258795795795786	-0.4203243031681519
-0.37978544544544546	-0.4169966899509256
-0.37698293293293283	-0.4137526791586736
-0.37418042042042043	-0.41049971022300874
-0.3713779079079078	-0.407214013918143
-0.3685753953953954	-0.4039309409895259
-0.3657728828828828	-0.4007092847268498
-0.3629703703703704	-0.39759182779440755
-0.36016785785785776	-0.3945839189623544
-0.35736534534534536	-0.3916614548143546
-0.35456283283283274	-0.38880401741908904
-0.35176032032032034	-0.38603509911335504
-0.3489578078078077	-0.38344562039595126
-0.3461552952952953	-0.3811822764903751
-0.3433527827827827	-0.37939695220424124
-0.3405502702702703	-0.37817174394080383
-0.33774775775775767	-0.3774483554423376
-0.33494524524524527	-0.37699428326056356
-0.33214273273273265	-0.3764286371144721
-0.32934022022022025	-0.37531016313334725
-0.3265377077077076	-0.37326604829958715
-0.323735195195195	-0.3701214011378215
-0.3209326826826826	-0.3659836118303667
-0.31813017017017	-0.3612464277017788
-0.3153276576576576	-0.3565029983067228
-0.31252514514514496	-0.35238754357777097
-0.30972263263263256	-0.3493911984948606
-0.30692012012011993	-0.34770952139377614
-0.30411760760760753	-0.3471721375202446
-0.3013150950950949	-0.34728050673395755
-0.2985125825825825	-0.3473455265605508
-0.2957100700700699	-0.3466839760973787
-0.2929075575575575	-0.34481285442819404
-0.29010504504504486	-0.3415805520542498
-0.28730253253253246	-0.3371939402713769
-0.28450002002001984	-0.3321343634064045
-0.28169750750750744	-0.3269918734313358
-0.2788949949949948	-0.3222736044301617
-0.2760924824824824	-0.3182499517853546
-0.2732899699699698	-0.314888575152874
-0.2704874574574574	-0.3118958605757059
-0.26768494494494477	-0.30884873700723386
-0.26488243243243237	-0.30536917162189253
-0.26207991991991975	-0.30127963745848335
-0.25927740740740735	-0.29668502606434516
-0.2564748948948947	-0.291952264525756
-0.2536723823823823	-0.2875943518068395
-0.2508698698698697	-0.28409848221278494
-0.2480673573573573	-0.2817571557234854
-0.24526484484484468	-0.280560239869115
-0.24246233233233228	-0.28018531810377506
-0.23965981981981965	-0.2800904850010995
-0.23685730730730725	-0.2796793438873337
-0.23405479479479463	-0.278483917270463
-0.23125228228228223	-0.2763054395136359
-0.2284497697697696	-0.2732672501516122
-0.2256472572572572	-0.2697632217372005
-0.22284474474474458	-0.2663194257962907
-0.22004223223223218	-0.2634146822806826
-0.21723971971971956	-0.261318223890097
-0.21443720720720716	-0.25999619356426823
-0.21163469469469454	-0.2591157036609569
-0.20883218218218214	-0.25814363668158985
-0.2060296696696695	-0.2565076860075138
-0.2032271571571571	-0.2537687457534182
-0.2004246446446445	-0.2497520505586937
-0.1976221321321321	-0.24459922048179433
-0.19481961961961947	-0.2387291017164626
-0.19201710710710707	-0.23272331823420117
-0.18921459459459444	-0.2271738506655568
-0.18641208208208204	-0.2225384952096367
-0.18360956956956942	-0.21904399661541557
-0.18080705705705702	-0.21665902454013258
-0.1780045445445444	-0.21513643896699036
-0.175202032032032	-0.21410402358132136
-0.17239951951951937	-0.2131711721477904
-0.16959700700700697	-0.21201870924169158
-0.16679449449449435	-0.21044900411833017
-0.16399198198198195	-0.20838947316509066
-0.16118946946946933	-0.2058586351270873
-0.15838695695695693	-0.2029148033495593
-0.1555844444444443	-0.1996102217550581
-0.1527819319319319	-0.1959679524423012
-0.14997941941941928	-0.19198782371210849
-0.14717690690690688	-0.1876755531253313
-0.14437439439439426	-0.18308008700976647
-0.14157188188188186	-0.17832114640389235
-0.13876936936936923	-0.17359259925017428
-0.13596685685685683	-0.16913599079846803
-0.1331643443443442	-0.1651892130601566
-0.1303618318318318	-0.16192432020279385
-0.1275593193193192	-0.1593930730364322
-0.12475680680680679	-0.1574976283311909
-0.12195429429429416	-0.1559973686313822
-0.11915178178178176	-0.154553171422042
-0.11634926926926914	-0.15280021733333488
-0.11354675675675674	-0.15043248788670588
-0.11074424424424412	-0.14727842489995863
-0.10794173173173172	-0.1433486716913091
-0.1051392192192191	-0.13884297881289093
-0.10233670670670669	-0.13411274433311332
-0.09953419419419407	-0.12958609006942007
-0.09673168168168167	-0.12567146046499938
-0.09392916916916905	-0.12266135861067279
-0.09112665665665665	-0.12065860217844043
-0.08832414414414402	-0.1195430157328497
-0.08552163163163162	-0.11898757499868945
-0.082719119119119	-0.11852158013763853
-0.0799166066066066	-0.11762711480169957
-0.07711409409409398	-0.11584668295565786
-0.07431158158158158	-0.11287680736064559
-0.07150906906906895	-0.10862560583527764
-0.06870655655655655	-0.10322136786131081
-0.06590404404404393	-0.09697171670844767
-0.06310153153153153	-0.09028569123518054
-0.06029901901901891	-0.08358041117898024
-0.057496506506506506	-0.07719714446662213
-0.054693993993993884	-0.07134758460879681
-0.05189148148148148	-0.06610116370307834
-0.04908896896896886	-0.06141137792230994
-0.04628645645645646	-0.05716747799808153
-0.04348394394394384	-0.053251231809550104
-0.040681431431431436	-0.04957893654673162
-0.037878918918918814	-0.04611617103640836
-0.03507640640640641	-0.04286426295957896
-0.03227389389389379	-0.03982889172654053
-0.02947138138138139	-0.03698836477119616
-0.026668868868868767	-0.03427908113584388
-0.023866356356356366	-0.0316083050110616
-0.021063843843843744	-0.02889219285314676
-0.018261331331331343	-0.026104634797971538
-0.01545881881881872	-0.023314877956729818
-0.01265630630630632	-0.020692644355599754
-0.009853793793793697	-0.01846919204425035
-0.007051281281281296	-0.016858762635995284
-0.004248768768768674	-0.015961718891961352
-0.001446256256256273	-0.015682102149169985
0.0013562562562563496	-0.015693351999939875
0.00415876876876875	-0.015474800417540957
0.006961281281281373	-0.014420721278794402
0.009763793793793774	-0.011999310193384516
0.012566306306306396	-0.00791897978848205
0.015368818818818797	-0.0022510326383126666
0.01817133133133142	0.004534910006151416
0.02097384384384382	0.011644289705182331
0.023776356356356443	0.01813039213667661
0.026578868868868843	0.023126364658636767
0.029381381381381466	0.02607545745650125
0.03218389389389387	0.0268946426401383
0.03498640640640649	0.02602208301273201
0.03778891891891911	0.02432965153106076
0.04059143143143151	0.022919194781524432
0.043393943943944135	0.022854488459650657
0.046196456456456536	0.024899864809108718
0.04899896896896916	0.029335441757466607
0.05180148148148156	0.03589787302413655
0.05460399399399418	0.04386067213183026
0.05740650650650658	0.052229666977717804
0.060209019019019205	0.059998230165778876
0.0630115315315316	0.06639239610359454
0.06581404404404423	0.0710415730397751
0.06861655655655663	0.07403398787983995
0.07141906906906925	0.07584978216291377
0.07422158158158165	0.07719857981887474
0.07702409409409428	0.07881258734850194
0.07982660660660668	0.08125445456899444
0.0826291191191193	0.08478994288813463
0.0854316316316317	0.08935287021329186
0.08823414414414432	0.09460148490310272
0.09103665665665672	0.1000401512008558
0.09383916916916935	0.10516515305551488
0.09664168168168175	0.1095919812190374
0.09944419419419437	0.11313262611120961
0.10224670670670677	0.1158103491232585
0.10504921921921939	0.11781940949934433
0.10785173173173179	0.1194519268734574
0.11065424424424442	0.12101949299864395
0.11345675675675682	0.12279279797360193
0.11625926926926944	0.12497119841572257
0.11906178178178184	0.12768068973383923
0.12186429429429446	0.13098825177696477
0.12466680680680686	0.13491657490361042
0.12746931931931949	0.1394466257590377
0.13027183183183189	0.14450444482360514
0.1330743443443445	0.14993906894401737
0.1358768568568569	0.155506139676776
0.13867936936936953	0.16087330449295145
0.14148188188188193	0.16565794065465544
0.14428439439439456	0.16949667336656243
0.14708690690690696	0.17213335499205645
0.14988941941941958	0.17350218614383256
0.15269193193193198	0.17377934669264394
0.1554944444444446	0.1733816902665457
0.158296956956957	0.17290386261096008
0.16109946946946962	0.1730022353551781
0.16390198198198203	0.17425036349079465
0.16670449449449465	0.17700126889142254
0.16950700700700705	0.1812931668794564
0.17230951951951967	0.18682629927775213
0.17511203203203207	0.19302127477556072
0.1779145445445447	0.1991481828487222
0.1807170570570571	0.2044964632094405
0.18351956956956972	0.2085435028247129
0.18632208208208212	0.21107878860215196
0.18912459459459474	0.21225086901802415
0.19192710710710714	0.21252390874795107
0.19472961961961976	0.21255421791444887
0.19753213213213217	0.21301850437381656
0.2003346446446448	0.21443887526447694
0.2031371571571572	0.21705100690227214
0.2059396696696698	0.22075077637983678
0.2087421821821822	0.22513379037800782
0.21154469469469483	0.22961718128433123
0.21434720720720724	0.23361056766035457
0.21714971971971986	0.23668941057586496
0.21995223223223226	0.23872302232399736
0.22275474474474488	0.23992161387075636
0.22555725725725728	0.24078876527827256
0.2283597697697699	0.2419915341550434
0.2311622822822823	0.2441829190027951
0.23396479479479493	0.24782430480760514
0.23676730730730733	0.25305527221151686
0.23956981981981995	0.2596449167692171
0.24237233233233235	0.2670364556912832
0.24517484484484497	0.27447180860990006
0.24797735735735738	0.28116211169300115
0.25077986986987	0.28645944087264213
0.2535823823823824	0.28998701215946554
0.256384894894895	0.2916986724238406
0.2591874074074074	0.29185915523507006
0.26198991991992004	0.2909580397525886
0.26479243243243245	0.2895864017595373
0.26759494494494507	0.2883115524082393
0.27039745745745747	0.28758097042061703
0.2731999699699701	0.2876738269516118
0.2760024824824825	0.28870207635375067
0.2788049949949951	0.2906484097591502
0.2816075075075075	0.29341986999038294
0.28441002002002014	0.296895619684704
0.28721253253253254	0.30095434529805953
0.29001504504504516	0.30547778016442984
0.29281755755755756	0.31033746239397386
0.2956200700700702	0.31537824706625783
0.2984225825825826	0.3204122576029045
0.3012250950950952	0.3252313349551643
0.3040276076076076	0.3296372165464954
0.30683012012012023	0.3334803089899873
0.30963263263263263	0.3366933165801869
0.31243514514514525	0.33930687735744924
0.31523765765765766	0.341440295304722
0.3180401701701703	0.34326907442224175
0.3208426826826827	0.34497893826432446
0.3236451951951953	0.34672038462229304
0.3264477077077077	0.34857708239170615
0.3292502202202203	0.35055607096440944
0.3320527327327327	0.3526000123527549
0.33485524524524535	0.35461471059348626
0.33765775775775775	0.35650135618842826
0.34046027027027037	0.35818361616758465
0.34326278278278277	0.35962403210865607
0.3460652952952954	0.36082994899179305
0.3488678078078078	0.3618535938477072
0.3516703203203204	0.36279187383475875
0.3544728328328328	0.36378853739606704
0.35727534534534544	0.36503601938863295
0.36007785785785784	0.3667693979427689
0.36288037037037046	0.36924340392980437
0.36568288288288286	0.3726871077559127
0.3684853953953955	0.37723934893445327
0.3712879079079079	0.38287844769130785
0.3740904204204205	0.3893680443876756
0.3768929329329329	0.39624292504865755
0.37969544544544553	0.40285206809095403
0.38249795795795793	0.40846153956396986
0.38530047047047056	0.4124010956857154
0.38810298298298296	0.4142214002661637
0.3909054954954956	0.41381981926870054
0.393708008008008	0.41149598880617594
0.3965105205205206	0.4079142163100319
0.3993130330330332	0.40397446800412323
0.4021155455455456	0.4006201066708398
0.40491805805805825	0.39863041367800717
0.40772057057057065	0.3984525650796682
0.4105230830830833	0.4001183413347463
0.4133255955955957	0.40326767260486446
0.4161281081081083	0.4072709034904347
0.4189306206206207	0.4114135960884472
0.4217331331331333	0.41509047237017943
0.4245356456456457	0.417954067898706
0.42733815815815834	0.41997903197813125
0.43014067067067074	0.4214297330991692
0.43294318318318337	0.42274829538984116
0.43574569569569577	0.42440304464476497
0.4385482082082084	0.42674656895219015
0.4413507207207208	0.42992580551712994
0.4441532332332334	0.433866673449436
0.4469557457457458	0.4383299128023545
0.44975825825825844	0.44301179551019626
0.45256077077077084	0.44765074920585884
0.45536328328328346	0.45210235786734454
0.45816579579579586	0.4563594048702162
0.4609683083083085	0.4605150070960632
0.4637708208208209	0.46468762662002255
0.4665733333333335	0.46893959111066413
0.4693758458458459	0.47322154912535574
0.47217835835835853	0.47736430903901017
0.47498087087087093	0.48112120067328334
0.47778338338338355	0.4842453227795871
0.48058589589589595	0.4865735489156435
0.4833884084084086	0.48808718766099746
0.486190920920921	0.48892802087689374
0.4889934334334336	0.4893644829372133
0.491795945945946	0.4897199748522325
0.4945984584584586	0.49028756341443425
0.497400970970971	0.4912585251561443
0.5002034834834836	0.4926857629539004
0.503005995995996	0.49448997442675136
0.5058085085085087	0.4965017683238515
0.5086110210210211	0.49852209982621315
0.5114135335335337	0.5003799956810815
0.5142160460460461	0.5019710608350786
0.5170185585585587	0.5032701127650832
0.5198210710710711	0.5043220001306407
0.5226235835835837	0.5052217530264235
0.5254260960960961	0.5060960392252509
0.5282286086086088	0.5070926891216395
0.5310311211211212	0.508376729665954
0.5338336336336338	0.5101242705628208
0.5366361461461462	0.5125035588086448
0.5394386586586588	0.5156371827709771
0.5422411711711712	0.5195493234739671
0.5450436836836838	0.5241130380165161
0.5478461961961962	0.5290196650768687
0.5506487087087089	0.5337914628339027
0.5534512212212213	0.537848318936214
0.5562537337337339	0.5406223068603039
0.5590562462462463	0.5416955845442584
0.5618587587587589	0.540924416490474
0.5646612712712713	0.5385104171148999
0.5674637837837839	0.5349914255788865
0.5702662962962963	0.5311461647100277
0.573068808808809	0.5278325048518818
0.5758713213213213	0.5258003845070658
0.578673833833834	0.5255298830585297
0.5814763463463464	0.5271389071573189
0.584278858858859	0.5303848650895472
0.5870813713713714	0.5347567866731304
0.589883883883884	0.5396276036554386
0.5926863963963964	0.5444194682313432
0.595488908908909	0.548733496530271
0.5982914214214214	0.5524094253799331
0.6010939339339341	0.5555053144034144
0.6038964464464465	0.5582140282422067
0.6066989589589589	0.5607526906328232
0.6095014714714717	0.5632671811460308
0.6123039839839841	0.5657845233154155
0.6151064964964965	0.5682255512593362
0.6179090090090089	0.5704663335866578
0.6207115215215218	0.5724183453530428
0.6235140340340342	0.5740910268187759
0.6263165465465466	0.5756082919364701
0.629119059059059	0.5771695702127211
0.6319215715715718	0.5789687865956925
0.6347240840840842	0.5811026009810356
0.6375265965965966	0.5835053510806598
0.640329109109109	0.5859399477082576
0.6431316216216219	0.5880542580380026
0.6459341341341343	0.5894883953497226
0.6487366466466467	0.5899986531038844
0.651539159159159	0.5895559063789474
0.6543416716716719	0.58838327968808
0.6571441841841843	0.5869175007888527
0.6599466966966967	0.5857037972469458
0.6627492092092091	0.5852564943622548
0.665551721721722	0.5859287939954027
0.6683542342342343	0.5878316384100598
0.6711567467467467	0.5908244966778929
0.6739592592592591	0.594576535379489
0.676761771771772	0.5986736382290807
0.6795642842842844	0.6027331554800088
0.6823667967967968	0.6064885853395112
0.6851693093093092	0.6098199983312581
0.687971821821822	0.6127275009991158
0.6907743343343344	0.6152662600255617
0.6935768468468468	0.6174747455308567
0.6963793593593592	0.6193282699154661
0.6991818718718721	0.6207378191378375
0.7019843843843845	0.6215945166043481
0.7047868968968969	0.6218405366117384
0.7075894094094093	0.6215354671401019
0.7103919219219221	0.6208875922501531
0.7131944344344345	0.6202322003197543
0.7159969469469469	0.6199590622855315
0.7187994594594593	0.6204110644702521
0.7216019719719722	0.6217880551553157
0.7244044844844846	0.6240895873204532
0.727206996996997	0.627117377327693
0.7300095095095094	0.6305375907673497
0.7328120220220222	0.6339820993150138
0.7356145345345346	0.6371543304898214
0.738417047047047	0.6399042050659413
0.7412195595595594	0.642248280379304
0.7440220720720723	0.6443312352372969
0.7468245845845847	0.6463458169103897
0.7496270970970971	0.6484426105364675
0.7524296096096099	0.6506633676224404
0.7552321221221223	0.6529215104592979
0.7580346346346347	0.6550348622447473
0.7608371471471471	0.6567957996250693
0.76363965965966	0.6580504201808735
0.7664421721721724	0.658756003957896
0.7692446846846848	0.6589956682108634
0.7720471971971972	0.6589466935029269
0.77484970970971	0.6588175016668048
0.7776522222222224	0.6587803359912692
0.7804547347347348	0.6589275323253263
0.7832572472472472	0.6592685391672445
0.7860597597597601	0.6597668535472485
0.7888622722722725	0.6603981088257453
0.7916647847847849	0.6612001661734845
0.7944672972972973	0.66228789095624
0.7972698098098101	0.6638192261786685
0.8000723223223225	0.665920165479031
0.8028748348348349	0.668596082520791
0.8056773473473473	0.6716673249169399
0.8084798598598602	0.6747629372952784
0.8112823723723726	0.6773880957458227
0.814084884884885	0.6790541424994048
0.8168873973973974	0.6794345139923064
0.8196899099099102	0.6784951655599143
0.8224924224224226	0.6765507532278059
0.825294934934935	0.6742183172281164
0.8280974474474474	0.6722725241432534
0.8308999599599602	0.6714400226260555
0.8337024724724726	0.6721934724736034
0.836504984984985	0.6746097347858466
0.8393074974974974	0.6783392548513203
0.8421100100100103	0.6826998544167171
0.8449125225225227	0.6868688237385769
0.8477150350350351	0.6901154300755373
0.8505175475475475	0.6920025440281372
0.8533200600600603	0.692495797037654
0.8561225725725727	0.6919485117572861
0.8589250850850851	0.690970739311279
0.8617275975975975	0.6902277199364588
0.8645301101101104	0.6902346268596151
0.8673326226226228	0.6912134977133135
0.8701351351351352	0.6930554234513835
0.8729376476476476	0.6953944050321486
0.8757401601601604	0.697761474271672
0.8785426726726728	0.6997615992423187
0.8813451851851852	0.7012102292925785
0.8841476976976976	0.7021825968212123
0.8869502102102105	0.7029610181088053
0.8897527227227229	0.7039019886631119
0.8925552352352353	0.7052730870966157
0.8953577477477477	0.7071199387509117
0.8981602602602605	0.709212503235876
0.9009627727727729	0.7110919047731623
0.9037652852852853	0.7122039070959326
0.9065677977977977	0.7120751737895756
0.9093703103103106	0.7104738407885182
0.912172822822823	0.707501341091298
0.9149753353353354	0.7035855614921749
0.9177778478478478	0.6993779839010297
0.9205803603603606	0.6955882226856219
0.923382872872873	0.6928080800332435
0.9261853853853854	0.6913781605340579
0.9289878978978978	0.691333753739056
0.9317904104104107	0.6924394695305954
0.9345929229229231	0.6942937090048171
0.9373954354354355	0.6964640156653849
0.9401979479479479	0.6986087568611228
0.9430004604604607	0.7005501409857109
0.9458029729729731	0.7022837079808311
0.9486054854854855	0.703932242039679
0.9514079979979979	0.705669356631471
0.9542105105105108	0.707644265800916
0.9570130230230232	0.7099334260983209
0.9598155355355356	0.7125302867088967
0.962618048048048	0.7153677106956142
0.9654205605605608	0.718355417645149
0.9682230730730732	0.7214114600844552
0.9710255855855856	0.7244728482071539
0.973828098098098	0.7274826904208165
0.9766306106106108	0.7303639734472904
0.9794331231231233	0.7329977278548425
0.9822356356356357	0.7352224779099235
0.985038148148148	0.7368628462285475
0.9878406606606609	0.73778173376373
0.9906431731731733	0.7379383149924377
0.9934456856856857	0.7374284874291278
0.9962481981981981	0.7364881583374968
0.9990507107107109	0.735451890336636
1.0018532232232233	0.7346755907023637
1.0046557357357357	0.7344459717414269
1.0074582482482481	0.7349058834694407
1.010260760760761	0.7360205526023222
1.0130632732732734	0.73759639843676
1.0158657857857858	0.7393461489132961
1.0186682982982982	0.7409780036332501
1.021470810810811	0.7422785241710186
1.0242733233233234	0.7431618390538604
1.0270758358358358	0.7436706180249737
1.0298783483483482	0.7439323361599386
1.032680860860861	0.7440908545301332
1.0354833733733735	0.7442420631184337
1.0382858858858859	0.7443999269237924
1.0410883983983983	0.7445065997599334
1.0438909109109111	0.7444820978469155
1.0466934234234235	0.7442923075152088
1.049495935935936	0.7440053690863861
1.0522984484484483	0.7438093644974697
1.0551009609609612	0.7439780394987542
1.0579034734734736	0.7447911428865289
1.060705985985986	0.7464345495687907
1.0635084984984984	0.748915557341968
1.0663110110110112	0.7520263772639897
1.0691135235235236	0.755374143887152
1.071916036036036	0.7584735458239966
1.0747185485485484	0.7608761038488102
1.0775210610610613	0.7622960727182908
1.0803235735735737	0.7626921487251777
1.083126086086086	0.7622773102383916
1.0859285985985985	0.7614520158572977
1.0887311111111113	0.760680983215874
1.0915336236236237	0.7603523942981048
1.0943361361361361	0.7606642581393286
1.0971386486486485	0.7615737667518874
1.0999411611611614	0.7628247825468902
1.1027436736736738	0.7640430513815926
1.1055461861861862	0.7648668754724204
1.1083486986986986	0.7650699959190428
1.1111512112112114	0.7646367676825608
1.1139537237237238	0.7637659708095321
1.1167562362362362	0.7628031537283553
1.119558748748749	0.7621243708897099
1.1223612612612615	0.762009139655576
1.1251637737737739	0.7625428842303823
1.1279662862862863	0.7635788102776997
1.130768798798799	0.7647699553805394
1.1335713113113115	0.7656606137571196
1.136373823823824	0.7658092999914532
1.1391763363363363	0.7649078310968291
1.1419788488488491	0.7628645196982269
1.1447813613613615	0.7598318346650595
1.147583873873874	0.7561755564023986
1.1503863863863864	0.7523979752253455
1.1531888988988992	0.7490376521382609
1.1559914114114116	0.7465706409308284
1.158793923923924	0.7453335157458738
1.1615964364364364	0.7454797739084761
1.1643989489489492	0.7469716883625516
1.1672014614614616	0.7496023865914363
1.170003973973974	0.7530392426846675
1.1728064864864864	0.7568792904597695
1.1756089989989993	0.7607088196535848
1.1784115115115117	0.7641608782598504
1.181214024024024	0.7669650006551472
1.1840165365365365	0.7689831678186911
1.1868190490490493	0.7702258216402758
1.1896215615615617	0.7708430658612002
1.1924240740740741	0.7710898377037871
1.1952265865865865	0.7712695258362341
1.1980290990990994	0.7716666979656489
1.2008316116116118	0.7724840107637841
1.2036341241241242	0.7737989299394901
1.2064366366366366	0.7755516675821739
1.2092391491491494	0.7775675434074562
1.2120416616616618	0.7796072030845352
1.2148441741741742	0.7814300138949988
1.2176466866866866	0.782852379361667
1.2204491991991995	0.7837850535088313
1.2232517117117119	0.784241069689249
1.2260542242242243	0.7843159758416061
1.2288567367367367	0.7841510417542791
1.2316592492492495	0.7838946988174886
1.234461761761762	0.783676054510123
1.2372642742742743	0.7835975735451631
1.2400667867867867	0.7837447202845546
1.2428692992992996	0.7842023545022161
1.245671811811812	0.785064360951831
1.2484743243243244	0.786425941001125
1.2512768368368368	0.7883562320804941
1.2540793493493496	0.7908592101755143
1.256881861861862	0.7938388554168769
1.2596843743743744	0.7970866080939066
1.2624868868868868	0.8003036426102645
1.2652893993993997	0.8031587997886935
1.268091911911912	0.8053691178049209
1.2708944244244245	0.8067790233874932
1.2736969369369369	0.8074109520409898
1.2764994494494497	0.8074665522422348
1.279301961961962	0.8072723354995958
1.2821044744744745	0.8071821050354842
1.284906986986987	0.8074644327297389
1.2877094994994998	0.8082110005110424
1.2905120120120122	0.8092975046126858
1.2933145245245246	0.8104136638602213
1.296117037037037	0.811157181705526
1.2989195495495498	0.8111652743552198
1.3017220620620622	0.8102437403457001
1.3045245745745746	0.8084523579949164
1.307327087087087	0.8061174790748598
1.3101295995995998	0.8037644614592385
1.3129321121121122	0.8019871983527957
1.3157346246246246	0.8012915890083928
1.318537137137137	0.8019580882235711
1.32133964964965	0.8039628789065382
1.3241421621621623	0.8069796461424876
1.3269446746746747	0.8104601123763371
1.329747187187187	0.8137689901257307
1.3325496996997	0.8163347085798193
1.3353522122122123	0.8177751553224994
1.3381547247247247	0.8179676496106113
1.3409572372372371	0.817050503232831
1.34375974974975	0.8153635906536696
1.3465622622622624	0.8133510031223325
1.3493647747747748	0.8114557687703589
1.3521672872872872	0.8100337311151371
1.3549697997998	0.8093032719168277
1.3577723123123124	0.8093341384330512
1.3605748248248248	0.8100671032272264
1.3633773373373372	0.8113500861523639
1.36617984984985	0.8129767427908503
1.3689823623623625	0.8147188201376168
1.3717848748748749	0.8163505583462718
1.3745873873873873	0.8176686290670686
1.3773898998999001	0.8185123366212401
1.3801924124124125	0.8187859356767508
1.382994924924925	0.8184798089783514
1.3857974374374373	0.8176828548811284
1.3885999499499502	0.8165774331798832
1.3914024624624626	0.8154117798788583
1.394204974974975	0.8144520084132111
1.3970074874874874	0.8139239620820635
1.39981	0.8139608546059229
1.39991	0.8136098066451585
1.3971074774774772	0.8134568268293678
1.3943049549549547	0.8121079516614416
1.391502432432432	0.8098922499957744
1.3886999099099095	0.8073745187114036
1.385897387387387	0.8051497030806454
1.3830948648648644	0.8036286795191661
1.3802923423423419	0.8028912931702257
1.3774898198198193	0.802659972971534
1.3746872972972968	0.8024058422424578
1.3718847747747747	0.801553014122709
1.369082252252252	0.7997115323853726
1.3662797297297296	0.7968574341303403
1.363477207207207	0.7933941250707631
1.3606746846846844	0.7900677480169727
1.3578721621621619	0.787757792053396
1.3550696396396393	0.7872066125836279
1.3522671171171168	0.7887735344307664
1.3494645945945942	0.7922932820699122
1.3466620720720717	0.7970864168965535
1.3438595495495491	0.8021217494709427
1.3410570270270266	0.8062829771949713
1.338254504504504	0.8086596140533009
1.335451981981982	0.8087758845434039
1.3326494594594593	0.8066922722801408
1.3298469369369368	0.8029554347190921
1.3270444144144142	0.7984194174904038
1.3242418918918917	0.7939990753647879
1.3214393693693691	0.7904334292995212
1.3186368468468466	0.7881278751689004
1.315834324324324	0.7871138973572092
1.3130318018018015	0.7871243646726742
1.310229279279279	0.7877456435178238
1.3074267567567563	0.7885867172915437
1.3046242342342338	0.7894062953497014
1.3018217117117112	0.790159748839023
1.2990191891891887	0.7909600042011764
1.2962166666666666	0.7919781373490586
1.293414144144144	0.7933291600332898
1.2906116216216215	0.7949900608925708
1.287809099099099	0.7967811493366839
1.2850065765765764	0.7984151241716653
1.2822040540540538	0.7995915871466343
1.2794015315315312	0.8000980230188319
1.2765990090090087	0.7998774713197734
1.2737964864864861	0.7990378759485475
1.2709939639639636	0.7978021448258926
1.268191441441441	0.7964216135283648
1.2653889189189185	0.7950895774674589
1.262586396396396	0.7938904573203759
1.2597838738738734	0.7928045700174697
1.2569813513513513	0.7917646708982444
1.2541788288288287	0.7907379531949454
1.2513763063063061	0.7897951521945066
1.2485737837837836	0.7891319399788179
1.245771261261261	0.7890260145539237
1.2429687387387385	0.7897394786416545
1.240166216216216	0.7914002077421359
1.2373636936936934	0.7939082913468327
1.2345611711711708	0.7969087957346888
1.2317586486486483	0.7998509059777472
1.2289561261261257	0.8021230751745025
1.2261536036036031	0.8032250470294857
1.2233510810810806	0.8029212746068053
1.2205485585585585	0.801322933514059
1.217746036036036	0.7988673050402949
1.2149435135135134	0.7961967910767472
1.2121409909909908	0.7939737072351499
1.2093384684684683	0.7926893165177274
1.2065359459459457	0.7925282039325947
1.2037334234234232	0.7933307985319994
1.2009309009009006	0.7946637926741176
1.198128378378378	0.7959718750980262
1.1953258558558555	0.7967573323528823
1.192523333333333	0.7967261301495723
1.1897208108108104	0.7958527897030344
1.1869182882882878	0.794346703335582
1.1841157657657653	0.7925384837915459
1.1813132432432432	0.7907334702640743
1.1785107207207206	0.7890902595996228
1.175708198198198	0.7875711999983522
1.1729056756756755	0.7859832200126151
1.170103153153153	0.7840917392625875
1.1673006306306304	0.7817610123370351
1.1644981081081078	0.77906226077641
1.1616955855855853	0.7763012519955708
1.1588930630630627	0.7739463132196027
1.1560905405405402	0.7724757119442589
1.1532880180180176	0.7721960084650064
1.150485495495495	0.7730980320421603
1.1476829729729725	0.7748082604667096
1.14488045045045	0.7766628115512687
1.1420779279279278	0.7778891300155717
1.1392754054054053	0.7778414030757382
1.1364728828828827	0.7762137543923406
1.1336703603603602	0.7731587106880458
1.1308678378378376	0.7692669564120673
1.128065315315315	0.7654088712215281
1.1252627927927925	0.7624839347070181
1.12246027027027	0.7611552919320683
1.1196577477477474	0.7616528346505944
1.1168552252252248	0.7637067849515844
1.1140527027027023	0.766632006192556
1.1112501801801797	0.7695350638049744
1.1084476576576572	0.7715774920269673
1.105645135135135	0.7722124767105594
1.1028426126126125	0.771323224936386
1.10004009009009	0.7692253390681523
1.0972375675675674	0.7665405511882467
1.0944350450450449	0.7639897999062701
1.0916325225225223	0.7621764089053966
1.0888299999999997	0.7614281730049751
1.0860274774774772	0.7617423445464678
1.0832249549549546	0.7628395455086991
1.080422432432432	0.7642953899570091
1.0776199099099095	0.7656951010659313
1.074817387387387	0.7667541894348031
1.0720148648648644	0.7673668708502686
1.0692123423423419	0.7675753152802266
1.0664098198198197	0.7674846000393577
1.0636072972972972	0.7671682560124308
1.0608047747747746	0.7666102267053618
1.058002252252252	0.7657110575246755
1.0551997297297295	0.7643566655249086
1.052397207207207	0.7625190011604551
1.0495946846846844	0.7603410759311309
1.0467921621621619	0.7581613369823026
1.0439896396396393	0.756453944173225
1.0411871171171168	0.7556944217535579
1.0383845945945942	0.7561920179645711
1.0355820720720716	0.7579484197766495
1.032779549549549	0.7605993599573269
1.0299770270270265	0.7634709594210566
1.0271745045045044	0.7657442466872422
1.0243719819819819	0.7666824742849419
1.0215694594594593	0.7658506276710836
1.0187669369369368	0.7632545845188419
1.0159644144144142	0.7593504674638696
1.0131618918918917	0.7549157752531614
1.010359369369369	0.7508192834295649
1.0075568468468465	0.7477609997317698
1.004754324324324	0.7460646710849688
1.0019518018018014	0.7455892422496758
0.9991492792792789	0.745787353293118
0.9963467567567563	0.7458911764234364
0.9935442342342338	0.7451646756219245
0.9907417117117117	0.7431405506121844
0.9879391891891891	0.7397665489255805
0.9851366666666665	0.7354170334592398
0.982334144144144	0.7307708069119756
0.9795316216216214	0.7265997558414439
0.9767290990990989	0.7235402132405888
0.9739265765765763	0.7219212234723551
0.9711240540540538	0.7217011101624573
0.9683215315315312	0.722524537453563
0.9655190090090087	0.7238707374871648
0.9627164864864861	0.7252342936146958
0.9599139639639636	0.7262726554942636
0.957111441441441	0.7268711654380648
0.9543089189189184	0.7271099929622031
0.9515063963963963	0.7271552510329787
0.9487038738738738	0.7271246859861468
0.9459013513513512	0.7269865032313582
0.9430988288288287	0.7265354044994402
0.9402963063063061	0.7254584609425974
0.9374937837837836	0.7234669843062957
0.934691261261261	0.7204428959548468
0.9318887387387385	0.7165398177477506
0.9290862162162159	0.7121936718351877
0.9262836936936933	0.7080299719360705
0.9234811711711708	0.7046935054111589
0.9206786486486482	0.7026565414741041
0.9178761261261257	0.702072530034915
0.9150736036036036	0.7027288868302181
0.912271081081081	0.7041190415420067
0.9094685585585585	0.7056120125623035
0.9066660360360359	0.7066623015908577
0.9038635135135134	0.7069868748081034
0.9010609909909908	0.7066457617825895
0.8982584684684682	0.7059956229382816
0.8954559459459457	0.7055304585571766
0.8926534234234231	0.705664825857113
0.8898509009009006	0.7065377237941867
0.887048378378378	0.7079110295211191
0.8842458558558555	0.7092056622460048
0.8814433333333329	0.7096714507023086
0.8786408108108104	0.7086389807381238
0.8758382882882882	0.7057701129632029
0.8730357657657657	0.7012198730394822
0.8702332432432431	0.6956483040155153
0.8674307207207206	0.6900687116273929
0.864628198198198	0.6855729161352966
0.8618256756756755	0.6830165139597162
0.8590231531531529	0.6827632069160774
0.8562206306306304	0.6845710053227462
0.8534181081081078	0.6876592972707708
0.8506155855855853	0.6909384121249753
0.8478130630630627	0.6933310958647674
0.8450105405405401	0.694085465298992
0.8422080180180176	0.6929814918080528
0.839405495495495	0.6903672693814198
0.8366029729729729	0.6870161953657222
0.8338004504504504	0.6838538621667165
0.8309979279279278	0.6816451084030546
0.8281954054054053	0.680743743494205
0.8253928828828827	0.6809860798955087
0.8225903603603602	0.6817616736741872
0.8197878378378376	0.6822362710795353
0.816985315315315	0.6816519920610022
0.8141827927927925	0.6796045133946896
0.8113802702702699	0.6762045679263943
0.8085777477477474	0.6720688427282774
0.8057752252252248	0.6681409247813768
0.8029727027027023	0.6653982090786728
0.8001701801801802	0.6645377916139814
0.7973676576576576	0.6657414818952484
0.794565135135135	0.6685951315619767
0.7917626126126125	0.67218875663726
0.7889600900900899	0.6753672205951067
0.7861575675675674	0.6770546654565724
0.7833550450450448	0.6765540280485602
0.7805525225225223	0.6737323201265325
0.7777499999999997	0.6690392985325886
0.7749474774774772	0.663359430041618
0.7721449549549546	0.657747820903961
0.769342432432432	0.6531341127243203
0.7665399099099095	0.6500843112005295
0.763737387387387	0.6486881803812422
0.7609348648648648	0.6485973132833032
0.7581323423423423	0.6491905650918293
0.7553298198198197	0.649804889359431
0.7525272972972972	0.6499527347466566
0.7497247747747746	0.649456572308277
0.7469222522522521	0.6484626775719341
0.7441197297297295	0.6473387677747305
0.741317207207207	0.6464990795776162
0.7385146846846844	0.6462231695961881
0.7357121621621618	0.6465341042201894
0.7329096396396393	0.6471786848554584
0.7301071171171167	0.6477152787730551
0.7273045945945942	0.6476765552536438
0.7245020720720716	0.6467479803061661
0.7216995495495495	0.6448971507538013
0.718897027027027	0.6424057512600957
0.7160945045045044	0.6397893370285632
0.7132919819819818	0.6376289505015514
0.7104894594594593	0.6363696757240305
0.7076869369369367	0.6361541064541462
0.7048844144144142	0.6367488913731928
0.7020818918918916	0.6375930666818723
0.6992793693693691	0.6379573328721302
0.6964768468468465	0.6371666821705353
0.693674324324324	0.6348168871204011
0.6908718018018014	0.6309155936115908
0.6880692792792789	0.6259012609888468
0.6852667567567567	0.6205309156232659
0.6824642342342342	0.6156686854517388
0.6796617117117116	0.6120383530175221
0.6768591891891891	0.610014798569209
0.6740566666666665	0.6095175473907259
0.671254144144144	0.6100384072613358
0.6684516216216214	0.610794243668945
0.6656490990990989	0.6109581147084209
0.6628465765765763	0.6098989741134477
0.6600440540540538	0.6073588505461555
0.6572415315315312	0.6035168264949579
0.6544390090090086	0.5989244965032923
0.6516364864864861	0.5943365986186103
0.6488339639639635	0.5904910445635791
0.6460314414414414	0.5879054694898762
0.6432289189189189	0.5867493180073284
0.6404263963963963	0.5868246977296165
0.6376238738738738	0.5876545041065787
0.6348213513513512	0.5886438589463978
0.6320188288288286	0.5892607381542493
0.6292163063063061	0.589179491193897
0.6264137837837835	0.588346498451827
0.623611261261261	0.5869545600839783
0.6208087387387384	0.5853423650396613
0.6180062162162159	0.583857873112958
0.6152036936936933	0.5827328571789308
0.6124011711711708	0.5820083632119545
0.6095986486486482	0.5815309412067502
0.6067961261261261	0.5810145695479373
0.6039936036036035	0.5801418658851306
0.601191081081081	0.5786673556101484
0.5983885585585584	0.5764881939117351
0.5955860360360359	0.5736619832126839
0.5927835135135133	0.5703714718692454
0.5899809909909908	0.5668545178079921
0.5871784684684682	0.5633282687439952
0.5843759459459457	0.5599357660345392
0.5815734234234231	0.5567320677307337
0.5787709009009008	0.5537101731433681
0.5759683783783782	0.5508510798680284
0.5731658558558557	0.54817322636498
0.5703633333333331	0.5457576400336226
0.5675608108108106	0.5437357074513288
0.564758288288288	0.5422424017426202
0.5619557657657654	0.5413528440846626
0.5591532432432431	0.5410283738069921
0.5563507207207206	0.5410965009860417
0.553548198198198	0.5412776358517543
0.5507456756756755	0.5412543963104819
0.5479431531531529	0.5407628372841723
0.5451406306306303	0.5396752833767281
0.5423381081081078	0.538045391176456
0.5395355855855855	0.5360976535728897
0.5367330630630629	0.5341619661671917
0.5339305405405403	0.5325727443156814
0.5311280180180178	0.5315647469784968
0.5283254954954952	0.531199640387201
0.5255229729729727	0.5313475597649462
0.5227204504504503	0.5317297168387527
0.5199179279279278	0.532007654297653
0.5171154054054052	0.5318890962788096
0.5143128828828827	0.5312148932336974
0.5115103603603601	0.5299982018285572
0.5087078378378376	0.5284034906043384
0.505905315315315	0.526673556572131
0.5031027927927927	0.5250304101276959
0.5003002702702701	0.5235846191291631
0.4974977477477476	0.5222846012341023
0.494695225225225	0.5209236061452794
0.49189270270270247	0.5192025478458782
0.4890901801801799	0.5168281513926759
0.48628765765765736	0.5136143522402389
0.483485135135135	0.5095542259188999
0.48068261261261247	0.5048398411116541
0.4778800900900899	0.49982458173944555
0.47507756756756736	0.4949406926816831
0.4722750450450448	0.49059798530257415
0.46947252252252225	0.48709370707995936
0.4666699999999997	0.4845577680931324
0.46386747747747736	0.48294447962623877
0.4610649549549548	0.48206665712641344
0.45826243243243225	0.48165575584781883
0.4554599099099097	0.4814265081095268
0.45265738738738714	0.48112736628963826
0.4498548648648646	0.48056696042136104
0.44705234234234204	0.47961770066253173
0.4442498198198197	0.4782061182497329
0.44144729729729715	0.4763023981790794
0.4386447747747746	0.47391816323844305
0.43584225225225204	0.4711139199277089
0.4330397297297295	0.46800941745550656
0.43023720720720693	0.46478541261485357
0.4274346846846844	0.46166641945101716
0.42463216216216204	0.4588808890874078
0.4218296396396395	0.456605307770168
0.41902711711711693	0.4549077736939001
0.4162245945945944	0.45371067386991953
0.4134220720720718	0.45278885201550795
0.41061954954954927	0.4518096345816326
0.40781702702702693	0.45040749292849336
0.4050145045045044	0.44827380491485885
0.4022119819819818	0.44523579720761713
0.39940945945945927	0.4413009834820591
0.3966069369369367	0.43665386503983245
0.39380441441441416	0.4316068771371685
0.3910018918918916	0.42652222703288806
0.3881993693693693	0.4217301216239953
0.3853968468468467	0.4174686941322539
0.38259432432432416	0.4138617664520937
0.3797918018018016	0.4109358235051534
0.37698927927927905	0.4086627659093911
0.3741867567567565	0.40700578594051595
0.37138423423423395	0.4059456847847133
0.3685817117117116	0.40547426338799547
0.36577918918918906	0.40555660371835
0.3629766666666665	0.40607922968467103
0.36017414414414395	0.40681016667927133
0.3573716216216214	0.4073957645443219
0.35456909909909884	0.4074074998588801
0.3517665765765763	0.4064335528693178
0.34896405405405395	0.40419132130147656
0.3461615315315314	0.40062527148620153
0.34335900900900884	0.39595463331347575
0.3405564864864863	0.3906483689432148
0.33775396396396373	0.38532692531410323
0.3349514414414412	0.38061433990725413
0.3321489189189186	0.3769820270620375
0.3293463963963963	0.37463055099797027
0.32654387387387374	0.37344558789114296
0.3237413513513512	0.3730419294371621
0.3209388288288286	0.372881936941284
0.31813630630630607	0.372431416239301
0.3153337837837835	0.3713043783973468
0.31253126126126096	0.3693525643124622
0.30972873873873863	0.3666745372222724
0.3069262162162161	0.3635462022389446
0.3041236936936935	0.3603005932045354
0.30132117117117097	0.35720081979852947
0.2985186486486484	0.3543507628948012
0.29571612612612586	0.3516733440796704
0.2929136036036035	0.3489612568589322
0.29011108108108097	0.34597875952198104
0.2873085585585584	0.3425747791426256
0.28450603603603586	0.338763646614665
0.2817035135135133	0.33474166638985636
0.27890099099099075	0.33083121687549644
0.2760984684684682	0.32737083941433465
0.27329594594594586	0.3245902578738473
0.2704934234234233	0.3225160841459373
0.26769090090090075	0.3209444883377382
0.2648883783783782	0.3194944533836413
0.26208585585585564	0.31772717138886636
0.2592833333333331	0.3152934282484604
0.25648081081081053	0.3120597982919169
0.2536782882882882	0.3081701352433631
0.25087576576576565	0.3040194640336753
0.2480732432432431	0.3001460589470606
0.24527072072072054	0.2970745593649208
0.24246819819819798	0.2951592860411935
0.23966567567567543	0.29447700514866804
0.23686315315315287	0.2948022849409933
0.23406063063063054	0.2956717977392744
0.23125810810810798	0.296515466678858
0.22845558558558543	0.29681169511003114
0.22565306306306288	0.2962177178158262
0.22285054054054032	0.2946360638613207
0.22004801801801777	0.2922004610417239
0.2172454954954952	0.28919143754235127
0.21444297297297288	0.2859142842924178
0.21164045045045032	0.2825826435616239
0.20883792792792777	0.2792467200151638
0.20603540540540521	0.27578802111335055
0.20323288288288266	0.27197891348112385
0.2004303603603601	0.2675833627103421
0.19762783783783777	0.2624623071551009
0.19482531531531522	0.2566471278753232
0.19202279279279266	0.2503569793339118
0.1892202702702701	0.24395556392160955
0.18641774774774755	0.2378631844954529
0.183615225225225	0.2324537391376845
0.18081270270270244	0.22796944387643503
0.1780101801801801	0.22447809436157268
0.17520765765765756	0.22188203221042585
0.172405135135135	0.21997050013030534
0.16960261261261245	0.2184938293025423
0.1668000900900899	0.21723309725831433
0.16399756756756734	0.2160434952950181
0.16119504504504478	0.21486127283963505
0.15839252252252245	0.21367811948753998
0.1555899999999999	0.21249806513200697
0.15278747747747734	0.21129667109222902
0.14998495495495479	0.2099993250517575
0.14718243243243223	0.20848655740031122
0.14437990990990968	0.20662319852686872
0.14157738738738712	0.2042991386831023
0.1387748648648648	0.20146560063905206
0.13597234234234223	0.1981531995853701
0.13316981981981968	0.19446528941499372
0.13036729729729712	0.19054914727658845
0.12756477477477457	0.1865549842276219
0.12476225225225201	0.18259605714469002
0.12195972972972946	0.17872155373176085
0.11915720720720713	0.17490859531802977
0.11635468468468457	0.17107309133507947
0.11355216216216202	0.1670939076747917
0.11074963963963946	0.1628426036205482
0.10794711711711691	0.15821204721774068
0.10514459459459435	0.15314027112995865
0.1023420720720718	0.14762895045339625
0.09953954954954947	0.14175709475815618
0.09673702702702691	0.1356893109568314
0.09393450450450436	0.12967516618179253
0.0911319819819818	0.1240337587963774
0.08832945945945925	0.11911780498889446
0.08552693693693669	0.11525567349106125
0.08272441441441436	0.11267741518843183
0.0799218918918918	0.1114396138978827
0.07711936936936925	0.11137029798715797
0.0743168468468467	0.11205576927397803
0.07151432432432414	0.11288416112306199
0.06871180180180159	0.11314657604733852
0.06590927927927903	0.11217928385606163
0.0631067567567567	0.10951506840245423
0.060304234234234144	0.105003941949601
0.05750171171171159	0.09886683868925517
0.054699189189189035	0.09166094444229561
0.05189666666666648	0.08415856036172115
0.049094144144143925	0.07716632346860275
0.04629162162162137	0.07133056584695602
0.04348909909909904	0.06698124431182667
0.04068657657657648	0.06405834977741509
0.03788405405405393	0.06214277011731367
0.035081531531531374	0.06058429305232915
0.03227900900900882	0.058691413109959845
0.029476486486486264	0.055929375579844676
0.02667396396396371	0.05207018402994035
0.023871441441441377	0.047252179618410106
0.021068918918918822	0.04193324269606036
0.018266396396396267	0.036752748736123275
0.015463873873873712	0.032343763198693753
0.012661351351351158	0.029150686436784756
0.009858828828828603	0.02730468790835755
0.007056306306306048	0.026590955569973707
0.004253783783783716	0.02651389443630786
0.0014512612612611608	0.02643760793514338
-0.001351261261261394	0.025758012976775435
-0.004153783783783949	0.024055843834602464
-0.006956306306306503	0.02118819014777218
-0.009758828828829058	0.017296861283502996
-0.012561351351351613	0.012737887417630656
-0.015363873873873946	0.007959601872791988
-0.0181663963963965	0.0033700146211544935
-0.020968918918919055	-0.0007659885771821862
-0.02377144144144161	-0.004371880670529293
-0.026573963963964164	-0.007540065205817292
-0.02937648648648672	-0.010462155900440695
-0.03217900900900905	-0.013338668221779593
-0.03498153153153161	-0.016302366757444564
-0.03778405405405416	-0.019382287237809492
-0.040586576576576716	-0.022519353178911794
-0.04338909909909927	-0.025625214678381303
-0.046191621621621826	-0.0286599993105891
-0.04899414414414438	-0.03169736477291296
-0.05179666666666671	-0.03494893234802471
-0.05459918918918927	-0.03873359542833121
-0.05740171171171182	-0.04339593261575697
-0.06020423423423438	-0.04919591383043487
-0.06300675675675693	-0.05620343084561674
-0.06580927927927949	-0.06423215661489218
-0.06861180180180204	-0.07283732352475697
-0.07141432432432437	-0.08138406889066291
-0.07421684684684693	-0.08917237195190714
-0.07701936936936948	-0.09558749944350514
-0.07982189189189204	-0.10023646863077901
-0.0826244144144146	-0.10303394253072201
-0.08542693693693715	-0.1042144634620486
-0.0882294594594597	-0.10426815144187979
-0.09103198198198204	-0.10381809267713654
-0.09383450450450459	-0.10347349206985051
-0.09663702702702714	-0.10369865352028201
-0.0994395495495497	-0.10473225158166594
-0.10224207207207225	-0.10657583766594075
-0.10504459459459481	-0.10904968770046158
-0.10784711711711736	-0.11189415215937787
-0.1106496396396397	-0.11488160068876302
-0.11345216216216225	-0.11790184241471918
-0.1162546846846848	-0.1209932950358929
-0.11905720720720736	-0.1243103893906014
-0.12185972972972992	-0.12803918005233933
-0.12466225225225247	-0.13229118130189738
-0.12746477477477502	-0.13701422224825727
-0.13026729729729736	-0.1419554720371367
-0.1330698198198199	-0.14669635636769168
-0.13587234234234247	-0.150756234771865
-0.13867486486486502	-0.15373833969114842
-0.14147738738738758	-0.15547500347827464
-0.14427990990991013	-0.15612524475565553
-0.14708243243243246	-0.1561883521470006
-0.14988495495495502	-0.1564197665095482
-0.15268747747747757	-0.15766401418366988
-0.15549000000000013	-0.1606452706826515
-0.15829252252252268	-0.16577133432469343
-0.16109504504504524	-0.1730062644705022
-0.1638975675675678	-0.18185018329737296
-0.16670009009009013	-0.19143615844959289
-0.16950261261261268	-0.20072179194232637
-0.17230513513513523	-0.20872657223503216
-0.1751076576576578	-0.2147530896730973
-0.17791018018018034	-0.21853476999061056
-0.1807127027027029	-0.22027351720266203
-0.18351522522522545	-0.22056139663390845
-0.1863177477477478	-0.2202120995701939
-0.18912027027027034	-0.22005115705240702
-0.1919227927927929	-0.2207221887684398
-0.19472531531531545	-0.2225580649928715
-0.197527837837838	-0.22554406218679707
-0.20033036036036056	-0.22937219736284536
-0.20313288288288311	-0.23356073297855034
-0.20593540540540545	-0.23759779585155044
-0.208737927927928	-0.24106690321130403
-0.21154045045045056	-0.24372396676588265
-0.2143429729729731	-0.2455149429750499
-0.21714549549549567	-0.24654342627706533
-0.21994801801801822	-0.24701129704193941
-0.22275054054054078	-0.24715899255631663
-0.2255530630630631	-0.247225089147383
-0.22835558558558566	-0.24743150945294728
-0.23115810810810822	-0.24798683154516404
-0.23396063063063077	-0.24909170025329058
-0.23676315315315333	-0.25093058700340715
-0.23956567567567588	-0.25364273781284824
-0.24236819819819821	-0.2572781653352239
-0.24517072072072077	-0.2617560859595846
-0.24797324324324332	-0.2668477912304545
-0.2507757657657659	-0.27220076694500256
-0.25357828828828843	-0.2774070822708366
-0.256380810810811	-0.2821015288998567
-0.25918333333333354	-0.2860605506700105
-0.2619858558558559	-0.2892679093517459
-0.26478837837837843	-0.291920396336726
-0.267590900900901	-0.29436525058429136
-0.27039342342342354	-0.2969844372505653
-0.2731959459459461	-0.30006126470878797
-0.27599846846846865	-0.3036741466721305
-0.2788009909909912	-0.30765628939907447
-0.28160351351351354	-0.31163967236200724
-0.2844060360360361	-0.315173207746758
-0.28720855855855865	-0.3178781058000277
-0.2900110810810812	-0.31958799775442687
-0.29281360360360376	-0.3204235562478079
-0.2956161261261263	-0.3207715255355577
-0.29841864864864887	-0.3211701257572887
-0.3012211711711712	-0.3221360212221031
-0.30402369369369375	-0.3239907087531237
-0.3068262162162163	-0.3267476555121617
-0.30962873873873886	-0.3301034960286366
-0.3124312612612614	-0.33354225981470137
-0.31523378378378397	-0.3365221426179839
-0.3180363063063065	-0.33868333285790747
-0.32083882882882886	-0.3400041649431153
-0.3236413513513514	-0.3408463656662655
-0.32644387387387397	-0.3418650076072938
-0.3292463963963965	-0.3438040538424653
-0.3320489189189191	-0.3472390483418
-0.33485144144144163	-0.35235046626638794
-0.3376539639639642	-0.3588061642814802
-0.3404564864864865	-0.36579978032754806
-0.3432590090090091	-0.37224331209110056
-0.34606153153153163	-0.37706198480279934
-0.3488640540540542	-0.3795044167958133
-0.35166657657657674	-0.37937298340337705
-0.3544690990990993	-0.37710149470815163
-0.3572716216216216	-0.3736532384360572
-0.3600741441441442	-0.37026759659168734
-0.36287666666666674	-0.36813013449114
-0.3656791891891893	-0.36806423146366724
-0.36848171171171185	-0.3703345489790609
-0.3712842342342344	-0.37461658665089664
-0.37408675675675696	-0.38013413487272435
-0.3768892792792793	-0.3859147100845784
-0.37969180180180184	-0.39107871240807385
-0.3824943243243244	-0.395071765575075
-0.38529684684684695	-0.3977727407917105
-0.3880993693693695	-0.3994538800539616
-0.39090189189189206	-0.4006190579638485
-0.3937044144144146	-0.40178488577274324
-0.39650693693693695	-0.403284525584887
-0.3993094594594595	-0.40516147298743993
-0.40211198198198206	-0.40718543994995643
-0.4049145045045046	-0.4089776105935095
-0.40771702702702717	-0.4101937271818597
-0.4105195495495496	-0.4106939909749045
-0.41332207207207217	-0.410634936322353
-0.4161245945945947	-0.41044753984823873
-0.4189271171171173	-0.410707241230495
-0.4217296396396397	-0.41194058089011804
-0.4245321621621623	-0.4144361885463142
-0.42733468468468483	-0.41812704587829913
-0.4301372072072073	-0.42258684223907034
-0.4329397297297298	-0.4271444374983889
-0.4357422522522524	-0.4310804671371567
-0.4385447747747748	-0.43384267265874127
-0.4413472972972974	-0.4352107667082666
-0.44414981981981994	-0.4353590953886954
-0.4469523423423425	-0.43479962470242245
-0.44975486486486493	-0.43422687208935123
-0.4525573873873875	-0.43431704016042855
-0.45535990990991004	-0.4355457946856757
-0.4581624324324325	-0.438079496979161
-0.46096495495495504	-0.441767454814545
-0.4637674774774776	-0.4462279540197614
-0.46657000000000015	-0.4509906947232814
-0.4693725225225226	-0.4556428392155624
-0.47217504504504515	-0.45992965801126345
-0.4749775675675677	-0.4637812900655403
-0.47778009009009015	-0.4672661894484143
-0.4805826126126127	-0.47049856520426975
-0.48338513513513526	-0.4735420303970003
-0.4861876576576578	-0.4763499558445435
-0.48899018018018026	-0.47876612109568123
-0.4917927027027028	-0.48058411816235075
-0.49459522522522537	-0.4816403227075778
-0.4973977477477478	-0.48190196419533177
-0.5002002702702704	-0.4815136587681615
-0.5030027927927929	-0.480781718708524
-0.5058053153153154	-0.4800993650015289
-0.5086078378378379	-0.4798385531618548
-0.5114103603603605	-0.4802469711945169
-0.514212882882883	-0.4813871127384371
-0.5170154054054055	-0.48313886139751855
-0.519817927927928	-0.4852635873602064
-0.5226204504504506	-0.4875051351336916
-0.525422972972973	-0.4896897099083119
-0.5282254954954956	-0.4917875163627175
-0.5310280180180181	-0.4939137331906301
-0.5338305405405407	-0.4962695196752665
-0.5366330630630631	-0.49904662432698704
-0.5394355855855857	-0.5023332442654918
-0.5422381081081082	-0.5060587441298683
-0.5450406306306307	-0.5100005714259699
-0.5478431531531532	-0.5138533647669552
-0.5506456756756758	-0.5173364126359994
-0.5534481981981982	-0.5203001344042288
-0.5562507207207208	-0.5227910113816181
-0.5590532432432433	-0.5250481402691152
-0.5618557657657659	-0.5274285973705999
-0.5646582882882883	-0.5302845682019568
-0.5674608108108109	-0.5338334352812095
-0.5702633333333335	-0.5380660291494797
-0.5730658558558559	-0.5427263450010684
-0.5758683783783785	-0.5473721729185819
-0.578670900900901	-0.5514985243887367
-0.5814734234234236	-0.5546840761278204
-0.584275945945946	-0.5567126855743036
-0.5870784684684686	-0.5576302477303332
-0.5898809909909911	-0.5577189292289957
-0.5926835135135136	-0.557398590613815
-0.5954860360360361	-0.5570894016230883
-0.5982885585585587	-0.5570819947795982
-0.6010910810810811	-0.5574579120938965
-0.6038936036036037	-0.5580850696349091
-0.6066961261261262	-0.5586869596860247
-0.6094986486486488	-0.5589594344004356
-0.6123011711711712	-0.5586936872664485
-0.6151036936936938	-0.5578634382399825
-0.6179062162162163	-0.5566480930500983
-0.6207087387387388	-0.5553865426507141
-0.6235112612612613	-0.5544800198667195
-0.6263137837837839	-0.5542787317189117
-0.6291163063063064	-0.5549904445762843
-0.6319188288288289	-0.5566391681398988
-0.6347213513513514	-0.5590827531606319
-0.637523873873874	-0.5620769626580453
-0.6403263963963964	-0.5653581958020089
-0.643128918918919	-0.5687129040520595
-0.6459314414414415	-0.5720098688847901
-0.6487339639639641	-0.575188323034038
-0.6515364864864865	-0.5782136237119235
-0.6543390090090091	-0.5810254695355639
-0.6571415315315317	-0.5835063346623905
-0.6599440540540541	-0.5854888610257438
-0.6627465765765767	-0.5868039188105278
-0.6655490990990992	-0.587352639150885
-0.6683516216216216	-0.5871733276909386
-0.6711541441441442	-0.5864730095903972
-0.6739566666666668	-0.5856044501332571
-0.6767591891891893	-0.5849891382511194
-0.6795617117117118	-0.5850077536638043
-0.6823642342342343	-0.5858940359852698
-0.6851667567567569	-0.5876698354909986
-0.6879692792792793	-0.5901469725347039
-0.6907718018018019	-0.5929990479725062
-0.6935743243243244	-0.5958812334067725
-0.696376846846847	-0.598557395654759
-0.6991793693693694	-0.6009888539383768
-0.701981891891892	-0.603350229447029
-0.7047844144144145	-0.6059621017045838
-0.707586936936937	-0.6091595595870076
-0.7103894594594595	-0.6131400378905796
-0.7131919819819821	-0.6178441846013301
-0.7159945045045045	-0.6229155339795267
-0.7187970270270271	-0.6277603175619986
-0.7215995495495496	-0.6316955105505391
-0.7244020720720722	-0.6341422510947115
-0.7272045945945946	-0.6348038309735753
-0.7300071171171172	-0.6337692465686444
-0.7328096396396397	-0.6315050424629476
-0.7356121621621622	-0.62873331725529
-0.7384146846846847	-0.626230961748754
-0.7412172072072073	-0.6246120570268836
-0.7440197297297299	-0.6241625550121748
-0.7468222522522523	-0.624780895594754
-0.7496247747747748	-0.626044580905289
-0.7524272972972974	-0.6273816161768531
-0.7552298198198198	-0.6282905965660384
-0.7580323423423424	-0.62853587854824
-0.760834864864865	-0.6282509138976491
-0.7636373873873875	-0.6279118366880128
-0.76643990990991	-0.6281857379962821
-0.7692424324324325	-0.6297000954107184
-0.7720449549549551	-0.6328077020139538
-0.7748474774774775	-0.637425665519959
-0.7776500000000001	-0.6430056661015842
-0.7804525225225226	-0.6486520288969624
-0.7832550450450451	-0.6533570256912165
-0.7860575675675676	-0.6562842574197341
-0.7888600900900902	-0.6570135662091268
-0.7916626126126127	-0.655670659380575
-0.7944651351351352	-0.6528988621388938
-0.7972676576576577	-0.6496786503106313
-0.8000701801801803	-0.6470477684463631
-0.8028727027027027	-0.6458059264880309
-0.8056752252252253	-0.6462933427256079
-0.8084777477477478	-0.6483099409427715
-0.8112802702702704	-0.6511987311004606
-0.8140827927927928	-0.6540662919558353
-0.8168853153153154	-0.6560711353440307
-0.8196878378378379	-0.6566902044752967
-0.8224903603603604	-0.6558811844088364
-0.8252928828828829	-0.654091254499527
-0.8280954054054055	-0.6521109947627282
-0.8308979279279279	-0.6508203124625696
-0.8337004504504505	-0.6509065079947001
-0.836502972972973	-0.6526427422865437
-0.8393054954954956	-0.6557959010568495
-0.842108018018018	-0.6596924126301493
-0.8449105405405406	-0.6634216953099228
-0.8477130630630632	-0.6661147618295711
-0.8505155855855856	-0.6672129627086065
-0.8533181081081082	-0.6666455233503774
-0.8561206306306307	-0.6648628509329397
-0.8589231531531533	-0.6627164521498223
-0.8617256756756757	-0.6612220519592218
-0.8645281981981983	-0.6612762436220259
-0.8673307207207208	-0.6634088880332558
-0.8701332432432433	-0.6676406300374671
-0.8729357657657658	-0.6734820469367242
-0.8757382882882884	-0.6800687262814884
-0.8785408108108108	-0.6863880317892266
-0.8813433333333334	-0.6915298020621303
-0.8841458558558559	-0.6948909604809674
-0.8869483783783785	-0.6962824187768539
-0.8897509009009009	-0.6959188698380385
-0.8925534234234235	-0.6943074030406728
-0.895355945945946	-0.69207837369259
-0.8981584684684685	-0.6898138245585805
-0.900960990990991	-0.6879226351180188
-0.9037635135135136	-0.6865909500628211
-0.9065660360360361	-0.6858091531961008
-0.9093685585585587	-0.6854520878692125
-0.9121710810810811	-0.6853751475301639
-0.9149736036036036	-0.6854889746211139
-0.9177761261261261	-0.6857884865559771
-0.9205786486486487	-0.686332196596515
-0.9233811711711712	-0.6871876016653284
-0.9261836936936938	-0.6883707009606626
-0.9289862162162162	-0.6898084773268041
-0.9317887387387388	-0.6913427164405761
-0.9345912612612612	-0.6927761796976146
-0.9373937837837838	-0.6939445587006976
-0.9401963063063064	-0.6947864081384902
-0.9429988288288289	-0.6953825386661998
-0.9458013513513515	-0.6959464529208892
-0.9486038738738739	-0.6967647189504649
-0.9514063963963965	-0.6981045020894727
-0.9542089189189189	-0.7001182452615482
-0.9570114414414415	-0.7027780601354987
-0.959813963963964	-0.7058636811888126
-0.9626164864864866	-0.7090106786551742
-0.9654190090090091	-0.7118057966872144
-0.9682215315315316	-0.7139004948483509
-0.9710240540540541	-0.7151073811945801
-0.9738265765765766	-0.7154494139471654
-0.9766290990990991	-0.7151467983881119
-0.9794316216216217	-0.7145464086878015
-0.9822341441441442	-0.7140167371731692
-0.9850366666666668	-0.7138418784517007
-0.9878391891891892	-0.7141475734687202
-0.9906417117117118	-0.7148812288572706
-0.9934442342342342	-0.7158499386217938
-0.9962467567567568	-0.7168018542491015
-0.9990492792792793	-0.7175228659124833
-1.0018518018018019	-0.7179166504173793
-1.0046543243243244	-0.7180426561047046
-1.0074568468468468	-0.718101036605747
-1.0102593693693693	-0.718370925311643
-1.0130618918918919	-0.7191230191152147
-1.0158644144144144	-0.7205346444599632
-1.018666936936937	-0.7226333700097514
-1.0214694594594596	-0.7252850095287975
-1.024271981981982	-0.7282273083839377
-1.0270745045045047	-0.7311366926086449
-1.029877027027027	-0.7337066050604684
-1.0326795495495495	-0.7357145968514354
-1.035482072072072	-0.7370612483326167
-1.0382845945945947	-0.7377745214181517
-1.0410871171171172	-0.7379843274597
-1.0438896396396395	-0.7378801121678318
-1.046692162162162	-0.7376667632811416
-1.0494946846846847	-0.7375309801025227
-1.0522972072072072	-0.7376233253526006
-1.0550997297297298	-0.7380536418661121
-1.0579022522522523	-0.7388924458005388
-1.0607047747747749	-0.7401701661041251
-1.0635072972972974	-0.7418696627517565
-1.06630981981982	-0.7439134976668538
-1.0691123423423423	-0.7461531021685366
-1.0719148648648649	-0.7483695709264242
-1.0747173873873874	-0.7502938397766328
-1.07751990990991	-0.7516478549792389
-1.0803224324324325	-0.752200157179028
-1.0831249549549549	-0.7518222102319643
-1.0859274774774774	-0.7505287389218056
-1.08873	-0.7484879120702017
-1.0915325225225225	-0.7459950340993797
-1.094335045045045	-0.7434141545468562
-1.0971375675675676	-0.7411021494541954
-1.0999400900900902	-0.739335875739604
-1.1027426126126127	-0.7382627190424198
-1.1055451351351353	-0.7378881010271443
-1.1083476576576576	-0.7381023271676648
-1.1111501801801802	-0.7387371175539428
-1.1139527027027027	-0.7396331864980747
-1.1167552252252253	-0.7406972520078359
-1.1195577477477479	-0.7419308150166981
-1.1223602702702702	-0.743422601304343
-1.1251627927927927	-0.7453085162511637
-1.1279653153153153	-0.747713374907321
-1.1307678378378379	-0.7506941597907562
-1.1335703603603604	-0.7542034440333756
-1.136372882882883	-0.758084447425935
-1.1391754054054055	-0.7620985229352575
-1.141977927927928	-0.7659753616763552
-1.1447804504504504	-0.7694693608475913
-1.147582972972973	-0.7724045892378908
-1.1503854954954955	-0.7746957316694558
-1.153188018018018	-0.7763413800089998
-1.1559905405405406	-0.7773958080976382
-1.1587930630630632	-0.777932473967704
-1.1615955855855855	-0.7780144922906265
-1.164398108108108	-0.7776836085229866
-1.1672006306306306	-0.7769712084479838
-1.1700031531531532	-0.775925556783412
-1.1728056756756757	-0.7746422080346684
-1.1756081981981983	-0.773282093306876
-1.1784107207207208	-0.7720652134369907
-1.1812132432432432	-0.7712361605204656
-1.1840157657657657	-0.7710080990468238
-1.1868182882882883	-0.7715007775262039
-1.1896208108108108	-0.7726923901508529
-1.1924233333333334	-0.7744029120039955
-1.195225855855856	-0.7763182382374874
-1.1980283783783783	-0.7780524662504609
-1.2008309009009008	-0.7792336932638799
-1.2036334234234234	-0.7795906301664635
-1.206435945945946	-0.7790159204100084
-1.2092384684684685	-0.7775880307550513
-1.212040990990991	-0.7755453474989356
-1.2148435135135136	-0.7732201728437607
-1.2176460360360362	-0.7709523361408626
-1.2204485585585585	-0.7690082867715913
-1.223251081081081	-0.7675297273958464
-1.2260536036036036	-0.7665264383414281
-1.2288561261261262	-0.7659137157629177
-1.2316586486486487	-0.7655802021054761
-1.2344611711711713	-0.7654615213300962
-1.2372636936936936	-0.7655925501694598
-1.2400662162162162	-0.7661175172703425
-1.2428687387387387	-0.7672507589204507
-1.2456712612612613	-0.7691977818183746
-1.2484737837837838	-0.7720609553403448
-1.2512763063063064	-0.7757617368303813
-1.254078828828829	-0.7800088770807823
-1.2568813513513515	-0.7843296670864328
-1.2596838738738738	-0.788162285955633
-1.2624863963963964	-0.7909873580705571
-1.265288918918919	-0.7924622813864786
-1.2680914414414415	-0.792517810694674
-1.270893963963964	-0.7913848352384747
-1.2736964864864866	-0.7895384863633608
-1.276499009009009	-0.7875713082942815
-1.2793015315315315	-0.7860298021277548
-1.282104054054054	-0.7852619346278933
-1.2849065765765766	-0.785322391879441
-1.2877090990990991	-0.7859668270558904
-1.2905116216216217	-0.7867401165810781
-1.2933141441441443	-0.7871343693279804
-1.2961166666666666	-0.7867692305396279
-1.2989191891891891	-0.7855375958007862
-1.3017217117117117	-0.7836679673635747
-1.3045242342342342	-0.7816787297194554
-1.3073267567567568	-0.7802328027664509
-1.3101292792792794	-0.7799333700898383
-1.312931801801802	-0.7811223631496982
-1.3157343243243242	-0.7837458598622213
-1.3185368468468468	-0.7873328286611803
-1.3213393693693694	-0.7911003900606539
-1.324141891891892	-0.7941598280261053
-1.3269444144144145	-0.7957650647704588
-1.329746936936937	-0.7955297768409844
-1.3325494594594596	-0.7935463397974323
-1.335351981981982	-0.7903679190041208
-1.3381545045045045	-0.7868560612108946
-1.340957027027027	-0.7839374885570198
-1.3437595495495496	-0.7823423878006959
-1.3465620720720721	-0.7824029874528695
-1.3493645945945947	-0.7839731362801017
-1.352167117117117	-0.786492277552769
-1.3549696396396396	-0.7891722743638214
-1.3577721621621621	-0.7912472462139573
-1.3605746846846847	-0.7922072471427815
-1.3633772072072072	-0.7919425815598224
-1.3661797297297298	-0.790754995610923
-1.3689822522522523	-0.7892354135573019
-1.3717847747747747	-0.7880511812375957
-1.3745872972972972	-0.7877147649019922
-1.3773898198198198	-0.7884110098629649
-1.3801923423423423	-0.7899397075813519
-1.382994864864865	-0.7917911336956012
[truncated: 6 more rows]
