# Supplementary material for: Isolation of a planar π-aromatic Bi5− ring in a cobalt-based inverse-sandwich-type complex
Source: Nat Chem. 2025 Jan 20;17(4):547–55. doi: 10.1038/s41557-024-01713-8 (PMC11964920; doi:10.1038/s41557-024-01713-8)
Supplement: Supplementary file 4 — Original magnetic data of compound 1 and origin file of Fig. 3. [file 41557_2024_1713_MOESM4_ESM.zip › sr_and_T/32.json]

{
   "comment": "corrected Loops",
   "temperature": 1.3,
   "measures": [
      {
         "sr": 0.064,
         "angle": 0,
         "trans": 0,
         "cool_t": 1,
         "comment": "to H_stop",
         "data": [
            [
               -1.3999,
               -0.8187859356767508
            ],
            [
               -1.3970974874874873,
               -0.8177076988081937
            ],
            [
               -1.394294974974975,
               -0.8163558419675805
            ],
            [
               -1.3914924624624623,
               -0.8149451647833879
            ],
            [
               -1.3886899499499499,
               -0.8136473688444505
            ],
            [
               -1.3858874374374373,
               -0.8125412447903986
            ],
            [
               -1.3830849249249249,
               -0.8115944910776678
            ],
            [
               -1.3802824124124122,
               -0.8106826555656892
            ],
            [
               -1.3774798998998998,
               -0.8096383545365271
            ],
            [
               -1.3746773873873872,
               -0.8083140010644909
            ],
            [
               -1.3718748748748748,
               -0.8066372442129044
            ],
            [
               -1.3690723623623622,
               -0.80464150491243
            ],
            [
               -1.3662698498498498,
               -0.8024630796315573
            ],
            [
               -1.3634673373373372,
               -0.8003078350511112
            ],
            [
               -1.3606648248248248,
               -0.7984002979567411
            ],
            [
               -1.3578623123123121,
               -0.7969325219498868
            ],
            [
               -1.3550597997997997,
               -0.7960281406679688
            ],
            [
               -1.3522572872872871,
               -0.7957296960159663
            ],
            [
               -1.3494547747747747,
               -0.7960078668184749
            ],
            [
               -1.346652262262262,
               -0.7967835129756617
            ],
            [
               -1.3438497497497497,
               -0.7979504966868118
            ],
            [
               -1.341047237237237,
               -0.7993899518724985
            ],
            [
               -1.3382447247247247,
               -0.8009735041253672
            ],
            [
               -1.335442212212212,
               -0.8025605637338464
            ],
            [
               -1.3326396996996996,
               -0.8039995105390623
            ],
            [
               -1.329837187187187,
               -0.8051418716486534
            ],
            [
               -1.3270346746746746,
               -0.8058723368325811
            ],
            [
               -1.324232162162162,
               -0.8061480965523531
            ],
            [
               -1.3214296496496496,
               -0.8060326420096808
            ],
            [
               -1.318627137137137,
               -0.8057059961093316
            ],
            [
               -1.3158246246246246,
               -0.8054377748460029
            ],
            [
               -1.313022112112112,
               -0.8055210001767723
            ],
            [
               -1.3102195995995995,
               -0.8061796473311895
            ],
            [
               -1.307417087087087,
               -0.8074760295532344
            ],
            [
               -1.3046145745745745,
               -0.809249856013027
            ],
            [
               -1.301812062062062,
               -0.8111158553381546
            ],
            [
               -1.2990095495495495,
               -0.812531571573865
            ],
            [
               -1.2962070370370369,
               -0.8129254786785534
            ],
            [
               -1.2934045245245245,
               -0.8118547242577991
            ],
            [
               -1.2906020120120119,
               -0.8091487884140243
            ],
            [
               -1.2877994994994995,
               -0.8049951741544898
            ],
            [
               -1.2849969869869868,
               -0.7999369390678335
            ],
            [
               -1.2821944744744744,
               -0.7947758458171343
            ],
            [
               -1.2793919619619618,
               -0.7904019977838359
            ],
            [
               -1.2765894494494494,
               -0.7875926178890296
            ],
            [
               -1.2737869369369368,
               -0.7868322326281436
            ],
            [
               -1.2709844244244244,
               -0.788200889197475
            ],
            [
               -1.2681819119119118,
               -0.7913579720669526
            ],
            [
               -1.2653793993993994,
               -0.7956227381021719
            ],
            [
               -1.2625768868868867,
               -0.8001270709979031
            ],
            [
               -1.2597743743743743,
               -0.8039987977333363
            ],
            [
               -1.2569718618618617,
               -0.806529775573718
            ],
            [
               -1.2541693493493493,
               -0.8072919908476655
            ],
            [
               -1.2513668368368367,
               -0.8061830521781839
            ],
            [
               -1.2485643243243243,
               -0.803403109928094
            ],
            [
               -1.2457618118118117,
               -0.7993816945746592
            ],
            [
               -1.2429592992992993,
               -0.7946807713341182
            ],
            [
               -1.2401567867867866,
               -0.7898985724234533
            ],
            [
               -1.2373542742742742,
               -0.7855901305370703
            ],
            [
               -1.2345517617617616,
               -0.7822096769547537
            ],
            [
               -1.2317492492492492,
               -0.7800719996778334
            ],
            [
               -1.2289467367367366,
               -0.7793273588080707
            ],
            [
               -1.2261442242242242,
               -0.7799475133160221
            ],
            [
               -1.2233417117117116,
               -0.7817259793737714
            ],
            [
               -1.2205391991991992,
               -0.7842996796930133
            ],
            [
               -1.2177366866866866,
               -0.7871982338872656
            ],
            [
               -1.2149341741741742,
               -0.7899202865037371
            ],
            [
               -1.2121316616616615,
               -0.7920255792123516
            ],
            [
               -1.2093291491491491,
               -0.7932214624176337
            ],
            [
               -1.2065266366366365,
               -0.7934182980935673
            ],
            [
               -1.203724124124124,
               -0.7927331306044554
            ],
            [
               -1.2009216116116115,
               -0.7914350537277124
            ],
            [
               -1.198119099099099,
               -0.789844928837762
            ],
            [
               -1.1953165865865865,
               -0.7882197774426922
            ],
            [
               -1.192514074074074,
               -0.7866611641094201
            ],
            [
               -1.1897115615615614,
               -0.785082518875859
            ],
            [
               -1.186909049049049,
               -0.783252513368196
            ],
            [
               -1.1841065365365364,
               -0.780905335709559
            ],
            [
               -1.181304024024024,
               -0.7778828095099712
            ],
            [
               -1.1785015115115114,
               -0.7742573981946355
            ],
            [
               -1.175698998998999,
               -0.7703861474984586
            ],
            [
               -1.1728964864864864,
               -0.7668649335377118
            ],
            [
               -1.170093973973974,
               -0.7643848463676453
            ],
            [
               -1.1672914614614613,
               -0.7635277681720722
            ],
            [
               -1.164488948948949,
               -0.7645639198305436
            ],
            [
               -1.1616864364364363,
               -0.7673204274101153
            ],
            [
               -1.158883923923924,
               -0.7711729488156647
            ],
            [
               -1.1560814114114113,
               -0.7751761100056529
            ],
            [
               -1.153278898898899,
               -0.7783039203077744
            ],
            [
               -1.1504763863863863,
               -0.7797330475970499
            ],
            [
               -1.1476738738738739,
               -0.7790831697316092
            ],
            [
               -1.1448713613613613,
               -0.7765370097057791
            ],
            [
               -1.1420688488488488,
               -0.7727967967275151
            ],
            [
               -1.1392663363363362,
               -0.7688837581157337
            ],
            [
               -1.1364638238238238,
               -0.7658371359867577
            ],
            [
               -1.1336613113113112,
               -0.7644028173590522
            ],
            [
               -1.1308587987987986,
               -0.7648074729012446
            ],
            [
               -1.1280562862862862,
               -0.7666894311331096
            ],
            [
               -1.1252537737737738,
               -0.7692096139720734
            ],
            [
               -1.1224512612612612,
               -0.7713097199618797
            ],
            [
               -1.1196487487487485,
               -0.7720384016913744
            ],
            [
               -1.1168462362362361,
               -0.7708444665184491
            ],
            [
               -1.1140437237237237,
               -0.7677462802963799
            ],
            [
               -1.111241211211211,
               -0.7633254448961664
            ],
            [
               -1.1084386986986985,
               -0.7585480349053533
            ],
            [
               -1.105636186186186,
               -0.7544705541060515
            ],
            [
               -1.1028336736736737,
               -0.751923158912569
            ],
            [
               -1.100031161161161,
               -0.7512685190612691
            ],
            [
               -1.0972286486486484,
               -0.7523094714598086
            ],
            [
               -1.094426136136136,
               -0.7543708485559348
            ],
            [
               -1.0916236236236236,
               -0.7565260602051864
            ],
            [
               -1.088821111111111,
               -0.7578946290100876
            ],
            [
               -1.0860185985985984,
               -0.7579166474617476
            ],
            [
               -1.083216086086086,
               -0.7565197410804589
            ],
            [
               -1.0804135735735736,
               -0.7541296800226522
            ],
            [
               -1.077611061061061,
               -0.7515253364548686
            ],
            [
               -1.0748085485485483,
               -0.7495863414211694
            ],
            [
               -1.072006036036036,
               -0.7490129012670614
            ],
            [
               -1.0692035235235235,
               -0.7501029454866657
            ],
            [
               -1.066401011011011,
               -0.7526515477278548
            ],
            [
               -1.0635984984984983,
               -0.7559988591388833
            ],
            [
               -1.060795985985986,
               -0.759208301651451
            ],
            [
               -1.0579934734734735,
               -0.7613201157686165
            ],
            [
               -1.0551909609609609,
               -0.7616068461541243
            ],
            [
               -1.0523884484484483,
               -0.7597610559940964
            ],
            [
               -1.0495859359359359,
               -0.755968622665554
            ],
            [
               -1.0467834234234235,
               -0.7508550843072725
            ],
            [
               -1.0439809109109108,
               -0.7453269925660815
            ],
            [
               -1.0411783983983982,
               -0.7403554612410266
            ],
            [
               -1.0383758858858858,
               -0.7367592529803202
            ],
            [
               -1.0355733733733734,
               -0.7350389865833398
            ],
            [
               -1.0327708608608608,
               -0.7352960614802349
            ],
            [
               -1.0299683483483482,
               -0.7372461021359265
            ],
            [
               -1.0271658358358358,
               -0.7403139694497742
            ],
            [
               -1.0243633233233234,
               -0.7437809460347657
            ],
            [
               -1.0215608108108107,
               -0.7469471866070552
            ],
            [
               -1.0187582982982981,
               -0.7492738397341037
            ],
            [
               -1.0159557857857857,
               -0.7504773817316908
            ],
            [
               -1.0131532732732733,
               -0.7505608402694433
            ],
            [
               -1.0103507607607607,
               -0.7497800326727768
            ],
            [
               -1.007548248248248,
               -0.7485555856787269
            ],
            [
               -1.0047457357357357,
               -0.7473517623362096
            ],
            [
               -1.0019432232232233,
               -0.7465496874361106
            ],
            [
               -0.9991407107107106,
               -0.7463442243665184
            ],
            [
               -0.9963381981981981,
               -0.7466895782118201
            ],
            [
               -0.9935356856856856,
               -0.7473085402639972
            ],
            [
               -0.9907331731731731,
               -0.747765402526823
            ],
            [
               -0.9879306606606606,
               -0.7475859026313469
            ],
            [
               -0.9851281481481481,
               -0.7463933965851615
            ],
            [
               -0.9823256356356356,
               -0.744023350404216
            ],
            [
               -0.9795231231231231,
               -0.7405814632071086
            ],
            [
               -0.9767206106106106,
               -0.7364248064254664
            ],
            [
               -0.973918098098098,
               -0.7320673017376103
            ],
            [
               -0.9711155855855855,
               -0.7280345815809126
            ],
            [
               -0.968313073073073,
               -0.7247112365747241
            ],
            [
               -0.9655105605605605,
               -0.7222290870849091
            ],
            [
               -0.962708048048048,
               -0.7204352691054428
            ],
            [
               -0.9599055355355355,
               -0.7189553826938451
            ],
            [
               -0.957103023023023,
               -0.7173363679136013
            ],
            [
               -0.9543005105105105,
               -0.7152258533597027
            ],
            [
               -0.951497997997998,
               -0.7125291345279714
            ],
            [
               -0.9486954854854854,
               -0.7094879519518935
            ],
            [
               -0.9458929729729728,
               -0.7066472631080347
            ],
            [
               -0.9430904604604604,
               -0.7047111932209997
            ],
            [
               -0.9402879479479478,
               -0.7043264245844345
            ],
            [
               -0.9374854354354354,
               -0.7058581332544638
            ],
            [
               -0.9346829229229228,
               -0.7092306001974724
            ],
            [
               -0.9318804104104104,
               -0.713888344385686
            ],
            [
               -0.9290778978978977,
               -0.7188982256142424
            ],
            [
               -0.9262753853853853,
               -0.7231692197274846
            ],
            [
               -0.9234728728728727,
               -0.7257284951772487
            ],
            [
               -0.9206703603603603,
               -0.7259726768630197
            ],
            [
               -0.9178678478478477,
               -0.7238187697695977
            ],
            [
               -0.9150653353353353,
               -0.7197089519969131
            ],
            [
               -0.9122628228228227,
               -0.7144681642082769
            ],
            [
               -0.9094603103103103,
               -0.7090588551505852
            ],
            [
               -0.9066577977977976,
               -0.7043087052392065
            ],
            [
               -0.9038552852852852,
               -0.7006944256424945
            ],
            [
               -0.9010527727727726,
               -0.6982455102589
            ],
            [
               -0.8982502602602602,
               -0.696592502929031
            ],
            [
               -0.8954477477477477,
               -0.6951379118006675
            ],
            [
               -0.8926452352352352,
               -0.6932895676626332
            ],
            [
               -0.8898427227227227,
               -0.6906783368466001
            ],
            [
               -0.8870402102102102,
               -0.6872900642973827
            ],
            [
               -0.8842376976976977,
               -0.6834721793155285
            ],
            [
               -0.8814351851851852,
               -0.6798178613633863
            ],
            [
               -0.8786326726726726,
               -0.6769706579573187
            ],
            [
               -0.8758301601601601,
               -0.6754168138134342
            ],
            [
               -0.8730276476476476,
               -0.6753337737547438
            ],
            [
               -0.8702251351351351,
               -0.6765418329221367
            ],
            [
               -0.8674226226226226,
               -0.6785698033222158
            ],
            [
               -0.8646201101101101,
               -0.6808075396494968
            ],
            [
               -0.8618175975975975,
               -0.6826910531763806
            ],
            [
               -0.859015085085085,
               -0.683858333883347
            ],
            [
               -0.8562125725725724,
               -0.6842274829561839
            ],
            [
               -0.8534100600600599,
               -0.6839776584751909
            ],
            [
               -0.8506075475475474,
               -0.6834470004981754
            ],
            [
               -0.8478050350350349,
               -0.682988397433699
            ],
            [
               -0.8450025225225224,
               -0.6828349950783061
            ],
            [
               -0.8422000100100099,
               -0.6830199535063186
            ],
            [
               -0.8393974974974974,
               -0.6833729123853767
            ],
            [
               -0.8365949849849849,
               -0.6835875945341583
            ],
            [
               -0.8337924724724723,
               -0.6833311618608717
            ],
            [
               -0.8309899599599598,
               -0.68235436386026
            ],
            [
               -0.8281874474474473,
               -0.6805653005646581
            ],
            [
               -0.8253849349349348,
               -0.6780461429621578
            ],
            [
               -0.8225824224224223,
               -0.6750143784530094
            ],
            [
               -0.8197799099099098,
               -0.6717494800566226
            ],
            [
               -0.8169773973973973,
               -0.6685154584388604
            ],
            [
               -0.8141748848848848,
               -0.6655068514210922
            ],
            [
               -0.8113723723723723,
               -0.6628325874068028
            ],
            [
               -0.8085698598598597,
               -0.6605348679757237
            ],
            [
               -0.8057673473473472,
               -0.6586260269190094
            ],
            [
               -0.8029648348348347,
               -0.6571208271963953
            ],
            [
               -0.8001623223223222,
               -0.6560466060623635
            ],
            [
               -0.7973598098098097,
               -0.6554264241469534
            ],
            [
               -0.7945572972972972,
               -0.6552450714276845
            ],
            [
               -0.7917547847847847,
               -0.6554178492981164
            ],
            [
               -0.7889522722722722,
               -0.6557828894235005
            ],
            [
               -0.7861497597597596,
               -0.6561286892273204
            ],
            [
               -0.7833472472472471,
               -0.6562530735165695
            ],
            [
               -0.7805447347347346,
               -0.6560343197971998
            ],
            [
               -0.7777422222222221,
               -0.6554864046126838
            ],
            [
               -0.7749397097097096,
               -0.65477251319915
            ],
            [
               -0.7721371971971971,
               -0.6541641322684166
            ],
            [
               -0.7693346846846846,
               -0.6539528057286552
            ],
            [
               -0.7665321721721721,
               -0.654340680137969
            ],
            [
               -0.7637296596596596,
               -0.6553468493905581
            ],
            [
               -0.760927147147147,
               -0.6567644972002911
            ],
            [
               -0.7581246346346345,
               -0.6581888461934471
            ],
            [
               -0.755322122122122,
               -0.6591127234677963
            ],
            [
               -0.7525196096096095,
               -0.6590631509671605
            ],
            [
               -0.749717097097097,
               -0.6577371369170151
            ],
            [
               -0.7469145845845845,
               -0.6550934490568265
            ],
            [
               -0.744112072072072,
               -0.6513704286949709
            ],
            [
               -0.7413095595595595,
               -0.647023485080485
            ],
            [
               -0.738507047047047,
               -0.642601735875828
            ],
            [
               -0.7357045345345344,
               -0.6386024669403849
            ],
            [
               -0.7329020220220219,
               -0.6353481740949118
            ],
            [
               -0.7300995095095094,
               -0.6329220926057979
            ],
            [
               -0.7272969969969969,
               -0.6311777524593842
            ],
            [
               -0.7244944844844844,
               -0.6298135950432553
            ],
            [
               -0.7216919719719719,
               -0.6284836314032103
            ],
            [
               -0.7188894594594594,
               -0.6269061822934314
            ],
            [
               -0.7160869469469469,
               -0.6249373256938051
            ],
            [
               -0.7132844344344343,
               -0.6225912240140528
            ],
            [
               -0.7104819219219218,
               -0.6200096201524767
            ],
            [
               -0.7076794094094093,
               -0.6173998025602041
            ],
            [
               -0.7048768968968968,
               -0.6149682253866373
            ],
            [
               -0.7020743843843843,
               -0.6128735849408511
            ],
            [
               -0.6992718718718718,
               -0.6112108798496385
            ],
            [
               -0.6964693593593593,
               -0.6100225978578362
            ],
            [
               -0.6936668468468468,
               -0.6093214086945016
            ],
            [
               -0.6908643343343343,
               -0.609105509232041
            ],
            [
               -0.6880618218218217,
               -0.6093541526058304
            ],
            [
               -0.6852593093093092,
               -0.6100037418805124
            ],
            [
               -0.6824567967967967,
               -0.6109181137576407
            ],
            [
               -0.6796542842842842,
               -0.6118738610033703
            ],
            [
               -0.6768517717717717,
               -0.6125787442580903
            ],
            [
               -0.6740492592592592,
               -0.612728689130889
            ],
            [
               -0.6712467467467467,
               -0.6120912168991035
            ],
            [
               -0.6684442342342342,
               -0.6105877817272565
            ],
            [
               -0.6656417217217216,
               -0.608341527242843
            ],
            [
               -0.6628392092092091,
               -0.6056643303436053
            ],
            [
               -0.6600366966966966,
               -0.6029764232502719
            ],
            [
               -0.6572341841841841,
               -0.600677028264464
            ],
            [
               -0.6544316716716716,
               -0.5990059531291827
            ],
            [
               -0.6516291591591591,
               -0.5979450770088208
            ],
            [
               -0.6488266466466466,
               -0.5972001939041685
            ],
            [
               -0.6460241341341341,
               -0.5962790991207878
            ],
            [
               -0.6432216216216216,
               -0.5946486906249993
            ],
            [
               -0.640419109109109,
               -0.5919236840861537
            ],
            [
               -0.6376165965965965,
               -0.5880236622818309
            ],
            [
               -0.634814084084084,
               -0.5832405967192065
            ],
            [
               -0.6320115715715715,
               -0.5781854463588294
            ],
            [
               -0.629209059059059,
               -0.5736220651925958
            ],
            [
               -0.6264065465465465,
               -0.570236281080652
            ],
            [
               -0.623604034034034,
               -0.5684136504105037
            ],
            [
               -0.6208015215215215,
               -0.5681011875893232
            ],
            [
               -0.617999009009009,
               -0.5688043225815334
            ],
            [
               -0.6151964964964964,
               -0.5697274245577626
            ],
            [
               -0.6123939839839839,
               -0.5700183352386698
            ],
            [
               -0.6095914714714714,
               -0.5690407119930905
            ],
            [
               -0.6067889589589589,
               -0.5665855807674651
            ],
            [
               -0.6039864464464464,
               -0.5629504615737397
            ],
            [
               -0.6011839339339339,
               -0.5588559709665444
            ],
            [
               -0.5983814214214214,
               -0.5552226043483037
            ],
            [
               -0.5955789089089089,
               -0.5528769597027945
            ],
            [
               -0.5927763963963963,
               -0.5522812212653561
            ],
            [
               -0.5899738838838838,
               -0.5533736720992852
            ],
            [
               -0.5871713713713713,
               -0.5555729475883635
            ],
            [
               -0.5843688588588588,
               -0.5579460595181405
            ],
            [
               -0.5815663463463463,
               -0.5594872978791534
            ],
            [
               -0.5787638338338338,
               -0.5594194821789875
            ],
            [
               -0.5759613213213213,
               -0.5574224241403098
            ],
            [
               -0.5731588088088088,
               -0.5537178698712952
            ],
            [
               -0.5703562962962963,
               -0.5489872316762408
            ],
            [
               -0.5675537837837837,
               -0.5441522624004962
            ],
            [
               -0.5647512712712712,
               -0.5400916102398592
            ],
            [
               -0.5619487587587587,
               -0.5373840960340761
            ],
            [
               -0.5591462462462462,
               -0.536157383178522
            ],
            [
               -0.5563437337337337,
               -0.5360834624695576
            ],
            [
               -0.5535412212212212,
               -0.536513295293757
            ],
            [
               -0.5507387087087087,
               -0.5366988097291794
            ],
            [
               -0.5479361961961962,
               -0.5360256894330633
            ],
            [
               -0.5451336836836836,
               -0.5341823431498471
            ],
            [
               -0.5423311711711711,
               -0.5312170065429827
            ],
            [
               -0.5395286586586586,
               -0.5274757146790845
            ],
            [
               -0.5367261461461461,
               -0.5234541344465116
            ],
            [
               -0.5339236336336336,
               -0.5196221621253962
            ],
            [
               -0.5311211211211211,
               -0.5162837198951009
            ],
            [
               -0.5283186086086086,
               -0.5135155947605217
            ],
            [
               -0.5255160960960961,
               -0.5111965602287467
            ],
            [
               -0.5227135835835836,
               -0.5091040816156129
            ],
            [
               -0.519911071071071,
               -0.5070330916763135
            ],
            [
               -0.5171085585585585,
               -0.5048873548009232
            ],
            [
               -0.514306046046046,
               -0.5027091636877341
            ],
            [
               -0.5115035335335335,
               -0.5006406763588198
            ],
            [
               -0.508701021021021,
               -0.4988388689071053
            ],
            [
               -0.5058985085085085,
               -0.4973846073004385
            ],
            [
               -0.503095995995996,
               -0.49622773687230753
            ],
            [
               -0.5002934834834833,
               -0.4951941723069004
            ],
            [
               -0.49749097097097084,
               -0.49405432420769607
            ],
            [
               -0.4946884584584583,
               -0.4926255455374286
            ],
            [
               -0.4918859459459458,
               -0.49086533283170736
            ],
            [
               -0.4890834334334333,
               -0.4889133438853516
            ],
            [
               -0.4862809209209208,
               -0.48705878643512096
            ],
            [
               -0.4834784084084083,
               -0.48563859666697357
            ],
            [
               -0.48067589589589577,
               -0.4849001103105243
            ],
            [
               -0.47787338338338325,
               -0.48487863887236243
            ],
            [
               -0.47507087087087074,
               -0.4853386295631444
            ],
            [
               -0.47226835835835823,
               -0.48580682514401347
            ],
            [
               -0.4694658458458457,
               -0.4856939065267712
            ],
            [
               -0.4666633333333332,
               -0.4844688742156567
            ],
            [
               -0.4638608208208207,
               -0.481829681356631
            ],
            [
               -0.4610583083083082,
               -0.47781223244667376
            ],
            [
               -0.4582557957957957,
               -0.47279882698548564
            ],
            [
               -0.45545328328328316,
               -0.46742017325682145
            ],
            [
               -0.45265077077077065,
               -0.46238082179146617
            ],
            [
               -0.44984825825825814,
               -0.45826379426502634
            ],
            [
               -0.4470457457457456,
               -0.4553772070115935
            ],
            [
               -0.4442432332332331,
               -0.4536913220229763
            ],
            [
               -0.4414407207207206,
               -0.4528837129622498
            ],
            [
               -0.4386382082082081,
               -0.4524738246661288
            ],
            [
               -0.4358356956956956,
               -0.45199874138108015
            ],
            [
               -0.43303318318318307,
               -0.45116951316115744
            ],
            [
               -0.43023067067067056,
               -0.44995591463352086
            ],
            [
               -0.42742815815815804,
               -0.44857364751416257
            ],
            [
               -0.42462564564564553,
               -0.44738231045994475
            ],
            [
               -0.421823133133133,
               -0.446732880468443
            ],
            [
               -0.4190206206206205,
               -0.4468195742129279
            ],
            [
               -0.416218108108108,
               -0.44758765163253794
            ],
            [
               -0.4134155955955955,
               -0.44872778349156933
            ],
            [
               -0.410613083083083,
               -0.4497569174938953
            ],
            [
               -0.40781057057057046,
               -0.45015615288342886
            ],
            [
               -0.40500805805805795,
               -0.4495181139287003
            ],
            [
               -0.40220554554554544,
               -0.4476554259060966
            ],
            [
               -0.39940303303303293,
               -0.44463760350628606
            ],
            [
               -0.3966005205205205,
               -0.44074960885440767
            ],
            [
               -0.3937980080080079,
               -0.4363918804747328
            ],
            [
               -0.3909954954954955,
               -0.43195944275716597
            ],
            [
               -0.3881929829829829,
               -0.4277410959642925
            ],
            [
               -0.3853904704704705,
               -0.4238684975371249
            ],
            [
               -0.38258795795795786,
               -0.4203243031681519
            ],
            [
               -0.37978544544544546,
               -0.4169966899509256
            ],
            [
               -0.37698293293293283,
               -0.4137526791586736
            ],
            [
               -0.37418042042042043,
               -0.41049971022300874
            ],
            [
               -0.3713779079079078,
               -0.407214013918143
            ],
            [
               -0.3685753953953954,
               -0.4039309409895259
            ],
            [
               -0.3657728828828828,
               -0.4007092847268498
            ],
            [
               -0.3629703703703704,
               -0.39759182779440755
            ],
            [
               -0.36016785785785776,
               -0.3945839189623544
            ],
            [
               -0.35736534534534536,
               -0.3916614548143546
            ],
            [
               -0.35456283283283274,
               -0.38880401741908904
            ],
            [
               -0.35176032032032034,
               -0.38603509911335504
            ],
            [
               -0.3489578078078077,
               -0.38344562039595126
            ],
            [
               -0.3461552952952953,
               -0.3811822764903751
            ],
            [
               -0.3433527827827827,
               -0.37939695220424124
            ],
            [
               -0.3405502702702703,
               -0.37817174394080383
            ],
            [
               -0.33774775775775767,
               -0.3774483554423376
            ],
            [
               -0.33494524524524527,
               -0.37699428326056356
            ],
            [
               -0.33214273273273265,
               -0.3764286371144721
            ],
            [
               -0.32934022022022025,
               -0.37531016313334725
            ],
            [
               -0.3265377077077076,
               -0.37326604829958715
            ],
            [
               -0.323735195195195,
               -0.3701214011378215
            ],
            [
               -0.3209326826826826,
               -0.3659836118303667
            ],
            [
               -0.31813017017017,
               -0.3612464277017788
            ],
            [
               -0.3153276576576576,
               -0.3565029983067228
            ],
            [
               -0.31252514514514496,
               -0.35238754357777097
            ],
            [
               -0.30972263263263256,
               -0.3493911984948606
            ],
            [
               -0.30692012012011993,
               -0.34770952139377614
            ],
            [
               -0.30411760760760753,
               -0.3471721375202446
            ],
            [
               -0.3013150950950949,
               -0.34728050673395755
            ],
            [
               -0.2985125825825825,
               -0.3473455265605508
            ],
            [
               -0.2957100700700699,
               -0.3466839760973787
            ],
            [
               -0.2929075575575575,
               -0.34481285442819404
            ],
            [
               -0.29010504504504486,
               -0.3415805520542498
            ],
            [
               -0.28730253253253246,
               -0.3371939402713769
            ],
            [
               -0.28450002002001984,
               -0.3321343634064045
            ],
            [
               -0.28169750750750744,
               -0.3269918734313358
            ],
            [
               -0.2788949949949948,
               -0.3222736044301617
            ],
            [
               -0.2760924824824824,
               -0.3182499517853546
            ],
            [
               -0.2732899699699698,
               -0.314888575152874
            ],
            [
               -0.2704874574574574,
               -0.3118958605757059
            ],
            [
               -0.26768494494494477,
               -0.30884873700723386
            ],
            [
               -0.26488243243243237,
               -0.30536917162189253
            ],
            [
               -0.26207991991991975,
               -0.30127963745848335
            ],
            [
               -0.25927740740740735,
               -0.29668502606434516
            ],
            [
               -0.2564748948948947,
               -0.291952264525756
            ],
            [
               -0.2536723823823823,
               -0.2875943518068395
            ],
            [
               -0.2508698698698697,
               -0.28409848221278494
            ],
            [
               -0.2480673573573573,
               -0.2817571557234854
            ],
            [
               -0.24526484484484468,
               -0.280560239869115
            ],
            [
               -0.24246233233233228,
               -0.28018531810377506
            ],
            [
               -0.23965981981981965,
               -0.2800904850010995
            ],
            [
               -0.23685730730730725,
               -0.2796793438873337
            ],
            [
               -0.23405479479479463,
               -0.278483917270463
            ],
            [
               -0.23125228228228223,
               -0.2763054395136359
            ],
            [
               -0.2284497697697696,
               -0.2732672501516122
            ],
            [
               -0.2256472572572572,
               -0.2697632217372005
            ],
            [
               -0.22284474474474458,
               -0.2663194257962907
            ],
            [
               -0.22004223223223218,
               -0.2634146822806826
            ],
            [
               -0.21723971971971956,
               -0.261318223890097
            ],
            [
               -0.21443720720720716,
               -0.25999619356426823
            ],
            [
               -0.21163469469469454,
               -0.2591157036609569
            ],
            [
               -0.20883218218218214,
               -0.25814363668158985
            ],
            [
               -0.2060296696696695,
               -0.2565076860075138
            ],
            [
               -0.2032271571571571,
               -0.2537687457534182
            ],
            [
               -0.2004246446446445,
               -0.2497520505586937
            ],
            [
               -0.1976221321321321,
               -0.24459922048179433
            ],
            [
               -0.19481961961961947,
               -0.2387291017164626
            ],
            [
               -0.19201710710710707,
               -0.23272331823420117
            ],
            [
               -0.18921459459459444,
               -0.2271738506655568
            ],
            [
               -0.18641208208208204,
               -0.2225384952096367
            ],
            [
               -0.18360956956956942,
               -0.21904399661541557
            ],
            [
               -0.18080705705705702,
               -0.21665902454013258
            ],
            [
               -0.1780045445445444,
               -0.21513643896699036
            ],
            [
               -0.175202032032032,
               -0.21410402358132136
            ],
            [
               -0.17239951951951937,
               -0.2131711721477904
            ],
            [
               -0.16959700700700697,
               -0.21201870924169158
            ],
            [
               -0.16679449449449435,
               -0.21044900411833017
            ],
            [
               -0.16399198198198195,
               -0.20838947316509066
            ],
            [
               -0.16118946946946933,
               -0.2058586351270873
            ],
            [
               -0.15838695695695693,
               -0.2029148033495593
            ],
            [
               -0.1555844444444443,
               -0.1996102217550581
            ],
            [
               -0.1527819319319319,
               -0.1959679524423012
            ],
            [
               -0.14997941941941928,
               -0.19198782371210849
            ],
            [
               -0.14717690690690688,
               -0.1876755531253313
            ],
            [
               -0.14437439439439426,
               -0.18308008700976647
            ],
            [
               -0.14157188188188186,
               -0.17832114640389235
            ],
            [
               -0.13876936936936923,
               -0.17359259925017428
            ],
            [
               -0.13596685685685683,
               -0.16913599079846803
            ],
            [
               -0.1331643443443442,
               -0.1651892130601566
            ],
            [
               -0.1303618318318318,
               -0.16192432020279385
            ],
            [
               -0.1275593193193192,
               -0.1593930730364322
            ],
            [
               -0.12475680680680679,
               -0.1574976283311909
            ],
            [
               -0.12195429429429416,
               -0.1559973686313822
            ],
            [
               -0.11915178178178176,
               -0.154553171422042
            ],
            [
               -0.11634926926926914,
               -0.15280021733333488
            ],
            [
               -0.11354675675675674,
               -0.15043248788670588
            ],
            [
               -0.11074424424424412,
               -0.14727842489995863
            ],
            [
               -0.10794173173173172,
               -0.1433486716913091
            ],
            [
               -0.1051392192192191,
               -0.13884297881289093
            ],
            [
               -0.10233670670670669,
               -0.13411274433311332
            ],
            [
               -0.09953419419419407,
               -0.12958609006942007
            ],
            [
               -0.09673168168168167,
               -0.12567146046499938
            ],
            [
               -0.09392916916916905,
               -0.12266135861067279
            ],
            [
               -0.09112665665665665,
               -0.12065860217844043
            ],
            [
               -0.08832414414414402,
               -0.1195430157328497
            ],
            [
               -0.08552163163163162,
               -0.11898757499868945
            ],
            [
               -0.082719119119119,
               -0.11852158013763853
            ],
            [
               -0.0799166066066066,
               -0.11762711480169957
            ],
            [
               -0.07711409409409398,
               -0.11584668295565786
            ],
            [
               -0.07431158158158158,
               -0.11287680736064559
            ],
            [
               -0.07150906906906895,
               -0.10862560583527764
            ],
            [
               -0.06870655655655655,
               -0.10322136786131081
            ],
            [
               -0.06590404404404393,
               -0.09697171670844767
            ],
            [
               -0.06310153153153153,
               -0.09028569123518054
            ],
            [
               -0.06029901901901891,
               -0.08358041117898024
            ],
            [
               -0.057496506506506506,
               -0.07719714446662213
            ],
            [
               -0.054693993993993884,
               -0.07134758460879681
            ],
            [
               -0.05189148148148148,
               -0.06610116370307834
            ],
            [
               -0.04908896896896886,
               -0.06141137792230994
            ],
            [
               -0.04628645645645646,
               -0.05716747799808153
            ],
            [
               -0.04348394394394384,
               -0.053251231809550104
            ],
            [
               -0.040681431431431436,
               -0.04957893654673162
            ],
            [
               -0.037878918918918814,
               -0.04611617103640836
            ],
            [
               -0.03507640640640641,
               -0.04286426295957896
            ],
            [
               -0.03227389389389379,
               -0.03982889172654053
            ],
            [
               -0.02947138138138139,
               -0.03698836477119616
            ],
            [
               -0.026668868868868767,
               -0.03427908113584388
            ],
            [
               -0.023866356356356366,
               -0.0316083050110616
            ],
            [
               -0.021063843843843744,
               -0.02889219285314676
            ],
            [
               -0.018261331331331343,
               -0.026104634797971538
            ],
            [
               -0.01545881881881872,
               -0.023314877956729818
            ],
            [
               -0.01265630630630632,
               -0.020692644355599754
            ],
            [
               -0.009853793793793697,
               -0.01846919204425035
            ],
            [
               -0.007051281281281296,
               -0.016858762635995284
            ],
            [
               -0.004248768768768674,
               -0.015961718891961352
            ],
            [
               -0.001446256256256273,
               -0.015682102149169985
            ],
            [
               0.0013562562562563496,
               -0.015693351999939875
            ],
            [
               0.00415876876876875,
               -0.015474800417540957
            ],
            [
               0.006961281281281373,
               -0.014420721278794402
            ],
            [
               0.009763793793793774,
               -0.011999310193384516
            ],
            [
               0.012566306306306396,
               -0.00791897978848205
            ],
            [
               0.015368818818818797,
               -0.0022510326383126666
            ],
            [
               0.01817133133133142,
               0.004534910006151416
            ],
            [
               0.02097384384384382,
               0.011644289705182331
            ],
            [
               0.023776356356356443,
               0.01813039213667661
            ],
            [
               0.026578868868868843,
               0.023126364658636767
            ],
            [
               0.029381381381381466,
               0.02607545745650125
            ],
            [
               0.03218389389389387,
               0.0268946426401383
            ],
            [
               0.03498640640640649,
               0.02602208301273201
            ],
            [
               0.03778891891891911,
               0.02432965153106076
            ],
            [
               0.04059143143143151,
               0.022919194781524432
            ],
            [
               0.043393943943944135,
               0.022854488459650657
            ],
            [
               0.046196456456456536,
               0.024899864809108718
            ],
            [
               0.04899896896896916,
               0.029335441757466607
            ],
            [
               0.05180148148148156,
               0.03589787302413655
            ],
            [
               0.05460399399399418,
               0.04386067213183026
            ],
            [
               0.05740650650650658,
               0.052229666977717804
            ],
            [
               0.060209019019019205,
               0.059998230165778876
            ],
            [
               0.0630115315315316,
               0.06639239610359454
            ],
            [
               0.06581404404404423,
               0.0710415730397751
            ],
            [
               0.06861655655655663,
               0.07403398787983995
            ],
            [
               0.07141906906906925,
               0.07584978216291377
            ],
            [
               0.07422158158158165,
               0.07719857981887474
            ],
            [
               0.07702409409409428,
               0.07881258734850194
            ],
            [
               0.07982660660660668,
               0.08125445456899444
            ],
            [
               0.0826291191191193,
               0.08478994288813463
            ],
            [
               0.0854316316316317,
               0.08935287021329186
            ],
            [
               0.08823414414414432,
               0.09460148490310272
            ],
            [
               0.09103665665665672,
               0.1000401512008558
            ],
            [
               0.09383916916916935,
               0.10516515305551488
            ],
            [
               0.09664168168168175,
               0.1095919812190374
            ],
            [
               0.09944419419419437,
               0.11313262611120961
            ],
            [
               0.10224670670670677,
               0.1158103491232585
            ],
            [
               0.10504921921921939,
               0.11781940949934433
            ],
            [
               0.10785173173173179,
               0.1194519268734574
            ],
            [
               0.11065424424424442,
               0.12101949299864395
            ],
            [
               0.11345675675675682,
               0.12279279797360193
            ],
            [
               0.11625926926926944,
               0.12497119841572257
            ],
            [
               0.11906178178178184,
               0.12768068973383923
            ],
            [
               0.12186429429429446,
               0.13098825177696477
            ],
            [
               0.12466680680680686,
               0.13491657490361042
            ],
            [
               0.12746931931931949,
               0.1394466257590377
            ],
            [
               0.13027183183183189,
               0.14450444482360514
            ],
            [
               0.1330743443443445,
               0.14993906894401737
            ],
            [
               0.1358768568568569,
               0.155506139676776
            ],
            [
               0.13867936936936953,
               0.16087330449295145
            ],
            [
               0.14148188188188193,
               0.16565794065465544
            ],
            [
               0.14428439439439456,
               0.16949667336656243
            ],
            [
               0.14708690690690696,
               0.17213335499205645
            ],
            [
               0.14988941941941958,
               0.17350218614383256
            ],
            [
               0.15269193193193198,
               0.17377934669264394
            ],
            [
               0.1554944444444446,
               0.1733816902665457
            ],
            [
               0.158296956956957,
               0.17290386261096008
            ],
            [
               0.16109946946946962,
               0.1730022353551781
            ],
            [
               0.16390198198198203,
               0.17425036349079465
            ],
            [
               0.16670449449449465,
               0.17700126889142254
            ],
            [
               0.16950700700700705,
               0.1812931668794564
            ],
            [
               0.17230951951951967,
               0.18682629927775213
            ],
            [
               0.17511203203203207,
               0.19302127477556072
            ],
            [
               0.1779145445445447,
               0.1991481828487222
            ],
            [
               0.1807170570570571,
               0.2044964632094405
            ],
            [
               0.18351956956956972,
               0.2085435028247129
            ],
            [
               0.18632208208208212,
               0.21107878860215196
            ],
            [
               0.18912459459459474,
               0.21225086901802415
            ],
            [
               0.19192710710710714,
               0.21252390874795107
            ],
            [
               0.19472961961961976,
               0.21255421791444887
            ],
            [
               0.19753213213213217,
               0.21301850437381656
            ],
            [
               0.2003346446446448,
               0.21443887526447694
            ],
            [
               0.2031371571571572,
               0.21705100690227214
            ],
            [
               0.2059396696696698,
               0.22075077637983678
            ],
            [
               0.2087421821821822,
               0.22513379037800782
            ],
            [
               0.21154469469469483,
               0.22961718128433123
            ],
            [
               0.21434720720720724,
               0.23361056766035457
            ],
            [
               0.21714971971971986,
               0.23668941057586496
            ],
            [
               0.21995223223223226,
               0.23872302232399736
            ],
            [
               0.22275474474474488,
               0.23992161387075636
            ],
            [
               0.22555725725725728,
               0.24078876527827256
            ],
            [
               0.2283597697697699,
               0.2419915341550434
            ],
            [
               0.2311622822822823,
               0.2441829190027951
            ],
            [
               0.23396479479479493,
               0.24782430480760514
            ],
            [
               0.23676730730730733,
               0.25305527221151686
            ],
            [
               0.23956981981981995,
               0.2596449167692171
            ],
            [
               0.24237233233233235,
               0.2670364556912832
            ],
            [
               0.24517484484484497,
               0.27447180860990006
            ],
            [
               0.24797735735735738,
               0.28116211169300115
            ],
            [
               0.25077986986987,
               0.28645944087264213
            ],
            [
               0.2535823823823824,
               0.28998701215946554
            ],
            [
               0.256384894894895,
               0.2916986724238406
            ],
            [
               0.2591874074074074,
               0.29185915523507006
            ],
            [
               0.26198991991992004,
               0.2909580397525886
            ],
            [
               0.26479243243243245,
               0.2895864017595373
            ],
            [
               0.26759494494494507,
               0.2883115524082393
            ],
            [
               0.27039745745745747,
               0.28758097042061703
            ],
            [
               0.2731999699699701,
               0.2876738269516118
            ],
            [
               0.2760024824824825,
               0.28870207635375067
            ],
            [
               0.2788049949949951,
               0.2906484097591502
            ],
            [
               0.2816075075075075,
               0.29341986999038294
            ],
            [
               0.28441002002002014,
               0.296895619684704
            ],
            [
               0.28721253253253254,
               0.30095434529805953
            ],
            [
               0.29001504504504516,
               0.30547778016442984
            ],
            [
               0.29281755755755756,
               0.31033746239397386
            ],
            [
               0.2956200700700702,
               0.31537824706625783
            ],
            [
               0.2984225825825826,
               0.3204122576029045
            ],
            [
               0.3012250950950952,
               0.3252313349551643
            ],
            [
               0.3040276076076076,
               0.3296372165464954
            ],
            [
               0.30683012012012023,
               0.3334803089899873
            ],
            [
               0.30963263263263263,
               0.3366933165801869
            ],
            [
               0.31243514514514525,
               0.33930687735744924
            ],
            [
               0.31523765765765766,
               0.341440295304722
            ],
            [
               0.3180401701701703,
               0.34326907442224175
            ],
            [
               0.3208426826826827,
               0.34497893826432446
            ],
            [
               0.3236451951951953,
               0.34672038462229304
            ],
            [
               0.3264477077077077,
               0.34857708239170615
            ],
            [
               0.3292502202202203,
               0.35055607096440944
            ],
            [
               0.3320527327327327,
               0.3526000123527549
            ],
            [
               0.33485524524524535,
               0.35461471059348626
            ],
            [
               0.33765775775775775,
               0.35650135618842826
            ],
            [
               0.34046027027027037,
               0.35818361616758465
            ],
            [
               0.34326278278278277,
               0.35962403210865607
            ],
            [
               0.3460652952952954,
               0.36082994899179305
            ],
            [
               0.3488678078078078,
               0.3618535938477072
            ],
            [
               0.3516703203203204,
               0.36279187383475875
            ],
            [
               0.3544728328328328,
               0.36378853739606704
            ],
            [
               0.35727534534534544,
               0.36503601938863295
            ],
            [
               0.36007785785785784,
               0.3667693979427689
            ],
            [
               0.36288037037037046,
               0.36924340392980437
            ],
            [
               0.36568288288288286,
               0.3726871077559127
            ],
            [
               0.3684853953953955,
               0.37723934893445327
            ],
            [
               0.3712879079079079,
               0.38287844769130785
            ],
            [
               0.3740904204204205,
               0.3893680443876756
            ],
            [
               0.3768929329329329,
               0.39624292504865755
            ],
            [
               0.37969544544544553,
               0.40285206809095403
            ],
            [
               0.38249795795795793,
               0.40846153956396986
            ],
            [
               0.38530047047047056,
               0.4124010956857154
            ],
            [
               0.38810298298298296,
               0.4142214002661637
            ],
            [
               0.3909054954954956,
               0.41381981926870054
            ],
            [
               0.393708008008008,
               0.41149598880617594
            ],
            [
               0.3965105205205206,
               0.4079142163100319
            ],
            [
               0.3993130330330332,
               0.40397446800412323
            ],
            [
               0.4021155455455456,
               0.4006201066708398
            ],
            [
               0.40491805805805825,
               0.39863041367800717
            ],
            [
               0.40772057057057065,
               0.3984525650796682
            ],
            [
               0.4105230830830833,
               0.4001183413347463
            ],
            [
               0.4133255955955957,
               0.40326767260486446
            ],
            [
               0.4161281081081083,
               0.4072709034904347
            ],
            [
               0.4189306206206207,
               0.4114135960884472
            ],
            [
               0.4217331331331333,
               0.41509047237017943
            ],
            [
               0.4245356456456457,
               0.417954067898706
            ],
            [
               0.42733815815815834,
               0.41997903197813125
            ],
            [
               0.43014067067067074,
               0.4214297330991692
            ],
            [
               0.43294318318318337,
               0.42274829538984116
            ],
            [
               0.43574569569569577,
               0.42440304464476497
            ],
            [
               0.4385482082082084,
               0.42674656895219015
            ],
            [
               0.4413507207207208,
               0.42992580551712994
            ],
            [
               0.4441532332332334,
               0.433866673449436
            ],
            [
               0.4469557457457458,
               0.4383299128023545
            ],
            [
               0.44975825825825844,
               0.44301179551019626
            ],
            [
               0.45256077077077084,
               0.44765074920585884
            ],
            [
               0.45536328328328346,
               0.45210235786734454
            ],
            [
               0.45816579579579586,
               0.4563594048702162
            ],
            [
               0.4609683083083085,
               0.4605150070960632
            ],
            [
               0.4637708208208209,
               0.46468762662002255
            ],
            [
               0.4665733333333335,
               0.46893959111066413
            ],
            [
               0.4693758458458459,
               0.47322154912535574
            ],
            [
               0.47217835835835853,
               0.47736430903901017
            ],
            [
               0.47498087087087093,
               0.48112120067328334
            ],
            [
               0.47778338338338355,
               0.4842453227795871
            ],
            [
               0.48058589589589595,
               0.4865735489156435
            ],
            [
               0.4833884084084086,
               0.48808718766099746
            ],
            [
               0.486190920920921,
               0.48892802087689374
            ],
            [
               0.4889934334334336,
               0.4893644829372133
            ],
            [
               0.491795945945946,
               0.4897199748522325
            ],
            [
               0.4945984584584586,
               0.49028756341443425
            ],
            [
               0.497400970970971,
               0.4912585251561443
            ],
            [
               0.5002034834834836,
               0.4926857629539004
            ],
            [
               0.503005995995996,
               0.49448997442675136
            ],
            [
               0.5058085085085087,
               0.4965017683238515
            ],
            [
               0.5086110210210211,
               0.49852209982621315
            ],
            [
               0.5114135335335337,
               0.5003799956810815
            ],
            [
               0.5142160460460461,
               0.5019710608350786
            ],
            [
               0.5170185585585587,
               0.5032701127650832
            ],
            [
               0.5198210710710711,
               0.5043220001306407
            ],
            [
               0.5226235835835837,
               0.5052217530264235
            ],
            [
               0.5254260960960961,
               0.5060960392252509
            ],
            [
               0.5282286086086088,
               0.5070926891216395
            ],
            [
               0.5310311211211212,
               0.508376729665954
            ],
            [
               0.5338336336336338,
               0.5101242705628208
            ],
            [
               0.5366361461461462,
               0.5125035588086448
            ],
            [
               0.5394386586586588,
               0.5156371827709771
            ],
            [
               0.5422411711711712,
               0.5195493234739671
            ],
            [
               0.5450436836836838,
               0.5241130380165161
            ],
            [
               0.5478461961961962,
               0.5290196650768687
            ],
            [
               0.5506487087087089,
               0.5337914628339027
            ],
            [
               0.5534512212212213,
               0.537848318936214
            ],
            [
               0.5562537337337339,
               0.5406223068603039
            ],
            [
               0.5590562462462463,
               0.5416955845442584
            ],
            [
               0.5618587587587589,
               0.540924416490474
            ],
            [
               0.5646612712712713,
               0.5385104171148999
            ],
            [
               0.5674637837837839,
               0.5349914255788865
            ],
            [
               0.5702662962962963,
               0.5311461647100277
            ],
            [
               0.573068808808809,
               0.5278325048518818
            ],
            [
               0.5758713213213213,
               0.5258003845070658
            ],
            [
               0.578673833833834,
               0.5255298830585297
            ],
            [
               0.5814763463463464,
               0.5271389071573189
            ],
            [
               0.584278858858859,
               0.5303848650895472
            ],
            [
               0.5870813713713714,
               0.5347567866731304
            ],
            [
               0.589883883883884,
               0.5396276036554386
            ],
            [
               0.5926863963963964,
               0.5444194682313432
            ],
            [
               0.595488908908909,
               0.548733496530271
            ],
            [
               0.5982914214214214,
               0.5524094253799331
            ],
            [
               0.6010939339339341,
               0.5555053144034144
            ],
            [
               0.6038964464464465,
               0.5582140282422067
            ],
            [
               0.6066989589589589,
               0.5607526906328232
            ],
            [
               0.6095014714714717,
               0.5632671811460308
            ],
            [
               0.6123039839839841,
               0.5657845233154155
            ],
            [
               0.6151064964964965,
               0.5682255512593362
            ],
            [
               0.6179090090090089,
               0.5704663335866578
            ],
            [
               0.6207115215215218,
               0.5724183453530428
            ],
            [
               0.6235140340340342,
               0.5740910268187759
            ],
            [
               0.6263165465465466,
               0.5756082919364701
            ],
            [
               0.629119059059059,
               0.5771695702127211
            ],
            [
               0.6319215715715718,
               0.5789687865956925
            ],
            [
               0.6347240840840842,
               0.5811026009810356
            ],
            [
               0.6375265965965966,
               0.5835053510806598
            ],
            [
               0.640329109109109,
               0.5859399477082576
            ],
            [
               0.6431316216216219,
               0.5880542580380026
            ],
            [
               0.6459341341341343,
               0.5894883953497226
            ],
            [
               0.6487366466466467,
               0.5899986531038844
            ],
            [
               0.651539159159159,
               0.5895559063789474
            ],
            [
               0.6543416716716719,
               0.58838327968808
            ],
            [
               0.6571441841841843,
               0.5869175007888527
            ],
            [
               0.6599466966966967,
               0.5857037972469458
            ],
            [
               0.6627492092092091,
               0.5852564943622548
            ],
            [
               0.665551721721722,
               0.5859287939954027
            ],
            [
               0.6683542342342343,
               0.5878316384100598
            ],
            [
               0.6711567467467467,
               0.5908244966778929
            ],
            [
               0.6739592592592591,
               0.594576535379489
            ],
            [
               0.676761771771772,
               0.5986736382290807
            ],
            [
               0.6795642842842844,
               0.6027331554800088
            ],
            [
               0.6823667967967968,
               0.6064885853395112
            ],
            [
               0.6851693093093092,
               0.6098199983312581
            ],
            [
               0.687971821821822,
               0.6127275009991158
            ],
            [
               0.6907743343343344,
               0.6152662600255617
            ],
            [
               0.6935768468468468,
               0.6174747455308567
            ],
            [
               0.6963793593593592,
               0.6193282699154661
            ],
            [
               0.6991818718718721,
               0.6207378191378375
            ],
            [
               0.7019843843843845,
               0.6215945166043481
            ],
            [
               0.7047868968968969,
               0.6218405366117384
            ],
            [
               0.7075894094094093,
               0.6215354671401019
            ],
            [
               0.7103919219219221,
               0.6208875922501531
            ],
            [
               0.7131944344344345,
               0.6202322003197543
            ],
            [
               0.7159969469469469,
               0.6199590622855315
            ],
            [
               0.7187994594594593,
               0.6204110644702521
            ],
            [
               0.7216019719719722,
               0.6217880551553157
            ],
            [
               0.7244044844844846,
               0.6240895873204532
            ],
            [
               0.727206996996997,
               0.627117377327693
            ],
            [
               0.7300095095095094,
               0.6305375907673497
            ],
            [
               0.7328120220220222,
               0.6339820993150138
            ],
            [
               0.7356145345345346,
               0.6371543304898214
            ],
            [
               0.738417047047047,
               0.6399042050659413
            ],
            [
               0.7412195595595594,
               0.642248280379304
            ],
            [
               0.7440220720720723,
               0.6443312352372969
            ],
            [
               0.7468245845845847,
               0.6463458169103897
            ],
            [
               0.7496270970970971,
               0.6484426105364675
            ],
            [
               0.7524296096096099,
               0.6506633676224404
            ],
            [
               0.7552321221221223,
               0.6529215104592979
            ],
            [
               0.7580346346346347,
               0.6550348622447473
            ],
            [
               0.7608371471471471,
               0.6567957996250693
            ],
            [
               0.76363965965966,
               0.6580504201808735
            ],
            [
               0.7664421721721724,
               0.658756003957896
            ],
            [
               0.7692446846846848,
               0.6589956682108634
            ],
            [
               0.7720471971971972,
               0.6589466935029269
            ],
            [
               0.77484970970971,
               0.6588175016668048
            ],
            [
               0.7776522222222224,
               0.6587803359912692
            ],
            [
               0.7804547347347348,
               0.6589275323253263
            ],
            [
               0.7832572472472472,
               0.6592685391672445
            ],
            [
               0.7860597597597601,
               0.6597668535472485
            ],
            [
               0.7888622722722725,
               0.6603981088257453
            ],
            [
               0.7916647847847849,
               0.6612001661734845
            ],
            [
               0.7944672972972973,
               0.66228789095624
            ],
            [
               0.7972698098098101,
               0.6638192261786685
            ],
            [
               0.8000723223223225,
               0.665920165479031
            ],
            [
               0.8028748348348349,
               0.668596082520791
            ],
            [
               0.8056773473473473,
               0.6716673249169399
            ],
            [
               0.8084798598598602,
               0.6747629372952784
            ],
            [
               0.8112823723723726,
               0.6773880957458227
            ],
            [
               0.814084884884885,
               0.6790541424994048
            ],
            [
               0.8168873973973974,
               0.6794345139923064
            ],
            [
               0.8196899099099102,
               0.6784951655599143
            ],
            [
               0.8224924224224226,
               0.6765507532278059
            ],
            [
               0.825294934934935,
               0.6742183172281164
            ],
            [
               0.8280974474474474,
               0.6722725241432534
            ],
            [
               0.8308999599599602,
               0.6714400226260555
            ],
            [
               0.8337024724724726,
               0.6721934724736034
            ],
            [
               0.836504984984985,
               0.6746097347858466
            ],
            [
               0.8393074974974974,
               0.6783392548513203
            ],
            [
               0.8421100100100103,
               0.6826998544167171
            ],
            [
               0.8449125225225227,
               0.6868688237385769
            ],
            [
               0.8477150350350351,
               0.6901154300755373
            ],
            [
               0.8505175475475475,
               0.6920025440281372
            ],
            [
               0.8533200600600603,
               0.692495797037654
            ],
            [
               0.8561225725725727,
               0.6919485117572861
            ],
            [
               0.8589250850850851,
               0.690970739311279
            ],
            [
               0.8617275975975975,
               0.6902277199364588
            ],
            [
               0.8645301101101104,
               0.6902346268596151
            ],
            [
               0.8673326226226228,
               0.6912134977133135
            ],
            [
               0.8701351351351352,
               0.6930554234513835
            ],
            [
               0.8729376476476476,
               0.6953944050321486
            ],
            [
               0.8757401601601604,
               0.697761474271672
            ],
            [
               0.8785426726726728,
               0.6997615992423187
            ],
            [
               0.8813451851851852,
               0.7012102292925785
            ],
            [
               0.8841476976976976,
               0.7021825968212123
            ],
            [
               0.8869502102102105,
               0.7029610181088053
            ],
            [
               0.8897527227227229,
               0.7039019886631119
            ],
            [
               0.8925552352352353,
               0.7052730870966157
            ],
            [
               0.8953577477477477,
               0.7071199387509117
            ],
            [
               0.8981602602602605,
               0.709212503235876
            ],
            [
               0.9009627727727729,
               0.7110919047731623
            ],
            [
               0.9037652852852853,
               0.7122039070959326
            ],
            [
               0.9065677977977977,
               0.7120751737895756
            ],
            [
               0.9093703103103106,
               0.7104738407885182
            ],
            [
               0.912172822822823,
               0.707501341091298
            ],
            [
               0.9149753353353354,
               0.7035855614921749
            ],
            [
               0.9177778478478478,
               0.6993779839010297
            ],
            [
               0.9205803603603606,
               0.6955882226856219
            ],
            [
               0.923382872872873,
               0.6928080800332435
            ],
            [
               0.9261853853853854,
               0.6913781605340579
            ],
            [
               0.9289878978978978,
               0.691333753739056
            ],
            [
               0.9317904104104107,
               0.6924394695305954
            ],
            [
               0.9345929229229231,
               0.6942937090048171
            ],
            [
               0.9373954354354355,
               0.6964640156653849
            ],
            [
               0.9401979479479479,
               0.6986087568611228
            ],
            [
               0.9430004604604607,
               0.7005501409857109
            ],
            [
               0.9458029729729731,
               0.7022837079808311
            ],
            [
               0.9486054854854855,
               0.703932242039679
            ],
            [
               0.9514079979979979,
               0.705669356631471
            ],
            [
               0.9542105105105108,
               0.707644265800916
            ],
            [
               0.9570130230230232,
               0.7099334260983209
            ],
            [
               0.9598155355355356,
               0.7125302867088967
            ],
            [
               0.962618048048048,
               0.7153677106956142
            ],
            [
               0.9654205605605608,
               0.718355417645149
            ],
            [
               0.9682230730730732,
               0.7214114600844552
            ],
            [
               0.9710255855855856,
               0.7244728482071539
            ],
            [
               0.973828098098098,
               0.7274826904208165
            ],
            [
               0.9766306106106108,
               0.7303639734472904
            ],
            [
               0.9794331231231233,
               0.7329977278548425
            ],
            [
               0.9822356356356357,
               0.7352224779099235
            ],
            [
               0.985038148148148,
               0.7368628462285475
            ],
            [
               0.9878406606606609,
               0.73778173376373
            ],
            [
               0.9906431731731733,
               0.7379383149924377
            ],
            [
               0.9934456856856857,
               0.7374284874291278
            ],
            [
               0.9962481981981981,
               0.7364881583374968
            ],
            [
               0.9990507107107109,
               0.735451890336636
            ],
            [
               1.0018532232232233,
               0.7346755907023637
            ],
            [
               1.0046557357357357,
               0.7344459717414269
            ],
            [
               1.0074582482482481,
               0.7349058834694407
            ],
            [
               1.010260760760761,
               0.7360205526023222
            ],
            [
               1.0130632732732734,
               0.73759639843676
            ],
            [
               1.0158657857857858,
               0.7393461489132961
            ],
            [
               1.0186682982982982,
               0.7409780036332501
            ],
            [
               1.021470810810811,
               0.7422785241710186
            ],
            [
               1.0242733233233234,
               0.7431618390538604
            ],
            [
               1.0270758358358358,
               0.7436706180249737
            ],
            [
               1.0298783483483482,
               0.7439323361599386
            ],
            [
               1.032680860860861,
               0.7440908545301332
            ],
            [
               1.0354833733733735,
               0.7442420631184337
            ],
            [
               1.0382858858858859,
               0.7443999269237924
            ],
            [
               1.0410883983983983,
               0.7445065997599334
            ],
            [
               1.0438909109109111,
               0.7444820978469155
            ],
            [
               1.0466934234234235,
               0.7442923075152088
            ],
            [
               1.049495935935936,
               0.7440053690863861
            ],
            [
               1.0522984484484483,
               0.7438093644974697
            ],
            [
               1.0551009609609612,
               0.7439780394987542
            ],
            [
               1.0579034734734736,
               0.7447911428865289
            ],
            [
               1.060705985985986,
               0.7464345495687907
            ],
            [
               1.0635084984984984,
               0.748915557341968
            ],
            [
               1.0663110110110112,
               0.7520263772639897
            ],
            [
               1.0691135235235236,
               0.755374143887152
            ],
            [
               1.071916036036036,
               0.7584735458239966
            ],
            [
               1.0747185485485484,
               0.7608761038488102
            ],
            [
               1.0775210610610613,
               0.7622960727182908
            ],
            [
               1.0803235735735737,
               0.7626921487251777
            ],
            [
               1.083126086086086,
               0.7622773102383916
            ],
            [
               1.0859285985985985,
               0.7614520158572977
            ],
            [
               1.0887311111111113,
               0.760680983215874
            ],
            [
               1.0915336236236237,
               0.7603523942981048
            ],
            [
               1.0943361361361361,
               0.7606642581393286
            ],
            [
               1.0971386486486485,
               0.7615737667518874
            ],
            [
               1.0999411611611614,
               0.7628247825468902
            ],
            [
               1.1027436736736738,
               0.7640430513815926
            ],
            [
               1.1055461861861862,
               0.7648668754724204
            ],
            [
               1.1083486986986986,
               0.7650699959190428
            ],
            [
               1.1111512112112114,
               0.7646367676825608
            ],
            [
               1.1139537237237238,
               0.7637659708095321
            ],
            [
               1.1167562362362362,
               0.7628031537283553
            ],
            [
               1.119558748748749,
               0.7621243708897099
            ],
            [
               1.1223612612612615,
               0.762009139655576
            ],
            [
               1.1251637737737739,
               0.7625428842303823
            ],
            [
               1.1279662862862863,
               0.7635788102776997
            ],
            [
               1.130768798798799,
               0.7647699553805394
            ],
            [
               1.1335713113113115,
               0.7656606137571196
            ],
            [
               1.136373823823824,
               0.7658092999914532
            ],
            [
               1.1391763363363363,
               0.7649078310968291
            ],
            [
               1.1419788488488491,
               0.7628645196982269
            ],
            [
               1.1447813613613615,
               0.7598318346650595
            ],
            [
               1.147583873873874,
               0.7561755564023986
            ],
            [
               1.1503863863863864,
               0.7523979752253455
            ],
            [
               1.1531888988988992,
               0.7490376521382609
            ],
            [
               1.1559914114114116,
               0.7465706409308284
            ],
            [
               1.158793923923924,
               0.7453335157458738
            ],
            [
               1.1615964364364364,
               0.7454797739084761
            ],
            [
               1.1643989489489492,
               0.7469716883625516
            ],
            [
               1.1672014614614616,
               0.7496023865914363
            ],
            [
               1.170003973973974,
               0.7530392426846675
            ],
            [
               1.1728064864864864,
               0.7568792904597695
            ],
            [
               1.1756089989989993,
               0.7607088196535848
            ],
            [
               1.1784115115115117,
               0.7641608782598504
            ],
            [
               1.181214024024024,
               0.7669650006551472
            ],
            [
               1.1840165365365365,
               0.7689831678186911
            ],
            [
               1.1868190490490493,
               0.7702258216402758
            ],
            [
               1.1896215615615617,
               0.7708430658612002
            ],
            [
               1.1924240740740741,
               0.7710898377037871
            ],
            [
               1.1952265865865865,
               0.7712695258362341
            ],
            [
               1.1980290990990994,
               0.7716666979656489
            ],
            [
               1.2008316116116118,
               0.7724840107637841
            ],
            [
               1.2036341241241242,
               0.7737989299394901
            ],
            [
               1.2064366366366366,
               0.7755516675821739
            ],
            [
               1.2092391491491494,
               0.7775675434074562
            ],
            [
               1.2120416616616618,
               0.7796072030845352
            ],
            [
               1.2148441741741742,
               0.7814300138949988
            ],
            [
               1.2176466866866866,
               0.782852379361667
            ],
            [
               1.2204491991991995,
               0.7837850535088313
            ],
            [
               1.2232517117117119,
               0.784241069689249
            ],
            [
               1.2260542242242243,
               0.7843159758416061
            ],
            [
               1.2288567367367367,
               0.7841510417542791
            ],
            [
               1.2316592492492495,
               0.7838946988174886
            ],
            [
               1.234461761761762,
               0.783676054510123
            ],
            [
               1.2372642742742743,
               0.7835975735451631
            ],
            [
               1.2400667867867867,
               0.7837447202845546
            ],
            [
               1.2428692992992996,
               0.7842023545022161
            ],
            [
               1.245671811811812,
               0.785064360951831
            ],
            [
               1.2484743243243244,
               0.786425941001125
            ],
            [
               1.2512768368368368,
               0.7883562320804941
            ],
            [
               1.2540793493493496,
               0.7908592101755143
            ],
            [
               1.256881861861862,
               0.7938388554168769
            ],
            [
               1.2596843743743744,
               0.7970866080939066
            ],
            [
               1.2624868868868868,
               0.8003036426102645
            ],
            [
               1.2652893993993997,
               0.8031587997886935
            ],
            [
               1.268091911911912,
               0.8053691178049209
            ],
            [
               1.2708944244244245,
               0.8067790233874932
            ],
            [
               1.2736969369369369,
               0.8074109520409898
            ],
            [
               1.2764994494494497,
               0.8074665522422348
            ],
            [
               1.279301961961962,
               0.8072723354995958
            ],
            [
               1.2821044744744745,
               0.8071821050354842
            ],
            [
               1.284906986986987,
               0.8074644327297389
            ],
            [
               1.2877094994994998,
               0.8082110005110424
            ],
            [
               1.2905120120120122,
               0.8092975046126858
            ],
            [
               1.2933145245245246,
               0.8104136638602213
            ],
            [
               1.296117037037037,
               0.811157181705526
            ],
            [
               1.2989195495495498,
               0.8111652743552198
            ],
            [
               1.3017220620620622,
               0.8102437403457001
            ],
            [
               1.3045245745745746,
               0.8084523579949164
            ],
            [
               1.307327087087087,
               0.8061174790748598
            ],
            [
               1.3101295995995998,
               0.8037644614592385
            ],
            [
               1.3129321121121122,
               0.8019871983527957
            ],
            [
               1.3157346246246246,
               0.8012915890083928
            ],
            [
               1.318537137137137,
               0.8019580882235711
            ],
            [
               1.32133964964965,
               0.8039628789065382
            ],
            [
               1.3241421621621623,
               0.8069796461424876
            ],
            [
               1.3269446746746747,
               0.8104601123763371
            ],
            [
               1.329747187187187,
               0.8137689901257307
            ],
            [
               1.3325496996997,
               0.8163347085798193
            ],
            [
               1.3353522122122123,
               0.8177751553224994
            ],
            [
               1.3381547247247247,
               0.8179676496106113
            ],
            [
               1.3409572372372371,
               0.817050503232831
            ],
            [
               1.34375974974975,
               0.8153635906536696
            ],
            [
               1.3465622622622624,
               0.8133510031223325
            ],
            [
               1.3493647747747748,
               0.8114557687703589
            ],
            [
               1.3521672872872872,
               0.8100337311151371
            ],
            [
               1.3549697997998,
               0.8093032719168277
            ],
            [
               1.3577723123123124,
               0.8093341384330512
            ],
            [
               1.3605748248248248,
               0.8100671032272264
            ],
            [
               1.3633773373373372,
               0.8113500861523639
            ],
            [
               1.36617984984985,
               0.8129767427908503
            ],
            [
               1.3689823623623625,
               0.8147188201376168
            ],
            [
               1.3717848748748749,
               0.8163505583462718
            ],
            [
               1.3745873873873873,
               0.8176686290670686
            ],
            [
               1.3773898998999001,
               0.8185123366212401
            ],
            [
               1.3801924124124125,
               0.8187859356767508
            ],
            [
               1.382994924924925,
               0.8184798089783514
            ],
            [
               1.3857974374374373,
               0.8176828548811284
            ],
            [
               1.3885999499499502,
               0.8165774331798832
            ],
            [
               1.3914024624624626,
               0.8154117798788583
            ],
            [
               1.394204974974975,
               0.8144520084132111
            ],
            [
               1.3970074874874874,
               0.8139239620820635
            ],
            [
               1.39981,
               0.8139608546059229
            ]
         ]
      },
      {
         "data": [
            [
               1.39991,
               0.8136098066451585
            ],
            [
               1.3971074774774772,
               0.8134568268293678
            ],
            [
               1.3943049549549547,
               0.8121079516614416
            ],
            [
               1.391502432432432,
               0.8098922499957744
            ],
            [
               1.3886999099099095,
               0.8073745187114036
            ],
            [
               1.385897387387387,
               0.8051497030806454
            ],
            [
               1.3830948648648644,
               0.8036286795191661
            ],
            [
               1.3802923423423419,
               0.8028912931702257
            ],
            [
               1.3774898198198193,
               0.802659972971534
            ],
            [
               1.3746872972972968,
               0.8024058422424578
            ],
            [
               1.3718847747747747,
               0.801553014122709
            ],
            [
               1.369082252252252,
               0.7997115323853726
            ],
            [
               1.3662797297297296,
               0.7968574341303403
            ],
            [
               1.363477207207207,
               0.7933941250707631
            ],
            [
               1.3606746846846844,
               0.7900677480169727
            ],
            [
               1.3578721621621619,
               0.787757792053396
            ],
            [
               1.3550696396396393,
               0.7872066125836279
            ],
            [
               1.3522671171171168,
               0.7887735344307664
            ],
            [
               1.3494645945945942,
               0.7922932820699122
            ],
            [
               1.3466620720720717,
               0.7970864168965535
            ],
            [
               1.3438595495495491,
               0.8021217494709427
            ],
            [
               1.3410570270270266,
               0.8062829771949713
            ],
            [
               1.338254504504504,
               0.8086596140533009
            ],
            [
               1.335451981981982,
               0.8087758845434039
            ],
            [
               1.3326494594594593,
               0.8066922722801408
            ],
            [
               1.3298469369369368,
               0.8029554347190921
            ],
            [
               1.3270444144144142,
               0.7984194174904038
            ],
            [
               1.3242418918918917,
               0.7939990753647879
            ],
            [
               1.3214393693693691,
               0.7904334292995212
            ],
            [
               1.3186368468468466,
               0.7881278751689004
            ],
            [
               1.315834324324324,
               0.7871138973572092
            ],
            [
               1.3130318018018015,
               0.7871243646726742
            ],
            [
               1.310229279279279,
               0.7877456435178238
            ],
            [
               1.3074267567567563,
               0.7885867172915437
            ],
            [
               1.3046242342342338,
               0.7894062953497014
            ],
            [
               1.3018217117117112,
               0.790159748839023
            ],
            [
               1.2990191891891887,
               0.7909600042011764
            ],
            [
               1.2962166666666666,
               0.7919781373490586
            ],
            [
               1.293414144144144,
               0.7933291600332898
            ],
            [
               1.2906116216216215,
               0.7949900608925708
            ],
            [
               1.287809099099099,
               0.7967811493366839
            ],
            [
               1.2850065765765764,
               0.7984151241716653
            ],
            [
               1.2822040540540538,
               0.7995915871466343
            ],
            [
               1.2794015315315312,
               0.8000980230188319
            ],
            [
               1.2765990090090087,
               0.7998774713197734
            ],
            [
               1.2737964864864861,
               0.7990378759485475
            ],
            [
               1.2709939639639636,
               0.7978021448258926
            ],
            [
               1.268191441441441,
               0.7964216135283648
            ],
            [
               1.2653889189189185,
               0.7950895774674589
            ],
            [
               1.262586396396396,
               0.7938904573203759
            ],
            [
               1.2597838738738734,
               0.7928045700174697
            ],
            [
               1.2569813513513513,
               0.7917646708982444
            ],
            [
               1.2541788288288287,
               0.7907379531949454
            ],
            [
               1.2513763063063061,
               0.7897951521945066
            ],
            [
               1.2485737837837836,
               0.7891319399788179
            ],
            [
               1.245771261261261,
               0.7890260145539237
            ],
            [
               1.2429687387387385,
               0.7897394786416545
            ],
            [
               1.240166216216216,
               0.7914002077421359
            ],
            [
               1.2373636936936934,
               0.7939082913468327
            ],
            [
               1.2345611711711708,
               0.7969087957346888
            ],
            [
               1.2317586486486483,
               0.7998509059777472
            ],
            [
               1.2289561261261257,
               0.8021230751745025
            ],
            [
               1.2261536036036031,
               0.8032250470294857
            ],
            [
               1.2233510810810806,
               0.8029212746068053
            ],
            [
               1.2205485585585585,
               0.801322933514059
            ],
            [
               1.217746036036036,
               0.7988673050402949
            ],
            [
               1.2149435135135134,
               0.7961967910767472
            ],
            [
               1.2121409909909908,
               0.7939737072351499
            ],
            [
               1.2093384684684683,
               0.7926893165177274
            ],
            [
               1.2065359459459457,
               0.7925282039325947
            ],
            [
               1.2037334234234232,
               0.7933307985319994
            ],
            [
               1.2009309009009006,
               0.7946637926741176
            ],
            [
               1.198128378378378,
               0.7959718750980262
            ],
            [
               1.1953258558558555,
               0.7967573323528823
            ],
            [
               1.192523333333333,
               0.7967261301495723
            ],
            [
               1.1897208108108104,
               0.7958527897030344
            ],
            [
               1.1869182882882878,
               0.794346703335582
            ],
            [
               1.1841157657657653,
               0.7925384837915459
            ],
            [
               1.1813132432432432,
               0.7907334702640743
            ],
            [
               1.1785107207207206,
               0.7890902595996228
            ],
            [
               1.175708198198198,
               0.7875711999983522
            ],
            [
               1.1729056756756755,
               0.7859832200126151
            ],
            [
               1.170103153153153,
               0.7840917392625875
            ],
            [
               1.1673006306306304,
               0.7817610123370351
            ],
            [
               1.1644981081081078,
               0.77906226077641
            ],
            [
               1.1616955855855853,
               0.7763012519955708
            ],
            [
               1.1588930630630627,
               0.7739463132196027
            ],
            [
               1.1560905405405402,
               0.7724757119442589
            ],
            [
               1.1532880180180176,
               0.7721960084650064
            ],
            [
               1.150485495495495,
               0.7730980320421603
            ],
            [
               1.1476829729729725,
               0.7748082604667096
            ],
            [
               1.14488045045045,
               0.7766628115512687
            ],
            [
               1.1420779279279278,
               0.7778891300155717
            ],
            [
               1.1392754054054053,
               0.7778414030757382
            ],
            [
               1.1364728828828827,
               0.7762137543923406
            ],
            [
               1.1336703603603602,
               0.7731587106880458
            ],
            [
               1.1308678378378376,
               0.7692669564120673
            ],
            [
               1.128065315315315,
               0.7654088712215281
            ],
            [
               1.1252627927927925,
               0.7624839347070181
            ],
            [
               1.12246027027027,
               0.7611552919320683
            ],
            [
               1.1196577477477474,
               0.7616528346505944
            ],
            [
               1.1168552252252248,
               0.7637067849515844
            ],
            [
               1.1140527027027023,
               0.766632006192556
            ],
            [
               1.1112501801801797,
               0.7695350638049744
            ],
            [
               1.1084476576576572,
               0.7715774920269673
            ],
            [
               1.105645135135135,
               0.7722124767105594
            ],
            [
               1.1028426126126125,
               0.771323224936386
            ],
            [
               1.10004009009009,
               0.7692253390681523
            ],
            [
               1.0972375675675674,
               0.7665405511882467
            ],
            [
               1.0944350450450449,
               0.7639897999062701
            ],
            [
               1.0916325225225223,
               0.7621764089053966
            ],
            [
               1.0888299999999997,
               0.7614281730049751
            ],
            [
               1.0860274774774772,
               0.7617423445464678
            ],
            [
               1.0832249549549546,
               0.7628395455086991
            ],
            [
               1.080422432432432,
               0.7642953899570091
            ],
            [
               1.0776199099099095,
               0.7656951010659313
            ],
            [
               1.074817387387387,
               0.7667541894348031
            ],
            [
               1.0720148648648644,
               0.7673668708502686
            ],
            [
               1.0692123423423419,
               0.7675753152802266
            ],
            [
               1.0664098198198197,
               0.7674846000393577
            ],
            [
               1.0636072972972972,
               0.7671682560124308
            ],
            [
               1.0608047747747746,
               0.7666102267053618
            ],
            [
               1.058002252252252,
               0.7657110575246755
            ],
            [
               1.0551997297297295,
               0.7643566655249086
            ],
            [
               1.052397207207207,
               0.7625190011604551
            ],
            [
               1.0495946846846844,
               0.7603410759311309
            ],
            [
               1.0467921621621619,
               0.7581613369823026
            ],
            [
               1.0439896396396393,
               0.756453944173225
            ],
            [
               1.0411871171171168,
               0.7556944217535579
            ],
            [
               1.0383845945945942,
               0.7561920179645711
            ],
            [
               1.0355820720720716,
               0.7579484197766495
            ],
            [
               1.032779549549549,
               0.7605993599573269
            ],
            [
               1.0299770270270265,
               0.7634709594210566
            ],
            [
               1.0271745045045044,
               0.7657442466872422
            ],
            [
               1.0243719819819819,
               0.7666824742849419
            ],
            [
               1.0215694594594593,
               0.7658506276710836
            ],
            [
               1.0187669369369368,
               0.7632545845188419
            ],
            [
               1.0159644144144142,
               0.7593504674638696
            ],
            [
               1.0131618918918917,
               0.7549157752531614
            ],
            [
               1.010359369369369,
               0.7508192834295649
            ],
            [
               1.0075568468468465,
               0.7477609997317698
            ],
            [
               1.004754324324324,
               0.7460646710849688
            ],
            [
               1.0019518018018014,
               0.7455892422496758
            ],
            [
               0.9991492792792789,
               0.745787353293118
            ],
            [
               0.9963467567567563,
               0.7458911764234364
            ],
            [
               0.9935442342342338,
               0.7451646756219245
            ],
            [
               0.9907417117117117,
               0.7431405506121844
            ],
            [
               0.9879391891891891,
               0.7397665489255805
            ],
            [
               0.9851366666666665,
               0.7354170334592398
            ],
            [
               0.982334144144144,
               0.7307708069119756
            ],
            [
               0.9795316216216214,
               0.7265997558414439
            ],
            [
               0.9767290990990989,
               0.7235402132405888
            ],
            [
               0.9739265765765763,
               0.7219212234723551
            ],
            [
               0.9711240540540538,
               0.7217011101624573
            ],
            [
               0.9683215315315312,
               0.722524537453563
            ],
            [
               0.9655190090090087,
               0.7238707374871648
            ],
            [
               0.9627164864864861,
               0.7252342936146958
            ],
            [
               0.9599139639639636,
               0.7262726554942636
            ],
            [
               0.957111441441441,
               0.7268711654380648
            ],
            [
               0.9543089189189184,
               0.7271099929622031
            ],
            [
               0.9515063963963963,
               0.7271552510329787
            ],
            [
               0.9487038738738738,
               0.7271246859861468
            ],
            [
               0.9459013513513512,
               0.7269865032313582
            ],
            [
               0.9430988288288287,
               0.7265354044994402
            ],
            [
               0.9402963063063061,
               0.7254584609425974
            ],
            [
               0.9374937837837836,
               0.7234669843062957
            ],
            [
               0.934691261261261,
               0.7204428959548468
            ],
            [
               0.9318887387387385,
               0.7165398177477506
            ],
            [
               0.9290862162162159,
               0.7121936718351877
            ],
            [
               0.9262836936936933,
               0.7080299719360705
            ],
            [
               0.9234811711711708,
               0.7046935054111589
            ],
            [
               0.9206786486486482,
               0.7026565414741041
            ],
            [
               0.9178761261261257,
               0.702072530034915
            ],
            [
               0.9150736036036036,
               0.7027288868302181
            ],
            [
               0.912271081081081,
               0.7041190415420067
            ],
            [
               0.9094685585585585,
               0.7056120125623035
            ],
            [
               0.9066660360360359,
               0.7066623015908577
            ],
            [
               0.9038635135135134,
               0.7069868748081034
            ],
            [
               0.9010609909909908,
               0.7066457617825895
            ],
            [
               0.8982584684684682,
               0.7059956229382816
            ],
            [
               0.8954559459459457,
               0.7055304585571766
            ],
            [
               0.8926534234234231,
               0.705664825857113
            ],
            [
               0.8898509009009006,
               0.7065377237941867
            ],
            [
               0.887048378378378,
               0.7079110295211191
            ],
            [
               0.8842458558558555,
               0.7092056622460048
            ],
            [
               0.8814433333333329,
               0.7096714507023086
            ],
            [
               0.8786408108108104,
               0.7086389807381238
            ],
            [
               0.8758382882882882,
               0.7057701129632029
            ],
            [
               0.8730357657657657,
               0.7012198730394822
            ],
            [
               0.8702332432432431,
               0.6956483040155153
            ],
            [
               0.8674307207207206,
               0.6900687116273929
            ],
            [
               0.864628198198198,
               0.6855729161352966
            ],
            [
               0.8618256756756755,
               0.6830165139597162
            ],
            [
               0.8590231531531529,
               0.6827632069160774
            ],
            [
               0.8562206306306304,
               0.6845710053227462
            ],
            [
               0.8534181081081078,
               0.6876592972707708
            ],
            [
               0.8506155855855853,
               0.6909384121249753
            ],
            [
               0.8478130630630627,
               0.6933310958647674
            ],
            [
               0.8450105405405401,
               0.694085465298992
            ],
            [
               0.8422080180180176,
               0.6929814918080528
            ],
            [
               0.839405495495495,
               0.6903672693814198
            ],
            [
               0.8366029729729729,
               0.6870161953657222
            ],
            [
               0.8338004504504504,
               0.6838538621667165
            ],
            [
               0.8309979279279278,
               0.6816451084030546
            ],
            [
               0.8281954054054053,
               0.680743743494205
            ],
            [
               0.8253928828828827,
               0.6809860798955087
            ],
            [
               0.8225903603603602,
               0.6817616736741872
            ],
            [
               0.8197878378378376,
               0.6822362710795353
            ],
            [
               0.816985315315315,
               0.6816519920610022
            ],
            [
               0.8141827927927925,
               0.6796045133946896
            ],
            [
               0.8113802702702699,
               0.6762045679263943
            ],
            [
               0.8085777477477474,
               0.6720688427282774
            ],
            [
               0.8057752252252248,
               0.6681409247813768
            ],
            [
               0.8029727027027023,
               0.6653982090786728
            ],
            [
               0.8001701801801802,
               0.6645377916139814
            ],
            [
               0.7973676576576576,
               0.6657414818952484
            ],
            [
               0.794565135135135,
               0.6685951315619767
            ],
            [
               0.7917626126126125,
               0.67218875663726
            ],
            [
               0.7889600900900899,
               0.6753672205951067
            ],
            [
               0.7861575675675674,
               0.6770546654565724
            ],
            [
               0.7833550450450448,
               0.6765540280485602
            ],
            [
               0.7805525225225223,
               0.6737323201265325
            ],
            [
               0.7777499999999997,
               0.6690392985325886
            ],
            [
               0.7749474774774772,
               0.663359430041618
            ],
            [
               0.7721449549549546,
               0.657747820903961
            ],
            [
               0.769342432432432,
               0.6531341127243203
            ],
            [
               0.7665399099099095,
               0.6500843112005295
            ],
            [
               0.763737387387387,
               0.6486881803812422
            ],
            [
               0.7609348648648648,
               0.6485973132833032
            ],
            [
               0.7581323423423423,
               0.6491905650918293
            ],
            [
               0.7553298198198197,
               0.649804889359431
            ],
            [
               0.7525272972972972,
               0.6499527347466566
            ],
            [
               0.7497247747747746,
               0.649456572308277
            ],
            [
               0.7469222522522521,
               0.6484626775719341
            ],
            [
               0.7441197297297295,
               0.6473387677747305
            ],
            [
               0.741317207207207,
               0.6464990795776162
            ],
            [
               0.7385146846846844,
               0.6462231695961881
            ],
            [
               0.7357121621621618,
               0.6465341042201894
            ],
            [
               0.7329096396396393,
               0.6471786848554584
            ],
            [
               0.7301071171171167,
               0.6477152787730551
            ],
            [
               0.7273045945945942,
               0.6476765552536438
            ],
            [
               0.7245020720720716,
               0.6467479803061661
            ],
            [
               0.7216995495495495,
               0.6448971507538013
            ],
            [
               0.718897027027027,
               0.6424057512600957
            ],
            [
               0.7160945045045044,
               0.6397893370285632
            ],
            [
               0.7132919819819818,
               0.6376289505015514
            ],
            [
               0.7104894594594593,
               0.6363696757240305
            ],
            [
               0.7076869369369367,
               0.6361541064541462
            ],
            [
               0.7048844144144142,
               0.6367488913731928
            ],
            [
               0.7020818918918916,
               0.6375930666818723
            ],
            [
               0.6992793693693691,
               0.6379573328721302
            ],
            [
               0.6964768468468465,
               0.6371666821705353
            ],
            [
               0.693674324324324,
               0.6348168871204011
            ],
            [
               0.6908718018018014,
               0.6309155936115908
            ],
            [
               0.6880692792792789,
               0.6259012609888468
            ],
            [
               0.6852667567567567,
               0.6205309156232659
            ],
            [
               0.6824642342342342,
               0.6156686854517388
            ],
            [
               0.6796617117117116,
               0.6120383530175221
            ],
            [
               0.6768591891891891,
               0.610014798569209
            ],
            [
               0.6740566666666665,
               0.6095175473907259
            ],
            [
               0.671254144144144,
               0.6100384072613358
            ],
            [
               0.6684516216216214,
               0.610794243668945
            ],
            [
               0.6656490990990989,
               0.6109581147084209
            ],
            [
               0.6628465765765763,
               0.6098989741134477
            ],
            [
               0.6600440540540538,
               0.6073588505461555
            ],
            [
               0.6572415315315312,
               0.6035168264949579
            ],
            [
               0.6544390090090086,
               0.5989244965032923
            ],
            [
               0.6516364864864861,
               0.5943365986186103
            ],
            [
               0.6488339639639635,
               0.5904910445635791
            ],
            [
               0.6460314414414414,
               0.5879054694898762
            ],
            [
               0.6432289189189189,
               0.5867493180073284
            ],
            [
               0.6404263963963963,
               0.5868246977296165
            ],
            [
               0.6376238738738738,
               0.5876545041065787
            ],
            [
               0.6348213513513512,
               0.5886438589463978
            ],
            [
               0.6320188288288286,
               0.5892607381542493
            ],
            [
               0.6292163063063061,
               0.589179491193897
            ],
            [
               0.6264137837837835,
               0.588346498451827
            ],
            [
               0.623611261261261,
               0.5869545600839783
            ],
            [
               0.6208087387387384,
               0.5853423650396613
            ],
            [
               0.6180062162162159,
               0.583857873112958
            ],
            [
               0.6152036936936933,
               0.5827328571789308
            ],
            [
               0.6124011711711708,
               0.5820083632119545
            ],
            [
               0.6095986486486482,
               0.5815309412067502
            ],
            [
               0.6067961261261261,
               0.5810145695479373
            ],
            [
               0.6039936036036035,
               0.5801418658851306
            ],
            [
               0.601191081081081,
               0.5786673556101484
            ],
            [
               0.5983885585585584,
               0.5764881939117351
            ],
            [
               0.5955860360360359,
               0.5736619832126839
            ],
            [
               0.5927835135135133,
               0.5703714718692454
            ],
            [
               0.5899809909909908,
               0.5668545178079921
            ],
            [
               0.5871784684684682,
               0.5633282687439952
            ],
            [
               0.5843759459459457,
               0.5599357660345392
            ],
            [
               0.5815734234234231,
               0.5567320677307337
            ],
            [
               0.5787709009009008,
               0.5537101731433681
            ],
            [
               0.5759683783783782,
               0.5508510798680284
            ],
            [
               0.5731658558558557,
               0.54817322636498
            ],
            [
               0.5703633333333331,
               0.5457576400336226
            ],
            [
               0.5675608108108106,
               0.5437357074513288
            ],
            [
               0.564758288288288,
               0.5422424017426202
            ],
            [
               0.5619557657657654,
               0.5413528440846626
            ],
            [
               0.5591532432432431,
               0.5410283738069921
            ],
            [
               0.5563507207207206,
               0.5410965009860417
            ],
            [
               0.553548198198198,
               0.5412776358517543
            ],
            [
               0.5507456756756755,
               0.5412543963104819
            ],
            [
               0.5479431531531529,
               0.5407628372841723
            ],
            [
               0.5451406306306303,
               0.5396752833767281
            ],
            [
               0.5423381081081078,
               0.538045391176456
            ],
            [
               0.5395355855855855,
               0.5360976535728897
            ],
            [
               0.5367330630630629,
               0.5341619661671917
            ],
            [
               0.5339305405405403,
               0.5325727443156814
            ],
            [
               0.5311280180180178,
               0.5315647469784968
            ],
            [
               0.5283254954954952,
               0.531199640387201
            ],
            [
               0.5255229729729727,
               0.5313475597649462
            ],
            [
               0.5227204504504503,
               0.5317297168387527
            ],
            [
               0.5199179279279278,
               0.532007654297653
            ],
            [
               0.5171154054054052,
               0.5318890962788096
            ],
            [
               0.5143128828828827,
               0.5312148932336974
            ],
            [
               0.5115103603603601,
               0.5299982018285572
            ],
            [
               0.5087078378378376,
               0.5284034906043384
            ],
            [
               0.505905315315315,
               0.526673556572131
            ],
            [
               0.5031027927927927,
               0.5250304101276959
            ],
            [
               0.5003002702702701,
               0.5235846191291631
            ],
            [
               0.4974977477477476,
               0.5222846012341023
            ],
            [
               0.494695225225225,
               0.5209236061452794
            ],
            [
               0.49189270270270247,
               0.5192025478458782
            ],
            [
               0.4890901801801799,
               0.5168281513926759
            ],
            [
               0.48628765765765736,
               0.5136143522402389
            ],
            [
               0.483485135135135,
               0.5095542259188999
            ],
            [
               0.48068261261261247,
               0.5048398411116541
            ],
            [
               0.4778800900900899,
               0.49982458173944555
            ],
            [
               0.47507756756756736,
               0.4949406926816831
            ],
            [
               0.4722750450450448,
               0.49059798530257415
            ],
            [
               0.46947252252252225,
               0.48709370707995936
            ],
            [
               0.4666699999999997,
               0.4845577680931324
            ],
            [
               0.46386747747747736,
               0.48294447962623877
            ],
            [
               0.4610649549549548,
               0.48206665712641344
            ],
            [
               0.45826243243243225,
               0.48165575584781883
            ],
            [
               0.4554599099099097,
               0.4814265081095268
            ],
            [
               0.45265738738738714,
               0.48112736628963826
            ],
            [
               0.4498548648648646,
               0.48056696042136104
            ],
            [
               0.44705234234234204,
               0.47961770066253173
            ],
            [
               0.4442498198198197,
               0.4782061182497329
            ],
            [
               0.44144729729729715,
               0.4763023981790794
            ],
            [
               0.4386447747747746,
               0.47391816323844305
            ],
            [
               0.43584225225225204,
               0.4711139199277089
            ],
            [
               0.4330397297297295,
               0.46800941745550656
            ],
            [
               0.43023720720720693,
               0.46478541261485357
            ],
            [
               0.4274346846846844,
               0.46166641945101716
            ],
            [
               0.42463216216216204,
               0.4588808890874078
            ],
            [
               0.4218296396396395,
               0.456605307770168
            ],
            [
               0.41902711711711693,
               0.4549077736939001
            ],
            [
               0.4162245945945944,
               0.45371067386991953
            ],
            [
               0.4134220720720718,
               0.45278885201550795
            ],
            [
               0.41061954954954927,
               0.4518096345816326
            ],
            [
               0.40781702702702693,
               0.45040749292849336
            ],
            [
               0.4050145045045044,
               0.44827380491485885
            ],
            [
               0.4022119819819818,
               0.44523579720761713
            ],
            [
               0.39940945945945927,
               0.4413009834820591
            ],
            [
               0.3966069369369367,
               0.43665386503983245
            ],
            [
               0.39380441441441416,
               0.4316068771371685
            ],
            [
               0.3910018918918916,
               0.42652222703288806
            ],
            [
               0.3881993693693693,
               0.4217301216239953
            ],
            [
               0.3853968468468467,
               0.4174686941322539
            ],
            [
               0.38259432432432416,
               0.4138617664520937
            ],
            [
               0.3797918018018016,
               0.4109358235051534
            ],
            [
               0.37698927927927905,
               0.4086627659093911
            ],
            [
               0.3741867567567565,
               0.40700578594051595
            ],
            [
               0.37138423423423395,
               0.4059456847847133
            ],
            [
               0.3685817117117116,
               0.40547426338799547
            ],
            [
               0.36577918918918906,
               0.40555660371835
            ],
            [
               0.3629766666666665,
               0.40607922968467103
            ],
            [
               0.36017414414414395,
               0.40681016667927133
            ],
            [
               0.3573716216216214,
               0.4073957645443219
            ],
            [
               0.35456909909909884,
               0.4074074998588801
            ],
            [
               0.3517665765765763,
               0.4064335528693178
            ],
            [
               0.34896405405405395,
               0.40419132130147656
            ],
            [
               0.3461615315315314,
               0.40062527148620153
            ],
            [
               0.34335900900900884,
               0.39595463331347575
            ],
            [
               0.3405564864864863,
               0.3906483689432148
            ],
            [
               0.33775396396396373,
               0.38532692531410323
            ],
            [
               0.3349514414414412,
               0.38061433990725413
            ],
            [
               0.3321489189189186,
               0.3769820270620375
            ],
            [
               0.3293463963963963,
               0.37463055099797027
            ],
            [
               0.32654387387387374,
               0.37344558789114296
            ],
            [
               0.3237413513513512,
               0.3730419294371621
            ],
            [
               0.3209388288288286,
               0.372881936941284
            ],
            [
               0.31813630630630607,
               0.372431416239301
            ],
            [
               0.3153337837837835,
               0.3713043783973468
            ],
            [
               0.31253126126126096,
               0.3693525643124622
            ],
            [
               0.30972873873873863,
               0.3666745372222724
            ],
            [
               0.3069262162162161,
               0.3635462022389446
            ],
            [
               0.3041236936936935,
               0.3603005932045354
            ],
            [
               0.30132117117117097,
               0.35720081979852947
            ],
            [
               0.2985186486486484,
               0.3543507628948012
            ],
            [
               0.29571612612612586,
               0.3516733440796704
            ],
            [
               0.2929136036036035,
               0.3489612568589322
            ],
            [
               0.29011108108108097,
               0.34597875952198104
            ],
            [
               0.2873085585585584,
               0.3425747791426256
            ],
            [
               0.28450603603603586,
               0.338763646614665
            ],
            [
               0.2817035135135133,
               0.33474166638985636
            ],
            [
               0.27890099099099075,
               0.33083121687549644
            ],
            [
               0.2760984684684682,
               0.32737083941433465
            ],
            [
               0.27329594594594586,
               0.3245902578738473
            ],
            [
               0.2704934234234233,
               0.3225160841459373
            ],
            [
               0.26769090090090075,
               0.3209444883377382
            ],
            [
               0.2648883783783782,
               0.3194944533836413
            ],
            [
               0.26208585585585564,
               0.31772717138886636
            ],
            [
               0.2592833333333331,
               0.3152934282484604
            ],
            [
               0.25648081081081053,
               0.3120597982919169
            ],
            [
               0.2536782882882882,
               0.3081701352433631
            ],
            [
               0.25087576576576565,
               0.3040194640336753
            ],
            [
               0.2480732432432431,
               0.3001460589470606
            ],
            [
               0.24527072072072054,
               0.2970745593649208
            ],
            [
               0.24246819819819798,
               0.2951592860411935
            ],
            [
               0.23966567567567543,
               0.29447700514866804
            ],
            [
               0.23686315315315287,
               0.2948022849409933
            ],
            [
               0.23406063063063054,
               0.2956717977392744
            ],
            [
               0.23125810810810798,
               0.296515466678858
            ],
            [
               0.22845558558558543,
               0.29681169511003114
            ],
            [
               0.22565306306306288,
               0.2962177178158262
            ],
            [
               0.22285054054054032,
               0.2946360638613207
            ],
            [
               0.22004801801801777,
               0.2922004610417239
            ],
            [
               0.2172454954954952,
               0.28919143754235127
            ],
            [
               0.21444297297297288,
               0.2859142842924178
            ],
            [
               0.21164045045045032,
               0.2825826435616239
            ],
            [
               0.20883792792792777,
               0.2792467200151638
            ],
            [
               0.20603540540540521,
               0.27578802111335055
            ],
            [
               0.20323288288288266,
               0.27197891348112385
            ],
            [
               0.2004303603603601,
               0.2675833627103421
            ],
            [
               0.19762783783783777,
               0.2624623071551009
            ],
            [
               0.19482531531531522,
               0.2566471278753232
            ],
            [
               0.19202279279279266,
               0.2503569793339118
            ],
            [
               0.1892202702702701,
               0.24395556392160955
            ],
            [
               0.18641774774774755,
               0.2378631844954529
            ],
            [
               0.183615225225225,
               0.2324537391376845
            ],
            [
               0.18081270270270244,
               0.22796944387643503
            ],
            [
               0.1780101801801801,
               0.22447809436157268
            ],
            [
               0.17520765765765756,
               0.22188203221042585
            ],
            [
               0.172405135135135,
               0.21997050013030534
            ],
            [
               0.16960261261261245,
               0.2184938293025423
            ],
            [
               0.1668000900900899,
               0.21723309725831433
            ],
            [
               0.16399756756756734,
               0.2160434952950181
            ],
            [
               0.16119504504504478,
               0.21486127283963505
            ],
            [
               0.15839252252252245,
               0.21367811948753998
            ],
            [
               0.1555899999999999,
               0.21249806513200697
            ],
            [
               0.15278747747747734,
               0.21129667109222902
            ],
            [
               0.14998495495495479,
               0.2099993250517575
            ],
            [
               0.14718243243243223,
               0.20848655740031122
            ],
            [
               0.14437990990990968,
               0.20662319852686872
            ],
            [
               0.14157738738738712,
               0.2042991386831023
            ],
            [
               0.1387748648648648,
               0.20146560063905206
            ],
            [
               0.13597234234234223,
               0.1981531995853701
            ],
            [
               0.13316981981981968,
               0.19446528941499372
            ],
            [
               0.13036729729729712,
               0.19054914727658845
            ],
            [
               0.12756477477477457,
               0.1865549842276219
            ],
            [
               0.12476225225225201,
               0.18259605714469002
            ],
            [
               0.12195972972972946,
               0.17872155373176085
            ],
            [
               0.11915720720720713,
               0.17490859531802977
            ],
            [
               0.11635468468468457,
               0.17107309133507947
            ],
            [
               0.11355216216216202,
               0.1670939076747917
            ],
            [
               0.11074963963963946,
               0.1628426036205482
            ],
            [
               0.10794711711711691,
               0.15821204721774068
            ],
            [
               0.10514459459459435,
               0.15314027112995865
            ],
            [
               0.1023420720720718,
               0.14762895045339625
            ],
            [
               0.09953954954954947,
               0.14175709475815618
            ],
            [
               0.09673702702702691,
               0.1356893109568314
            ],
            [
               0.09393450450450436,
               0.12967516618179253
            ],
            [
               0.0911319819819818,
               0.1240337587963774
            ],
            [
               0.08832945945945925,
               0.11911780498889446
            ],
            [
               0.08552693693693669,
               0.11525567349106125
            ],
            [
               0.08272441441441436,
               0.11267741518843183
            ],
            [
               0.0799218918918918,
               0.1114396138978827
            ],
            [
               0.07711936936936925,
               0.11137029798715797
            ],
            [
               0.0743168468468467,
               0.11205576927397803
            ],
            [
               0.07151432432432414,
               0.11288416112306199
            ],
            [
               0.06871180180180159,
               0.11314657604733852
            ],
            [
               0.06590927927927903,
               0.11217928385606163
            ],
            [
               0.0631067567567567,
               0.10951506840245423
            ],
            [
               0.060304234234234144,
               0.105003941949601
            ],
            [
               0.05750171171171159,
               0.09886683868925517
            ],
            [
               0.054699189189189035,
               0.09166094444229561
            ],
            [
               0.05189666666666648,
               0.08415856036172115
            ],
            [
               0.049094144144143925,
               0.07716632346860275
            ],
            [
               0.04629162162162137,
               0.07133056584695602
            ],
            [
               0.04348909909909904,
               0.06698124431182667
            ],
            [
               0.04068657657657648,
               0.06405834977741509
            ],
            [
               0.03788405405405393,
               0.06214277011731367
            ],
            [
               0.035081531531531374,
               0.06058429305232915
            ],
            [
               0.03227900900900882,
               0.058691413109959845
            ],
            [
               0.029476486486486264,
               0.055929375579844676
            ],
            [
               0.02667396396396371,
               0.05207018402994035
            ],
            [
               0.023871441441441377,
               0.047252179618410106
            ],
            [
               0.021068918918918822,
               0.04193324269606036
            ],
            [
               0.018266396396396267,
               0.036752748736123275
            ],
            [
               0.015463873873873712,
               0.032343763198693753
            ],
            [
               0.012661351351351158,
               0.029150686436784756
            ],
            [
               0.009858828828828603,
               0.02730468790835755
            ],
            [
               0.007056306306306048,
               0.026590955569973707
            ],
            [
               0.004253783783783716,
               0.02651389443630786
            ],
            [
               0.0014512612612611608,
               0.02643760793514338
            ],
            [
               -0.001351261261261394,
               0.025758012976775435
            ],
            [
               -0.004153783783783949,
               0.024055843834602464
            ],
            [
               -0.006956306306306503,
               0.02118819014777218
            ],
            [
               -0.009758828828829058,
               0.017296861283502996
            ],
            [
               -0.012561351351351613,
               0.012737887417630656
            ],
            [
               -0.015363873873873946,
               0.007959601872791988
            ],
            [
               -0.0181663963963965,
               0.0033700146211544935
            ],
            [
               -0.020968918918919055,
               -0.0007659885771821862
            ],
            [
               -0.02377144144144161,
               -0.004371880670529293
            ],
            [
               -0.026573963963964164,
               -0.007540065205817292
            ],
            [
               -0.02937648648648672,
               -0.010462155900440695
            ],
            [
               -0.03217900900900905,
               -0.013338668221779593
            ],
            [
               -0.03498153153153161,
               -0.016302366757444564
            ],
            [
               -0.03778405405405416,
               -0.019382287237809492
            ],
            [
               -0.040586576576576716,
               -0.022519353178911794
            ],
            [
               -0.04338909909909927,
               -0.025625214678381303
            ],
            [
               -0.046191621621621826,
               -0.0286599993105891
            ],
            [
               -0.04899414414414438,
               -0.03169736477291296
            ],
            [
               -0.05179666666666671,
               -0.03494893234802471
            ],
            [
               -0.05459918918918927,
               -0.03873359542833121
            ],
            [
               -0.05740171171171182,
               -0.04339593261575697
            ],
            [
               -0.06020423423423438,
               -0.04919591383043487
            ],
            [
               -0.06300675675675693,
               -0.05620343084561674
            ],
            [
               -0.06580927927927949,
               -0.06423215661489218
            ],
            [
               -0.06861180180180204,
               -0.07283732352475697
            ],
            [
               -0.07141432432432437,
               -0.08138406889066291
            ],
            [
               -0.07421684684684693,
               -0.08917237195190714
            ],
            [
               -0.07701936936936948,
               -0.09558749944350514
            ],
            [
               -0.07982189189189204,
               -0.10023646863077901
            ],
            [
               -0.0826244144144146,
               -0.10303394253072201
            ],
            [
               -0.08542693693693715,
               -0.1042144634620486
            ],
            [
               -0.0882294594594597,
               -0.10426815144187979
            ],
            [
               -0.09103198198198204,
               -0.10381809267713654
            ],
            [
               -0.09383450450450459,
               -0.10347349206985051
            ],
            [
               -0.09663702702702714,
               -0.10369865352028201
            ],
            [
               -0.0994395495495497,
               -0.10473225158166594
            ],
            [
               -0.10224207207207225,
               -0.10657583766594075
            ],
            [
               -0.10504459459459481,
               -0.10904968770046158
            ],
            [
               -0.10784711711711736,
               -0.11189415215937787
            ],
            [
               -0.1106496396396397,
               -0.11488160068876302
            ],
            [
               -0.11345216216216225,
               -0.11790184241471918
            ],
            [
               -0.1162546846846848,
               -0.1209932950358929
            ],
            [
               -0.11905720720720736,
               -0.1243103893906014
            ],
            [
               -0.12185972972972992,
               -0.12803918005233933
            ],
            [
               -0.12466225225225247,
               -0.13229118130189738
            ],
            [
               -0.12746477477477502,
               -0.13701422224825727
            ],
            [
               -0.13026729729729736,
               -0.1419554720371367
            ],
            [
               -0.1330698198198199,
               -0.14669635636769168
            ],
            [
               -0.13587234234234247,
               -0.150756234771865
            ],
            [
               -0.13867486486486502,
               -0.15373833969114842
            ],
            [
               -0.14147738738738758,
               -0.15547500347827464
            ],
            [
               -0.14427990990991013,
               -0.15612524475565553
            ],
            [
               -0.14708243243243246,
               -0.1561883521470006
            ],
            [
               -0.14988495495495502,
               -0.1564197665095482
            ],
            [
               -0.15268747747747757,
               -0.15766401418366988
            ],
            [
               -0.15549000000000013,
               -0.1606452706826515
            ],
            [
               -0.15829252252252268,
               -0.16577133432469343
            ],
            [
               -0.16109504504504524,
               -0.1730062644705022
            ],
            [
               -0.1638975675675678,
               -0.18185018329737296
            ],
            [
               -0.16670009009009013,
               -0.19143615844959289
            ],
            [
               -0.16950261261261268,
               -0.20072179194232637
            ],
            [
               -0.17230513513513523,
               -0.20872657223503216
            ],
            [
               -0.1751076576576578,
               -0.2147530896730973
            ],
            [
               -0.17791018018018034,
               -0.21853476999061056
            ],
            [
               -0.1807127027027029,
               -0.22027351720266203
            ],
            [
               -0.18351522522522545,
               -0.22056139663390845
            ],
            [
               -0.1863177477477478,
               -0.2202120995701939
            ],
            [
               -0.18912027027027034,
               -0.22005115705240702
            ],
            [
               -0.1919227927927929,
               -0.2207221887684398
            ],
            [
               -0.19472531531531545,
               -0.2225580649928715
            ],
            [
               -0.197527837837838,
               -0.22554406218679707
            ],
            [
               -0.20033036036036056,
               -0.22937219736284536
            ],
            [
               -0.20313288288288311,
               -0.23356073297855034
            ],
            [
               -0.20593540540540545,
               -0.23759779585155044
            ],
            [
               -0.208737927927928,
               -0.24106690321130403
            ],
            [
               -0.21154045045045056,
               -0.24372396676588265
            ],
            [
               -0.2143429729729731,
               -0.2455149429750499
            ],
            [
               -0.21714549549549567,
               -0.24654342627706533
            ],
            [
               -0.21994801801801822,
               -0.24701129704193941
            ],
            [
               -0.22275054054054078,
               -0.24715899255631663
            ],
            [
               -0.2255530630630631,
               -0.247225089147383
            ],
            [
               -0.22835558558558566,
               -0.24743150945294728
            ],
            [
               -0.23115810810810822,
               -0.24798683154516404
            ],
            [
               -0.23396063063063077,
               -0.24909170025329058
            ],
            [
               -0.23676315315315333,
               -0.25093058700340715
            ],
            [
               -0.23956567567567588,
               -0.25364273781284824
            ],
            [
               -0.24236819819819821,
               -0.2572781653352239
            ],
            [
               -0.24517072072072077,
               -0.2617560859595846
            ],
            [
               -0.24797324324324332,
               -0.2668477912304545
            ],
            [
               -0.2507757657657659,
               -0.27220076694500256
            ],
            [
               -0.25357828828828843,
               -0.2774070822708366
            ],
            [
               -0.256380810810811,
               -0.2821015288998567
            ],
            [
               -0.25918333333333354,
               -0.2860605506700105
            ],
            [
               -0.2619858558558559,
               -0.2892679093517459
            ],
            [
               -0.26478837837837843,
               -0.291920396336726
            ],
            [
               -0.267590900900901,
               -0.29436525058429136
            ],
            [
               -0.27039342342342354,
               -0.2969844372505653
            ],
            [
               -0.2731959459459461,
               -0.30006126470878797
            ],
            [
               -0.27599846846846865,
               -0.3036741466721305
            ],
            [
               -0.2788009909909912,
               -0.30765628939907447
            ],
            [
               -0.28160351351351354,
               -0.31163967236200724
            ],
            [
               -0.2844060360360361,
               -0.315173207746758
            ],
            [
               -0.28720855855855865,
               -0.3178781058000277
            ],
            [
               -0.2900110810810812,
               -0.31958799775442687
            ],
            [
               -0.29281360360360376,
               -0.3204235562478079
            ],
            [
               -0.2956161261261263,
               -0.3207715255355577
            ],
            [
               -0.29841864864864887,
               -0.3211701257572887
            ],
            [
               -0.3012211711711712,
               -0.3221360212221031
            ],
            [
               -0.30402369369369375,
               -0.3239907087531237
            ],
            [
               -0.3068262162162163,
               -0.3267476555121617
            ],
            [
               -0.30962873873873886,
               -0.3301034960286366
            ],
            [
               -0.3124312612612614,
               -0.33354225981470137
            ],
            [
               -0.31523378378378397,
               -0.3365221426179839
            ],
            [
               -0.3180363063063065,
               -0.33868333285790747
            ],
            [
               -0.32083882882882886,
               -0.3400041649431153
            ],
            [
               -0.3236413513513514,
               -0.3408463656662655
            ],
            [
               -0.32644387387387397,
               -0.3418650076072938
            ],
            [
               -0.3292463963963965,
               -0.3438040538424653
            ],
            [
               -0.3320489189189191,
               -0.3472390483418
            ],
            [
               -0.33485144144144163,
               -0.35235046626638794
            ],
            [
               -0.3376539639639642,
               -0.3588061642814802
            ],
            [
               -0.3404564864864865,
               -0.36579978032754806
            ],
            [
               -0.3432590090090091,
               -0.37224331209110056
            ],
            [
               -0.34606153153153163,
               -0.37706198480279934
            ],
            [
               -0.3488640540540542,
               -0.3795044167958133
            ],
            [
               -0.35166657657657674,
               -0.37937298340337705
            ],
            [
               -0.3544690990990993,
               -0.37710149470815163
            ],
            [
               -0.3572716216216216,
               -0.3736532384360572
            ],
            [
               -0.3600741441441442,
               -0.37026759659168734
            ],
            [
               -0.36287666666666674,
               -0.36813013449114
            ],
            [
               -0.3656791891891893,
               -0.36806423146366724
            ],
            [
               -0.36848171171171185,
               -0.3703345489790609
            ],
            [
               -0.3712842342342344,
               -0.37461658665089664
            ],
            [
               -0.37408675675675696,
               -0.38013413487272435
            ],
            [
               -0.3768892792792793,
               -0.3859147100845784
            ],
            [
               -0.37969180180180184,
               -0.39107871240807385
            ],
            [
               -0.3824943243243244,
               -0.395071765575075
            ],
            [
               -0.38529684684684695,
               -0.3977727407917105
            ],
            [
               -0.3880993693693695,
               -0.3994538800539616
            ],
            [
               -0.39090189189189206,
               -0.4006190579638485
            ],
            [
               -0.3937044144144146,
               -0.40178488577274324
            ],
            [
               -0.39650693693693695,
               -0.403284525584887
            ],
            [
               -0.3993094594594595,
               -0.40516147298743993
            ],
            [
               -0.40211198198198206,
               -0.40718543994995643
            ],
            [
               -0.4049145045045046,
               -0.4089776105935095
            ],
            [
               -0.40771702702702717,
               -0.4101937271818597
            ],
            [
               -0.4105195495495496,
               -0.4106939909749045
            ],
            [
               -0.41332207207207217,
               -0.410634936322353
            ],
            [
               -0.4161245945945947,
               -0.41044753984823873
            ],
            [
               -0.4189271171171173,
               -0.410707241230495
            ],
            [
               -0.4217296396396397,
               -0.41194058089011804
            ],
            [
               -0.4245321621621623,
               -0.4144361885463142
            ],
            [
               -0.42733468468468483,
               -0.41812704587829913
            ],
            [
               -0.4301372072072073,
               -0.42258684223907034
            ],
            [
               -0.4329397297297298,
               -0.4271444374983889
            ],
            [
               -0.4357422522522524,
               -0.4310804671371567
            ],
            [
               -0.4385447747747748,
               -0.43384267265874127
            ],
            [
               -0.4413472972972974,
               -0.4352107667082666
            ],
            [
               -0.44414981981981994,
               -0.4353590953886954
            ],
            [
               -0.4469523423423425,
               -0.43479962470242245
            ],
            [
               -0.44975486486486493,
               -0.43422687208935123
            ],
            [
               -0.4525573873873875,
               -0.43431704016042855
            ],
            [
               -0.45535990990991004,
               -0.4355457946856757
            ],
            [
               -0.4581624324324325,
               -0.438079496979161
            ],
            [
               -0.46096495495495504,
               -0.441767454814545
            ],
            [
               -0.4637674774774776,
               -0.4462279540197614
            ],
            [
               -0.46657000000000015,
               -0.4509906947232814
            ],
            [
               -0.4693725225225226,
               -0.4556428392155624
            ],
            [
               -0.47217504504504515,
               -0.45992965801126345
            ],
            [
               -0.4749775675675677,
               -0.4637812900655403
            ],
            [
               -0.47778009009009015,
               -0.4672661894484143
            ],
            [
               -0.4805826126126127,
               -0.47049856520426975
            ],
            [
               -0.48338513513513526,
               -0.4735420303970003
            ],
            [
               -0.4861876576576578,
               -0.4763499558445435
            ],
            [
               -0.48899018018018026,
               -0.47876612109568123
            ],
            [
               -0.4917927027027028,
               -0.48058411816235075
            ],
            [
               -0.49459522522522537,
               -0.4816403227075778
            ],
            [
               -0.4973977477477478,
               -0.48190196419533177
            ],
            [
               -0.5002002702702704,
               -0.4815136587681615
            ],
            [
               -0.5030027927927929,
               -0.480781718708524
            ],
            [
               -0.5058053153153154,
               -0.4800993650015289
            ],
            [
               -0.5086078378378379,
               -0.4798385531618548
            ],
            [
               -0.5114103603603605,
               -0.4802469711945169
            ],
            [
               -0.514212882882883,
               -0.4813871127384371
            ],
            [
               -0.5170154054054055,
               -0.48313886139751855
            ],
            [
               -0.519817927927928,
               -0.4852635873602064
            ],
            [
               -0.5226204504504506,
               -0.4875051351336916
            ],
            [
               -0.525422972972973,
               -0.4896897099083119
            ],
            [
               -0.5282254954954956,
               -0.4917875163627175
            ],
            [
               -0.5310280180180181,
               -0.4939137331906301
            ],
            [
               -0.5338305405405407,
               -0.4962695196752665
            ],
            [
               -0.5366330630630631,
               -0.49904662432698704
            ],
            [
               -0.5394355855855857,
               -0.5023332442654918
            ],
            [
               -0.5422381081081082,
               -0.5060587441298683
            ],
            [
               -0.5450406306306307,
               -0.5100005714259699
            ],
            [
               -0.5478431531531532,
               -0.5138533647669552
            ],
            [
               -0.5506456756756758,
               -0.5173364126359994
            ],
            [
               -0.5534481981981982,
               -0.5203001344042288
            ],
            [
               -0.5562507207207208,
               -0.5227910113816181
            ],
            [
               -0.5590532432432433,
               -0.5250481402691152
            ],
            [
               -0.5618557657657659,
               -0.5274285973705999
            ],
            [
               -0.5646582882882883,
               -0.5302845682019568
            ],
            [
               -0.5674608108108109,
               -0.5338334352812095
            ],
            [
               -0.5702633333333335,
               -0.5380660291494797
            ],
            [
               -0.5730658558558559,
               -0.5427263450010684
            ],
            [
               -0.5758683783783785,
               -0.5473721729185819
            ],
            [
               -0.578670900900901,
               -0.5514985243887367
            ],
            [
               -0.5814734234234236,
               -0.5546840761278204
            ],
            [
               -0.584275945945946,
               -0.5567126855743036
            ],
            [
               -0.5870784684684686,
               -0.5576302477303332
            ],
            [
               -0.5898809909909911,
               -0.5577189292289957
            ],
            [
               -0.5926835135135136,
               -0.557398590613815
            ],
            [
               -0.5954860360360361,
               -0.5570894016230883
            ],
            [
               -0.5982885585585587,
               -0.5570819947795982
            ],
            [
               -0.6010910810810811,
               -0.5574579120938965
            ],
            [
               -0.6038936036036037,
               -0.5580850696349091
            ],
            [
               -0.6066961261261262,
               -0.5586869596860247
            ],
            [
               -0.6094986486486488,
               -0.5589594344004356
            ],
            [
               -0.6123011711711712,
               -0.5586936872664485
            ],
            [
               -0.6151036936936938,
               -0.5578634382399825
            ],
            [
               -0.6179062162162163,
               -0.5566480930500983
            ],
            [
               -0.6207087387387388,
               -0.5553865426507141
            ],
            [
               -0.6235112612612613,
               -0.5544800198667195
            ],
            [
               -0.6263137837837839,
               -0.5542787317189117
            ],
            [
               -0.6291163063063064,
               -0.5549904445762843
            ],
            [
               -0.6319188288288289,
               -0.5566391681398988
            ],
            [
               -0.6347213513513514,
               -0.5590827531606319
            ],
            [
               -0.637523873873874,
               -0.5620769626580453
            ],
            [
               -0.6403263963963964,
               -0.5653581958020089
            ],
            [
               -0.643128918918919,
               -0.5687129040520595
            ],
            [
               -0.6459314414414415,
               -0.5720098688847901
            ],
            [
               -0.6487339639639641,
               -0.575188323034038
            ],
            [
               -0.6515364864864865,
               -0.5782136237119235
            ],
            [
               -0.6543390090090091,
               -0.5810254695355639
            ],
            [
               -0.6571415315315317,
               -0.5835063346623905
            ],
            [
               -0.6599440540540541,
               -0.5854888610257438
            ],
            [
               -0.6627465765765767,
               -0.5868039188105278
            ],
            [
               -0.6655490990990992,
               -0.587352639150885
            ],
            [
               -0.6683516216216216,
               -0.5871733276909386
            ],
            [
               -0.6711541441441442,
               -0.5864730095903972
            ],
            [
               -0.6739566666666668,
               -0.5856044501332571
            ],
            [
               -0.6767591891891893,
               -0.5849891382511194
            ],
            [
               -0.6795617117117118,
               -0.5850077536638043
            ],
            [
               -0.6823642342342343,
               -0.5858940359852698
            ],
            [
               -0.6851667567567569,
               -0.5876698354909986
            ],
            [
               -0.6879692792792793,
               -0.5901469725347039
            ],
            [
               -0.6907718018018019,
               -0.5929990479725062
            ],
            [
               -0.6935743243243244,
               -0.5958812334067725
            ],
            [
               -0.696376846846847,
               -0.598557395654759
            ],
            [
               -0.6991793693693694,
               -0.6009888539383768
            ],
            [
               -0.701981891891892,
               -0.603350229447029
            ],
            [
               -0.7047844144144145,
               -0.6059621017045838
            ],
            [
               -0.707586936936937,
               -0.6091595595870076
            ],
            [
               -0.7103894594594595,
               -0.6131400378905796
            ],
            [
               -0.7131919819819821,
               -0.6178441846013301
            ],
            [
               -0.7159945045045045,
               -0.6229155339795267
            ],
            [
               -0.7187970270270271,
               -0.6277603175619986
            ],
            [
               -0.7215995495495496,
               -0.6316955105505391
            ],
            [
               -0.7244020720720722,
               -0.6341422510947115
            ],
            [
               -0.7272045945945946,
               -0.6348038309735753
            ],
            [
               -0.7300071171171172,
               -0.6337692465686444
            ],
            [
               -0.7328096396396397,
               -0.6315050424629476
            ],
            [
               -0.7356121621621622,
               -0.62873331725529
            ],
            [
               -0.7384146846846847,
               -0.626230961748754
            ],
            [
               -0.7412172072072073,
               -0.6246120570268836
            ],
            [
               -0.7440197297297299,
               -0.6241625550121748
            ],
            [
               -0.7468222522522523,
               -0.624780895594754
            ],
            [
               -0.7496247747747748,
               -0.626044580905289
            ],
            [
               -0.7524272972972974,
               -0.6273816161768531
            ],
            [
               -0.7552298198198198,
               -0.6282905965660384
            ],
            [
               -0.7580323423423424,
               -0.62853587854824
            ],
            [
               -0.760834864864865,
               -0.6282509138976491
            ],
            [
               -0.7636373873873875,
               -0.6279118366880128
            ],
            [
               -0.76643990990991,
               -0.6281857379962821
            ],
            [
               -0.7692424324324325,
               -0.6297000954107184
            ],
            [
               -0.7720449549549551,
               -0.6328077020139538
            ],
            [
               -0.7748474774774775,
               -0.637425665519959
            ],
            [
               -0.7776500000000001,
               -0.6430056661015842
            ],
            [
               -0.7804525225225226,
               -0.6486520288969624
            ],
            [
               -0.7832550450450451,
               -0.6533570256912165
            ],
            [
               -0.7860575675675676,
               -0.6562842574197341
            ],
            [
               -0.7888600900900902,
               -0.6570135662091268
            ],
            [
               -0.7916626126126127,
               -0.655670659380575
            ],
            [
               -0.7944651351351352,
               -0.6528988621388938
            ],
            [
               -0.7972676576576577,
               -0.6496786503106313
            ],
            [
               -0.8000701801801803,
               -0.6470477684463631
            ],
            [
               -0.8028727027027027,
               -0.6458059264880309
            ],
            [
               -0.8056752252252253,
               -0.6462933427256079
            ],
            [
               -0.8084777477477478,
               -0.6483099409427715
            ],
            [
               -0.8112802702702704,
               -0.6511987311004606
            ],
            [
               -0.8140827927927928,
               -0.6540662919558353
            ],
            [
               -0.8168853153153154,
               -0.6560711353440307
            ],
            [
               -0.8196878378378379,
               -0.6566902044752967
            ],
            [
               -0.8224903603603604,
               -0.6558811844088364
            ],
            [
               -0.8252928828828829,
               -0.654091254499527
            ],
            [
               -0.8280954054054055,
               -0.6521109947627282
            ],
            [
               -0.8308979279279279,
               -0.6508203124625696
            ],
            [
               -0.8337004504504505,
               -0.6509065079947001
            ],
            [
               -0.836502972972973,
               -0.6526427422865437
            ],
            [
               -0.8393054954954956,
               -0.6557959010568495
            ],
            [
               -0.842108018018018,
               -0.6596924126301493
            ],
            [
               -0.8449105405405406,
               -0.6634216953099228
            ],
            [
               -0.8477130630630632,
               -0.6661147618295711
            ],
            [
               -0.8505155855855856,
               -0.6672129627086065
            ],
            [
               -0.8533181081081082,
               -0.6666455233503774
            ],
            [
               -0.8561206306306307,
               -0.6648628509329397
            ],
            [
               -0.8589231531531533,
               -0.6627164521498223
            ],
            [
               -0.8617256756756757,
               -0.6612220519592218
            ],
            [
               -0.8645281981981983,
               -0.6612762436220259
            ],
            [
               -0.8673307207207208,
               -0.6634088880332558
            ],
            [
               -0.8701332432432433,
               -0.6676406300374671
            ],
            [
               -0.8729357657657658,
               -0.6734820469367242
            ],
            [
               -0.8757382882882884,
               -0.6800687262814884
            ],
            [
               -0.8785408108108108,
               -0.6863880317892266
            ],
            [
               -0.8813433333333334,
               -0.6915298020621303
            ],
            [
               -0.8841458558558559,
               -0.6948909604809674
            ],
            [
               -0.8869483783783785,
               -0.6962824187768539
            ],
            [
               -0.8897509009009009,
               -0.6959188698380385
            ],
            [
               -0.8925534234234235,
               -0.6943074030406728
            ],
            [
               -0.895355945945946,
               -0.69207837369259
            ],
            [
               -0.8981584684684685,
               -0.6898138245585805
            ],
            [
               -0.900960990990991,
               -0.6879226351180188
            ],
            [
               -0.9037635135135136,
               -0.6865909500628211
            ],
            [
               -0.9065660360360361,
               -0.6858091531961008
            ],
            [
               -0.9093685585585587,
               -0.6854520878692125
            ],
            [
               -0.9121710810810811,
               -0.6853751475301639
            ],
            [
               -0.9149736036036036,
               -0.6854889746211139
            ],
            [
               -0.9177761261261261,
               -0.6857884865559771
            ],
            [
               -0.9205786486486487,
               -0.686332196596515
            ],
            [
               -0.9233811711711712,
               -0.6871876016653284
            ],
            [
               -0.9261836936936938,
               -0.6883707009606626
            ],
            [
               -0.9289862162162162,
               -0.6898084773268041
            ],
            [
               -0.9317887387387388,
               -0.6913427164405761
            ],
            [
               -0.9345912612612612,
               -0.6927761796976146
            ],
            [
               -0.9373937837837838,
               -0.6939445587006976
            ],
            [
               -0.9401963063063064,
               -0.6947864081384902
            ],
            [
               -0.9429988288288289,
               -0.6953825386661998
            ],
            [
               -0.9458013513513515,
               -0.6959464529208892
            ],
            [
               -0.9486038738738739,
               -0.6967647189504649
            ],
            [
               -0.9514063963963965,
               -0.6981045020894727
            ],
            [
               -0.9542089189189189,
               -0.7001182452615482
            ],
            [
               -0.9570114414414415,
               -0.7027780601354987
            ],
            [
               -0.959813963963964,
               -0.7058636811888126
            ],
            [
               -0.9626164864864866,
               -0.7090106786551742
            ],
            [
               -0.9654190090090091,
               -0.7118057966872144
            ],
            [
               -0.9682215315315316,
               -0.7139004948483509
            ],
            [
               -0.9710240540540541,
               -0.7151073811945801
            ],
            [
               -0.9738265765765766,
               -0.7154494139471654
            ],
            [
               -0.9766290990990991,
               -0.7151467983881119
            ],
            [
               -0.9794316216216217,
               -0.7145464086878015
            ],
            [
               -0.9822341441441442,
               -0.7140167371731692
            ],
            [
               -0.9850366666666668,
               -0.7138418784517007
            ],
            [
               -0.9878391891891892,
               -0.7141475734687202
            ],
            [
               -0.9906417117117118,
               -0.7148812288572706
            ],
            [
               -0.9934442342342342,
               -0.7158499386217938
            ],
            [
               -0.9962467567567568,
               -0.7168018542491015
            ],
            [
               -0.9990492792792793,
               -0.7175228659124833
            ],
            [
               -1.0018518018018019,
               -0.7179166504173793
            ],
            [
               -1.0046543243243244,
               -0.7180426561047046
            ],
            [
               -1.0074568468468468,
               -0.718101036605747
            ],
            [
               -1.0102593693693693,
               -0.718370925311643
            ],
            [
               -1.0130618918918919,
               -0.7191230191152147
            ],
            [
               -1.0158644144144144,
               -0.7205346444599632
            ],
            [
               -1.018666936936937,
               -0.7226333700097514
            ],
            [
               -1.0214694594594596,
               -0.7252850095287975
            ],
            [
               -1.024271981981982,
               -0.7282273083839377
            ],
            [
               -1.0270745045045047,
               -0.7311366926086449
            ],
            [
               -1.029877027027027,
               -0.7337066050604684
            ],
            [
               -1.0326795495495495,
               -0.7357145968514354
            ],
            [
               -1.035482072072072,
               -0.7370612483326167
            ],
            [
               -1.0382845945945947,
               -0.7377745214181517
            ],
            [
               -1.0410871171171172,
               -0.7379843274597
            ],
            [
               -1.0438896396396395,
               -0.7378801121678318
            ],
            [
               -1.046692162162162,
               -0.7376667632811416
            ],
            [
               -1.0494946846846847,
               -0.7375309801025227
            ],
            [
               -1.0522972072072072,
               -0.7376233253526006
            ],
            [
               -1.0550997297297298,
               -0.7380536418661121
            ],
            [
               -1.0579022522522523,
               -0.7388924458005388
            ],
            [
               -1.0607047747747749,
               -0.7401701661041251
            ],
            [
               -1.0635072972972974,
               -0.7418696627517565
            ],
            [
               -1.06630981981982,
               -0.7439134976668538
            ],
            [
               -1.0691123423423423,
               -0.7461531021685366
            ],
            [
               -1.0719148648648649,
               -0.7483695709264242
            ],
            [
               -1.0747173873873874,
               -0.7502938397766328
            ],
            [
               -1.07751990990991,
               -0.7516478549792389
            ],
            [
               -1.0803224324324325,
               -0.752200157179028
            ],
            [
               -1.0831249549549549,
               -0.7518222102319643
            ],
            [
               -1.0859274774774774,
               -0.7505287389218056
            ],
            [
               -1.08873,
               -0.7484879120702017
            ],
            [
               -1.0915325225225225,
               -0.7459950340993797
            ],
            [
               -1.094335045045045,
               -0.7434141545468562
            ],
            [
               -1.0971375675675676,
               -0.7411021494541954
            ],
            [
               -1.0999400900900902,
               -0.739335875739604
            ],
            [
               -1.1027426126126127,
               -0.7382627190424198
            ],
            [
               -1.1055451351351353,
               -0.7378881010271443
            ],
            [
               -1.1083476576576576,
               -0.7381023271676648
            ],
            [
               -1.1111501801801802,
               -0.7387371175539428
            ],
            [
               -1.1139527027027027,
               -0.7396331864980747
            ],
            [
               -1.1167552252252253,
               -0.7406972520078359
            ],
            [
               -1.1195577477477479,
               -0.7419308150166981
            ],
            [
               -1.1223602702702702,
               -0.743422601304343
            ],
            [
               -1.1251627927927927,
               -0.7453085162511637
            ],
            [
               -1.1279653153153153,
               -0.747713374907321
            ],
            [
               -1.1307678378378379,
               -0.7506941597907562
            ],
            [
               -1.1335703603603604,
               -0.7542034440333756
            ],
            [
               -1.136372882882883,
               -0.758084447425935
            ],
            [
               -1.1391754054054055,
               -0.7620985229352575
            ],
            [
               -1.141977927927928,
               -0.7659753616763552
            ],
            [
               -1.1447804504504504,
               -0.7694693608475913
            ],
            [
               -1.147582972972973,
               -0.7724045892378908
            ],
            [
               -1.1503854954954955,
               -0.7746957316694558
            ],
            [
               -1.153188018018018,
               -0.7763413800089998
            ],
            [
               -1.1559905405405406,
               -0.7773958080976382
            ],
            [
               -1.1587930630630632,
               -0.777932473967704
            ],
            [
               -1.1615955855855855,
               -0.7780144922906265
            ],
            [
               -1.164398108108108,
               -0.7776836085229866
            ],
            [
               -1.1672006306306306,
               -0.7769712084479838
            ],
            [
               -1.1700031531531532,
               -0.775925556783412
            ],
            [
               -1.1728056756756757,
               -0.7746422080346684
            ],
            [
               -1.1756081981981983,
               -0.773282093306876
            ],
            [
               -1.1784107207207208,
               -0.7720652134369907
            ],
            [
               -1.1812132432432432,
               -0.7712361605204656
            ],
            [
               -1.1840157657657657,
               -0.7710080990468238
            ],
            [
               -1.1868182882882883,
               -0.7715007775262039
            ],
            [
               -1.1896208108108108,
               -0.7726923901508529
            ],
            [
               -1.1924233333333334,
               -0.7744029120039955
            ],
            [
               -1.195225855855856,
               -0.7763182382374874
            ],
            [
               -1.1980283783783783,
               -0.7780524662504609
            ],
            [
               -1.2008309009009008,
               -0.7792336932638799
            ],
            [
               -1.2036334234234234,
               -0.7795906301664635
            ],
            [
               -1.206435945945946,
               -0.7790159204100084
            ],
            [
               -1.2092384684684685,
               -0.7775880307550513
            ],
            [
               -1.212040990990991,
               -0.7755453474989356
            ],
            [
               -1.2148435135135136,
               -0.7732201728437607
            ],
            [
               -1.2176460360360362,
               -0.7709523361408626
            ],
            [
               -1.2204485585585585,
               -0.7690082867715913
            ],
            [
               -1.223251081081081,
               -0.7675297273958464
            ],
            [
               -1.2260536036036036,
               -0.7665264383414281
            ],
            [
               -1.2288561261261262,
               -0.7659137157629177
            ],
            [
               -1.2316586486486487,
               -0.7655802021054761
            ],
            [
               -1.2344611711711713,
               -0.7654615213300962
            ],
            [
               -1.2372636936936936,
               -0.7655925501694598
            ],
            [
               -1.2400662162162162,
               -0.7661175172703425
            ],
            [
               -1.2428687387387387,
               -0.7672507589204507
            ],
            [
               -1.2456712612612613,
               -0.7691977818183746
            ],
            [
               -1.2484737837837838,
               -0.7720609553403448
            ],
            [
               -1.2512763063063064,
               -0.7757617368303813
            ],
            [
               -1.254078828828829,
               -0.7800088770807823
            ],
            [
               -1.2568813513513515,
               -0.7843296670864328
            ],
            [
               -1.2596838738738738,
               -0.788162285955633
            ],
            [
               -1.2624863963963964,
               -0.7909873580705571
            ],
            [
               -1.265288918918919,
               -0.7924622813864786
            ],
            [
               -1.2680914414414415,
               -0.792517810694674
            ],
            [
               -1.270893963963964,
               -0.7913848352384747
            ],
            [
               -1.2736964864864866,
               -0.7895384863633608
            ],
            [
               -1.276499009009009,
               -0.7875713082942815
            ],
            [
               -1.2793015315315315,
               -0.7860298021277548
            ],
            [
               -1.282104054054054,
               -0.7852619346278933
            ],
            [
               -1.2849065765765766,
               -0.785322391879441
            ],
            [
               -1.2877090990990991,
               -0.7859668270558904
            ],
            [
               -1.2905116216216217,
               -0.7867401165810781
            ],
            [
               -1.2933141441441443,
               -0.7871343693279804
            ],
            [
               -1.2961166666666666,
               -0.7867692305396279
            ],
            [
               -1.2989191891891891,
               -0.7855375958007862
            ],
            [
               -1.3017217117117117,
               -0.7836679673635747
            ],
            [
               -1.3045242342342342,
               -0.7816787297194554
            ],
            [
               -1.3073267567567568,
               -0.7802328027664509
            ],
            [
               -1.3101292792792794,
               -0.7799333700898383
            ],
            [
               -1.312931801801802,
               -0.7811223631496982
            ],
            [
               -1.3157343243243242,
               -0.7837458598622213
            ],
            [
               -1.3185368468468468,
               -0.7873328286611803
            ],
            [
               -1.3213393693693694,
               -0.7911003900606539
            ],
            [
               -1.324141891891892,
               -0.7941598280261053
            ],
            [
               -1.3269444144144145,
               -0.7957650647704588
            ],
            [
               -1.329746936936937,
               -0.7955297768409844
            ],
            [
               -1.3325494594594596,
               -0.7935463397974323
            ],
            [
               -1.335351981981982,
               -0.7903679190041208
            ],
            [
               -1.3381545045045045,
               -0.7868560612108946
            ],
            [
               -1.340957027027027,
               -0.7839374885570198
            ],
            [
               -1.3437595495495496,
               -0.7823423878006959
            ],
            [
               -1.3465620720720721,
               -0.7824029874528695
            ],
            [
               -1.3493645945945947,
               -0.7839731362801017
            ],
            [
               -1.352167117117117,
               -0.786492277552769
            ],
            [
               -1.3549696396396396,
               -0.7891722743638214
            ],
            [
               -1.3577721621621621,
               -0.7912472462139573
            ],
            [
               -1.3605746846846847,
               -0.7922072471427815
            ],
            [
               -1.3633772072072072,
               -0.7919425815598224
            ],
            [
               -1.3661797297297298,
               -0.790754995610923
            ],
            [
               -1.3689822522522523,
               -0.7892354135573019
            ],
            [
               -1.3717847747747747,
               -0.7880511812375957
            ],
            [
               -1.3745872972972972,
               -0.7877147649019922
            ],
            [
               -1.3773898198198198,
               -0.7884110098629649
            ],
            [
               -1.3801923423423423,
               -0.7899397075813519
            ],
            [
               -1.382994864864865,
               -0.7917911336956012
            ],
            [
               -1.3857973873873874,
               -0.7933274480408257
            ],
            [
               -1.38859990990991,
               -0.7940073767834437
            ],
            [
               -1.3914024324324323,
               -0.7935773363523937
            ],
            [
               -1.394204954954955,
               -0.7921639149124855
            ],
            [
               -1.3970074774774774,
               -0.7902364358309184
            ],
            [
               -1.39981,
               -0.7884527419753007
            ]
         ]
      }
   ]
}
