# Supplementary material for: Isolation of a planar π-aromatic Bi5− ring in a cobalt-based inverse-sandwich-type complex
Source: Nat Chem. 2025 Jan 20;17(4):547–55. doi: 10.1038/s41557-024-01713-8 (PMC11964920; doi:10.1038/s41557-024-01713-8)
Supplement: Supplementary file 4 — Original magnetic data of compound 1 and origin file of Fig. 3. [file 41557_2024_1713_MOESM4_ESM.zip › sr_and_T/33.csv]

comment	corrected Loops
temperature	1.3
sr	0.032
angle	0
trans	0
B	M
-1.3999	-0.8068846552787687
-1.3970974874874873	-0.8095745135925345
-1.394294974974975	-0.8135199914184283
-1.3914924624624623	-0.818016452076044
-1.3886899499499499	-0.8222789992624768
-1.3858874374374373	-0.8255567796432213
-1.3830849249249249	-0.8272427899399495
-1.3802824124124122	-0.8269663170474257
-1.3774798998998998	-0.8246544693957043
-1.3746773873873872	-0.8205505177731445
-1.3718748748748748	-0.8151815276455439
-1.3690723623623622	-0.8092762690093067
-1.3662698498498498	-0.8036450563763371
-1.3634673373373372	-0.7990429600100035
-1.3606648248248248	-0.7960433185944835
-1.3578623123123121	-0.7949472594491147
-1.3550597997997997	-0.7957467019222633
-1.3522572872872871	-0.7981452484424565
-1.3494547747747747	-0.8016274460148392
-1.346652262262262	-0.8055565334402883
-1.3438497497497497	-0.8092771420204308
-1.341047237237237	-0.812203180977978
-1.3382447247247247	-0.8138802346813765
-1.335442212212212	-0.8140221889186503
-1.3326396996996996	-0.8125291232034388
-1.329837187187187	-0.8094948850684363
-1.3270346746746746	-0.8052080877153951
-1.324232162162162	-0.8001423370849885
-1.3214296496496496	-0.7949249003683554
-1.318627137137137	-0.790272222800138
-1.3158246246246246	-0.7868879085548648
-1.313022112112112	-0.7853326982816886
-1.3102195995995995	-0.7858918303878646
-1.307417087087087	-0.7884762854691376
-1.3046145745745745	-0.7925947434718712
-1.301812062062062	-0.7974198462563507
-1.2990095495495495	-0.8019476576906515
-1.2962070370370369	-0.8052199410554406
-1.2934045245245245	-0.8065547321089397
-1.2906020120120119	-0.805720904990548
-1.2877994994994995	-0.8030022934379504
-1.2849969869869868	-0.799125417051372
-1.2821944744744744	-0.7950643507153761
-1.2793919619619618	-0.7917746262608019
-1.2765894494494494	-0.7899324871198388
-1.2737869369369368	-0.7897573075460538
-1.2709844244244244	-0.7909716665327431
-1.2681819119119118	-0.7929118132392972
-1.2653793993993994	-0.7947539934183152
-1.2625768868868867	-0.7957846993397879
-1.2597743743743743	-0.7956280552705219
-1.2569718618618617	-0.7943568354280066
-1.2541693493493493	-0.7924513277728551
-1.2513668368368367	-0.7906203708476423
-1.2485643243243243	-0.7895448860279557
-1.2457618118118117	-0.7896306091508307
-1.2429592992992993	-0.7908543191317758
-1.2401567867867866	-0.7927570694073662
-1.2373542742742742	-0.7945887705116947
-1.2345517617617616	-0.7955573288722924
-1.2317492492492492	-0.795099668424377
-1.2289467367367366	-0.7930836033093469
-1.2261442242242242	-0.7898717280697887
-1.2233417117117116	-0.786223954886661
-1.2205391991991992	-0.7830688536705608
-1.2177366866866866	-0.7812175651388662
-1.2149341741741742	-0.7811131147791353
-1.2121316616616615	-0.782696117273799
-1.2093291491491491	-0.7854292266795486
-1.2065266366366365	-0.7884703614807849
-1.203724124124124	-0.7909363216637322
-1.2009216116116115	-0.7921700189675982
-1.198119099099099	-0.7919253210447694
-1.1953165865865865	-0.7904126745903413
-1.192514074074074	-0.788195906385879
-1.1897115615615614	-0.7859797320431272
-1.186909049049049	-0.7843620975541821
-1.1841065365365364	-0.7836344169865179
-1.181304024024024	-0.7836938706520622
-1.1785015115115114	-0.7840924389355548
-1.175698998998999	-0.7842011941554847
-1.1728964864864864	-0.7834312145891436
-1.170093973973974	-0.7814363343568547
-1.1672914614614613	-0.7782322321654549
-1.164488948948949	-0.7741967571044681
-1.1616864364364363	-0.7699566671705045
-1.158883923923924	-0.766202167203234
-1.1560814114114113	-0.7634910109256317
-1.153278898898899	-0.7621027961484677
-1.1504763863863863	-0.7619834174120528
-1.1476738738738739	-0.7627879106435924
-1.1448713613613613	-0.7639986874240219
-1.1420688488488488	-0.7650758007717133
-1.1392663363363362	-0.7655920679227521
-1.1364638238238238	-0.7653179104459091
-1.1336613113113112	-0.764242428080222
-1.1308587987987986	-0.7625395091341072
-1.1280562862862862	-0.7605025502341938
-1.1252537737737738	-0.7584743287853226
-1.1224512612612612	-0.7567906384859633
-1.1196487487487485	-0.7557427258280998
-1.1168462362362361	-0.7555514708128435
-1.1140437237237237	-0.7563414598022435
-1.111241211211211	-0.7581076397245534
-1.1084386986986985	-0.7606785462374737
-1.105636186186186	-0.7636921342573775
-1.1028336736736737	-0.7666061832257227
-1.100031161161161	-0.7687605572617131
-1.0972286486486484	-0.769493226042024
-1.094426136136136	-0.7682907638555125
-1.0916236236236236	-0.7649351922916061
-1.088821111111111	-0.7596008411399353
-1.0860185985985984	-0.7528624650225806
-1.083216086086086	-0.7455986691723655
-1.0804135735735736	-0.7388063432373873
-1.077611061061061	-0.7333718751683338
-1.0748085485485483	-0.7298626305377007
-1.072006036036036	-0.7284003257739202
-1.0692035235235235	-0.7286557276320074
-1.066401011011011	-0.7299678985816878
-1.0635984984984983	-0.7315524998080387
-1.060795985985986	-0.732735337201359
-1.0579934734734735	-0.7331391594864629
-1.0551909609609609	-0.7327668530409324
-1.0523884484484483	-0.7319579228651267
-1.0495859359359359	-0.7312364162015175
-1.0467834234234235	-0.7311034964988483
-1.0439809109109108	-0.731845022603302
-1.0411783983983982	-0.7334181120582068
-1.0383758858858858	-0.7354531408801421
-1.0355733733733734	-0.7373684693135731
-1.0327708608608608	-0.7385577198494839
-1.0299683483483482	-0.7385862141246937
-1.0271658358358358	-0.7373316670682348
-1.0243633233233234	-0.7350243708171982
-1.0215608108108107	-0.732176466214145
-1.0187582982982981	-0.7294264764774019
-1.0159557857857857	-0.7273517010853869
-1.0131532732732733	-0.7263088908882414
-1.0103507607607607	-0.7263510859146884
-1.007548248248248	-0.7272408619759563
-1.0047457357357357	-0.7285476726774771
-1.0019432232232233	-0.7297908099853736
-0.9991407107107106	-0.7305782081638035
-0.9963381981981981	-0.7306976881599418
-0.9935356856856856	-0.7301377521123089
-0.9907331731731731	-0.7290414411779376
-0.9879306606606606	-0.7276193166271689
-0.9851281481481481	-0.7260586546032306
-0.9823256356356356	-0.7244625186822737
-0.9795231231231231	-0.7228370304167897
-0.9767206106106106	-0.7211246174428938
-0.973918098098098	-0.7192634129460378
-0.9711155855855855	-0.7172447132902346
-0.968313073073073	-0.7151438424843719
-0.9655105605605605	-0.7131126171254185
-0.962708048048048	-0.7113380600467687
-0.9599055355355355	-0.7099852697712223
-0.957103023023023	-0.7091473437510181
-0.9543005105105105	-0.7088205642007757
-0.951497997997998	-0.7089113129320601
-0.9486954854854854	-0.709267784354435
-0.9458929729729728	-0.7097203296753614
-0.9430904604604604	-0.7101129660243226
-0.9402879479479478	-0.7103154037162775
-0.9374854354354354	-0.7102164520038592
-0.9346829229229228	-0.7097103291347737
-0.9318804104104104	-0.7086920192355777
-0.9290778978978977	-0.7070738213901158
-0.9262753853853853	-0.70482394322488
-0.9234728728728727	-0.7020142136447305
-0.9206703603603603	-0.6988541184515094
-0.9178678478478477	-0.6956876723910985
-0.9150653353353353	-0.6929398964337172
-0.9122628228228227	-0.6910180499032765
-0.9094603103103103	-0.6901926307582467
-0.9066577977977976	-0.690496438871768
-0.9038552852852852	-0.6916803786883101
-0.9010527727727726	-0.6932503022216236
-0.8982502602602602	-0.6945838115707246
-0.8954477477477477	-0.6950979338993648
-0.8926452352352352	-0.6944181107289902
-0.8898427227227227	-0.6924942024316747
-0.8870402102102102	-0.6896231840121416
-0.8842376976976977	-0.6863671994056855
-0.8814351851851852	-0.6833902127047926
-0.8786326726726726	-0.6812646257677968
-0.8758301601601601	-0.6803106011952278
-0.8730276476476476	-0.6805206859243036
-0.8702251351351351	-0.6815934906572081
-0.8674226226226226	-0.6830623324695857
-0.8646201101101101	-0.6844712012840459
-0.8618175975975975	-0.6855333845517246
-0.859015085085085	-0.6862142128267346
-0.8562125725725724	-0.6867071004381533
-0.8534100600600599	-0.6873118541975107
-0.8506075475475474	-0.6882618726219036
-0.8478050350350349	-0.6895684060359937
-0.8450025225225224	-0.6909469210600725
-0.8422000100100099	-0.6918629324953545
-0.8393974974974974	-0.6916915191288897
-0.8365949849849849	-0.6899412156716935
-0.8337924724724723	-0.6864649258847098
-0.8309899599599598	-0.6815788697603777
-0.8281874474474473	-0.6760372770018932
-0.8253849349349348	-0.6708574578802311
-0.8225824224224223	-0.6670414154986963
-0.8197799099099098	-0.6652784817424682
-0.8169773973973973	-0.6657247133503505
-0.8141748848848848	-0.6679340688275255
-0.8113723723723723	-0.6709696875955082
-0.8085698598598597	-0.6736659759637993
-0.8057673473473472	-0.6749628100456688
-0.8029648348348347	-0.6742087040795959
-0.8001623223223222	-0.6713387879853485
-0.7973598098098097	-0.6668732248287936
-0.7945572972972972	-0.6617392363811831
-0.7917547847847847	-0.6569761530380036
-0.7889522722722722	-0.6534192661862714
-0.7861497597597596	-0.6514628770298414
-0.7833472472472471	-0.6509746641184118
-0.7805447347347346	-0.6513822153968281
-0.7777422222222221	-0.6518957448106018
-0.7749397097097096	-0.6517876671471203
-0.7721371971971971	-0.6506339774088314
-0.7693346846846846	-0.6484388185137502
-0.7665321721721721	-0.6456058193186212
-0.7637296596596596	-0.6427727944898134
-0.760927147147147	-0.6405719997494193
-0.7581246346346345	-0.639401122455086
-0.755322122122122	-0.6392834673678538
-0.7525196096096095	-0.6398625993664915
-0.749717097097097	-0.6405291857751576
-0.7469145845845845	-0.6406326098568567
-0.744112072072072	-0.6397024434221283
-0.7413095595595595	-0.6376038667237625
-0.738507047047047	-0.6345760549923041
-0.7357045345345344	-0.6311440091351121
-0.7329020220220219	-0.6279375652395394
-0.7300995095095094	-0.6254815610264111
-0.7272969969969969	-0.6240285540458175
-0.7244944844844844	-0.6234884388010022
-0.7216919719719719	-0.6234745773309303
-0.7188894594594594	-0.6234461691787552
-0.7160869469469469	-0.6228952844527988
-0.7132844344344343	-0.6215144635184804
-0.7104819219219218	-0.619290371696402
-0.7076794094094093	-0.6164963327555206
-0.7048768968968968	-0.61359149720344
-0.7020743843843843	-0.6110647568307435
-0.6992718718718718	-0.6092773763595718
-0.6964693593593593	-0.60835527027885
-0.6936668468468468	-0.6081621827716592
-0.6908643343343343	-0.608356477286975
-0.6880618218218217	-0.6085070053002675
-0.6852593093093092	-0.6082265794057573
-0.6824567967967967	-0.6072796987269515
-0.6796542842842842	-0.6056336302779699
-0.6768517717717717	-0.6034432097010942
-0.6740492592592592	-0.6009817987312467
-0.6712467467467467	-0.5985462720316508
-0.6684442342342342	-0.5963683293169753
-0.6656417217217216	-0.5945577580042658
-0.6628392092092091	-0.5930892755514348
-0.6600366966966966	-0.5918290917327693
-0.6572341841841841	-0.5905858937975581
-0.6544316716716716	-0.5891668372653167
-0.6516291591591591	-0.5874223941568408
-0.6488266466466466	-0.5852718556904366
-0.6460241341341341	-0.5827098564479691
-0.6432216216216216	-0.5797999094596928
-0.640419109109109	-0.576661947455116
-0.6376165965965965	-0.5734579679315808
-0.634814084084084	-0.5703755798466918
-0.6320115715715715	-0.5676064926466498
-0.629209059059059	-0.5653176930542274
-0.6264065465465465	-0.5636171727730619
-0.623604034034034	-0.5625215797771486
-0.6208015215215215	-0.5619370035799571
-0.617999009009009	-0.5616636207418761
-0.6151964964964964	-0.5614292241436634
-0.6123939839839839	-0.5609472149429351
-0.6095914714714714	-0.559984890507548
-0.6067889589589589	-0.5584219029025532
-0.6039864464464464	-0.5562796146351074
-0.6011839339339339	-0.5537103008168323
-0.5983814214214214	-0.5509483547382049
-0.5955789089089089	-0.5482392187507451
-0.5927763963963963	-0.5457704847577126
-0.5899738838838838	-0.5436297451360125
-0.5871713713713713	-0.5418046293845826
-0.5843688588588588	-0.5402248806144082
-0.5815663463463463	-0.5388298379516108
-0.5787638338338338	-0.5376335508464775
-0.5759613213213213	-0.5367585867511266
-0.5731588088088088	-0.5364195406623525
-0.5703562962962963	-0.5368553208374078
-0.5675537837837837	-0.5382292392218577
-0.5647512712712712	-0.5405304628628974
-0.5619487587587587	-0.5435137452969484
-0.5591462462462462	-0.5467045884489051
-0.5563437337337337	-0.5494767896378264
-0.5535412212212212	-0.55118529892351
-0.5507387087087087	-0.5513177078282124
-0.5479361961961962	-0.5496195316606588
-0.5451336836836836	-0.546154973675914
-0.5423311711711711	-0.5412842761662805
-0.5395286586586586	-0.5355647604849757
-0.5367261461461461	-0.5296065394467788
-0.5339236336336336	-0.5239275799687569
-0.5311211211211211	-0.5188516754130439
-0.5283186086086086	-0.5144774051540021
-0.5255160960960961	-0.510721689972677
-0.5227135835835836	-0.5074165234594226
-0.519911071071071	-0.5044204101552018
-0.5171085585585585	-0.5017026585641322
-0.514306046046046	-0.4993698594016708
-0.5115035335335335	-0.49762549002236134
-0.508701021021021	-0.49667796833933364
-0.5058985085085085	-0.49663117078571806
-0.503095995995996	-0.49739809833821336
-0.5002934834834833	-0.4986709531396646
-0.49749097097097084	-0.4999621633403377
-0.4946884584584583	-0.5007074073186089
-0.4918859459459458	-0.5004013771834123
-0.4890834334334333	-0.4987264695333459
-0.4862809209209208	-0.4956368684809441
-0.4834784084084083	-0.49137429677648936
-0.48067589589589577	-0.48641208540442893
-0.47787338338338325	-0.48134440651150556
-0.47507087087087074	-0.47675138303348896
-0.47226835835835823	-0.47307476093200007
-0.4694658458458457	-0.4705328317529158
-0.4666633333333332	-0.46909036986818564
-0.4638608208208207	-0.46848425190490794
-0.4610583083083082	-0.4682927762917871
-0.4582557957957957	-0.4680294504177337
-0.45545328328328316	-0.4672407474217354
-0.45265077077077065	-0.46559058255578867
-0.44984825825825814	-0.4629195543622311
-0.4470457457457456	-0.4592721574345813
-0.4442432332332331	-0.45488921688581274
-0.4414407207207206	-0.45016609665580276
-0.4386382082082081	-0.4455809300645839
-0.4358356956956956	-0.4416020769340748
-0.43303318318318307	-0.43858991058634844
-0.43023067067067056	-0.4367130884704692
-0.42742815815815804	-0.4359009472227843
-0.42462564564564553	-0.4358491776597361
-0.421823133133133	-0.43608476885498304
-0.4190206206206205	-0.43608026155703994
-0.416218108108108	-0.4353910304400309
-0.4134155955955955	-0.43377831295353164
-0.410613083083083	-0.431279965086388
-0.40781057057057046	-0.4282025580909278
-0.40500805805805795	-0.42503039357167827
-0.40220554554554544	-0.42227322585096916
-0.39940303303303293	-0.42029649030611815
-0.3966005205205205	-0.4191876066730281
-0.3937980080080079	-0.4187047894263938
-0.3909954954954955	-0.4183314986541248
-0.3881929829829829	-0.41742664183751244
-0.3853904704704705	-0.41542827001646565
-0.38258795795795786	-0.4120478119556662
-0.37978544544544546	-0.4073906985564123
-0.37698293293293283	-0.40195926096405477
-0.37418042042042043	-0.3965296251660432
-0.3713779079079078	-0.3919348647009855
-0.3685753953953954	-0.38881861227850345
-0.3657728828828828	-0.3874356306089477
-0.3629703703703704	-0.3875636017449162
-0.36016785785785776	-0.3885567788745068
-0.35736534534534536	-0.3895276107219027
-0.35456283283283274	-0.38960142996366076
-0.35176032032032034	-0.38816542158843925
-0.3489578078078077	-0.38503453760903805
-0.3461552952952953	-0.3804836493354511
-0.3433527827827827	-0.37513844358325954
-0.3405502702702703	-0.3697631424209631
-0.33774775775775767	-0.36501593326959314
-0.33494524524524527	-0.36125214040293596
-0.33214273273273265	-0.3584377019848195
-0.32934022022022025	-0.3561974675238181
-0.3265377077077076	-0.35397716480715913
-0.323735195195195	-0.351260084096807
-0.3209326826826826	-0.3477623002092586
-0.31813017017017	-0.34353920843082986
-0.3153276576576576	-0.33896791667923665
-0.31252514514514496	-0.33461347939960884
-0.30972263263263256	-0.33102706146814764
-0.30692012012011993	-0.32854717405580935
-0.30411760760760753	-0.3271734254636883
-0.3013150950950949	-0.3265566631066067
-0.2985125825825825	-0.3261090151728938
-0.2957100700700699	-0.3251961983067566
-0.2929075575575575	-0.32334663475113345
-0.29010504504504486	-0.320406735130389
-0.28730253253253246	-0.31659056868779
-0.28450002002001984	-0.31240823405391227
-0.28169750750750744	-0.3084979905807992
-0.2788949949949948	-0.30541872904162437
-0.2760924824824824	-0.3034712358977324
-0.2732899699699698	-0.3026054643742947
-0.2704874574574574	-0.3024411314789581
-0.26768494494494477	-0.30239104831944286
-0.26488243243243237	-0.3018436367005908
-0.26207991991991975	-0.3003438923914118
-0.25927740740740735	-0.2977156562773573
-0.2564748948948947	-0.2940902320027551
-0.2536723823823823	-0.28983876111238127
-0.2508698698698697	-0.28543695208165887
-0.2480673573573573	-0.2813104288739673
-0.24526484484484468	-0.2777113276556825
-0.24246233233233228	-0.27466229927599384
-0.23965981981981965	-0.2719789465581006
-0.23685730730730725	-0.26935529609676634
-0.23405479479479463	-0.26647822368014273
-0.23125228228228223	-0.2631314109871892
-0.2284497697697696	-0.2592578358430805
-0.2256472572572572	-0.2549675262903497
-0.22284474474474458	-0.2504970181632762
-0.22004223223223218	-0.24614139690620362
-0.21723971971971956	-0.24218448470862697
-0.21443720720720716	-0.2388473629285175
-0.21163469469469454	-0.2362636347906747
-0.20883218218218214	-0.23447741251327903
-0.2060296696696695	-0.23345235224020067
-0.2032271571571571	-0.2330799517726676
-0.2004246446446445	-0.23318192066706822
-0.1976221321321321	-0.23351077003475706
-0.19481961961961947	-0.23375962899070013
-0.19201710710710707	-0.23359257645085463
-0.18921459459459444	-0.23269942273795008
-0.18641208208208204	-0.23086651126043745
-0.18360956956956942	-0.22804310919096238
-0.18080705705705702	-0.2243772564998432
-0.1780045445445444	-0.22019947994241373
-0.175202032032032	-0.21594756804698123
-0.17239951951951937	-0.2120463028762648
-0.16959700700700697	-0.20877526675655433
-0.16679449449449435	-0.2061678060396226
-0.16399198198198195	-0.20397979961415214
-0.16118946946946933	-0.20174780985502472
-0.15838695695695693	-0.19892771599326797
-0.1555844444444443	-0.19507627780917003
-0.1527819319319319	-0.19001942583778397
-0.14997941941941928	-0.18394991178976006
-0.14717690690690688	-0.17741519206836232
-0.14437439439439426	-0.17118933200325404
-0.14157188188188186	-0.16606018643129183
-0.13876936936936923	-0.16259282745949277
-0.13596685685685683	-0.1609417936686286
-0.1331643443443442	-0.16077344943984784
-0.1303618318318318	-0.16132822636502087
-0.1275593193193192	-0.16161023751975745
-0.12475680680680679	-0.16065202660830558
-0.12195429429429416	-0.1577778710900708
-0.11915178178178176	-0.15278819096887442
-0.11634926926926914	-0.14601082563281553
-0.11354675675675674	-0.1382050627984116
-0.11074424424424412	-0.1303486910188374
-0.10794173173173172	-0.12337298758954285
-0.1051392192192191	-0.1179246261474276
-0.10233670670670669	-0.11422285509875207
-0.09953419419419407	-0.11204877724559292
-0.09673168168168167	-0.1108615812688768
-0.09392916916916905	-0.10999769173440566
-0.09112665665665665	-0.10888525461870613
-0.08832414414414402	-0.10720516121347912
-0.08552163163163162	-0.1049505726645763
-0.082719119119119	-0.10237223631862102
-0.0799166066066066	-0.09983493361604501
-0.07711409409409398	-0.09763882820461045
-0.07431158158158158	-0.09586944903986128
-0.07150906906906895	-0.09432891956763445
-0.06870655655655655	-0.09257304208421457
-0.06590404404404393	-0.09004342263135012
-0.06310153153153153	-0.08625247524127777
-0.06029901901901891	-0.08096170092164379
-0.057496506506506506	-0.07429522889277451
-0.054693993993993884	-0.06675026994271382
-0.05189148148148148	-0.05909736829429624
-0.04908896896896886	-0.052196370564751904
-0.04628645645645646	-0.046778926871373194
-0.04348394394394384	-0.043258006496092294
-0.040681431431431436	-0.04161704310646547
-0.037878918918918814	-0.04140880140112324
-0.03507640640640641	-0.04186378972667565
-0.03227389389389379	-0.04207874358326069
-0.02947138138138139	-0.04123531848777223
-0.026668868868868767	-0.038792701459160694
-0.023866356356356366	-0.034606374653201155
-0.021063843843843744	-0.028945743535231994
-0.018261331331331343	-0.022409884127404356
-0.01545881881881872	-0.015766224470259493
-0.01265630630630632	-0.009755209640076368
-0.009853793793793697	-0.004910758988181052
-0.007051281281281296	-0.001440485944414649
-0.004248768768768674	0.0008068256587470679
-0.001446256256256273	0.002281704718432198
0.0013562562562563496	0.0036008721348483874
0.00415876876876875	0.005376993648088857
0.006961281281281373	0.008056285466553847
0.009763793793793774	0.011805887926653214
0.012566306306306396	0.016479098526922642
0.015368818818818797	0.02166548515714284
0.01817133133133142	0.02681003204068999
0.02097384384384382	0.031366887245289465
0.023776356356356443	0.034944129067242646
0.026578868868868843	0.037399006993429906
0.029381381381381466	0.038857784625415726
0.03218389389389387	0.039656682766285256
0.03498640640640649	0.04022410256135828
0.03778891891891911	0.04094220431304596
0.04059143143143151	0.042032340329573536
0.043393943943944135	0.04350137407161331
0.046196456456456536	0.04516639875205708
0.04899896896896916	0.04674957887494158
0.05180148148148156	0.04801089711244516
0.05460399399399418	0.04887245468425677
0.05740650650650658	0.04948881557831236
0.060209019019019205	0.05023419640019938
0.0630115315315316	0.05160444502221051
0.06581404404404423	0.05406118746222327
0.06861655655655663	0.05786745170971386
0.07141906906906925	0.06297065369416693
0.07422158158158165	0.06897692340540146
0.07702409409409428	0.07523326932822383
0.07982660660660668	0.08099933702265161
0.0826291191191193	0.08565971635080338
0.0854316316316317	0.08891137069775096
0.08823414414414432	0.09086499886523236
0.09103665665665672	0.09202362961762994
0.09383916916916935	0.09313938194300725
0.09664168168168175	0.09498833400580664
0.09944419419419437	0.09813113594126122
0.10224670670670677	0.10273393638315736
0.10504921921921939	0.10850742469735025
0.10785173173173179	0.11478604481221666
0.11065424424424442	0.12072576093849513
0.11345675675675682	0.1255610404444435
0.11625926926926944	0.12884219207914638
0.11906178178178184	0.13057938311238138
0.12186429429429446	0.13124816029127917
0.12466680680680686	0.1316541705553983
0.12746931931931949	0.13269838959094898
0.13027183183183189	0.13511463881500546
0.1330743443443445	0.1392588985009502
0.1358768568568569	0.14501269304400777
0.13867936936936953	0.15182648296286438
0.14148188188188193	0.1588854662931835
0.14428439439439456	0.16534348243806007
0.14708690690690696	0.17055231322355102
0.14988941941941958	0.1742188426266434
0.15269193193193198	0.17644870986296834
0.1554944444444446	0.17767294992720256
0.158296956956957	0.1784908571576716
0.16109946946946962	0.17948600173628804
0.16390198198198203	0.18107586902245132
0.16670449449449465	0.18343890384714218
0.16950700700700705	0.1865325572075982
0.17230951951951967	0.1901832568509793
0.17511203203203207	0.1942054307601845
0.1779145445445447	0.19849963796995515
0.1807170570570571	0.2030912252898158
0.18351956956956972	0.20809594848365237
0.18632208208208212	0.2136282520608973
0.18912459459459474	0.21969075238308974
0.19192710710710714	0.22609179739179514
0.19472961961961976	0.23242895829896038
0.19753213213213217	0.2381532735206681
0.2003346446446448	0.2427002055187436
0.2031371571571572	0.24564870345860104
0.2059396696696698	0.24685800105443162
0.2087421821821822	0.2465368424013231
0.21154469469469483	0.2452199807192359
0.21434720720720724	0.24365526409905378
0.21714971971971986	0.24263201510798907
0.21995223223223226	0.24279892658779126
0.22275474474474488	0.24452202074551793
0.22555725725725728	0.2478201357564469
0.2283597697697699	0.2523916316815006
0.2311622822822823	0.2577194093354286
0.23396479479479493	0.26322019407938624
0.23676730730730733	0.26839435842828396
0.23956981981981995	0.2729363165696388
0.24237233233233235	0.27678036241317466
0.24517484484484497	0.2800772010748378
0.24797735735735738	0.2831157111650615
0.25077986986987	0.2862171891253622
0.2535823823823824	0.28963274250315985
0.256384894894895	0.29346914451825484
0.2591874074074074	0.297657450194557
0.26198991991992004	0.30196624501639724
0.26479243243243245	0.30605129441430934
0.26759494494494507	0.30952765981972097
0.27039745745745747	0.31204910366630967
0.2731999699699701	0.31338137000402677
0.2760024824824825	0.3134587657618648
0.2788049949949951	0.3124160112585157
0.2816075075075075	0.3105893667301034
0.28441002002002014	0.3084834227621949
0.28721253253253254	0.3067038655869024
0.29001504504504516	0.30586258940302324
0.29281755755755756	0.3064690034791149
0.2956200700700702	0.3088281360134196
0.2984225825825826	0.3129692749559355
0.3012250950950952	0.31862594098928065
0.3040276076076076	0.3252781656943812
0.30683012012012023	0.3322529854688196
0.30963263263263263	0.33886269772076566
0.31243514514514525	0.344547915129891
0.31523765765765766	0.34898843796604984
0.3180401701701703	0.35215180027492
0.3208426826826827	0.35426596769768737
0.3236451951951953	0.35572457710753175
0.3264477077077077	0.3569536167519003
0.3292502202202203	0.3582807853479274
0.3320527327327327	0.3598484307656976
0.33485524524524535	0.36159740683299585
0.33765775775775775	0.36332625454808354
0.34046027027027037	0.364805006427224
0.34326278278278277	0.36590389435067705
0.3460652952952954	0.36669089391370935
0.3488678078078078	0.3674609589098735
0.3516703203203204	0.368681561999104
0.3544728328328328	0.3708669440759674
0.35727534534534544	0.37441822038892325
0.36007785785785784	0.37947985809510437
0.36288037037037046	0.3858602328929421
0.36568288288288286	0.39304543833119576
0.3684853953953955	0.40030692683734476
0.3712879079079079	0.4068740209260746
0.3740904204204205	0.4121214493342239
0.3768929329329329	0.415716753679745
0.37969544544544553	0.4176845823102921
0.38249795795795793	0.4183707427480293
0.38530047047047056	0.4183201197561949
0.38810298298298296	0.4181090752109643
0.3909054954954956	0.41818613695406387
0.393708008008008	0.4187704191715628
0.3965105205205206	0.41983682471875977
0.3993130330330332	0.4211874630968092
0.4021155455455456	0.42257971701021124
0.40491805805805825	0.4238626361051426
0.40772057057057065	0.4250710632488554
0.4105230830830833	0.4264418745631417
0.4133255955955957	0.42834397080645975
0.4161281081081083	0.43114411239537587
0.4189306206206207	0.435054131879958
0.4217331331331333	0.44001351214328005
0.4245356456456457	0.4456516946504964
0.42733815815815834	0.45134962625667946
0.43014067067067074	0.45638786717760466
0.43294318318318337	0.46013948675862115
0.43574569569569577	0.46224953574484334
0.4385482082082084	0.46274470774191917
0.4413507207207208	0.46203668062857745
0.4441532332332334	0.46081455674749927
0.4469557457457458	0.45985587496886543
0.44975825825825844	0.4598111432642409
0.45256077077077084	0.46102564948554076
0.45536328328328346	0.4634515545414697
0.45816579579579586	0.46667618361837293
0.4609683083083085	0.4700573533428763
0.4637708208208209	0.4729243487855412
0.4665733333333335	0.4747837294311812
0.4693758458458459	0.4754684155991176
0.47217835835835853	0.4751865520377309
0.47498087087087093	0.4744576920881644
0.47778338338338355	0.4739581368083461
0.48058589589589595	0.4743241504911273
0.4833884084084086	0.4759730703730212
0.486190920920921	0.4789948571742385
0.4889934334334336	0.4831431679035724
0.491795945945946	0.48792333965473694
0.4945984584584586	0.49274497334930134
0.497400970970971	0.49708847287983915
0.5002034834834836	0.5006334542098567
0.503005995995996	0.503312336474869
0.5058085085085087	0.5052791180517087
0.5086110210210211	0.5068121699023185
0.5114135335335337	0.5081911378574032
0.5142160460460461	0.5095947044161666
0.5170185585585587	0.5110560076781181
0.5198210710710711	0.512489628409277
0.5226235835835837	0.5137763678599991
0.5254260960960961	0.5148693854762414
0.5282286086086088	0.5158758299545091
0.5310311211211212	0.5170755617221474
0.5338336336336338	0.5188607487869001
0.5366361461461462	0.5216095890347574
0.5394386586586588	0.525533914733799
0.5422411711711712	0.5305543527541057
0.5450436836836838	0.5362524189940435
0.5478461961961962	0.5419268704241453
0.5506487087087089	0.546748439122073
0.5534512212212213	0.5499734892821057
0.5562537337337339	0.5511545677000596
0.5590562462462463	0.550282444740636
0.5618587587587589	0.5478121370454335
0.5646612712712713	0.544559589351027
0.5674637837837839	0.5414955644735874
0.5702662962962963	0.53949597548427
0.573068808808809	0.5391224915968249
0.5758713213213213	0.540498535518475
0.578673833833834	0.5433161226466057
0.5814763463463464	0.5469677176626248
0.584278858858859	0.5507577759812146
0.5870813713713714	0.5541239081502877
0.589883883883884	0.5567959337425877
0.5926863963963964	0.5588431545541646
0.595488908908909	0.5605986921675589
0.5982914214214214	0.5624917925618128
0.6010939339339341	0.5648503541274817
0.6038964464464465	0.5677458283449418
0.6066989589589589	0.5709375319955954
0.6095014714714717	0.5739382929924678
0.6123039839839841	0.5761801859755391
0.6151064964964965	0.5772228152865373
0.6179090090090089	0.5769299512035562
0.6207115215215218	0.5755495039284706
0.6235140340340342	0.5736641474167558
0.6263165465465466	0.5720245859258142
0.629119059059059	0.5713191548833281
0.6319215715715718	0.5719575132429854
0.6347240840840842	0.573943750416735
0.6375265965965966	0.5768854248897883
0.640329109109109	0.5801391628098072
0.6431316216216219	0.583045924516397
0.6459341341341343	0.5851763122039956
0.6487366466466467	0.5865000801262608
0.651539159159159	0.5874172226833885
0.6543416716716719	0.5886335215314767
0.6571441841841843	0.5909162834230387
0.6599466966966967	0.5948083841208001
0.6627492092092091	0.600395997294481
0.665551721721722	0.6072110863336062
0.6683542342342343	0.6143079676173657
0.6711567467467467	0.6204974298242489
0.6739592592592591	0.6246703409067581
0.676761771771772	0.6261125076155123
0.6795642842842844	0.6247139085510225
0.6823667967967968	0.6210080113427854
0.6851693093093092	0.616030053547689
0.687971821821822	0.6110394601143186
0.6907743343343344	0.6071925948573746
0.6935768468468468	0.6052646376829472
0.6963793593593592	0.6054999875392703
0.6991818718718721	0.6076263579485417
0.7019843843843845	0.6110139580911916
0.7047868968968969	0.6149160008147316
0.7075894094094093	0.6187050640795693
0.7103919219219221	0.6220280293899908
0.7131944344344345	0.6248365006021634
0.7159969469469469	0.6272969814094301
0.7187994594594593	0.629628601141974
0.7216019719719722	0.6319405084113705
0.7244044844844846	0.6341379580306616
0.727206996996997	0.6359372377376206
0.7300095095095094	0.636985758071912
0.7328120220220222	0.6370409982805493
0.7356145345345346	0.6361362524404177
0.738417047047047	0.6346619294239381
0.7412195595595594	0.633318751792793
0.7440220720720723	0.6329442244010248
0.7468245845845847	0.6342605180417407
0.7496270970970971	0.6376238673501788
0.7524296096096099	0.6428610349209389
0.7552321221221223	0.6492546457987012
0.7580346346346347	0.6556935318769133
0.7608371471471471	0.6609514891188766
0.76363965965966	0.6640154473773966
0.7664421721721724	0.664366092190728
0.7692446846846848	0.662126556792144
0.7720471971971972	0.6580340120597316
0.77484970970971	0.6532422762867087
0.7776522222222224	0.6490139785701285
0.7804547347347348	0.6463925540077542
0.7832572472472472	0.645947915023158
0.7860597597597601	0.647664701752409
0.7888622722722725	0.6509972417528984
0.7916647847847849	0.6550653288887217
0.7944672972972973	0.6589252615914212
0.7972698098098101	0.6618328680165428
0.8000723223223225	0.6634236261227571
0.8028748348348349	0.6637652372440155
0.8056773473473473	0.6632793962267614
0.8084798598598602	0.6625685873229535
0.8112823723723726	0.6622088113960473
0.814084884884885	0.662573766431574
0.8168873973973974	0.663740551346667
0.8196899099099102	0.6654979442268546
0.8224924224224226	0.6674457290684617
0.825294934934935	0.6691474720096833
0.8280974474474474	0.6702865949145393
0.8308999599599602	0.6707787487740158
0.8337024724724726	0.6708096645215935
0.836504984984985	0.6707907698703185
0.8393074974974974	0.6712477320578387
0.8421100100100103	0.672673710385671
0.8449125225225227	0.6753861261476157
0.8477150350350351	0.6794228605832183
0.8505175475475475	0.6845030718793913
0.8533200600600603	0.6900626399211575
0.8561225725725727	0.6953580769703672
0.8589250850850851	0.6996184448066942
0.8617275975975975	0.7022144520956242
0.8645301101101104	0.7028088985851282
0.8673326226226228	0.7014539876626914
0.8701351351351352	0.6986092624384541
0.8729376476476476	0.6950686635468251
0.8757401601601604	0.6918046592522366
0.8785426726726728	0.6897580248525527
0.8813451851851852	0.6896186943412813
0.8841476976976976	0.6916508960068672
0.8869502102102105	0.6956105940778654
0.8897527227227229	0.7007842417118297
0.8925552352352353	0.7061482758763691
0.8953577477477477	0.7106158254391673
0.8981602602602605	0.7133101677756865
0.9009627727727729	0.7137924222334422
0.9037652852852853	0.7121790931147358
0.9065677977977977	0.7091128337965679
0.9093703103103106	0.7055903313054015
0.912172822822823	0.7026929230649414
0.9149753353353354	0.70129555063634
0.9177778478478478	0.701837873612751
0.9205803603603606	0.7042241520475102
0.923382872872873	0.7078802362310599
0.9261853853853854	0.7119481118090725
0.9289878978978978	0.7155559862072842
0.9317904104104107	0.7180786810209631
0.9345929229229231	0.7193070186539314
0.9373954354354355	0.7194750951982858
0.9401979479479479	0.7191411981506726
0.9430004604604607	0.7189662931026082
0.9458029729729731	0.7194674212957305
0.9486054854854855	0.7208307278140929
0.9514079979979979	0.7228475783820814
0.9542105105105108	0.7249944448708154
0.9570130230230232	0.7266274882503803
0.9598155355355356	0.727223092357875
0.962618048048048	0.7265796989736651
0.9654205605605608	0.7249097281962973
0.9682230730730732	0.7227885592885614
0.9710255855855856	0.7209772808909087
0.973828098098098	0.72017988789492
0.9766306106106108	0.720818429714615
0.9794331231231233	0.7229032624888109
0.9822356356356357	0.7260421974083595
0.985038148148148	0.7295836517636881
0.9878406606606609	0.7328420322125659
0.9906431731731733	0.7353250769348715
0.9934456856856857	0.7368828875484271
0.9962481981981981	0.7377269610985677
0.9990507107107109	0.7383145999565663
1.0018532232232233	0.7391429035160814
1.0046557357357357	0.7405296583601412
1.0074582482482481	0.7424638410714985
1.010260760760761	0.7445839177148341
1.0130632732732734	0.7462961209115684
1.0158657857857858	0.7469936259107858
1.0186682982982982	0.7462993221699366
1.021470810810811	0.7442435778396539
1.0242733233233234	0.7413085396152151
1.0270758358358358	0.7383155457598192
1.0298783483483482	0.7361867268266734
1.032680860860861	0.7356568661144566
1.0354833733733735	0.7370312211999617
1.0382858858858859	0.7400720700087136
1.0410883983983983	0.7440552803991383
1.0438909109109111	0.7479821431062875
1.0466934234234235	0.750880078516184
1.049495935935936	0.7520961734928426
1.0522984484484483	0.7514898444295455
1.0551009609609612	0.7494643324476937
1.0579034734734736	0.7468297370696104
1.060705985985986	0.7445448841738744
1.0635084984984984	0.7434232202869311
1.0663110110110112	0.7438968237497382
1.0691135235235236	0.7459102987114761
1.071916036036036	0.7489711758125115
1.0747185485485484	0.7523313902056539
1.0775210610610613	0.7552331963567434
1.0803235735735737	0.7571359528067958
1.083126086086086	0.7578522009864226
1.0859285985985985	0.7575568818403613
1.0887311111111113	0.7566790335747537
1.0915336236236237	0.7557246270139701
1.0943361361361361	0.7550989499601464
1.0971386486486485	0.7549912731550765
1.0999411611611614	0.7553568331194443
1.1027436736736738	0.7559925842150532
1.1055461861861862	0.7566682716061315
1.1083486986986986	0.7572557797041909
1.1111512112112114	0.7578035785550832
1.1139537237237238	0.7585270869592975
1.1167562362362362	0.759720175059138
1.119558748748749	0.7616245202569041
1.1223612612612615	0.7643102045829631
1.1251637737737739	0.7676166990056501
1.1279662862862863	0.7711800884322544
1.130768798798799	0.7745390695168645
1.1335713113113115	0.7772816218667808
1.136373823823824	0.7791779524910805
1.1391763363363363	0.7802495700686781
1.1419788488488491	0.7807476745238495
1.1447813613613615	0.7810478183719516
1.147583873873874	0.7814994389146707
1.1503863863863864	0.7822865146371207
1.1531888988988992	0.7833525012028774
1.1559914114114116	0.7844197008412273
1.158793923923924	0.7850985071877585
1.1615964364364364	0.7850481347504391
1.1643989489489492	0.7841299156524713
1.1672014614614616	0.7824947795779392
1.170003973973974	0.7805683657795581
1.1728064864864864	0.778932928428712
1.1756089989989993	0.7781423038162241
1.1784115115115117	0.7785315665536685
1.181214024024024	0.7800874546648631
1.1840165365365365	0.7824272576207612
1.1868190490490493	0.7848986269618324
1.1896215615615617	0.7867725285001472
1.1924240740740741	0.7874699110878792
1.1952265865865865	0.7867503144054534
1.1980290990990994	0.7848017423374345
1.2008316116116118	0.782201982322071
1.2036341241241242	0.779761931060064
1.2064366366366366	0.7782981856157289
1.2092391491491494	0.7784034382027842
1.2120416616616618	0.7802826428659784
1.2148441741741742	0.783701327559936
1.2176466866866866	0.7880573520970728
1.2204491991991995	0.7925503940511173
1.2232517117117119	0.7963960762246245
1.2260542242242243	0.7990218423013524
1.2288567367367367	0.8001913402519154
1.2316592492492495	0.8000288503329649
1.234461761761762	0.7989464540399994
1.2372642742742743	0.7975041631914191
1.2400667867867867	0.7962491164691303
1.2428692992992996	0.7955805868621149
1.245671811811812	0.795674410136303
1.2484743243243244	0.7964791152229975
1.2512768368368368	0.7977739450671908
1.2540793493493496	0.7992628110445368
1.256881861861862	0.800671982815883
1.2596843743743744	0.8018233191666958
1.2624868868868868	0.8026662607944774
1.2652893993993997	0.8032660435077086
1.268091911911912	0.8037580655976488
1.2708944244244245	0.8042859189771498
1.2736969369369369	0.8049422512378559
1.2764994494494497	0.805728270552163
1.279301961961962	0.8065413548722309
1.2821044744744745	0.8071930255838795
1.284906986986987	0.8074530418361383
1.2877094994994998	0.8071102992713605
1.2905120120120122	0.8060377535573693
1.2933145245245246	0.8042468322880245
1.296117037037037	0.801917118989905
1.2989195495495498	0.7993901166553172
1.3017220620620622	0.7971220895911338
1.3045245745745746	0.7956000326300909
1.307327087087087	0.7952351944430487
1.3101295995995998	0.7962575728211627
1.3129321121121122	0.7986391729924918
1.3157346246246246	0.8020709659269702
1.318537137137137	0.8060076217138186
1.32133964964965	0.8097770323403803
1.3241421621621623	0.8127326804670864
1.3269446746746747	0.8144117804646878
1.329747187187187	0.814656177622302
1.3325496996997	0.8136593210415135
1.3353522122122123	0.8119206652681762
1.3381547247247247	0.8101141736904041
1.3409572372372371	0.8089029835510986
1.34375974974975	0.8087499090314478
1.3465622622622624	0.8097773688366385
1.3493647747747748	0.8117185556458291
1.3521672872872872	0.813977061716116
1.3549697997998	0.8157816958900379
1.3577723123123124	0.8163958586605207
1.3605748248248248	0.8153247940284483
1.3633773373373372	0.8124641424780468
1.36617984984985	0.8081494045850457
1.3689823623623625	0.8030932622992051
1.3717848748748749	0.7982280245534593
1.3745873873873873	0.7944949674006223
1.3773898998999001	0.7926343370283981
1.3801924124124125	0.7930266507976085
1.382994924924925	0.7956196652139365
1.3857974374374373	0.7999516542470226
1.3885999499499502	0.8052577494508881
1.3914024624624626	0.810628541489791
1.394204974974975	0.815182729509098
1.3970074874874874	0.8182185907321655
1.39981	0.8193195917483416
1.39991	0.8272427899399495
1.3971074774774772	0.8256266469268401
1.3943049549549547	0.8243778283435264
1.391502432432432	0.8238531213816871
1.3886999099099095	0.824101632562661
1.385897387387387	0.8248504651143791
1.3830948648648644	0.8256016109482239
1.3802923423423419	0.8258071910987809
1.3774898198198193	0.8250635650271894
1.3746872972972968	0.8232583874704708
1.3718847747747747	0.8206207238543614
1.369082252252252	0.8176573680108475
1.3662797297297296	0.8149971574628827
1.363477207207207	0.8131960239937959
1.3606746846846844	0.8125681380271706
1.3578721621621619	0.813098616775545
1.3550696396396393	0.8144645448098218
1.3522671171171168	0.8161537023873602
1.3494645945945942	0.817637499394578
1.3466620720720717	0.8185375149051177
1.3438595495495491	0.8187293716697569
1.3410570270270266	0.8183514381950086
1.338254504504504	0.8177202573319513
1.335451981981982	0.8171872875244159
1.3326494594594593	0.8169910278692748
1.3298469369369368	0.8171583405882797
1.3270444144144142	0.8174894148954994
1.3242418918918917	0.817629756653907
1.3214393693693691	0.8172012451558655
1.3186368468468466	0.8159438807807606
1.315834324324324	0.8138173437260039
1.3130318018018015	0.8110272503872571
1.310229279279279	0.8079687944573395
1.3074267567567563	0.8051098968178627
1.3046242342342338	0.8028563880467874
1.3018217117117112	0.8014460532605554
1.2990191891891887	0.8009056185128494
1.2962166666666666	0.8010802647376914
1.293414144144144	0.8017184779818634
1.2906116216216215	0.8025759771047936
1.287809099099099	0.8034979071971077
1.2850065765765764	0.804449611021318
1.2822040540540538	0.8054883157320567
1.2794015315315312	0.8066922167367616
1.2765990090090087	0.8080803195122432
1.2737964864864861	0.8095595949484198
1.2709939639639636	0.8109244591957554
1.268191441441441	0.8119119491813014
1.2653889189189185	0.8122927456262713
1.262586396396396	0.811962503607947
1.2597838738738734	0.8109960027403547
1.2569813513513513	0.809639382200472
1.2541788288288287	0.8082385110352255
1.2513763063063061	0.8071258276946842
1.2485737837837836	0.8065045837765894
1.245771261261261	0.8063719751408416
1.2429687387387385	0.8065099763930638
1.240166216216216	0.8065493005604332
1.2373636936936934	0.8060862546220275
1.2345611711711708	0.8048136586761595
1.2317586486486483	0.802622141682614
1.2289561261261257	0.7996386638276874
1.2261536036036031	0.7961910771451677
1.2233510810810806	0.79271287077738
1.2205485585585585	0.78962183882674
1.217746036036036	0.7872134426875287
1.2149435135135134	0.7856020586718266
1.2121409909909908	0.7847244461859482
1.2093384684684683	0.7843969972155919
1.2065359459459457	0.7844001528888699
1.2037334234234232	0.7845562580411705
1.2009309009009006	0.7847731073009427
1.198128378378378	0.7850415013041998
1.1953258558558555	0.7853945272008678
1.192523333333333	0.7858512350674718
1.1897208108108104	0.7863721704431277
1.1869182882882878	0.7868473498702744
1.1841157657657653	0.7871219745090573
1.1813132432432432	0.7870480657166287
1.1785107207207206	0.7865385260584682
1.175708198198198	0.7855988263459226
1.1729056756756755	0.7843212073894825
1.170103153153153	0.7828429536324106
1.1673006306306304	0.7812868931989452
1.1644981081081078	0.7797115632575076
1.1616955855855853	0.7780960177177904
1.1588930630630627	0.7763703691455139
1.1560905405405402	0.77448301221435
1.1532880180180176	0.7724772024417303
1.150485495495495	0.7705412005251229
1.1476829729729725	0.7690020488912571
1.14488045045045	0.7682522618264147
1.1420779279279278	0.768624864740618
1.1392754054054053	0.7702555937998365
1.1364728828828827	0.7729822164769056
1.1336703603603602	0.7763243491616394
1.1308678378378376	0.7795636336982865
1.128065315315315	0.7819109131611452
1.1252627927927925	0.7827154581267786
1.12246027027027	0.781652839512598
1.1196577477477474	0.7788301779393186
1.1168552252252248	0.7747707182444399
1.1140527027027023	0.770277018749479
1.1112501801801797	0.7662112707586326
1.1084476576576572	0.7632590198245249
1.105645135135135	0.7617490593464527
1.1028426126126125	0.7615848268940439
1.10004009009009	0.7623067714989524
1.0972375675675674	0.7632628049521848
1.0944350450450449	0.7638293643499149
1.0916325225225223	0.7636104470096285
1.0888299999999997	0.7625512074148952
1.0860274774774772	0.7609328978399958
1.0832249549549546	0.759256477666187
1.080422432432432	0.758059068618808
1.0776199099099095	0.7577280618178021
1.074817387387387	0.7583754353183603
1.0720148648648644	0.7598111924613327
1.0692123423423419	0.7616187221262347
1.0664098198198197	0.7632994101790618
1.0636072972972972	0.7644315115766903
1.0608047747747746	0.7647865979295865
1.058002252252252	0.7643656849809229
1.0551997297297295	0.7633488797880363
1.052397207207207	0.7619850220516283
1.0495946846846844	0.7604692536014541
1.0467921621621619	0.7588590502898664
1.0439896396396393	0.7570624435423131
1.0411871171171168	0.7549026234268539
1.0383845945945942	0.7522321897336608
1.0355820720720716	0.7490497465147028
1.032779549549549	0.7455691095308619
1.0299770270270265	0.7422080915712956
1.0271745045045044	0.7394934880087031
1.0243719819819819	0.737910522804362
1.0215694594594593	0.7377469078003684
1.0187669369369368	0.7389856716443053
1.0159644144144142	0.7412854474655308
1.0131618918918917	0.7440574999251672
1.010359369369369	0.7466159977117657
1.0075568468468465	0.7483536194602552
1.004754324324324	0.7488871064082119
1.0019518018018014	0.748129205234255
0.9991492792792789	0.7462699409243592
0.9963467567567563	0.7436814842838972
0.9935442342342338	0.7407856772109083
0.9907417117117117	0.7379328647586262
0.9879391891891891	0.7353321755521975
0.9851366666666665	0.7330506592590412
0.982334144144144	0.7310707762336555
0.9795316216216214	0.7293733889228632
0.9767290990990989	0.7280050208639168
0.9739265765765763	0.7270966398427212
0.9711240540540538	0.7268229841637641
0.9683215315315312	0.7273177928930381
0.9655190090090087	0.7285807764506351
0.9627164864864861	0.7304185572011008
0.9599139639639636	0.7324512709173556
0.957111441441441	0.7341926803794039
0.9543089189189184	0.7351833031647524
0.9515063963963963	0.7351338856554096
0.9487038738738738	0.7340291624088604
0.9459013513513512	0.7321525003673757
0.9430988288288287	0.7300174198397833
0.9402963063063061	0.7282233433987726
0.9374937837837836	0.7272791951080934
0.934691261261261	0.7274503075139869
0.9318887387387385	0.7286772225002984
0.9290862162162159	0.730591724221157
0.9262836936936933	0.7326238796815419
0.9234811711711708	0.7341648599189523
0.9206786486486482	0.7347336722456717
0.9178761261261257	0.7340969406573099
0.9150736036036036	0.7323085526372876
0.912271081081081	0.7296636357973093
0.9094685585585585	0.7265890534347648
0.9066660360360359	0.7235109724632487
0.9038635135135134	0.7207433874332371
0.9010609909909908	0.718429716176922
0.8982584684684682	0.7165479943044357
0.8954559459459457	0.7149672124778247
0.8926534234234231	0.7135262909991356
0.8898509009009006	0.7121032549118032
0.887048378378378	0.7106506713688898
0.8842458558558555	0.7091899645191584
0.8814433333333329	0.7077747184234903
0.8786408108108104	0.7064445617733239
0.8758382882882882	0.7051926024515237
0.8730357657657657	0.7039608663942176
0.8702332432432431	0.702664032050661
0.8674307207207206	0.7012283058498536
0.864628198198198	0.6996253678244971
0.8618256756756755	0.6978837998490222
0.8590231531531529	0.6960710801733117
0.8562206306306304	0.6942533465299633
0.8534181081081078	0.6924514328628613
0.8506155855855853	0.6906150245781643
0.8478130630630627	0.6886303188383036
0.8450105405405401	0.6863626476582657
0.8422080180180176	0.6837197549309633
0.839405495495495	0.6807105034862508
0.8366029729729729	0.6774727213620534
0.8338004504504504	0.674253835595904
0.8309979279279278	0.6713455535036235
0.8281954054054053	0.6689924608141501
0.8253928828828827	0.6673065468433157
0.8225903603603602	0.6662200553876068
0.8197878378378376	0.665496819244023
0.816985315315315	0.6648014558996226
0.8141827927927925	0.6638041485600681
0.8113802702702699	0.6622845895954774
0.8085777477477474	0.660197848887436
0.8057752252252248	0.6576783220279168
0.8029727027027023	0.6549808793574388
0.8001701801801802	0.6523823111673686
0.7973676576576576	0.6500818284998631
0.794565135135135	0.6481402679349929
0.7917626126126125	0.6464828014833041
0.7889600900900899	0.6449645376158089
0.7861575675675674	0.6434719880625387
0.7833550450450448	0.6420164297238243
0.7805525225225223	0.640775042952407
0.7777499999999997	0.6400535469919637
0.7749474774774772	0.6401741320237565
0.7721449549549546	0.6413239355707709
0.769342432432432	0.6434200005065122
0.7665399099099095	0.6460477327539652
0.763737387387387	0.6485093110884714
0.7609348648648648	0.6499822223809455
0.7581323423423423	0.6497482544457398
0.7553298198198197	0.6474241062601434
0.7525272972972972	0.6431174873681588
0.7497247747747746	0.6374511585339122
0.7469222522522521	0.6314368019032381
0.7441197297297295	0.626228309186662
0.741317207207207	0.6228240565623661
0.7385146846846844	0.6218061490914444
0.7357121621621618	0.6231946795940957
0.7329096396396393	0.6264595678309762
0.7301071171171167	0.6306831278902717
0.7273045945945942	0.6348196310530687
0.7245020720720716	0.6379694554570798
0.7216995495495495	0.6395843535510572
0.718897027027027	0.6395468031461281
0.7160945045045044	0.6381107606540068
0.7132919819819818	0.6357377823043631
0.7104894594594593	0.6328952875104081
0.7076869369369367	0.6298917528808037
0.7048844144144142	0.6268048746167468
0.7020818918918916	0.6235208024746584
0.6992793693693691	0.619859704937065
0.6964768468468465	0.6157309034443006
0.693674324324324	0.6112510894431877
0.6908718018018014	0.6067748205847491
0.6880692792792789	0.6028212942847803
0.6852667567567567	0.5999220449743663
0.6824642342342342	0.598445398659245
0.6796617117117116	0.5984635713089325
0.6768591891891891	0.59971347610763
0.6740566666666665	0.6016681575674133
0.671254144144144	0.603695053021382
0.6684516216216214	0.6052452074566989
0.6656490990990989	0.6060061491594009
0.6628465765765763	0.605964707179502
0.6600440540540538	0.6053596396892009
0.6572415315315312	0.6045450718108267
0.6544390090090086	0.60381905420575
0.6516364864864861	0.6032845126441028
0.6488339639639635	0.6027974408995
0.6460314414414414	0.602023819277241
0.6432289189189189	0.6005847307090715
0.6404263963963963	0.5982341920658264
0.6376238738738738	0.5949995996982014
0.6348213513513512	0.5912263023435029
0.6320188288288286	0.5875018893449644
0.6292163063063061	0.5844801378645519
0.6264137837837835	0.5826629912409699
0.623611261261261	0.5822171202995547
0.6208087387387384	0.582892406364546
0.6180062162162159	0.5840758309221317
0.6152036936936933	0.5849675346155658
0.6124011711711708	0.5848228286521167
0.6095986486486482	0.5831801675530703
0.6067961261261261	0.5799992165391366
0.6039936036036035	0.575663890394988
0.601191081081081	0.5708517510939537
0.5983885585585584	0.5663168813195235
0.5955860360360359	0.5626620213334698
0.5927835135135133	0.560177246420226
0.5899809909909908	0.5587964801472359
0.5871784684684682	0.5581793323122655
0.5843759459459457	0.5578801987359172
0.5815734234234231	0.5575359152430259
0.5787709009009008	0.5569986626191619
0.5759683783783782	0.5563638158495863
0.5731658558558557	0.5558843683658574
0.5703633333333331	0.5558087309760922
0.5675608108108106	0.5562100808537827
0.564758288288288	0.5568809479377436
0.5619557657657654	0.5573437696413476
0.5591532432432431	0.5569846728280583
0.5563507207207206	0.5552695071091873
0.553548198198198	0.5519660637198287
0.5507456756756755	0.5472880211872398
0.5479431531531529	0.5418986273967075
0.5451406306306303	0.5367585207299201
0.5423381081081078	0.5328566306666556
0.5395355855855855	0.5309066235040427
0.5367330630630629	0.5311080927969368
0.5339305405405403	0.5330548878258841
0.5311280180180178	0.5358274409952831
0.5283254954954952	0.5382465689338021
0.5255229729729727	0.5392128742460189
0.5227204504504503	0.538026654929209
0.5199179279279278	0.5345881955046652
0.5171154054054052	0.5294160291609742
0.5143128828828827	0.5234787763708006
0.5115103603603601	0.5178952848133742
0.5087078378378376	0.5135986018482892
0.505905315315315	0.5110687076728879
0.5031027927927927	0.5102144501661199
0.5003002702702701	0.5104355290894279
0.4974977477477476	0.5108375196393637
0.494695225225225	0.5105258733717929
0.49189270270270247	0.5088834576710326
0.4890901801801799	0.5057463466777806
0.48628765765765736	0.5014294829206337
0.483485135135135	0.49660412176521057
0.48068261261261247	0.49207553994689696
0.4778800900900899	0.48853738627215826
0.47507756756756736	0.48638038459943655
0.4722750450450448	0.4856092857743764
0.46947252252252225	0.4858827063432312
0.4666699999999997	0.48664997014945327
0.46386747747747736	0.4873308396938159
0.4610649549549548	0.487476435017955
0.45826243243243225	0.4868633388580035
0.4554599099099097	0.48550117714980834
0.45265738738738714	0.483565682392322
0.4498548648648646	0.48129302939249874
0.44705234234234204	0.47887953950581064
0.4442498198198197	0.4764223449605856
0.44144729729729715	0.4739161364837795
0.4386447747747746	0.4712974586762377
0.43584225225225204	0.4685103390997467
0.4330397297297295	0.46556147888921284
0.43023720720720693	0.46254083547280084
0.4274346846846844	0.45960010856847416
0.42463216216216204	0.45690010112487744
0.4218296396396395	0.45455066851822395
0.41902711711711693	0.45256921030386016
0.4162245945945944	0.4508750496633698
0.4134220720720718	0.44932158320817756
0.41061954954954927	0.44775233778677026
0.40781702702702693	0.44605747869104506
0.4050145045045044	0.4442076270364416
0.4022119819819818	0.44225171699588134
0.39940945945945927	0.44028085536450673
0.3966069369369367	0.43837444032519257
0.39380441441441416	0.43655231106777287
0.3910018918918916	0.4347543729851304
0.3881993693693693	0.43285788813031834
0.3853968468468467	0.43072694099608366
0.38259432432432416	0.42827478217174214
0.3797918018018016	0.42551341500699363
0.37698927927927905	0.4225686122022227
0.3741867567567565	0.41965124034914103
0.37138423423423395	0.41699254167789784
0.3685817117117116	0.41476542383306636
0.36577918918918906	0.4130202144933084
0.3629766666666665	0.4116591190880229
0.36017414414414395	0.4104601732683207
0.3573716216216214	0.4091437219133149
0.35456909909909884	0.4074589695559474
0.3517665765765763	0.40526070989568475
0.34896405405405395	0.4025497484608544
0.3461615315315314	0.3994635483207334
0.34335900900900884	0.3962214625084755
0.3405564864864863	0.3930450197342033
0.33775396396396373	0.39008223953093124
0.3349514414414412	0.38736285835480455
0.3321489189189186	0.3847995703162615
0.3293463963963963	0.38223338233224413
0.32654387387387374	0.37950524397872915
0.3237413513513512	0.3765270065276899
0.3209388288288286	0.3733256262529161
0.31813630630630607	0.3700447586844912
0.3153337837837835	0.3669034890303139
0.31253126126126096	0.3641270759989775
0.30972873873873863	0.3618738057739773
0.3069262162162161	0.3601823067422991
0.3041236936936935	0.35895534701416076
0.30132117117117097	0.35798275930422846
0.2985186486486484	0.3569929262876852
0.29571612612612586	0.35571405451273275
0.2929136036036035	0.3539258968352869
0.29011108108108097	0.35148916195703195
0.2873085585585584	0.3483503083086703
0.28450603603603586	0.34452914772367016
0.2817035135135133	0.340101657344022
0.27890099099099075	0.3351888230581894
0.2760984684684682	0.329955355529315
0.27329594594594586	0.32461328392707045
0.2704934234234233	0.31941917495739297
0.26769090090090075	0.31465343197044354
0.2648883783783782	0.3105766121489696
0.26208585585585564	0.30736870210112993
0.2592833333333331	0.3050682673149056
0.25648081081081053	0.30353428430023816
0.2536782882882882	0.3024508142908068
0.25087576576576565	0.3013832017067989
0.2480732432432431	0.2998774827136429
0.24527072072072054	0.29757805912877966
0.24246819819819798	0.2943288158730184
0.23966567567567543	0.29022418705017405
0.23686315315315287	0.2855898731976007
0.23406063063063054	0.28089432963942146
0.23125810810810798	0.2766148689565582
0.22845558558558543	0.2730983954637025
0.22565306306306288	0.27046041314357555
0.22285054054054032	0.268555118226384
0.22004801801801777	0.26702716737380716
0.2172454954954952	0.2654292501018164
0.21444297297297288	0.26336775253730005
0.21164045045045032	0.26062910775378856
0.20883792792792777	0.257245422486012
0.20603540540540521	0.25347788092036905
0.20323288288288266	0.24972369562470192
0.2004303603603601	0.24637785518065086
0.19762783783783777	0.2436959926000719
0.19482531531531522	0.24170425012403154
0.19202279279279266	0.24018619134299204
0.1892202702702701	0.23875097491979602
0.18641774774774755	0.23695989162992087
0.183615225225225	0.23446908891314822
0.18081270270270244	0.23114124694706437
0.1780101801801801	0.22708964470092877
0.17520765765765756	0.2226406720300591
0.172405135135135	0.21822768030344583
0.16960261261261245	0.21425115129170338
0.1668000900900899	0.2109503408421519
0.16399756756756734	0.20832682205077485
0.16119504504504478	0.20614275066023244
0.15839252252252245	0.20399241616716757
0.1555899999999999	0.20142287015476143
0.15278747747747734	0.1980654116901427
0.14998495495495479	0.19373847902524502
0.14718243243243223	0.18849365359492126
0.14437990990990968	0.1825956123863633
0.14157738738738712	0.17644726590719556
0.1387748648648648	0.1704863979201791
0.13597234234234223	0.16508558988115496
0.13316981981981968	0.1604823261790183
0.13036729729729712	0.15675367231873388
0.12756477477477457	0.1538347472634734
0.12476225225225201	0.1515676175129474
0.12195972972972946	0.1497609227459777
0.11915720720720713	0.14824154683280194
0.11635468468468457	0.1468863293323266
0.11355216216216202	0.1456307861232093
0.11074963963963946	0.14445943981589998
0.10794711711711691	0.14338618742118936
0.10514459459459435	0.14243266409192096
0.1023420720720718	0.14160920371572172
0.09953954954954947	0.14089919601004508
0.09673702702702691	0.14024565418880797
0.09393450450450436	0.13953964750684933
0.0911319819819818	0.1386132357181018
0.08832945945945925	0.13724263976997841
0.08552693693693669	0.13516820733344248
0.08272441441441436	0.13213473002617088
0.0799218918918918	0.1279490065812261
0.07711936936936925	0.12254327859442127
0.0743168468468467	0.11602658483654343
0.07151432432432414	0.1087044546096812
0.06871180180180159	0.10105254856375273
0.06590927927927903	0.09364134715014472
0.0631067567567567	0.0870237880864903
0.060304234234234144	0.08161121687201495
0.05750171171171159	0.0775703650194588
0.054699189189189035	0.07477210920886146
0.05189666666666648	0.0728111219543488
0.049094144144143925	0.07109700335503971
0.04629162162162137	0.06899732138781539
0.04348909909909904	0.06599725830301689
0.04068657657657648	0.06183423566560731
0.03788405405405393	0.05657121592770564
0.035081531531531374	0.050588103592178524
0.03227900900900882	0.04449239452395454
0.029476486486486264	0.03897174539110776
0.02667396396396371	0.03462635021576793
0.023871441441441377	0.03182374109689945
0.021068918918918822	0.030611819173479604
0.018266396396396267	0.030709832469165976
0.015463873873873712	0.03157642235819452
0.012661351351351158	0.03253453318741173
0.009858828828828603	0.03291998788492412
0.007056306306306048	0.03221686661621104
0.004253783783783716	0.030148740714120936
0.0014512612612611608	0.026708009993492154
-0.001351261261261394	0.022122087110623245
-0.004153783783783949	0.016770539076047197
-0.006956306306306503	0.011077852502200225
-0.009758828828829058	0.005410136155430012
-0.012561351351351613	6.006713615391845e-07
-0.015363873873873946	-0.005080465413226043
-0.0181663963963965	-0.009907673699123765
-0.020968918918919055	-0.014643121604717202
-0.02377144144144161	-0.019457710860004973
-0.026573963963964164	-0.024454059045948773
-0.02937648648648672	-0.029612931863637226
-0.03217900900900905	-0.03477879091413266
-0.03498153153153161	-0.03968973489369776
-0.03778405405405416	-0.04404515393454539
-0.040586576576576716	-0.04759367978077084
-0.04338909909909927	-0.050217302263352914
-0.046191621621621826	-0.05198690034611586
-0.04899414414414438	-0.05317059609499958
-0.05179666666666671	-0.05418821090196285
-0.05459918918918927	-0.05551989070589308
-0.05740171171171182	-0.05759071749948386
-0.06020423423423438	-0.06066174454577511
-0.06300675675675693	-0.06475837393732498
-0.06580927927927949	-0.06965847390155888
-0.06861180180180204	-0.07494690435217966
-0.07141432432432437	-0.0801243515818334
-0.07421684684684693	-0.08474202131159603
-0.07701936936936948	-0.08852492417832625
-0.07982189189189204	-0.09144833562903132
-0.0826244144144146	-0.09374451117254601
-0.08542693693693715	-0.09583653925968982
-0.0882294594594597	-0.0982175185056332
-0.09103198198198204	-0.10130954942397274
-0.09383450450450459	-0.10534319158835459
-0.09663702702702714	-0.11029198405463736
-0.0994395495495497	-0.11588011565956557
-0.10224207207207225	-0.12165945706657355
-0.10504459459459481	-0.12713175487031325
-0.10784711711711736	-0.1318791882163931
-0.1106496396396397	-0.1356654948693684
-0.11345216216216225	-0.1384804941528457
-0.1162546846846848	-0.14051932712931714
-0.11905720720720736	-0.1421079092578177
-0.12185972972972992	-0.14360142262173414
-0.12466225225225247	-0.14528849842482727
-0.12746477477477502	-0.1473287617407565
-0.13026729729729736	-0.14973801721629332
-0.1330698198198199	-0.1524186378623752
-0.13587234234234247	-0.1552185798461888
-0.13867486486486502	-0.15799548164242638
-0.14147738738738758	-0.16066424546528058
-0.14427990990991013	-0.1632157421049497
-0.14708243243243246	-0.16570667677714734
-0.14988495495495502	-0.16823120154087146
-0.15268747747747757	-0.17088966006218864
-0.15549000000000013	-0.17376756637768764
-0.15829252252252268	-0.17693019035386226
-0.16109504504504524	-0.18042878746371926
-0.1638975675675678	-0.18430795905970165
-0.16670009009009013	-0.18860294337852712
-0.16950261261261268	-0.19332126814706363
-0.17230513513513523	-0.19841271791970727
-0.1751076576576578	-0.2037406350723232
-0.17791018018018034	-0.20907170588952462
-0.1807127027027029	-0.21409790852756694
-0.18351522522522545	-0.21849363232028107
-0.1863177477477478	-0.22199670479203737
-0.18912027027027034	-0.2244897262002048
-0.1919227927927929	-0.2260531055088315
-0.19472531531531545	-0.22696655822524636
-0.197527837837838	-0.22765081930875763
-0.20033036036036056	-0.22856135666937272
-0.20313288288288311	-0.23006395731648432
-0.20593540540540545	-0.23233129072958025
-0.208737927927928	-0.23529572666988918
-0.21154045045045056	-0.2386770789017123
-0.2143429729729731	-0.2420795497677628
-0.21714549549549567	-0.2451281362232628
-0.21994801801801822	-0.24759969312928387
-0.22275054054054078	-0.2495036014068538
-0.2255530630630631	-0.2510824505904008
-0.22835558558558566	-0.25272965873254927
-0.23115810810810822	-0.2548497109109883
-0.23396063063063077	-0.2577077078772485
-0.23676315315315333	-0.26132050865711254
-0.23956567567567588	-0.2654293892901699
-0.24236819819819821	-0.2695675007991689
-0.24517072072072077	-0.2732032844700655
-0.24797324324324332	-0.27591435400547515
-0.2507757657657659	-0.27753452438897075
-0.25357828828828843	-0.2782240695396391
-0.256380810810811	-0.27843776768421125
-0.25918333333333354	-0.2787987568615248
-0.2619858558558559	-0.27991738678264055
-0.26478837837837843	-0.28221252023868304
-0.267590900900901	-0.28579188196994776
-0.27039342342342354	-0.2904283977201224
-0.2731959459459461	-0.29563777350736453
-0.27599846846846865	-0.3008296758391731
-0.2788009909909912	-0.30548192250038475
-0.28160351351351354	-0.30928164040552253
-0.2844060360360361	-0.31219079143959494
-0.28720855855855865	-0.3144206556649384
-0.2900110810810812	-0.3163310085761848
-0.29281360360360376	-0.3182939490673058
-0.2956161261261263	-0.3205715029832463
-0.29841864864864887	-0.3232476900021205
-0.3012211711711712	-0.32623347870019903
-0.30402369369369375	-0.3293355500396351
-0.3068262162162163	-0.33235720089040044
-0.30962873873873886	-0.3351900458033903
-0.3124312612612614	-0.33786139451156993
-0.31523378378378397	-0.3405212916558823
-0.3180363063063065	-0.34337749141188745
-0.32083882882882886	-0.34660667817393376
-0.3236413513513514	-0.3502784846045246
-0.32644387387387397	-0.3543224513729133
-0.3292463963963965	-0.35854988492830153
-0.3320489189189191	-0.3627200102657022
-0.33485144144144163	-0.36662193483622685
-0.3376539639639642	-0.37013790010809555
-0.3404564864864865	-0.3732615673083314
-0.3432590090090091	-0.37606443149842894
-0.34606153153153163	-0.378626147367484
-0.3488640540540542	-0.38096130938917183
-0.35166657657657674	-0.38297887874941483
-0.3544690990990993	-0.38449880701563277
-0.3572716216216216	-0.3853273343171164
-0.3600741441441442	-0.3853665844638293
-0.36287666666666674	-0.3847157142988331
-0.3656791891891893	-0.38371798740135077
-0.36848171171171185	-0.3829232271253147
-0.3712842342342344	-0.38296389590466506
-0.37408675675675696	-0.38437574990165824
-0.3768892792792793	-0.3874186602161036
-0.37969180180180184	-0.3919599575193553
-0.3824943243243244	-0.39746762082505505
-0.38529684684684695	-0.40312751493015375
-0.3880993693693695	-0.408058114523568
-0.39090189189189206	-0.4115614811684395
-0.3937044144144146	-0.4133330301741929
-0.39650693693693695	-0.4135613929434817
-0.3993094594594595	-0.4128816973802766
-0.40211198198198206	-0.41219110823700267
-0.4049145045045046	-0.41237983679724755
-0.40771702702702717	-0.4140593388791972
-0.4105195495495496	-0.41737228916753155
-0.41332207207207217	-0.421944674077706
-0.4161245945945947	-0.42699643477810956
-0.4189271171171173	-0.4315775045715201
-0.4217296396396397	-0.43485675260259427
-0.4245321621621623	-0.4363748935361206
-0.42733468468468483	-0.4361840285226106
-0.4301372072072073	-0.434832232798682
-0.4329397297297298	-0.4331998693447975
-0.4357422522522524	-0.43223963504584695
-0.4385447747747748	-0.4327005418239309
-0.4413472972972974	-0.4349187148689567
-0.44414981981981994	-0.43873500983066616
-0.4469523423423425	-0.4435590476017034
-0.44975486486486493	-0.4485545805772173
-0.4525573873873875	-0.4528861373672065
-0.45535990990991004	-0.455951908782428
-0.4581624324324325	-0.45753630258518474
-0.46096495495495504	-0.4578434678378014
-0.4637674774774776	-0.4574105739380242
-0.46657000000000015	-0.4569346531613717
-0.4693725225225226	-0.457069001397832
-0.47217504504504515	-0.4582489195855508
-0.4749775675675677	-0.46059255002006627
-0.47778009009009015	-0.4638966849807096
-0.4805826126126127	-0.46771864804209495
-0.48338513513513526	-0.47151248804337864
-0.4861876576576578	-0.4747767405529948
-0.48899018018018026	-0.4771735101863256
-0.4917927027027028	-0.47859195598063287
-0.49459522522522537	-0.4791479461210979
-0.4973977477477478	-0.4791295224368912
-0.5002002702702704	-0.47891003716665415
-0.5030027927927929	-0.47885511477294807
-0.5058053153153154	-0.4792464107272376
-0.5086078378378379	-0.4802369401500316
-0.5114103603603605	-0.4818427486476383
-0.514212882882883	-0.4839667079710773
-0.5170154054054055	-0.48644395206999913
-0.519817927927928	-0.48909545003480925
-0.5226204504504506	-0.4917761573112711
-0.525422972972973	-0.49440652204761615
-0.5282254954954956	-0.4969803308567885
-0.5310280180180181	-0.4995475024652609
-0.5338305405405407	-0.5021768272960978
-0.5366330630630631	-0.5049096751953024
-0.5394355855855857	-0.5077197180285984
-0.5422381081081082	-0.5104939941311291
-0.5450406306306307	-0.5130460583556503
-0.5478431531531532	-0.5151627971229225
-0.5506456756756758	-0.5166748342338334
-0.5534481981981982	-0.5175299262862737
-0.5562507207207208	-0.5178434452321975
-0.5590532432432433	-0.5179030315781623
-0.5618557657657659	-0.5181163529613279
-0.5646582882882883	-0.5189089689096426
-0.5674608108108109	-0.5205981052230333
-0.5702633333333335	-0.523280961842102
-0.5730658558558559	-0.5267773946869989
-0.5758683783783785	-0.5306541845642921
-0.578670900900901	-0.5343341119652807
-0.5814734234234236	-0.5372646345669745
-0.584275945945946	-0.5390975613656975
-0.5870784684684686	-0.5398215641773056
-0.5898809909909911	-0.539798616120083
-0.5926835135135136	-0.5396823652231124
-0.5954860360360361	-0.5402335901063903
-0.5982885585585587	-0.5420834959639634
-0.6010910810810811	-0.5455173894163304
-0.6038936036036037	-0.5503506272498724
-0.6066961261261262	-0.5559440860887152
-0.6094986486486488	-0.5613642649339714
-0.6123011711711712	-0.5656464491883642
-0.6151036936936938	-0.5680834623183657
-0.6179062162162163	-0.5684500132759838
-0.6207087387387388	-0.5670889241522967
-0.6235112612612613	-0.564826587411954
-0.6263137837837839	-0.5627383469956007
-0.6291163063063064	-0.561832989667872
-0.6319188288288289	-0.562753040126241
-0.6347213513513514	-0.5655844370768104
-0.637523873873874	-0.5698357388773123
-0.6403263963963964	-0.5745936866686432
-0.643128918918919	-0.5788059812414357
-0.6459314414414415	-0.581601877935664
-0.6487339639639641	-0.5825499851906146
-0.6515364864864865	-0.5817741643252592
-0.6543390090090091	-0.5798954213046035
-0.6571415315315317	-0.5778243631170543
-0.6599440540540541	-0.5764761783310997
-0.6627465765765767	-0.5765024949341069
-0.6655490990990992	-0.5781248184241048
-0.6683516216216216	-0.5811165365699382
-0.6711541441441442	-0.5849282522972445
-0.6739566666666668	-0.588902832125034
-0.6767591891891893	-0.5924987500279153
-0.6795617117117118	-0.595442289023479
-0.6823642342342343	-0.597759477521355
-0.6851667567567569	-0.5996857467111774
-0.6879692792792793	-0.6014977642577202
-0.6907718018018019	-0.6033406804918646
-0.6935743243243244	-0.6051246033641091
-0.696376846846847	-0.6065363325183182
-0.6991793693693694	-0.607166512032002
-0.701981891891892	-0.6067054585013423
-0.7047844144144145	-0.6051306548389201
-0.707586936936937	-0.602807109008207
-0.7103894594594595	-0.6004500504009607
-0.7131919819819821	-0.5989483368251918
-0.7159945045045045	-0.5990991984742773
-0.7187970270270271	-0.6013415160493152
-0.7215995495495496	-0.6055817455299102
-0.7244020720720722	-0.6111801014822718
-0.7272045945945946	-0.617112757556034
-0.7300071171171172	-0.6222659455720931
-0.7328096396396397	-0.6257706360451254
-0.7356121621621622	-0.6272688410238756
-0.7384146846846847	-0.6270215527345389
-0.7412172072072073	-0.6258184840759573
-0.7440197297297299	-0.6247148115219092
-0.7468222522522523	-0.6246782947018812
-0.7496247747747748	-0.6262616451689058
-0.7524272972972974	-0.6294087521129506
-0.7552298198198198	-0.633460864696707
-0.7580323423423424	-0.6373638164779711
-0.760834864864865	-0.6400112656475507
-0.7636373873873875	-0.6406136312776924
-0.76643990990991	-0.6389730041080828
-0.7692424324324325	-0.6355739894612875
-0.7720449549549551	-0.6314594642634961
-0.7748474774774775	-0.6279292321638008
-0.7776500000000001	-0.6261560231721834
-0.7804525225225226	-0.6268390068884868
-0.7832550450450451	-0.6300020273961016
-0.7860575675675676	-0.6349968870293221
-0.7888600900900902	-0.6407068841094641
-0.7916626126126127	-0.6458836837692457
-0.7944651351351352	-0.649511206696954
-0.7972676576576577	-0.6510854101483676
-0.8000701801801803	-0.6507289686591091
-0.8028727027027027	-0.6491140781983864
-0.8056752252252253	-0.6472267608203117
-0.8084777477477478	-0.6460528709350952
-0.8112802702702704	-0.6462853901896985
-0.8140827927927928	-0.6481399090787445
-0.8168853153153154	-0.6513262840526957
-0.8196878378378379	-0.6551732165934445
-0.8224903603603604	-0.6588558979111732
-0.8252928828828829	-0.6616492819561879
-0.8280954054054055	-0.6631282948220307
-0.8308979279279279	-0.6632596988833757
-0.8337004504504505	-0.662368953570345
-0.836502972972973	-0.6610056622632687
-0.8393054954954956	-0.6597600896788454
-0.842108018018018	-0.6590926033086075
-0.8449105405405406	-0.6592266420426978
-0.8477130630630632	-0.6601296733072897
-0.8505155855855856	-0.6615756112708284
-0.8533181081081082	-0.6632569620836957
-0.8561206306306307	-0.6649031559214018
-0.8589231531531533	-0.6663654743869207
-0.8617256756756757	-0.6676455165690038
-0.8645281981981983	-0.6688662188967496
-0.8673307207207208	-0.6702039332988678
-0.8701332432432433	-0.671810680605831
-0.8729357657657658	-0.6737549310193438
-0.8757382882882884	-0.6759988573182292
-0.8785408108108108	-0.6784148437975321
-0.8813433333333334	-0.6808300625305512
-0.8841458558558559	-0.6830799209000142
-0.8869483783783785	-0.6850511640392474
-0.8897509009009009	-0.686702250819339
-0.8925534234234235	-0.6880588156495477
-0.895355945945946	-0.6891912971004426
-0.8981584684684685	-0.690186789054104
-0.900960990990991	-0.6911265719013877
-0.9037635135135136	-0.6920756786367148
-0.9065660360360361	-0.6930839846112853
-0.9093685585585587	-0.694192830746517
-0.9121710810810811	-0.6954393464814959
-0.9149736036036036	-0.6968529328110875
-0.9177761261261261	-0.6984434741855876
-0.9205786486486487	-0.7001862855467527
-0.9233811711711712	-0.7020120162722621
-0.9261836936936938	-0.7038091778527589
-0.9289862162162162	-0.7054427091255489
-0.9317887387387388	-0.7067856791629756
-0.9345912612612612	-0.7077553764084972
-0.9373937837837838	-0.7083420397068427
-0.9401963063063064	-0.7086196826788709
-0.9429988288288289	-0.7087336035827672
-0.9458013513513515	-0.7088665416640227
-0.9486038738738739	-0.709192497078128
-0.9514063963963965	-0.709831541395465
-0.9542089189189189	-0.7108190431219079
-0.9570114414414415	-0.7120985972289477
-0.959813963963964	-0.7135409541429343
-0.9626164864864866	-0.714983634533036
-0.9654190090090091	-0.7162800184714204
-0.9682215315315316	-0.7173441752159553
-0.9710240540540541	-0.7181790939084844
-0.9738265765765766	-0.7188806520574806
-0.9766290990990991	-0.7196161303547302
-0.9794316216216217	-0.7205825416791112
-0.9822341441441442	-0.7219548995631735
-0.9850366666666668	-0.7238368071162151
-0.9878391891891892	-0.7262251202386469
-0.9906417117117118	-0.7289972807356093
-0.9934442342342342	-0.7319250073947943
-0.9962467567567568	-0.7347123748728808
-0.9990492792792793	-0.7370509584268434
-1.0018518018018019	-0.7386806889260995
-1.0046543243243244	-0.7394432173094241
-1.0074568468468468	-0.7393155199536172
-1.0102593693693693	-0.738415306168388
-1.0130618918918919	-0.7369759879935172
-1.0158644144144144	-0.7352963023747301
-1.018666936936937	-0.7336763456964679
-1.0214694594594596	-0.7323558581690055
-1.024271981981982	-0.7314705955637513
-1.0270745045045047	-0.7310380931791249
-1.029877027027027	-0.7309759805515481
-1.0326795495495495	-0.731146453295056
-1.035482072072072	-0.731412479682052
-1.0382845945945947	-0.7316875431690963
-1.0410871171171172	-0.7319627454402522
-1.0438896396396395	-0.732302604571935
-1.046692162162162	-0.7328116263787916
-1.0494946846846847	-0.733584134168761
-1.0522972072072072	-0.7346561994884351
-1.0550997297297298	-0.7359783060207579
-1.0579022522522523	-0.7374202977352076
-1.0607047747747749	-0.7388084091596758
-1.0635072972972974	-0.7399818293902098
-1.06630981981982	-0.7408478993273886
-1.0691123423423423	-0.7414141073513325
-1.0719148648648649	-0.7417824261462413
-1.0747173873873874	-0.7421050622237071
-1.07751990990991	-0.7425157331394228
-1.0803224324324325	-0.7430615785458605
-1.0831249549549549	-0.7436632594404717
-1.0859274774774774	-0.7441230418612215
-1.08873	-0.7441846871302447
-1.0915325225225225	-0.7436299577124623
-1.094335045045045	-0.7423811881101221
-1.0971375675675676	-0.7405735346138982
-1.0999400900900902	-0.7385670710452816
-1.1027426126126127	-0.7368864749954633
-1.1055451351351353	-0.7360992911796784
-1.1083476576576576	-0.7366649967700964
-1.1111501801801802	-0.7387989462399784
-1.1139527027027027	-0.7423932577993848
-1.1167552252252253	-0.7470209258030738
-1.1195577477477479	-0.7520247224306669
-1.1223602702702702	-0.7566667802868721
-1.1251627927927927	-0.7602965886580708
-1.1279653153153153	-0.7624904912758099
-1.1307678378378379	-0.763126064344051
-1.1335703603603604	-0.7623762958036013
-1.136372882882883	-0.7606337711112541
-1.1391754054054055	-0.75839541913501
-1.141977927927928	-0.756147025845398
-1.1447804504504504	-0.7542812504726246
-1.147582972972973	-0.7530660095804651
-1.1503854954954955	-0.7526586715934762
-1.153188018018018	-0.7531439075833859
-1.1559905405405406	-0.7545660314368334
-1.1587930630630632	-0.7569327954314495
-1.1615955855855855	-0.7601842354171948
-1.164398108108108	-0.7641403749778348
-1.1672006306306306	-0.7684568392770394
-1.1700031531531532	-0.7726207944976573
-1.1728056756756757	-0.7760086554728725
-1.1756081981981983	-0.7780048493369012
-1.1784107207207208	-0.7781554380022404
-1.1812132432432432	-0.7763113724014126
-1.1840157657657657	-0.7727116677866008
-1.1868182882882883	-0.7679700760837622
-1.1896208108108108	-0.7629567314436694
-1.1924233333333334	-0.7585999971804003
-1.195225855855856	-0.7556618567998024
-1.1980283783783783	-0.7545524602993892
-1.2008309009009008	-0.7552406570834338
-1.2036334234234234	-0.7572894046654153
-1.206435945945946	-0.7600064435562606
-1.2092384684684685	-0.7626641325457533
-1.212040990990991	-0.764720109522991
-1.2148435135135136	-0.7659701908753853
-1.2176460360360362	-0.7665870380927253
-1.2204485585585585	-0.767035412492032
-1.223251081081081	-0.7678949098646535
-1.2260536036036036	-0.7696505258543451
-1.2288561261261262	-0.7725204634789808
-1.2316586486486487	-0.7763764431277858
-1.2344611711711713	-0.7807795267143978
-1.2372636936936936	-0.7851153597397069
-1.2400662162162162	-0.7887801998422155
-1.2428687387387387	-0.7913540885919055
-1.2456712612612613	-0.7927047297310927
-1.2484737837837838	-0.7929919516650137
-1.2512763063063064	-0.7925783471879093
-1.254078828828829	-0.7918840109979475
-1.2568813513513515	-0.7912409279906729
-1.2596838738738738	-0.7907996541289057
-1.2624863963963964	-0.7905190750649704
-1.265288918918919	-0.790237580952849
-1.2680914414414415	-0.7897929794809087
-1.270893963963964	-0.7891402048382852
-1.2736964864864866	-0.7884169298590524
-1.276499009009009	-0.7879270450393281
-1.2793015315315315	-0.7880433070222783
-1.282104054054054	-0.7890618308672985
-1.2849065765765766	-0.7910610720627618
-1.2877090990990991	-0.7938191921615223
-1.2905116216216217	-0.7968255931183539
-1.2933141441441443	-0.7993911671113538
-1.2961166666666666	-0.8008282613881506
-1.2989191891891891	-0.8006470583987453
-1.3017217117117117	-0.7987082650684272
-1.3045242342342342	-0.7952848235488628
-1.3073267567567568	-0.7910132266407481
-1.3101292792792794	-0.786748434838521
-1.312931801801802	-0.78336433317139
-1.3157343243243242	-0.7815554386275709
-1.3185368468468468	-0.7816916475440248
-1.3213393693693694	-0.7837587493965346
-1.324141891891892	-0.7873905892679363
-1.3269444144144145	-0.7919734201103643
-1.329746936936937	-0.7967869827318568
-1.3325494594594596	-0.8011439615099671
-1.335351981981982	-0.8044984653219682
-1.3381545045045045	-0.8065098357578706
-1.340957027027027	-0.8070635343948656
-1.3437595495495496	-0.8062604620239253
-1.3465620720720721	-0.8043874930727668
-1.3493645945945947	-0.8018768787802693
-1.352167117117117	-0.7992549567615235
-1.3549696396396396	-0.7970763968375014
-1.3577721621621621	-0.7958422844099127
-1.3605746846846847	-0.7959085368865915
-1.3633772072072072	-0.7974018085080512
-1.3661797297297298	-0.8001675225858691
-1.3689822522522523	-0.8037738544432933
-1.3717847747747747	-0.8075842279849708
-1.3745872972972972	-0.8108913814391856
-1.3773898198198198	-0.8130844694523522
-1.3801923423423423	-0.8138050547685121
-1.382994864864865	-0.8130450919236327
[truncated: 6 more rows]
