# Supplementary material for: Isolation of a planar π-aromatic Bi5− ring in a cobalt-based inverse-sandwich-type complex
Source: Nat Chem. 2025 Jan 20;17(4):547–55. doi: 10.1038/s41557-024-01713-8 (PMC11964920; doi:10.1038/s41557-024-01713-8)
Supplement: Supplementary file 4 — Original magnetic data of compound 1 and origin file of Fig. 3. [file 41557_2024_1713_MOESM4_ESM.zip › sr_and_T/33.json]

{
   "comment": "corrected Loops",
   "temperature": 1.3,
   "measures": [
      {
         "sr": 0.032,
         "angle": 0,
         "trans": 0,
         "cool_t": 1,
         "comment": "to H_stop",
         "data": [
            [
               -1.3999,
               -0.8068846552787687
            ],
            [
               -1.3970974874874873,
               -0.8095745135925345
            ],
            [
               -1.394294974974975,
               -0.8135199914184283
            ],
            [
               -1.3914924624624623,
               -0.818016452076044
            ],
            [
               -1.3886899499499499,
               -0.8222789992624768
            ],
            [
               -1.3858874374374373,
               -0.8255567796432213
            ],
            [
               -1.3830849249249249,
               -0.8272427899399495
            ],
            [
               -1.3802824124124122,
               -0.8269663170474257
            ],
            [
               -1.3774798998998998,
               -0.8246544693957043
            ],
            [
               -1.3746773873873872,
               -0.8205505177731445
            ],
            [
               -1.3718748748748748,
               -0.8151815276455439
            ],
            [
               -1.3690723623623622,
               -0.8092762690093067
            ],
            [
               -1.3662698498498498,
               -0.8036450563763371
            ],
            [
               -1.3634673373373372,
               -0.7990429600100035
            ],
            [
               -1.3606648248248248,
               -0.7960433185944835
            ],
            [
               -1.3578623123123121,
               -0.7949472594491147
            ],
            [
               -1.3550597997997997,
               -0.7957467019222633
            ],
            [
               -1.3522572872872871,
               -0.7981452484424565
            ],
            [
               -1.3494547747747747,
               -0.8016274460148392
            ],
            [
               -1.346652262262262,
               -0.8055565334402883
            ],
            [
               -1.3438497497497497,
               -0.8092771420204308
            ],
            [
               -1.341047237237237,
               -0.812203180977978
            ],
            [
               -1.3382447247247247,
               -0.8138802346813765
            ],
            [
               -1.335442212212212,
               -0.8140221889186503
            ],
            [
               -1.3326396996996996,
               -0.8125291232034388
            ],
            [
               -1.329837187187187,
               -0.8094948850684363
            ],
            [
               -1.3270346746746746,
               -0.8052080877153951
            ],
            [
               -1.324232162162162,
               -0.8001423370849885
            ],
            [
               -1.3214296496496496,
               -0.7949249003683554
            ],
            [
               -1.318627137137137,
               -0.790272222800138
            ],
            [
               -1.3158246246246246,
               -0.7868879085548648
            ],
            [
               -1.313022112112112,
               -0.7853326982816886
            ],
            [
               -1.3102195995995995,
               -0.7858918303878646
            ],
            [
               -1.307417087087087,
               -0.7884762854691376
            ],
            [
               -1.3046145745745745,
               -0.7925947434718712
            ],
            [
               -1.301812062062062,
               -0.7974198462563507
            ],
            [
               -1.2990095495495495,
               -0.8019476576906515
            ],
            [
               -1.2962070370370369,
               -0.8052199410554406
            ],
            [
               -1.2934045245245245,
               -0.8065547321089397
            ],
            [
               -1.2906020120120119,
               -0.805720904990548
            ],
            [
               -1.2877994994994995,
               -0.8030022934379504
            ],
            [
               -1.2849969869869868,
               -0.799125417051372
            ],
            [
               -1.2821944744744744,
               -0.7950643507153761
            ],
            [
               -1.2793919619619618,
               -0.7917746262608019
            ],
            [
               -1.2765894494494494,
               -0.7899324871198388
            ],
            [
               -1.2737869369369368,
               -0.7897573075460538
            ],
            [
               -1.2709844244244244,
               -0.7909716665327431
            ],
            [
               -1.2681819119119118,
               -0.7929118132392972
            ],
            [
               -1.2653793993993994,
               -0.7947539934183152
            ],
            [
               -1.2625768868868867,
               -0.7957846993397879
            ],
            [
               -1.2597743743743743,
               -0.7956280552705219
            ],
            [
               -1.2569718618618617,
               -0.7943568354280066
            ],
            [
               -1.2541693493493493,
               -0.7924513277728551
            ],
            [
               -1.2513668368368367,
               -0.7906203708476423
            ],
            [
               -1.2485643243243243,
               -0.7895448860279557
            ],
            [
               -1.2457618118118117,
               -0.7896306091508307
            ],
            [
               -1.2429592992992993,
               -0.7908543191317758
            ],
            [
               -1.2401567867867866,
               -0.7927570694073662
            ],
            [
               -1.2373542742742742,
               -0.7945887705116947
            ],
            [
               -1.2345517617617616,
               -0.7955573288722924
            ],
            [
               -1.2317492492492492,
               -0.795099668424377
            ],
            [
               -1.2289467367367366,
               -0.7930836033093469
            ],
            [
               -1.2261442242242242,
               -0.7898717280697887
            ],
            [
               -1.2233417117117116,
               -0.786223954886661
            ],
            [
               -1.2205391991991992,
               -0.7830688536705608
            ],
            [
               -1.2177366866866866,
               -0.7812175651388662
            ],
            [
               -1.2149341741741742,
               -0.7811131147791353
            ],
            [
               -1.2121316616616615,
               -0.782696117273799
            ],
            [
               -1.2093291491491491,
               -0.7854292266795486
            ],
            [
               -1.2065266366366365,
               -0.7884703614807849
            ],
            [
               -1.203724124124124,
               -0.7909363216637322
            ],
            [
               -1.2009216116116115,
               -0.7921700189675982
            ],
            [
               -1.198119099099099,
               -0.7919253210447694
            ],
            [
               -1.1953165865865865,
               -0.7904126745903413
            ],
            [
               -1.192514074074074,
               -0.788195906385879
            ],
            [
               -1.1897115615615614,
               -0.7859797320431272
            ],
            [
               -1.186909049049049,
               -0.7843620975541821
            ],
            [
               -1.1841065365365364,
               -0.7836344169865179
            ],
            [
               -1.181304024024024,
               -0.7836938706520622
            ],
            [
               -1.1785015115115114,
               -0.7840924389355548
            ],
            [
               -1.175698998998999,
               -0.7842011941554847
            ],
            [
               -1.1728964864864864,
               -0.7834312145891436
            ],
            [
               -1.170093973973974,
               -0.7814363343568547
            ],
            [
               -1.1672914614614613,
               -0.7782322321654549
            ],
            [
               -1.164488948948949,
               -0.7741967571044681
            ],
            [
               -1.1616864364364363,
               -0.7699566671705045
            ],
            [
               -1.158883923923924,
               -0.766202167203234
            ],
            [
               -1.1560814114114113,
               -0.7634910109256317
            ],
            [
               -1.153278898898899,
               -0.7621027961484677
            ],
            [
               -1.1504763863863863,
               -0.7619834174120528
            ],
            [
               -1.1476738738738739,
               -0.7627879106435924
            ],
            [
               -1.1448713613613613,
               -0.7639986874240219
            ],
            [
               -1.1420688488488488,
               -0.7650758007717133
            ],
            [
               -1.1392663363363362,
               -0.7655920679227521
            ],
            [
               -1.1364638238238238,
               -0.7653179104459091
            ],
            [
               -1.1336613113113112,
               -0.764242428080222
            ],
            [
               -1.1308587987987986,
               -0.7625395091341072
            ],
            [
               -1.1280562862862862,
               -0.7605025502341938
            ],
            [
               -1.1252537737737738,
               -0.7584743287853226
            ],
            [
               -1.1224512612612612,
               -0.7567906384859633
            ],
            [
               -1.1196487487487485,
               -0.7557427258280998
            ],
            [
               -1.1168462362362361,
               -0.7555514708128435
            ],
            [
               -1.1140437237237237,
               -0.7563414598022435
            ],
            [
               -1.111241211211211,
               -0.7581076397245534
            ],
            [
               -1.1084386986986985,
               -0.7606785462374737
            ],
            [
               -1.105636186186186,
               -0.7636921342573775
            ],
            [
               -1.1028336736736737,
               -0.7666061832257227
            ],
            [
               -1.100031161161161,
               -0.7687605572617131
            ],
            [
               -1.0972286486486484,
               -0.769493226042024
            ],
            [
               -1.094426136136136,
               -0.7682907638555125
            ],
            [
               -1.0916236236236236,
               -0.7649351922916061
            ],
            [
               -1.088821111111111,
               -0.7596008411399353
            ],
            [
               -1.0860185985985984,
               -0.7528624650225806
            ],
            [
               -1.083216086086086,
               -0.7455986691723655
            ],
            [
               -1.0804135735735736,
               -0.7388063432373873
            ],
            [
               -1.077611061061061,
               -0.7333718751683338
            ],
            [
               -1.0748085485485483,
               -0.7298626305377007
            ],
            [
               -1.072006036036036,
               -0.7284003257739202
            ],
            [
               -1.0692035235235235,
               -0.7286557276320074
            ],
            [
               -1.066401011011011,
               -0.7299678985816878
            ],
            [
               -1.0635984984984983,
               -0.7315524998080387
            ],
            [
               -1.060795985985986,
               -0.732735337201359
            ],
            [
               -1.0579934734734735,
               -0.7331391594864629
            ],
            [
               -1.0551909609609609,
               -0.7327668530409324
            ],
            [
               -1.0523884484484483,
               -0.7319579228651267
            ],
            [
               -1.0495859359359359,
               -0.7312364162015175
            ],
            [
               -1.0467834234234235,
               -0.7311034964988483
            ],
            [
               -1.0439809109109108,
               -0.731845022603302
            ],
            [
               -1.0411783983983982,
               -0.7334181120582068
            ],
            [
               -1.0383758858858858,
               -0.7354531408801421
            ],
            [
               -1.0355733733733734,
               -0.7373684693135731
            ],
            [
               -1.0327708608608608,
               -0.7385577198494839
            ],
            [
               -1.0299683483483482,
               -0.7385862141246937
            ],
            [
               -1.0271658358358358,
               -0.7373316670682348
            ],
            [
               -1.0243633233233234,
               -0.7350243708171982
            ],
            [
               -1.0215608108108107,
               -0.732176466214145
            ],
            [
               -1.0187582982982981,
               -0.7294264764774019
            ],
            [
               -1.0159557857857857,
               -0.7273517010853869
            ],
            [
               -1.0131532732732733,
               -0.7263088908882414
            ],
            [
               -1.0103507607607607,
               -0.7263510859146884
            ],
            [
               -1.007548248248248,
               -0.7272408619759563
            ],
            [
               -1.0047457357357357,
               -0.7285476726774771
            ],
            [
               -1.0019432232232233,
               -0.7297908099853736
            ],
            [
               -0.9991407107107106,
               -0.7305782081638035
            ],
            [
               -0.9963381981981981,
               -0.7306976881599418
            ],
            [
               -0.9935356856856856,
               -0.7301377521123089
            ],
            [
               -0.9907331731731731,
               -0.7290414411779376
            ],
            [
               -0.9879306606606606,
               -0.7276193166271689
            ],
            [
               -0.9851281481481481,
               -0.7260586546032306
            ],
            [
               -0.9823256356356356,
               -0.7244625186822737
            ],
            [
               -0.9795231231231231,
               -0.7228370304167897
            ],
            [
               -0.9767206106106106,
               -0.7211246174428938
            ],
            [
               -0.973918098098098,
               -0.7192634129460378
            ],
            [
               -0.9711155855855855,
               -0.7172447132902346
            ],
            [
               -0.968313073073073,
               -0.7151438424843719
            ],
            [
               -0.9655105605605605,
               -0.7131126171254185
            ],
            [
               -0.962708048048048,
               -0.7113380600467687
            ],
            [
               -0.9599055355355355,
               -0.7099852697712223
            ],
            [
               -0.957103023023023,
               -0.7091473437510181
            ],
            [
               -0.9543005105105105,
               -0.7088205642007757
            ],
            [
               -0.951497997997998,
               -0.7089113129320601
            ],
            [
               -0.9486954854854854,
               -0.709267784354435
            ],
            [
               -0.9458929729729728,
               -0.7097203296753614
            ],
            [
               -0.9430904604604604,
               -0.7101129660243226
            ],
            [
               -0.9402879479479478,
               -0.7103154037162775
            ],
            [
               -0.9374854354354354,
               -0.7102164520038592
            ],
            [
               -0.9346829229229228,
               -0.7097103291347737
            ],
            [
               -0.9318804104104104,
               -0.7086920192355777
            ],
            [
               -0.9290778978978977,
               -0.7070738213901158
            ],
            [
               -0.9262753853853853,
               -0.70482394322488
            ],
            [
               -0.9234728728728727,
               -0.7020142136447305
            ],
            [
               -0.9206703603603603,
               -0.6988541184515094
            ],
            [
               -0.9178678478478477,
               -0.6956876723910985
            ],
            [
               -0.9150653353353353,
               -0.6929398964337172
            ],
            [
               -0.9122628228228227,
               -0.6910180499032765
            ],
            [
               -0.9094603103103103,
               -0.6901926307582467
            ],
            [
               -0.9066577977977976,
               -0.690496438871768
            ],
            [
               -0.9038552852852852,
               -0.6916803786883101
            ],
            [
               -0.9010527727727726,
               -0.6932503022216236
            ],
            [
               -0.8982502602602602,
               -0.6945838115707246
            ],
            [
               -0.8954477477477477,
               -0.6950979338993648
            ],
            [
               -0.8926452352352352,
               -0.6944181107289902
            ],
            [
               -0.8898427227227227,
               -0.6924942024316747
            ],
            [
               -0.8870402102102102,
               -0.6896231840121416
            ],
            [
               -0.8842376976976977,
               -0.6863671994056855
            ],
            [
               -0.8814351851851852,
               -0.6833902127047926
            ],
            [
               -0.8786326726726726,
               -0.6812646257677968
            ],
            [
               -0.8758301601601601,
               -0.6803106011952278
            ],
            [
               -0.8730276476476476,
               -0.6805206859243036
            ],
            [
               -0.8702251351351351,
               -0.6815934906572081
            ],
            [
               -0.8674226226226226,
               -0.6830623324695857
            ],
            [
               -0.8646201101101101,
               -0.6844712012840459
            ],
            [
               -0.8618175975975975,
               -0.6855333845517246
            ],
            [
               -0.859015085085085,
               -0.6862142128267346
            ],
            [
               -0.8562125725725724,
               -0.6867071004381533
            ],
            [
               -0.8534100600600599,
               -0.6873118541975107
            ],
            [
               -0.8506075475475474,
               -0.6882618726219036
            ],
            [
               -0.8478050350350349,
               -0.6895684060359937
            ],
            [
               -0.8450025225225224,
               -0.6909469210600725
            ],
            [
               -0.8422000100100099,
               -0.6918629324953545
            ],
            [
               -0.8393974974974974,
               -0.6916915191288897
            ],
            [
               -0.8365949849849849,
               -0.6899412156716935
            ],
            [
               -0.8337924724724723,
               -0.6864649258847098
            ],
            [
               -0.8309899599599598,
               -0.6815788697603777
            ],
            [
               -0.8281874474474473,
               -0.6760372770018932
            ],
            [
               -0.8253849349349348,
               -0.6708574578802311
            ],
            [
               -0.8225824224224223,
               -0.6670414154986963
            ],
            [
               -0.8197799099099098,
               -0.6652784817424682
            ],
            [
               -0.8169773973973973,
               -0.6657247133503505
            ],
            [
               -0.8141748848848848,
               -0.6679340688275255
            ],
            [
               -0.8113723723723723,
               -0.6709696875955082
            ],
            [
               -0.8085698598598597,
               -0.6736659759637993
            ],
            [
               -0.8057673473473472,
               -0.6749628100456688
            ],
            [
               -0.8029648348348347,
               -0.6742087040795959
            ],
            [
               -0.8001623223223222,
               -0.6713387879853485
            ],
            [
               -0.7973598098098097,
               -0.6668732248287936
            ],
            [
               -0.7945572972972972,
               -0.6617392363811831
            ],
            [
               -0.7917547847847847,
               -0.6569761530380036
            ],
            [
               -0.7889522722722722,
               -0.6534192661862714
            ],
            [
               -0.7861497597597596,
               -0.6514628770298414
            ],
            [
               -0.7833472472472471,
               -0.6509746641184118
            ],
            [
               -0.7805447347347346,
               -0.6513822153968281
            ],
            [
               -0.7777422222222221,
               -0.6518957448106018
            ],
            [
               -0.7749397097097096,
               -0.6517876671471203
            ],
            [
               -0.7721371971971971,
               -0.6506339774088314
            ],
            [
               -0.7693346846846846,
               -0.6484388185137502
            ],
            [
               -0.7665321721721721,
               -0.6456058193186212
            ],
            [
               -0.7637296596596596,
               -0.6427727944898134
            ],
            [
               -0.760927147147147,
               -0.6405719997494193
            ],
            [
               -0.7581246346346345,
               -0.639401122455086
            ],
            [
               -0.755322122122122,
               -0.6392834673678538
            ],
            [
               -0.7525196096096095,
               -0.6398625993664915
            ],
            [
               -0.749717097097097,
               -0.6405291857751576
            ],
            [
               -0.7469145845845845,
               -0.6406326098568567
            ],
            [
               -0.744112072072072,
               -0.6397024434221283
            ],
            [
               -0.7413095595595595,
               -0.6376038667237625
            ],
            [
               -0.738507047047047,
               -0.6345760549923041
            ],
            [
               -0.7357045345345344,
               -0.6311440091351121
            ],
            [
               -0.7329020220220219,
               -0.6279375652395394
            ],
            [
               -0.7300995095095094,
               -0.6254815610264111
            ],
            [
               -0.7272969969969969,
               -0.6240285540458175
            ],
            [
               -0.7244944844844844,
               -0.6234884388010022
            ],
            [
               -0.7216919719719719,
               -0.6234745773309303
            ],
            [
               -0.7188894594594594,
               -0.6234461691787552
            ],
            [
               -0.7160869469469469,
               -0.6228952844527988
            ],
            [
               -0.7132844344344343,
               -0.6215144635184804
            ],
            [
               -0.7104819219219218,
               -0.619290371696402
            ],
            [
               -0.7076794094094093,
               -0.6164963327555206
            ],
            [
               -0.7048768968968968,
               -0.61359149720344
            ],
            [
               -0.7020743843843843,
               -0.6110647568307435
            ],
            [
               -0.6992718718718718,
               -0.6092773763595718
            ],
            [
               -0.6964693593593593,
               -0.60835527027885
            ],
            [
               -0.6936668468468468,
               -0.6081621827716592
            ],
            [
               -0.6908643343343343,
               -0.608356477286975
            ],
            [
               -0.6880618218218217,
               -0.6085070053002675
            ],
            [
               -0.6852593093093092,
               -0.6082265794057573
            ],
            [
               -0.6824567967967967,
               -0.6072796987269515
            ],
            [
               -0.6796542842842842,
               -0.6056336302779699
            ],
            [
               -0.6768517717717717,
               -0.6034432097010942
            ],
            [
               -0.6740492592592592,
               -0.6009817987312467
            ],
            [
               -0.6712467467467467,
               -0.5985462720316508
            ],
            [
               -0.6684442342342342,
               -0.5963683293169753
            ],
            [
               -0.6656417217217216,
               -0.5945577580042658
            ],
            [
               -0.6628392092092091,
               -0.5930892755514348
            ],
            [
               -0.6600366966966966,
               -0.5918290917327693
            ],
            [
               -0.6572341841841841,
               -0.5905858937975581
            ],
            [
               -0.6544316716716716,
               -0.5891668372653167
            ],
            [
               -0.6516291591591591,
               -0.5874223941568408
            ],
            [
               -0.6488266466466466,
               -0.5852718556904366
            ],
            [
               -0.6460241341341341,
               -0.5827098564479691
            ],
            [
               -0.6432216216216216,
               -0.5797999094596928
            ],
            [
               -0.640419109109109,
               -0.576661947455116
            ],
            [
               -0.6376165965965965,
               -0.5734579679315808
            ],
            [
               -0.634814084084084,
               -0.5703755798466918
            ],
            [
               -0.6320115715715715,
               -0.5676064926466498
            ],
            [
               -0.629209059059059,
               -0.5653176930542274
            ],
            [
               -0.6264065465465465,
               -0.5636171727730619
            ],
            [
               -0.623604034034034,
               -0.5625215797771486
            ],
            [
               -0.6208015215215215,
               -0.5619370035799571
            ],
            [
               -0.617999009009009,
               -0.5616636207418761
            ],
            [
               -0.6151964964964964,
               -0.5614292241436634
            ],
            [
               -0.6123939839839839,
               -0.5609472149429351
            ],
            [
               -0.6095914714714714,
               -0.559984890507548
            ],
            [
               -0.6067889589589589,
               -0.5584219029025532
            ],
            [
               -0.6039864464464464,
               -0.5562796146351074
            ],
            [
               -0.6011839339339339,
               -0.5537103008168323
            ],
            [
               -0.5983814214214214,
               -0.5509483547382049
            ],
            [
               -0.5955789089089089,
               -0.5482392187507451
            ],
            [
               -0.5927763963963963,
               -0.5457704847577126
            ],
            [
               -0.5899738838838838,
               -0.5436297451360125
            ],
            [
               -0.5871713713713713,
               -0.5418046293845826
            ],
            [
               -0.5843688588588588,
               -0.5402248806144082
            ],
            [
               -0.5815663463463463,
               -0.5388298379516108
            ],
            [
               -0.5787638338338338,
               -0.5376335508464775
            ],
            [
               -0.5759613213213213,
               -0.5367585867511266
            ],
            [
               -0.5731588088088088,
               -0.5364195406623525
            ],
            [
               -0.5703562962962963,
               -0.5368553208374078
            ],
            [
               -0.5675537837837837,
               -0.5382292392218577
            ],
            [
               -0.5647512712712712,
               -0.5405304628628974
            ],
            [
               -0.5619487587587587,
               -0.5435137452969484
            ],
            [
               -0.5591462462462462,
               -0.5467045884489051
            ],
            [
               -0.5563437337337337,
               -0.5494767896378264
            ],
            [
               -0.5535412212212212,
               -0.55118529892351
            ],
            [
               -0.5507387087087087,
               -0.5513177078282124
            ],
            [
               -0.5479361961961962,
               -0.5496195316606588
            ],
            [
               -0.5451336836836836,
               -0.546154973675914
            ],
            [
               -0.5423311711711711,
               -0.5412842761662805
            ],
            [
               -0.5395286586586586,
               -0.5355647604849757
            ],
            [
               -0.5367261461461461,
               -0.5296065394467788
            ],
            [
               -0.5339236336336336,
               -0.5239275799687569
            ],
            [
               -0.5311211211211211,
               -0.5188516754130439
            ],
            [
               -0.5283186086086086,
               -0.5144774051540021
            ],
            [
               -0.5255160960960961,
               -0.510721689972677
            ],
            [
               -0.5227135835835836,
               -0.5074165234594226
            ],
            [
               -0.519911071071071,
               -0.5044204101552018
            ],
            [
               -0.5171085585585585,
               -0.5017026585641322
            ],
            [
               -0.514306046046046,
               -0.4993698594016708
            ],
            [
               -0.5115035335335335,
               -0.49762549002236134
            ],
            [
               -0.508701021021021,
               -0.49667796833933364
            ],
            [
               -0.5058985085085085,
               -0.49663117078571806
            ],
            [
               -0.503095995995996,
               -0.49739809833821336
            ],
            [
               -0.5002934834834833,
               -0.4986709531396646
            ],
            [
               -0.49749097097097084,
               -0.4999621633403377
            ],
            [
               -0.4946884584584583,
               -0.5007074073186089
            ],
            [
               -0.4918859459459458,
               -0.5004013771834123
            ],
            [
               -0.4890834334334333,
               -0.4987264695333459
            ],
            [
               -0.4862809209209208,
               -0.4956368684809441
            ],
            [
               -0.4834784084084083,
               -0.49137429677648936
            ],
            [
               -0.48067589589589577,
               -0.48641208540442893
            ],
            [
               -0.47787338338338325,
               -0.48134440651150556
            ],
            [
               -0.47507087087087074,
               -0.47675138303348896
            ],
            [
               -0.47226835835835823,
               -0.47307476093200007
            ],
            [
               -0.4694658458458457,
               -0.4705328317529158
            ],
            [
               -0.4666633333333332,
               -0.46909036986818564
            ],
            [
               -0.4638608208208207,
               -0.46848425190490794
            ],
            [
               -0.4610583083083082,
               -0.4682927762917871
            ],
            [
               -0.4582557957957957,
               -0.4680294504177337
            ],
            [
               -0.45545328328328316,
               -0.4672407474217354
            ],
            [
               -0.45265077077077065,
               -0.46559058255578867
            ],
            [
               -0.44984825825825814,
               -0.4629195543622311
            ],
            [
               -0.4470457457457456,
               -0.4592721574345813
            ],
            [
               -0.4442432332332331,
               -0.45488921688581274
            ],
            [
               -0.4414407207207206,
               -0.45016609665580276
            ],
            [
               -0.4386382082082081,
               -0.4455809300645839
            ],
            [
               -0.4358356956956956,
               -0.4416020769340748
            ],
            [
               -0.43303318318318307,
               -0.43858991058634844
            ],
            [
               -0.43023067067067056,
               -0.4367130884704692
            ],
            [
               -0.42742815815815804,
               -0.4359009472227843
            ],
            [
               -0.42462564564564553,
               -0.4358491776597361
            ],
            [
               -0.421823133133133,
               -0.43608476885498304
            ],
            [
               -0.4190206206206205,
               -0.43608026155703994
            ],
            [
               -0.416218108108108,
               -0.4353910304400309
            ],
            [
               -0.4134155955955955,
               -0.43377831295353164
            ],
            [
               -0.410613083083083,
               -0.431279965086388
            ],
            [
               -0.40781057057057046,
               -0.4282025580909278
            ],
            [
               -0.40500805805805795,
               -0.42503039357167827
            ],
            [
               -0.40220554554554544,
               -0.42227322585096916
            ],
            [
               -0.39940303303303293,
               -0.42029649030611815
            ],
            [
               -0.3966005205205205,
               -0.4191876066730281
            ],
            [
               -0.3937980080080079,
               -0.4187047894263938
            ],
            [
               -0.3909954954954955,
               -0.4183314986541248
            ],
            [
               -0.3881929829829829,
               -0.41742664183751244
            ],
            [
               -0.3853904704704705,
               -0.41542827001646565
            ],
            [
               -0.38258795795795786,
               -0.4120478119556662
            ],
            [
               -0.37978544544544546,
               -0.4073906985564123
            ],
            [
               -0.37698293293293283,
               -0.40195926096405477
            ],
            [
               -0.37418042042042043,
               -0.3965296251660432
            ],
            [
               -0.3713779079079078,
               -0.3919348647009855
            ],
            [
               -0.3685753953953954,
               -0.38881861227850345
            ],
            [
               -0.3657728828828828,
               -0.3874356306089477
            ],
            [
               -0.3629703703703704,
               -0.3875636017449162
            ],
            [
               -0.36016785785785776,
               -0.3885567788745068
            ],
            [
               -0.35736534534534536,
               -0.3895276107219027
            ],
            [
               -0.35456283283283274,
               -0.38960142996366076
            ],
            [
               -0.35176032032032034,
               -0.38816542158843925
            ],
            [
               -0.3489578078078077,
               -0.38503453760903805
            ],
            [
               -0.3461552952952953,
               -0.3804836493354511
            ],
            [
               -0.3433527827827827,
               -0.37513844358325954
            ],
            [
               -0.3405502702702703,
               -0.3697631424209631
            ],
            [
               -0.33774775775775767,
               -0.36501593326959314
            ],
            [
               -0.33494524524524527,
               -0.36125214040293596
            ],
            [
               -0.33214273273273265,
               -0.3584377019848195
            ],
            [
               -0.32934022022022025,
               -0.3561974675238181
            ],
            [
               -0.3265377077077076,
               -0.35397716480715913
            ],
            [
               -0.323735195195195,
               -0.351260084096807
            ],
            [
               -0.3209326826826826,
               -0.3477623002092586
            ],
            [
               -0.31813017017017,
               -0.34353920843082986
            ],
            [
               -0.3153276576576576,
               -0.33896791667923665
            ],
            [
               -0.31252514514514496,
               -0.33461347939960884
            ],
            [
               -0.30972263263263256,
               -0.33102706146814764
            ],
            [
               -0.30692012012011993,
               -0.32854717405580935
            ],
            [
               -0.30411760760760753,
               -0.3271734254636883
            ],
            [
               -0.3013150950950949,
               -0.3265566631066067
            ],
            [
               -0.2985125825825825,
               -0.3261090151728938
            ],
            [
               -0.2957100700700699,
               -0.3251961983067566
            ],
            [
               -0.2929075575575575,
               -0.32334663475113345
            ],
            [
               -0.29010504504504486,
               -0.320406735130389
            ],
            [
               -0.28730253253253246,
               -0.31659056868779
            ],
            [
               -0.28450002002001984,
               -0.31240823405391227
            ],
            [
               -0.28169750750750744,
               -0.3084979905807992
            ],
            [
               -0.2788949949949948,
               -0.30541872904162437
            ],
            [
               -0.2760924824824824,
               -0.3034712358977324
            ],
            [
               -0.2732899699699698,
               -0.3026054643742947
            ],
            [
               -0.2704874574574574,
               -0.3024411314789581
            ],
            [
               -0.26768494494494477,
               -0.30239104831944286
            ],
            [
               -0.26488243243243237,
               -0.3018436367005908
            ],
            [
               -0.26207991991991975,
               -0.3003438923914118
            ],
            [
               -0.25927740740740735,
               -0.2977156562773573
            ],
            [
               -0.2564748948948947,
               -0.2940902320027551
            ],
            [
               -0.2536723823823823,
               -0.28983876111238127
            ],
            [
               -0.2508698698698697,
               -0.28543695208165887
            ],
            [
               -0.2480673573573573,
               -0.2813104288739673
            ],
            [
               -0.24526484484484468,
               -0.2777113276556825
            ],
            [
               -0.24246233233233228,
               -0.27466229927599384
            ],
            [
               -0.23965981981981965,
               -0.2719789465581006
            ],
            [
               -0.23685730730730725,
               -0.26935529609676634
            ],
            [
               -0.23405479479479463,
               -0.26647822368014273
            ],
            [
               -0.23125228228228223,
               -0.2631314109871892
            ],
            [
               -0.2284497697697696,
               -0.2592578358430805
            ],
            [
               -0.2256472572572572,
               -0.2549675262903497
            ],
            [
               -0.22284474474474458,
               -0.2504970181632762
            ],
            [
               -0.22004223223223218,
               -0.24614139690620362
            ],
            [
               -0.21723971971971956,
               -0.24218448470862697
            ],
            [
               -0.21443720720720716,
               -0.2388473629285175
            ],
            [
               -0.21163469469469454,
               -0.2362636347906747
            ],
            [
               -0.20883218218218214,
               -0.23447741251327903
            ],
            [
               -0.2060296696696695,
               -0.23345235224020067
            ],
            [
               -0.2032271571571571,
               -0.2330799517726676
            ],
            [
               -0.2004246446446445,
               -0.23318192066706822
            ],
            [
               -0.1976221321321321,
               -0.23351077003475706
            ],
            [
               -0.19481961961961947,
               -0.23375962899070013
            ],
            [
               -0.19201710710710707,
               -0.23359257645085463
            ],
            [
               -0.18921459459459444,
               -0.23269942273795008
            ],
            [
               -0.18641208208208204,
               -0.23086651126043745
            ],
            [
               -0.18360956956956942,
               -0.22804310919096238
            ],
            [
               -0.18080705705705702,
               -0.2243772564998432
            ],
            [
               -0.1780045445445444,
               -0.22019947994241373
            ],
            [
               -0.175202032032032,
               -0.21594756804698123
            ],
            [
               -0.17239951951951937,
               -0.2120463028762648
            ],
            [
               -0.16959700700700697,
               -0.20877526675655433
            ],
            [
               -0.16679449449449435,
               -0.2061678060396226
            ],
            [
               -0.16399198198198195,
               -0.20397979961415214
            ],
            [
               -0.16118946946946933,
               -0.20174780985502472
            ],
            [
               -0.15838695695695693,
               -0.19892771599326797
            ],
            [
               -0.1555844444444443,
               -0.19507627780917003
            ],
            [
               -0.1527819319319319,
               -0.19001942583778397
            ],
            [
               -0.14997941941941928,
               -0.18394991178976006
            ],
            [
               -0.14717690690690688,
               -0.17741519206836232
            ],
            [
               -0.14437439439439426,
               -0.17118933200325404
            ],
            [
               -0.14157188188188186,
               -0.16606018643129183
            ],
            [
               -0.13876936936936923,
               -0.16259282745949277
            ],
            [
               -0.13596685685685683,
               -0.1609417936686286
            ],
            [
               -0.1331643443443442,
               -0.16077344943984784
            ],
            [
               -0.1303618318318318,
               -0.16132822636502087
            ],
            [
               -0.1275593193193192,
               -0.16161023751975745
            ],
            [
               -0.12475680680680679,
               -0.16065202660830558
            ],
            [
               -0.12195429429429416,
               -0.1577778710900708
            ],
            [
               -0.11915178178178176,
               -0.15278819096887442
            ],
            [
               -0.11634926926926914,
               -0.14601082563281553
            ],
            [
               -0.11354675675675674,
               -0.1382050627984116
            ],
            [
               -0.11074424424424412,
               -0.1303486910188374
            ],
            [
               -0.10794173173173172,
               -0.12337298758954285
            ],
            [
               -0.1051392192192191,
               -0.1179246261474276
            ],
            [
               -0.10233670670670669,
               -0.11422285509875207
            ],
            [
               -0.09953419419419407,
               -0.11204877724559292
            ],
            [
               -0.09673168168168167,
               -0.1108615812688768
            ],
            [
               -0.09392916916916905,
               -0.10999769173440566
            ],
            [
               -0.09112665665665665,
               -0.10888525461870613
            ],
            [
               -0.08832414414414402,
               -0.10720516121347912
            ],
            [
               -0.08552163163163162,
               -0.1049505726645763
            ],
            [
               -0.082719119119119,
               -0.10237223631862102
            ],
            [
               -0.0799166066066066,
               -0.09983493361604501
            ],
            [
               -0.07711409409409398,
               -0.09763882820461045
            ],
            [
               -0.07431158158158158,
               -0.09586944903986128
            ],
            [
               -0.07150906906906895,
               -0.09432891956763445
            ],
            [
               -0.06870655655655655,
               -0.09257304208421457
            ],
            [
               -0.06590404404404393,
               -0.09004342263135012
            ],
            [
               -0.06310153153153153,
               -0.08625247524127777
            ],
            [
               -0.06029901901901891,
               -0.08096170092164379
            ],
            [
               -0.057496506506506506,
               -0.07429522889277451
            ],
            [
               -0.054693993993993884,
               -0.06675026994271382
            ],
            [
               -0.05189148148148148,
               -0.05909736829429624
            ],
            [
               -0.04908896896896886,
               -0.052196370564751904
            ],
            [
               -0.04628645645645646,
               -0.046778926871373194
            ],
            [
               -0.04348394394394384,
               -0.043258006496092294
            ],
            [
               -0.040681431431431436,
               -0.04161704310646547
            ],
            [
               -0.037878918918918814,
               -0.04140880140112324
            ],
            [
               -0.03507640640640641,
               -0.04186378972667565
            ],
            [
               -0.03227389389389379,
               -0.04207874358326069
            ],
            [
               -0.02947138138138139,
               -0.04123531848777223
            ],
            [
               -0.026668868868868767,
               -0.038792701459160694
            ],
            [
               -0.023866356356356366,
               -0.034606374653201155
            ],
            [
               -0.021063843843843744,
               -0.028945743535231994
            ],
            [
               -0.018261331331331343,
               -0.022409884127404356
            ],
            [
               -0.01545881881881872,
               -0.015766224470259493
            ],
            [
               -0.01265630630630632,
               -0.009755209640076368
            ],
            [
               -0.009853793793793697,
               -0.004910758988181052
            ],
            [
               -0.007051281281281296,
               -0.001440485944414649
            ],
            [
               -0.004248768768768674,
               0.0008068256587470679
            ],
            [
               -0.001446256256256273,
               0.002281704718432198
            ],
            [
               0.0013562562562563496,
               0.0036008721348483874
            ],
            [
               0.00415876876876875,
               0.005376993648088857
            ],
            [
               0.006961281281281373,
               0.008056285466553847
            ],
            [
               0.009763793793793774,
               0.011805887926653214
            ],
            [
               0.012566306306306396,
               0.016479098526922642
            ],
            [
               0.015368818818818797,
               0.02166548515714284
            ],
            [
               0.01817133133133142,
               0.02681003204068999
            ],
            [
               0.02097384384384382,
               0.031366887245289465
            ],
            [
               0.023776356356356443,
               0.034944129067242646
            ],
            [
               0.026578868868868843,
               0.037399006993429906
            ],
            [
               0.029381381381381466,
               0.038857784625415726
            ],
            [
               0.03218389389389387,
               0.039656682766285256
            ],
            [
               0.03498640640640649,
               0.04022410256135828
            ],
            [
               0.03778891891891911,
               0.04094220431304596
            ],
            [
               0.04059143143143151,
               0.042032340329573536
            ],
            [
               0.043393943943944135,
               0.04350137407161331
            ],
            [
               0.046196456456456536,
               0.04516639875205708
            ],
            [
               0.04899896896896916,
               0.04674957887494158
            ],
            [
               0.05180148148148156,
               0.04801089711244516
            ],
            [
               0.05460399399399418,
               0.04887245468425677
            ],
            [
               0.05740650650650658,
               0.04948881557831236
            ],
            [
               0.060209019019019205,
               0.05023419640019938
            ],
            [
               0.0630115315315316,
               0.05160444502221051
            ],
            [
               0.06581404404404423,
               0.05406118746222327
            ],
            [
               0.06861655655655663,
               0.05786745170971386
            ],
            [
               0.07141906906906925,
               0.06297065369416693
            ],
            [
               0.07422158158158165,
               0.06897692340540146
            ],
            [
               0.07702409409409428,
               0.07523326932822383
            ],
            [
               0.07982660660660668,
               0.08099933702265161
            ],
            [
               0.0826291191191193,
               0.08565971635080338
            ],
            [
               0.0854316316316317,
               0.08891137069775096
            ],
            [
               0.08823414414414432,
               0.09086499886523236
            ],
            [
               0.09103665665665672,
               0.09202362961762994
            ],
            [
               0.09383916916916935,
               0.09313938194300725
            ],
            [
               0.09664168168168175,
               0.09498833400580664
            ],
            [
               0.09944419419419437,
               0.09813113594126122
            ],
            [
               0.10224670670670677,
               0.10273393638315736
            ],
            [
               0.10504921921921939,
               0.10850742469735025
            ],
            [
               0.10785173173173179,
               0.11478604481221666
            ],
            [
               0.11065424424424442,
               0.12072576093849513
            ],
            [
               0.11345675675675682,
               0.1255610404444435
            ],
            [
               0.11625926926926944,
               0.12884219207914638
            ],
            [
               0.11906178178178184,
               0.13057938311238138
            ],
            [
               0.12186429429429446,
               0.13124816029127917
            ],
            [
               0.12466680680680686,
               0.1316541705553983
            ],
            [
               0.12746931931931949,
               0.13269838959094898
            ],
            [
               0.13027183183183189,
               0.13511463881500546
            ],
            [
               0.1330743443443445,
               0.1392588985009502
            ],
            [
               0.1358768568568569,
               0.14501269304400777
            ],
            [
               0.13867936936936953,
               0.15182648296286438
            ],
            [
               0.14148188188188193,
               0.1588854662931835
            ],
            [
               0.14428439439439456,
               0.16534348243806007
            ],
            [
               0.14708690690690696,
               0.17055231322355102
            ],
            [
               0.14988941941941958,
               0.1742188426266434
            ],
            [
               0.15269193193193198,
               0.17644870986296834
            ],
            [
               0.1554944444444446,
               0.17767294992720256
            ],
            [
               0.158296956956957,
               0.1784908571576716
            ],
            [
               0.16109946946946962,
               0.17948600173628804
            ],
            [
               0.16390198198198203,
               0.18107586902245132
            ],
            [
               0.16670449449449465,
               0.18343890384714218
            ],
            [
               0.16950700700700705,
               0.1865325572075982
            ],
            [
               0.17230951951951967,
               0.1901832568509793
            ],
            [
               0.17511203203203207,
               0.1942054307601845
            ],
            [
               0.1779145445445447,
               0.19849963796995515
            ],
            [
               0.1807170570570571,
               0.2030912252898158
            ],
            [
               0.18351956956956972,
               0.20809594848365237
            ],
            [
               0.18632208208208212,
               0.2136282520608973
            ],
            [
               0.18912459459459474,
               0.21969075238308974
            ],
            [
               0.19192710710710714,
               0.22609179739179514
            ],
            [
               0.19472961961961976,
               0.23242895829896038
            ],
            [
               0.19753213213213217,
               0.2381532735206681
            ],
            [
               0.2003346446446448,
               0.2427002055187436
            ],
            [
               0.2031371571571572,
               0.24564870345860104
            ],
            [
               0.2059396696696698,
               0.24685800105443162
            ],
            [
               0.2087421821821822,
               0.2465368424013231
            ],
            [
               0.21154469469469483,
               0.2452199807192359
            ],
            [
               0.21434720720720724,
               0.24365526409905378
            ],
            [
               0.21714971971971986,
               0.24263201510798907
            ],
            [
               0.21995223223223226,
               0.24279892658779126
            ],
            [
               0.22275474474474488,
               0.24452202074551793
            ],
            [
               0.22555725725725728,
               0.2478201357564469
            ],
            [
               0.2283597697697699,
               0.2523916316815006
            ],
            [
               0.2311622822822823,
               0.2577194093354286
            ],
            [
               0.23396479479479493,
               0.26322019407938624
            ],
            [
               0.23676730730730733,
               0.26839435842828396
            ],
            [
               0.23956981981981995,
               0.2729363165696388
            ],
            [
               0.24237233233233235,
               0.27678036241317466
            ],
            [
               0.24517484484484497,
               0.2800772010748378
            ],
            [
               0.24797735735735738,
               0.2831157111650615
            ],
            [
               0.25077986986987,
               0.2862171891253622
            ],
            [
               0.2535823823823824,
               0.28963274250315985
            ],
            [
               0.256384894894895,
               0.29346914451825484
            ],
            [
               0.2591874074074074,
               0.297657450194557
            ],
            [
               0.26198991991992004,
               0.30196624501639724
            ],
            [
               0.26479243243243245,
               0.30605129441430934
            ],
            [
               0.26759494494494507,
               0.30952765981972097
            ],
            [
               0.27039745745745747,
               0.31204910366630967
            ],
            [
               0.2731999699699701,
               0.31338137000402677
            ],
            [
               0.2760024824824825,
               0.3134587657618648
            ],
            [
               0.2788049949949951,
               0.3124160112585157
            ],
            [
               0.2816075075075075,
               0.3105893667301034
            ],
            [
               0.28441002002002014,
               0.3084834227621949
            ],
            [
               0.28721253253253254,
               0.3067038655869024
            ],
            [
               0.29001504504504516,
               0.30586258940302324
            ],
            [
               0.29281755755755756,
               0.3064690034791149
            ],
            [
               0.2956200700700702,
               0.3088281360134196
            ],
            [
               0.2984225825825826,
               0.3129692749559355
            ],
            [
               0.3012250950950952,
               0.31862594098928065
            ],
            [
               0.3040276076076076,
               0.3252781656943812
            ],
            [
               0.30683012012012023,
               0.3322529854688196
            ],
            [
               0.30963263263263263,
               0.33886269772076566
            ],
            [
               0.31243514514514525,
               0.344547915129891
            ],
            [
               0.31523765765765766,
               0.34898843796604984
            ],
            [
               0.3180401701701703,
               0.35215180027492
            ],
            [
               0.3208426826826827,
               0.35426596769768737
            ],
            [
               0.3236451951951953,
               0.35572457710753175
            ],
            [
               0.3264477077077077,
               0.3569536167519003
            ],
            [
               0.3292502202202203,
               0.3582807853479274
            ],
            [
               0.3320527327327327,
               0.3598484307656976
            ],
            [
               0.33485524524524535,
               0.36159740683299585
            ],
            [
               0.33765775775775775,
               0.36332625454808354
            ],
            [
               0.34046027027027037,
               0.364805006427224
            ],
            [
               0.34326278278278277,
               0.36590389435067705
            ],
            [
               0.3460652952952954,
               0.36669089391370935
            ],
            [
               0.3488678078078078,
               0.3674609589098735
            ],
            [
               0.3516703203203204,
               0.368681561999104
            ],
            [
               0.3544728328328328,
               0.3708669440759674
            ],
            [
               0.35727534534534544,
               0.37441822038892325
            ],
            [
               0.36007785785785784,
               0.37947985809510437
            ],
            [
               0.36288037037037046,
               0.3858602328929421
            ],
            [
               0.36568288288288286,
               0.39304543833119576
            ],
            [
               0.3684853953953955,
               0.40030692683734476
            ],
            [
               0.3712879079079079,
               0.4068740209260746
            ],
            [
               0.3740904204204205,
               0.4121214493342239
            ],
            [
               0.3768929329329329,
               0.415716753679745
            ],
            [
               0.37969544544544553,
               0.4176845823102921
            ],
            [
               0.38249795795795793,
               0.4183707427480293
            ],
            [
               0.38530047047047056,
               0.4183201197561949
            ],
            [
               0.38810298298298296,
               0.4181090752109643
            ],
            [
               0.3909054954954956,
               0.41818613695406387
            ],
            [
               0.393708008008008,
               0.4187704191715628
            ],
            [
               0.3965105205205206,
               0.41983682471875977
            ],
            [
               0.3993130330330332,
               0.4211874630968092
            ],
            [
               0.4021155455455456,
               0.42257971701021124
            ],
            [
               0.40491805805805825,
               0.4238626361051426
            ],
            [
               0.40772057057057065,
               0.4250710632488554
            ],
            [
               0.4105230830830833,
               0.4264418745631417
            ],
            [
               0.4133255955955957,
               0.42834397080645975
            ],
            [
               0.4161281081081083,
               0.43114411239537587
            ],
            [
               0.4189306206206207,
               0.435054131879958
            ],
            [
               0.4217331331331333,
               0.44001351214328005
            ],
            [
               0.4245356456456457,
               0.4456516946504964
            ],
            [
               0.42733815815815834,
               0.45134962625667946
            ],
            [
               0.43014067067067074,
               0.45638786717760466
            ],
            [
               0.43294318318318337,
               0.46013948675862115
            ],
            [
               0.43574569569569577,
               0.46224953574484334
            ],
            [
               0.4385482082082084,
               0.46274470774191917
            ],
            [
               0.4413507207207208,
               0.46203668062857745
            ],
            [
               0.4441532332332334,
               0.46081455674749927
            ],
            [
               0.4469557457457458,
               0.45985587496886543
            ],
            [
               0.44975825825825844,
               0.4598111432642409
            ],
            [
               0.45256077077077084,
               0.46102564948554076
            ],
            [
               0.45536328328328346,
               0.4634515545414697
            ],
            [
               0.45816579579579586,
               0.46667618361837293
            ],
            [
               0.4609683083083085,
               0.4700573533428763
            ],
            [
               0.4637708208208209,
               0.4729243487855412
            ],
            [
               0.4665733333333335,
               0.4747837294311812
            ],
            [
               0.4693758458458459,
               0.4754684155991176
            ],
            [
               0.47217835835835853,
               0.4751865520377309
            ],
            [
               0.47498087087087093,
               0.4744576920881644
            ],
            [
               0.47778338338338355,
               0.4739581368083461
            ],
            [
               0.48058589589589595,
               0.4743241504911273
            ],
            [
               0.4833884084084086,
               0.4759730703730212
            ],
            [
               0.486190920920921,
               0.4789948571742385
            ],
            [
               0.4889934334334336,
               0.4831431679035724
            ],
            [
               0.491795945945946,
               0.48792333965473694
            ],
            [
               0.4945984584584586,
               0.49274497334930134
            ],
            [
               0.497400970970971,
               0.49708847287983915
            ],
            [
               0.5002034834834836,
               0.5006334542098567
            ],
            [
               0.503005995995996,
               0.503312336474869
            ],
            [
               0.5058085085085087,
               0.5052791180517087
            ],
            [
               0.5086110210210211,
               0.5068121699023185
            ],
            [
               0.5114135335335337,
               0.5081911378574032
            ],
            [
               0.5142160460460461,
               0.5095947044161666
            ],
            [
               0.5170185585585587,
               0.5110560076781181
            ],
            [
               0.5198210710710711,
               0.512489628409277
            ],
            [
               0.5226235835835837,
               0.5137763678599991
            ],
            [
               0.5254260960960961,
               0.5148693854762414
            ],
            [
               0.5282286086086088,
               0.5158758299545091
            ],
            [
               0.5310311211211212,
               0.5170755617221474
            ],
            [
               0.5338336336336338,
               0.5188607487869001
            ],
            [
               0.5366361461461462,
               0.5216095890347574
            ],
            [
               0.5394386586586588,
               0.525533914733799
            ],
            [
               0.5422411711711712,
               0.5305543527541057
            ],
            [
               0.5450436836836838,
               0.5362524189940435
            ],
            [
               0.5478461961961962,
               0.5419268704241453
            ],
            [
               0.5506487087087089,
               0.546748439122073
            ],
            [
               0.5534512212212213,
               0.5499734892821057
            ],
            [
               0.5562537337337339,
               0.5511545677000596
            ],
            [
               0.5590562462462463,
               0.550282444740636
            ],
            [
               0.5618587587587589,
               0.5478121370454335
            ],
            [
               0.5646612712712713,
               0.544559589351027
            ],
            [
               0.5674637837837839,
               0.5414955644735874
            ],
            [
               0.5702662962962963,
               0.53949597548427
            ],
            [
               0.573068808808809,
               0.5391224915968249
            ],
            [
               0.5758713213213213,
               0.540498535518475
            ],
            [
               0.578673833833834,
               0.5433161226466057
            ],
            [
               0.5814763463463464,
               0.5469677176626248
            ],
            [
               0.584278858858859,
               0.5507577759812146
            ],
            [
               0.5870813713713714,
               0.5541239081502877
            ],
            [
               0.589883883883884,
               0.5567959337425877
            ],
            [
               0.5926863963963964,
               0.5588431545541646
            ],
            [
               0.595488908908909,
               0.5605986921675589
            ],
            [
               0.5982914214214214,
               0.5624917925618128
            ],
            [
               0.6010939339339341,
               0.5648503541274817
            ],
            [
               0.6038964464464465,
               0.5677458283449418
            ],
            [
               0.6066989589589589,
               0.5709375319955954
            ],
            [
               0.6095014714714717,
               0.5739382929924678
            ],
            [
               0.6123039839839841,
               0.5761801859755391
            ],
            [
               0.6151064964964965,
               0.5772228152865373
            ],
            [
               0.6179090090090089,
               0.5769299512035562
            ],
            [
               0.6207115215215218,
               0.5755495039284706
            ],
            [
               0.6235140340340342,
               0.5736641474167558
            ],
            [
               0.6263165465465466,
               0.5720245859258142
            ],
            [
               0.629119059059059,
               0.5713191548833281
            ],
            [
               0.6319215715715718,
               0.5719575132429854
            ],
            [
               0.6347240840840842,
               0.573943750416735
            ],
            [
               0.6375265965965966,
               0.5768854248897883
            ],
            [
               0.640329109109109,
               0.5801391628098072
            ],
            [
               0.6431316216216219,
               0.583045924516397
            ],
            [
               0.6459341341341343,
               0.5851763122039956
            ],
            [
               0.6487366466466467,
               0.5865000801262608
            ],
            [
               0.651539159159159,
               0.5874172226833885
            ],
            [
               0.6543416716716719,
               0.5886335215314767
            ],
            [
               0.6571441841841843,
               0.5909162834230387
            ],
            [
               0.6599466966966967,
               0.5948083841208001
            ],
            [
               0.6627492092092091,
               0.600395997294481
            ],
            [
               0.665551721721722,
               0.6072110863336062
            ],
            [
               0.6683542342342343,
               0.6143079676173657
            ],
            [
               0.6711567467467467,
               0.6204974298242489
            ],
            [
               0.6739592592592591,
               0.6246703409067581
            ],
            [
               0.676761771771772,
               0.6261125076155123
            ],
            [
               0.6795642842842844,
               0.6247139085510225
            ],
            [
               0.6823667967967968,
               0.6210080113427854
            ],
            [
               0.6851693093093092,
               0.616030053547689
            ],
            [
               0.687971821821822,
               0.6110394601143186
            ],
            [
               0.6907743343343344,
               0.6071925948573746
            ],
            [
               0.6935768468468468,
               0.6052646376829472
            ],
            [
               0.6963793593593592,
               0.6054999875392703
            ],
            [
               0.6991818718718721,
               0.6076263579485417
            ],
            [
               0.7019843843843845,
               0.6110139580911916
            ],
            [
               0.7047868968968969,
               0.6149160008147316
            ],
            [
               0.7075894094094093,
               0.6187050640795693
            ],
            [
               0.7103919219219221,
               0.6220280293899908
            ],
            [
               0.7131944344344345,
               0.6248365006021634
            ],
            [
               0.7159969469469469,
               0.6272969814094301
            ],
            [
               0.7187994594594593,
               0.629628601141974
            ],
            [
               0.7216019719719722,
               0.6319405084113705
            ],
            [
               0.7244044844844846,
               0.6341379580306616
            ],
            [
               0.727206996996997,
               0.6359372377376206
            ],
            [
               0.7300095095095094,
               0.636985758071912
            ],
            [
               0.7328120220220222,
               0.6370409982805493
            ],
            [
               0.7356145345345346,
               0.6361362524404177
            ],
            [
               0.738417047047047,
               0.6346619294239381
            ],
            [
               0.7412195595595594,
               0.633318751792793
            ],
            [
               0.7440220720720723,
               0.6329442244010248
            ],
            [
               0.7468245845845847,
               0.6342605180417407
            ],
            [
               0.7496270970970971,
               0.6376238673501788
            ],
            [
               0.7524296096096099,
               0.6428610349209389
            ],
            [
               0.7552321221221223,
               0.6492546457987012
            ],
            [
               0.7580346346346347,
               0.6556935318769133
            ],
            [
               0.7608371471471471,
               0.6609514891188766
            ],
            [
               0.76363965965966,
               0.6640154473773966
            ],
            [
               0.7664421721721724,
               0.664366092190728
            ],
            [
               0.7692446846846848,
               0.662126556792144
            ],
            [
               0.7720471971971972,
               0.6580340120597316
            ],
            [
               0.77484970970971,
               0.6532422762867087
            ],
            [
               0.7776522222222224,
               0.6490139785701285
            ],
            [
               0.7804547347347348,
               0.6463925540077542
            ],
            [
               0.7832572472472472,
               0.645947915023158
            ],
            [
               0.7860597597597601,
               0.647664701752409
            ],
            [
               0.7888622722722725,
               0.6509972417528984
            ],
            [
               0.7916647847847849,
               0.6550653288887217
            ],
            [
               0.7944672972972973,
               0.6589252615914212
            ],
            [
               0.7972698098098101,
               0.6618328680165428
            ],
            [
               0.8000723223223225,
               0.6634236261227571
            ],
            [
               0.8028748348348349,
               0.6637652372440155
            ],
            [
               0.8056773473473473,
               0.6632793962267614
            ],
            [
               0.8084798598598602,
               0.6625685873229535
            ],
            [
               0.8112823723723726,
               0.6622088113960473
            ],
            [
               0.814084884884885,
               0.662573766431574
            ],
            [
               0.8168873973973974,
               0.663740551346667
            ],
            [
               0.8196899099099102,
               0.6654979442268546
            ],
            [
               0.8224924224224226,
               0.6674457290684617
            ],
            [
               0.825294934934935,
               0.6691474720096833
            ],
            [
               0.8280974474474474,
               0.6702865949145393
            ],
            [
               0.8308999599599602,
               0.6707787487740158
            ],
            [
               0.8337024724724726,
               0.6708096645215935
            ],
            [
               0.836504984984985,
               0.6707907698703185
            ],
            [
               0.8393074974974974,
               0.6712477320578387
            ],
            [
               0.8421100100100103,
               0.672673710385671
            ],
            [
               0.8449125225225227,
               0.6753861261476157
            ],
            [
               0.8477150350350351,
               0.6794228605832183
            ],
            [
               0.8505175475475475,
               0.6845030718793913
            ],
            [
               0.8533200600600603,
               0.6900626399211575
            ],
            [
               0.8561225725725727,
               0.6953580769703672
            ],
            [
               0.8589250850850851,
               0.6996184448066942
            ],
            [
               0.8617275975975975,
               0.7022144520956242
            ],
            [
               0.8645301101101104,
               0.7028088985851282
            ],
            [
               0.8673326226226228,
               0.7014539876626914
            ],
            [
               0.8701351351351352,
               0.6986092624384541
            ],
            [
               0.8729376476476476,
               0.6950686635468251
            ],
            [
               0.8757401601601604,
               0.6918046592522366
            ],
            [
               0.8785426726726728,
               0.6897580248525527
            ],
            [
               0.8813451851851852,
               0.6896186943412813
            ],
            [
               0.8841476976976976,
               0.6916508960068672
            ],
            [
               0.8869502102102105,
               0.6956105940778654
            ],
            [
               0.8897527227227229,
               0.7007842417118297
            ],
            [
               0.8925552352352353,
               0.7061482758763691
            ],
            [
               0.8953577477477477,
               0.7106158254391673
            ],
            [
               0.8981602602602605,
               0.7133101677756865
            ],
            [
               0.9009627727727729,
               0.7137924222334422
            ],
            [
               0.9037652852852853,
               0.7121790931147358
            ],
            [
               0.9065677977977977,
               0.7091128337965679
            ],
            [
               0.9093703103103106,
               0.7055903313054015
            ],
            [
               0.912172822822823,
               0.7026929230649414
            ],
            [
               0.9149753353353354,
               0.70129555063634
            ],
            [
               0.9177778478478478,
               0.701837873612751
            ],
            [
               0.9205803603603606,
               0.7042241520475102
            ],
            [
               0.923382872872873,
               0.7078802362310599
            ],
            [
               0.9261853853853854,
               0.7119481118090725
            ],
            [
               0.9289878978978978,
               0.7155559862072842
            ],
            [
               0.9317904104104107,
               0.7180786810209631
            ],
            [
               0.9345929229229231,
               0.7193070186539314
            ],
            [
               0.9373954354354355,
               0.7194750951982858
            ],
            [
               0.9401979479479479,
               0.7191411981506726
            ],
            [
               0.9430004604604607,
               0.7189662931026082
            ],
            [
               0.9458029729729731,
               0.7194674212957305
            ],
            [
               0.9486054854854855,
               0.7208307278140929
            ],
            [
               0.9514079979979979,
               0.7228475783820814
            ],
            [
               0.9542105105105108,
               0.7249944448708154
            ],
            [
               0.9570130230230232,
               0.7266274882503803
            ],
            [
               0.9598155355355356,
               0.727223092357875
            ],
            [
               0.962618048048048,
               0.7265796989736651
            ],
            [
               0.9654205605605608,
               0.7249097281962973
            ],
            [
               0.9682230730730732,
               0.7227885592885614
            ],
            [
               0.9710255855855856,
               0.7209772808909087
            ],
            [
               0.973828098098098,
               0.72017988789492
            ],
            [
               0.9766306106106108,
               0.720818429714615
            ],
            [
               0.9794331231231233,
               0.7229032624888109
            ],
            [
               0.9822356356356357,
               0.7260421974083595
            ],
            [
               0.985038148148148,
               0.7295836517636881
            ],
            [
               0.9878406606606609,
               0.7328420322125659
            ],
            [
               0.9906431731731733,
               0.7353250769348715
            ],
            [
               0.9934456856856857,
               0.7368828875484271
            ],
            [
               0.9962481981981981,
               0.7377269610985677
            ],
            [
               0.9990507107107109,
               0.7383145999565663
            ],
            [
               1.0018532232232233,
               0.7391429035160814
            ],
            [
               1.0046557357357357,
               0.7405296583601412
            ],
            [
               1.0074582482482481,
               0.7424638410714985
            ],
            [
               1.010260760760761,
               0.7445839177148341
            ],
            [
               1.0130632732732734,
               0.7462961209115684
            ],
            [
               1.0158657857857858,
               0.7469936259107858
            ],
            [
               1.0186682982982982,
               0.7462993221699366
            ],
            [
               1.021470810810811,
               0.7442435778396539
            ],
            [
               1.0242733233233234,
               0.7413085396152151
            ],
            [
               1.0270758358358358,
               0.7383155457598192
            ],
            [
               1.0298783483483482,
               0.7361867268266734
            ],
            [
               1.032680860860861,
               0.7356568661144566
            ],
            [
               1.0354833733733735,
               0.7370312211999617
            ],
            [
               1.0382858858858859,
               0.7400720700087136
            ],
            [
               1.0410883983983983,
               0.7440552803991383
            ],
            [
               1.0438909109109111,
               0.7479821431062875
            ],
            [
               1.0466934234234235,
               0.750880078516184
            ],
            [
               1.049495935935936,
               0.7520961734928426
            ],
            [
               1.0522984484484483,
               0.7514898444295455
            ],
            [
               1.0551009609609612,
               0.7494643324476937
            ],
            [
               1.0579034734734736,
               0.7468297370696104
            ],
            [
               1.060705985985986,
               0.7445448841738744
            ],
            [
               1.0635084984984984,
               0.7434232202869311
            ],
            [
               1.0663110110110112,
               0.7438968237497382
            ],
            [
               1.0691135235235236,
               0.7459102987114761
            ],
            [
               1.071916036036036,
               0.7489711758125115
            ],
            [
               1.0747185485485484,
               0.7523313902056539
            ],
            [
               1.0775210610610613,
               0.7552331963567434
            ],
            [
               1.0803235735735737,
               0.7571359528067958
            ],
            [
               1.083126086086086,
               0.7578522009864226
            ],
            [
               1.0859285985985985,
               0.7575568818403613
            ],
            [
               1.0887311111111113,
               0.7566790335747537
            ],
            [
               1.0915336236236237,
               0.7557246270139701
            ],
            [
               1.0943361361361361,
               0.7550989499601464
            ],
            [
               1.0971386486486485,
               0.7549912731550765
            ],
            [
               1.0999411611611614,
               0.7553568331194443
            ],
            [
               1.1027436736736738,
               0.7559925842150532
            ],
            [
               1.1055461861861862,
               0.7566682716061315
            ],
            [
               1.1083486986986986,
               0.7572557797041909
            ],
            [
               1.1111512112112114,
               0.7578035785550832
            ],
            [
               1.1139537237237238,
               0.7585270869592975
            ],
            [
               1.1167562362362362,
               0.759720175059138
            ],
            [
               1.119558748748749,
               0.7616245202569041
            ],
            [
               1.1223612612612615,
               0.7643102045829631
            ],
            [
               1.1251637737737739,
               0.7676166990056501
            ],
            [
               1.1279662862862863,
               0.7711800884322544
            ],
            [
               1.130768798798799,
               0.7745390695168645
            ],
            [
               1.1335713113113115,
               0.7772816218667808
            ],
            [
               1.136373823823824,
               0.7791779524910805
            ],
            [
               1.1391763363363363,
               0.7802495700686781
            ],
            [
               1.1419788488488491,
               0.7807476745238495
            ],
            [
               1.1447813613613615,
               0.7810478183719516
            ],
            [
               1.147583873873874,
               0.7814994389146707
            ],
            [
               1.1503863863863864,
               0.7822865146371207
            ],
            [
               1.1531888988988992,
               0.7833525012028774
            ],
            [
               1.1559914114114116,
               0.7844197008412273
            ],
            [
               1.158793923923924,
               0.7850985071877585
            ],
            [
               1.1615964364364364,
               0.7850481347504391
            ],
            [
               1.1643989489489492,
               0.7841299156524713
            ],
            [
               1.1672014614614616,
               0.7824947795779392
            ],
            [
               1.170003973973974,
               0.7805683657795581
            ],
            [
               1.1728064864864864,
               0.778932928428712
            ],
            [
               1.1756089989989993,
               0.7781423038162241
            ],
            [
               1.1784115115115117,
               0.7785315665536685
            ],
            [
               1.181214024024024,
               0.7800874546648631
            ],
            [
               1.1840165365365365,
               0.7824272576207612
            ],
            [
               1.1868190490490493,
               0.7848986269618324
            ],
            [
               1.1896215615615617,
               0.7867725285001472
            ],
            [
               1.1924240740740741,
               0.7874699110878792
            ],
            [
               1.1952265865865865,
               0.7867503144054534
            ],
            [
               1.1980290990990994,
               0.7848017423374345
            ],
            [
               1.2008316116116118,
               0.782201982322071
            ],
            [
               1.2036341241241242,
               0.779761931060064
            ],
            [
               1.2064366366366366,
               0.7782981856157289
            ],
            [
               1.2092391491491494,
               0.7784034382027842
            ],
            [
               1.2120416616616618,
               0.7802826428659784
            ],
            [
               1.2148441741741742,
               0.783701327559936
            ],
            [
               1.2176466866866866,
               0.7880573520970728
            ],
            [
               1.2204491991991995,
               0.7925503940511173
            ],
            [
               1.2232517117117119,
               0.7963960762246245
            ],
            [
               1.2260542242242243,
               0.7990218423013524
            ],
            [
               1.2288567367367367,
               0.8001913402519154
            ],
            [
               1.2316592492492495,
               0.8000288503329649
            ],
            [
               1.234461761761762,
               0.7989464540399994
            ],
            [
               1.2372642742742743,
               0.7975041631914191
            ],
            [
               1.2400667867867867,
               0.7962491164691303
            ],
            [
               1.2428692992992996,
               0.7955805868621149
            ],
            [
               1.245671811811812,
               0.795674410136303
            ],
            [
               1.2484743243243244,
               0.7964791152229975
            ],
            [
               1.2512768368368368,
               0.7977739450671908
            ],
            [
               1.2540793493493496,
               0.7992628110445368
            ],
            [
               1.256881861861862,
               0.800671982815883
            ],
            [
               1.2596843743743744,
               0.8018233191666958
            ],
            [
               1.2624868868868868,
               0.8026662607944774
            ],
            [
               1.2652893993993997,
               0.8032660435077086
            ],
            [
               1.268091911911912,
               0.8037580655976488
            ],
            [
               1.2708944244244245,
               0.8042859189771498
            ],
            [
               1.2736969369369369,
               0.8049422512378559
            ],
            [
               1.2764994494494497,
               0.805728270552163
            ],
            [
               1.279301961961962,
               0.8065413548722309
            ],
            [
               1.2821044744744745,
               0.8071930255838795
            ],
            [
               1.284906986986987,
               0.8074530418361383
            ],
            [
               1.2877094994994998,
               0.8071102992713605
            ],
            [
               1.2905120120120122,
               0.8060377535573693
            ],
            [
               1.2933145245245246,
               0.8042468322880245
            ],
            [
               1.296117037037037,
               0.801917118989905
            ],
            [
               1.2989195495495498,
               0.7993901166553172
            ],
            [
               1.3017220620620622,
               0.7971220895911338
            ],
            [
               1.3045245745745746,
               0.7956000326300909
            ],
            [
               1.307327087087087,
               0.7952351944430487
            ],
            [
               1.3101295995995998,
               0.7962575728211627
            ],
            [
               1.3129321121121122,
               0.7986391729924918
            ],
            [
               1.3157346246246246,
               0.8020709659269702
            ],
            [
               1.318537137137137,
               0.8060076217138186
            ],
            [
               1.32133964964965,
               0.8097770323403803
            ],
            [
               1.3241421621621623,
               0.8127326804670864
            ],
            [
               1.3269446746746747,
               0.8144117804646878
            ],
            [
               1.329747187187187,
               0.814656177622302
            ],
            [
               1.3325496996997,
               0.8136593210415135
            ],
            [
               1.3353522122122123,
               0.8119206652681762
            ],
            [
               1.3381547247247247,
               0.8101141736904041
            ],
            [
               1.3409572372372371,
               0.8089029835510986
            ],
            [
               1.34375974974975,
               0.8087499090314478
            ],
            [
               1.3465622622622624,
               0.8097773688366385
            ],
            [
               1.3493647747747748,
               0.8117185556458291
            ],
            [
               1.3521672872872872,
               0.813977061716116
            ],
            [
               1.3549697997998,
               0.8157816958900379
            ],
            [
               1.3577723123123124,
               0.8163958586605207
            ],
            [
               1.3605748248248248,
               0.8153247940284483
            ],
            [
               1.3633773373373372,
               0.8124641424780468
            ],
            [
               1.36617984984985,
               0.8081494045850457
            ],
            [
               1.3689823623623625,
               0.8030932622992051
            ],
            [
               1.3717848748748749,
               0.7982280245534593
            ],
            [
               1.3745873873873873,
               0.7944949674006223
            ],
            [
               1.3773898998999001,
               0.7926343370283981
            ],
            [
               1.3801924124124125,
               0.7930266507976085
            ],
            [
               1.382994924924925,
               0.7956196652139365
            ],
            [
               1.3857974374374373,
               0.7999516542470226
            ],
            [
               1.3885999499499502,
               0.8052577494508881
            ],
            [
               1.3914024624624626,
               0.810628541489791
            ],
            [
               1.394204974974975,
               0.815182729509098
            ],
            [
               1.3970074874874874,
               0.8182185907321655
            ],
            [
               1.39981,
               0.8193195917483416
            ]
         ]
      },
      {
         "data": [
            [
               1.39991,
               0.8272427899399495
            ],
            [
               1.3971074774774772,
               0.8256266469268401
            ],
            [
               1.3943049549549547,
               0.8243778283435264
            ],
            [
               1.391502432432432,
               0.8238531213816871
            ],
            [
               1.3886999099099095,
               0.824101632562661
            ],
            [
               1.385897387387387,
               0.8248504651143791
            ],
            [
               1.3830948648648644,
               0.8256016109482239
            ],
            [
               1.3802923423423419,
               0.8258071910987809
            ],
            [
               1.3774898198198193,
               0.8250635650271894
            ],
            [
               1.3746872972972968,
               0.8232583874704708
            ],
            [
               1.3718847747747747,
               0.8206207238543614
            ],
            [
               1.369082252252252,
               0.8176573680108475
            ],
            [
               1.3662797297297296,
               0.8149971574628827
            ],
            [
               1.363477207207207,
               0.8131960239937959
            ],
            [
               1.3606746846846844,
               0.8125681380271706
            ],
            [
               1.3578721621621619,
               0.813098616775545
            ],
            [
               1.3550696396396393,
               0.8144645448098218
            ],
            [
               1.3522671171171168,
               0.8161537023873602
            ],
            [
               1.3494645945945942,
               0.817637499394578
            ],
            [
               1.3466620720720717,
               0.8185375149051177
            ],
            [
               1.3438595495495491,
               0.8187293716697569
            ],
            [
               1.3410570270270266,
               0.8183514381950086
            ],
            [
               1.338254504504504,
               0.8177202573319513
            ],
            [
               1.335451981981982,
               0.8171872875244159
            ],
            [
               1.3326494594594593,
               0.8169910278692748
            ],
            [
               1.3298469369369368,
               0.8171583405882797
            ],
            [
               1.3270444144144142,
               0.8174894148954994
            ],
            [
               1.3242418918918917,
               0.817629756653907
            ],
            [
               1.3214393693693691,
               0.8172012451558655
            ],
            [
               1.3186368468468466,
               0.8159438807807606
            ],
            [
               1.315834324324324,
               0.8138173437260039
            ],
            [
               1.3130318018018015,
               0.8110272503872571
            ],
            [
               1.310229279279279,
               0.8079687944573395
            ],
            [
               1.3074267567567563,
               0.8051098968178627
            ],
            [
               1.3046242342342338,
               0.8028563880467874
            ],
            [
               1.3018217117117112,
               0.8014460532605554
            ],
            [
               1.2990191891891887,
               0.8009056185128494
            ],
            [
               1.2962166666666666,
               0.8010802647376914
            ],
            [
               1.293414144144144,
               0.8017184779818634
            ],
            [
               1.2906116216216215,
               0.8025759771047936
            ],
            [
               1.287809099099099,
               0.8034979071971077
            ],
            [
               1.2850065765765764,
               0.804449611021318
            ],
            [
               1.2822040540540538,
               0.8054883157320567
            ],
            [
               1.2794015315315312,
               0.8066922167367616
            ],
            [
               1.2765990090090087,
               0.8080803195122432
            ],
            [
               1.2737964864864861,
               0.8095595949484198
            ],
            [
               1.2709939639639636,
               0.8109244591957554
            ],
            [
               1.268191441441441,
               0.8119119491813014
            ],
            [
               1.2653889189189185,
               0.8122927456262713
            ],
            [
               1.262586396396396,
               0.811962503607947
            ],
            [
               1.2597838738738734,
               0.8109960027403547
            ],
            [
               1.2569813513513513,
               0.809639382200472
            ],
            [
               1.2541788288288287,
               0.8082385110352255
            ],
            [
               1.2513763063063061,
               0.8071258276946842
            ],
            [
               1.2485737837837836,
               0.8065045837765894
            ],
            [
               1.245771261261261,
               0.8063719751408416
            ],
            [
               1.2429687387387385,
               0.8065099763930638
            ],
            [
               1.240166216216216,
               0.8065493005604332
            ],
            [
               1.2373636936936934,
               0.8060862546220275
            ],
            [
               1.2345611711711708,
               0.8048136586761595
            ],
            [
               1.2317586486486483,
               0.802622141682614
            ],
            [
               1.2289561261261257,
               0.7996386638276874
            ],
            [
               1.2261536036036031,
               0.7961910771451677
            ],
            [
               1.2233510810810806,
               0.79271287077738
            ],
            [
               1.2205485585585585,
               0.78962183882674
            ],
            [
               1.217746036036036,
               0.7872134426875287
            ],
            [
               1.2149435135135134,
               0.7856020586718266
            ],
            [
               1.2121409909909908,
               0.7847244461859482
            ],
            [
               1.2093384684684683,
               0.7843969972155919
            ],
            [
               1.2065359459459457,
               0.7844001528888699
            ],
            [
               1.2037334234234232,
               0.7845562580411705
            ],
            [
               1.2009309009009006,
               0.7847731073009427
            ],
            [
               1.198128378378378,
               0.7850415013041998
            ],
            [
               1.1953258558558555,
               0.7853945272008678
            ],
            [
               1.192523333333333,
               0.7858512350674718
            ],
            [
               1.1897208108108104,
               0.7863721704431277
            ],
            [
               1.1869182882882878,
               0.7868473498702744
            ],
            [
               1.1841157657657653,
               0.7871219745090573
            ],
            [
               1.1813132432432432,
               0.7870480657166287
            ],
            [
               1.1785107207207206,
               0.7865385260584682
            ],
            [
               1.175708198198198,
               0.7855988263459226
            ],
            [
               1.1729056756756755,
               0.7843212073894825
            ],
            [
               1.170103153153153,
               0.7828429536324106
            ],
            [
               1.1673006306306304,
               0.7812868931989452
            ],
            [
               1.1644981081081078,
               0.7797115632575076
            ],
            [
               1.1616955855855853,
               0.7780960177177904
            ],
            [
               1.1588930630630627,
               0.7763703691455139
            ],
            [
               1.1560905405405402,
               0.77448301221435
            ],
            [
               1.1532880180180176,
               0.7724772024417303
            ],
            [
               1.150485495495495,
               0.7705412005251229
            ],
            [
               1.1476829729729725,
               0.7690020488912571
            ],
            [
               1.14488045045045,
               0.7682522618264147
            ],
            [
               1.1420779279279278,
               0.768624864740618
            ],
            [
               1.1392754054054053,
               0.7702555937998365
            ],
            [
               1.1364728828828827,
               0.7729822164769056
            ],
            [
               1.1336703603603602,
               0.7763243491616394
            ],
            [
               1.1308678378378376,
               0.7795636336982865
            ],
            [
               1.128065315315315,
               0.7819109131611452
            ],
            [
               1.1252627927927925,
               0.7827154581267786
            ],
            [
               1.12246027027027,
               0.781652839512598
            ],
            [
               1.1196577477477474,
               0.7788301779393186
            ],
            [
               1.1168552252252248,
               0.7747707182444399
            ],
            [
               1.1140527027027023,
               0.770277018749479
            ],
            [
               1.1112501801801797,
               0.7662112707586326
            ],
            [
               1.1084476576576572,
               0.7632590198245249
            ],
            [
               1.105645135135135,
               0.7617490593464527
            ],
            [
               1.1028426126126125,
               0.7615848268940439
            ],
            [
               1.10004009009009,
               0.7623067714989524
            ],
            [
               1.0972375675675674,
               0.7632628049521848
            ],
            [
               1.0944350450450449,
               0.7638293643499149
            ],
            [
               1.0916325225225223,
               0.7636104470096285
            ],
            [
               1.0888299999999997,
               0.7625512074148952
            ],
            [
               1.0860274774774772,
               0.7609328978399958
            ],
            [
               1.0832249549549546,
               0.759256477666187
            ],
            [
               1.080422432432432,
               0.758059068618808
            ],
            [
               1.0776199099099095,
               0.7577280618178021
            ],
            [
               1.074817387387387,
               0.7583754353183603
            ],
            [
               1.0720148648648644,
               0.7598111924613327
            ],
            [
               1.0692123423423419,
               0.7616187221262347
            ],
            [
               1.0664098198198197,
               0.7632994101790618
            ],
            [
               1.0636072972972972,
               0.7644315115766903
            ],
            [
               1.0608047747747746,
               0.7647865979295865
            ],
            [
               1.058002252252252,
               0.7643656849809229
            ],
            [
               1.0551997297297295,
               0.7633488797880363
            ],
            [
               1.052397207207207,
               0.7619850220516283
            ],
            [
               1.0495946846846844,
               0.7604692536014541
            ],
            [
               1.0467921621621619,
               0.7588590502898664
            ],
            [
               1.0439896396396393,
               0.7570624435423131
            ],
            [
               1.0411871171171168,
               0.7549026234268539
            ],
            [
               1.0383845945945942,
               0.7522321897336608
            ],
            [
               1.0355820720720716,
               0.7490497465147028
            ],
            [
               1.032779549549549,
               0.7455691095308619
            ],
            [
               1.0299770270270265,
               0.7422080915712956
            ],
            [
               1.0271745045045044,
               0.7394934880087031
            ],
            [
               1.0243719819819819,
               0.737910522804362
            ],
            [
               1.0215694594594593,
               0.7377469078003684
            ],
            [
               1.0187669369369368,
               0.7389856716443053
            ],
            [
               1.0159644144144142,
               0.7412854474655308
            ],
            [
               1.0131618918918917,
               0.7440574999251672
            ],
            [
               1.010359369369369,
               0.7466159977117657
            ],
            [
               1.0075568468468465,
               0.7483536194602552
            ],
            [
               1.004754324324324,
               0.7488871064082119
            ],
            [
               1.0019518018018014,
               0.748129205234255
            ],
            [
               0.9991492792792789,
               0.7462699409243592
            ],
            [
               0.9963467567567563,
               0.7436814842838972
            ],
            [
               0.9935442342342338,
               0.7407856772109083
            ],
            [
               0.9907417117117117,
               0.7379328647586262
            ],
            [
               0.9879391891891891,
               0.7353321755521975
            ],
            [
               0.9851366666666665,
               0.7330506592590412
            ],
            [
               0.982334144144144,
               0.7310707762336555
            ],
            [
               0.9795316216216214,
               0.7293733889228632
            ],
            [
               0.9767290990990989,
               0.7280050208639168
            ],
            [
               0.9739265765765763,
               0.7270966398427212
            ],
            [
               0.9711240540540538,
               0.7268229841637641
            ],
            [
               0.9683215315315312,
               0.7273177928930381
            ],
            [
               0.9655190090090087,
               0.7285807764506351
            ],
            [
               0.9627164864864861,
               0.7304185572011008
            ],
            [
               0.9599139639639636,
               0.7324512709173556
            ],
            [
               0.957111441441441,
               0.7341926803794039
            ],
            [
               0.9543089189189184,
               0.7351833031647524
            ],
            [
               0.9515063963963963,
               0.7351338856554096
            ],
            [
               0.9487038738738738,
               0.7340291624088604
            ],
            [
               0.9459013513513512,
               0.7321525003673757
            ],
            [
               0.9430988288288287,
               0.7300174198397833
            ],
            [
               0.9402963063063061,
               0.7282233433987726
            ],
            [
               0.9374937837837836,
               0.7272791951080934
            ],
            [
               0.934691261261261,
               0.7274503075139869
            ],
            [
               0.9318887387387385,
               0.7286772225002984
            ],
            [
               0.9290862162162159,
               0.730591724221157
            ],
            [
               0.9262836936936933,
               0.7326238796815419
            ],
            [
               0.9234811711711708,
               0.7341648599189523
            ],
            [
               0.9206786486486482,
               0.7347336722456717
            ],
            [
               0.9178761261261257,
               0.7340969406573099
            ],
            [
               0.9150736036036036,
               0.7323085526372876
            ],
            [
               0.912271081081081,
               0.7296636357973093
            ],
            [
               0.9094685585585585,
               0.7265890534347648
            ],
            [
               0.9066660360360359,
               0.7235109724632487
            ],
            [
               0.9038635135135134,
               0.7207433874332371
            ],
            [
               0.9010609909909908,
               0.718429716176922
            ],
            [
               0.8982584684684682,
               0.7165479943044357
            ],
            [
               0.8954559459459457,
               0.7149672124778247
            ],
            [
               0.8926534234234231,
               0.7135262909991356
            ],
            [
               0.8898509009009006,
               0.7121032549118032
            ],
            [
               0.887048378378378,
               0.7106506713688898
            ],
            [
               0.8842458558558555,
               0.7091899645191584
            ],
            [
               0.8814433333333329,
               0.7077747184234903
            ],
            [
               0.8786408108108104,
               0.7064445617733239
            ],
            [
               0.8758382882882882,
               0.7051926024515237
            ],
            [
               0.8730357657657657,
               0.7039608663942176
            ],
            [
               0.8702332432432431,
               0.702664032050661
            ],
            [
               0.8674307207207206,
               0.7012283058498536
            ],
            [
               0.864628198198198,
               0.6996253678244971
            ],
            [
               0.8618256756756755,
               0.6978837998490222
            ],
            [
               0.8590231531531529,
               0.6960710801733117
            ],
            [
               0.8562206306306304,
               0.6942533465299633
            ],
            [
               0.8534181081081078,
               0.6924514328628613
            ],
            [
               0.8506155855855853,
               0.6906150245781643
            ],
            [
               0.8478130630630627,
               0.6886303188383036
            ],
            [
               0.8450105405405401,
               0.6863626476582657
            ],
            [
               0.8422080180180176,
               0.6837197549309633
            ],
            [
               0.839405495495495,
               0.6807105034862508
            ],
            [
               0.8366029729729729,
               0.6774727213620534
            ],
            [
               0.8338004504504504,
               0.674253835595904
            ],
            [
               0.8309979279279278,
               0.6713455535036235
            ],
            [
               0.8281954054054053,
               0.6689924608141501
            ],
            [
               0.8253928828828827,
               0.6673065468433157
            ],
            [
               0.8225903603603602,
               0.6662200553876068
            ],
            [
               0.8197878378378376,
               0.665496819244023
            ],
            [
               0.816985315315315,
               0.6648014558996226
            ],
            [
               0.8141827927927925,
               0.6638041485600681
            ],
            [
               0.8113802702702699,
               0.6622845895954774
            ],
            [
               0.8085777477477474,
               0.660197848887436
            ],
            [
               0.8057752252252248,
               0.6576783220279168
            ],
            [
               0.8029727027027023,
               0.6549808793574388
            ],
            [
               0.8001701801801802,
               0.6523823111673686
            ],
            [
               0.7973676576576576,
               0.6500818284998631
            ],
            [
               0.794565135135135,
               0.6481402679349929
            ],
            [
               0.7917626126126125,
               0.6464828014833041
            ],
            [
               0.7889600900900899,
               0.6449645376158089
            ],
            [
               0.7861575675675674,
               0.6434719880625387
            ],
            [
               0.7833550450450448,
               0.6420164297238243
            ],
            [
               0.7805525225225223,
               0.640775042952407
            ],
            [
               0.7777499999999997,
               0.6400535469919637
            ],
            [
               0.7749474774774772,
               0.6401741320237565
            ],
            [
               0.7721449549549546,
               0.6413239355707709
            ],
            [
               0.769342432432432,
               0.6434200005065122
            ],
            [
               0.7665399099099095,
               0.6460477327539652
            ],
            [
               0.763737387387387,
               0.6485093110884714
            ],
            [
               0.7609348648648648,
               0.6499822223809455
            ],
            [
               0.7581323423423423,
               0.6497482544457398
            ],
            [
               0.7553298198198197,
               0.6474241062601434
            ],
            [
               0.7525272972972972,
               0.6431174873681588
            ],
            [
               0.7497247747747746,
               0.6374511585339122
            ],
            [
               0.7469222522522521,
               0.6314368019032381
            ],
            [
               0.7441197297297295,
               0.626228309186662
            ],
            [
               0.741317207207207,
               0.6228240565623661
            ],
            [
               0.7385146846846844,
               0.6218061490914444
            ],
            [
               0.7357121621621618,
               0.6231946795940957
            ],
            [
               0.7329096396396393,
               0.6264595678309762
            ],
            [
               0.7301071171171167,
               0.6306831278902717
            ],
            [
               0.7273045945945942,
               0.6348196310530687
            ],
            [
               0.7245020720720716,
               0.6379694554570798
            ],
            [
               0.7216995495495495,
               0.6395843535510572
            ],
            [
               0.718897027027027,
               0.6395468031461281
            ],
            [
               0.7160945045045044,
               0.6381107606540068
            ],
            [
               0.7132919819819818,
               0.6357377823043631
            ],
            [
               0.7104894594594593,
               0.6328952875104081
            ],
            [
               0.7076869369369367,
               0.6298917528808037
            ],
            [
               0.7048844144144142,
               0.6268048746167468
            ],
            [
               0.7020818918918916,
               0.6235208024746584
            ],
            [
               0.6992793693693691,
               0.619859704937065
            ],
            [
               0.6964768468468465,
               0.6157309034443006
            ],
            [
               0.693674324324324,
               0.6112510894431877
            ],
            [
               0.6908718018018014,
               0.6067748205847491
            ],
            [
               0.6880692792792789,
               0.6028212942847803
            ],
            [
               0.6852667567567567,
               0.5999220449743663
            ],
            [
               0.6824642342342342,
               0.598445398659245
            ],
            [
               0.6796617117117116,
               0.5984635713089325
            ],
            [
               0.6768591891891891,
               0.59971347610763
            ],
            [
               0.6740566666666665,
               0.6016681575674133
            ],
            [
               0.671254144144144,
               0.603695053021382
            ],
            [
               0.6684516216216214,
               0.6052452074566989
            ],
            [
               0.6656490990990989,
               0.6060061491594009
            ],
            [
               0.6628465765765763,
               0.605964707179502
            ],
            [
               0.6600440540540538,
               0.6053596396892009
            ],
            [
               0.6572415315315312,
               0.6045450718108267
            ],
            [
               0.6544390090090086,
               0.60381905420575
            ],
            [
               0.6516364864864861,
               0.6032845126441028
            ],
            [
               0.6488339639639635,
               0.6027974408995
            ],
            [
               0.6460314414414414,
               0.602023819277241
            ],
            [
               0.6432289189189189,
               0.6005847307090715
            ],
            [
               0.6404263963963963,
               0.5982341920658264
            ],
            [
               0.6376238738738738,
               0.5949995996982014
            ],
            [
               0.6348213513513512,
               0.5912263023435029
            ],
            [
               0.6320188288288286,
               0.5875018893449644
            ],
            [
               0.6292163063063061,
               0.5844801378645519
            ],
            [
               0.6264137837837835,
               0.5826629912409699
            ],
            [
               0.623611261261261,
               0.5822171202995547
            ],
            [
               0.6208087387387384,
               0.582892406364546
            ],
            [
               0.6180062162162159,
               0.5840758309221317
            ],
            [
               0.6152036936936933,
               0.5849675346155658
            ],
            [
               0.6124011711711708,
               0.5848228286521167
            ],
            [
               0.6095986486486482,
               0.5831801675530703
            ],
            [
               0.6067961261261261,
               0.5799992165391366
            ],
            [
               0.6039936036036035,
               0.575663890394988
            ],
            [
               0.601191081081081,
               0.5708517510939537
            ],
            [
               0.5983885585585584,
               0.5663168813195235
            ],
            [
               0.5955860360360359,
               0.5626620213334698
            ],
            [
               0.5927835135135133,
               0.560177246420226
            ],
            [
               0.5899809909909908,
               0.5587964801472359
            ],
            [
               0.5871784684684682,
               0.5581793323122655
            ],
            [
               0.5843759459459457,
               0.5578801987359172
            ],
            [
               0.5815734234234231,
               0.5575359152430259
            ],
            [
               0.5787709009009008,
               0.5569986626191619
            ],
            [
               0.5759683783783782,
               0.5563638158495863
            ],
            [
               0.5731658558558557,
               0.5558843683658574
            ],
            [
               0.5703633333333331,
               0.5558087309760922
            ],
            [
               0.5675608108108106,
               0.5562100808537827
            ],
            [
               0.564758288288288,
               0.5568809479377436
            ],
            [
               0.5619557657657654,
               0.5573437696413476
            ],
            [
               0.5591532432432431,
               0.5569846728280583
            ],
            [
               0.5563507207207206,
               0.5552695071091873
            ],
            [
               0.553548198198198,
               0.5519660637198287
            ],
            [
               0.5507456756756755,
               0.5472880211872398
            ],
            [
               0.5479431531531529,
               0.5418986273967075
            ],
            [
               0.5451406306306303,
               0.5367585207299201
            ],
            [
               0.5423381081081078,
               0.5328566306666556
            ],
            [
               0.5395355855855855,
               0.5309066235040427
            ],
            [
               0.5367330630630629,
               0.5311080927969368
            ],
            [
               0.5339305405405403,
               0.5330548878258841
            ],
            [
               0.5311280180180178,
               0.5358274409952831
            ],
            [
               0.5283254954954952,
               0.5382465689338021
            ],
            [
               0.5255229729729727,
               0.5392128742460189
            ],
            [
               0.5227204504504503,
               0.538026654929209
            ],
            [
               0.5199179279279278,
               0.5345881955046652
            ],
            [
               0.5171154054054052,
               0.5294160291609742
            ],
            [
               0.5143128828828827,
               0.5234787763708006
            ],
            [
               0.5115103603603601,
               0.5178952848133742
            ],
            [
               0.5087078378378376,
               0.5135986018482892
            ],
            [
               0.505905315315315,
               0.5110687076728879
            ],
            [
               0.5031027927927927,
               0.5102144501661199
            ],
            [
               0.5003002702702701,
               0.5104355290894279
            ],
            [
               0.4974977477477476,
               0.5108375196393637
            ],
            [
               0.494695225225225,
               0.5105258733717929
            ],
            [
               0.49189270270270247,
               0.5088834576710326
            ],
            [
               0.4890901801801799,
               0.5057463466777806
            ],
            [
               0.48628765765765736,
               0.5014294829206337
            ],
            [
               0.483485135135135,
               0.49660412176521057
            ],
            [
               0.48068261261261247,
               0.49207553994689696
            ],
            [
               0.4778800900900899,
               0.48853738627215826
            ],
            [
               0.47507756756756736,
               0.48638038459943655
            ],
            [
               0.4722750450450448,
               0.4856092857743764
            ],
            [
               0.46947252252252225,
               0.4858827063432312
            ],
            [
               0.4666699999999997,
               0.48664997014945327
            ],
            [
               0.46386747747747736,
               0.4873308396938159
            ],
            [
               0.4610649549549548,
               0.487476435017955
            ],
            [
               0.45826243243243225,
               0.4868633388580035
            ],
            [
               0.4554599099099097,
               0.48550117714980834
            ],
            [
               0.45265738738738714,
               0.483565682392322
            ],
            [
               0.4498548648648646,
               0.48129302939249874
            ],
            [
               0.44705234234234204,
               0.47887953950581064
            ],
            [
               0.4442498198198197,
               0.4764223449605856
            ],
            [
               0.44144729729729715,
               0.4739161364837795
            ],
            [
               0.4386447747747746,
               0.4712974586762377
            ],
            [
               0.43584225225225204,
               0.4685103390997467
            ],
            [
               0.4330397297297295,
               0.46556147888921284
            ],
            [
               0.43023720720720693,
               0.46254083547280084
            ],
            [
               0.4274346846846844,
               0.45960010856847416
            ],
            [
               0.42463216216216204,
               0.45690010112487744
            ],
            [
               0.4218296396396395,
               0.45455066851822395
            ],
            [
               0.41902711711711693,
               0.45256921030386016
            ],
            [
               0.4162245945945944,
               0.4508750496633698
            ],
            [
               0.4134220720720718,
               0.44932158320817756
            ],
            [
               0.41061954954954927,
               0.44775233778677026
            ],
            [
               0.40781702702702693,
               0.44605747869104506
            ],
            [
               0.4050145045045044,
               0.4442076270364416
            ],
            [
               0.4022119819819818,
               0.44225171699588134
            ],
            [
               0.39940945945945927,
               0.44028085536450673
            ],
            [
               0.3966069369369367,
               0.43837444032519257
            ],
            [
               0.39380441441441416,
               0.43655231106777287
            ],
            [
               0.3910018918918916,
               0.4347543729851304
            ],
            [
               0.3881993693693693,
               0.43285788813031834
            ],
            [
               0.3853968468468467,
               0.43072694099608366
            ],
            [
               0.38259432432432416,
               0.42827478217174214
            ],
            [
               0.3797918018018016,
               0.42551341500699363
            ],
            [
               0.37698927927927905,
               0.4225686122022227
            ],
            [
               0.3741867567567565,
               0.41965124034914103
            ],
            [
               0.37138423423423395,
               0.41699254167789784
            ],
            [
               0.3685817117117116,
               0.41476542383306636
            ],
            [
               0.36577918918918906,
               0.4130202144933084
            ],
            [
               0.3629766666666665,
               0.4116591190880229
            ],
            [
               0.36017414414414395,
               0.4104601732683207
            ],
            [
               0.3573716216216214,
               0.4091437219133149
            ],
            [
               0.35456909909909884,
               0.4074589695559474
            ],
            [
               0.3517665765765763,
               0.40526070989568475
            ],
            [
               0.34896405405405395,
               0.4025497484608544
            ],
            [
               0.3461615315315314,
               0.3994635483207334
            ],
            [
               0.34335900900900884,
               0.3962214625084755
            ],
            [
               0.3405564864864863,
               0.3930450197342033
            ],
            [
               0.33775396396396373,
               0.39008223953093124
            ],
            [
               0.3349514414414412,
               0.38736285835480455
            ],
            [
               0.3321489189189186,
               0.3847995703162615
            ],
            [
               0.3293463963963963,
               0.38223338233224413
            ],
            [
               0.32654387387387374,
               0.37950524397872915
            ],
            [
               0.3237413513513512,
               0.3765270065276899
            ],
            [
               0.3209388288288286,
               0.3733256262529161
            ],
            [
               0.31813630630630607,
               0.3700447586844912
            ],
            [
               0.3153337837837835,
               0.3669034890303139
            ],
            [
               0.31253126126126096,
               0.3641270759989775
            ],
            [
               0.30972873873873863,
               0.3618738057739773
            ],
            [
               0.3069262162162161,
               0.3601823067422991
            ],
            [
               0.3041236936936935,
               0.35895534701416076
            ],
            [
               0.30132117117117097,
               0.35798275930422846
            ],
            [
               0.2985186486486484,
               0.3569929262876852
            ],
            [
               0.29571612612612586,
               0.35571405451273275
            ],
            [
               0.2929136036036035,
               0.3539258968352869
            ],
            [
               0.29011108108108097,
               0.35148916195703195
            ],
            [
               0.2873085585585584,
               0.3483503083086703
            ],
            [
               0.28450603603603586,
               0.34452914772367016
            ],
            [
               0.2817035135135133,
               0.340101657344022
            ],
            [
               0.27890099099099075,
               0.3351888230581894
            ],
            [
               0.2760984684684682,
               0.329955355529315
            ],
            [
               0.27329594594594586,
               0.32461328392707045
            ],
            [
               0.2704934234234233,
               0.31941917495739297
            ],
            [
               0.26769090090090075,
               0.31465343197044354
            ],
            [
               0.2648883783783782,
               0.3105766121489696
            ],
            [
               0.26208585585585564,
               0.30736870210112993
            ],
            [
               0.2592833333333331,
               0.3050682673149056
            ],
            [
               0.25648081081081053,
               0.30353428430023816
            ],
            [
               0.2536782882882882,
               0.3024508142908068
            ],
            [
               0.25087576576576565,
               0.3013832017067989
            ],
            [
               0.2480732432432431,
               0.2998774827136429
            ],
            [
               0.24527072072072054,
               0.29757805912877966
            ],
            [
               0.24246819819819798,
               0.2943288158730184
            ],
            [
               0.23966567567567543,
               0.29022418705017405
            ],
            [
               0.23686315315315287,
               0.2855898731976007
            ],
            [
               0.23406063063063054,
               0.28089432963942146
            ],
            [
               0.23125810810810798,
               0.2766148689565582
            ],
            [
               0.22845558558558543,
               0.2730983954637025
            ],
            [
               0.22565306306306288,
               0.27046041314357555
            ],
            [
               0.22285054054054032,
               0.268555118226384
            ],
            [
               0.22004801801801777,
               0.26702716737380716
            ],
            [
               0.2172454954954952,
               0.2654292501018164
            ],
            [
               0.21444297297297288,
               0.26336775253730005
            ],
            [
               0.21164045045045032,
               0.26062910775378856
            ],
            [
               0.20883792792792777,
               0.257245422486012
            ],
            [
               0.20603540540540521,
               0.25347788092036905
            ],
            [
               0.20323288288288266,
               0.24972369562470192
            ],
            [
               0.2004303603603601,
               0.24637785518065086
            ],
            [
               0.19762783783783777,
               0.2436959926000719
            ],
            [
               0.19482531531531522,
               0.24170425012403154
            ],
            [
               0.19202279279279266,
               0.24018619134299204
            ],
            [
               0.1892202702702701,
               0.23875097491979602
            ],
            [
               0.18641774774774755,
               0.23695989162992087
            ],
            [
               0.183615225225225,
               0.23446908891314822
            ],
            [
               0.18081270270270244,
               0.23114124694706437
            ],
            [
               0.1780101801801801,
               0.22708964470092877
            ],
            [
               0.17520765765765756,
               0.2226406720300591
            ],
            [
               0.172405135135135,
               0.21822768030344583
            ],
            [
               0.16960261261261245,
               0.21425115129170338
            ],
            [
               0.1668000900900899,
               0.2109503408421519
            ],
            [
               0.16399756756756734,
               0.20832682205077485
            ],
            [
               0.16119504504504478,
               0.20614275066023244
            ],
            [
               0.15839252252252245,
               0.20399241616716757
            ],
            [
               0.1555899999999999,
               0.20142287015476143
            ],
            [
               0.15278747747747734,
               0.1980654116901427
            ],
            [
               0.14998495495495479,
               0.19373847902524502
            ],
            [
               0.14718243243243223,
               0.18849365359492126
            ],
            [
               0.14437990990990968,
               0.1825956123863633
            ],
            [
               0.14157738738738712,
               0.17644726590719556
            ],
            [
               0.1387748648648648,
               0.1704863979201791
            ],
            [
               0.13597234234234223,
               0.16508558988115496
            ],
            [
               0.13316981981981968,
               0.1604823261790183
            ],
            [
               0.13036729729729712,
               0.15675367231873388
            ],
            [
               0.12756477477477457,
               0.1538347472634734
            ],
            [
               0.12476225225225201,
               0.1515676175129474
            ],
            [
               0.12195972972972946,
               0.1497609227459777
            ],
            [
               0.11915720720720713,
               0.14824154683280194
            ],
            [
               0.11635468468468457,
               0.1468863293323266
            ],
            [
               0.11355216216216202,
               0.1456307861232093
            ],
            [
               0.11074963963963946,
               0.14445943981589998
            ],
            [
               0.10794711711711691,
               0.14338618742118936
            ],
            [
               0.10514459459459435,
               0.14243266409192096
            ],
            [
               0.1023420720720718,
               0.14160920371572172
            ],
            [
               0.09953954954954947,
               0.14089919601004508
            ],
            [
               0.09673702702702691,
               0.14024565418880797
            ],
            [
               0.09393450450450436,
               0.13953964750684933
            ],
            [
               0.0911319819819818,
               0.1386132357181018
            ],
            [
               0.08832945945945925,
               0.13724263976997841
            ],
            [
               0.08552693693693669,
               0.13516820733344248
            ],
            [
               0.08272441441441436,
               0.13213473002617088
            ],
            [
               0.0799218918918918,
               0.1279490065812261
            ],
            [
               0.07711936936936925,
               0.12254327859442127
            ],
            [
               0.0743168468468467,
               0.11602658483654343
            ],
            [
               0.07151432432432414,
               0.1087044546096812
            ],
            [
               0.06871180180180159,
               0.10105254856375273
            ],
            [
               0.06590927927927903,
               0.09364134715014472
            ],
            [
               0.0631067567567567,
               0.0870237880864903
            ],
            [
               0.060304234234234144,
               0.08161121687201495
            ],
            [
               0.05750171171171159,
               0.0775703650194588
            ],
            [
               0.054699189189189035,
               0.07477210920886146
            ],
            [
               0.05189666666666648,
               0.0728111219543488
            ],
            [
               0.049094144144143925,
               0.07109700335503971
            ],
            [
               0.04629162162162137,
               0.06899732138781539
            ],
            [
               0.04348909909909904,
               0.06599725830301689
            ],
            [
               0.04068657657657648,
               0.06183423566560731
            ],
            [
               0.03788405405405393,
               0.05657121592770564
            ],
            [
               0.035081531531531374,
               0.050588103592178524
            ],
            [
               0.03227900900900882,
               0.04449239452395454
            ],
            [
               0.029476486486486264,
               0.03897174539110776
            ],
            [
               0.02667396396396371,
               0.03462635021576793
            ],
            [
               0.023871441441441377,
               0.03182374109689945
            ],
            [
               0.021068918918918822,
               0.030611819173479604
            ],
            [
               0.018266396396396267,
               0.030709832469165976
            ],
            [
               0.015463873873873712,
               0.03157642235819452
            ],
            [
               0.012661351351351158,
               0.03253453318741173
            ],
            [
               0.009858828828828603,
               0.03291998788492412
            ],
            [
               0.007056306306306048,
               0.03221686661621104
            ],
            [
               0.004253783783783716,
               0.030148740714120936
            ],
            [
               0.0014512612612611608,
               0.026708009993492154
            ],
            [
               -0.001351261261261394,
               0.022122087110623245
            ],
            [
               -0.004153783783783949,
               0.016770539076047197
            ],
            [
               -0.006956306306306503,
               0.011077852502200225
            ],
            [
               -0.009758828828829058,
               0.005410136155430012
            ],
            [
               -0.012561351351351613,
               6.006713615391845e-07
            ],
            [
               -0.015363873873873946,
               -0.005080465413226043
            ],
            [
               -0.0181663963963965,
               -0.009907673699123765
            ],
            [
               -0.020968918918919055,
               -0.014643121604717202
            ],
            [
               -0.02377144144144161,
               -0.019457710860004973
            ],
            [
               -0.026573963963964164,
               -0.024454059045948773
            ],
            [
               -0.02937648648648672,
               -0.029612931863637226
            ],
            [
               -0.03217900900900905,
               -0.03477879091413266
            ],
            [
               -0.03498153153153161,
               -0.03968973489369776
            ],
            [
               -0.03778405405405416,
               -0.04404515393454539
            ],
            [
               -0.040586576576576716,
               -0.04759367978077084
            ],
            [
               -0.04338909909909927,
               -0.050217302263352914
            ],
            [
               -0.046191621621621826,
               -0.05198690034611586
            ],
            [
               -0.04899414414414438,
               -0.05317059609499958
            ],
            [
               -0.05179666666666671,
               -0.05418821090196285
            ],
            [
               -0.05459918918918927,
               -0.05551989070589308
            ],
            [
               -0.05740171171171182,
               -0.05759071749948386
            ],
            [
               -0.06020423423423438,
               -0.06066174454577511
            ],
            [
               -0.06300675675675693,
               -0.06475837393732498
            ],
            [
               -0.06580927927927949,
               -0.06965847390155888
            ],
            [
               -0.06861180180180204,
               -0.07494690435217966
            ],
            [
               -0.07141432432432437,
               -0.0801243515818334
            ],
            [
               -0.07421684684684693,
               -0.08474202131159603
            ],
            [
               -0.07701936936936948,
               -0.08852492417832625
            ],
            [
               -0.07982189189189204,
               -0.09144833562903132
            ],
            [
               -0.0826244144144146,
               -0.09374451117254601
            ],
            [
               -0.08542693693693715,
               -0.09583653925968982
            ],
            [
               -0.0882294594594597,
               -0.0982175185056332
            ],
            [
               -0.09103198198198204,
               -0.10130954942397274
            ],
            [
               -0.09383450450450459,
               -0.10534319158835459
            ],
            [
               -0.09663702702702714,
               -0.11029198405463736
            ],
            [
               -0.0994395495495497,
               -0.11588011565956557
            ],
            [
               -0.10224207207207225,
               -0.12165945706657355
            ],
            [
               -0.10504459459459481,
               -0.12713175487031325
            ],
            [
               -0.10784711711711736,
               -0.1318791882163931
            ],
            [
               -0.1106496396396397,
               -0.1356654948693684
            ],
            [
               -0.11345216216216225,
               -0.1384804941528457
            ],
            [
               -0.1162546846846848,
               -0.14051932712931714
            ],
            [
               -0.11905720720720736,
               -0.1421079092578177
            ],
            [
               -0.12185972972972992,
               -0.14360142262173414
            ],
            [
               -0.12466225225225247,
               -0.14528849842482727
            ],
            [
               -0.12746477477477502,
               -0.1473287617407565
            ],
            [
               -0.13026729729729736,
               -0.14973801721629332
            ],
            [
               -0.1330698198198199,
               -0.1524186378623752
            ],
            [
               -0.13587234234234247,
               -0.1552185798461888
            ],
            [
               -0.13867486486486502,
               -0.15799548164242638
            ],
            [
               -0.14147738738738758,
               -0.16066424546528058
            ],
            [
               -0.14427990990991013,
               -0.1632157421049497
            ],
            [
               -0.14708243243243246,
               -0.16570667677714734
            ],
            [
               -0.14988495495495502,
               -0.16823120154087146
            ],
            [
               -0.15268747747747757,
               -0.17088966006218864
            ],
            [
               -0.15549000000000013,
               -0.17376756637768764
            ],
            [
               -0.15829252252252268,
               -0.17693019035386226
            ],
            [
               -0.16109504504504524,
               -0.18042878746371926
            ],
            [
               -0.1638975675675678,
               -0.18430795905970165
            ],
            [
               -0.16670009009009013,
               -0.18860294337852712
            ],
            [
               -0.16950261261261268,
               -0.19332126814706363
            ],
            [
               -0.17230513513513523,
               -0.19841271791970727
            ],
            [
               -0.1751076576576578,
               -0.2037406350723232
            ],
            [
               -0.17791018018018034,
               -0.20907170588952462
            ],
            [
               -0.1807127027027029,
               -0.21409790852756694
            ],
            [
               -0.18351522522522545,
               -0.21849363232028107
            ],
            [
               -0.1863177477477478,
               -0.22199670479203737
            ],
            [
               -0.18912027027027034,
               -0.2244897262002048
            ],
            [
               -0.1919227927927929,
               -0.2260531055088315
            ],
            [
               -0.19472531531531545,
               -0.22696655822524636
            ],
            [
               -0.197527837837838,
               -0.22765081930875763
            ],
            [
               -0.20033036036036056,
               -0.22856135666937272
            ],
            [
               -0.20313288288288311,
               -0.23006395731648432
            ],
            [
               -0.20593540540540545,
               -0.23233129072958025
            ],
            [
               -0.208737927927928,
               -0.23529572666988918
            ],
            [
               -0.21154045045045056,
               -0.2386770789017123
            ],
            [
               -0.2143429729729731,
               -0.2420795497677628
            ],
            [
               -0.21714549549549567,
               -0.2451281362232628
            ],
            [
               -0.21994801801801822,
               -0.24759969312928387
            ],
            [
               -0.22275054054054078,
               -0.2495036014068538
            ],
            [
               -0.2255530630630631,
               -0.2510824505904008
            ],
            [
               -0.22835558558558566,
               -0.25272965873254927
            ],
            [
               -0.23115810810810822,
               -0.2548497109109883
            ],
            [
               -0.23396063063063077,
               -0.2577077078772485
            ],
            [
               -0.23676315315315333,
               -0.26132050865711254
            ],
            [
               -0.23956567567567588,
               -0.2654293892901699
            ],
            [
               -0.24236819819819821,
               -0.2695675007991689
            ],
            [
               -0.24517072072072077,
               -0.2732032844700655
            ],
            [
               -0.24797324324324332,
               -0.27591435400547515
            ],
            [
               -0.2507757657657659,
               -0.27753452438897075
            ],
            [
               -0.25357828828828843,
               -0.2782240695396391
            ],
            [
               -0.256380810810811,
               -0.27843776768421125
            ],
            [
               -0.25918333333333354,
               -0.2787987568615248
            ],
            [
               -0.2619858558558559,
               -0.27991738678264055
            ],
            [
               -0.26478837837837843,
               -0.28221252023868304
            ],
            [
               -0.267590900900901,
               -0.28579188196994776
            ],
            [
               -0.27039342342342354,
               -0.2904283977201224
            ],
            [
               -0.2731959459459461,
               -0.29563777350736453
            ],
            [
               -0.27599846846846865,
               -0.3008296758391731
            ],
            [
               -0.2788009909909912,
               -0.30548192250038475
            ],
            [
               -0.28160351351351354,
               -0.30928164040552253
            ],
            [
               -0.2844060360360361,
               -0.31219079143959494
            ],
            [
               -0.28720855855855865,
               -0.3144206556649384
            ],
            [
               -0.2900110810810812,
               -0.3163310085761848
            ],
            [
               -0.29281360360360376,
               -0.3182939490673058
            ],
            [
               -0.2956161261261263,
               -0.3205715029832463
            ],
            [
               -0.29841864864864887,
               -0.3232476900021205
            ],
            [
               -0.3012211711711712,
               -0.32623347870019903
            ],
            [
               -0.30402369369369375,
               -0.3293355500396351
            ],
            [
               -0.3068262162162163,
               -0.33235720089040044
            ],
            [
               -0.30962873873873886,
               -0.3351900458033903
            ],
            [
               -0.3124312612612614,
               -0.33786139451156993
            ],
            [
               -0.31523378378378397,
               -0.3405212916558823
            ],
            [
               -0.3180363063063065,
               -0.34337749141188745
            ],
            [
               -0.32083882882882886,
               -0.34660667817393376
            ],
            [
               -0.3236413513513514,
               -0.3502784846045246
            ],
            [
               -0.32644387387387397,
               -0.3543224513729133
            ],
            [
               -0.3292463963963965,
               -0.35854988492830153
            ],
            [
               -0.3320489189189191,
               -0.3627200102657022
            ],
            [
               -0.33485144144144163,
               -0.36662193483622685
            ],
            [
               -0.3376539639639642,
               -0.37013790010809555
            ],
            [
               -0.3404564864864865,
               -0.3732615673083314
            ],
            [
               -0.3432590090090091,
               -0.37606443149842894
            ],
            [
               -0.34606153153153163,
               -0.378626147367484
            ],
            [
               -0.3488640540540542,
               -0.38096130938917183
            ],
            [
               -0.35166657657657674,
               -0.38297887874941483
            ],
            [
               -0.3544690990990993,
               -0.38449880701563277
            ],
            [
               -0.3572716216216216,
               -0.3853273343171164
            ],
            [
               -0.3600741441441442,
               -0.3853665844638293
            ],
            [
               -0.36287666666666674,
               -0.3847157142988331
            ],
            [
               -0.3656791891891893,
               -0.38371798740135077
            ],
            [
               -0.36848171171171185,
               -0.3829232271253147
            ],
            [
               -0.3712842342342344,
               -0.38296389590466506
            ],
            [
               -0.37408675675675696,
               -0.38437574990165824
            ],
            [
               -0.3768892792792793,
               -0.3874186602161036
            ],
            [
               -0.37969180180180184,
               -0.3919599575193553
            ],
            [
               -0.3824943243243244,
               -0.39746762082505505
            ],
            [
               -0.38529684684684695,
               -0.40312751493015375
            ],
            [
               -0.3880993693693695,
               -0.408058114523568
            ],
            [
               -0.39090189189189206,
               -0.4115614811684395
            ],
            [
               -0.3937044144144146,
               -0.4133330301741929
            ],
            [
               -0.39650693693693695,
               -0.4135613929434817
            ],
            [
               -0.3993094594594595,
               -0.4128816973802766
            ],
            [
               -0.40211198198198206,
               -0.41219110823700267
            ],
            [
               -0.4049145045045046,
               -0.41237983679724755
            ],
            [
               -0.40771702702702717,
               -0.4140593388791972
            ],
            [
               -0.4105195495495496,
               -0.41737228916753155
            ],
            [
               -0.41332207207207217,
               -0.421944674077706
            ],
            [
               -0.4161245945945947,
               -0.42699643477810956
            ],
            [
               -0.4189271171171173,
               -0.4315775045715201
            ],
            [
               -0.4217296396396397,
               -0.43485675260259427
            ],
            [
               -0.4245321621621623,
               -0.4363748935361206
            ],
            [
               -0.42733468468468483,
               -0.4361840285226106
            ],
            [
               -0.4301372072072073,
               -0.434832232798682
            ],
            [
               -0.4329397297297298,
               -0.4331998693447975
            ],
            [
               -0.4357422522522524,
               -0.43223963504584695
            ],
            [
               -0.4385447747747748,
               -0.4327005418239309
            ],
            [
               -0.4413472972972974,
               -0.4349187148689567
            ],
            [
               -0.44414981981981994,
               -0.43873500983066616
            ],
            [
               -0.4469523423423425,
               -0.4435590476017034
            ],
            [
               -0.44975486486486493,
               -0.4485545805772173
            ],
            [
               -0.4525573873873875,
               -0.4528861373672065
            ],
            [
               -0.45535990990991004,
               -0.455951908782428
            ],
            [
               -0.4581624324324325,
               -0.45753630258518474
            ],
            [
               -0.46096495495495504,
               -0.4578434678378014
            ],
            [
               -0.4637674774774776,
               -0.4574105739380242
            ],
            [
               -0.46657000000000015,
               -0.4569346531613717
            ],
            [
               -0.4693725225225226,
               -0.457069001397832
            ],
            [
               -0.47217504504504515,
               -0.4582489195855508
            ],
            [
               -0.4749775675675677,
               -0.46059255002006627
            ],
            [
               -0.47778009009009015,
               -0.4638966849807096
            ],
            [
               -0.4805826126126127,
               -0.46771864804209495
            ],
            [
               -0.48338513513513526,
               -0.47151248804337864
            ],
            [
               -0.4861876576576578,
               -0.4747767405529948
            ],
            [
               -0.48899018018018026,
               -0.4771735101863256
            ],
            [
               -0.4917927027027028,
               -0.47859195598063287
            ],
            [
               -0.49459522522522537,
               -0.4791479461210979
            ],
            [
               -0.4973977477477478,
               -0.4791295224368912
            ],
            [
               -0.5002002702702704,
               -0.47891003716665415
            ],
            [
               -0.5030027927927929,
               -0.47885511477294807
            ],
            [
               -0.5058053153153154,
               -0.4792464107272376
            ],
            [
               -0.5086078378378379,
               -0.4802369401500316
            ],
            [
               -0.5114103603603605,
               -0.4818427486476383
            ],
            [
               -0.514212882882883,
               -0.4839667079710773
            ],
            [
               -0.5170154054054055,
               -0.48644395206999913
            ],
            [
               -0.519817927927928,
               -0.48909545003480925
            ],
            [
               -0.5226204504504506,
               -0.4917761573112711
            ],
            [
               -0.525422972972973,
               -0.49440652204761615
            ],
            [
               -0.5282254954954956,
               -0.4969803308567885
            ],
            [
               -0.5310280180180181,
               -0.4995475024652609
            ],
            [
               -0.5338305405405407,
               -0.5021768272960978
            ],
            [
               -0.5366330630630631,
               -0.5049096751953024
            ],
            [
               -0.5394355855855857,
               -0.5077197180285984
            ],
            [
               -0.5422381081081082,
               -0.5104939941311291
            ],
            [
               -0.5450406306306307,
               -0.5130460583556503
            ],
            [
               -0.5478431531531532,
               -0.5151627971229225
            ],
            [
               -0.5506456756756758,
               -0.5166748342338334
            ],
            [
               -0.5534481981981982,
               -0.5175299262862737
            ],
            [
               -0.5562507207207208,
               -0.5178434452321975
            ],
            [
               -0.5590532432432433,
               -0.5179030315781623
            ],
            [
               -0.5618557657657659,
               -0.5181163529613279
            ],
            [
               -0.5646582882882883,
               -0.5189089689096426
            ],
            [
               -0.5674608108108109,
               -0.5205981052230333
            ],
            [
               -0.5702633333333335,
               -0.523280961842102
            ],
            [
               -0.5730658558558559,
               -0.5267773946869989
            ],
            [
               -0.5758683783783785,
               -0.5306541845642921
            ],
            [
               -0.578670900900901,
               -0.5343341119652807
            ],
            [
               -0.5814734234234236,
               -0.5372646345669745
            ],
            [
               -0.584275945945946,
               -0.5390975613656975
            ],
            [
               -0.5870784684684686,
               -0.5398215641773056
            ],
            [
               -0.5898809909909911,
               -0.539798616120083
            ],
            [
               -0.5926835135135136,
               -0.5396823652231124
            ],
            [
               -0.5954860360360361,
               -0.5402335901063903
            ],
            [
               -0.5982885585585587,
               -0.5420834959639634
            ],
            [
               -0.6010910810810811,
               -0.5455173894163304
            ],
            [
               -0.6038936036036037,
               -0.5503506272498724
            ],
            [
               -0.6066961261261262,
               -0.5559440860887152
            ],
            [
               -0.6094986486486488,
               -0.5613642649339714
            ],
            [
               -0.6123011711711712,
               -0.5656464491883642
            ],
            [
               -0.6151036936936938,
               -0.5680834623183657
            ],
            [
               -0.6179062162162163,
               -0.5684500132759838
            ],
            [
               -0.6207087387387388,
               -0.5670889241522967
            ],
            [
               -0.6235112612612613,
               -0.564826587411954
            ],
            [
               -0.6263137837837839,
               -0.5627383469956007
            ],
            [
               -0.6291163063063064,
               -0.561832989667872
            ],
            [
               -0.6319188288288289,
               -0.562753040126241
            ],
            [
               -0.6347213513513514,
               -0.5655844370768104
            ],
            [
               -0.637523873873874,
               -0.5698357388773123
            ],
            [
               -0.6403263963963964,
               -0.5745936866686432
            ],
            [
               -0.643128918918919,
               -0.5788059812414357
            ],
            [
               -0.6459314414414415,
               -0.581601877935664
            ],
            [
               -0.6487339639639641,
               -0.5825499851906146
            ],
            [
               -0.6515364864864865,
               -0.5817741643252592
            ],
            [
               -0.6543390090090091,
               -0.5798954213046035
            ],
            [
               -0.6571415315315317,
               -0.5778243631170543
            ],
            [
               -0.6599440540540541,
               -0.5764761783310997
            ],
            [
               -0.6627465765765767,
               -0.5765024949341069
            ],
            [
               -0.6655490990990992,
               -0.5781248184241048
            ],
            [
               -0.6683516216216216,
               -0.5811165365699382
            ],
            [
               -0.6711541441441442,
               -0.5849282522972445
            ],
            [
               -0.6739566666666668,
               -0.588902832125034
            ],
            [
               -0.6767591891891893,
               -0.5924987500279153
            ],
            [
               -0.6795617117117118,
               -0.595442289023479
            ],
            [
               -0.6823642342342343,
               -0.597759477521355
            ],
            [
               -0.6851667567567569,
               -0.5996857467111774
            ],
            [
               -0.6879692792792793,
               -0.6014977642577202
            ],
            [
               -0.6907718018018019,
               -0.6033406804918646
            ],
            [
               -0.6935743243243244,
               -0.6051246033641091
            ],
            [
               -0.696376846846847,
               -0.6065363325183182
            ],
            [
               -0.6991793693693694,
               -0.607166512032002
            ],
            [
               -0.701981891891892,
               -0.6067054585013423
            ],
            [
               -0.7047844144144145,
               -0.6051306548389201
            ],
            [
               -0.707586936936937,
               -0.602807109008207
            ],
            [
               -0.7103894594594595,
               -0.6004500504009607
            ],
            [
               -0.7131919819819821,
               -0.5989483368251918
            ],
            [
               -0.7159945045045045,
               -0.5990991984742773
            ],
            [
               -0.7187970270270271,
               -0.6013415160493152
            ],
            [
               -0.7215995495495496,
               -0.6055817455299102
            ],
            [
               -0.7244020720720722,
               -0.6111801014822718
            ],
            [
               -0.7272045945945946,
               -0.617112757556034
            ],
            [
               -0.7300071171171172,
               -0.6222659455720931
            ],
            [
               -0.7328096396396397,
               -0.6257706360451254
            ],
            [
               -0.7356121621621622,
               -0.6272688410238756
            ],
            [
               -0.7384146846846847,
               -0.6270215527345389
            ],
            [
               -0.7412172072072073,
               -0.6258184840759573
            ],
            [
               -0.7440197297297299,
               -0.6247148115219092
            ],
            [
               -0.7468222522522523,
               -0.6246782947018812
            ],
            [
               -0.7496247747747748,
               -0.6262616451689058
            ],
            [
               -0.7524272972972974,
               -0.6294087521129506
            ],
            [
               -0.7552298198198198,
               -0.633460864696707
            ],
            [
               -0.7580323423423424,
               -0.6373638164779711
            ],
            [
               -0.760834864864865,
               -0.6400112656475507
            ],
            [
               -0.7636373873873875,
               -0.6406136312776924
            ],
            [
               -0.76643990990991,
               -0.6389730041080828
            ],
            [
               -0.7692424324324325,
               -0.6355739894612875
            ],
            [
               -0.7720449549549551,
               -0.6314594642634961
            ],
            [
               -0.7748474774774775,
               -0.6279292321638008
            ],
            [
               -0.7776500000000001,
               -0.6261560231721834
            ],
            [
               -0.7804525225225226,
               -0.6268390068884868
            ],
            [
               -0.7832550450450451,
               -0.6300020273961016
            ],
            [
               -0.7860575675675676,
               -0.6349968870293221
            ],
            [
               -0.7888600900900902,
               -0.6407068841094641
            ],
            [
               -0.7916626126126127,
               -0.6458836837692457
            ],
            [
               -0.7944651351351352,
               -0.649511206696954
            ],
            [
               -0.7972676576576577,
               -0.6510854101483676
            ],
            [
               -0.8000701801801803,
               -0.6507289686591091
            ],
            [
               -0.8028727027027027,
               -0.6491140781983864
            ],
            [
               -0.8056752252252253,
               -0.6472267608203117
            ],
            [
               -0.8084777477477478,
               -0.6460528709350952
            ],
            [
               -0.8112802702702704,
               -0.6462853901896985
            ],
            [
               -0.8140827927927928,
               -0.6481399090787445
            ],
            [
               -0.8168853153153154,
               -0.6513262840526957
            ],
            [
               -0.8196878378378379,
               -0.6551732165934445
            ],
            [
               -0.8224903603603604,
               -0.6588558979111732
            ],
            [
               -0.8252928828828829,
               -0.6616492819561879
            ],
            [
               -0.8280954054054055,
               -0.6631282948220307
            ],
            [
               -0.8308979279279279,
               -0.6632596988833757
            ],
            [
               -0.8337004504504505,
               -0.662368953570345
            ],
            [
               -0.836502972972973,
               -0.6610056622632687
            ],
            [
               -0.8393054954954956,
               -0.6597600896788454
            ],
            [
               -0.842108018018018,
               -0.6590926033086075
            ],
            [
               -0.8449105405405406,
               -0.6592266420426978
            ],
            [
               -0.8477130630630632,
               -0.6601296733072897
            ],
            [
               -0.8505155855855856,
               -0.6615756112708284
            ],
            [
               -0.8533181081081082,
               -0.6632569620836957
            ],
            [
               -0.8561206306306307,
               -0.6649031559214018
            ],
            [
               -0.8589231531531533,
               -0.6663654743869207
            ],
            [
               -0.8617256756756757,
               -0.6676455165690038
            ],
            [
               -0.8645281981981983,
               -0.6688662188967496
            ],
            [
               -0.8673307207207208,
               -0.6702039332988678
            ],
            [
               -0.8701332432432433,
               -0.671810680605831
            ],
            [
               -0.8729357657657658,
               -0.6737549310193438
            ],
            [
               -0.8757382882882884,
               -0.6759988573182292
            ],
            [
               -0.8785408108108108,
               -0.6784148437975321
            ],
            [
               -0.8813433333333334,
               -0.6808300625305512
            ],
            [
               -0.8841458558558559,
               -0.6830799209000142
            ],
            [
               -0.8869483783783785,
               -0.6850511640392474
            ],
            [
               -0.8897509009009009,
               -0.686702250819339
            ],
            [
               -0.8925534234234235,
               -0.6880588156495477
            ],
            [
               -0.895355945945946,
               -0.6891912971004426
            ],
            [
               -0.8981584684684685,
               -0.690186789054104
            ],
            [
               -0.900960990990991,
               -0.6911265719013877
            ],
            [
               -0.9037635135135136,
               -0.6920756786367148
            ],
            [
               -0.9065660360360361,
               -0.6930839846112853
            ],
            [
               -0.9093685585585587,
               -0.694192830746517
            ],
            [
               -0.9121710810810811,
               -0.6954393464814959
            ],
            [
               -0.9149736036036036,
               -0.6968529328110875
            ],
            [
               -0.9177761261261261,
               -0.6984434741855876
            ],
            [
               -0.9205786486486487,
               -0.7001862855467527
            ],
            [
               -0.9233811711711712,
               -0.7020120162722621
            ],
            [
               -0.9261836936936938,
               -0.7038091778527589
            ],
            [
               -0.9289862162162162,
               -0.7054427091255489
            ],
            [
               -0.9317887387387388,
               -0.7067856791629756
            ],
            [
               -0.9345912612612612,
               -0.7077553764084972
            ],
            [
               -0.9373937837837838,
               -0.7083420397068427
            ],
            [
               -0.9401963063063064,
               -0.7086196826788709
            ],
            [
               -0.9429988288288289,
               -0.7087336035827672
            ],
            [
               -0.9458013513513515,
               -0.7088665416640227
            ],
            [
               -0.9486038738738739,
               -0.709192497078128
            ],
            [
               -0.9514063963963965,
               -0.709831541395465
            ],
            [
               -0.9542089189189189,
               -0.7108190431219079
            ],
            [
               -0.9570114414414415,
               -0.7120985972289477
            ],
            [
               -0.959813963963964,
               -0.7135409541429343
            ],
            [
               -0.9626164864864866,
               -0.714983634533036
            ],
            [
               -0.9654190090090091,
               -0.7162800184714204
            ],
            [
               -0.9682215315315316,
               -0.7173441752159553
            ],
            [
               -0.9710240540540541,
               -0.7181790939084844
            ],
            [
               -0.9738265765765766,
               -0.7188806520574806
            ],
            [
               -0.9766290990990991,
               -0.7196161303547302
            ],
            [
               -0.9794316216216217,
               -0.7205825416791112
            ],
            [
               -0.9822341441441442,
               -0.7219548995631735
            ],
            [
               -0.9850366666666668,
               -0.7238368071162151
            ],
            [
               -0.9878391891891892,
               -0.7262251202386469
            ],
            [
               -0.9906417117117118,
               -0.7289972807356093
            ],
            [
               -0.9934442342342342,
               -0.7319250073947943
            ],
            [
               -0.9962467567567568,
               -0.7347123748728808
            ],
            [
               -0.9990492792792793,
               -0.7370509584268434
            ],
            [
               -1.0018518018018019,
               -0.7386806889260995
            ],
            [
               -1.0046543243243244,
               -0.7394432173094241
            ],
            [
               -1.0074568468468468,
               -0.7393155199536172
            ],
            [
               -1.0102593693693693,
               -0.738415306168388
            ],
            [
               -1.0130618918918919,
               -0.7369759879935172
            ],
            [
               -1.0158644144144144,
               -0.7352963023747301
            ],
            [
               -1.018666936936937,
               -0.7336763456964679
            ],
            [
               -1.0214694594594596,
               -0.7323558581690055
            ],
            [
               -1.024271981981982,
               -0.7314705955637513
            ],
            [
               -1.0270745045045047,
               -0.7310380931791249
            ],
            [
               -1.029877027027027,
               -0.7309759805515481
            ],
            [
               -1.0326795495495495,
               -0.731146453295056
            ],
            [
               -1.035482072072072,
               -0.731412479682052
            ],
            [
               -1.0382845945945947,
               -0.7316875431690963
            ],
            [
               -1.0410871171171172,
               -0.7319627454402522
            ],
            [
               -1.0438896396396395,
               -0.732302604571935
            ],
            [
               -1.046692162162162,
               -0.7328116263787916
            ],
            [
               -1.0494946846846847,
               -0.733584134168761
            ],
            [
               -1.0522972072072072,
               -0.7346561994884351
            ],
            [
               -1.0550997297297298,
               -0.7359783060207579
            ],
            [
               -1.0579022522522523,
               -0.7374202977352076
            ],
            [
               -1.0607047747747749,
               -0.7388084091596758
            ],
            [
               -1.0635072972972974,
               -0.7399818293902098
            ],
            [
               -1.06630981981982,
               -0.7408478993273886
            ],
            [
               -1.0691123423423423,
               -0.7414141073513325
            ],
            [
               -1.0719148648648649,
               -0.7417824261462413
            ],
            [
               -1.0747173873873874,
               -0.7421050622237071
            ],
            [
               -1.07751990990991,
               -0.7425157331394228
            ],
            [
               -1.0803224324324325,
               -0.7430615785458605
            ],
            [
               -1.0831249549549549,
               -0.7436632594404717
            ],
            [
               -1.0859274774774774,
               -0.7441230418612215
            ],
            [
               -1.08873,
               -0.7441846871302447
            ],
            [
               -1.0915325225225225,
               -0.7436299577124623
            ],
            [
               -1.094335045045045,
               -0.7423811881101221
            ],
            [
               -1.0971375675675676,
               -0.7405735346138982
            ],
            [
               -1.0999400900900902,
               -0.7385670710452816
            ],
            [
               -1.1027426126126127,
               -0.7368864749954633
            ],
            [
               -1.1055451351351353,
               -0.7360992911796784
            ],
            [
               -1.1083476576576576,
               -0.7366649967700964
            ],
            [
               -1.1111501801801802,
               -0.7387989462399784
            ],
            [
               -1.1139527027027027,
               -0.7423932577993848
            ],
            [
               -1.1167552252252253,
               -0.7470209258030738
            ],
            [
               -1.1195577477477479,
               -0.7520247224306669
            ],
            [
               -1.1223602702702702,
               -0.7566667802868721
            ],
            [
               -1.1251627927927927,
               -0.7602965886580708
            ],
            [
               -1.1279653153153153,
               -0.7624904912758099
            ],
            [
               -1.1307678378378379,
               -0.763126064344051
            ],
            [
               -1.1335703603603604,
               -0.7623762958036013
            ],
            [
               -1.136372882882883,
               -0.7606337711112541
            ],
            [
               -1.1391754054054055,
               -0.75839541913501
            ],
            [
               -1.141977927927928,
               -0.756147025845398
            ],
            [
               -1.1447804504504504,
               -0.7542812504726246
            ],
            [
               -1.147582972972973,
               -0.7530660095804651
            ],
            [
               -1.1503854954954955,
               -0.7526586715934762
            ],
            [
               -1.153188018018018,
               -0.7531439075833859
            ],
            [
               -1.1559905405405406,
               -0.7545660314368334
            ],
            [
               -1.1587930630630632,
               -0.7569327954314495
            ],
            [
               -1.1615955855855855,
               -0.7601842354171948
            ],
            [
               -1.164398108108108,
               -0.7641403749778348
            ],
            [
               -1.1672006306306306,
               -0.7684568392770394
            ],
            [
               -1.1700031531531532,
               -0.7726207944976573
            ],
            [
               -1.1728056756756757,
               -0.7760086554728725
            ],
            [
               -1.1756081981981983,
               -0.7780048493369012
            ],
            [
               -1.1784107207207208,
               -0.7781554380022404
            ],
            [
               -1.1812132432432432,
               -0.7763113724014126
            ],
            [
               -1.1840157657657657,
               -0.7727116677866008
            ],
            [
               -1.1868182882882883,
               -0.7679700760837622
            ],
            [
               -1.1896208108108108,
               -0.7629567314436694
            ],
            [
               -1.1924233333333334,
               -0.7585999971804003
            ],
            [
               -1.195225855855856,
               -0.7556618567998024
            ],
            [
               -1.1980283783783783,
               -0.7545524602993892
            ],
            [
               -1.2008309009009008,
               -0.7552406570834338
            ],
            [
               -1.2036334234234234,
               -0.7572894046654153
            ],
            [
               -1.206435945945946,
               -0.7600064435562606
            ],
            [
               -1.2092384684684685,
               -0.7626641325457533
            ],
            [
               -1.212040990990991,
               -0.764720109522991
            ],
            [
               -1.2148435135135136,
               -0.7659701908753853
            ],
            [
               -1.2176460360360362,
               -0.7665870380927253
            ],
            [
               -1.2204485585585585,
               -0.767035412492032
            ],
            [
               -1.223251081081081,
               -0.7678949098646535
            ],
            [
               -1.2260536036036036,
               -0.7696505258543451
            ],
            [
               -1.2288561261261262,
               -0.7725204634789808
            ],
            [
               -1.2316586486486487,
               -0.7763764431277858
            ],
            [
               -1.2344611711711713,
               -0.7807795267143978
            ],
            [
               -1.2372636936936936,
               -0.7851153597397069
            ],
            [
               -1.2400662162162162,
               -0.7887801998422155
            ],
            [
               -1.2428687387387387,
               -0.7913540885919055
            ],
            [
               -1.2456712612612613,
               -0.7927047297310927
            ],
            [
               -1.2484737837837838,
               -0.7929919516650137
            ],
            [
               -1.2512763063063064,
               -0.7925783471879093
            ],
            [
               -1.254078828828829,
               -0.7918840109979475
            ],
            [
               -1.2568813513513515,
               -0.7912409279906729
            ],
            [
               -1.2596838738738738,
               -0.7907996541289057
            ],
            [
               -1.2624863963963964,
               -0.7905190750649704
            ],
            [
               -1.265288918918919,
               -0.790237580952849
            ],
            [
               -1.2680914414414415,
               -0.7897929794809087
            ],
            [
               -1.270893963963964,
               -0.7891402048382852
            ],
            [
               -1.2736964864864866,
               -0.7884169298590524
            ],
            [
               -1.276499009009009,
               -0.7879270450393281
            ],
            [
               -1.2793015315315315,
               -0.7880433070222783
            ],
            [
               -1.282104054054054,
               -0.7890618308672985
            ],
            [
               -1.2849065765765766,
               -0.7910610720627618
            ],
            [
               -1.2877090990990991,
               -0.7938191921615223
            ],
            [
               -1.2905116216216217,
               -0.7968255931183539
            ],
            [
               -1.2933141441441443,
               -0.7993911671113538
            ],
            [
               -1.2961166666666666,
               -0.8008282613881506
            ],
            [
               -1.2989191891891891,
               -0.8006470583987453
            ],
            [
               -1.3017217117117117,
               -0.7987082650684272
            ],
            [
               -1.3045242342342342,
               -0.7952848235488628
            ],
            [
               -1.3073267567567568,
               -0.7910132266407481
            ],
            [
               -1.3101292792792794,
               -0.786748434838521
            ],
            [
               -1.312931801801802,
               -0.78336433317139
            ],
            [
               -1.3157343243243242,
               -0.7815554386275709
            ],
            [
               -1.3185368468468468,
               -0.7816916475440248
            ],
            [
               -1.3213393693693694,
               -0.7837587493965346
            ],
            [
               -1.324141891891892,
               -0.7873905892679363
            ],
            [
               -1.3269444144144145,
               -0.7919734201103643
            ],
            [
               -1.329746936936937,
               -0.7967869827318568
            ],
            [
               -1.3325494594594596,
               -0.8011439615099671
            ],
            [
               -1.335351981981982,
               -0.8044984653219682
            ],
            [
               -1.3381545045045045,
               -0.8065098357578706
            ],
            [
               -1.340957027027027,
               -0.8070635343948656
            ],
            [
               -1.3437595495495496,
               -0.8062604620239253
            ],
            [
               -1.3465620720720721,
               -0.8043874930727668
            ],
            [
               -1.3493645945945947,
               -0.8018768787802693
            ],
            [
               -1.352167117117117,
               -0.7992549567615235
            ],
            [
               -1.3549696396396396,
               -0.7970763968375014
            ],
            [
               -1.3577721621621621,
               -0.7958422844099127
            ],
            [
               -1.3605746846846847,
               -0.7959085368865915
            ],
            [
               -1.3633772072072072,
               -0.7974018085080512
            ],
            [
               -1.3661797297297298,
               -0.8001675225858691
            ],
            [
               -1.3689822522522523,
               -0.8037738544432933
            ],
            [
               -1.3717847747747747,
               -0.8075842279849708
            ],
            [
               -1.3745872972972972,
               -0.8108913814391856
            ],
            [
               -1.3773898198198198,
               -0.8130844694523522
            ],
            [
               -1.3801923423423423,
               -0.8138050547685121
            ],
            [
               -1.382994864864865,
               -0.8130450919236327
            ],
            [
               -1.3857973873873874,
               -0.8111529670597961
            ],
            [
               -1.38859990990991,
               -0.8087396065519434
            ],
            [
               -1.3914024324324323,
               -0.8065077990312726
            ],
            [
               -1.394204954954955,
               -0.8050537833165197
            ],
            [
               -1.3970074774774774,
               -0.8047014618864645
            ],
            [
               -1.39981,
               -0.8054214512631963
            ]
         ]
      }
   ]
}
