# Supplementary material for: Isolation of a planar π-aromatic Bi5− ring in a cobalt-based inverse-sandwich-type complex
Source: Nat Chem. 2025 Jan 20;17(4):547–55. doi: 10.1038/s41557-024-01713-8 (PMC11964920; doi:10.1038/s41557-024-01713-8)
Supplement: Supplementary file 4 — Original magnetic data of compound 1 and origin file of Fig. 3. [file 41557_2024_1713_MOESM4_ESM.zip › sr_and_T/34.csv]

comment	corrected Loops
temperature	1.3
sr	0.016
angle	0
trans	0
B	M
-1.3999	-0.7875552085630952
-1.3970974974974975	-0.7874042683645222
-1.394294994994995	-0.7873524381992012
-1.3914924924924925	-0.7873847744518154
-1.3886899899899898	-0.7874842855468396
-1.3858874874874874	-0.7876325756350759
-1.3830849849849849	-0.7878105259344896
-1.3802824824824824	-0.7879989879550002
-1.37747997997998	-0.7881794625757348
-1.3746774774774775	-0.7883347396816816
-1.371874974974975	-0.788449474776179
-1.3690724724724723	-0.7885106815996317
-1.3662699699699699	-0.7885081232011584
-1.3634674674674674	-0.7884345879944956
-1.360664964964965	-0.7882860419220978
-1.3578624624624624	-0.7880616527711237
-1.35505995995996	-0.7877636877379659
-1.3522574574574573	-0.7873972903247084
-1.3494549549549548	-0.7869701473741106
-1.3466524524524524	-0.7864920613227282
-1.3438499499499499	-0.7859744464051228
-1.3410474474474474	-0.7854297704313367
-1.338244944944945	-0.7848709657703712
-1.3354424424424425	-0.7843108342251426
-1.3326399399399398	-0.7837614705381497
-1.3298374374374373	-0.7832337283209541
-1.3270349349349349	-0.7827367502936535
-1.3242324324324324	-0.7822775819306982
-1.32142992992993	-0.7818608840501966
-1.3186274274274274	-0.781488755699902
-1.3158249249249248	-0.7811606740544745
-1.3130224224224223	-0.78087355313404
-1.3102199199199198	-0.7806219181831484
-1.3074174174174173	-0.7803981877146482
-1.3046149149149149	-0.7801930507220998
-1.3018124124124124	-0.7799959225812334
-1.29900990990991	-0.7797954598590693
-1.2962074074074073	-0.7795801117644727
-1.2934049049049048	-0.7793386844090573
-1.2906024024024023	-0.7790608934680399
-1.2877998998998998	-0.7787378812623311
-1.2849973973973974	-0.7783626757102011
-1.282194894894895	-0.7779305709627353
-1.2793923923923924	-0.7774394127471904
-1.2765898898898898	-0.7768897753665192
-1.2737873873873873	-0.7762850217825177
-1.2709848848848848	-0.775631243061889
-1.2681823823823823	-0.7749370784907514
-1.2653798798798799	-0.7742134226578594
-1.2625773773773774	-0.7734730305646793
-1.259774874874875	-0.7727300361451532
-1.2569723723723722	-0.7719994032902606
-1.2541698698698698	-0.7712963314174901
-1.2513673673673673	-0.7706356396789946
-1.2485648648648648	-0.770031154976613
-1.2457623623623624	-0.769495128998652
-1.24295985985986	-0.7690377085059448
-1.2401573573573572	-0.7686664811088386
-1.2373548548548547	-0.7683861158691832
-1.2345523523523523	-0.7681981143465006
-1.2317498498498498	-0.7681006833333737
-1.2289473473473473	-0.7680887356670627
-1.2261448448448449	-0.7681540203582353
-1.2233423423423422	-0.7682853780518843
-1.2205398398398397	-0.7684691127423133
-1.2177373373373372	-0.768689465911321
-1.2149348348348348	-0.7689291750411649
-1.2121323323323323	-0.7691700949452225
-1.2093298298298298	-0.7693938577050006
-1.2065273273273274	-0.7695825453136655
-1.2037248248248247	-0.7697193484760239
-1.2009223223223222	-0.769789185433551
-1.1981198198198197	-0.76977925615787
-1.1953173173173173	-0.7696795097315714
-1.1925148148148148	-0.7694830061149369
-1.1897123123123123	-0.7691861576477841
-1.1869098098098099	-0.7687888403921457
-1.1841073073073072	-0.7682943705938252
-1.1813048048048047	-0.7677093469214522
-1.1785023023023022	-0.7670433645139458
-1.1756997997997998	-0.7663086120143638
-1.1728972972972973	-0.7655193674815932
-1.1700947947947948	-0.7646914131598253
-1.1672922922922924	-0.7638413923824858
-1.1644897897897897	-0.7629861342572739
-1.1616872872872872	-0.7621419731241106
-1.1588847847847847	-0.7613240900413591
-1.1560822822822823	-0.7605459027243142
-1.1532797797797798	-0.7598185284646206
-1.1504772772772773	-0.7591503416738647
-1.1476747747747749	-0.7585466439331121
-1.1448722722722722	-0.7580094599422287
-1.1420697697697697	-0.7575374677276219
-1.1392672672672672	-0.7571260660860788
-1.1364647647647648	-0.7567675767315478
-1.1336622622622623	-0.7564515731924213
-1.1308597597597596	-0.7561653233971666
-1.1280572572572574	-0.7558943282919468
-1.1252547547547547	-0.7556229349406198
-1.1224522522522522	-0.7553349995225651
-1.1196497497497497	-0.7550145735903016
-1.1168472472472473	-0.7546465859604783
-1.1140447447447448	-0.7542174927294956
-1.111242242242242	-0.753715869125267
-1.1084397397397396	-0.753132919181575
-1.1056372372372372	-0.7524628824609241
-1.1028347347347347	-0.751703321126632
-1.1000322322322322	-0.7508552754125108
-1.0972297297297298	-0.7499232807691185
-1.0944272272272273	-0.7489152454700485
-1.0916247247247246	-0.7478421930198813
-1.0888222222222221	-0.7467178790949438
-1.0860197197197197	-0.7455582977533253
-1.0832172172172172	-0.7443810960716177
-1.0804147147147147	-0.7432049200259703
-1.0776122122122123	-0.74204871718822
-1.0748097097097098	-0.7409310235444699
-1.072007207207207	-0.7398692623947016
-1.0692047047047046	-0.7388790828324181
-1.0664022022022022	-0.7379737637521773
-1.0635996996996997	-0.7371637067527768
-1.0607971971971972	-0.7364560377988594
-1.0579946946946948	-0.7358543332142318
-1.0551921921921923	-0.7353584806782765
-1.0523896896896896	-0.7349646805782568
-1.0495871871871871	-0.7346655875474633
-1.0467846846846847	-0.7344505865119262
-1.0439821821821822	-0.7343061922957648
-1.0411796796796797	-0.7342165570061421
-1.038377177177177	-0.7341640652240695
-1.0355746746746748	-0.7341299936319412
-1.032772172172172	-0.7340952092453474
-1.0299696696696696	-0.7340408789804929
-1.0271671671671672	-0.7339491629333341
-1.0243646646646647	-0.7338038644828864
-1.0215621621621622	-0.7335910121261768
-1.0187596596596595	-0.7332993507309997
-1.0159571571571573	-0.7329207235410755
-1.0131546546546546	-0.7324503306384067
-1.0103521521521521	-0.7318868544833157
-1.0075496496496497	-0.7312324484167199
-1.0047471471471472	-0.7304925894115433
-1.0019446446446447	-0.7296758016860734
-0.9991421421421421	-0.728793262831086
-0.9963396396396396	-0.727858308656472
-0.9935371371371371	-0.7268858568542915
-0.9907346346346346	-0.7258917726530947
-0.9879321321321322	-0.7248922017858304
-0.9851296296296297	-0.7239028972311075
-0.9823271271271271	-0.7229385662760068
-0.9795246246246246	-0.7220122634911263
-0.9767221221221221	-0.7211348532495563
-0.9739196196196196	-0.7203145625451275
-0.9711171171171171	-0.7195566411914247
-0.9683146146146147	-0.7188631421625442
-0.9655121121121122	-0.7182328300446725
-0.9627096096096096	-0.7176612204971331
-0.9599071071071071	-0.7171407484748746
-0.9571046046046046	-0.7166610579452615
-0.9543021021021021	-0.7162094011375257
-0.9514995995995996	-0.715771131175825
-0.9486970970970972	-0.7153302684273395
-0.9458945945945947	-0.7148701181780259
-0.9430920920920921	-0.7143739154304138
-0.9402895895895895	-0.7138254717632557
-0.9374870870870871	-0.7132097993262283
-0.9346845845845846	-0.712513688148978
-0.9318820820820821	-0.711726214969
-0.9290795795795797	-0.7108391646374368
-0.9262770770770771	-0.7098473487243699
-0.9234745745745746	-0.7087488100672008
-0.920672072072072	-0.7075449065183572
-0.9178695695695696	-0.7062402718694416
-0.9150670670670671	-0.7048426566695507
-0.9122645645645646	-0.7033626562288986
-0.9094620620620621	-0.701813337327128
-0.9066595595595596	-0.7002097788669819
-0.9038570570570571	-0.6985685447887573
-0.9010545545545545	-0.6969071098773811
-0.898252052052052	-0.6952432605719325
-0.8954495495495496	-0.6935944934815439
-0.8926470470470471	-0.6919774340123297
-0.8898445445445445	-0.6904072963435768
-0.8870420420420421	-0.6888974040184557
-0.8842395395395396	-0.6874587877268119
-0.881437037037037	-0.6860998735741421
-0.8786345345345346	-0.6848262713925275
-0.8758320320320321	-0.68364066861282
-0.8730295295295295	-0.6825428310487938
-0.870227027027027	-0.681529707811583
-0.8674245245245246	-0.6805956336405172
-0.8646220220220221	-0.679732618357149
-0.8618195195195195	-0.6789307100585327
-0.859017017017017	-0.6781784161769777
-0.8562145145145146	-0.6774631647332672
-0.853412012012012	-0.6767717870556902
-0.8506095095095095	-0.6760910029537641
-0.8478070070070071	-0.6754078898167741
-0.8450045045045045	-0.674710318315747
-0.842202002002002	-0.6739873392566256
-0.8393994994994995	-0.673229508570119
-0.8365969969969971	-0.6724291403163378
-0.8337944944944945	-0.6715804808000234
-0.830991991991992	-0.670679800294643
-0.8281894894894896	-0.6697254023157613
-0.825386986986987	-0.6687175537228713
-0.8225844844844845	-0.6676583420282773
-0.819781981981982	-0.6665514690293621
-0.8169794794794795	-0.6654019921518175
-0.814176976976977	-0.6642160266137547
-0.8113744744744745	-0.6630004226364685
-0.8085719719719721	-0.6617624324065692
-0.8057694694694695	-0.6605093813333789
-0.802966966966967	-0.6592483573695351
-0.8001644644644645	-0.6579859308217517
-0.797361961961962	-0.6567279152459828
-0.7945594594594595	-0.6554791777893443
-0.791756956956957	-0.6542435048178292
-0.7889544544544544	-0.653023525971864
-0.786151951951952	-0.6518206970436105
-0.7833494494494495	-0.65063533939278
-0.780546946946947	-0.6494667311276003
-0.7777444444444445	-0.6483132430799252
-0.774941941941942	-0.6471725107884221
-0.7721394394394395	-0.6460416323427407
-0.7693369369369369	-0.6449173810842663
-0.7665344344344345	-0.6437964218319565
-0.763731931931932	-0.6426755195071425
-0.7609294294294294	-0.6415517297476252
-0.758126926926927	-0.6404225622849984
-0.7553244244244245	-0.6392861094461453
-0.752521921921922	-0.6381411340493248
-0.7497194194194194	-0.6369871131035647
-0.746916916916917	-0.6358242359847146
-0.7441144144144145	-0.6346533580461768
-0.7413119119119119	-0.6334759128215568
-0.7385094094094095	-0.632293787990412
-0.735706906906907	-0.6311091720169344
-0.7329044044044044	-0.6299243797587364
-0.7301019019019019	-0.6287416663198211
-0.7272993993993995	-0.6275630389487477
-0.724496896896897	-0.6263900768412314
-0.7216943943943944	-0.6252237682989272
-0.718891891891892	-0.6240643738468286
-0.7160893893893895	-0.6229113226643979
-0.7132868868868869	-0.6217631481015482
-0.7104843843843844	-0.6206174662057438
-0.707681881881882	-0.6194709991678269
-0.7048793793793794	-0.6183196434954266
-0.7020768768768769	-0.6171585806405593
-0.6992743743743745	-0.6159824258370976
-0.696471871871872	-0.6147854091329128
-0.6936693693693694	-0.6135615811096358
-0.6908668668668669	-0.6123050346356886
-0.6880643643643645	-0.6110101332447548
-0.6852618618618619	-0.6096717364034214
-0.6824593593593594	-0.6082854120398076
-0.679656856856857	-0.6068476272415215
-0.6768543543543544	-0.6053559089687637
-0.6740518518518519	-0.6038089679215819
-0.6712493493493494	-0.6022067802882924
-0.6684468468468469	-0.6005506239113725
-0.6656443443443444	-0.5988430673547369
-0.6628418418418419	-0.5970879123540542
-0.6600393393393394	-0.5952900920898434
-0.6572368368368369	-0.5934555295544965
-0.6544343343343344	-0.5915909619087156
-0.6516318318318319	-0.58970373806982
-0.6488293293293294	-0.5878015977870117
-0.6460268268268269	-0.5858924410957358
-0.6432243243243244	-0.5839840972809931
-0.6404218218218218	-0.5820841023124745
-0.6376193193193194	-0.5801994931558012
-0.6348168168168169	-0.5783366264448433
-0.6320143143143144	-0.576501027767006
-0.6292118118118118	-0.5746972763273643
-0.6264093093093094	-0.5729289280903926
-0.6236068068068069	-0.5711984787290842
-0.6208043043043043	-0.5695073659236449
-0.6180018018018019	-0.5678560088287439
-0.6151992992992994	-0.5662438809487462
-0.6123967967967968	-0.5646696112959924
-0.6095942942942943	-0.5631311076188694
-0.6067917917917919	-0.5616256947212692
-0.6039892892892894	-0.5601502604845148
-0.6011867867867868	-0.5587014021612065
-0.5983842842842844	-0.557275565834382
-0.5955817817817819	-0.5558691726039449
-0.5927792792792793	-0.5544787260382569
-0.5899767767767768	-0.5531008966602178
-0.5871742742742744	-0.5517325806600963
-0.5843717717717718	-0.5503709315688392
-0.5815692692692693	-0.54901336520698
-0.5787667667667669	-0.5476575397653523
-0.5759642642642644	-0.5463013142962092
-0.5731617617617618	-0.5449426901246617
-0.5703592592592593	-0.5435797406673877
-0.5675567567567569	-0.5422105358175193
-0.5647542542542543	-0.5408330673855795
-0.5619517517517518	-0.5394451820570396
-0.5591492492492494	-0.5380445279359918
-0.5563467467467468	-0.5366285200079526
-0.5535442442442443	-0.5351943288066723
-0.5507417417417418	-0.5337388952595012
-0.5479392392392394	-0.5322589731766674
-0.5451367367367368	-0.5307511992156206
-0.5423342342342343	-0.5292121884738568
-0.5395317317317319	-0.5276386522272887
-0.5367292292292293	-0.526027532820821
-0.5339267267267268	-0.5243761494135379
-0.5311242242242243	-0.5226823472545958
-0.5283217217217218	-0.5209446424776041
-0.5255192192192193	-0.519162354096065
-0.5227167167167168	-0.5173357149881694
-0.5199142142142144	-0.5154659541848496
-0.5171117117117118	-0.5135553437096045
-0.5143092092092093	-0.5116072045318352
-0.5115067067067068	-0.5096258678381131
-0.5087042042042043	-0.5076165897321292
-0.5059017017017018	-0.5055854195639213
-0.5030991991991993	-0.50353902427169
-0.5002966966966967	-0.5014844732972097
-0.4974941941941943	-0.4994289907083097
-0.4946916916916918	-0.4973796830305053
-0.49188918918918934	-0.4953432528624794
-0.48908668668668676	-0.4933257095449786
-0.4862841841841843	-0.49133208890268987
-0.4834816816816818	-0.48936619433427897
-0.48067917917917924	-0.4874303712580073
-0.47787667667667677	-0.4855253261221647
-0.4750741741741743	-0.4836499998770257
-0.4722716716716717	-0.4818015040168814
-0.46946916916916925	-0.47997512509730006
-0.4666666666666668	-0.4781644010940284
-0.4638641641641643	-0.4763612701922554
-0.46106166166166174	-0.47455628968741204
-0.45825915915915927	-0.47273891975885995
-0.4554566566566568	-0.47089786406671474
-0.4526541541541542	-0.46902145653929284
-0.44985165165165175	-0.46709808147723625
-0.4470491491491493	-0.46511661230186074
-0.4442466466466467	-0.46306685300533973
-0.44144414414414423	-0.4609399656847648
-0.43864164164164177	-0.45872886750392544
-0.4358391391391393	-0.4564285810435047
-0.4330366366366367	-0.4540365232638314
-0.43023413413413425	-0.45155272017933606
-0.4274316316316318	-0.4489799367700223
-0.4246291291291292	-0.4463237145487318
-0.42182662662662673	-0.4435923124595477
-0.41902412412412426	-0.4407965502817301
-0.4162216216216217	-0.43794955732268837
-0.4134191191191192	-0.4350664327636534
-0.41061661661661675	-0.4321638274328938
-0.4078141141141143	-0.42925945988803427
-0.4050116116116117	-0.42637158236589057
-0.40220910910910923	-0.4235184142951285
-0.39940660660660665	-0.42071756257368176
-0.3966041041041042	-0.4179854486226459
-0.3938016016016017	-0.4153367623012535
-0.39099909909909925	-0.4127839620920221
-0.3881965965965968	-0.4103368395587808
-0.3853940940940943	-0.40800216398942224
-0.3825915915915916	-0.40578342043327514
-0.37978908908908915	-0.4036806511277954
-0.3769865865865867	-0.40169040669937545
-0.3741840840840842	-0.3998058096530439
-0.37138158158158174	-0.39801672868124394
-0.3685790790790793	-0.39631005837335836
-0.3657765765765768	-0.3946700951451676
-0.3629740740740741	-0.3930789967741717
-0.36017157157157165	-0.3915173099535586
-0.3573690690690692	-0.3899645478778644
-0.3545665665665667	-0.38839979813820225
-0.35176406406406424	-0.38680234019990395
-0.3489615615615618	-0.3851522514975933
-0.3461590590590591	-0.38343098171953016
-0.3433565565565566	-0.3816218761417155
-0.34055405405405414	-0.37971063086089285
-0.3377515515515517	-0.3776856653851407
-0.3349490490490492	-0.37553840116839793
-0.33214654654654674	-0.373263438198251
-0.32934404404404427	-0.3708586255271183
-0.3265415415415416	-0.3683250255286712
-0.3237390390390391	-0.36566677551353527
-0.32093653653653664	-0.3628908540031098
-0.3181340340340342	-0.36000676229821754
-0.3153315315315317	-0.357026134864604
-0.31252902902902924	-0.3539622943832472
-0.30972652652652655	-0.35082976899620794
-0.3069240240240241	-0.3476437902606977
-0.3041215215215216	-0.3444197905759232
-0.30131901901901914	-0.34117291836903135
-0.2985165165165167	-0.3379175881473375
-0.2957140140140142	-0.33466708070069945
-0.29291151151151174	-0.3314332063524951
-0.29010900900900904	-0.32822604131377736
-0.2873065065065066	-0.3250537440139091
-0.2845040040040041	-0.32192245489539173
-0.28170150150150164	-0.31883627971077233
-0.27889899899899917	-0.3157973529862012
-0.2760964964964967	-0.3128059751555634
-0.27329399399399423	-0.30986081404681853
-0.27049149149149154	-0.30695915902861787
-0.2676889889889891	-0.30409721429100395
-0.2648864864864866	-0.30127041650627334
-0.26208398398398414	-0.29847376153628424
-0.25928148148148167	-0.29570212493466436
-0.2564789789789792	-0.292950561722873
-0.2536764764764765	-0.2902145722574271
-0.25087397397397404	-0.28749032288644055
-0.24807147147147157	-0.28477481242954467
-0.2452689689689691	-0.2820659782007971
-0.24246646646646663	-0.2793627382102508
-0.23966396396396417	-0.2766649691989056
-0.2368614614614617	-0.2739734231531647
-0.234058958958959	-0.27128958778050116
-0.23125645645645654	-0.2686154989873384
-0.22845395395395407	-0.2659535155755774
-0.2256514514514516	-0.2633060680752363
-0.22284894894894913	-0.26067539478777363
-0.22004644644644666	-0.25806327868183593
-0.2172439439439442	-0.25547079873986106
-0.2144414414414415	-0.25289810870568447
-0.21163893893893904	-0.25034425496122675
-0.20883643643643657	-0.24780704351986482
-0.2060339339339341	-0.24528296394225108
-0.20323143143143163	-0.24276717545258453
-0.20042892892892916	-0.24025355776915208
-0.19762642642642647	-0.237734826281506
-0.194823923923924	-0.2352027083313278
-0.19202142142142153	-0.232648174607641
-0.18921891891891907	-0.23006171716627796
-0.1864164164164166	-0.22743366343438434
-0.18361391391391413	-0.2247545138540049
-0.18081141141141166	-0.2220152896263007
-0.17800890890890897	-0.21920787638973835
-0.1752064064064065	-0.21632534962791417
-0.17240390390390403	-0.21336226815702303
-0.16960140140140156	-0.21031492316616057
-0.1667988988988991	-0.20718153192892033
-0.16399639639639663	-0.20396236740383702
-0.16119389389389416	-0.20065981740738992
-0.15839139139139147	-0.1972783697749404
-0.155588888888889	-0.1938245228100635
-0.15278638638638653	-0.19030662324340203
-0.14998388388388406	-0.18673463675971935
-0.1471813813813816	-0.18311985879159778
-0.14437887887887912	-0.17947457561432767
-0.14157637637637643	-0.17581168771613298
-0.13877387387387397	-0.17214430888495708
-0.1359713713713715	-0.16848535539130424
-0.13316886886886903	-0.16484714002178172
-0.13036636636636656	-0.16124098551882543
-0.1275638638638641	-0.15767687122074645
-0.12476136136136162	-0.1541631254075693
-0.12195885885885893	-0.15070617409786247
-0.11915635635635646	-0.14731035488415226
-0.116353853853854	-0.14397780192891532
-0.11355135135135153	-0.1407084055703327
-0.11074884884884906	-0.13749984721469793
-0.10794634634634659	-0.13434770743095156
-0.10514384384384412	-0.13124564252049203
-0.10234134134134143	-0.1281856224140596
-0.09953883883883896	-0.12515822063832588
-0.09673633633633649	-0.12215294537503386
-0.09393383383383402	-0.11915859936512535
-0.09113133133133156	-0.11616365563010257
-0.08832882882882909	-0.11315663571300369
-0.0855263263263264	-0.11012647738097105
-0.08272382382382393	-0.10706287945888493
-0.07992132132132146	-0.10395661263803141
-0.07711881881881899	-0.10079978666717074
-0.07431631631631652	-0.09758606621306354
-0.07151381381381405	-0.0943108297897977
-0.06871131131131158	-0.090971268410131
-0.0659088088088089	-0.08756642291307418
-0.06310630630630643	-0.08409716117649595
-0.06030380380380396	-0.08056609854255423
-0.05750130130130149	-0.07697746668668452
-0.05469879879879902	-0.07333693777859164
-0.05189629629629655	-0.06965141206141179
-0.04909379379379408	-0.0659287778743776
-0.04629129129129139	-0.0621776536438197
-0.043488788788788924	-0.05840712146401273
-0.040686286286286455	-0.0546264615975842
-0.037883783783783986	-0.05084489657574402
-0.03508128128128152	-0.04707135261682596
-0.03227877877877905	-0.04331424486503832
-0.02947627627627636	-0.039581291546551114
-0.02667377377377389	-0.035879360619641046
-0.02387127127127142	-0.032214350934429245
-0.021068768768768953	-0.028591108389557182
-0.018266266266266484	-0.025013376147080945
-0.015463763763764016	-0.021483776704420428
-0.012661261261261547	-0.018003822574454525
-0.009858758758758857	-0.01457395153032955
-0.007056256256256388	-0.011193581854696965
-0.004253753753753919	-0.007861182803441382
-0.0014512512512514508	-0.004574355546010185
0.0013512512512510177	-0.0013299201583083014
0.004153753753753486	0.0018759952131933728
0.006956256256255955	0.005047866170157861
0.009758758758758646	0.008190687158788495
0.012561261261261114	0.0113098912066956
0.015363763763763583	0.014411274719285208
0.01816626626626605	0.017500926860543612
0.02096876876876852	0.020585162255745804
0.02377127127127099	0.02367045512381389
0.02657377377377368	0.026763372516189175
0.029376276276276148	0.029870504137022996
0.032178778778778616	0.03299838626297136
0.034981281281281085	0.036153417572597026
0.03778378378378355	0.039341765223541894
0.04058628628628602	0.04256926025469663
0.04338878878878849	0.04584128230204745
0.04619129129129118	0.04916263465141148
0.04899379379379365	0.05253741175081535
0.05179629629629612	0.05596886240603065
0.05459879879879859	0.059459252918312916
0.057401301301301055	0.06300973532791895
0.060203803803803524	0.06662022663883867
0.06300630630630621	0.0702893053649587
0.06580880880880868	0.07401413191147388
0.06861131131131115	0.07779039915641266
0.07141381381381362	0.08161231910907005
0.07421631631631609	0.08547265069441003
0.07701881881881856	0.08936277256127628
0.07982132132132103	0.09327280337014023
0.08262382382382372	0.09719177033132433
0.08542632632632619	0.10110782489914667
0.08822882882882865	0.10500850255475846
0.09103133133133112	0.10888102161255493
0.09383383383383359	0.11271261404902386
0.09663633633633606	0.11649087956714223
0.09943883883883853	0.12020415255978796
0.10224134134134122	0.12384187040142011
0.10504384384384369	0.12739493064771693
0.10784634634634616	0.1308560243135054
0.11064884884884862	0.1342199324694415
0.11345135135135109	0.13748377396806638
0.11625385385385356	0.14064719318056182
0.11905635635635625	0.14371247817655694
0.12185885885885872	0.14668460176988518
0.12466136136136119	0.14957118022315463
0.12746386386386366	0.1523823470756657
0.13026636636636613	0.15513054244027652
0.1330688688688686	0.1578302211014747
0.13587137137137106	0.1604974857280686
0.13867387387387375	0.16314965437529638
0.14147637637637622	0.1658047740800299
0.1442788788788787	0.16848109464233763
0.14708138138138116	0.17119651854070062
0.14988388388388363	0.17396804426478935
0.1526863863863861	0.1768112211051524
0.15548888888888857	0.17973963357053085
0.15829139139139126	0.18276443309092186
0.16109389389389372	0.18589393351218464
0.1638963963963962	0.18913328512461397
0.16669889889889866	0.19248423964573944
0.16950140140140113	0.1959450157709913
0.1723039039039036	0.19951027170841212
0.1751064064064063	0.2031711876350496
0.17790890890890876	0.2069156573746916
0.18071141141141123	0.21072858492839
0.1835139139139137	0.21459227792246838
0.18631641641641616	0.2184869267027456
0.18911891891891863	0.22239115482046298
0.1919214214214211	0.22628262413473532
0.1947239239239238	0.23013867579185265
0.19752642642642626	0.23393698700704646
0.20032892892892873	0.2376562229202998
0.2031314314314312	0.24127666285044533
0.20593393393393367	0.24478078103149895
0.20873643643643613	0.24815376335627098
0.2115389389389386	0.25138394372439254
0.2143414414414413	0.2544631462215429
0.21714394394394376	0.25738692245030664
0.21994644644644623	0.26015467678057336
0.2227489489489487	0.262769675966164
0.22555145145145117	0.26523894335411624
0.22835395395395364	0.26757304166068696
0.23115645645645633	0.26978575187264314
0.2339589589589588	0.2718936591299618
0.23676146146146126	0.2739156593442843
0.23956396396396373	0.27587240270982966
0.2423664664664662	0.27778569209240833
0.24516896896896867	0.2796778554820148
0.24797147147147114	0.28157111223302095
0.25077397397397383	0.28348695268547813
0.2535764764764763	0.285445549978051
0.25637897897897877	0.28746522146744585
0.25918148148148124	0.28956195522210243
0.2619839839839837	0.29174901463922864
0.2647864864864862	0.29403663143913833
0.26758898898898864	0.29643179422579563
0.27039149149149133	0.29893813658114565
0.2731939939939938	0.30155592539944104
0.27599649649649627	0.3042821469809092
0.27879899899899874	0.3071106854000694
0.2816015015015012	0.3100325849412547
0.2844040040040037	0.3130363860372897
0.28720650650650636	0.3161085222255096
0.29000900900900883	0.31923376419864824
0.2928115115115113	0.3223956961071879
0.29561401401401377	0.3255772088750052
0.29841651651651624	0.32876099541222836
0.3012190190190187	0.33193003322007836
0.3040215215215212	0.33506804093723414
0.30682402402402387	0.33815989681665576
0.30962652652652634	0.3411920088751249
0.3124290290290288	0.34415262844618244
0.3152315315315313	0.34703210100726883
0.31803403403403374	0.34982305035924477
0.3208365365365362	0.3525204944290546
0.3236390390390387	0.3551218930677872
0.32644154154154137	0.35762713015880426
0.32924404404404384	0.3600384340769512
0.3320465465465463	0.36236024200552663
0.3348490490490488	0.3645990147918728
0.33765155155155124	0.3667630098884192
0.3404540540540537	0.36886202048099015
0.3432565565565564	0.37090708916048953
0.34605905905905887	0.3729102044697502
0.34886156156156134	0.3748839883862144
0.3516640640640638	0.37684138232271636
0.3544665665665663	0.3787953385875107
0.35726906906906875	0.3807585234879661
0.3600715715715712	0.382743037437001
0.3628740740740739	0.38476015657190166
0.3656765765765764	0.3868200995613546
0.36847907907907884	0.3889318224916104
0.3712815815815813	0.3911028440119667
0.3740840840840838	0.39333910229974206
0.37688658658658625	0.3956448448830537
0.3796890890890887	0.3980225519345041
0.3824915915915914	0.4004728933107108
0.3852940940940939	0.4029947193448721
0.38809659659659634	0.40558508518030567
0.3908990990990988	0.40823930823667187
0.3937016016016013	0.4109510582006987
0.39650410410410375	0.41371247870355643
0.39930660660660644	0.4165143395646489
0.4021091091091089	0.41934621812817413
0.4049116116116114	0.42219670778275364
0.40771411411411385	0.4250536512318069
0.4105166166166163	0.42790439547794223
0.4133191191191188	0.43073606481210985
0.41612162162162125	0.43353584738004525
0.41892412412412394	0.43629129016489704
0.4217266266266264	0.43899059651288785
0.4245291291291289	0.44162291968014433
0.42733163163163135	0.444178645338065
0.4301341341341338	0.4466496555865483
0.4329366366366363	0.4490295668316833
0.435739139139139	0.4513139339247534
0.43854164164164144	0.45350041326287793
0.4413441441441439	0.4555888781389381
0.4441466466466464	0.45758148050857356
0.44694914914914885	0.4594826545110656
0.4497516516516513	0.4612990585210155
0.4525541541541538	0.4630394541870138
0.4553566566566565	0.4647145227865858
0.45815915915915895	0.46633662123573777
0.4609616616616614	0.46791948216799495
0.4637641641641639	0.4694778645653705
0.46656666666666635	0.4710271634004071
0.4693691691691688	0.47258298855067454
0.4721716716716713	0.474160724792923
0.474974174174174	0.4757750858970567
0.47777667667667645	0.47743967665277537
0.4805791791791789	0.47916657701935383
0.4833816816816814	0.48096596245222334
0.48618418418418385	0.4828457738076117
0.4889866866866863	0.4848114490570162
0.491789189189189	0.4868657273762804
0.4945916916916915	0.4890085340499632
0.49739419419419395	0.49123695211143337
0.5001966966966964	0.49354528380211987
0.5029991991991989	0.495925201875324
0.5058017017017014	0.4983659875994922
0.5086042042042038	0.500854849150357
0.5114067067067065	0.5033773110428716
0.514209209209209	0.5059176624639321
0.5170117117117115	0.5084594499418138
0.5198142142142139	0.5109859978338915
0.5226167167167164	0.5134809387216923
0.5254192192192189	0.5159287350432868
0.5282217217217213	0.5183151732167033
0.531024224224224	0.5206278121379369
0.5338267267267265	0.5228563692697188
0.536629229229229	0.524993029540924
0.5394317317317314	0.5270326648923409
0.5422342342342339	0.5289729554475449
0.5450367367367364	0.53081440684955
0.547839239239239	0.5325602621569869
0.5506417417417415	0.534216310694952
0.553444244244244	0.5357906002528776
0.5562467467467465	0.5372930628585373
0.5590492492492489	0.5387350678795919
0.5618517517517514	0.5401289192665197
0.5646542542542539	0.5414873162224816
0.5674567567567566	0.5428227983559877
0.570259259259259	0.544147197355531
0.5730617617617615	0.5454711173651074
0.575864264264264	0.546803465511212
0.5786667667667664	0.5481510524447328
0.5814692692692689	0.5495182803584522
0.5842717717717714	0.5509069327991436
0.587074274274274	0.5523160768198665
0.5898767767767765	0.5537420837476514
0.592679279279279	0.555178770231493
0.5954817817817815	0.5566176564592833
0.5982842842842839	0.5580483336742403
0.6010867867867866	0.5594589285686917
0.6038892892892889	0.560836647968979
0.6066917917917916	0.562168383621259
0.6094942942942938	0.5634413539972969
0.6122967967967965	0.5646437579901558
0.6150992992992992	0.5657654142599053
0.6179018018018014	0.5667983598820387
0.6207043043043041	0.5677373828713976
0.6235068068068064	0.5685804650874324
0.6263093093093091	0.5693291149183517
0.6291118118118113	0.5699885728994567
0.631914314314314	0.5705678779166632
0.6347168168168167	0.5710797867208739
0.6375193193193189	0.5715405449479989
0.6403218218218216	0.5719695135001037
0.6431243243243239	0.5723886597813772
0.6459268268268266	0.572821928681432
0.6487293293293288	0.5732945131466303
0.6515318318318315	0.5738320484798547
0.6543343343343342	0.5744597579846142
0.6571368368368364	0.5752015800731078
0.6599393393393391	0.576079308377561
0.6627418418418414	0.577111776666899
0.6655443443443441	0.5783141194468635
0.6683468468468463	0.5796971370260062
0.671149349349349	0.5812667906222135
0.6739518518518517	0.5830238488674502
0.6767543543543539	0.5849637019845533
0.6795568568568566	0.5870763541364636
0.6823593593593589	0.5893465981907196
0.6851618618618616	0.5917543706268391
0.6879643643643643	0.5942752777803015
0.6907668668668665	0.5968812783067317
0.6935693693693692	0.5995415009004785
0.6963718718718714	0.6022231711353654
0.6991743743743741	0.60489261701101
0.7019768768768764	0.6075163195540785
0.7047793793793791	0.6100619727705519
0.7075818818818818	0.6124995164606561
0.710384384384384	0.6148021059336934
0.7131868868868867	0.61694698448883
0.7159893893893889	0.6189162276044464
0.7187918918918916	0.6206973320008942
0.7215943943943939	0.622283627964128
0.7243968968968966	0.6236744993575027
0.7271993993993993	0.6248754023914009
0.7300019019019015	0.6258976812272805
0.7328044044044042	0.6267581856114501
0.7356069069069064	0.6274787027063038
0.7384094094094091	0.6280852218591537
0.7412119119119114	0.6286070569811075
0.7440144144144141	0.6290758562833931
0.7468169169169168	0.6295245331497377
0.749619419419419	0.6299861547622794
0.7524219219219217	0.6304928266399694
0.755224424424424	0.6310746114348365
0.7580269269269266	0.6317585191547022
0.7608294294294289	0.6325676034828025
0.7636319319319316	0.633520195135375
0.7664344344344343	0.6346292983728019
0.7692369369369365	0.6359021710333379
0.7720394394394392	0.6373401019992802
0.7748419419419414	0.6389383930677006
0.7776444444444441	0.6406865450324917
0.7804469469469468	0.6425686406500555
0.7832494494494491	0.6445639103139627
0.7860519519519518	0.6466474599494674
0.788854454454454	0.6487911350814204
0.7916569569569567	0.6509644904248493
0.794459459459459	0.6531358308564739
0.7972619619619616	0.6552732873663569
0.8000644644644643	0.6573458906349934
0.8028669669669666	0.6593246052574133
0.8056694694694693	0.6611832893189795
0.8084719719719715	0.6628995469465371
0.8112744744744742	0.6644554454982459
0.8140769769769765	0.6658380740607308
0.8168794794794791	0.6670399257043311
0.8196819819819818	0.6680590922910219
0.8224844844844841	0.6688992673014378
0.8252869869869868	0.6695695589043753
0.828089489489489	0.6700841220906719
0.8308919919919917	0.6704616248985433
0.833694494494494	0.6707245693514547
0.8364969969969966	0.6708984925194208
0.8392994994994993	0.6710110769391269
0.8421020020020016	0.6710912023634035
0.8449045045045043	0.6711679723737392
0.8477070070070065	0.6712697497419022
0.8505095095095092	0.6714232335740595
0.8533120120120115	0.6716526092626676
0.8561145145145141	0.6719787991986028
0.8589170170170168	0.6724188381866543
0.8617195195195191	0.6729853927216005
0.8645220220220218	0.6736864379052669
0.867324524524524	0.6745251000209813
0.8701270270270267	0.6754996668449307
0.872929529529529	0.6766037618806342
0.8757320320320316	0.6778266730637892
0.8785345345345343	0.6791538212976131
0.8813370370370366	0.680567349620314
0.8841395395395393	0.6820468100269497
0.8869420420420415	0.6835699220863691
0.8897445445445442	0.6851133755936869
0.8925470470470469	0.6866536486256045
0.8953495495495492	0.6881678125271362
0.8981520520520518	0.6896342965233198
0.9009545545545541	0.6910335867517141
0.9037570570570568	0.6923488374517723
0.906559559559559	0.6935663756982351
0.9093620620620617	0.6946760852774838
0.9121645645645644	0.695671659911751
0.9149670670670667	0.6965507208595618
0.9177695695695693	0.6973147987821346
0.9205720720720716	0.6979691844884606
0.9233745745745743	0.6985226575904679
0.9261770770770765	0.6989871060638857
0.9289795795795792	0.6993770530911456
0.9317820820820819	0.6997091102562731
0.9345845845845842	0.700001378092765
0.9373870870870868	0.7002728161091105
0.9401895895895891	0.7005426047189047
0.9429920920920918	0.7008295210002231
0.945794594594594	0.7011513489478602
0.9485970970970967	0.7015243429342319
0.9513995995995994	0.7019627605551666
0.9542021021021017	0.702478478018717
0.9570046046046043	0.7030806978654138
0.9598071071071066	0.7037757552222292
0.9626096096096093	0.7045670251279605
0.9654121121121115	0.7054549298606225
0.9682146146146142	0.7064370417759458
0.9710171171171169	0.7075082740467484
0.9738196196196192	0.7086611489762134
0.9766221221221218	0.7098861313255795
0.9794246246246241	0.7111720124085239
0.9822271271271268	0.7125063295981535
0.985029629629629	0.7138758053822365
0.9878321321321317	0.715266790179679
0.9906346346346344	0.7166656937664213
0.9934371371371367	0.7180593913026982
0.9962396396396394	0.7194355915401776
0.9990421421421416	0.7207831567377918
1.0018446446446443	0.7220923660402883
1.004647147147147	0.7233551164790399
1.0074496496496492	0.7245650582438765
1.010252152152152	0.7257176633528954
1.0130546546546542	0.7268102292249268
1.0158571571571569	0.727841820855669
1.018659659659659	0.7288131572436247
1.0214621621621618	0.729726449349186
1.0242646646646645	0.7305851981575411
1.0270671671671667	0.7313939623267236
1.0298696696696694	0.7321581054250721
1.0326721721721717	0.732883532901256
1.0354746746746744	0.7335764287028188
1.0382771771771766	0.7342430008958736
1.0410796796796793	0.7348892447798934
1.043882182182182	0.7355207308861886
1.0466846846846842	0.7361424239513072
1.049487187187187	0.7367585375250798
1.0522896896896892	0.7373724273661613
1.0550921921921919	0.7379865252529698
1.057894694694694	0.7386023133487674
1.0606971971971968	0.7392203378547268
1.0634996996996995	0.739840259406189
1.0663022022022017	0.7404609365489407
1.0691047047047044	0.7410805377003276
1.0719072072072067	0.7416966762714834
1.0747097097097094	0.7423065631111014
1.0775122122122116	0.7429071701289964
1.0803147147147143	0.7434953988632511
1.083117217217217	0.7440682478559448
1.0859197197197192	0.7446229729821825
1.088722222222222	0.7451572353145546
1.0915247247247242	0.7456692316768203
1.0943272272272269	0.7461578037216505
1.097129729729729	0.7466225221325655
1.0999322322322318	0.7470637433750114
1.1027347347347345	0.7474826372825001
1.1055372372372367	0.7478811846391795
1.1083397397397394	0.7482621447904989
1.1111422422422417	0.7486289941613842
1.1139447447447444	0.7489858373711278
1.116747247247247	0.749337293392687
1.1195497497497493	0.7496883598993698
1.122352252252252	0.7500442595634871
1.1251547547547542	0.7504102726098347
1.127957257257257	0.7507915603728164
1.1307597597597592	0.7511929849511123
1.1335622622622619	0.7516189302896381
1.1363647647647646	0.752073130137296
1.1391672672672668	0.7525585083231043
1.1419697697697695	0.7530770366562176
1.1447722722722717	0.7536296154817395
1.1475747747747744	0.7542159815107341
1.1503772772772767	0.7548346469885889
1.1531797797797794	0.7554828735732284
1.155982282282282	0.7561566834699167
1.1587847847847843	0.756850909423183
1.161587287287287	0.7575592841144174
1.1643897897897892	0.7582745683766898
1.167192292292292	0.7589887164422584
1.1699947947947942	0.7596930752141131
1.1727972972972969	0.7603786133358963
1.1755997997997996	0.7610361746638346
1.1784023023023018	0.7616567496611437
1.1812048048048045	0.7622317572825021
1.1840073073073067	0.762753329135595
1.1868098098098094	0.7632145871384544
1.1896123123123117	0.7636099055711951
1.1924148148148144	0.7639351483787424
1.195217317317317	0.7641878728397249
1.1980198198198193	0.7643674912888128
1.200822322322322	0.7644753834681102
1.2036248248248242	0.7645149532785647
1.206427327327327	0.7644916251836256
1.2092298298298296	0.7644127772510554
1.2120323323323319	0.7642876097595415
1.2148348348348346	0.7641269503884045
1.2176373373373368	0.7639429991854456
1.2204398398398395	0.7637490186967859
1.2232423423423417	0.7635589767650206
1.2260448448448444	0.7633871514776447
1.2288473473473471	0.7632477094966015
1.2316498498498494	0.7631542704459722
1.234452352352352	0.7631194711094782
1.2372548548548543	0.7631545438339593
1.240057357357357	0.7632689237038541
1.2428598598598593	0.7634698987150077
1.245662362362362	0.7637623163215324
1.2484648648648646	0.7641483583635369
1.2512673673673669	0.7646273945325026
1.2540698698698696	0.7651959222407041
1.2568723723723718	0.7658475980956607
1.2596748748748745	0.7665733632216072
1.2624773773773768	0.7673616615133587
1.2652798798798794	0.7681987466610805
1.2680823823823821	0.769069070562761
1.2708848848848844	0.7699557426633301
1.273687387387387	0.7708410469436615
1.2764898898898893	0.7717070008416371
1.279292392392392	0.772535938423917
1.2820948948948943	0.773311098729409
1.284897397397397	0.7740171994439149
1.2876998998998996	0.774640975988792
1.2905024024024019	0.7751716667392212
1.2933049049049046	0.7756014264285669
1.2961074074074068	0.7759256518163573
1.2989099099099095	0.7761432063443541
1.3017124124124118	0.7762565336984981
1.3045149149149144	0.7762716538321359
1.3073174174174171	0.776198038966021
1.3101199199199194	0.776048371226242
1.312922422422422	0.7758381877646947
1.3157249249249243	0.7755854232754402
1.318527427427427	0.7753098636219984
1.3213299299299297	0.7750325276797256
1.324132432432432	0.7747749973402875
1.3269349349349346	0.7745587178059978
1.3297374374374369	0.7744042917267484
1.3325399399399396	0.7743307913344546
1.3353424424424418	0.7743551124717298
1.3381449449449445	0.774491393287092
1.3409474474474472	0.7747505184049781
1.3437499499499495	0.7751397266338307
1.3465524524524521	0.7756623368386508
1.3493549549549544	0.7763176025923044
1.352157457457457	0.7771007017726397
1.3549599599599593	0.7780028625489035
1.357762462462462	0.7790116223724166
1.3605649649649647	0.7801112118308797
1.363367467467467	0.7812830507204285
1.3661699699699696	0.7825063396049372
1.368972472472472	0.7837587266244865
1.3717749749749746	0.7850170265207108
1.3745774774774768	0.7862579668767908
1.3773799799799795	0.7874589355047763
1.3801824824824822	0.7885987027998969
1.3829849849849845	0.7896580937317628
1.3857874874874871	0.790620585930657
1.3885899899899894	0.7914728129921238
1.391392492492492	0.7922049555695208
1.3941949949949943	0.7928110069262233
1.396997497497497	0.7932889042248679
1.3998	0.7936405217681501
1.3999	0.7946308583193615
1.3971003028053077	0.794220100131318
1.3943006056106155	0.7938495838916602
1.3915009084159233	0.793512370048653
1.3887012112212311	0.7931993690927543
1.385901514026539	0.7928998322394272
1.3831018168318467	0.7926019102466813
1.3803021196371545	0.7922932529469728
1.3775024224424628	0.7919616258639899
1.3747027252477706	0.7915955175510214
1.3719030280530784	0.7911847126372329
1.3691033308583862	0.790720806790365
1.366303633663694	0.7901976423224701
1.3635039364690018	0.7896116463879468
1.3607042392743096	0.7889620576816458
1.3579045420796174	0.7882510320358249
1.3551048448849252	0.7874836221787689
1.352305147690233	0.786667631962134
1.3495054504955408	0.7858133503947475
1.3467057533008486	0.7849331756428408
1.3439060561061564	0.7840411435845109
1.3411063589114642	0.7831523793683539
1.338306661716772	0.7822824935735146
1.3355069645220798	0.7814469468789271
1.3327072673273876	0.7806604085334536
1.3299075701326954	0.7799361343217526
1.3271078729380033	0.7792853891261304
1.324308175743311	0.7787169376140215
1.3215084785486189	0.7782366240927208
1.3187087813539267	0.7778470592617481
1.3159090841592345	0.7775474275841068
1.3131093869645423	0.7773334244430654
1.31030968976985	0.7771973273241166
1.3075099925751579	0.7771282001499351
1.3047102953804657	0.7771122247941604
1.3019105981857735	0.7771331489020787
1.2991109009910813	0.7771728346394293
1.296311203796389	0.7772118890465873
1.293511506601697	0.777230353444772
1.2907118094070047	0.7772084269472028
1.2879121122123125	0.7771271976629894
1.2851124150176203	0.7769693547014596
1.282312717822928	0.7767198546087999
1.279513020628236	0.77636651737837
1.2767133234335437	0.775900529614816
1.2739136262388515	0.7753168357088969
1.2711139290441593	0.7746144018721541
1.2683142318494671	0.7737963424386318
1.265514534654775	0.7728699027943757
1.2627148374600827	0.7718462984593091
1.2599151402653905	0.7707404150278663
1.2571154430706983	0.7695703786819572
1.2543157458760061	0.7683570116369649
1.251516048681314	0.7671231909975877
1.2487163514866217	0.7658931329347616
1.2459166542919295	0.7646916267236228
1.2431169570972374	0.7635432449119954
1.2403172599025452	0.7624715566602254
1.237517562707853	0.7614983710834318
1.2347178655131608	0.7606430362505414
1.2319181683184686	0.759921817401086
1.2291184711237764	0.7593473750148234
1.2263187739290842	0.7589283597256706
1.223519076734392	0.7586691368507461
1.2207193795396998	0.7585696486686375
1.2179196823450076	0.7586254177033258
1.2151199851503154	0.7588276893337611
1.2123202879556232	0.7591637072364115
1.209520590760931	0.759617110654826
1.2067208935662388	0.7601684384386489
1.2039211963715466	0.7607957213473693
1.2011214991768548	0.7614751413894065
1.1983218019821626	0.7621817350540268
1.1955221047874705	0.7628901162491246
1.1927224075927783	0.7635751946053477
1.189922710398086	0.7642128655354992
1.1871230132033939	0.7647806500033649
1.1843233160087017	0.765258264282793
1.1815236188140095	0.7656281029729521
1.1787239216193173	0.7658756220530414
1.175924224424625	0.7659896126650756
1.1731245272299329	0.7659623604506318
1.1703248300352407	0.7657896894747764
1.1675251328405485	0.7654708938867787
1.1647254356458563	0.7650085643388831
1.161925738451164	0.7644083196704432
1.159126041256472	0.7636784573429587
1.1563263440617797	0.7628295384824253
1.1535266468670875	0.7618739250760274
1.1507269496723953	0.7608252878363138
1.147927252477703	0.759698103473422
1.145127555283011	0.7585071596202753
1.1423278580883187	0.7572670844811471
1.1395281608936265	0.7559919164910245
1.1367284636989343	0.7546947269745639
1.1339287665042421	0.7533873060905425
1.13112906930955	0.7520799193648042
1.1283293721148577	0.7507811389840229
1.1255296749201655	0.7494977508782457
1.1227299777254733	0.7482347355924899
1.1199302805307811	0.7469953181579936
1.117130583336089	0.7457810797291005
1.1143308861413967	0.7445921217411438
1.1115311889467046	0.743427271835098
1.1087314917520124	0.7422843198292861
1.1059317945573202	0.7411602716147208
1.103132097362628	0.7400516090008613
1.1003324001679358	0.7389545442104317
1.0975327029732436	0.7378652588604806
1.0947330057785514	0.7367801187979812
1.0919333085838592	0.7356958579919168
1.089133611389167	0.7346097267189946
1.0863339141944748	0.733519601409651
1.0835342169997826	0.7324240556363846
1.0807345198050904	0.7313223937234492
1.0779348226103982	0.73021465023997
1.075135125415706	0.7291015601253836
1.0723354282210138	0.7279845053215572
1.0695357310263216	0.7268654445044327
1.0667360338316294	0.7257468327961336
1.0639363366369372	0.7246315381950441
1.061136639442245	0.723522760908093
1.0583369422475528	0.7224239608489997
1.0555372450528606	0.7213387973403198
1.0527375478581684	0.7202710836032096
1.0499378506634762	0.7192247570261565
1.047138153468784	0.7182038645691611
1.0443384562740918	0.7172125610819491
1.0415387590793996	0.7162551168902178
1.0387390618847074	0.715335929821572
1.0359393646900152	0.7144595359794255
1.033139667495323	0.7136306130893773
1.0303399703006308	0.7128539701794065
1.0275402731059387	0.7121345177318787
1.0247405759112465	0.7114772132575538
1.0219408787165543	0.7108869784617784
1.0191411815218625	0.710368585750182
1.0163414843271703	0.7099265136841122
1.0135417871324781	0.7095647730555468
1.010742089937786	0.7092867074040594
1.0079423927430937	0.7090947739324502
1.0051426955484015	0.7089903127762784
1.0023429983537093	0.7089733143311743
0.9995433011590171	0.7090421957326118
0.9967436039643249	0.7091935985208833
0.9939439067696327	0.7094222199318454
0.9911442095749405	0.709720690076105
0.9883445123802483	0.7100795064756644
0.9855448151855561	0.7104870360153239
0.982745117990864	0.7109295923630592
0.9799454207961718	0.711391594374803
0.9771457236014796	0.7118558080076418
0.9743460264067874	0.7123036709293862
0.9715463292120952	0.7127156954607181
0.968746632017403	0.7130719418635929
0.9659469348227108	0.7133525504514908
0.9631472376280186	0.713538317702459
0.9603475404333264	0.7136112986606151
0.9575478432386342	0.7135554155619053
0.954748146043942	0.7133570509448506
0.9519484488492498	0.7130056026132547
0.9491487516545576	0.7124939777837198
0.9463490544598654	0.7118190046218771
0.9435493572651732	0.7109817411572639
0.940749660070481	0.709987664240094
0.9379499628757888	0.708846724698061
0.9351502656810966	0.7075732590660959
0.9323505684864044	0.706185753061022
0.9295508712917122	0.7047064571920689
0.92675117409702	0.7031608603492245
0.9239514769023278	0.701577032690309
0.9211517797076356	0.699984854441372
0.9183520825129434	0.6984151521202058
0.9155523853182512	0.6968987679842611
0.912752688123559	0.6954655920035158
0.9099529909288668	0.6941435882021052
0.9071532937341746	0.6929578486680048
0.9043535965394824	0.6919297088040444
0.9015538993447902	0.6910759564355082
0.898754202150098	0.6904081651948779
0.8959545049554059	0.6899321792162676
0.8931548077607137	0.6896477716810134
0.8903551105660215	0.6895484942972423
0.8875554133713293	0.689621728546147
0.8847557161766371	0.6898489426974859
0.8819560189819449	0.6902061514254021
0.8791563217872527	0.6906645676011138
0.8763566245925605	0.6911914287690502
0.8735569273978683	0.6917509741947874
0.8707572302031761	0.6923055424631088
0.8679575330084839	0.6928167546382569
0.8651578358137917	0.6932467441812398
0.8623581386190995	0.6935593923173973
0.8595584414244073	0.6937215264819003
0.8567587442297151	0.6937040399106262
0.8539590470350229	0.6934828924031271
0.8511593498403307	0.6930399557207414
0.8483596526456385	0.6923636718980395
0.8455599554509463	0.6914494987881263
0.8427602582562546	0.6903001242320532
0.8399605610615624	0.6889254380981793
0.8371608638668702	0.6873422598042849
0.834361166672178	0.6855738275156886
0.8315614694774858	0.6836490636964028
0.8287617722827936	0.6816016397663998
0.8259620750881014	0.6794688699860862
0.8231623778934092	0.6772904710711565
0.820362680698717	0.6751072291919535
0.8175629835040248	0.6729596197289931
0.8147632863093326	0.6708864272883919
0.8119635891146404	0.6689234139327835
0.8091638919199482	0.6671020823209672
0.806364194725256	0.6654485775021028
0.8035644975305638	0.6639827665693396
0.8007648003358716	0.6627175293944816
0.7979651031411794	0.6616582864454232
0.7951654059464872	0.6608027814845365
0.792365708751795	0.6601411280501914
0.7895660115571028	0.6596561193538886
0.7867663143624106	0.6593237919167678
0.7839666171677184	0.6591142242597385
0.7811669199730262	0.6589925435802348
0.778367222778334	0.6589201059033722
0.7755675255836418	0.6588558089607117
0.7727678283889496	0.6587574922572059
0.7699681311942574	0.6585833756153197
0.7671684339995652	0.6582934860545984
0.764368736804873	0.6578510232313806
0.7615690396101809	0.6572236158168632
0.7587693424154887	0.6563844250565372
0.7559696452207965	0.6553130571910977
0.7531699480261043	0.6539962532309815
0.7503702508314121	0.6524283325158018
0.7475705536367199	0.6506113752662142
0.7447708564420277	0.648555138628699
0.7419711592473355	0.6462767101837519
0.7391714620526433	0.6437999121893523
0.7363717648579511	0.6411544786252517
0.7335720676632589	0.6383750350698414
0.7307723704685667	0.6354999182918466
0.7279726732738745	0.6325698779272912
0.7251729760791823	0.6296267065430572
0.7223732788844901	0.6267118466248696
0.7195735816897979	0.6238650234962124
0.7167738844951057	0.6211229518677825
0.7139741873004135	0.6185181606927062
0.7111744901057213	0.616077976382712
0.7083747929110291	0.6138236984048415
0.7055750957163369	0.6117699940590977
0.7027753985216447	0.6099245311089858
0.6999757013269525	0.6082878582057525
0.6971760041322603	0.6068535340400116
0.6943763069375681	0.6056084972059839
0.6915766097428759	0.6045336602037066
0.6887769125481837	0.6036047031457981
0.6859772153534915	0.6027930358615172
0.6831775181587993	0.6020668914461662
0.6803778209641071	0.601392510084338
0.677578123769415	0.6007353693216739
0.6747784265747228	0.6000614159519553
0.6719787293800306	0.5993382553421778
0.6691790321853384	0.5985362562923997
0.6663793349906462	0.5976295333138868
0.663579637795954	0.5965967733467443
0.6607799406012622	0.5954218802159446
0.65798024340657	0.5940944172911176
0.6551805462118778	0.5926098365886363
0.6523808490171856	0.5909694906331153
0.6495811518224934	0.5891804314704694
0.6467814546278012	0.5872550089914961
0.643981757433109	0.5852102878949221
0.6411820602384168	0.5830673089301972
0.6383823630437246	0.5808502252880081
0.6355826658490324	0.5785853489702131
0.6327829686543402	0.5763001445418194
0.629983271459648	0.5740222087722715
0.6271835742649559	0.5717782742960458
0.6243838770702637	0.5695932736050846
0.6215841798755715	0.5674894965247044
0.6187844826808793	0.5654858699676582
0.6159847854861871	0.5635973833991064
0.6131850882914949	0.5618346773055973
0.6103853910968027	0.5602038052971279
0.6075856939021105	0.5587061735525722
0.6047859967074183	0.5573386544199084
0.6019862995127261	0.5560938643726516
0.5991866023180339	0.5549605904555541
0.5963869051233417	0.5539243440525128
0.5935872079286495	0.5529680164699149
0.5907875107339573	0.5520726075997546
0.5879878135392651	0.5512179969122213
0.5851881163445729	0.5503837252802501
0.5823884191498807	0.5495497566602228
0.5795887219551885	0.5486971903943298
0.5767890247604963	0.54780889776383
0.5739893275658041	0.5468700602679848
0.5711896303711119	0.5458685917535584
0.5683899331764197	0.5447954317680395
0.5655902359817275	0.5436447031296472
0.5627905387870353	0.542413732461595
0.5599908415923431	0.5411029380890873
0.5571911443976509	0.5397155950161721
0.5543914472029587	0.5382574914750529
0.5515917500082665	0.5367364955885343
0.5487920528135743	0.5351620538562332
0.5459923556188822	0.5335446453556438
0.54319265842419	0.5318952166719091
0.5403929612294978	0.5302246226121925
0.5375932640348056	0.5285430967444844
0.5347935668401134	0.5268597737927336
0.5319938696454212	0.5251822830269262
0.529194172450729	0.5235164281498892
0.526394475256037	0.5218659649724688
0.5235947780613448	0.5202324835767755
0.5207950808666526	0.5186153968973684
0.5179953836719604	0.5170120329104964
0.5151956864772682	0.5154178231146989
0.512395989282576	0.5138265759015512
0.5095962920878838	0.5122308199212167
0.5067965948931916	0.5106221997836122
0.5039968976984994	0.5089919045086344
0.5011972005038072	0.5073311081164726
0.49839750330911503	0.5056314016599412
0.49559780611442283	0.5038851968324807
0.49279810891973064	0.502086082985916
0.48999841172503844	0.5002291218720907
0.48719871453034624	0.4983110675604452
0.48439901733565405	0.49633050263076905
0.48159932014096185	0.49428788572791693
0.47879962294626965	0.49218550971160574
0.47599992575157746	0.4900273737534052
0.47320022855688526	0.4878189766419095
0.47040053136219306	0.485567042084517
0.46760083416750087	0.48327918978764933
0.46480113697280867	0.48096356842909666
0.4620014397781165	0.4786284682095955
0.4592017425834243	0.47628193142315867
0.4564020453887321	0.4739313793914618
0.4536023481940399	0.4715832731788036
0.4508026509993477	0.4692428237896836
0.4480029538046555	0.4669137651342586
0.4452032566099633	0.46459820004171687
0.4424035594152711	0.4622965261472153
0.4396038622205791	0.4600074447327374
0.4368041650258869	0.45772805173640657
0.43400446783119473	0.4554540063331684
0.43120477063650253	0.4531797689039023
0.42840507344181034	0.4508988970106399
0.42560537624711814	0.44860438532565067
0.42280567905242594	0.44628903344055115
0.42000598185773375	0.4439458241980738
0.41720628466304155	0.44156829470030773
0.41440658746834935	0.43915088247430384
0.41160689027365716	0.4366892304037709
0.40880719307896496	0.43418043591337374
0.40600749588427276	0.43162323243580464
0.40320779868958057	0.42901809428754784
0.40040810149488837	0.42636725958878613
0.39760840430019617	0.423674669629279
0.394808707105504	0.4209458269367566
0.3920090099108118	0.4181875780746036
0.3892093127161196	0.41540783071185866
0.3864096155214274	0.41261521761208053
0.3836099183267352	0.40981872273743053
0.380810221132043	0.40702728654330855
0.3780105239373508	0.40424940865912046
0.3752108267426586	0.4014927664573985
0.3724111295479664	0.3987638674872247
0.3696114323532742	0.3960677524060055
0.366811735158582	0.39340776293931107
0.3640120379638898	0.39078538661872925
0.3612123407691976	0.38820018670969736
0.3584126435745054	0.3856498219874143
0.3556129463798132	0.38313015701090125
0.352813249185121	0.38063545945688027
0.35001355199042883	0.37815867708525835
0.34721385479573685	0.3756917831925092
0.34441415760104466	0.37322617613371695
0.34161446040635246	0.37075311580639203
0.33881476321166026	0.3682641780132312
0.33601506601696807	0.3657517064510838
0.33321536882227587	0.36320924177000113
0.3304156716275837	0.360631907733291
0.3276159744328915	0.35801673597297945
0.3248162772381993	0.355362913123437
0.3220165800435071	0.35267193714191497
0.3192168828488149	0.349947673268931
0.3164171856541227	0.3471963041969304
0.3136174884594305	0.3444261734341984
0.3108177912647383	0.34164752538978344
0.3080180940700461	0.33887215017454964
0.3052183968753539	0.33611294532472924
0.3024186996806617	0.33338341042769165
0.2996190024859695	0.33069709380185147
0.2968193052912773	0.32806701281381745
0.2940196080965851	0.32550507099565296
0.2912199109018929	0.32302149577727085
0.2884202137072007	0.3206243203349712
0.2856205165125085	0.31831893177788245
0.28282081931781633	0.3161077056902447
0.28002112212312413	0.3139897439980469
0.27722142492843194	0.3119607293477586
0.27442172773373974	0.3100129048179207
0.27162203053904754	0.3081351830013328
0.26882233334435535	0.30631338348495635
0.26602263614966315	0.3045305927155207
0.26322293895497095	0.3027676353728679
0.260423241760279	0.3010036418763681
0.2576235445655868	0.2992166927047521
0.2548238473708946	0.2973845169778272
0.2520241501762024	0.29548522036344493
0.2492244529815102	0.29349801593523583
0.246424755786818	0.29140393117905133
0.2436250585921258	0.2891864649517411
0.2408253613974336	0.28683216981668774
0.2380256642027414	0.284331137757813
0.2352259670080492	0.2816773707106748
0.232426269813357	0.27886902151458737
0.22962657261866481	0.27590849562295905
0.22682687542397262	0.27280240902708863
0.22402717822928042	0.2695614031528608
0.22122748103458822	0.26619982277398957
0.21842778383989603	0.2627352680443649
0.21562808664520383	0.2591880363892482
0.21282838945051163	0.2555804740310488
0.21002869225581944	0.2519362602045981
0.20722899506112724	0.24827964951388276
0.20442929786643504	0.24463469930680748
0.20162960067174285	0.24102450934512706
0.19882990347705065	0.23747050041215548
0.19603020628235845	0.23399175686110915
0.19323050908766626	0.23060445553135245
0.19043081189297406	0.22732140005443988
0.18763111469828186	0.2241516754749075
0.18483141750358967	0.22110043348701228
0.18203172030889747	0.21816881362258952
0.17923202311420527	0.2153540006136952
0.17643232591951308	0.21264941309783336
0.17363262872482088	0.21004501403064121
0.17083293153012868	0.20752772880651174
0.1680332343354367	0.20508195332828622
0.1652335371407445	0.20269013125365537
0.16243383994605232	0.20033337748797264
0.15963414275136012	0.197992123765099
0.15683444555666792	0.19564676189595404
0.15403474836197573	0.19327826096564488
0.15123505116728353	0.1908687363826651
0.14843535397259133	0.18840195114920644
0.14563565677789914	0.1858637329183969
0.14283595958320694	0.18324229419221885
0.14003626238851474	0.18052844723048625
0.13723656519382255	0.17771570970858241
0.13443686799913035	0.1748003016935892
0.13163717080443815	0.17178103891847937
0.12883747360974596	0.16865913144302347
0.12603777641505376	0.16543790043337026
0.12323807922036156	0.16212242882656666
0.12043838202566937	0.15871916395519087
0.11763868483097717	0.15523549170595696
0.11483898763628497	0.15167930242448255
0.11203929044159278	0.14805856854279095
0.10923959324690058	0.14438095281964308
0.10643989605220838	0.14065346420495559
0.10364019885751619	0.13688217575952372
0.10084050166282399	0.1330720158996373
0.09804080446813179	0.12922664063589684
0.0952411072734396	0.12534839059653166
0.0924414100787474	0.12143833263790244
0.0896417128840552	0.11749638192170297
0.086842015689363	0.11352149664831415
0.08404231849467081	0.10951193433598866
0.08124262129997883	0.10546555576525374
0.07844292410528664	0.10138016058251327
0.07564322691059444	0.0972538371632673
0.07284352971590224	0.09308530872860259
0.07004383252121005	0.0888742579096179
0.06724413532651785	0.08462161294939369
0.06444443813182565	0.08032978047329299
0.06164474093713346	0.07600281216639139
0.05884504374244126	0.07164649566412183
0.056045346547749064	0.06726836335787122
0.05324564935305687	0.06287761649260387
0.05044595215836467	0.058484965728661825
0.047646254963672474	0.054102393090286686
0.04484655776898028	0.04974284376724707
0.04204686057428808	0.045419859420798285
0.039247163379595884	0.041147167334447225
0.03644746618490369	0.036938241828616186
0.03364776899021149	0.03280585573767362
0.030848071795519294	0.028761640369331317
0.028048374600827097	0.02481567220388506
0.0252486774061349	0.02097610365146102
0.022448980211442704	0.017248853509482298
0.019649283016750507	0.013637370421381726
0.01684958582205831	0.010142479730543663
0.014049888627366114	0.006762320773696429
0.011250191432673917	0.0034923780070842576
0.00845049423798172	0.0003256055606953313
0.005650797043289524	-0.002747358969552176
0.002851099848597327	-0.00573789929556521
5.1402653905130435e-05	-0.008659054871637178
-0.0027482945407870663	-0.01152509891554126
-0.005547991735479263	-0.014351076195132094
-0.00834768893017146	-0.01715231834221778
-0.011147386124863434	-0.01994395530341077
-0.013947083319555631	-0.02274044161752588
-0.016746780514247828	-0.025555115520006257
-0.019546477708940024	-0.028399807448345322
-0.02234617490363222	-0.03128451242089327
-0.025145872098324418	-0.03421713807537189
-0.027945569293016614	-0.037203336997642306
-0.03074526648770881	-0.04024642847988264
-0.03354496368240101	-0.04334741116800523
-0.036344660877093204	-0.046505064345845934
-0.0391443580717854	-0.049716132014057196
-0.0419440552664776	-0.05297558060457828
-0.044743752461169795	-0.05627691826464726
-0.04754344965586199	-0.05961256126727128
-0.05034314685055419	-0.06297423135462797
-0.053142844045246385	-0.06635336676677776
-0.05594254123993858	-0.06974152939032502
-0.05874223843463078	-0.073130790888802
-0.061541935629322975	-0.0765140818254899
-0.06434163282401517	-0.07988548960648846
-0.06714133001870737	-0.08324049347527951
-0.06994102721339956	-0.0865761276734125
-0.07274072440809176	-0.08989106711886641
-0.07554042160278396	-0.09318563340321458
-0.07834011879747615	-0.09646172242152506
-0.08113981599216835	-0.09972265837347273
-0.08393951318686055	-0.10297298206334297
-0.08673921038155274	-0.10621818424398742
-0.08953890757624494	-0.10946439707538651
-0.09233860477093714	-0.11271805850382376
-0.09513830196562933	-0.11598556544006179
-0.09793799916032131	-0.11927293198039828
-0.1007376963550135	-0.12258546855971239
-0.1035373935497057	-0.12592749686841942
-0.1063370907443979	-0.1293021136537759
-0.1091367879390901	-0.1327110142365647
-0.11193648513378229	-0.13615438380821793
-0.11473618232847449	-0.13963086145275563
-0.11753587952316669	-0.14313757849980194
-0.12033557671785888	-0.14667026940607011
-0.12313527391255108	-0.15022345003291784
-0.12593497110724328	-0.15379065508343467
-0.12873466830193547	-0.15736472372098909
-0.13153436549662767	-0.16093812013374026
-0.13433406269131987	-0.16450327413707078
-0.13713375988601206	-0.16805292589389695
-0.13993345708070426	-0.171580458528643
-0.14273315427539646	-0.17508020283110662
-0.14553285147008865	-0.1785476993769524
-0.14833254866478085	-0.18197990518682697
-0.15113224585947305	-0.18537533443180704
-0.15393194305416524	-0.18873412556888206
-0.15673164024885744	-0.19205803053450837
-0.15953133744354964	-0.1953503250984405
-0.16233103463824183	-0.19861564303470283
-0.16513073183293403	-0.2018597402478934
-0.16793042902762623	-0.20508919824923408
-0.17073012622231842	-0.20831107926460182
-0.17352982341701062	-0.21153254764748894
-0.17632952061170282	-0.21476047405495097
-0.179129217806395	-0.21800103994041667
-0.1819289150010872	-0.22125936026866774
-0.1847286121957794	-0.22453914194131014
-0.1875283093904716	-0.22784239424390035
-0.19032800658516358	-0.23116920572900587
-0.19312770377985577	-0.23451759940395253
-0.19592740097454797	-0.23788347499695367
-0.19872709816924017	-0.24126064355377733
-0.20152679536393237	-0.24464095581123446
-0.20432649255862456	-0.2480145218589947
-0.20712618975331676	-0.2513700156999353
-0.20992588694800896	-0.2546950546140407
-0.21272558414270115	-0.2579766398779886
-0.21552528133739335	-0.261201642535265
-0.21832497853208555	-0.26435731567426124
-0.22112467572677774	-0.2674318131545155
-0.22392437292146994	-0.27041469399577117
-0.22672407011616214	-0.27329739175097356
-0.22952376731085433	-0.2760736291293879
-0.23232346450554653	-0.2787397598923966
-0.23512316170023873	-0.28129502255183014
-0.23792285889493092	-0.2837416935676257
-0.24072255608962312	-0.2860851314494902
-0.24352225328431532	-0.28833370727460494
-0.2463219504790075	-0.290498621481467
-0.2491216476736997	-0.29259361121899274
-0.2519213448683919	-0.2946345568459817
-0.2547210420630841	-0.2966390002176034
-0.2575207392577763	-0.29862559100088576
-0.2603204364524685	-0.30061348028438845
-0.2631201336471607	-0.30262168306437714
-0.2659198308418529	-0.30466843270377364
-0.2687195280365451	-0.3067705511047072
-0.2715192252312373	-0.30894285807800936
-0.2743189224259295	-0.3111976422358288
-0.27711861962062145	-0.3135442137141719
-0.27991831681531365	-0.31598855622169947
-0.28271801401000585	-0.3185330924117496
-0.28551771120469804	-0.32117657251556314
-0.28831740839939024	-0.32391409170755775
-0.29111710559408244	-0.3267372369659333
-0.29391680278877463	-0.3296343594214822
-0.29671649998346683	-0.332590963534747
-0.299516197178159	-0.3355902000830356
-0.3023158943728512	-0.3386134460399577
-0.3051155915675434	-0.34164095113939064
-0.3079152887622356	-0.3446525283585886
-0.3107149859569278	-0.34762826382916673
-0.31351468315162	-0.3505492208561149
-0.3163143803463122	-0.3533981128260808
-0.3191140775410044	-0.3561599208140057
-0.3219137747356966	-0.35882243361400495
-0.3247134719303888	-0.3613766906549312
-0.327513169125081	-0.36381731171160386
-0.3303128663197732	-0.3661427013608424
-0.3331125635144654	-0.3683551206072921
-0.3359122607091576	-0.37046062285175835
-0.3387119579038498	-0.37246885621920617
-0.341511655098542	-0.3743927390266475
-0.3443113522932342	-0.37624801967883054
-0.34711104948792637	-0.3780527363683294
-0.34991074668261857	-0.37982659547930836
-0.35271044387731076	-0.38159029042581033
-0.35551014107200296	-0.3833647846972828
-0.35830983826669516	-0.38517058406749866
-0.36110953546138735	-0.38702702321155197
-0.36390923265607955	-0.38895159136594915
-0.36670892985077175	-0.39095932018867635
-0.3695086270454637	-0.3930622546907784
-0.3723083242401559	-0.3952690251084762
-0.3751080214348481	-0.39758453398042487
-0.3779077186295403	-0.40000976862405246
-0.3807074158242325	-0.4025417448189401
-0.3835071130189247	-0.40517358296413036
-0.3863068102136169	-0.4078947134436014
-0.3891065074083091	-0.4106912035705838
-0.3919062046030013	-0.4135461944388362
-0.3947059017976935	-0.41644043242521356
-0.3975055989923857	-0.4193528770814468
-0.4003052961870779	-0.42226136481978055
-0.4031049933817701	-0.42514330620641105
-0.4059046905764623	-0.42797639387000763
-0.4087043877711545	-0.43073929802231986
-0.4115040849658467	-0.43341232735748764
-0.41430378216053887	-0.4359780346021893
-0.41710347935523107	-0.43842174816084556
-0.41990317654992326	-0.4407320140474225
-0.42270287374461546	-0.442900935508462
-0.42550257093930766	-0.44492440129773914
-0.42830226813399985	-0.44680219732961657
-0.43110196532869205	-0.44853800028043445
-0.43390166252338425	-0.4501392554912723
-0.43670135971807633	-0.45161694512367745
-0.43950105691276853	-0.45298525581590854
-0.4423007541074607	-0.45426115797902744
-0.4451004513021529	-0.4554639112760043
-0.4479001484968451	-0.4566145126794583
-0.4506998456915373	-0.45773510476337614
-0.4534995428862295	-0.45884836253233585
-0.4562992400809217	-0.4599768771320788
-0.4590989372756139	-0.46114255424269174
-0.4618986344703061	-0.4623660438745514
-0.4646983316649983	-0.46366621672887065
-0.4674980288596905	-0.4650597003242576
-0.4702977260543827	-0.46656048581359566
-0.4730974232490749	-0.4681796139137284
-0.4758971204437671	-0.46992494573872606
-0.47869681763845917	-0.471801021659662
-0.48149651483315137	-0.47380900869925285
-0.48429621202784356	-0.4759467344901042
-0.48709590922253576	-0.4782088035522049
-0.48989560641722796	-0.4805867896378426
-0.49269530361192015	-0.48306949619564116
-0.49549500080661235	-0.48564327565069254
-0.49829469800130455	-0.4882923972007584
-0.5010943951959967	-0.49099945219104474
-0.5038940923906889	-0.49374578584064566
-0.5066937895853811	-0.4965119441294123
-0.5094934867800733	-0.4992781249820816
-0.5122931839747655	-0.5020246234669041
-0.5150928811694577	-0.504732261513837
-0.5178925783641499	-0.507382793605049
-0.5206922755588421	-0.5099592809505409
-0.5234919727535343	-0.5124464277885952
-0.5262916699482264	-0.5148308746031685
-0.5290913671429186	-0.5171014441923316
-0.5318910643376108	-0.5192493376243403
-0.534690761532303	-0.5212682781591078
-0.5374904587269952	-0.5231546021785203
-0.5402901559216874	-0.5249072970522743
-0.5430898531163796	-0.5265279866664621
-0.5458895503110718	-0.5280208660651566
-0.548689247505764	-0.5293925873103722
-0.5514889447004562	-0.5306520992650534
-0.5542886418951484	-0.5318104445605858
-0.5570883390898406	-0.5328805175373004
-0.5598880362845328	-0.5338767874542687
-0.562687733479225	-0.5348149917604883
-0.5654874306739172	-0.5357118047060698
-0.5682871278686092	-0.5365844870467131
-0.5710868250633014	-0.5374505230495548
-0.5738865222579936	-0.5383272514298243
-0.5766862194526858	-0.539231497217175
-0.579485916647378	-0.5401792118453639
-0.5822856138420702	-0.5411851289537557
-0.5850853110367624	-0.542262443456976
-0.5878850082314546	-0.5434225213536483
-0.5906847054261468	-0.5446746474822
-0.593484402620839	-0.5460258179713027
-0.5962840998155312	-0.5474805834603622
-0.5990837970102234	-0.5490409482750118
-0.6018834942049156	-0.5507063296359298
-0.6046831913996078	-0.5524735796682951
-0.6074828885943	-0.5543370714860285
-0.6102825857889922	-0.5562888489817761
-0.6130822829836844	-0.5583188382024666
-0.6158819801783765	-0.5604151163817706
-0.6186816773730687	-0.5625642328926388
-0.6214813745677609	-0.5647515746381997
-0.6242810717624531	-0.566961766783225
-0.6270807689571453	-0.5691790983069753
-0.6298804661518375	-0.5713879606946239
-0.6326801633465297	-0.5735732872362029
-0.6354798605412219	-0.5757209799185434
-0.638279557735914	-0.5778183108153401
-0.6410792549306062	-0.5798542852287756
-0.6438789521252984	-0.5818199546234677
-0.6466786493199906	-0.5837086686142778
-0.6494783465146828	-0.5855162569013905
-0.652278043709375	-0.5872411340498465
-0.6550777409040672	-0.5888843223314297
-0.6578774380987593	-0.5904493904148984
-0.6606771352934515	-0.5919423084239659
-0.6634768324881437	-0.593371222689612
-0.6662765296828359	-0.5947461563059335
-0.6690762268775281	-0.5960786442557457
-0.6718759240722203	-0.5973813143033242
-0.6746756212669125	-0.5986674269615742
-0.6774753184616047	-0.5999503895429736
-0.6802750156562969	-0.6012432605235083
-0.6830747128509891	-0.6025582611279288
-0.6858744100456813	-0.6039063111428113
-0.6886741072403735	-0.6052966054614661
-0.6914738044350657	-0.6067362467639288
-0.6942735016297579	-0.6082299480608624
-0.6970731988244501	-0.6097798166289408
-0.6998728960191423	-0.6113852282049448
-0.7026725932138345	-0.6130427972729813
-0.7054722904085265	-0.6147464459764584
-0.7082719876032187	-0.6164875707288704
-0.7110716847979109	-0.6182553021084023
-0.7138713819926031	-0.6200368502282114
-0.7166710791872953	-0.6218179246032487
-0.7194707763819875	-0.623583214706291
-0.7222704735766797	-0.6253169150305167
-0.7250701707713719	-0.6270032766487708
-0.7278698679660641	-0.6286271660570133
-0.7306695651607563	-0.6301746115658755
-0.7334692623554485	-0.631633317689585
-0.7362689595501407	-0.632993128879825
-0.7390686567448329	-0.6342464255405347
-0.7418683539395251	-0.6353884374894709
-0.7446680511342173	-0.6364174628298556
-0.7474677483289094	-0.6373349834647613
-0.7502674455236016	-0.638145672113209
-0.7530671427182938	-0.638857289540393
-0.755866839912986	-0.6394804746552039
-0.7586665371076782	-0.6400284340113518
-0.7614662343023704	-0.6405165409293962
-0.7642659314970626	-0.6409618577974472
-0.7670656286917548	-0.6413825979808738
-0.769865325886447	-0.641797546065062
-0.7726650230811392	-0.6422254567796171
-0.7754647202758314	-0.6426844538412362
-0.7782644174705236	-0.6431914500665952
-0.7810641146652157	-0.643761609435556
-0.7838638118599079	-0.6444078703477887
-0.7866635090546001	-0.645140547160526
-0.7894632062492923	-0.6459670242969338
-0.7922629034439845	-0.646891553873717
-0.7950626006386766	-0.6479151640343799
-0.7978622978333688	-0.6490356811291833
-0.800661995028061	-0.6502478647039784
-0.8034616922227532	-0.6515436501035825
-0.8062613894174454	-0.6529124895171505
-0.8090610866121376	-0.6543417786432901
-0.8118607838068298	-0.65581735297021
-0.814660481001522	-0.6573240350728957
-0.8174601781962142	-0.6588462124254375
-0.8202598753909064	-0.6603684240870618
-0.8230595725855986	-0.6618759342913556
-0.8258592697802908	-0.6633552714655466
-0.828658966974983	-0.6647947125150209
-0.8314586641696752	-0.66618469428146
-0.8342583613643674	-0.6675181368455474
-0.8370580585590595	-0.6687906666952188
-0.8398577557537517	-0.6700007315932721
-0.8426574529484439	-0.67114960311082
-0.845457150143136	-0.672241267090002
-0.8482568473378282	-0.6732822065978381
-0.8510565445325204	-0.6742810860696786
-0.8538562417272126	-0.6752483491573591
-0.8566559389219048	-0.676195746147155
-0.859455636116597	-0.6771358095665543
-0.8622553333112892	-0.6780812986490214
-0.8650550305059814	-0.6790446345912133
-0.8678547277006736	-0.6800373489656284
-0.8706544248953658	-0.681069567223245
-0.873454122090058	-0.6821495479475395
-0.8762538192847502	-0.6832832964478415
-0.8790535164794424	-0.6844742684812479
-0.8818532136741346	-0.6857231764713589
-0.8846529108688267	-0.687027906675933
-0.8874526080635189	-0.6883835514908658
-0.8902523052582111	-0.6897825566252165
-0.8930520024529033	-0.6912149784098784
-0.8958516996475955	-0.6926688421811618
-0.8986513968422877	-0.6941305886754545
-0.9014510940369799	-0.6955855918366021
-0.9042507912316721	-0.6970187285111866
-0.9070504884263643	-0.6984149783037581
-0.9098501856210565	-0.6997600304728631
-0.9126498828157487	-0.7010408742279841
-0.9154495800104409	-0.7022463491632693
-0.9182492772051329	-0.7033676338286727
-0.9210489743998251	-0.7043986525518129
-0.9238486715945173	-0.7053363835113313
-0.9266483687892095	-0.7061810546221605
-0.9294480659839017	-0.7069362178963019
-0.9322477631785939	-0.7076086974398641
-0.9350474603732861	-0.7082084109727049
-0.9378471575679783	-0.7087480695361528
-0.9406468547626705	-0.7092427647087203
-0.9434465519573627	-0.7097094570047529
-0.9462462491520549	-0.7101663830218905
-0.9490459463467471	-0.7106324021813117
-0.9518456435414393	-0.7111263064431557
-0.9546453407361315	-0.7116661180777599
-0.9574450379308237	-0.712268401361372
-0.9602447351255159	-0.7129476139057627
-0.9630444323202081	-0.7137155222223572
-0.9658441295149003	-0.7145807040955499
-0.9686438267095925	-0.7155481574631712
-0.9714435239042847	-0.7166190318726477
-0.9742432210989769	-0.717790494325296
-0.9770429182936691	-0.7190557365883921
-0.9798426154883613	-0.7204041260133014
-0.9826423126830534	-0.7218214967286432
-0.9854420098777456	-0.7232905729666335
-0.9882417070724377	-0.7247915114137473
-0.9910414042671299	-0.7263025450316689
-0.9938411014618221	-0.7278007069348162
-0.9966407986565143	-0.7292626097801622
-0.9994404958512065	-0.7306652538420519
-1.0022401930458988	-0.731986835597674
-1.005039890240591	-0.7332075282934283
-1.007839587435283	-0.7343102066189076
-1.0106392846299752	-0.7352810892679271
-1.0134389818246674	-0.7361102757635842
-1.0162386790193596	-0.7367921573813838
-1.0190383762140518	-0.7373256862046611
-1.021838073408744	-0.7377144911464042
-1.0246377706034362	-0.7379668350056421
-1.0274374677981284	-0.7380954121131624
-1.0302371649928206	-0.7381169916687438
-1.0330368621875128	-0.7380519172857483
-1.035836559382205	-0.737923478347716
-1.0386362565768972	-0.7377571733652029
-1.0414359537715894	-0.7375798894358845
-1.0442356509662816	-0.7374190250160619
-1.0470353481609738	-0.73730158539419
-1.049835045355666	-0.7372532814354571
-1.0526347425503582	-0.7372976622944352
-1.0554344397450504	-0.7374553118602252
-1.0582341369397426	-0.7377431367323644
-1.0610338341344348	-0.7381737705890132
-1.063833531329127	-0.7387551159986736
-1.0666332285238191	-0.7394900401706852
-1.0694329257185113	-0.7403762359920836
-1.0722326229132033	-0.741406254134336
-1.0750323201078955	-0.7425677062231306
-1.0778320173025877	-0.7438436332465153
-1.08063171449728	-0.7452130277314919
-1.083431411691972	-0.7466514929416024
-1.0862311088866643	-0.7481320176209161
-1.0890308060813565	-0.7496258407975271
-1.0918305032760487	-0.7511033780023817
-1.0946302004707409	-0.7525351780681924
-1.097429897665433	-0.7538928785265104
-1.1002295948601253	-0.755150127561278
-1.1030292920548175	-0.7562834415096176
-1.1058289892495097	-0.7572729689930469
-1.1086286864442019	-0.7581031358459958
-1.111428383638894	-0.7587631489807378
-1.1142280808335863	-0.7592473420549823
-1.1170277780282785	-0.7595553511308306
-1.1198274752229707	-0.7596921142510953
-1.1226271724176629	-0.7596676948161833
-1.125426869612355	-0.7594969346188445
-1.1282265668070472	-0.7591989481812778
-1.1310262640017394	-0.7587964754413008
-1.1338259611964316	-0.7583151146664799
-1.1366256583911238	-0.7577824615711384
-1.139425355585816	-0.7572271838298308
-1.1422250527805082	-0.7566780624106388
-1.1450247499752004	-0.756163032314527
-1.1478244471698926	-0.755708255361289
-1.1506241443645848	-0.7553372566043353
-1.153423841559277	-0.7550701538197744
-1.1562235387539692	-0.7549230063706907
-1.1590232359486614	-0.7549073057006945
-1.1618229331433536	-0.7550296248979489
-1.1646226303380458	-0.755291439354731
-1.167422327532738	-0.7556891247117432
-1.1702220247274302	-0.7562141322190399
-1.1730217219221224	-0.7568533355728055
-1.1758214191168146	-0.7575895374062909
-1.1786211163115068	-0.7584021181249838
-1.1814208135061988	-0.759267804868365
-1.184220510700891	-0.7601615342219328
-1.1870202078955832	-0.7610573790367512
-1.1898199050902754	-0.7619295074527388
-1.1926196022849676	-0.7627531410452497
-1.1954192994796597	-0.763505478964497
-1.198218996674352	-0.764166556017867
-1.2010186938690441	-0.7647200048215501
-1.2038183910637363	-0.765153695348131
-1.2066180882584285	-0.7654602293136499
-1.2094177854531207	-0.765637271742708
-1.212217482647813	-0.7656877075580037
-1.2150171798425051	-0.7656196169747593
-1.2178168770371973	-0.7654460696393863
-1.2206165742318895	-0.765184743626093
-1.2234162714265817	-0.7648573813845072
-1.226215968621274	-0.7644891003119749
-1.229015665815966	-0.7641075806151154
-1.2318153630106583	-0.7637421573557197
-1.2346150602053505	-0.7634228469009627
-1.2374147574000427	-0.7631793403027347
-1.240214454594735	-0.7630399973359772
-1.243014151789427	-0.7630308749889569
-1.2458138489841193	-0.7631748231161488
-1.2486135461788115	-0.7634906777727226
-1.2514132433735037	-0.7639925795224349
-1.2542129405681959	-0.7646894398572746
-1.2570126377628879	-0.7655845739287603
-1.25981233495758	-0.7666755122353379
-1.2626120321522722	-0.767953997927245
-1.2654117293469644	-0.7694061701835373
-1.2682114265416566	-0.7710129278974103
-1.2710111237363488	-0.772750461887656
-1.273810820931041	-0.774590938241351
-1.2766105181257332	-0.7765033103767991
-1.2794102153204254	-0.7784542331670776
-1.2822099125151176	-0.7804090491272557
-1.2850096097098098	-0.7823328143550095
-1.287809306904502	-0.7841913307021653
-1.2906090040991942	-0.7859521505824654
-1.2934087012938864	-0.7875855218883421
-1.2962083984885786	-0.7890652426566023
-1.2990080956832708	-0.7903693983118749
-1.301807792877963	-0.7914809584141769
-1.3046074900726552	-0.7923882146984869
-1.3074071872673474	-0.7930850476490454
-1.3102068844620396	-0.7935710147081716
-1.3130065816567318	-0.7938512592742362
-1.315806278851424	-0.7939362456852421
-1.3186059760461162	-0.7938413312034802
-1.3214056732408084	-0.7935861914117721
-1.3242053704355006	-0.7931941202172883
-1.3270050676301928	-0.7926912296712192
-1.329804764824885	-0.7921055779161583
-1.3326044620195772	-0.7914662556648147
-1.3354041592142694	-0.7908024626268231
-1.3382038564089616	-0.7901426052066696
-1.3410035536036538	-0.7895134456061956
-1.343803250798346	-0.7889393302298964
-1.3466029479930381	-0.7884415220973711
-1.3494026451877303	-0.7880376579357884
-1.3522023423824225	-0.7877413459064349
-1.3550020395771145	-0.7875619146876405
-1.3578017367718067	-0.7875043190833055
-1.360601433966499	-0.7875692016544655
-1.363401131161191	-0.7877531042862564
-1.3662008283558833	-0.7880488183058156
-1.3690005255505755	-0.7884458569476642
-1.3718002227452677	-0.788931029793853
-1.37459991993996	-0.7894890954417817
-1.377399617134652	-0.7901034661952646
-1.3801993143293443	-0.7907569370990712
[truncated: 6 more rows]
