# Supplementary material for: Isolation of a planar π-aromatic Bi5− ring in a cobalt-based inverse-sandwich-type complex
Source: Nat Chem. 2025 Jan 20;17(4):547–55. doi: 10.1038/s41557-024-01713-8 (PMC11964920; doi:10.1038/s41557-024-01713-8)
Supplement: Supplementary file 4 — Original magnetic data of compound 1 and origin file of Fig. 3. [file 41557_2024_1713_MOESM4_ESM.zip › sr_and_T/34.json]

{
   "comment": "corrected Loops",
   "temperature": 1.3,
   "measures": [
      {
         "sr": 0.016,
         "angle": 0,
         "trans": 0,
         "cool_t": 1,
         "comment": "to H_stop",
         "data": [
            [
               -1.3999,
               -0.7875552085630952
            ],
            [
               -1.3970974974974975,
               -0.7874042683645222
            ],
            [
               -1.394294994994995,
               -0.7873524381992012
            ],
            [
               -1.3914924924924925,
               -0.7873847744518154
            ],
            [
               -1.3886899899899898,
               -0.7874842855468396
            ],
            [
               -1.3858874874874874,
               -0.7876325756350759
            ],
            [
               -1.3830849849849849,
               -0.7878105259344896
            ],
            [
               -1.3802824824824824,
               -0.7879989879550002
            ],
            [
               -1.37747997997998,
               -0.7881794625757348
            ],
            [
               -1.3746774774774775,
               -0.7883347396816816
            ],
            [
               -1.371874974974975,
               -0.788449474776179
            ],
            [
               -1.3690724724724723,
               -0.7885106815996317
            ],
            [
               -1.3662699699699699,
               -0.7885081232011584
            ],
            [
               -1.3634674674674674,
               -0.7884345879944956
            ],
            [
               -1.360664964964965,
               -0.7882860419220978
            ],
            [
               -1.3578624624624624,
               -0.7880616527711237
            ],
            [
               -1.35505995995996,
               -0.7877636877379659
            ],
            [
               -1.3522574574574573,
               -0.7873972903247084
            ],
            [
               -1.3494549549549548,
               -0.7869701473741106
            ],
            [
               -1.3466524524524524,
               -0.7864920613227282
            ],
            [
               -1.3438499499499499,
               -0.7859744464051228
            ],
            [
               -1.3410474474474474,
               -0.7854297704313367
            ],
            [
               -1.338244944944945,
               -0.7848709657703712
            ],
            [
               -1.3354424424424425,
               -0.7843108342251426
            ],
            [
               -1.3326399399399398,
               -0.7837614705381497
            ],
            [
               -1.3298374374374373,
               -0.7832337283209541
            ],
            [
               -1.3270349349349349,
               -0.7827367502936535
            ],
            [
               -1.3242324324324324,
               -0.7822775819306982
            ],
            [
               -1.32142992992993,
               -0.7818608840501966
            ],
            [
               -1.3186274274274274,
               -0.781488755699902
            ],
            [
               -1.3158249249249248,
               -0.7811606740544745
            ],
            [
               -1.3130224224224223,
               -0.78087355313404
            ],
            [
               -1.3102199199199198,
               -0.7806219181831484
            ],
            [
               -1.3074174174174173,
               -0.7803981877146482
            ],
            [
               -1.3046149149149149,
               -0.7801930507220998
            ],
            [
               -1.3018124124124124,
               -0.7799959225812334
            ],
            [
               -1.29900990990991,
               -0.7797954598590693
            ],
            [
               -1.2962074074074073,
               -0.7795801117644727
            ],
            [
               -1.2934049049049048,
               -0.7793386844090573
            ],
            [
               -1.2906024024024023,
               -0.7790608934680399
            ],
            [
               -1.2877998998998998,
               -0.7787378812623311
            ],
            [
               -1.2849973973973974,
               -0.7783626757102011
            ],
            [
               -1.282194894894895,
               -0.7779305709627353
            ],
            [
               -1.2793923923923924,
               -0.7774394127471904
            ],
            [
               -1.2765898898898898,
               -0.7768897753665192
            ],
            [
               -1.2737873873873873,
               -0.7762850217825177
            ],
            [
               -1.2709848848848848,
               -0.775631243061889
            ],
            [
               -1.2681823823823823,
               -0.7749370784907514
            ],
            [
               -1.2653798798798799,
               -0.7742134226578594
            ],
            [
               -1.2625773773773774,
               -0.7734730305646793
            ],
            [
               -1.259774874874875,
               -0.7727300361451532
            ],
            [
               -1.2569723723723722,
               -0.7719994032902606
            ],
            [
               -1.2541698698698698,
               -0.7712963314174901
            ],
            [
               -1.2513673673673673,
               -0.7706356396789946
            ],
            [
               -1.2485648648648648,
               -0.770031154976613
            ],
            [
               -1.2457623623623624,
               -0.769495128998652
            ],
            [
               -1.24295985985986,
               -0.7690377085059448
            ],
            [
               -1.2401573573573572,
               -0.7686664811088386
            ],
            [
               -1.2373548548548547,
               -0.7683861158691832
            ],
            [
               -1.2345523523523523,
               -0.7681981143465006
            ],
            [
               -1.2317498498498498,
               -0.7681006833333737
            ],
            [
               -1.2289473473473473,
               -0.7680887356670627
            ],
            [
               -1.2261448448448449,
               -0.7681540203582353
            ],
            [
               -1.2233423423423422,
               -0.7682853780518843
            ],
            [
               -1.2205398398398397,
               -0.7684691127423133
            ],
            [
               -1.2177373373373372,
               -0.768689465911321
            ],
            [
               -1.2149348348348348,
               -0.7689291750411649
            ],
            [
               -1.2121323323323323,
               -0.7691700949452225
            ],
            [
               -1.2093298298298298,
               -0.7693938577050006
            ],
            [
               -1.2065273273273274,
               -0.7695825453136655
            ],
            [
               -1.2037248248248247,
               -0.7697193484760239
            ],
            [
               -1.2009223223223222,
               -0.769789185433551
            ],
            [
               -1.1981198198198197,
               -0.76977925615787
            ],
            [
               -1.1953173173173173,
               -0.7696795097315714
            ],
            [
               -1.1925148148148148,
               -0.7694830061149369
            ],
            [
               -1.1897123123123123,
               -0.7691861576477841
            ],
            [
               -1.1869098098098099,
               -0.7687888403921457
            ],
            [
               -1.1841073073073072,
               -0.7682943705938252
            ],
            [
               -1.1813048048048047,
               -0.7677093469214522
            ],
            [
               -1.1785023023023022,
               -0.7670433645139458
            ],
            [
               -1.1756997997997998,
               -0.7663086120143638
            ],
            [
               -1.1728972972972973,
               -0.7655193674815932
            ],
            [
               -1.1700947947947948,
               -0.7646914131598253
            ],
            [
               -1.1672922922922924,
               -0.7638413923824858
            ],
            [
               -1.1644897897897897,
               -0.7629861342572739
            ],
            [
               -1.1616872872872872,
               -0.7621419731241106
            ],
            [
               -1.1588847847847847,
               -0.7613240900413591
            ],
            [
               -1.1560822822822823,
               -0.7605459027243142
            ],
            [
               -1.1532797797797798,
               -0.7598185284646206
            ],
            [
               -1.1504772772772773,
               -0.7591503416738647
            ],
            [
               -1.1476747747747749,
               -0.7585466439331121
            ],
            [
               -1.1448722722722722,
               -0.7580094599422287
            ],
            [
               -1.1420697697697697,
               -0.7575374677276219
            ],
            [
               -1.1392672672672672,
               -0.7571260660860788
            ],
            [
               -1.1364647647647648,
               -0.7567675767315478
            ],
            [
               -1.1336622622622623,
               -0.7564515731924213
            ],
            [
               -1.1308597597597596,
               -0.7561653233971666
            ],
            [
               -1.1280572572572574,
               -0.7558943282919468
            ],
            [
               -1.1252547547547547,
               -0.7556229349406198
            ],
            [
               -1.1224522522522522,
               -0.7553349995225651
            ],
            [
               -1.1196497497497497,
               -0.7550145735903016
            ],
            [
               -1.1168472472472473,
               -0.7546465859604783
            ],
            [
               -1.1140447447447448,
               -0.7542174927294956
            ],
            [
               -1.111242242242242,
               -0.753715869125267
            ],
            [
               -1.1084397397397396,
               -0.753132919181575
            ],
            [
               -1.1056372372372372,
               -0.7524628824609241
            ],
            [
               -1.1028347347347347,
               -0.751703321126632
            ],
            [
               -1.1000322322322322,
               -0.7508552754125108
            ],
            [
               -1.0972297297297298,
               -0.7499232807691185
            ],
            [
               -1.0944272272272273,
               -0.7489152454700485
            ],
            [
               -1.0916247247247246,
               -0.7478421930198813
            ],
            [
               -1.0888222222222221,
               -0.7467178790949438
            ],
            [
               -1.0860197197197197,
               -0.7455582977533253
            ],
            [
               -1.0832172172172172,
               -0.7443810960716177
            ],
            [
               -1.0804147147147147,
               -0.7432049200259703
            ],
            [
               -1.0776122122122123,
               -0.74204871718822
            ],
            [
               -1.0748097097097098,
               -0.7409310235444699
            ],
            [
               -1.072007207207207,
               -0.7398692623947016
            ],
            [
               -1.0692047047047046,
               -0.7388790828324181
            ],
            [
               -1.0664022022022022,
               -0.7379737637521773
            ],
            [
               -1.0635996996996997,
               -0.7371637067527768
            ],
            [
               -1.0607971971971972,
               -0.7364560377988594
            ],
            [
               -1.0579946946946948,
               -0.7358543332142318
            ],
            [
               -1.0551921921921923,
               -0.7353584806782765
            ],
            [
               -1.0523896896896896,
               -0.7349646805782568
            ],
            [
               -1.0495871871871871,
               -0.7346655875474633
            ],
            [
               -1.0467846846846847,
               -0.7344505865119262
            ],
            [
               -1.0439821821821822,
               -0.7343061922957648
            ],
            [
               -1.0411796796796797,
               -0.7342165570061421
            ],
            [
               -1.038377177177177,
               -0.7341640652240695
            ],
            [
               -1.0355746746746748,
               -0.7341299936319412
            ],
            [
               -1.032772172172172,
               -0.7340952092453474
            ],
            [
               -1.0299696696696696,
               -0.7340408789804929
            ],
            [
               -1.0271671671671672,
               -0.7339491629333341
            ],
            [
               -1.0243646646646647,
               -0.7338038644828864
            ],
            [
               -1.0215621621621622,
               -0.7335910121261768
            ],
            [
               -1.0187596596596595,
               -0.7332993507309997
            ],
            [
               -1.0159571571571573,
               -0.7329207235410755
            ],
            [
               -1.0131546546546546,
               -0.7324503306384067
            ],
            [
               -1.0103521521521521,
               -0.7318868544833157
            ],
            [
               -1.0075496496496497,
               -0.7312324484167199
            ],
            [
               -1.0047471471471472,
               -0.7304925894115433
            ],
            [
               -1.0019446446446447,
               -0.7296758016860734
            ],
            [
               -0.9991421421421421,
               -0.728793262831086
            ],
            [
               -0.9963396396396396,
               -0.727858308656472
            ],
            [
               -0.9935371371371371,
               -0.7268858568542915
            ],
            [
               -0.9907346346346346,
               -0.7258917726530947
            ],
            [
               -0.9879321321321322,
               -0.7248922017858304
            ],
            [
               -0.9851296296296297,
               -0.7239028972311075
            ],
            [
               -0.9823271271271271,
               -0.7229385662760068
            ],
            [
               -0.9795246246246246,
               -0.7220122634911263
            ],
            [
               -0.9767221221221221,
               -0.7211348532495563
            ],
            [
               -0.9739196196196196,
               -0.7203145625451275
            ],
            [
               -0.9711171171171171,
               -0.7195566411914247
            ],
            [
               -0.9683146146146147,
               -0.7188631421625442
            ],
            [
               -0.9655121121121122,
               -0.7182328300446725
            ],
            [
               -0.9627096096096096,
               -0.7176612204971331
            ],
            [
               -0.9599071071071071,
               -0.7171407484748746
            ],
            [
               -0.9571046046046046,
               -0.7166610579452615
            ],
            [
               -0.9543021021021021,
               -0.7162094011375257
            ],
            [
               -0.9514995995995996,
               -0.715771131175825
            ],
            [
               -0.9486970970970972,
               -0.7153302684273395
            ],
            [
               -0.9458945945945947,
               -0.7148701181780259
            ],
            [
               -0.9430920920920921,
               -0.7143739154304138
            ],
            [
               -0.9402895895895895,
               -0.7138254717632557
            ],
            [
               -0.9374870870870871,
               -0.7132097993262283
            ],
            [
               -0.9346845845845846,
               -0.712513688148978
            ],
            [
               -0.9318820820820821,
               -0.711726214969
            ],
            [
               -0.9290795795795797,
               -0.7108391646374368
            ],
            [
               -0.9262770770770771,
               -0.7098473487243699
            ],
            [
               -0.9234745745745746,
               -0.7087488100672008
            ],
            [
               -0.920672072072072,
               -0.7075449065183572
            ],
            [
               -0.9178695695695696,
               -0.7062402718694416
            ],
            [
               -0.9150670670670671,
               -0.7048426566695507
            ],
            [
               -0.9122645645645646,
               -0.7033626562288986
            ],
            [
               -0.9094620620620621,
               -0.701813337327128
            ],
            [
               -0.9066595595595596,
               -0.7002097788669819
            ],
            [
               -0.9038570570570571,
               -0.6985685447887573
            ],
            [
               -0.9010545545545545,
               -0.6969071098773811
            ],
            [
               -0.898252052052052,
               -0.6952432605719325
            ],
            [
               -0.8954495495495496,
               -0.6935944934815439
            ],
            [
               -0.8926470470470471,
               -0.6919774340123297
            ],
            [
               -0.8898445445445445,
               -0.6904072963435768
            ],
            [
               -0.8870420420420421,
               -0.6888974040184557
            ],
            [
               -0.8842395395395396,
               -0.6874587877268119
            ],
            [
               -0.881437037037037,
               -0.6860998735741421
            ],
            [
               -0.8786345345345346,
               -0.6848262713925275
            ],
            [
               -0.8758320320320321,
               -0.68364066861282
            ],
            [
               -0.8730295295295295,
               -0.6825428310487938
            ],
            [
               -0.870227027027027,
               -0.681529707811583
            ],
            [
               -0.8674245245245246,
               -0.6805956336405172
            ],
            [
               -0.8646220220220221,
               -0.679732618357149
            ],
            [
               -0.8618195195195195,
               -0.6789307100585327
            ],
            [
               -0.859017017017017,
               -0.6781784161769777
            ],
            [
               -0.8562145145145146,
               -0.6774631647332672
            ],
            [
               -0.853412012012012,
               -0.6767717870556902
            ],
            [
               -0.8506095095095095,
               -0.6760910029537641
            ],
            [
               -0.8478070070070071,
               -0.6754078898167741
            ],
            [
               -0.8450045045045045,
               -0.674710318315747
            ],
            [
               -0.842202002002002,
               -0.6739873392566256
            ],
            [
               -0.8393994994994995,
               -0.673229508570119
            ],
            [
               -0.8365969969969971,
               -0.6724291403163378
            ],
            [
               -0.8337944944944945,
               -0.6715804808000234
            ],
            [
               -0.830991991991992,
               -0.670679800294643
            ],
            [
               -0.8281894894894896,
               -0.6697254023157613
            ],
            [
               -0.825386986986987,
               -0.6687175537228713
            ],
            [
               -0.8225844844844845,
               -0.6676583420282773
            ],
            [
               -0.819781981981982,
               -0.6665514690293621
            ],
            [
               -0.8169794794794795,
               -0.6654019921518175
            ],
            [
               -0.814176976976977,
               -0.6642160266137547
            ],
            [
               -0.8113744744744745,
               -0.6630004226364685
            ],
            [
               -0.8085719719719721,
               -0.6617624324065692
            ],
            [
               -0.8057694694694695,
               -0.6605093813333789
            ],
            [
               -0.802966966966967,
               -0.6592483573695351
            ],
            [
               -0.8001644644644645,
               -0.6579859308217517
            ],
            [
               -0.797361961961962,
               -0.6567279152459828
            ],
            [
               -0.7945594594594595,
               -0.6554791777893443
            ],
            [
               -0.791756956956957,
               -0.6542435048178292
            ],
            [
               -0.7889544544544544,
               -0.653023525971864
            ],
            [
               -0.786151951951952,
               -0.6518206970436105
            ],
            [
               -0.7833494494494495,
               -0.65063533939278
            ],
            [
               -0.780546946946947,
               -0.6494667311276003
            ],
            [
               -0.7777444444444445,
               -0.6483132430799252
            ],
            [
               -0.774941941941942,
               -0.6471725107884221
            ],
            [
               -0.7721394394394395,
               -0.6460416323427407
            ],
            [
               -0.7693369369369369,
               -0.6449173810842663
            ],
            [
               -0.7665344344344345,
               -0.6437964218319565
            ],
            [
               -0.763731931931932,
               -0.6426755195071425
            ],
            [
               -0.7609294294294294,
               -0.6415517297476252
            ],
            [
               -0.758126926926927,
               -0.6404225622849984
            ],
            [
               -0.7553244244244245,
               -0.6392861094461453
            ],
            [
               -0.752521921921922,
               -0.6381411340493248
            ],
            [
               -0.7497194194194194,
               -0.6369871131035647
            ],
            [
               -0.746916916916917,
               -0.6358242359847146
            ],
            [
               -0.7441144144144145,
               -0.6346533580461768
            ],
            [
               -0.7413119119119119,
               -0.6334759128215568
            ],
            [
               -0.7385094094094095,
               -0.632293787990412
            ],
            [
               -0.735706906906907,
               -0.6311091720169344
            ],
            [
               -0.7329044044044044,
               -0.6299243797587364
            ],
            [
               -0.7301019019019019,
               -0.6287416663198211
            ],
            [
               -0.7272993993993995,
               -0.6275630389487477
            ],
            [
               -0.724496896896897,
               -0.6263900768412314
            ],
            [
               -0.7216943943943944,
               -0.6252237682989272
            ],
            [
               -0.718891891891892,
               -0.6240643738468286
            ],
            [
               -0.7160893893893895,
               -0.6229113226643979
            ],
            [
               -0.7132868868868869,
               -0.6217631481015482
            ],
            [
               -0.7104843843843844,
               -0.6206174662057438
            ],
            [
               -0.707681881881882,
               -0.6194709991678269
            ],
            [
               -0.7048793793793794,
               -0.6183196434954266
            ],
            [
               -0.7020768768768769,
               -0.6171585806405593
            ],
            [
               -0.6992743743743745,
               -0.6159824258370976
            ],
            [
               -0.696471871871872,
               -0.6147854091329128
            ],
            [
               -0.6936693693693694,
               -0.6135615811096358
            ],
            [
               -0.6908668668668669,
               -0.6123050346356886
            ],
            [
               -0.6880643643643645,
               -0.6110101332447548
            ],
            [
               -0.6852618618618619,
               -0.6096717364034214
            ],
            [
               -0.6824593593593594,
               -0.6082854120398076
            ],
            [
               -0.679656856856857,
               -0.6068476272415215
            ],
            [
               -0.6768543543543544,
               -0.6053559089687637
            ],
            [
               -0.6740518518518519,
               -0.6038089679215819
            ],
            [
               -0.6712493493493494,
               -0.6022067802882924
            ],
            [
               -0.6684468468468469,
               -0.6005506239113725
            ],
            [
               -0.6656443443443444,
               -0.5988430673547369
            ],
            [
               -0.6628418418418419,
               -0.5970879123540542
            ],
            [
               -0.6600393393393394,
               -0.5952900920898434
            ],
            [
               -0.6572368368368369,
               -0.5934555295544965
            ],
            [
               -0.6544343343343344,
               -0.5915909619087156
            ],
            [
               -0.6516318318318319,
               -0.58970373806982
            ],
            [
               -0.6488293293293294,
               -0.5878015977870117
            ],
            [
               -0.6460268268268269,
               -0.5858924410957358
            ],
            [
               -0.6432243243243244,
               -0.5839840972809931
            ],
            [
               -0.6404218218218218,
               -0.5820841023124745
            ],
            [
               -0.6376193193193194,
               -0.5801994931558012
            ],
            [
               -0.6348168168168169,
               -0.5783366264448433
            ],
            [
               -0.6320143143143144,
               -0.576501027767006
            ],
            [
               -0.6292118118118118,
               -0.5746972763273643
            ],
            [
               -0.6264093093093094,
               -0.5729289280903926
            ],
            [
               -0.6236068068068069,
               -0.5711984787290842
            ],
            [
               -0.6208043043043043,
               -0.5695073659236449
            ],
            [
               -0.6180018018018019,
               -0.5678560088287439
            ],
            [
               -0.6151992992992994,
               -0.5662438809487462
            ],
            [
               -0.6123967967967968,
               -0.5646696112959924
            ],
            [
               -0.6095942942942943,
               -0.5631311076188694
            ],
            [
               -0.6067917917917919,
               -0.5616256947212692
            ],
            [
               -0.6039892892892894,
               -0.5601502604845148
            ],
            [
               -0.6011867867867868,
               -0.5587014021612065
            ],
            [
               -0.5983842842842844,
               -0.557275565834382
            ],
            [
               -0.5955817817817819,
               -0.5558691726039449
            ],
            [
               -0.5927792792792793,
               -0.5544787260382569
            ],
            [
               -0.5899767767767768,
               -0.5531008966602178
            ],
            [
               -0.5871742742742744,
               -0.5517325806600963
            ],
            [
               -0.5843717717717718,
               -0.5503709315688392
            ],
            [
               -0.5815692692692693,
               -0.54901336520698
            ],
            [
               -0.5787667667667669,
               -0.5476575397653523
            ],
            [
               -0.5759642642642644,
               -0.5463013142962092
            ],
            [
               -0.5731617617617618,
               -0.5449426901246617
            ],
            [
               -0.5703592592592593,
               -0.5435797406673877
            ],
            [
               -0.5675567567567569,
               -0.5422105358175193
            ],
            [
               -0.5647542542542543,
               -0.5408330673855795
            ],
            [
               -0.5619517517517518,
               -0.5394451820570396
            ],
            [
               -0.5591492492492494,
               -0.5380445279359918
            ],
            [
               -0.5563467467467468,
               -0.5366285200079526
            ],
            [
               -0.5535442442442443,
               -0.5351943288066723
            ],
            [
               -0.5507417417417418,
               -0.5337388952595012
            ],
            [
               -0.5479392392392394,
               -0.5322589731766674
            ],
            [
               -0.5451367367367368,
               -0.5307511992156206
            ],
            [
               -0.5423342342342343,
               -0.5292121884738568
            ],
            [
               -0.5395317317317319,
               -0.5276386522272887
            ],
            [
               -0.5367292292292293,
               -0.526027532820821
            ],
            [
               -0.5339267267267268,
               -0.5243761494135379
            ],
            [
               -0.5311242242242243,
               -0.5226823472545958
            ],
            [
               -0.5283217217217218,
               -0.5209446424776041
            ],
            [
               -0.5255192192192193,
               -0.519162354096065
            ],
            [
               -0.5227167167167168,
               -0.5173357149881694
            ],
            [
               -0.5199142142142144,
               -0.5154659541848496
            ],
            [
               -0.5171117117117118,
               -0.5135553437096045
            ],
            [
               -0.5143092092092093,
               -0.5116072045318352
            ],
            [
               -0.5115067067067068,
               -0.5096258678381131
            ],
            [
               -0.5087042042042043,
               -0.5076165897321292
            ],
            [
               -0.5059017017017018,
               -0.5055854195639213
            ],
            [
               -0.5030991991991993,
               -0.50353902427169
            ],
            [
               -0.5002966966966967,
               -0.5014844732972097
            ],
            [
               -0.4974941941941943,
               -0.4994289907083097
            ],
            [
               -0.4946916916916918,
               -0.4973796830305053
            ],
            [
               -0.49188918918918934,
               -0.4953432528624794
            ],
            [
               -0.48908668668668676,
               -0.4933257095449786
            ],
            [
               -0.4862841841841843,
               -0.49133208890268987
            ],
            [
               -0.4834816816816818,
               -0.48936619433427897
            ],
            [
               -0.48067917917917924,
               -0.4874303712580073
            ],
            [
               -0.47787667667667677,
               -0.4855253261221647
            ],
            [
               -0.4750741741741743,
               -0.4836499998770257
            ],
            [
               -0.4722716716716717,
               -0.4818015040168814
            ],
            [
               -0.46946916916916925,
               -0.47997512509730006
            ],
            [
               -0.4666666666666668,
               -0.4781644010940284
            ],
            [
               -0.4638641641641643,
               -0.4763612701922554
            ],
            [
               -0.46106166166166174,
               -0.47455628968741204
            ],
            [
               -0.45825915915915927,
               -0.47273891975885995
            ],
            [
               -0.4554566566566568,
               -0.47089786406671474
            ],
            [
               -0.4526541541541542,
               -0.46902145653929284
            ],
            [
               -0.44985165165165175,
               -0.46709808147723625
            ],
            [
               -0.4470491491491493,
               -0.46511661230186074
            ],
            [
               -0.4442466466466467,
               -0.46306685300533973
            ],
            [
               -0.44144414414414423,
               -0.4609399656847648
            ],
            [
               -0.43864164164164177,
               -0.45872886750392544
            ],
            [
               -0.4358391391391393,
               -0.4564285810435047
            ],
            [
               -0.4330366366366367,
               -0.4540365232638314
            ],
            [
               -0.43023413413413425,
               -0.45155272017933606
            ],
            [
               -0.4274316316316318,
               -0.4489799367700223
            ],
            [
               -0.4246291291291292,
               -0.4463237145487318
            ],
            [
               -0.42182662662662673,
               -0.4435923124595477
            ],
            [
               -0.41902412412412426,
               -0.4407965502817301
            ],
            [
               -0.4162216216216217,
               -0.43794955732268837
            ],
            [
               -0.4134191191191192,
               -0.4350664327636534
            ],
            [
               -0.41061661661661675,
               -0.4321638274328938
            ],
            [
               -0.4078141141141143,
               -0.42925945988803427
            ],
            [
               -0.4050116116116117,
               -0.42637158236589057
            ],
            [
               -0.40220910910910923,
               -0.4235184142951285
            ],
            [
               -0.39940660660660665,
               -0.42071756257368176
            ],
            [
               -0.3966041041041042,
               -0.4179854486226459
            ],
            [
               -0.3938016016016017,
               -0.4153367623012535
            ],
            [
               -0.39099909909909925,
               -0.4127839620920221
            ],
            [
               -0.3881965965965968,
               -0.4103368395587808
            ],
            [
               -0.3853940940940943,
               -0.40800216398942224
            ],
            [
               -0.3825915915915916,
               -0.40578342043327514
            ],
            [
               -0.37978908908908915,
               -0.4036806511277954
            ],
            [
               -0.3769865865865867,
               -0.40169040669937545
            ],
            [
               -0.3741840840840842,
               -0.3998058096530439
            ],
            [
               -0.37138158158158174,
               -0.39801672868124394
            ],
            [
               -0.3685790790790793,
               -0.39631005837335836
            ],
            [
               -0.3657765765765768,
               -0.3946700951451676
            ],
            [
               -0.3629740740740741,
               -0.3930789967741717
            ],
            [
               -0.36017157157157165,
               -0.3915173099535586
            ],
            [
               -0.3573690690690692,
               -0.3899645478778644
            ],
            [
               -0.3545665665665667,
               -0.38839979813820225
            ],
            [
               -0.35176406406406424,
               -0.38680234019990395
            ],
            [
               -0.3489615615615618,
               -0.3851522514975933
            ],
            [
               -0.3461590590590591,
               -0.38343098171953016
            ],
            [
               -0.3433565565565566,
               -0.3816218761417155
            ],
            [
               -0.34055405405405414,
               -0.37971063086089285
            ],
            [
               -0.3377515515515517,
               -0.3776856653851407
            ],
            [
               -0.3349490490490492,
               -0.37553840116839793
            ],
            [
               -0.33214654654654674,
               -0.373263438198251
            ],
            [
               -0.32934404404404427,
               -0.3708586255271183
            ],
            [
               -0.3265415415415416,
               -0.3683250255286712
            ],
            [
               -0.3237390390390391,
               -0.36566677551353527
            ],
            [
               -0.32093653653653664,
               -0.3628908540031098
            ],
            [
               -0.3181340340340342,
               -0.36000676229821754
            ],
            [
               -0.3153315315315317,
               -0.357026134864604
            ],
            [
               -0.31252902902902924,
               -0.3539622943832472
            ],
            [
               -0.30972652652652655,
               -0.35082976899620794
            ],
            [
               -0.3069240240240241,
               -0.3476437902606977
            ],
            [
               -0.3041215215215216,
               -0.3444197905759232
            ],
            [
               -0.30131901901901914,
               -0.34117291836903135
            ],
            [
               -0.2985165165165167,
               -0.3379175881473375
            ],
            [
               -0.2957140140140142,
               -0.33466708070069945
            ],
            [
               -0.29291151151151174,
               -0.3314332063524951
            ],
            [
               -0.29010900900900904,
               -0.32822604131377736
            ],
            [
               -0.2873065065065066,
               -0.3250537440139091
            ],
            [
               -0.2845040040040041,
               -0.32192245489539173
            ],
            [
               -0.28170150150150164,
               -0.31883627971077233
            ],
            [
               -0.27889899899899917,
               -0.3157973529862012
            ],
            [
               -0.2760964964964967,
               -0.3128059751555634
            ],
            [
               -0.27329399399399423,
               -0.30986081404681853
            ],
            [
               -0.27049149149149154,
               -0.30695915902861787
            ],
            [
               -0.2676889889889891,
               -0.30409721429100395
            ],
            [
               -0.2648864864864866,
               -0.30127041650627334
            ],
            [
               -0.26208398398398414,
               -0.29847376153628424
            ],
            [
               -0.25928148148148167,
               -0.29570212493466436
            ],
            [
               -0.2564789789789792,
               -0.292950561722873
            ],
            [
               -0.2536764764764765,
               -0.2902145722574271
            ],
            [
               -0.25087397397397404,
               -0.28749032288644055
            ],
            [
               -0.24807147147147157,
               -0.28477481242954467
            ],
            [
               -0.2452689689689691,
               -0.2820659782007971
            ],
            [
               -0.24246646646646663,
               -0.2793627382102508
            ],
            [
               -0.23966396396396417,
               -0.2766649691989056
            ],
            [
               -0.2368614614614617,
               -0.2739734231531647
            ],
            [
               -0.234058958958959,
               -0.27128958778050116
            ],
            [
               -0.23125645645645654,
               -0.2686154989873384
            ],
            [
               -0.22845395395395407,
               -0.2659535155755774
            ],
            [
               -0.2256514514514516,
               -0.2633060680752363
            ],
            [
               -0.22284894894894913,
               -0.26067539478777363
            ],
            [
               -0.22004644644644666,
               -0.25806327868183593
            ],
            [
               -0.2172439439439442,
               -0.25547079873986106
            ],
            [
               -0.2144414414414415,
               -0.25289810870568447
            ],
            [
               -0.21163893893893904,
               -0.25034425496122675
            ],
            [
               -0.20883643643643657,
               -0.24780704351986482
            ],
            [
               -0.2060339339339341,
               -0.24528296394225108
            ],
            [
               -0.20323143143143163,
               -0.24276717545258453
            ],
            [
               -0.20042892892892916,
               -0.24025355776915208
            ],
            [
               -0.19762642642642647,
               -0.237734826281506
            ],
            [
               -0.194823923923924,
               -0.2352027083313278
            ],
            [
               -0.19202142142142153,
               -0.232648174607641
            ],
            [
               -0.18921891891891907,
               -0.23006171716627796
            ],
            [
               -0.1864164164164166,
               -0.22743366343438434
            ],
            [
               -0.18361391391391413,
               -0.2247545138540049
            ],
            [
               -0.18081141141141166,
               -0.2220152896263007
            ],
            [
               -0.17800890890890897,
               -0.21920787638973835
            ],
            [
               -0.1752064064064065,
               -0.21632534962791417
            ],
            [
               -0.17240390390390403,
               -0.21336226815702303
            ],
            [
               -0.16960140140140156,
               -0.21031492316616057
            ],
            [
               -0.1667988988988991,
               -0.20718153192892033
            ],
            [
               -0.16399639639639663,
               -0.20396236740383702
            ],
            [
               -0.16119389389389416,
               -0.20065981740738992
            ],
            [
               -0.15839139139139147,
               -0.1972783697749404
            ],
            [
               -0.155588888888889,
               -0.1938245228100635
            ],
            [
               -0.15278638638638653,
               -0.19030662324340203
            ],
            [
               -0.14998388388388406,
               -0.18673463675971935
            ],
            [
               -0.1471813813813816,
               -0.18311985879159778
            ],
            [
               -0.14437887887887912,
               -0.17947457561432767
            ],
            [
               -0.14157637637637643,
               -0.17581168771613298
            ],
            [
               -0.13877387387387397,
               -0.17214430888495708
            ],
            [
               -0.1359713713713715,
               -0.16848535539130424
            ],
            [
               -0.13316886886886903,
               -0.16484714002178172
            ],
            [
               -0.13036636636636656,
               -0.16124098551882543
            ],
            [
               -0.1275638638638641,
               -0.15767687122074645
            ],
            [
               -0.12476136136136162,
               -0.1541631254075693
            ],
            [
               -0.12195885885885893,
               -0.15070617409786247
            ],
            [
               -0.11915635635635646,
               -0.14731035488415226
            ],
            [
               -0.116353853853854,
               -0.14397780192891532
            ],
            [
               -0.11355135135135153,
               -0.1407084055703327
            ],
            [
               -0.11074884884884906,
               -0.13749984721469793
            ],
            [
               -0.10794634634634659,
               -0.13434770743095156
            ],
            [
               -0.10514384384384412,
               -0.13124564252049203
            ],
            [
               -0.10234134134134143,
               -0.1281856224140596
            ],
            [
               -0.09953883883883896,
               -0.12515822063832588
            ],
            [
               -0.09673633633633649,
               -0.12215294537503386
            ],
            [
               -0.09393383383383402,
               -0.11915859936512535
            ],
            [
               -0.09113133133133156,
               -0.11616365563010257
            ],
            [
               -0.08832882882882909,
               -0.11315663571300369
            ],
            [
               -0.0855263263263264,
               -0.11012647738097105
            ],
            [
               -0.08272382382382393,
               -0.10706287945888493
            ],
            [
               -0.07992132132132146,
               -0.10395661263803141
            ],
            [
               -0.07711881881881899,
               -0.10079978666717074
            ],
            [
               -0.07431631631631652,
               -0.09758606621306354
            ],
            [
               -0.07151381381381405,
               -0.0943108297897977
            ],
            [
               -0.06871131131131158,
               -0.090971268410131
            ],
            [
               -0.0659088088088089,
               -0.08756642291307418
            ],
            [
               -0.06310630630630643,
               -0.08409716117649595
            ],
            [
               -0.06030380380380396,
               -0.08056609854255423
            ],
            [
               -0.05750130130130149,
               -0.07697746668668452
            ],
            [
               -0.05469879879879902,
               -0.07333693777859164
            ],
            [
               -0.05189629629629655,
               -0.06965141206141179
            ],
            [
               -0.04909379379379408,
               -0.0659287778743776
            ],
            [
               -0.04629129129129139,
               -0.0621776536438197
            ],
            [
               -0.043488788788788924,
               -0.05840712146401273
            ],
            [
               -0.040686286286286455,
               -0.0546264615975842
            ],
            [
               -0.037883783783783986,
               -0.05084489657574402
            ],
            [
               -0.03508128128128152,
               -0.04707135261682596
            ],
            [
               -0.03227877877877905,
               -0.04331424486503832
            ],
            [
               -0.02947627627627636,
               -0.039581291546551114
            ],
            [
               -0.02667377377377389,
               -0.035879360619641046
            ],
            [
               -0.02387127127127142,
               -0.032214350934429245
            ],
            [
               -0.021068768768768953,
               -0.028591108389557182
            ],
            [
               -0.018266266266266484,
               -0.025013376147080945
            ],
            [
               -0.015463763763764016,
               -0.021483776704420428
            ],
            [
               -0.012661261261261547,
               -0.018003822574454525
            ],
            [
               -0.009858758758758857,
               -0.01457395153032955
            ],
            [
               -0.007056256256256388,
               -0.011193581854696965
            ],
            [
               -0.004253753753753919,
               -0.007861182803441382
            ],
            [
               -0.0014512512512514508,
               -0.004574355546010185
            ],
            [
               0.0013512512512510177,
               -0.0013299201583083014
            ],
            [
               0.004153753753753486,
               0.0018759952131933728
            ],
            [
               0.006956256256255955,
               0.005047866170157861
            ],
            [
               0.009758758758758646,
               0.008190687158788495
            ],
            [
               0.012561261261261114,
               0.0113098912066956
            ],
            [
               0.015363763763763583,
               0.014411274719285208
            ],
            [
               0.01816626626626605,
               0.017500926860543612
            ],
            [
               0.02096876876876852,
               0.020585162255745804
            ],
            [
               0.02377127127127099,
               0.02367045512381389
            ],
            [
               0.02657377377377368,
               0.026763372516189175
            ],
            [
               0.029376276276276148,
               0.029870504137022996
            ],
            [
               0.032178778778778616,
               0.03299838626297136
            ],
            [
               0.034981281281281085,
               0.036153417572597026
            ],
            [
               0.03778378378378355,
               0.039341765223541894
            ],
            [
               0.04058628628628602,
               0.04256926025469663
            ],
            [
               0.04338878878878849,
               0.04584128230204745
            ],
            [
               0.04619129129129118,
               0.04916263465141148
            ],
            [
               0.04899379379379365,
               0.05253741175081535
            ],
            [
               0.05179629629629612,
               0.05596886240603065
            ],
            [
               0.05459879879879859,
               0.059459252918312916
            ],
            [
               0.057401301301301055,
               0.06300973532791895
            ],
            [
               0.060203803803803524,
               0.06662022663883867
            ],
            [
               0.06300630630630621,
               0.0702893053649587
            ],
            [
               0.06580880880880868,
               0.07401413191147388
            ],
            [
               0.06861131131131115,
               0.07779039915641266
            ],
            [
               0.07141381381381362,
               0.08161231910907005
            ],
            [
               0.07421631631631609,
               0.08547265069441003
            ],
            [
               0.07701881881881856,
               0.08936277256127628
            ],
            [
               0.07982132132132103,
               0.09327280337014023
            ],
            [
               0.08262382382382372,
               0.09719177033132433
            ],
            [
               0.08542632632632619,
               0.10110782489914667
            ],
            [
               0.08822882882882865,
               0.10500850255475846
            ],
            [
               0.09103133133133112,
               0.10888102161255493
            ],
            [
               0.09383383383383359,
               0.11271261404902386
            ],
            [
               0.09663633633633606,
               0.11649087956714223
            ],
            [
               0.09943883883883853,
               0.12020415255978796
            ],
            [
               0.10224134134134122,
               0.12384187040142011
            ],
            [
               0.10504384384384369,
               0.12739493064771693
            ],
            [
               0.10784634634634616,
               0.1308560243135054
            ],
            [
               0.11064884884884862,
               0.1342199324694415
            ],
            [
               0.11345135135135109,
               0.13748377396806638
            ],
            [
               0.11625385385385356,
               0.14064719318056182
            ],
            [
               0.11905635635635625,
               0.14371247817655694
            ],
            [
               0.12185885885885872,
               0.14668460176988518
            ],
            [
               0.12466136136136119,
               0.14957118022315463
            ],
            [
               0.12746386386386366,
               0.1523823470756657
            ],
            [
               0.13026636636636613,
               0.15513054244027652
            ],
            [
               0.1330688688688686,
               0.1578302211014747
            ],
            [
               0.13587137137137106,
               0.1604974857280686
            ],
            [
               0.13867387387387375,
               0.16314965437529638
            ],
            [
               0.14147637637637622,
               0.1658047740800299
            ],
            [
               0.1442788788788787,
               0.16848109464233763
            ],
            [
               0.14708138138138116,
               0.17119651854070062
            ],
            [
               0.14988388388388363,
               0.17396804426478935
            ],
            [
               0.1526863863863861,
               0.1768112211051524
            ],
            [
               0.15548888888888857,
               0.17973963357053085
            ],
            [
               0.15829139139139126,
               0.18276443309092186
            ],
            [
               0.16109389389389372,
               0.18589393351218464
            ],
            [
               0.1638963963963962,
               0.18913328512461397
            ],
            [
               0.16669889889889866,
               0.19248423964573944
            ],
            [
               0.16950140140140113,
               0.1959450157709913
            ],
            [
               0.1723039039039036,
               0.19951027170841212
            ],
            [
               0.1751064064064063,
               0.2031711876350496
            ],
            [
               0.17790890890890876,
               0.2069156573746916
            ],
            [
               0.18071141141141123,
               0.21072858492839
            ],
            [
               0.1835139139139137,
               0.21459227792246838
            ],
            [
               0.18631641641641616,
               0.2184869267027456
            ],
            [
               0.18911891891891863,
               0.22239115482046298
            ],
            [
               0.1919214214214211,
               0.22628262413473532
            ],
            [
               0.1947239239239238,
               0.23013867579185265
            ],
            [
               0.19752642642642626,
               0.23393698700704646
            ],
            [
               0.20032892892892873,
               0.2376562229202998
            ],
            [
               0.2031314314314312,
               0.24127666285044533
            ],
            [
               0.20593393393393367,
               0.24478078103149895
            ],
            [
               0.20873643643643613,
               0.24815376335627098
            ],
            [
               0.2115389389389386,
               0.25138394372439254
            ],
            [
               0.2143414414414413,
               0.2544631462215429
            ],
            [
               0.21714394394394376,
               0.25738692245030664
            ],
            [
               0.21994644644644623,
               0.26015467678057336
            ],
            [
               0.2227489489489487,
               0.262769675966164
            ],
            [
               0.22555145145145117,
               0.26523894335411624
            ],
            [
               0.22835395395395364,
               0.26757304166068696
            ],
            [
               0.23115645645645633,
               0.26978575187264314
            ],
            [
               0.2339589589589588,
               0.2718936591299618
            ],
            [
               0.23676146146146126,
               0.2739156593442843
            ],
            [
               0.23956396396396373,
               0.27587240270982966
            ],
            [
               0.2423664664664662,
               0.27778569209240833
            ],
            [
               0.24516896896896867,
               0.2796778554820148
            ],
            [
               0.24797147147147114,
               0.28157111223302095
            ],
            [
               0.25077397397397383,
               0.28348695268547813
            ],
            [
               0.2535764764764763,
               0.285445549978051
            ],
            [
               0.25637897897897877,
               0.28746522146744585
            ],
            [
               0.25918148148148124,
               0.28956195522210243
            ],
            [
               0.2619839839839837,
               0.29174901463922864
            ],
            [
               0.2647864864864862,
               0.29403663143913833
            ],
            [
               0.26758898898898864,
               0.29643179422579563
            ],
            [
               0.27039149149149133,
               0.29893813658114565
            ],
            [
               0.2731939939939938,
               0.30155592539944104
            ],
            [
               0.27599649649649627,
               0.3042821469809092
            ],
            [
               0.27879899899899874,
               0.3071106854000694
            ],
            [
               0.2816015015015012,
               0.3100325849412547
            ],
            [
               0.2844040040040037,
               0.3130363860372897
            ],
            [
               0.28720650650650636,
               0.3161085222255096
            ],
            [
               0.29000900900900883,
               0.31923376419864824
            ],
            [
               0.2928115115115113,
               0.3223956961071879
            ],
            [
               0.29561401401401377,
               0.3255772088750052
            ],
            [
               0.29841651651651624,
               0.32876099541222836
            ],
            [
               0.3012190190190187,
               0.33193003322007836
            ],
            [
               0.3040215215215212,
               0.33506804093723414
            ],
            [
               0.30682402402402387,
               0.33815989681665576
            ],
            [
               0.30962652652652634,
               0.3411920088751249
            ],
            [
               0.3124290290290288,
               0.34415262844618244
            ],
            [
               0.3152315315315313,
               0.34703210100726883
            ],
            [
               0.31803403403403374,
               0.34982305035924477
            ],
            [
               0.3208365365365362,
               0.3525204944290546
            ],
            [
               0.3236390390390387,
               0.3551218930677872
            ],
            [
               0.32644154154154137,
               0.35762713015880426
            ],
            [
               0.32924404404404384,
               0.3600384340769512
            ],
            [
               0.3320465465465463,
               0.36236024200552663
            ],
            [
               0.3348490490490488,
               0.3645990147918728
            ],
            [
               0.33765155155155124,
               0.3667630098884192
            ],
            [
               0.3404540540540537,
               0.36886202048099015
            ],
            [
               0.3432565565565564,
               0.37090708916048953
            ],
            [
               0.34605905905905887,
               0.3729102044697502
            ],
            [
               0.34886156156156134,
               0.3748839883862144
            ],
            [
               0.3516640640640638,
               0.37684138232271636
            ],
            [
               0.3544665665665663,
               0.3787953385875107
            ],
            [
               0.35726906906906875,
               0.3807585234879661
            ],
            [
               0.3600715715715712,
               0.382743037437001
            ],
            [
               0.3628740740740739,
               0.38476015657190166
            ],
            [
               0.3656765765765764,
               0.3868200995613546
            ],
            [
               0.36847907907907884,
               0.3889318224916104
            ],
            [
               0.3712815815815813,
               0.3911028440119667
            ],
            [
               0.3740840840840838,
               0.39333910229974206
            ],
            [
               0.37688658658658625,
               0.3956448448830537
            ],
            [
               0.3796890890890887,
               0.3980225519345041
            ],
            [
               0.3824915915915914,
               0.4004728933107108
            ],
            [
               0.3852940940940939,
               0.4029947193448721
            ],
            [
               0.38809659659659634,
               0.40558508518030567
            ],
            [
               0.3908990990990988,
               0.40823930823667187
            ],
            [
               0.3937016016016013,
               0.4109510582006987
            ],
            [
               0.39650410410410375,
               0.41371247870355643
            ],
            [
               0.39930660660660644,
               0.4165143395646489
            ],
            [
               0.4021091091091089,
               0.41934621812817413
            ],
            [
               0.4049116116116114,
               0.42219670778275364
            ],
            [
               0.40771411411411385,
               0.4250536512318069
            ],
            [
               0.4105166166166163,
               0.42790439547794223
            ],
            [
               0.4133191191191188,
               0.43073606481210985
            ],
            [
               0.41612162162162125,
               0.43353584738004525
            ],
            [
               0.41892412412412394,
               0.43629129016489704
            ],
            [
               0.4217266266266264,
               0.43899059651288785
            ],
            [
               0.4245291291291289,
               0.44162291968014433
            ],
            [
               0.42733163163163135,
               0.444178645338065
            ],
            [
               0.4301341341341338,
               0.4466496555865483
            ],
            [
               0.4329366366366363,
               0.4490295668316833
            ],
            [
               0.435739139139139,
               0.4513139339247534
            ],
            [
               0.43854164164164144,
               0.45350041326287793
            ],
            [
               0.4413441441441439,
               0.4555888781389381
            ],
            [
               0.4441466466466464,
               0.45758148050857356
            ],
            [
               0.44694914914914885,
               0.4594826545110656
            ],
            [
               0.4497516516516513,
               0.4612990585210155
            ],
            [
               0.4525541541541538,
               0.4630394541870138
            ],
            [
               0.4553566566566565,
               0.4647145227865858
            ],
            [
               0.45815915915915895,
               0.46633662123573777
            ],
            [
               0.4609616616616614,
               0.46791948216799495
            ],
            [
               0.4637641641641639,
               0.4694778645653705
            ],
            [
               0.46656666666666635,
               0.4710271634004071
            ],
            [
               0.4693691691691688,
               0.47258298855067454
            ],
            [
               0.4721716716716713,
               0.474160724792923
            ],
            [
               0.474974174174174,
               0.4757750858970567
            ],
            [
               0.47777667667667645,
               0.47743967665277537
            ],
            [
               0.4805791791791789,
               0.47916657701935383
            ],
            [
               0.4833816816816814,
               0.48096596245222334
            ],
            [
               0.48618418418418385,
               0.4828457738076117
            ],
            [
               0.4889866866866863,
               0.4848114490570162
            ],
            [
               0.491789189189189,
               0.4868657273762804
            ],
            [
               0.4945916916916915,
               0.4890085340499632
            ],
            [
               0.49739419419419395,
               0.49123695211143337
            ],
            [
               0.5001966966966964,
               0.49354528380211987
            ],
            [
               0.5029991991991989,
               0.495925201875324
            ],
            [
               0.5058017017017014,
               0.4983659875994922
            ],
            [
               0.5086042042042038,
               0.500854849150357
            ],
            [
               0.5114067067067065,
               0.5033773110428716
            ],
            [
               0.514209209209209,
               0.5059176624639321
            ],
            [
               0.5170117117117115,
               0.5084594499418138
            ],
            [
               0.5198142142142139,
               0.5109859978338915
            ],
            [
               0.5226167167167164,
               0.5134809387216923
            ],
            [
               0.5254192192192189,
               0.5159287350432868
            ],
            [
               0.5282217217217213,
               0.5183151732167033
            ],
            [
               0.531024224224224,
               0.5206278121379369
            ],
            [
               0.5338267267267265,
               0.5228563692697188
            ],
            [
               0.536629229229229,
               0.524993029540924
            ],
            [
               0.5394317317317314,
               0.5270326648923409
            ],
            [
               0.5422342342342339,
               0.5289729554475449
            ],
            [
               0.5450367367367364,
               0.53081440684955
            ],
            [
               0.547839239239239,
               0.5325602621569869
            ],
            [
               0.5506417417417415,
               0.534216310694952
            ],
            [
               0.553444244244244,
               0.5357906002528776
            ],
            [
               0.5562467467467465,
               0.5372930628585373
            ],
            [
               0.5590492492492489,
               0.5387350678795919
            ],
            [
               0.5618517517517514,
               0.5401289192665197
            ],
            [
               0.5646542542542539,
               0.5414873162224816
            ],
            [
               0.5674567567567566,
               0.5428227983559877
            ],
            [
               0.570259259259259,
               0.544147197355531
            ],
            [
               0.5730617617617615,
               0.5454711173651074
            ],
            [
               0.575864264264264,
               0.546803465511212
            ],
            [
               0.5786667667667664,
               0.5481510524447328
            ],
            [
               0.5814692692692689,
               0.5495182803584522
            ],
            [
               0.5842717717717714,
               0.5509069327991436
            ],
            [
               0.587074274274274,
               0.5523160768198665
            ],
            [
               0.5898767767767765,
               0.5537420837476514
            ],
            [
               0.592679279279279,
               0.555178770231493
            ],
            [
               0.5954817817817815,
               0.5566176564592833
            ],
            [
               0.5982842842842839,
               0.5580483336742403
            ],
            [
               0.6010867867867866,
               0.5594589285686917
            ],
            [
               0.6038892892892889,
               0.560836647968979
            ],
            [
               0.6066917917917916,
               0.562168383621259
            ],
            [
               0.6094942942942938,
               0.5634413539972969
            ],
            [
               0.6122967967967965,
               0.5646437579901558
            ],
            [
               0.6150992992992992,
               0.5657654142599053
            ],
            [
               0.6179018018018014,
               0.5667983598820387
            ],
            [
               0.6207043043043041,
               0.5677373828713976
            ],
            [
               0.6235068068068064,
               0.5685804650874324
            ],
            [
               0.6263093093093091,
               0.5693291149183517
            ],
            [
               0.6291118118118113,
               0.5699885728994567
            ],
            [
               0.631914314314314,
               0.5705678779166632
            ],
            [
               0.6347168168168167,
               0.5710797867208739
            ],
            [
               0.6375193193193189,
               0.5715405449479989
            ],
            [
               0.6403218218218216,
               0.5719695135001037
            ],
            [
               0.6431243243243239,
               0.5723886597813772
            ],
            [
               0.6459268268268266,
               0.572821928681432
            ],
            [
               0.6487293293293288,
               0.5732945131466303
            ],
            [
               0.6515318318318315,
               0.5738320484798547
            ],
            [
               0.6543343343343342,
               0.5744597579846142
            ],
            [
               0.6571368368368364,
               0.5752015800731078
            ],
            [
               0.6599393393393391,
               0.576079308377561
            ],
            [
               0.6627418418418414,
               0.577111776666899
            ],
            [
               0.6655443443443441,
               0.5783141194468635
            ],
            [
               0.6683468468468463,
               0.5796971370260062
            ],
            [
               0.671149349349349,
               0.5812667906222135
            ],
            [
               0.6739518518518517,
               0.5830238488674502
            ],
            [
               0.6767543543543539,
               0.5849637019845533
            ],
            [
               0.6795568568568566,
               0.5870763541364636
            ],
            [
               0.6823593593593589,
               0.5893465981907196
            ],
            [
               0.6851618618618616,
               0.5917543706268391
            ],
            [
               0.6879643643643643,
               0.5942752777803015
            ],
            [
               0.6907668668668665,
               0.5968812783067317
            ],
            [
               0.6935693693693692,
               0.5995415009004785
            ],
            [
               0.6963718718718714,
               0.6022231711353654
            ],
            [
               0.6991743743743741,
               0.60489261701101
            ],
            [
               0.7019768768768764,
               0.6075163195540785
            ],
            [
               0.7047793793793791,
               0.6100619727705519
            ],
            [
               0.7075818818818818,
               0.6124995164606561
            ],
            [
               0.710384384384384,
               0.6148021059336934
            ],
            [
               0.7131868868868867,
               0.61694698448883
            ],
            [
               0.7159893893893889,
               0.6189162276044464
            ],
            [
               0.7187918918918916,
               0.6206973320008942
            ],
            [
               0.7215943943943939,
               0.622283627964128
            ],
            [
               0.7243968968968966,
               0.6236744993575027
            ],
            [
               0.7271993993993993,
               0.6248754023914009
            ],
            [
               0.7300019019019015,
               0.6258976812272805
            ],
            [
               0.7328044044044042,
               0.6267581856114501
            ],
            [
               0.7356069069069064,
               0.6274787027063038
            ],
            [
               0.7384094094094091,
               0.6280852218591537
            ],
            [
               0.7412119119119114,
               0.6286070569811075
            ],
            [
               0.7440144144144141,
               0.6290758562833931
            ],
            [
               0.7468169169169168,
               0.6295245331497377
            ],
            [
               0.749619419419419,
               0.6299861547622794
            ],
            [
               0.7524219219219217,
               0.6304928266399694
            ],
            [
               0.755224424424424,
               0.6310746114348365
            ],
            [
               0.7580269269269266,
               0.6317585191547022
            ],
            [
               0.7608294294294289,
               0.6325676034828025
            ],
            [
               0.7636319319319316,
               0.633520195135375
            ],
            [
               0.7664344344344343,
               0.6346292983728019
            ],
            [
               0.7692369369369365,
               0.6359021710333379
            ],
            [
               0.7720394394394392,
               0.6373401019992802
            ],
            [
               0.7748419419419414,
               0.6389383930677006
            ],
            [
               0.7776444444444441,
               0.6406865450324917
            ],
            [
               0.7804469469469468,
               0.6425686406500555
            ],
            [
               0.7832494494494491,
               0.6445639103139627
            ],
            [
               0.7860519519519518,
               0.6466474599494674
            ],
            [
               0.788854454454454,
               0.6487911350814204
            ],
            [
               0.7916569569569567,
               0.6509644904248493
            ],
            [
               0.794459459459459,
               0.6531358308564739
            ],
            [
               0.7972619619619616,
               0.6552732873663569
            ],
            [
               0.8000644644644643,
               0.6573458906349934
            ],
            [
               0.8028669669669666,
               0.6593246052574133
            ],
            [
               0.8056694694694693,
               0.6611832893189795
            ],
            [
               0.8084719719719715,
               0.6628995469465371
            ],
            [
               0.8112744744744742,
               0.6644554454982459
            ],
            [
               0.8140769769769765,
               0.6658380740607308
            ],
            [
               0.8168794794794791,
               0.6670399257043311
            ],
            [
               0.8196819819819818,
               0.6680590922910219
            ],
            [
               0.8224844844844841,
               0.6688992673014378
            ],
            [
               0.8252869869869868,
               0.6695695589043753
            ],
            [
               0.828089489489489,
               0.6700841220906719
            ],
            [
               0.8308919919919917,
               0.6704616248985433
            ],
            [
               0.833694494494494,
               0.6707245693514547
            ],
            [
               0.8364969969969966,
               0.6708984925194208
            ],
            [
               0.8392994994994993,
               0.6710110769391269
            ],
            [
               0.8421020020020016,
               0.6710912023634035
            ],
            [
               0.8449045045045043,
               0.6711679723737392
            ],
            [
               0.8477070070070065,
               0.6712697497419022
            ],
            [
               0.8505095095095092,
               0.6714232335740595
            ],
            [
               0.8533120120120115,
               0.6716526092626676
            ],
            [
               0.8561145145145141,
               0.6719787991986028
            ],
            [
               0.8589170170170168,
               0.6724188381866543
            ],
            [
               0.8617195195195191,
               0.6729853927216005
            ],
            [
               0.8645220220220218,
               0.6736864379052669
            ],
            [
               0.867324524524524,
               0.6745251000209813
            ],
            [
               0.8701270270270267,
               0.6754996668449307
            ],
            [
               0.872929529529529,
               0.6766037618806342
            ],
            [
               0.8757320320320316,
               0.6778266730637892
            ],
            [
               0.8785345345345343,
               0.6791538212976131
            ],
            [
               0.8813370370370366,
               0.680567349620314
            ],
            [
               0.8841395395395393,
               0.6820468100269497
            ],
            [
               0.8869420420420415,
               0.6835699220863691
            ],
            [
               0.8897445445445442,
               0.6851133755936869
            ],
            [
               0.8925470470470469,
               0.6866536486256045
            ],
            [
               0.8953495495495492,
               0.6881678125271362
            ],
            [
               0.8981520520520518,
               0.6896342965233198
            ],
            [
               0.9009545545545541,
               0.6910335867517141
            ],
            [
               0.9037570570570568,
               0.6923488374517723
            ],
            [
               0.906559559559559,
               0.6935663756982351
            ],
            [
               0.9093620620620617,
               0.6946760852774838
            ],
            [
               0.9121645645645644,
               0.695671659911751
            ],
            [
               0.9149670670670667,
               0.6965507208595618
            ],
            [
               0.9177695695695693,
               0.6973147987821346
            ],
            [
               0.9205720720720716,
               0.6979691844884606
            ],
            [
               0.9233745745745743,
               0.6985226575904679
            ],
            [
               0.9261770770770765,
               0.6989871060638857
            ],
            [
               0.9289795795795792,
               0.6993770530911456
            ],
            [
               0.9317820820820819,
               0.6997091102562731
            ],
            [
               0.9345845845845842,
               0.700001378092765
            ],
            [
               0.9373870870870868,
               0.7002728161091105
            ],
            [
               0.9401895895895891,
               0.7005426047189047
            ],
            [
               0.9429920920920918,
               0.7008295210002231
            ],
            [
               0.945794594594594,
               0.7011513489478602
            ],
            [
               0.9485970970970967,
               0.7015243429342319
            ],
            [
               0.9513995995995994,
               0.7019627605551666
            ],
            [
               0.9542021021021017,
               0.702478478018717
            ],
            [
               0.9570046046046043,
               0.7030806978654138
            ],
            [
               0.9598071071071066,
               0.7037757552222292
            ],
            [
               0.9626096096096093,
               0.7045670251279605
            ],
            [
               0.9654121121121115,
               0.7054549298606225
            ],
            [
               0.9682146146146142,
               0.7064370417759458
            ],
            [
               0.9710171171171169,
               0.7075082740467484
            ],
            [
               0.9738196196196192,
               0.7086611489762134
            ],
            [
               0.9766221221221218,
               0.7098861313255795
            ],
            [
               0.9794246246246241,
               0.7111720124085239
            ],
            [
               0.9822271271271268,
               0.7125063295981535
            ],
            [
               0.985029629629629,
               0.7138758053822365
            ],
            [
               0.9878321321321317,
               0.715266790179679
            ],
            [
               0.9906346346346344,
               0.7166656937664213
            ],
            [
               0.9934371371371367,
               0.7180593913026982
            ],
            [
               0.9962396396396394,
               0.7194355915401776
            ],
            [
               0.9990421421421416,
               0.7207831567377918
            ],
            [
               1.0018446446446443,
               0.7220923660402883
            ],
            [
               1.004647147147147,
               0.7233551164790399
            ],
            [
               1.0074496496496492,
               0.7245650582438765
            ],
            [
               1.010252152152152,
               0.7257176633528954
            ],
            [
               1.0130546546546542,
               0.7268102292249268
            ],
            [
               1.0158571571571569,
               0.727841820855669
            ],
            [
               1.018659659659659,
               0.7288131572436247
            ],
            [
               1.0214621621621618,
               0.729726449349186
            ],
            [
               1.0242646646646645,
               0.7305851981575411
            ],
            [
               1.0270671671671667,
               0.7313939623267236
            ],
            [
               1.0298696696696694,
               0.7321581054250721
            ],
            [
               1.0326721721721717,
               0.732883532901256
            ],
            [
               1.0354746746746744,
               0.7335764287028188
            ],
            [
               1.0382771771771766,
               0.7342430008958736
            ],
            [
               1.0410796796796793,
               0.7348892447798934
            ],
            [
               1.043882182182182,
               0.7355207308861886
            ],
            [
               1.0466846846846842,
               0.7361424239513072
            ],
            [
               1.049487187187187,
               0.7367585375250798
            ],
            [
               1.0522896896896892,
               0.7373724273661613
            ],
            [
               1.0550921921921919,
               0.7379865252529698
            ],
            [
               1.057894694694694,
               0.7386023133487674
            ],
            [
               1.0606971971971968,
               0.7392203378547268
            ],
            [
               1.0634996996996995,
               0.739840259406189
            ],
            [
               1.0663022022022017,
               0.7404609365489407
            ],
            [
               1.0691047047047044,
               0.7410805377003276
            ],
            [
               1.0719072072072067,
               0.7416966762714834
            ],
            [
               1.0747097097097094,
               0.7423065631111014
            ],
            [
               1.0775122122122116,
               0.7429071701289964
            ],
            [
               1.0803147147147143,
               0.7434953988632511
            ],
            [
               1.083117217217217,
               0.7440682478559448
            ],
            [
               1.0859197197197192,
               0.7446229729821825
            ],
            [
               1.088722222222222,
               0.7451572353145546
            ],
            [
               1.0915247247247242,
               0.7456692316768203
            ],
            [
               1.0943272272272269,
               0.7461578037216505
            ],
            [
               1.097129729729729,
               0.7466225221325655
            ],
            [
               1.0999322322322318,
               0.7470637433750114
            ],
            [
               1.1027347347347345,
               0.7474826372825001
            ],
            [
               1.1055372372372367,
               0.7478811846391795
            ],
            [
               1.1083397397397394,
               0.7482621447904989
            ],
            [
               1.1111422422422417,
               0.7486289941613842
            ],
            [
               1.1139447447447444,
               0.7489858373711278
            ],
            [
               1.116747247247247,
               0.749337293392687
            ],
            [
               1.1195497497497493,
               0.7496883598993698
            ],
            [
               1.122352252252252,
               0.7500442595634871
            ],
            [
               1.1251547547547542,
               0.7504102726098347
            ],
            [
               1.127957257257257,
               0.7507915603728164
            ],
            [
               1.1307597597597592,
               0.7511929849511123
            ],
            [
               1.1335622622622619,
               0.7516189302896381
            ],
            [
               1.1363647647647646,
               0.752073130137296
            ],
            [
               1.1391672672672668,
               0.7525585083231043
            ],
            [
               1.1419697697697695,
               0.7530770366562176
            ],
            [
               1.1447722722722717,
               0.7536296154817395
            ],
            [
               1.1475747747747744,
               0.7542159815107341
            ],
            [
               1.1503772772772767,
               0.7548346469885889
            ],
            [
               1.1531797797797794,
               0.7554828735732284
            ],
            [
               1.155982282282282,
               0.7561566834699167
            ],
            [
               1.1587847847847843,
               0.756850909423183
            ],
            [
               1.161587287287287,
               0.7575592841144174
            ],
            [
               1.1643897897897892,
               0.7582745683766898
            ],
            [
               1.167192292292292,
               0.7589887164422584
            ],
            [
               1.1699947947947942,
               0.7596930752141131
            ],
            [
               1.1727972972972969,
               0.7603786133358963
            ],
            [
               1.1755997997997996,
               0.7610361746638346
            ],
            [
               1.1784023023023018,
               0.7616567496611437
            ],
            [
               1.1812048048048045,
               0.7622317572825021
            ],
            [
               1.1840073073073067,
               0.762753329135595
            ],
            [
               1.1868098098098094,
               0.7632145871384544
            ],
            [
               1.1896123123123117,
               0.7636099055711951
            ],
            [
               1.1924148148148144,
               0.7639351483787424
            ],
            [
               1.195217317317317,
               0.7641878728397249
            ],
            [
               1.1980198198198193,
               0.7643674912888128
            ],
            [
               1.200822322322322,
               0.7644753834681102
            ],
            [
               1.2036248248248242,
               0.7645149532785647
            ],
            [
               1.206427327327327,
               0.7644916251836256
            ],
            [
               1.2092298298298296,
               0.7644127772510554
            ],
            [
               1.2120323323323319,
               0.7642876097595415
            ],
            [
               1.2148348348348346,
               0.7641269503884045
            ],
            [
               1.2176373373373368,
               0.7639429991854456
            ],
            [
               1.2204398398398395,
               0.7637490186967859
            ],
            [
               1.2232423423423417,
               0.7635589767650206
            ],
            [
               1.2260448448448444,
               0.7633871514776447
            ],
            [
               1.2288473473473471,
               0.7632477094966015
            ],
            [
               1.2316498498498494,
               0.7631542704459722
            ],
            [
               1.234452352352352,
               0.7631194711094782
            ],
            [
               1.2372548548548543,
               0.7631545438339593
            ],
            [
               1.240057357357357,
               0.7632689237038541
            ],
            [
               1.2428598598598593,
               0.7634698987150077
            ],
            [
               1.245662362362362,
               0.7637623163215324
            ],
            [
               1.2484648648648646,
               0.7641483583635369
            ],
            [
               1.2512673673673669,
               0.7646273945325026
            ],
            [
               1.2540698698698696,
               0.7651959222407041
            ],
            [
               1.2568723723723718,
               0.7658475980956607
            ],
            [
               1.2596748748748745,
               0.7665733632216072
            ],
            [
               1.2624773773773768,
               0.7673616615133587
            ],
            [
               1.2652798798798794,
               0.7681987466610805
            ],
            [
               1.2680823823823821,
               0.769069070562761
            ],
            [
               1.2708848848848844,
               0.7699557426633301
            ],
            [
               1.273687387387387,
               0.7708410469436615
            ],
            [
               1.2764898898898893,
               0.7717070008416371
            ],
            [
               1.279292392392392,
               0.772535938423917
            ],
            [
               1.2820948948948943,
               0.773311098729409
            ],
            [
               1.284897397397397,
               0.7740171994439149
            ],
            [
               1.2876998998998996,
               0.774640975988792
            ],
            [
               1.2905024024024019,
               0.7751716667392212
            ],
            [
               1.2933049049049046,
               0.7756014264285669
            ],
            [
               1.2961074074074068,
               0.7759256518163573
            ],
            [
               1.2989099099099095,
               0.7761432063443541
            ],
            [
               1.3017124124124118,
               0.7762565336984981
            ],
            [
               1.3045149149149144,
               0.7762716538321359
            ],
            [
               1.3073174174174171,
               0.776198038966021
            ],
            [
               1.3101199199199194,
               0.776048371226242
            ],
            [
               1.312922422422422,
               0.7758381877646947
            ],
            [
               1.3157249249249243,
               0.7755854232754402
            ],
            [
               1.318527427427427,
               0.7753098636219984
            ],
            [
               1.3213299299299297,
               0.7750325276797256
            ],
            [
               1.324132432432432,
               0.7747749973402875
            ],
            [
               1.3269349349349346,
               0.7745587178059978
            ],
            [
               1.3297374374374369,
               0.7744042917267484
            ],
            [
               1.3325399399399396,
               0.7743307913344546
            ],
            [
               1.3353424424424418,
               0.7743551124717298
            ],
            [
               1.3381449449449445,
               0.774491393287092
            ],
            [
               1.3409474474474472,
               0.7747505184049781
            ],
            [
               1.3437499499499495,
               0.7751397266338307
            ],
            [
               1.3465524524524521,
               0.7756623368386508
            ],
            [
               1.3493549549549544,
               0.7763176025923044
            ],
            [
               1.352157457457457,
               0.7771007017726397
            ],
            [
               1.3549599599599593,
               0.7780028625489035
            ],
            [
               1.357762462462462,
               0.7790116223724166
            ],
            [
               1.3605649649649647,
               0.7801112118308797
            ],
            [
               1.363367467467467,
               0.7812830507204285
            ],
            [
               1.3661699699699696,
               0.7825063396049372
            ],
            [
               1.368972472472472,
               0.7837587266244865
            ],
            [
               1.3717749749749746,
               0.7850170265207108
            ],
            [
               1.3745774774774768,
               0.7862579668767908
            ],
            [
               1.3773799799799795,
               0.7874589355047763
            ],
            [
               1.3801824824824822,
               0.7885987027998969
            ],
            [
               1.3829849849849845,
               0.7896580937317628
            ],
            [
               1.3857874874874871,
               0.790620585930657
            ],
            [
               1.3885899899899894,
               0.7914728129921238
            ],
            [
               1.391392492492492,
               0.7922049555695208
            ],
            [
               1.3941949949949943,
               0.7928110069262233
            ],
            [
               1.396997497497497,
               0.7932889042248679
            ],
            [
               1.3998,
               0.7936405217681501
            ]
         ]
      },
      {
         "data": [
            [
               1.3999,
               0.7946308583193615
            ],
            [
               1.3971003028053077,
               0.794220100131318
            ],
            [
               1.3943006056106155,
               0.7938495838916602
            ],
            [
               1.3915009084159233,
               0.793512370048653
            ],
            [
               1.3887012112212311,
               0.7931993690927543
            ],
            [
               1.385901514026539,
               0.7928998322394272
            ],
            [
               1.3831018168318467,
               0.7926019102466813
            ],
            [
               1.3803021196371545,
               0.7922932529469728
            ],
            [
               1.3775024224424628,
               0.7919616258639899
            ],
            [
               1.3747027252477706,
               0.7915955175510214
            ],
            [
               1.3719030280530784,
               0.7911847126372329
            ],
            [
               1.3691033308583862,
               0.790720806790365
            ],
            [
               1.366303633663694,
               0.7901976423224701
            ],
            [
               1.3635039364690018,
               0.7896116463879468
            ],
            [
               1.3607042392743096,
               0.7889620576816458
            ],
            [
               1.3579045420796174,
               0.7882510320358249
            ],
            [
               1.3551048448849252,
               0.7874836221787689
            ],
            [
               1.352305147690233,
               0.786667631962134
            ],
            [
               1.3495054504955408,
               0.7858133503947475
            ],
            [
               1.3467057533008486,
               0.7849331756428408
            ],
            [
               1.3439060561061564,
               0.7840411435845109
            ],
            [
               1.3411063589114642,
               0.7831523793683539
            ],
            [
               1.338306661716772,
               0.7822824935735146
            ],
            [
               1.3355069645220798,
               0.7814469468789271
            ],
            [
               1.3327072673273876,
               0.7806604085334536
            ],
            [
               1.3299075701326954,
               0.7799361343217526
            ],
            [
               1.3271078729380033,
               0.7792853891261304
            ],
            [
               1.324308175743311,
               0.7787169376140215
            ],
            [
               1.3215084785486189,
               0.7782366240927208
            ],
            [
               1.3187087813539267,
               0.7778470592617481
            ],
            [
               1.3159090841592345,
               0.7775474275841068
            ],
            [
               1.3131093869645423,
               0.7773334244430654
            ],
            [
               1.31030968976985,
               0.7771973273241166
            ],
            [
               1.3075099925751579,
               0.7771282001499351
            ],
            [
               1.3047102953804657,
               0.7771122247941604
            ],
            [
               1.3019105981857735,
               0.7771331489020787
            ],
            [
               1.2991109009910813,
               0.7771728346394293
            ],
            [
               1.296311203796389,
               0.7772118890465873
            ],
            [
               1.293511506601697,
               0.777230353444772
            ],
            [
               1.2907118094070047,
               0.7772084269472028
            ],
            [
               1.2879121122123125,
               0.7771271976629894
            ],
            [
               1.2851124150176203,
               0.7769693547014596
            ],
            [
               1.282312717822928,
               0.7767198546087999
            ],
            [
               1.279513020628236,
               0.77636651737837
            ],
            [
               1.2767133234335437,
               0.775900529614816
            ],
            [
               1.2739136262388515,
               0.7753168357088969
            ],
            [
               1.2711139290441593,
               0.7746144018721541
            ],
            [
               1.2683142318494671,
               0.7737963424386318
            ],
            [
               1.265514534654775,
               0.7728699027943757
            ],
            [
               1.2627148374600827,
               0.7718462984593091
            ],
            [
               1.2599151402653905,
               0.7707404150278663
            ],
            [
               1.2571154430706983,
               0.7695703786819572
            ],
            [
               1.2543157458760061,
               0.7683570116369649
            ],
            [
               1.251516048681314,
               0.7671231909975877
            ],
            [
               1.2487163514866217,
               0.7658931329347616
            ],
            [
               1.2459166542919295,
               0.7646916267236228
            ],
            [
               1.2431169570972374,
               0.7635432449119954
            ],
            [
               1.2403172599025452,
               0.7624715566602254
            ],
            [
               1.237517562707853,
               0.7614983710834318
            ],
            [
               1.2347178655131608,
               0.7606430362505414
            ],
            [
               1.2319181683184686,
               0.759921817401086
            ],
            [
               1.2291184711237764,
               0.7593473750148234
            ],
            [
               1.2263187739290842,
               0.7589283597256706
            ],
            [
               1.223519076734392,
               0.7586691368507461
            ],
            [
               1.2207193795396998,
               0.7585696486686375
            ],
            [
               1.2179196823450076,
               0.7586254177033258
            ],
            [
               1.2151199851503154,
               0.7588276893337611
            ],
            [
               1.2123202879556232,
               0.7591637072364115
            ],
            [
               1.209520590760931,
               0.759617110654826
            ],
            [
               1.2067208935662388,
               0.7601684384386489
            ],
            [
               1.2039211963715466,
               0.7607957213473693
            ],
            [
               1.2011214991768548,
               0.7614751413894065
            ],
            [
               1.1983218019821626,
               0.7621817350540268
            ],
            [
               1.1955221047874705,
               0.7628901162491246
            ],
            [
               1.1927224075927783,
               0.7635751946053477
            ],
            [
               1.189922710398086,
               0.7642128655354992
            ],
            [
               1.1871230132033939,
               0.7647806500033649
            ],
            [
               1.1843233160087017,
               0.765258264282793
            ],
            [
               1.1815236188140095,
               0.7656281029729521
            ],
            [
               1.1787239216193173,
               0.7658756220530414
            ],
            [
               1.175924224424625,
               0.7659896126650756
            ],
            [
               1.1731245272299329,
               0.7659623604506318
            ],
            [
               1.1703248300352407,
               0.7657896894747764
            ],
            [
               1.1675251328405485,
               0.7654708938867787
            ],
            [
               1.1647254356458563,
               0.7650085643388831
            ],
            [
               1.161925738451164,
               0.7644083196704432
            ],
            [
               1.159126041256472,
               0.7636784573429587
            ],
            [
               1.1563263440617797,
               0.7628295384824253
            ],
            [
               1.1535266468670875,
               0.7618739250760274
            ],
            [
               1.1507269496723953,
               0.7608252878363138
            ],
            [
               1.147927252477703,
               0.759698103473422
            ],
            [
               1.145127555283011,
               0.7585071596202753
            ],
            [
               1.1423278580883187,
               0.7572670844811471
            ],
            [
               1.1395281608936265,
               0.7559919164910245
            ],
            [
               1.1367284636989343,
               0.7546947269745639
            ],
            [
               1.1339287665042421,
               0.7533873060905425
            ],
            [
               1.13112906930955,
               0.7520799193648042
            ],
            [
               1.1283293721148577,
               0.7507811389840229
            ],
            [
               1.1255296749201655,
               0.7494977508782457
            ],
            [
               1.1227299777254733,
               0.7482347355924899
            ],
            [
               1.1199302805307811,
               0.7469953181579936
            ],
            [
               1.117130583336089,
               0.7457810797291005
            ],
            [
               1.1143308861413967,
               0.7445921217411438
            ],
            [
               1.1115311889467046,
               0.743427271835098
            ],
            [
               1.1087314917520124,
               0.7422843198292861
            ],
            [
               1.1059317945573202,
               0.7411602716147208
            ],
            [
               1.103132097362628,
               0.7400516090008613
            ],
            [
               1.1003324001679358,
               0.7389545442104317
            ],
            [
               1.0975327029732436,
               0.7378652588604806
            ],
            [
               1.0947330057785514,
               0.7367801187979812
            ],
            [
               1.0919333085838592,
               0.7356958579919168
            ],
            [
               1.089133611389167,
               0.7346097267189946
            ],
            [
               1.0863339141944748,
               0.733519601409651
            ],
            [
               1.0835342169997826,
               0.7324240556363846
            ],
            [
               1.0807345198050904,
               0.7313223937234492
            ],
            [
               1.0779348226103982,
               0.73021465023997
            ],
            [
               1.075135125415706,
               0.7291015601253836
            ],
            [
               1.0723354282210138,
               0.7279845053215572
            ],
            [
               1.0695357310263216,
               0.7268654445044327
            ],
            [
               1.0667360338316294,
               0.7257468327961336
            ],
            [
               1.0639363366369372,
               0.7246315381950441
            ],
            [
               1.061136639442245,
               0.723522760908093
            ],
            [
               1.0583369422475528,
               0.7224239608489997
            ],
            [
               1.0555372450528606,
               0.7213387973403198
            ],
            [
               1.0527375478581684,
               0.7202710836032096
            ],
            [
               1.0499378506634762,
               0.7192247570261565
            ],
            [
               1.047138153468784,
               0.7182038645691611
            ],
            [
               1.0443384562740918,
               0.7172125610819491
            ],
            [
               1.0415387590793996,
               0.7162551168902178
            ],
            [
               1.0387390618847074,
               0.715335929821572
            ],
            [
               1.0359393646900152,
               0.7144595359794255
            ],
            [
               1.033139667495323,
               0.7136306130893773
            ],
            [
               1.0303399703006308,
               0.7128539701794065
            ],
            [
               1.0275402731059387,
               0.7121345177318787
            ],
            [
               1.0247405759112465,
               0.7114772132575538
            ],
            [
               1.0219408787165543,
               0.7108869784617784
            ],
            [
               1.0191411815218625,
               0.710368585750182
            ],
            [
               1.0163414843271703,
               0.7099265136841122
            ],
            [
               1.0135417871324781,
               0.7095647730555468
            ],
            [
               1.010742089937786,
               0.7092867074040594
            ],
            [
               1.0079423927430937,
               0.7090947739324502
            ],
            [
               1.0051426955484015,
               0.7089903127762784
            ],
            [
               1.0023429983537093,
               0.7089733143311743
            ],
            [
               0.9995433011590171,
               0.7090421957326118
            ],
            [
               0.9967436039643249,
               0.7091935985208833
            ],
            [
               0.9939439067696327,
               0.7094222199318454
            ],
            [
               0.9911442095749405,
               0.709720690076105
            ],
            [
               0.9883445123802483,
               0.7100795064756644
            ],
            [
               0.9855448151855561,
               0.7104870360153239
            ],
            [
               0.982745117990864,
               0.7109295923630592
            ],
            [
               0.9799454207961718,
               0.711391594374803
            ],
            [
               0.9771457236014796,
               0.7118558080076418
            ],
            [
               0.9743460264067874,
               0.7123036709293862
            ],
            [
               0.9715463292120952,
               0.7127156954607181
            ],
            [
               0.968746632017403,
               0.7130719418635929
            ],
            [
               0.9659469348227108,
               0.7133525504514908
            ],
            [
               0.9631472376280186,
               0.713538317702459
            ],
            [
               0.9603475404333264,
               0.7136112986606151
            ],
            [
               0.9575478432386342,
               0.7135554155619053
            ],
            [
               0.954748146043942,
               0.7133570509448506
            ],
            [
               0.9519484488492498,
               0.7130056026132547
            ],
            [
               0.9491487516545576,
               0.7124939777837198
            ],
            [
               0.9463490544598654,
               0.7118190046218771
            ],
            [
               0.9435493572651732,
               0.7109817411572639
            ],
            [
               0.940749660070481,
               0.709987664240094
            ],
            [
               0.9379499628757888,
               0.708846724698061
            ],
            [
               0.9351502656810966,
               0.7075732590660959
            ],
            [
               0.9323505684864044,
               0.706185753061022
            ],
            [
               0.9295508712917122,
               0.7047064571920689
            ],
            [
               0.92675117409702,
               0.7031608603492245
            ],
            [
               0.9239514769023278,
               0.701577032690309
            ],
            [
               0.9211517797076356,
               0.699984854441372
            ],
            [
               0.9183520825129434,
               0.6984151521202058
            ],
            [
               0.9155523853182512,
               0.6968987679842611
            ],
            [
               0.912752688123559,
               0.6954655920035158
            ],
            [
               0.9099529909288668,
               0.6941435882021052
            ],
            [
               0.9071532937341746,
               0.6929578486680048
            ],
            [
               0.9043535965394824,
               0.6919297088040444
            ],
            [
               0.9015538993447902,
               0.6910759564355082
            ],
            [
               0.898754202150098,
               0.6904081651948779
            ],
            [
               0.8959545049554059,
               0.6899321792162676
            ],
            [
               0.8931548077607137,
               0.6896477716810134
            ],
            [
               0.8903551105660215,
               0.6895484942972423
            ],
            [
               0.8875554133713293,
               0.689621728546147
            ],
            [
               0.8847557161766371,
               0.6898489426974859
            ],
            [
               0.8819560189819449,
               0.6902061514254021
            ],
            [
               0.8791563217872527,
               0.6906645676011138
            ],
            [
               0.8763566245925605,
               0.6911914287690502
            ],
            [
               0.8735569273978683,
               0.6917509741947874
            ],
            [
               0.8707572302031761,
               0.6923055424631088
            ],
            [
               0.8679575330084839,
               0.6928167546382569
            ],
            [
               0.8651578358137917,
               0.6932467441812398
            ],
            [
               0.8623581386190995,
               0.6935593923173973
            ],
            [
               0.8595584414244073,
               0.6937215264819003
            ],
            [
               0.8567587442297151,
               0.6937040399106262
            ],
            [
               0.8539590470350229,
               0.6934828924031271
            ],
            [
               0.8511593498403307,
               0.6930399557207414
            ],
            [
               0.8483596526456385,
               0.6923636718980395
            ],
            [
               0.8455599554509463,
               0.6914494987881263
            ],
            [
               0.8427602582562546,
               0.6903001242320532
            ],
            [
               0.8399605610615624,
               0.6889254380981793
            ],
            [
               0.8371608638668702,
               0.6873422598042849
            ],
            [
               0.834361166672178,
               0.6855738275156886
            ],
            [
               0.8315614694774858,
               0.6836490636964028
            ],
            [
               0.8287617722827936,
               0.6816016397663998
            ],
            [
               0.8259620750881014,
               0.6794688699860862
            ],
            [
               0.8231623778934092,
               0.6772904710711565
            ],
            [
               0.820362680698717,
               0.6751072291919535
            ],
            [
               0.8175629835040248,
               0.6729596197289931
            ],
            [
               0.8147632863093326,
               0.6708864272883919
            ],
            [
               0.8119635891146404,
               0.6689234139327835
            ],
            [
               0.8091638919199482,
               0.6671020823209672
            ],
            [
               0.806364194725256,
               0.6654485775021028
            ],
            [
               0.8035644975305638,
               0.6639827665693396
            ],
            [
               0.8007648003358716,
               0.6627175293944816
            ],
            [
               0.7979651031411794,
               0.6616582864454232
            ],
            [
               0.7951654059464872,
               0.6608027814845365
            ],
            [
               0.792365708751795,
               0.6601411280501914
            ],
            [
               0.7895660115571028,
               0.6596561193538886
            ],
            [
               0.7867663143624106,
               0.6593237919167678
            ],
            [
               0.7839666171677184,
               0.6591142242597385
            ],
            [
               0.7811669199730262,
               0.6589925435802348
            ],
            [
               0.778367222778334,
               0.6589201059033722
            ],
            [
               0.7755675255836418,
               0.6588558089607117
            ],
            [
               0.7727678283889496,
               0.6587574922572059
            ],
            [
               0.7699681311942574,
               0.6585833756153197
            ],
            [
               0.7671684339995652,
               0.6582934860545984
            ],
            [
               0.764368736804873,
               0.6578510232313806
            ],
            [
               0.7615690396101809,
               0.6572236158168632
            ],
            [
               0.7587693424154887,
               0.6563844250565372
            ],
            [
               0.7559696452207965,
               0.6553130571910977
            ],
            [
               0.7531699480261043,
               0.6539962532309815
            ],
            [
               0.7503702508314121,
               0.6524283325158018
            ],
            [
               0.7475705536367199,
               0.6506113752662142
            ],
            [
               0.7447708564420277,
               0.648555138628699
            ],
            [
               0.7419711592473355,
               0.6462767101837519
            ],
            [
               0.7391714620526433,
               0.6437999121893523
            ],
            [
               0.7363717648579511,
               0.6411544786252517
            ],
            [
               0.7335720676632589,
               0.6383750350698414
            ],
            [
               0.7307723704685667,
               0.6354999182918466
            ],
            [
               0.7279726732738745,
               0.6325698779272912
            ],
            [
               0.7251729760791823,
               0.6296267065430572
            ],
            [
               0.7223732788844901,
               0.6267118466248696
            ],
            [
               0.7195735816897979,
               0.6238650234962124
            ],
            [
               0.7167738844951057,
               0.6211229518677825
            ],
            [
               0.7139741873004135,
               0.6185181606927062
            ],
            [
               0.7111744901057213,
               0.616077976382712
            ],
            [
               0.7083747929110291,
               0.6138236984048415
            ],
            [
               0.7055750957163369,
               0.6117699940590977
            ],
            [
               0.7027753985216447,
               0.6099245311089858
            ],
            [
               0.6999757013269525,
               0.6082878582057525
            ],
            [
               0.6971760041322603,
               0.6068535340400116
            ],
            [
               0.6943763069375681,
               0.6056084972059839
            ],
            [
               0.6915766097428759,
               0.6045336602037066
            ],
            [
               0.6887769125481837,
               0.6036047031457981
            ],
            [
               0.6859772153534915,
               0.6027930358615172
            ],
            [
               0.6831775181587993,
               0.6020668914461662
            ],
            [
               0.6803778209641071,
               0.601392510084338
            ],
            [
               0.677578123769415,
               0.6007353693216739
            ],
            [
               0.6747784265747228,
               0.6000614159519553
            ],
            [
               0.6719787293800306,
               0.5993382553421778
            ],
            [
               0.6691790321853384,
               0.5985362562923997
            ],
            [
               0.6663793349906462,
               0.5976295333138868
            ],
            [
               0.663579637795954,
               0.5965967733467443
            ],
            [
               0.6607799406012622,
               0.5954218802159446
            ],
            [
               0.65798024340657,
               0.5940944172911176
            ],
            [
               0.6551805462118778,
               0.5926098365886363
            ],
            [
               0.6523808490171856,
               0.5909694906331153
            ],
            [
               0.6495811518224934,
               0.5891804314704694
            ],
            [
               0.6467814546278012,
               0.5872550089914961
            ],
            [
               0.643981757433109,
               0.5852102878949221
            ],
            [
               0.6411820602384168,
               0.5830673089301972
            ],
            [
               0.6383823630437246,
               0.5808502252880081
            ],
            [
               0.6355826658490324,
               0.5785853489702131
            ],
            [
               0.6327829686543402,
               0.5763001445418194
            ],
            [
               0.629983271459648,
               0.5740222087722715
            ],
            [
               0.6271835742649559,
               0.5717782742960458
            ],
            [
               0.6243838770702637,
               0.5695932736050846
            ],
            [
               0.6215841798755715,
               0.5674894965247044
            ],
            [
               0.6187844826808793,
               0.5654858699676582
            ],
            [
               0.6159847854861871,
               0.5635973833991064
            ],
            [
               0.6131850882914949,
               0.5618346773055973
            ],
            [
               0.6103853910968027,
               0.5602038052971279
            ],
            [
               0.6075856939021105,
               0.5587061735525722
            ],
            [
               0.6047859967074183,
               0.5573386544199084
            ],
            [
               0.6019862995127261,
               0.5560938643726516
            ],
            [
               0.5991866023180339,
               0.5549605904555541
            ],
            [
               0.5963869051233417,
               0.5539243440525128
            ],
            [
               0.5935872079286495,
               0.5529680164699149
            ],
            [
               0.5907875107339573,
               0.5520726075997546
            ],
            [
               0.5879878135392651,
               0.5512179969122213
            ],
            [
               0.5851881163445729,
               0.5503837252802501
            ],
            [
               0.5823884191498807,
               0.5495497566602228
            ],
            [
               0.5795887219551885,
               0.5486971903943298
            ],
            [
               0.5767890247604963,
               0.54780889776383
            ],
            [
               0.5739893275658041,
               0.5468700602679848
            ],
            [
               0.5711896303711119,
               0.5458685917535584
            ],
            [
               0.5683899331764197,
               0.5447954317680395
            ],
            [
               0.5655902359817275,
               0.5436447031296472
            ],
            [
               0.5627905387870353,
               0.542413732461595
            ],
            [
               0.5599908415923431,
               0.5411029380890873
            ],
            [
               0.5571911443976509,
               0.5397155950161721
            ],
            [
               0.5543914472029587,
               0.5382574914750529
            ],
            [
               0.5515917500082665,
               0.5367364955885343
            ],
            [
               0.5487920528135743,
               0.5351620538562332
            ],
            [
               0.5459923556188822,
               0.5335446453556438
            ],
            [
               0.54319265842419,
               0.5318952166719091
            ],
            [
               0.5403929612294978,
               0.5302246226121925
            ],
            [
               0.5375932640348056,
               0.5285430967444844
            ],
            [
               0.5347935668401134,
               0.5268597737927336
            ],
            [
               0.5319938696454212,
               0.5251822830269262
            ],
            [
               0.529194172450729,
               0.5235164281498892
            ],
            [
               0.526394475256037,
               0.5218659649724688
            ],
            [
               0.5235947780613448,
               0.5202324835767755
            ],
            [
               0.5207950808666526,
               0.5186153968973684
            ],
            [
               0.5179953836719604,
               0.5170120329104964
            ],
            [
               0.5151956864772682,
               0.5154178231146989
            ],
            [
               0.512395989282576,
               0.5138265759015512
            ],
            [
               0.5095962920878838,
               0.5122308199212167
            ],
            [
               0.5067965948931916,
               0.5106221997836122
            ],
            [
               0.5039968976984994,
               0.5089919045086344
            ],
            [
               0.5011972005038072,
               0.5073311081164726
            ],
            [
               0.49839750330911503,
               0.5056314016599412
            ],
            [
               0.49559780611442283,
               0.5038851968324807
            ],
            [
               0.49279810891973064,
               0.502086082985916
            ],
            [
               0.48999841172503844,
               0.5002291218720907
            ],
            [
               0.48719871453034624,
               0.4983110675604452
            ],
            [
               0.48439901733565405,
               0.49633050263076905
            ],
            [
               0.48159932014096185,
               0.49428788572791693
            ],
            [
               0.47879962294626965,
               0.49218550971160574
            ],
            [
               0.47599992575157746,
               0.4900273737534052
            ],
            [
               0.47320022855688526,
               0.4878189766419095
            ],
            [
               0.47040053136219306,
               0.485567042084517
            ],
            [
               0.46760083416750087,
               0.48327918978764933
            ],
            [
               0.46480113697280867,
               0.48096356842909666
            ],
            [
               0.4620014397781165,
               0.4786284682095955
            ],
            [
               0.4592017425834243,
               0.47628193142315867
            ],
            [
               0.4564020453887321,
               0.4739313793914618
            ],
            [
               0.4536023481940399,
               0.4715832731788036
            ],
            [
               0.4508026509993477,
               0.4692428237896836
            ],
            [
               0.4480029538046555,
               0.4669137651342586
            ],
            [
               0.4452032566099633,
               0.46459820004171687
            ],
            [
               0.4424035594152711,
               0.4622965261472153
            ],
            [
               0.4396038622205791,
               0.4600074447327374
            ],
            [
               0.4368041650258869,
               0.45772805173640657
            ],
            [
               0.43400446783119473,
               0.4554540063331684
            ],
            [
               0.43120477063650253,
               0.4531797689039023
            ],
            [
               0.42840507344181034,
               0.4508988970106399
            ],
            [
               0.42560537624711814,
               0.44860438532565067
            ],
            [
               0.42280567905242594,
               0.44628903344055115
            ],
            [
               0.42000598185773375,
               0.4439458241980738
            ],
            [
               0.41720628466304155,
               0.44156829470030773
            ],
            [
               0.41440658746834935,
               0.43915088247430384
            ],
            [
               0.41160689027365716,
               0.4366892304037709
            ],
            [
               0.40880719307896496,
               0.43418043591337374
            ],
            [
               0.40600749588427276,
               0.43162323243580464
            ],
            [
               0.40320779868958057,
               0.42901809428754784
            ],
            [
               0.40040810149488837,
               0.42636725958878613
            ],
            [
               0.39760840430019617,
               0.423674669629279
            ],
            [
               0.394808707105504,
               0.4209458269367566
            ],
            [
               0.3920090099108118,
               0.4181875780746036
            ],
            [
               0.3892093127161196,
               0.41540783071185866
            ],
            [
               0.3864096155214274,
               0.41261521761208053
            ],
            [
               0.3836099183267352,
               0.40981872273743053
            ],
            [
               0.380810221132043,
               0.40702728654330855
            ],
            [
               0.3780105239373508,
               0.40424940865912046
            ],
            [
               0.3752108267426586,
               0.4014927664573985
            ],
            [
               0.3724111295479664,
               0.3987638674872247
            ],
            [
               0.3696114323532742,
               0.3960677524060055
            ],
            [
               0.366811735158582,
               0.39340776293931107
            ],
            [
               0.3640120379638898,
               0.39078538661872925
            ],
            [
               0.3612123407691976,
               0.38820018670969736
            ],
            [
               0.3584126435745054,
               0.3856498219874143
            ],
            [
               0.3556129463798132,
               0.38313015701090125
            ],
            [
               0.352813249185121,
               0.38063545945688027
            ],
            [
               0.35001355199042883,
               0.37815867708525835
            ],
            [
               0.34721385479573685,
               0.3756917831925092
            ],
            [
               0.34441415760104466,
               0.37322617613371695
            ],
            [
               0.34161446040635246,
               0.37075311580639203
            ],
            [
               0.33881476321166026,
               0.3682641780132312
            ],
            [
               0.33601506601696807,
               0.3657517064510838
            ],
            [
               0.33321536882227587,
               0.36320924177000113
            ],
            [
               0.3304156716275837,
               0.360631907733291
            ],
            [
               0.3276159744328915,
               0.35801673597297945
            ],
            [
               0.3248162772381993,
               0.355362913123437
            ],
            [
               0.3220165800435071,
               0.35267193714191497
            ],
            [
               0.3192168828488149,
               0.349947673268931
            ],
            [
               0.3164171856541227,
               0.3471963041969304
            ],
            [
               0.3136174884594305,
               0.3444261734341984
            ],
            [
               0.3108177912647383,
               0.34164752538978344
            ],
            [
               0.3080180940700461,
               0.33887215017454964
            ],
            [
               0.3052183968753539,
               0.33611294532472924
            ],
            [
               0.3024186996806617,
               0.33338341042769165
            ],
            [
               0.2996190024859695,
               0.33069709380185147
            ],
            [
               0.2968193052912773,
               0.32806701281381745
            ],
            [
               0.2940196080965851,
               0.32550507099565296
            ],
            [
               0.2912199109018929,
               0.32302149577727085
            ],
            [
               0.2884202137072007,
               0.3206243203349712
            ],
            [
               0.2856205165125085,
               0.31831893177788245
            ],
            [
               0.28282081931781633,
               0.3161077056902447
            ],
            [
               0.28002112212312413,
               0.3139897439980469
            ],
            [
               0.27722142492843194,
               0.3119607293477586
            ],
            [
               0.27442172773373974,
               0.3100129048179207
            ],
            [
               0.27162203053904754,
               0.3081351830013328
            ],
            [
               0.26882233334435535,
               0.30631338348495635
            ],
            [
               0.26602263614966315,
               0.3045305927155207
            ],
            [
               0.26322293895497095,
               0.3027676353728679
            ],
            [
               0.260423241760279,
               0.3010036418763681
            ],
            [
               0.2576235445655868,
               0.2992166927047521
            ],
            [
               0.2548238473708946,
               0.2973845169778272
            ],
            [
               0.2520241501762024,
               0.29548522036344493
            ],
            [
               0.2492244529815102,
               0.29349801593523583
            ],
            [
               0.246424755786818,
               0.29140393117905133
            ],
            [
               0.2436250585921258,
               0.2891864649517411
            ],
            [
               0.2408253613974336,
               0.28683216981668774
            ],
            [
               0.2380256642027414,
               0.284331137757813
            ],
            [
               0.2352259670080492,
               0.2816773707106748
            ],
            [
               0.232426269813357,
               0.27886902151458737
            ],
            [
               0.22962657261866481,
               0.27590849562295905
            ],
            [
               0.22682687542397262,
               0.27280240902708863
            ],
            [
               0.22402717822928042,
               0.2695614031528608
            ],
            [
               0.22122748103458822,
               0.26619982277398957
            ],
            [
               0.21842778383989603,
               0.2627352680443649
            ],
            [
               0.21562808664520383,
               0.2591880363892482
            ],
            [
               0.21282838945051163,
               0.2555804740310488
            ],
            [
               0.21002869225581944,
               0.2519362602045981
            ],
            [
               0.20722899506112724,
               0.24827964951388276
            ],
            [
               0.20442929786643504,
               0.24463469930680748
            ],
            [
               0.20162960067174285,
               0.24102450934512706
            ],
            [
               0.19882990347705065,
               0.23747050041215548
            ],
            [
               0.19603020628235845,
               0.23399175686110915
            ],
            [
               0.19323050908766626,
               0.23060445553135245
            ],
            [
               0.19043081189297406,
               0.22732140005443988
            ],
            [
               0.18763111469828186,
               0.2241516754749075
            ],
            [
               0.18483141750358967,
               0.22110043348701228
            ],
            [
               0.18203172030889747,
               0.21816881362258952
            ],
            [
               0.17923202311420527,
               0.2153540006136952
            ],
            [
               0.17643232591951308,
               0.21264941309783336
            ],
            [
               0.17363262872482088,
               0.21004501403064121
            ],
            [
               0.17083293153012868,
               0.20752772880651174
            ],
            [
               0.1680332343354367,
               0.20508195332828622
            ],
            [
               0.1652335371407445,
               0.20269013125365537
            ],
            [
               0.16243383994605232,
               0.20033337748797264
            ],
            [
               0.15963414275136012,
               0.197992123765099
            ],
            [
               0.15683444555666792,
               0.19564676189595404
            ],
            [
               0.15403474836197573,
               0.19327826096564488
            ],
            [
               0.15123505116728353,
               0.1908687363826651
            ],
            [
               0.14843535397259133,
               0.18840195114920644
            ],
            [
               0.14563565677789914,
               0.1858637329183969
            ],
            [
               0.14283595958320694,
               0.18324229419221885
            ],
            [
               0.14003626238851474,
               0.18052844723048625
            ],
            [
               0.13723656519382255,
               0.17771570970858241
            ],
            [
               0.13443686799913035,
               0.1748003016935892
            ],
            [
               0.13163717080443815,
               0.17178103891847937
            ],
            [
               0.12883747360974596,
               0.16865913144302347
            ],
            [
               0.12603777641505376,
               0.16543790043337026
            ],
            [
               0.12323807922036156,
               0.16212242882656666
            ],
            [
               0.12043838202566937,
               0.15871916395519087
            ],
            [
               0.11763868483097717,
               0.15523549170595696
            ],
            [
               0.11483898763628497,
               0.15167930242448255
            ],
            [
               0.11203929044159278,
               0.14805856854279095
            ],
            [
               0.10923959324690058,
               0.14438095281964308
            ],
            [
               0.10643989605220838,
               0.14065346420495559
            ],
            [
               0.10364019885751619,
               0.13688217575952372
            ],
            [
               0.10084050166282399,
               0.1330720158996373
            ],
            [
               0.09804080446813179,
               0.12922664063589684
            ],
            [
               0.0952411072734396,
               0.12534839059653166
            ],
            [
               0.0924414100787474,
               0.12143833263790244
            ],
            [
               0.0896417128840552,
               0.11749638192170297
            ],
            [
               0.086842015689363,
               0.11352149664831415
            ],
            [
               0.08404231849467081,
               0.10951193433598866
            ],
            [
               0.08124262129997883,
               0.10546555576525374
            ],
            [
               0.07844292410528664,
               0.10138016058251327
            ],
            [
               0.07564322691059444,
               0.0972538371632673
            ],
            [
               0.07284352971590224,
               0.09308530872860259
            ],
            [
               0.07004383252121005,
               0.0888742579096179
            ],
            [
               0.06724413532651785,
               0.08462161294939369
            ],
            [
               0.06444443813182565,
               0.08032978047329299
            ],
            [
               0.06164474093713346,
               0.07600281216639139
            ],
            [
               0.05884504374244126,
               0.07164649566412183
            ],
            [
               0.056045346547749064,
               0.06726836335787122
            ],
            [
               0.05324564935305687,
               0.06287761649260387
            ],
            [
               0.05044595215836467,
               0.058484965728661825
            ],
            [
               0.047646254963672474,
               0.054102393090286686
            ],
            [
               0.04484655776898028,
               0.04974284376724707
            ],
            [
               0.04204686057428808,
               0.045419859420798285
            ],
            [
               0.039247163379595884,
               0.041147167334447225
            ],
            [
               0.03644746618490369,
               0.036938241828616186
            ],
            [
               0.03364776899021149,
               0.03280585573767362
            ],
            [
               0.030848071795519294,
               0.028761640369331317
            ],
            [
               0.028048374600827097,
               0.02481567220388506
            ],
            [
               0.0252486774061349,
               0.02097610365146102
            ],
            [
               0.022448980211442704,
               0.017248853509482298
            ],
            [
               0.019649283016750507,
               0.013637370421381726
            ],
            [
               0.01684958582205831,
               0.010142479730543663
            ],
            [
               0.014049888627366114,
               0.006762320773696429
            ],
            [
               0.011250191432673917,
               0.0034923780070842576
            ],
            [
               0.00845049423798172,
               0.0003256055606953313
            ],
            [
               0.005650797043289524,
               -0.002747358969552176
            ],
            [
               0.002851099848597327,
               -0.00573789929556521
            ],
            [
               5.1402653905130435e-05,
               -0.008659054871637178
            ],
            [
               -0.0027482945407870663,
               -0.01152509891554126
            ],
            [
               -0.005547991735479263,
               -0.014351076195132094
            ],
            [
               -0.00834768893017146,
               -0.01715231834221778
            ],
            [
               -0.011147386124863434,
               -0.01994395530341077
            ],
            [
               -0.013947083319555631,
               -0.02274044161752588
            ],
            [
               -0.016746780514247828,
               -0.025555115520006257
            ],
            [
               -0.019546477708940024,
               -0.028399807448345322
            ],
            [
               -0.02234617490363222,
               -0.03128451242089327
            ],
            [
               -0.025145872098324418,
               -0.03421713807537189
            ],
            [
               -0.027945569293016614,
               -0.037203336997642306
            ],
            [
               -0.03074526648770881,
               -0.04024642847988264
            ],
            [
               -0.03354496368240101,
               -0.04334741116800523
            ],
            [
               -0.036344660877093204,
               -0.046505064345845934
            ],
            [
               -0.0391443580717854,
               -0.049716132014057196
            ],
            [
               -0.0419440552664776,
               -0.05297558060457828
            ],
            [
               -0.044743752461169795,
               -0.05627691826464726
            ],
            [
               -0.04754344965586199,
               -0.05961256126727128
            ],
            [
               -0.05034314685055419,
               -0.06297423135462797
            ],
            [
               -0.053142844045246385,
               -0.06635336676677776
            ],
            [
               -0.05594254123993858,
               -0.06974152939032502
            ],
            [
               -0.05874223843463078,
               -0.073130790888802
            ],
            [
               -0.061541935629322975,
               -0.0765140818254899
            ],
            [
               -0.06434163282401517,
               -0.07988548960648846
            ],
            [
               -0.06714133001870737,
               -0.08324049347527951
            ],
            [
               -0.06994102721339956,
               -0.0865761276734125
            ],
            [
               -0.07274072440809176,
               -0.08989106711886641
            ],
            [
               -0.07554042160278396,
               -0.09318563340321458
            ],
            [
               -0.07834011879747615,
               -0.09646172242152506
            ],
            [
               -0.08113981599216835,
               -0.09972265837347273
            ],
            [
               -0.08393951318686055,
               -0.10297298206334297
            ],
            [
               -0.08673921038155274,
               -0.10621818424398742
            ],
            [
               -0.08953890757624494,
               -0.10946439707538651
            ],
            [
               -0.09233860477093714,
               -0.11271805850382376
            ],
            [
               -0.09513830196562933,
               -0.11598556544006179
            ],
            [
               -0.09793799916032131,
               -0.11927293198039828
            ],
            [
               -0.1007376963550135,
               -0.12258546855971239
            ],
            [
               -0.1035373935497057,
               -0.12592749686841942
            ],
            [
               -0.1063370907443979,
               -0.1293021136537759
            ],
            [
               -0.1091367879390901,
               -0.1327110142365647
            ],
            [
               -0.11193648513378229,
               -0.13615438380821793
            ],
            [
               -0.11473618232847449,
               -0.13963086145275563
            ],
            [
               -0.11753587952316669,
               -0.14313757849980194
            ],
            [
               -0.12033557671785888,
               -0.14667026940607011
            ],
            [
               -0.12313527391255108,
               -0.15022345003291784
            ],
            [
               -0.12593497110724328,
               -0.15379065508343467
            ],
            [
               -0.12873466830193547,
               -0.15736472372098909
            ],
            [
               -0.13153436549662767,
               -0.16093812013374026
            ],
            [
               -0.13433406269131987,
               -0.16450327413707078
            ],
            [
               -0.13713375988601206,
               -0.16805292589389695
            ],
            [
               -0.13993345708070426,
               -0.171580458528643
            ],
            [
               -0.14273315427539646,
               -0.17508020283110662
            ],
            [
               -0.14553285147008865,
               -0.1785476993769524
            ],
            [
               -0.14833254866478085,
               -0.18197990518682697
            ],
            [
               -0.15113224585947305,
               -0.18537533443180704
            ],
            [
               -0.15393194305416524,
               -0.18873412556888206
            ],
            [
               -0.15673164024885744,
               -0.19205803053450837
            ],
            [
               -0.15953133744354964,
               -0.1953503250984405
            ],
            [
               -0.16233103463824183,
               -0.19861564303470283
            ],
            [
               -0.16513073183293403,
               -0.2018597402478934
            ],
            [
               -0.16793042902762623,
               -0.20508919824923408
            ],
            [
               -0.17073012622231842,
               -0.20831107926460182
            ],
            [
               -0.17352982341701062,
               -0.21153254764748894
            ],
            [
               -0.17632952061170282,
               -0.21476047405495097
            ],
            [
               -0.179129217806395,
               -0.21800103994041667
            ],
            [
               -0.1819289150010872,
               -0.22125936026866774
            ],
            [
               -0.1847286121957794,
               -0.22453914194131014
            ],
            [
               -0.1875283093904716,
               -0.22784239424390035
            ],
            [
               -0.19032800658516358,
               -0.23116920572900587
            ],
            [
               -0.19312770377985577,
               -0.23451759940395253
            ],
            [
               -0.19592740097454797,
               -0.23788347499695367
            ],
            [
               -0.19872709816924017,
               -0.24126064355377733
            ],
            [
               -0.20152679536393237,
               -0.24464095581123446
            ],
            [
               -0.20432649255862456,
               -0.2480145218589947
            ],
            [
               -0.20712618975331676,
               -0.2513700156999353
            ],
            [
               -0.20992588694800896,
               -0.2546950546140407
            ],
            [
               -0.21272558414270115,
               -0.2579766398779886
            ],
            [
               -0.21552528133739335,
               -0.261201642535265
            ],
            [
               -0.21832497853208555,
               -0.26435731567426124
            ],
            [
               -0.22112467572677774,
               -0.2674318131545155
            ],
            [
               -0.22392437292146994,
               -0.27041469399577117
            ],
            [
               -0.22672407011616214,
               -0.27329739175097356
            ],
            [
               -0.22952376731085433,
               -0.2760736291293879
            ],
            [
               -0.23232346450554653,
               -0.2787397598923966
            ],
            [
               -0.23512316170023873,
               -0.28129502255183014
            ],
            [
               -0.23792285889493092,
               -0.2837416935676257
            ],
            [
               -0.24072255608962312,
               -0.2860851314494902
            ],
            [
               -0.24352225328431532,
               -0.28833370727460494
            ],
            [
               -0.2463219504790075,
               -0.290498621481467
            ],
            [
               -0.2491216476736997,
               -0.29259361121899274
            ],
            [
               -0.2519213448683919,
               -0.2946345568459817
            ],
            [
               -0.2547210420630841,
               -0.2966390002176034
            ],
            [
               -0.2575207392577763,
               -0.29862559100088576
            ],
            [
               -0.2603204364524685,
               -0.30061348028438845
            ],
            [
               -0.2631201336471607,
               -0.30262168306437714
            ],
            [
               -0.2659198308418529,
               -0.30466843270377364
            ],
            [
               -0.2687195280365451,
               -0.3067705511047072
            ],
            [
               -0.2715192252312373,
               -0.30894285807800936
            ],
            [
               -0.2743189224259295,
               -0.3111976422358288
            ],
            [
               -0.27711861962062145,
               -0.3135442137141719
            ],
            [
               -0.27991831681531365,
               -0.31598855622169947
            ],
            [
               -0.28271801401000585,
               -0.3185330924117496
            ],
            [
               -0.28551771120469804,
               -0.32117657251556314
            ],
            [
               -0.28831740839939024,
               -0.32391409170755775
            ],
            [
               -0.29111710559408244,
               -0.3267372369659333
            ],
            [
               -0.29391680278877463,
               -0.3296343594214822
            ],
            [
               -0.29671649998346683,
               -0.332590963534747
            ],
            [
               -0.299516197178159,
               -0.3355902000830356
            ],
            [
               -0.3023158943728512,
               -0.3386134460399577
            ],
            [
               -0.3051155915675434,
               -0.34164095113939064
            ],
            [
               -0.3079152887622356,
               -0.3446525283585886
            ],
            [
               -0.3107149859569278,
               -0.34762826382916673
            ],
            [
               -0.31351468315162,
               -0.3505492208561149
            ],
            [
               -0.3163143803463122,
               -0.3533981128260808
            ],
            [
               -0.3191140775410044,
               -0.3561599208140057
            ],
            [
               -0.3219137747356966,
               -0.35882243361400495
            ],
            [
               -0.3247134719303888,
               -0.3613766906549312
            ],
            [
               -0.327513169125081,
               -0.36381731171160386
            ],
            [
               -0.3303128663197732,
               -0.3661427013608424
            ],
            [
               -0.3331125635144654,
               -0.3683551206072921
            ],
            [
               -0.3359122607091576,
               -0.37046062285175835
            ],
            [
               -0.3387119579038498,
               -0.37246885621920617
            ],
            [
               -0.341511655098542,
               -0.3743927390266475
            ],
            [
               -0.3443113522932342,
               -0.37624801967883054
            ],
            [
               -0.34711104948792637,
               -0.3780527363683294
            ],
            [
               -0.34991074668261857,
               -0.37982659547930836
            ],
            [
               -0.35271044387731076,
               -0.38159029042581033
            ],
            [
               -0.35551014107200296,
               -0.3833647846972828
            ],
            [
               -0.35830983826669516,
               -0.38517058406749866
            ],
            [
               -0.36110953546138735,
               -0.38702702321155197
            ],
            [
               -0.36390923265607955,
               -0.38895159136594915
            ],
            [
               -0.36670892985077175,
               -0.39095932018867635
            ],
            [
               -0.3695086270454637,
               -0.3930622546907784
            ],
            [
               -0.3723083242401559,
               -0.3952690251084762
            ],
            [
               -0.3751080214348481,
               -0.39758453398042487
            ],
            [
               -0.3779077186295403,
               -0.40000976862405246
            ],
            [
               -0.3807074158242325,
               -0.4025417448189401
            ],
            [
               -0.3835071130189247,
               -0.40517358296413036
            ],
            [
               -0.3863068102136169,
               -0.4078947134436014
            ],
            [
               -0.3891065074083091,
               -0.4106912035705838
            ],
            [
               -0.3919062046030013,
               -0.4135461944388362
            ],
            [
               -0.3947059017976935,
               -0.41644043242521356
            ],
            [
               -0.3975055989923857,
               -0.4193528770814468
            ],
            [
               -0.4003052961870779,
               -0.42226136481978055
            ],
            [
               -0.4031049933817701,
               -0.42514330620641105
            ],
            [
               -0.4059046905764623,
               -0.42797639387000763
            ],
            [
               -0.4087043877711545,
               -0.43073929802231986
            ],
            [
               -0.4115040849658467,
               -0.43341232735748764
            ],
            [
               -0.41430378216053887,
               -0.4359780346021893
            ],
            [
               -0.41710347935523107,
               -0.43842174816084556
            ],
            [
               -0.41990317654992326,
               -0.4407320140474225
            ],
            [
               -0.42270287374461546,
               -0.442900935508462
            ],
            [
               -0.42550257093930766,
               -0.44492440129773914
            ],
            [
               -0.42830226813399985,
               -0.44680219732961657
            ],
            [
               -0.43110196532869205,
               -0.44853800028043445
            ],
            [
               -0.43390166252338425,
               -0.4501392554912723
            ],
            [
               -0.43670135971807633,
               -0.45161694512367745
            ],
            [
               -0.43950105691276853,
               -0.45298525581590854
            ],
            [
               -0.4423007541074607,
               -0.45426115797902744
            ],
            [
               -0.4451004513021529,
               -0.4554639112760043
            ],
            [
               -0.4479001484968451,
               -0.4566145126794583
            ],
            [
               -0.4506998456915373,
               -0.45773510476337614
            ],
            [
               -0.4534995428862295,
               -0.45884836253233585
            ],
            [
               -0.4562992400809217,
               -0.4599768771320788
            ],
            [
               -0.4590989372756139,
               -0.46114255424269174
            ],
            [
               -0.4618986344703061,
               -0.4623660438745514
            ],
            [
               -0.4646983316649983,
               -0.46366621672887065
            ],
            [
               -0.4674980288596905,
               -0.4650597003242576
            ],
            [
               -0.4702977260543827,
               -0.46656048581359566
            ],
            [
               -0.4730974232490749,
               -0.4681796139137284
            ],
            [
               -0.4758971204437671,
               -0.46992494573872606
            ],
            [
               -0.47869681763845917,
               -0.471801021659662
            ],
            [
               -0.48149651483315137,
               -0.47380900869925285
            ],
            [
               -0.48429621202784356,
               -0.4759467344901042
            ],
            [
               -0.48709590922253576,
               -0.4782088035522049
            ],
            [
               -0.48989560641722796,
               -0.4805867896378426
            ],
            [
               -0.49269530361192015,
               -0.48306949619564116
            ],
            [
               -0.49549500080661235,
               -0.48564327565069254
            ],
            [
               -0.49829469800130455,
               -0.4882923972007584
            ],
            [
               -0.5010943951959967,
               -0.49099945219104474
            ],
            [
               -0.5038940923906889,
               -0.49374578584064566
            ],
            [
               -0.5066937895853811,
               -0.4965119441294123
            ],
            [
               -0.5094934867800733,
               -0.4992781249820816
            ],
            [
               -0.5122931839747655,
               -0.5020246234669041
            ],
            [
               -0.5150928811694577,
               -0.504732261513837
            ],
            [
               -0.5178925783641499,
               -0.507382793605049
            ],
            [
               -0.5206922755588421,
               -0.5099592809505409
            ],
            [
               -0.5234919727535343,
               -0.5124464277885952
            ],
            [
               -0.5262916699482264,
               -0.5148308746031685
            ],
            [
               -0.5290913671429186,
               -0.5171014441923316
            ],
            [
               -0.5318910643376108,
               -0.5192493376243403
            ],
            [
               -0.534690761532303,
               -0.5212682781591078
            ],
            [
               -0.5374904587269952,
               -0.5231546021785203
            ],
            [
               -0.5402901559216874,
               -0.5249072970522743
            ],
            [
               -0.5430898531163796,
               -0.5265279866664621
            ],
            [
               -0.5458895503110718,
               -0.5280208660651566
            ],
            [
               -0.548689247505764,
               -0.5293925873103722
            ],
            [
               -0.5514889447004562,
               -0.5306520992650534
            ],
            [
               -0.5542886418951484,
               -0.5318104445605858
            ],
            [
               -0.5570883390898406,
               -0.5328805175373004
            ],
            [
               -0.5598880362845328,
               -0.5338767874542687
            ],
            [
               -0.562687733479225,
               -0.5348149917604883
            ],
            [
               -0.5654874306739172,
               -0.5357118047060698
            ],
            [
               -0.5682871278686092,
               -0.5365844870467131
            ],
            [
               -0.5710868250633014,
               -0.5374505230495548
            ],
            [
               -0.5738865222579936,
               -0.5383272514298243
            ],
            [
               -0.5766862194526858,
               -0.539231497217175
            ],
            [
               -0.579485916647378,
               -0.5401792118453639
            ],
            [
               -0.5822856138420702,
               -0.5411851289537557
            ],
            [
               -0.5850853110367624,
               -0.542262443456976
            ],
            [
               -0.5878850082314546,
               -0.5434225213536483
            ],
            [
               -0.5906847054261468,
               -0.5446746474822
            ],
            [
               -0.593484402620839,
               -0.5460258179713027
            ],
            [
               -0.5962840998155312,
               -0.5474805834603622
            ],
            [
               -0.5990837970102234,
               -0.5490409482750118
            ],
            [
               -0.6018834942049156,
               -0.5507063296359298
            ],
            [
               -0.6046831913996078,
               -0.5524735796682951
            ],
            [
               -0.6074828885943,
               -0.5543370714860285
            ],
            [
               -0.6102825857889922,
               -0.5562888489817761
            ],
            [
               -0.6130822829836844,
               -0.5583188382024666
            ],
            [
               -0.6158819801783765,
               -0.5604151163817706
            ],
            [
               -0.6186816773730687,
               -0.5625642328926388
            ],
            [
               -0.6214813745677609,
               -0.5647515746381997
            ],
            [
               -0.6242810717624531,
               -0.566961766783225
            ],
            [
               -0.6270807689571453,
               -0.5691790983069753
            ],
            [
               -0.6298804661518375,
               -0.5713879606946239
            ],
            [
               -0.6326801633465297,
               -0.5735732872362029
            ],
            [
               -0.6354798605412219,
               -0.5757209799185434
            ],
            [
               -0.638279557735914,
               -0.5778183108153401
            ],
            [
               -0.6410792549306062,
               -0.5798542852287756
            ],
            [
               -0.6438789521252984,
               -0.5818199546234677
            ],
            [
               -0.6466786493199906,
               -0.5837086686142778
            ],
            [
               -0.6494783465146828,
               -0.5855162569013905
            ],
            [
               -0.652278043709375,
               -0.5872411340498465
            ],
            [
               -0.6550777409040672,
               -0.5888843223314297
            ],
            [
               -0.6578774380987593,
               -0.5904493904148984
            ],
            [
               -0.6606771352934515,
               -0.5919423084239659
            ],
            [
               -0.6634768324881437,
               -0.593371222689612
            ],
            [
               -0.6662765296828359,
               -0.5947461563059335
            ],
            [
               -0.6690762268775281,
               -0.5960786442557457
            ],
            [
               -0.6718759240722203,
               -0.5973813143033242
            ],
            [
               -0.6746756212669125,
               -0.5986674269615742
            ],
            [
               -0.6774753184616047,
               -0.5999503895429736
            ],
            [
               -0.6802750156562969,
               -0.6012432605235083
            ],
            [
               -0.6830747128509891,
               -0.6025582611279288
            ],
            [
               -0.6858744100456813,
               -0.6039063111428113
            ],
            [
               -0.6886741072403735,
               -0.6052966054614661
            ],
            [
               -0.6914738044350657,
               -0.6067362467639288
            ],
            [
               -0.6942735016297579,
               -0.6082299480608624
            ],
            [
               -0.6970731988244501,
               -0.6097798166289408
            ],
            [
               -0.6998728960191423,
               -0.6113852282049448
            ],
            [
               -0.7026725932138345,
               -0.6130427972729813
            ],
            [
               -0.7054722904085265,
               -0.6147464459764584
            ],
            [
               -0.7082719876032187,
               -0.6164875707288704
            ],
            [
               -0.7110716847979109,
               -0.6182553021084023
            ],
            [
               -0.7138713819926031,
               -0.6200368502282114
            ],
            [
               -0.7166710791872953,
               -0.6218179246032487
            ],
            [
               -0.7194707763819875,
               -0.623583214706291
            ],
            [
               -0.7222704735766797,
               -0.6253169150305167
            ],
            [
               -0.7250701707713719,
               -0.6270032766487708
            ],
            [
               -0.7278698679660641,
               -0.6286271660570133
            ],
            [
               -0.7306695651607563,
               -0.6301746115658755
            ],
            [
               -0.7334692623554485,
               -0.631633317689585
            ],
            [
               -0.7362689595501407,
               -0.632993128879825
            ],
            [
               -0.7390686567448329,
               -0.6342464255405347
            ],
            [
               -0.7418683539395251,
               -0.6353884374894709
            ],
            [
               -0.7446680511342173,
               -0.6364174628298556
            ],
            [
               -0.7474677483289094,
               -0.6373349834647613
            ],
            [
               -0.7502674455236016,
               -0.638145672113209
            ],
            [
               -0.7530671427182938,
               -0.638857289540393
            ],
            [
               -0.755866839912986,
               -0.6394804746552039
            ],
            [
               -0.7586665371076782,
               -0.6400284340113518
            ],
            [
               -0.7614662343023704,
               -0.6405165409293962
            ],
            [
               -0.7642659314970626,
               -0.6409618577974472
            ],
            [
               -0.7670656286917548,
               -0.6413825979808738
            ],
            [
               -0.769865325886447,
               -0.641797546065062
            ],
            [
               -0.7726650230811392,
               -0.6422254567796171
            ],
            [
               -0.7754647202758314,
               -0.6426844538412362
            ],
            [
               -0.7782644174705236,
               -0.6431914500665952
            ],
            [
               -0.7810641146652157,
               -0.643761609435556
            ],
            [
               -0.7838638118599079,
               -0.6444078703477887
            ],
            [
               -0.7866635090546001,
               -0.645140547160526
            ],
            [
               -0.7894632062492923,
               -0.6459670242969338
            ],
            [
               -0.7922629034439845,
               -0.646891553873717
            ],
            [
               -0.7950626006386766,
               -0.6479151640343799
            ],
            [
               -0.7978622978333688,
               -0.6490356811291833
            ],
            [
               -0.800661995028061,
               -0.6502478647039784
            ],
            [
               -0.8034616922227532,
               -0.6515436501035825
            ],
            [
               -0.8062613894174454,
               -0.6529124895171505
            ],
            [
               -0.8090610866121376,
               -0.6543417786432901
            ],
            [
               -0.8118607838068298,
               -0.65581735297021
            ],
            [
               -0.814660481001522,
               -0.6573240350728957
            ],
            [
               -0.8174601781962142,
               -0.6588462124254375
            ],
            [
               -0.8202598753909064,
               -0.6603684240870618
            ],
            [
               -0.8230595725855986,
               -0.6618759342913556
            ],
            [
               -0.8258592697802908,
               -0.6633552714655466
            ],
            [
               -0.828658966974983,
               -0.6647947125150209
            ],
            [
               -0.8314586641696752,
               -0.66618469428146
            ],
            [
               -0.8342583613643674,
               -0.6675181368455474
            ],
            [
               -0.8370580585590595,
               -0.6687906666952188
            ],
            [
               -0.8398577557537517,
               -0.6700007315932721
            ],
            [
               -0.8426574529484439,
               -0.67114960311082
            ],
            [
               -0.845457150143136,
               -0.672241267090002
            ],
            [
               -0.8482568473378282,
               -0.6732822065978381
            ],
            [
               -0.8510565445325204,
               -0.6742810860696786
            ],
            [
               -0.8538562417272126,
               -0.6752483491573591
            ],
            [
               -0.8566559389219048,
               -0.676195746147155
            ],
            [
               -0.859455636116597,
               -0.6771358095665543
            ],
            [
               -0.8622553333112892,
               -0.6780812986490214
            ],
            [
               -0.8650550305059814,
               -0.6790446345912133
            ],
            [
               -0.8678547277006736,
               -0.6800373489656284
            ],
            [
               -0.8706544248953658,
               -0.681069567223245
            ],
            [
               -0.873454122090058,
               -0.6821495479475395
            ],
            [
               -0.8762538192847502,
               -0.6832832964478415
            ],
            [
               -0.8790535164794424,
               -0.6844742684812479
            ],
            [
               -0.8818532136741346,
               -0.6857231764713589
            ],
            [
               -0.8846529108688267,
               -0.687027906675933
            ],
            [
               -0.8874526080635189,
               -0.6883835514908658
            ],
            [
               -0.8902523052582111,
               -0.6897825566252165
            ],
            [
               -0.8930520024529033,
               -0.6912149784098784
            ],
            [
               -0.8958516996475955,
               -0.6926688421811618
            ],
            [
               -0.8986513968422877,
               -0.6941305886754545
            ],
            [
               -0.9014510940369799,
               -0.6955855918366021
            ],
            [
               -0.9042507912316721,
               -0.6970187285111866
            ],
            [
               -0.9070504884263643,
               -0.6984149783037581
            ],
            [
               -0.9098501856210565,
               -0.6997600304728631
            ],
            [
               -0.9126498828157487,
               -0.7010408742279841
            ],
            [
               -0.9154495800104409,
               -0.7022463491632693
            ],
            [
               -0.9182492772051329,
               -0.7033676338286727
            ],
            [
               -0.9210489743998251,
               -0.7043986525518129
            ],
            [
               -0.9238486715945173,
               -0.7053363835113313
            ],
            [
               -0.9266483687892095,
               -0.7061810546221605
            ],
            [
               -0.9294480659839017,
               -0.7069362178963019
            ],
            [
               -0.9322477631785939,
               -0.7076086974398641
            ],
            [
               -0.9350474603732861,
               -0.7082084109727049
            ],
            [
               -0.9378471575679783,
               -0.7087480695361528
            ],
            [
               -0.9406468547626705,
               -0.7092427647087203
            ],
            [
               -0.9434465519573627,
               -0.7097094570047529
            ],
            [
               -0.9462462491520549,
               -0.7101663830218905
            ],
            [
               -0.9490459463467471,
               -0.7106324021813117
            ],
            [
               -0.9518456435414393,
               -0.7111263064431557
            ],
            [
               -0.9546453407361315,
               -0.7116661180777599
            ],
            [
               -0.9574450379308237,
               -0.712268401361372
            ],
            [
               -0.9602447351255159,
               -0.7129476139057627
            ],
            [
               -0.9630444323202081,
               -0.7137155222223572
            ],
            [
               -0.9658441295149003,
               -0.7145807040955499
            ],
            [
               -0.9686438267095925,
               -0.7155481574631712
            ],
            [
               -0.9714435239042847,
               -0.7166190318726477
            ],
            [
               -0.9742432210989769,
               -0.717790494325296
            ],
            [
               -0.9770429182936691,
               -0.7190557365883921
            ],
            [
               -0.9798426154883613,
               -0.7204041260133014
            ],
            [
               -0.9826423126830534,
               -0.7218214967286432
            ],
            [
               -0.9854420098777456,
               -0.7232905729666335
            ],
            [
               -0.9882417070724377,
               -0.7247915114137473
            ],
            [
               -0.9910414042671299,
               -0.7263025450316689
            ],
            [
               -0.9938411014618221,
               -0.7278007069348162
            ],
            [
               -0.9966407986565143,
               -0.7292626097801622
            ],
            [
               -0.9994404958512065,
               -0.7306652538420519
            ],
            [
               -1.0022401930458988,
               -0.731986835597674
            ],
            [
               -1.005039890240591,
               -0.7332075282934283
            ],
            [
               -1.007839587435283,
               -0.7343102066189076
            ],
            [
               -1.0106392846299752,
               -0.7352810892679271
            ],
            [
               -1.0134389818246674,
               -0.7361102757635842
            ],
            [
               -1.0162386790193596,
               -0.7367921573813838
            ],
            [
               -1.0190383762140518,
               -0.7373256862046611
            ],
            [
               -1.021838073408744,
               -0.7377144911464042
            ],
            [
               -1.0246377706034362,
               -0.7379668350056421
            ],
            [
               -1.0274374677981284,
               -0.7380954121131624
            ],
            [
               -1.0302371649928206,
               -0.7381169916687438
            ],
            [
               -1.0330368621875128,
               -0.7380519172857483
            ],
            [
               -1.035836559382205,
               -0.737923478347716
            ],
            [
               -1.0386362565768972,
               -0.7377571733652029
            ],
            [
               -1.0414359537715894,
               -0.7375798894358845
            ],
            [
               -1.0442356509662816,
               -0.7374190250160619
            ],
            [
               -1.0470353481609738,
               -0.73730158539419
            ],
            [
               -1.049835045355666,
               -0.7372532814354571
            ],
            [
               -1.0526347425503582,
               -0.7372976622944352
            ],
            [
               -1.0554344397450504,
               -0.7374553118602252
            ],
            [
               -1.0582341369397426,
               -0.7377431367323644
            ],
            [
               -1.0610338341344348,
               -0.7381737705890132
            ],
            [
               -1.063833531329127,
               -0.7387551159986736
            ],
            [
               -1.0666332285238191,
               -0.7394900401706852
            ],
            [
               -1.0694329257185113,
               -0.7403762359920836
            ],
            [
               -1.0722326229132033,
               -0.741406254134336
            ],
            [
               -1.0750323201078955,
               -0.7425677062231306
            ],
            [
               -1.0778320173025877,
               -0.7438436332465153
            ],
            [
               -1.08063171449728,
               -0.7452130277314919
            ],
            [
               -1.083431411691972,
               -0.7466514929416024
            ],
            [
               -1.0862311088866643,
               -0.7481320176209161
            ],
            [
               -1.0890308060813565,
               -0.7496258407975271
            ],
            [
               -1.0918305032760487,
               -0.7511033780023817
            ],
            [
               -1.0946302004707409,
               -0.7525351780681924
            ],
            [
               -1.097429897665433,
               -0.7538928785265104
            ],
            [
               -1.1002295948601253,
               -0.755150127561278
            ],
            [
               -1.1030292920548175,
               -0.7562834415096176
            ],
            [
               -1.1058289892495097,
               -0.7572729689930469
            ],
            [
               -1.1086286864442019,
               -0.7581031358459958
            ],
            [
               -1.111428383638894,
               -0.7587631489807378
            ],
            [
               -1.1142280808335863,
               -0.7592473420549823
            ],
            [
               -1.1170277780282785,
               -0.7595553511308306
            ],
            [
               -1.1198274752229707,
               -0.7596921142510953
            ],
            [
               -1.1226271724176629,
               -0.7596676948161833
            ],
            [
               -1.125426869612355,
               -0.7594969346188445
            ],
            [
               -1.1282265668070472,
               -0.7591989481812778
            ],
            [
               -1.1310262640017394,
               -0.7587964754413008
            ],
            [
               -1.1338259611964316,
               -0.7583151146664799
            ],
            [
               -1.1366256583911238,
               -0.7577824615711384
            ],
            [
               -1.139425355585816,
               -0.7572271838298308
            ],
            [
               -1.1422250527805082,
               -0.7566780624106388
            ],
            [
               -1.1450247499752004,
               -0.756163032314527
            ],
            [
               -1.1478244471698926,
               -0.755708255361289
            ],
            [
               -1.1506241443645848,
               -0.7553372566043353
            ],
            [
               -1.153423841559277,
               -0.7550701538197744
            ],
            [
               -1.1562235387539692,
               -0.7549230063706907
            ],
            [
               -1.1590232359486614,
               -0.7549073057006945
            ],
            [
               -1.1618229331433536,
               -0.7550296248979489
            ],
            [
               -1.1646226303380458,
               -0.755291439354731
            ],
            [
               -1.167422327532738,
               -0.7556891247117432
            ],
            [
               -1.1702220247274302,
               -0.7562141322190399
            ],
            [
               -1.1730217219221224,
               -0.7568533355728055
            ],
            [
               -1.1758214191168146,
               -0.7575895374062909
            ],
            [
               -1.1786211163115068,
               -0.7584021181249838
            ],
            [
               -1.1814208135061988,
               -0.759267804868365
            ],
            [
               -1.184220510700891,
               -0.7601615342219328
            ],
            [
               -1.1870202078955832,
               -0.7610573790367512
            ],
            [
               -1.1898199050902754,
               -0.7619295074527388
            ],
            [
               -1.1926196022849676,
               -0.7627531410452497
            ],
            [
               -1.1954192994796597,
               -0.763505478964497
            ],
            [
               -1.198218996674352,
               -0.764166556017867
            ],
            [
               -1.2010186938690441,
               -0.7647200048215501
            ],
            [
               -1.2038183910637363,
               -0.765153695348131
            ],
            [
               -1.2066180882584285,
               -0.7654602293136499
            ],
            [
               -1.2094177854531207,
               -0.765637271742708
            ],
            [
               -1.212217482647813,
               -0.7656877075580037
            ],
            [
               -1.2150171798425051,
               -0.7656196169747593
            ],
            [
               -1.2178168770371973,
               -0.7654460696393863
            ],
            [
               -1.2206165742318895,
               -0.765184743626093
            ],
            [
               -1.2234162714265817,
               -0.7648573813845072
            ],
            [
               -1.226215968621274,
               -0.7644891003119749
            ],
            [
               -1.229015665815966,
               -0.7641075806151154
            ],
            [
               -1.2318153630106583,
               -0.7637421573557197
            ],
            [
               -1.2346150602053505,
               -0.7634228469009627
            ],
            [
               -1.2374147574000427,
               -0.7631793403027347
            ],
            [
               -1.240214454594735,
               -0.7630399973359772
            ],
            [
               -1.243014151789427,
               -0.7630308749889569
            ],
            [
               -1.2458138489841193,
               -0.7631748231161488
            ],
            [
               -1.2486135461788115,
               -0.7634906777727226
            ],
            [
               -1.2514132433735037,
               -0.7639925795224349
            ],
            [
               -1.2542129405681959,
               -0.7646894398572746
            ],
            [
               -1.2570126377628879,
               -0.7655845739287603
            ],
            [
               -1.25981233495758,
               -0.7666755122353379
            ],
            [
               -1.2626120321522722,
               -0.767953997927245
            ],
            [
               -1.2654117293469644,
               -0.7694061701835373
            ],
            [
               -1.2682114265416566,
               -0.7710129278974103
            ],
            [
               -1.2710111237363488,
               -0.772750461887656
            ],
            [
               -1.273810820931041,
               -0.774590938241351
            ],
            [
               -1.2766105181257332,
               -0.7765033103767991
            ],
            [
               -1.2794102153204254,
               -0.7784542331670776
            ],
            [
               -1.2822099125151176,
               -0.7804090491272557
            ],
            [
               -1.2850096097098098,
               -0.7823328143550095
            ],
            [
               -1.287809306904502,
               -0.7841913307021653
            ],
            [
               -1.2906090040991942,
               -0.7859521505824654
            ],
            [
               -1.2934087012938864,
               -0.7875855218883421
            ],
            [
               -1.2962083984885786,
               -0.7890652426566023
            ],
            [
               -1.2990080956832708,
               -0.7903693983118749
            ],
            [
               -1.301807792877963,
               -0.7914809584141769
            ],
            [
               -1.3046074900726552,
               -0.7923882146984869
            ],
            [
               -1.3074071872673474,
               -0.7930850476490454
            ],
            [
               -1.3102068844620396,
               -0.7935710147081716
            ],
            [
               -1.3130065816567318,
               -0.7938512592742362
            ],
            [
               -1.315806278851424,
               -0.7939362456852421
            ],
            [
               -1.3186059760461162,
               -0.7938413312034802
            ],
            [
               -1.3214056732408084,
               -0.7935861914117721
            ],
            [
               -1.3242053704355006,
               -0.7931941202172883
            ],
            [
               -1.3270050676301928,
               -0.7926912296712192
            ],
            [
               -1.329804764824885,
               -0.7921055779161583
            ],
            [
               -1.3326044620195772,
               -0.7914662556648147
            ],
            [
               -1.3354041592142694,
               -0.7908024626268231
            ],
            [
               -1.3382038564089616,
               -0.7901426052066696
            ],
            [
               -1.3410035536036538,
               -0.7895134456061956
            ],
            [
               -1.343803250798346,
               -0.7889393302298964
            ],
            [
               -1.3466029479930381,
               -0.7884415220973711
            ],
            [
               -1.3494026451877303,
               -0.7880376579357884
            ],
            [
               -1.3522023423824225,
               -0.7877413459064349
            ],
            [
               -1.3550020395771145,
               -0.7875619146876405
            ],
            [
               -1.3578017367718067,
               -0.7875043190833055
            ],
            [
               -1.360601433966499,
               -0.7875692016544655
            ],
            [
               -1.363401131161191,
               -0.7877531042862564
            ],
            [
               -1.3662008283558833,
               -0.7880488183058156
            ],
            [
               -1.3690005255505755,
               -0.7884458569476642
            ],
            [
               -1.3718002227452677,
               -0.788931029793853
            ],
            [
               -1.37459991993996,
               -0.7894890954417817
            ],
            [
               -1.377399617134652,
               -0.7901034661952646
            ],
            [
               -1.3801993143293443,
               -0.7907569370990712
            ],
            [
               -1.3829990115240365,
               -0.7914324112478273
            ],
            [
               -1.3857987087187287,
               -0.7921135938168538
            ],
            [
               -1.3885984059134209,
               -0.7927856292366633
            ],
            [
               -1.391398103108113,
               -0.7934356575475565
            ],
            [
               -1.3941978003028053,
               -0.7940532720515507
            ],
            [
               -1.3969974974974975,
               -0.7946308583193615
            ]
         ]
      }
   ]
}
