# Supplementary material for: Isolation of a planar π-aromatic Bi5− ring in a cobalt-based inverse-sandwich-type complex
Source: Nat Chem. 2025 Jan 20;17(4):547–55. doi: 10.1038/s41557-024-01713-8 (PMC11964920; doi:10.1038/s41557-024-01713-8)
Supplement: Supplementary file 4 — Original magnetic data of compound 1 and origin file of Fig. 3. [file 41557_2024_1713_MOESM4_ESM.zip › sr_and_T/35.csv]

comment	corrected Loops
temperature	1.5
sr	0.128
angle	0
trans	0
B	M
-1.3999	-0.771671407257736
-1.3970974874874873	-0.7717560827938035
-1.394294974974975	-0.7722991003613485
-1.3914924624624623	-0.7731350732445833
-1.3886899499499499	-0.7740846886126276
-1.3858874374374373	-0.7749989756290971
-1.3830849249249249	-0.7757861326434261
-1.3802824124124122	-0.7764163397630757
-1.3774798998998998	-0.7769073261631382
-1.3746773873873872	-0.7772988078076507
-1.3718748748748748	-0.777625845447519
-1.3690723623623622	-0.7778995996454694
-1.3662698498498498	-0.7780999711441862
-1.3634673373373372	-0.7781799600921209
-1.3606648248248248	-0.7780779615993431
-1.3578623123123121	-0.7777326953769134
-1.3550597997997997	-0.777096156476403
-1.3522572872872871	-0.7761421286581065
-1.3494547747747747	-0.774870225984917
-1.346652262262262	-0.7733070117942644
-1.3438497497497497	-0.7715059139110123
-1.341047237237237	-0.7695465676437165
-1.3382447247247247	-0.7675326359208224
-1.335442212212212	-0.7655860710427503
-1.3326396996996996	-0.763835955014916
-1.329837187187187	-0.762401656997049
-1.3270346746746746	-0.7613725556094243
-1.324232162162162	-0.7607889656961956
-1.3214296496496496	-0.7606300647354427
-1.318627137137137	-0.7608137885352722
-1.3158246246246246	-0.7612108291423844
-1.313022112112112	-0.761670780117253
-1.3102195995995995	-0.7620544572894943
-1.307417087087087	-0.7622639048157515
-1.3046145745745745	-0.762261592023304
-1.301812062062062	-0.7620730259275574
-1.2990095495495495	-0.7617717326123873
-1.2962070370370369	-0.7614508626506564
-1.2934045245245245	-0.761189858603929
-1.2906020120120119	-0.7610262999992625
-1.2877994994994995	-0.7609416047221639
-1.2849969869869868	-0.7608651021484718
-1.2821944744744744	-0.760695371622009
-1.2793919619619618	-0.7603324070228432
-1.2765894494494494	-0.7597107881649755
-1.2737869369369368	-0.7588236625313987
-1.2709844244244244	-0.7577300738808989
-1.2681819119119118	-0.7565431598021436
-1.2653793993993994	-0.755402438755838
-1.2625768868868867	-0.75443808821968
-1.2597743743743743	-0.7537373953153482
-1.2569718618618617	-0.7533228150990046
-1.2541693493493493	-0.7531475989318737
-1.2513668368368367	-0.7531098557982898
-1.2485643243243243	-0.7530807225256416
-1.2457618118118117	-0.7529385474907497
-1.2429592992992993	-0.752599661357016
-1.2401567867867866	-0.7520376875652449
-1.2373542742742742	-0.7512869101166375
-1.2345517617617616	-0.7504298421649788
-1.2317492492492492	-0.7495734586776801
-1.2289467367367366	-0.7488213650961745
-1.2261442242242242	-0.7482497638091068
-1.2233417117117116	-0.7478934139944045
-1.2205391991991992	-0.7477444646069944
-1.2177366866866866	-0.7477631194638623
-1.2149341741741742	-0.7478957318614261
-1.2121316616616615	-0.748094072093805
-1.2093291491491491	-0.7483296353965188
-1.2065266366366365	-0.7485988356815756
-1.203724124124124	-0.7489180949048838
-1.2009216116116115	-0.7493111845634265
-1.198119099099099	-0.7497936618620142
-1.1953165865865865	-0.7503600972067487
-1.192514074074074	-0.7509787456859195
-1.1897115615615614	-0.7515957011272617
-1.186909049049049	-0.7521472232066125
-1.1841065365365364	-0.7525759457825605
-1.181304024024024	-0.7528450840790496
-1.1785015115115114	-0.7529451771600262
-1.175698998998999	-0.7528903126023568
-1.1728964864864864	-0.7527044897586851
-1.170093973973974	-0.7524025959408485
-1.1672914614614613	-0.7519730637440094
-1.164488948948949	-0.75136960896605
-1.1616864364364363	-0.7505171520829792
-1.158883923923924	-0.7493326018565478
-1.1560814114114113	-0.7477559116816563
-1.153278898898899	-0.7457824229132282
-1.1504763863863863	-0.7434855946992722
-1.1476738738738739	-0.741020735549268
-1.1448713613613613	-0.7386051954036105
-1.1420688488488488	-0.736477419607392
-1.1392663363363362	-0.7348442504361536
-1.1364638238238238	-0.7338306068608538
-1.1336613113113112	-0.7334464131629106
-1.1308587987987986	-0.7335817648171743
-1.1280562862862862	-0.7340336542696707
-1.1252537737737738	-0.7345582713701156
-1.1224512612612612	-0.7349347889233101
-1.1196487487487485	-0.7350223126017498
-1.1168462362362361	-0.7347929211628385
-1.1140437237237237	-0.7343303875983542
-1.111241211211211	-0.7337944389446844
-1.1084386986986985	-0.7333611940573541
-1.105636186186186	-0.7331582877978494
-1.1028336736736737	-0.733215481561978
-1.100031161161161	-0.7334472820566308
-1.0972286486486484	-0.7336743336819508
-1.094426136136136	-0.7336780331917767
-1.0916236236236236	-0.7332718152340312
-1.088821111111111	-0.7323664848186672
-1.0860185985985984	-0.731007982532369
-1.083216086086086	-0.72937399789191
-1.0804135735735736	-0.7277285524634431
-1.077611061061061	-0.7263471158467196
-1.0748085485485483	-0.7254346844637293
-1.072006036036036	-0.7250622577780446
-1.0692035235235235	-0.725142123089641
-1.066401011011011	-0.7254507015086947
-1.0635984984984983	-0.7256929805820113
-1.060795985985986	-0.7255893996955249
-1.0579934734734735	-0.7249586926871391
-1.0551909609609609	-0.7237710772796805
-1.0523884484484483	-0.7221551604183702
-1.0495859359359359	-0.7203562572835345
-1.0467834234234235	-0.7186590108570418
-1.0439809109109108	-0.7172984387275815
-1.0411783983983982	-0.7163872340478061
-1.0383758858858858	-0.7158820964222373
-1.0355733733733734	-0.7155996324010597
-1.0327708608608608	-0.7152767965503073
-1.0299683483483482	-0.714656854283484
-1.0271658358358358	-0.7135738419589727
-1.0243633233233234	-0.7120089780216079
-1.0215608108108107	-0.7101012524294322
-1.0187582982982981	-0.7081086926388092
-1.0159557857857857	-0.7063320758787642
-1.0131532732732733	-0.7050243709594529
-1.0103507607607607	-0.7043134292057452
-1.007548248248248	-0.7041612061393685
-1.0047457357357357	-0.7043715369093934
-1.0019432232232233	-0.7046438001226152
-0.9991407107107106	-0.7046562426255515
-0.9963381981981981	-0.7041543812429818
-0.9935356856856856	-0.7030191018593673
-0.9907331731731731	-0.7012958073326953
-0.9879306606606606	-0.6991779042600217
-0.9851281481481481	-0.6969512713291883
-0.9823256356356356	-0.6949170841000115
-0.9795231231231231	-0.6933154533033417
-0.9767206106106106	-0.6922706121497342
-0.973918098098098	-0.6917708238214573
-0.9711155855855855	-0.6916854201293362
-0.968313073073073	-0.6918108354697169
-0.9655105605605605	-0.691930242361465
-0.962708048048048	-0.691869255282074
-0.9599055355355355	-0.6915332754461965
-0.957103023023023	-0.6909189361015634
-0.9543005105105105	-0.6901003171097416
-0.951497997997998	-0.6891975315714405
-0.9486954854854854	-0.6883390301527694
-0.9458929729729728	-0.6876288130532988
-0.9430904604604604	-0.6871262774238913
-0.9402879479479478	-0.6868412181793402
-0.9374854354354354	-0.6867414575974906
-0.9346829229229228	-0.6867673127314641
-0.9318804104104104	-0.6868464286398914
-0.9290778978978977	-0.6869042403456119
-0.9262753853853853	-0.6868684941167548
-0.9234728728728727	-0.6866694838108993
-0.9206703603603603	-0.6862396876006525
-0.9178678478478477	-0.6855166211088297
-0.9150653353353353	-0.6844510064313442
-0.9122628228228227	-0.683019531815954
-0.9094603103103103	-0.6812386739600024
-0.9066577977977976	-0.6791743840737277
-0.9038552852852852	-0.676942607269187
-0.9010527727727726	-0.6746976843664021
-0.8982502602602602	-0.6726090954823093
-0.8954477477477477	-0.6708307049737293
-0.8926452352352352	-0.6694694865370839
-0.8898427227227227	-0.6685617067408852
-0.8870402102102102	-0.6680633040184354
-0.8842376976976977	-0.6678579451201706
-0.8814351851851852	-0.6677817908379611
-0.8786326726726726	-0.6676595466307034
-0.8758301601601601	-0.667343148651734
-0.8730276476476476	-0.6667433886440648
-0.8702251351351351	-0.6658463032345088
-0.8674226226226226	-0.6647099531732445
-0.8646201101101101	-0.6634423710448698
-0.8618175975975975	-0.6621666195846437
-0.859015085085085	-0.660982655267332
-0.8562125725725724	-0.6599369127680151
-0.8534100600600599	-0.6590087232232326
-0.8506075475475474	-0.6581181723237902
-0.8478050350350349	-0.6571538990366581
-0.8450025225225224	-0.6560132776047243
-0.8422000100100099	-0.6546431759495707
-0.8393974974974974	-0.6530684223692053
-0.8365949849849849	-0.651397801349103
-0.8337924724724723	-0.6498033441626989
-0.8309899599599598	-0.6484763825151602
-0.8281874474474473	-0.6475711494048123
-0.8253849349349348	-0.6471514363191637
-0.8225824224224223	-0.6471563431643197
-0.8197799099099098	-0.6473970106899155
-0.8169773973973973	-0.6475882900891909
-0.8141748848848848	-0.6474096597867351
-0.8113723723723723	-0.6465810693780831
-0.8085698598598597	-0.6449343596551563
-0.8057673473473472	-0.6424611275779429
-0.8029648348348347	-0.6393235441036873
-0.8001623223223222	-0.6358242538020575
-0.7973598098098097	-0.6323424160880686
-0.7945572972972972	-0.6292520515928796
-0.7917547847847847	-0.62684347494164
-0.7889522722722722	-0.6252673708866237
-0.7861497597597596	-0.6245143893072103
-0.7833472472472471	-0.6244330232552355
-0.7805447347347346	-0.6247780443209655
-0.7777422222222221	-0.6252740268291903
-0.7749397097097096	-0.6256757165177161
-0.7721371971971971	-0.6258098109500971
-0.7693346846846846	-0.6255899620842602
-0.7665321721721721	-0.6250059546985607
-0.7637296596596596	-0.6240960004534567
-0.760927147147147	-0.6229153511363552
-0.7581246346346345	-0.6215137498364227
-0.755322122122122	-0.6199291081833167
-0.7525196096096095	-0.618197254027585
-0.749717097097097	-0.616370477705492
-0.7469145845845845	-0.6145335657694393
-0.744112072072072	-0.6128065730902806
-0.7413095595595595	-0.611328601265871
-0.738507047047047	-0.6102245418476078
-0.7357045345345344	-0.6095643005304928
-0.7329020220220219	-0.6093285913941323
-0.7300995095095094	-0.6093950953586719
-0.7272969969969969	-0.6095533955254611
-0.7244944844844844	-0.609548210592067
-0.7216919719719719	-0.609140927932784
-0.7188894594594594	-0.6081725237717405
-0.7160869469469469	-0.6066091360481105
-0.7132844344344343	-0.6045556963267114
-0.7104819219219218	-0.6022320426423736
-0.7076794094094093	-0.5999170912108595
-0.7048768968968968	-0.597876429797199
-0.7020743843843843	-0.5962939620035003
-0.6992718718718718	-0.5952272332642283
-0.6964693593593593	-0.5945990449345783
-0.6936668468468468	-0.5942270747676361
-0.6908643343343343	-0.5938818651777548
-0.6880618218218217	-0.593355251074196
-0.6852593093093092	-0.5925186208496203
-0.6824567967967967	-0.5913540850980185
-0.6796542842842842	-0.5899504026539983
-0.6768517717717717	-0.5884665387683461
-0.6740492592592592	-0.5870755173315078
-0.6712467467467467	-0.5859067674459774
-0.6684442342342342	-0.5850048649544413
-0.6656417217217216	-0.5843167278365328
-0.6628392092092091	-0.5837099703241436
-0.6600366966966966	-0.5830153162174502
-0.6572341841841841	-0.582078804475949
-0.6544316716716716	-0.580807123110677
-0.6516291591591591	-0.5791923227366449
-0.6488266466466466	-0.5773092347391602
-0.6460241341341341	-0.5752877401815919
-0.6432216216216216	-0.5732697566439979
-0.640419109109109	-0.5713650666555068
-0.6376165965965965	-0.5696197443886526
-0.634814084084084	-0.5680062977778609
-0.6320115715715715	-0.5664374030695511
-0.629209059059059	-0.5647976652548459
-0.6264065465465465	-0.5629825226706162
-0.623604034034034	-0.5609317683968132
-0.6208015215215215	-0.5586474999570545
-0.617999009009009	-0.5561916940671818
-0.6151964964964964	-0.5536652068941561
-0.6123939839839839	-0.5511757204167825
-0.6095914714714714	-0.5488052761578622
-0.6067889589589589	-0.5465877287450495
-0.6039864464464464	-0.544502967547979
-0.6011839339339339	-0.5424892926226114
-0.5983814214214214	-0.5404696205219413
-0.5955789089089089	-0.5383829564212975
-0.5927763963963963	-0.5362110116148483
-0.5899738838838838	-0.5339913492293297
-0.5871713713713713	-0.5318124908083381
-0.5843688588588588	-0.5297917921147988
-0.5815663463463463	-0.5280420438267786
-0.5787638338338338	-0.5266362217550432
-0.5759613213213213	-0.5255806420660603
-0.5731588088088088	-0.524804739236439
-0.5703562962962963	-0.5241713188215774
-0.5675537837837837	-0.5235056019077232
-0.5647512712712712	-0.5226361458250549
-0.5619487587587587	-0.5214372062639617
-0.5591462462462462	-0.5198612858991375
-0.5563437337337337	-0.5179527964124861
-0.5535412212212212	-0.5158384653235861
-0.5507387087087087	-0.5136961808575895
-0.5479361961961962	-0.5117098101683796
-0.5451336836836836	-0.510021557347207
-0.5423311711711711	-0.5086944695077362
-0.5395286586586586	-0.5076953327526081
-0.5367261461461461	-0.5069029286139278
-0.5339236336336336	-0.5061397898679557
-0.5311211211211211	-0.505219059557459
-0.5283186086086086	-0.5039936871231724
-0.5255160960960961	-0.5023943276660985
-0.5227135835835836	-0.5004453244769469
-0.519911071071071	-0.4982543056549521
-0.5171085585585585	-0.4959785035771054
-0.514306046046046	-0.49377770492871687
-0.5115035335335335	-0.4917677046766775
-0.508701021021021	-0.4899880062284715
-0.5058985085085085	-0.48839323461317774
-0.503095995995996	-0.4868705414425496
-0.5002934834834833	-0.48527735021603513
-0.49749097097097084	-0.48348757312075663
-0.4946884584584583	-0.4814318929811727
-0.4918859459459458	-0.47911968261734383
-0.4890834334334333	-0.4766360356324981
-0.4862809209209208	-0.47411534393618804
-0.4834784084084083	-0.4717003231474355
-0.48067589589589577	-0.4694999335674923
-0.47787338338338325	-0.46755977854306263
-0.47507087087087074	-0.46585423048812924
-0.47226835835835823	-0.4643021643685894
-0.4694658458458457	-0.46280022165501933
-0.4666633333333332	-0.46126165552419274
-0.4638608208208207	-0.4596470138304085
-0.4610583083083082	-0.45797583328913194
-0.4582557957957957	-0.4563151861023028
-0.45545328328328316	-0.4547490891041597
-0.45265077077077065	-0.4533396639425613
-0.44984825825825814	-0.452094135997697
-0.4470457457457456	-0.4509501151134061
-0.4442432332332331	-0.44978558862911544
-0.4414407207207206	-0.4484516550413028
-0.4386382082082081	-0.44681806296395565
-0.4358356956956956	-0.4448168209641201
-0.43303318318318307	-0.44246920426607694
-0.43023067067067056	-0.4398864790614285
-0.42742815815815804	-0.43724300451089615
-0.42462564564564553	-0.4347293224708657
-0.421823133133133	-0.43249943930146606
-0.4190206206206205	-0.43062854046022303
-0.416218108108108	-0.4290941606430648
-0.4134155955955955	-0.42778640563092574
-0.410613083083083	-0.4265436237899116
-0.40781057057057046	-0.4252019664792729
-0.40500805805805795	-0.42364313654884833
-0.40220554554554544	-0.42182559595158
-0.39940303303303293	-0.4197901802806956
-0.3966005205205205	-0.4176395026817379
-0.3937980080080079	-0.41549890835991177
-0.3909954954954955	-0.41347233531248684
-0.3881929829829829	-0.4116075080505235
-0.3853904704704705	-0.40988124213304555
-0.38258795795795786	-0.40820863548017006
-0.37978544544544546	-0.4064719953279309
-0.37698293293293283	-0.40455914080555877
-0.37418042042042043	-0.4023981994130674
-0.3713779079079078	-0.3999778428180454
-0.3685753953953954	-0.3973472688264612
-0.3657728828828828	-0.3945971775560563
-0.3629703703703704	-0.3918291244201637
-0.36016785785785776	-0.3891239665923456
-0.35736534534534536	-0.38651970532351854
-0.35456283283283274	-0.38400522859503605
-0.35176032032032034	-0.38153075978026896
-0.3489578078078077	-0.37903025153390457
-0.3461552952952953	-0.3764473882100555
-0.3433527827827827	-0.373756333128217
-0.3405502702702703	-0.37097082579703244
-0.33774775775775767	-0.3681396268568522
-0.33494524524524527	-0.36533097637586953
-0.33214273273273265	-0.362612064086683
-0.32934022022022025	-0.36003049673461507
-0.3265377077077076	-0.357603284212738
-0.323735195195195	-0.3553157193765205
-0.3209326826826826	-0.353128985611493
-0.31813017017017	-0.3509926908032006
-0.3153276576576576	-0.34885762813550814
-0.31252514514514496	-0.34668499892424
-0.30972263263263256	-0.34445048882968915
-0.30692012012011993	-0.3421439439893172
-0.30411760760760753	-0.33976695105171095
-0.3013150950950949	-0.33733081265748377
-0.2985125825825825	-0.33485628805767936
-0.2957100700700699	-0.3323746726148536
-0.2929075575575575	-0.3299282390036664
-0.29010504504504486	-0.3275675585894081
-0.28730253253253246	-0.3253441003617499
-0.28450002002001984	-0.32329848537980366
-0.28169750750750744	-0.32144705967223114
-0.2788949949949948	-0.31977104288995983
-0.2760924824824824	-0.3182126283700403
-0.2732899699699698	-0.31668081186936775
-0.2704874574574574	-0.3150668424092403
-0.26768494494494477	-0.313265988132219
-0.26488243243243237	-0.31119994873463963
-0.26207991991991975	-0.3088336328498555
-0.25927740740740735	-0.3061814630929339
-0.2564748948948947	-0.30330144873386244
-0.2536723823823823	-0.3002789562128089
-0.2508698698698697	-0.2972051588401415
-0.2480673573573573	-0.29415652814796006
-0.24526484484484468	-0.2911810049849162
-0.24246233233233228	-0.28829397290632824
-0.23965981981981965	-0.2854837904648273
-0.23685730730730725	-0.28272363528487804
-0.23405479479479463	-0.2799848042245929
-0.23125228228228223	-0.27724687587376695
-0.2284497697697696	-0.27450203051419414
-0.2256472572572572	-0.2717534907811303
-0.22284474474474458	-0.2690103871067137
-0.22004223223223218	-0.2662824413984166
-0.21723971971971956	-0.2635773233605392
-0.21443720720720716	-0.260901682163914
-0.21163469469469454	-0.2582645674015147
-0.20883218218218214	-0.25568030124290736
-0.2060296696696695	-0.2531676705655403
-0.2032271571571571	-0.25074378439492134
-0.2004246446446445	-0.24841356583997037
-0.1976221321321321	-0.24615853769910712
-0.19481961961961947	-0.24393009133792154
-0.19201710710710707	-0.24165192984543044
-0.18921459459459444	-0.23923372858904146
-0.18641208208208204	-0.23659401112960354
-0.18360956956956942	-0.2336862078110542
-0.18080705705705702	-0.23051943150779736
-0.1780045445445444	-0.22716582968109522
-0.175202032032032	-0.22374970717825376
-0.17239951951951937	-0.2204191253937507
-0.16959700700700697	-0.21730665619763911
-0.16679449449449435	-0.21449035596424482
-0.16399198198198195	-0.2119671520449818
-0.16118946946946933	-0.20964802150341377
-0.15838695695695693	-0.20737821303630655
-0.1555844444444443	-0.2049781131950026
-0.1527819319319319	-0.2022936096464511
-0.14997941941941928	-0.1992412174119998
-0.14717690690690688	-0.19583413697059532
-0.14437439439439426	-0.19218071720529073
-0.14157188188188186	-0.1884549716347485
-0.13876936936936923	-0.18484733047707763
-0.13596685685685683	-0.18151000664707173
-0.1331643443443442	-0.17851320678344845
-0.1303618318318318	-0.17582528239652123
-0.1275593193193192	-0.17332272895883494
-0.12475680680680679	-0.17082693347993927
-0.12195429429429416	-0.16815655389457063
-0.11915178178178176	-0.16517987191737227
-0.11634926926926914	-0.1618517614364861
-0.11354675675675674	-0.15822487989541467
-0.11074424424424412	-0.15443267997943955
-0.10794173173173172	-0.15065030173197352
-0.1051392192192191	-0.14704571353710477
-0.10233670670670669	-0.14373575993969062
-0.09953419419419407	-0.14075951250473934
-0.09673168168168167	-0.13807542601048617
-0.09392916916916905	-0.13558129348186126
-0.09112665665665665	-0.13314929054451646
-0.08832414414414402	-0.1306645313706702
-0.08552163163163162	-0.12805553250191554
-0.082719119119119	-0.12530851755444794
-0.0799166066066066	-0.12246319840697834
-0.07711409409409398	-0.11959354920192972
-0.07431158158158158	-0.11678125920327342
-0.07150906906906895	-0.11409083234718781
-0.06870655655655655	-0.1115535671706796
-0.06590404404404393	-0.10916378415176686
-0.06310153153153153	-0.10688618698291302
-0.06029901901901891	-0.10466973742793872
-0.057496506506506506	-0.10246199581270293
-0.054693993993993884	-0.10021880837307956
-0.05189148148148148	-0.09790692386913363
-0.04908896896896886	-0.09550041927662781
-0.04628645645645646	-0.09297440468720752
-0.04348394394394384	-0.09030041125283159
-0.040681431431431436	-0.08744687445280255
-0.037878918918918814	-0.08438568445571398
-0.03507640640640641	-0.08110289770180165
-0.03227389389389379	-0.07760954058792935
-0.02947138138138139	-0.07394784639491139
-0.026668868868868767	-0.07018950525348133
-0.023866356356356366	-0.06642514141592931
-0.021063843843843744	-0.06274731035933065
-0.018261331331331343	-0.05923171095301566
-0.01545881881881872	-0.05592215422965152
-0.01265630630630632	-0.0528237918737324
-0.009853793793793697	-0.049906521862570136
-0.007051281281281296	-0.04711723612736188
-0.004248768768768674	-0.04439676769698081
-0.001446256256256273	-0.04169598888675774
0.0013562562562563496	-0.0389859801532319
0.00415876876876875	-0.036259362318687566
0.006961281281281373	-0.03352301599614041
0.009763793793793774	-0.030785434243852522
0.012566306306306396	-0.028043842511372263
0.015368818818818797	-0.025276332580754984
0.01817133133133142	-0.022442547019761894
0.02097384384384382	-0.019493475318801606
0.023776356356356443	-0.01638765897646824
0.026578868868868843	-0.01310862706671903
0.029381381381381466	-0.009677527029862187
0.03218389389389387	-0.006155999261904299
0.03498640640640649	-0.0026370813341255184
0.03778891891891911	0.0007744875704290832
0.04059143143143151	0.003987836380727167
0.043393943943944135	0.006950577882364167
0.046196456456456536	0.009665456011139884
0.04899896896896916	0.012193849881351165
0.05180148148148156	0.01464435001330705
0.05460399399399418	0.017148639146451927
0.05740650650650658	0.019830442469751713
0.060209019019019205	0.02277537227186996
0.0630115315315316	0.02600948847793949
0.06581404404404423	0.029492296537533658
0.06861655655655663	0.03312624352736075
0.07141906906906925	0.036780513708772514
0.07422158158158165	0.04032319686497271
0.07702409409409428	0.04365370427135423
0.07982660660660668	0.04672723447181508
0.0826291191191193	0.049565175279513915
0.0854316316316317	0.05224902080195984
0.08823414414414432	0.054899695086401606
0.09103665665665672	0.05764794312621739
0.09383916916916935	0.06060365162628177
0.09664168168168175	0.06383199816747157
0.09944419419419437	0.06734220071071877
0.10224670670670677	0.07109096257930939
0.10504921921921939	0.07499854018862562
0.10785173173173179	0.07897190871306356
0.11065424424424442	0.08292776813290566
0.11345675675675682	0.08680861680837018
0.11625926926926944	0.09058765449557223
0.11906178178178184	0.09426206573362822
0.12186429429429446	0.09783808532280899
0.12466680680680686	0.10131393420917365
0.12746931931931949	0.10466736330679527
0.13027183183183189	0.10785292207435068
0.1330743443443445	0.11081067892892885
0.1358768568568569	0.11348405532712831
0.13867936936936953	0.11584104148741028
0.14148188188188193	0.11789150430880757
0.14428439439439456	0.11969416785988213
0.14708690690690696	0.12134994274317781
0.14988941941941958	0.12298264674859036
0.15269193193193198	0.12471237557356983
0.1554944444444446	0.12662942349043868
0.158296956956957	0.12877676799404486
0.16109946946946962	0.13114658184994518
0.16390198198198203	0.1336917765152026
0.16670449449449465	0.1363486436821564
0.16950700700700705	0.1390628967376412
0.17230951951951967	0.14181014066066083
0.17511203203203207	0.1446035451631369
0.1779145445445447	0.1474857856104125
0.1807170570570571	0.15050778803252354
0.18351956956956972	0.15370164519110496
0.18632208208208212	0.15705757326131314
0.18912459459459474	0.16051398008284093
0.19192710710710714	0.16396571812713623
0.19472961961961976	0.16728958986145717
0.19753213213213217	0.170380089621622
0.2003346446446448	0.17318425779566055
0.2031371571571572	0.17572388557745647
0.2059396696696698	0.17809655531765653
0.2087421821821822	0.1804532781216406
0.21154469469469483	0.18295790074936474
0.21434720720720724	0.18573963926317255
0.21714971971971986	0.1888529886994592
0.21995223223223226	0.19225776368993772
0.22275474474474488	0.1958264196338141
0.22555725725725728	0.19937769207844888
0.2283597697697699	0.20272743763138798
0.2311622822822823	0.20574192713914258
0.23396479479479493	0.20837758178779314
0.23676730730730733	0.21069478575210493
0.23956981981981995	0.212840963614189
0.24237233233233235	0.21500733937792982
0.24517484484484497	0.21737188723929862
0.24797735735735738	0.220045427731003
0.25077986986987	0.22303718429563107
0.2535823823823824	0.22625050571290112
0.256384894894895	0.22951051891364668
0.2591874074074074	0.23261588431343255
0.26198991991992004	0.23539948701756058
0.26479243243243245	0.23778005345414083
0.26759494494494507	0.23978922304773273
0.27039745745745747	0.2415657893101213
0.2731999699699701	0.24331850950649225
0.2760024824824825	0.24526816784889038
0.2788049949949951	0.2475856897942485
0.2816075075075075	0.2503442325176283
0.28441002002002014	0.253499009981393
0.28721253253253254	0.25690042619590053
0.29001504504504516	0.2603363509305803
0.29281755755755756	0.2635909784893065
0.2956200700700702	0.26650312525044134
0.2984225825825826	0.2690073404690814
0.3012250950950952	0.27114658450268575
0.3040276076076076	0.27305378574748523
0.30683012012012023	0.2749087257802138
0.30963263263263263	0.2768837042487496
0.31243514514514525	0.279094276934281
0.31523765765765766	0.2815693024783732
0.3180401701701703	0.2842483150093764
0.3208426826826827	0.28700582710276423
0.3236451951951953	0.28969413624107865
0.3264477077077077	0.2921909573309854
0.3292502202202203	0.2944372377449819
0.3320527327327327	0.296454004084714
0.33485524524524535	0.29833386182967764
0.33765775775775775	0.3002106726043107
0.34046027027027037	0.3022175256087847
0.34326278278278277	0.3044464111143501
0.3460652952952954	0.30692206007978007
0.3488678078078078	0.3095976220527761
0.3516703203203204	0.312372781872444
0.3544728328328328	0.31512781232389303
0.35727534534534544	0.3177621482389723
0.36007785785785784	0.3202248574835156
0.36288037037037046	0.3225272106871633
0.36568288288288286	0.32473348087878107
0.3684853953953955	0.3269332355143544
0.3712879079079079	0.329204448779558
0.3740904204204205	0.331579838099929
0.3768929329329329	0.3340279378589112
0.37969544544544553	0.3364558374598198
0.38249795795795793	0.33873366427240004
0.38530047047047056	0.3407339301341236
0.38810298298298296	0.3423739670490886
0.3909054954954956	0.34364839300394584
0.393708008008008	0.34464128733601496
0.3965105205205206	0.3455136808861541
0.3993130330330332	0.34646925811800494
0.4021155455455456	0.3477075929150718
0.40491805805805825	0.3493778488495293
0.40772057057057065	0.3515456084430523
0.4105230830830833	0.35418150038911334
0.4133255955955957	0.35717385641540195
0.4161281081081083	0.36036075727354583
0.4189306206206207	0.3635716052434139
0.4217331331331333	0.36666629872769063
0.4245356456456457	0.36956166206195235
0.42733815815815834	0.37223933105285656
0.43014067067067074	0.374735245842749
0.43294318318318337	0.37711632646753646
0.43574569569569577	0.37945313942890513
0.4385482082082084	0.3817975343160545
0.4413507207207208	0.3841715065820763
0.4441532332332334	0.38656903212813754
0.4469557457457458	0.38896795608497897
0.44975825825825844	0.39134579513625356
0.45256077077077084	0.39369254544586996
0.45536328328328346	0.39601539311240774
0.45816579579579586	0.39833381388399547
0.4609683083083085	0.4006675387334028
0.4637708208208209	0.40302277266487574
0.4665733333333335	0.40538283535386876
0.4693758458458459	0.40770778344151604
0.47217835835835853	0.4099441826172345
0.47498087087087093	0.4120422698237289
0.47778338338338355	0.4139747195544436
0.48058589589589595	0.41575022118997623
0.4833884084084086	0.4174164915831877
0.486190920920921	0.4190507396527097
0.4889934334334336	0.4207398218662619
0.491795945945946	0.4225559342663139
0.4945984584584586	0.424535431759284
0.497400970970971	0.42666762672099817
0.5002034834834836	0.4288974079502414
0.503005995995996	0.43114120712750575
0.5058085085085087	0.43331162172163196
0.5086110210210211	0.4353432414527633
0.5114135335335337	0.4372117979543047
0.5142160460460461	0.43894078382702056
0.5170185585585587	0.4405935085942354
0.5198210710710711	0.4422529688774854
0.5226235835835837	0.4439955531805552
0.5254260960960961	0.44586640115837634
0.5282286086086088	0.447863712513854
0.5310311211211212	0.4499366811279123
0.5338336336336338	0.45199784363239814
0.5366361461461462	0.45394662094865557
0.5394386586586588	0.4556978007615644
0.5422411711711712	0.45720741802996084
0.5450436836836838	0.4584891803823145
0.5478461961961962	0.4596169707791196
0.5506487087087089	0.4607123663998164
0.5534512212212213	0.4619196905651352
0.5562537337337339	0.46337405720109526
0.5590562462462463	0.4651695748681264
0.5618587587587589	0.4673350388440883
0.5646612712712713	0.4698230445622506
0.5674637837837839	0.47251576128532724
0.5702662962962963	0.4752470884087068
0.573068808808809	0.4778372214586582
0.5758713213213213	0.4801325213553013
0.578673833833834	0.4820417442140023
0.5814763463463464	0.4835597332360253
0.584278858858859	0.48477185658365357
0.5870813713713714	0.48583657459516766
0.589883883883884	0.4869487736054012
0.5926863963963964	0.48829169390444327
0.595488908908909	0.48998898903629634
0.5982914214214214	0.4920694527427678
0.6010939339339341	0.49445460752486114
0.6038964464464465	0.49697393288360114
0.6066989589589589	0.4994052478304488
0.6095014714714717	0.501530589408709
0.6123039839839841	0.5031929791699297
0.6151064964964965	0.5043384158274277
0.6179090090090089	0.5050309034825855
0.6207115215215218	0.5054355976099262
0.6235140340340342	0.5057742559317824
0.6263165465465466	0.5062654306832566
0.629119059059059	0.507066638844277
0.6319215715715718	0.5082354450403472
0.6347240840840842	0.5097208741951971
0.6375265965965966	0.5113873897752196
0.640329109109109	0.5130636267897754
0.6431316216216219	0.5146003411822667
0.6459341341341343	0.5159191660219498
0.6487366466466467	0.5170367738443795
0.651539159159159	0.5180570497763017
0.6543416716716719	0.5191343241843847
0.6571441841841843	0.520420174831558
0.6599466966966967	0.522011631872481
0.6627492092092091	0.5239179912316969
0.665551721721722	0.5260570383258065
0.6683542342342343	0.5282814491825396
0.6711567467467467	0.5304258836680331
0.6739592592592591	0.5323583424922154
0.676761771771772	0.5340181428432649
0.6795642842842844	0.5354278216567513
0.6823667967967968	0.536675683675905
0.6851693093093092	0.5378762625045852
0.687971821821822	0.5391238953359135
0.6907743343343344	0.5404570436449749
0.6935768468468468	0.541846967393857
0.6963793593593592	0.5432152358932443
0.6991818718718721	0.5444735707754663
0.7019843843843845	0.5455706634352322
0.7047868968968969	0.5465272270837207
0.7075894094094093	0.5474440800808091
0.7103919219219221	0.5484774869206102
0.7131944344344345	0.5497880936529398
0.7159969469469469	0.5514802684785183
0.7187994594594593	0.553553589637219
0.7216019719719722	0.5558855369223064
0.7244044844844846	0.5582547116195627
0.727206996996997	0.5604002480133685
0.7300095095095094	0.5621001362898717
0.7328120220220222	0.5632435426443281
0.7356145345345346	0.563872797713233
0.738417047047047	0.5641796753959741
0.7412195595595594	0.5644551392578303
0.7440220720720723	0.5650070961653013
0.7468245845845847	0.5660716439674272
0.7496270970970971	0.567745984680339
0.7524296096096099	0.5699644915039371
0.7552321221221223	0.5725254479645208
0.7580346346346347	0.5751593344797783
0.7608371471471471	0.577615824507332
0.76363965965966	0.5797405472190541
0.7664421721721724	0.5815163064401683
0.7692446846846848	0.5830556348214335
0.7720471971971972	0.5845481875609775
0.77484970970971	0.5861818762358202
0.7776522222222224	0.5880655415668865
0.7804547347347348	0.590180310846194
0.7832572472472472	0.5923768070518926
0.7860597597597601	0.594419510198219
0.7888622722722725	0.596063286042744
0.7916647847847849	0.5971360032643193
0.7944672972972973	0.5975990669036605
0.7972698098098101	0.5975652923408787
0.8000723223223225	0.597268164987756
0.8028748348348349	0.5969930897305062
0.8056773473473473	0.5969939991050659
0.8084798598598602	0.5974232800376692
0.8112823723723726	0.5982978869019384
0.814084884884885	0.5995116070672837
0.8168873973973974	0.6008873150437622
0.8196899099099102	0.6022493608253723
0.8224924224224226	0.6034897479283398
0.825294934934935	0.6046046548770081
0.8280974474474474	0.605689003657583
0.8308999599599602	0.6068921414607344
0.8337024724724726	0.608351782194051
0.836504984984985	0.6101311505941107
0.8393074974974974	0.6121830450286851
0.8421100100100103	0.6143547668128153
0.8449125225225227	0.6164330709078776
0.8477150350350351	0.6182137674287356
0.8505175475475475	0.6195715289576802
0.8533200600600603	0.6205050715000009
0.8561225725725727	0.6211413239109412
0.8589250850850851	0.621696495536816
0.8617275975975975	0.6224070410023367
0.8645301101101104	0.6234540770374557
0.8673326226226228	0.6249071112596432
0.8701351351351352	0.6267061962113718
0.8729376476476476	0.6286882115659163
0.8757401601601604	0.6306476251414449
0.8785426726726728	0.6324101725662601
0.8813451851851852	0.6338935755252803
0.8841476976976976	0.6351341561789798
0.8869502102102105	0.6362702892078311
0.8897527227227229	0.6374887978681179
0.8925552352352353	0.6389533416068776
0.8953577477477477	0.6407400784511259
0.8981602602602605	0.6428033108553279
0.9009627727727729	0.6449834151884
0.9037652852852853	0.6470547886015795
0.9065677977977977	0.6487978819729661
0.9093703103103106	0.6500712905905296
0.912172822822823	0.6508600127420798
0.9149753353353354	0.6512841501126216
0.9177778478478478	0.6515655649539034
0.9205803603603606	0.6519637285688256
0.923382872872873	0.6527015737018609
0.9261853853853854	0.6539045472978787
0.9289878978978978	0.6555707579112531
0.9317904104104107	0.6575792619738017
0.9345929229229231	0.6597310553692024
0.9373954354354355	0.6618074990182494
0.9401979479479479	0.6636268308549488
0.9430004604604607	0.6650820535546609
0.9458029729729731	0.6661514103047652
0.9486054854854855	0.6668827060708751
0.9514079979979979	0.6673612262357845
0.9542105105105108	0.6676751089261599
0.9570130230230232	0.6678907037824132
0.9598155355355356	0.66804471915458
0.962618048048048	0.6681523882381284
0.9654205605605608	0.6682245269856423
0.9682230730730732	0.6682835718430318
0.9710255855855856	0.6683702781583415
0.973828098098098	0.6685377575774205
0.9766306106106108	0.668835656936995
0.9794331231231233	0.6692919104971072
0.9822356356356357	0.6699007282297208
0.985038148148148	0.6706228745315983
0.9878406606606609	0.6713990092142061
0.9906431731731733	0.6721711729238753
0.9934456856856857	0.6729038294219941
0.9962481981981981	0.6735958144560755
0.9990507107107109	0.6742781738335587
1.0018532232232233	0.6749987401530917
1.0046557357357357	0.675799966716318
1.0074582482482481	0.6766995924904309
1.010260760760761	0.6776827549283196
1.0130632732732734	0.6787094303307559
1.0158657857857858	0.6797343960941133
1.0186682982982982	0.6807310223973713
1.021470810810811	0.6817076881632821
1.0242733233233234	0.6827078128729493
1.0270758358358358	0.6837908732607435
1.0298783483483482	0.685000029461815
1.032680860860861	0.6863288477868651
1.0354833733733735	0.6877020794000626
1.0382858858858859	0.6889820284461492
1.0410883983983983	0.6900034191364335
1.0438909109109111	0.6906286648359764
1.0466934234234235	0.6908060732480674
1.049495935935936	0.6906095769588548
1.0522984484484483	0.6902421590028269
1.0551009609609612	0.6899957407270759
1.0579034734734736	0.6901747769126689
1.060705985985986	0.6910043390684584
1.0635084984984984	0.6925511749320392
1.0663110110110112	0.6946849024571025
1.0691135235235236	0.6970958495614725
1.071916036036036	0.6993690158047373
1.0747185485485484	0.701095516615827
1.0775210610610613	0.7019896595251156
1.0803235735735737	0.7019761438684005
1.083126086086086	0.7012194456283282
1.0859285985985985	0.7000842649082443
1.0887311111111113	0.6990368697913159
1.0915336236236237	0.6985156440041208
1.0943361361361361	0.6988091513146569
1.0971386486486485	0.6999782067547555
1.0999411611611614	0.7018452067678908
1.1027436736736738	0.7040534155943768
1.1055461861861862	0.7061775102533326
1.1083486986986986	0.7078512092415246
1.1111512112112114	0.7088730976798512
1.1139537237237238	0.7092591904739205
1.1167562362362362	0.7092278356600435
1.119558748748749	0.7091237144965952
1.1223612612612615	0.7093062085305457
1.1251637737737739	0.7100375347562301
1.1279662862862863	0.7114048684320722
1.130768798798799	0.7132989239011311
1.1335713113113115	0.7154532123785352
1.136373823823824	0.717529410621959
1.1391763363363363	0.7192208445961668
1.1419788488488491	0.7203419489084335
1.1447813613613615	0.7208775159804631
1.147583873873874	0.7209791876716589
1.1503863863863864	0.7209132800318702
1.1531888988988992	0.720978334967582
1.1559914114114116	0.7214185179445654
1.158793923923924	0.7223582505100383
1.1615964364364364	0.7237751884517342
1.1643989489489492	0.7255160134326479
1.1672014614614616	0.7273467482756002
1.170003973973974	0.729020302261444
1.1728064864864864	0.7303409974677592
1.1756089989989993	0.7312090793589727
1.1784115115115117	0.7316358945311728
1.181214024024024	0.731729618811751
1.1840165365365365	0.7316591930193264
1.1868190490490493	0.731608444168347
1.1896215615615617	0.7317326439625049
1.1924240740740741	0.7321267726897736
1.1952265865865865	0.7328101577956678
1.1980290990990994	0.7337276953788965
1.2008316116116118	0.7347647514143831
1.2036341241241242	0.735771427204653
1.2064366366366366	0.7365917374692725
1.2092391491491494	0.7370936003219244
1.2120416616616618	0.737195725524743
1.2148441741741742	0.7368873612871533
1.2176466866866866	0.7362368297365433
1.2204491991991995	0.7353855517236823
1.2232517117117119	0.73452638094788
1.2260542242242243	0.733868507740089
1.2288567367367367	0.7335951770653344
1.2316592492492495	0.7338236491369521
1.234461761761762	0.734577796118565
1.2372642742742743	0.735781597707642
1.2400667867867867	0.7372767156491441
1.2428692992992996	0.7388605769886543
1.245671811811812	0.7403350725379415
1.2484743243243244	0.7415522889415896
1.2512768368368368	0.7424441433716401
1.2540793493493496	0.7430275469061008
1.256881861861862	0.743384436012709
1.2596843743743744	0.7436241862251738
1.2624868868868868	0.7438417449639861
1.2652893993993997	0.7440861612642385
1.268091911911912	0.7443504133357739
1.2708944244244245	0.7445857093284711
1.2736969369369369	0.7447344015839134
1.2764994494494497	0.7447685310511903
1.279301961961962	0.7447184662982316
1.2821044744744745	0.7446792288814247
1.284906986986987	0.7447899912443664
1.2877094994994998	0.7451922072503642
1.2905120120120122	0.7459803267448077
1.2933145245245246	0.7471628717909894
1.296117037037037	0.748649178470141
1.2989195495495498	0.7502689026280359
1.3017220620620622	0.7518201107165905
1.3045245745745746	0.7531313135021129
1.307327087087087	0.7541169247357835
1.3101295995995998	0.7548066540171943
1.3129321121121122	0.7553372516285252
1.3157346246246246	0.7559073727397025
1.318537137137137	0.7567090261855461
1.32133964964965	0.7578577438448719
1.3241421621621623	0.7593451038057127
1.3269446746746747	0.7610307730585705
1.329747187187187	0.7626787109003794
1.3325496996997	0.7640276200189162
1.3353522122122123	0.7648739770009505
1.3381547247247247	0.7651410279376193
1.3409572372372371	0.7649108186553273
1.34375974974975	0.764407623046975
1.3465622622622624	0.7639364747600382
1.3493647747747748	0.7637949477936061
1.3521672872872872	0.7641851625256674
1.3549697997998	0.7651533052196826
1.3577723123123124	0.7665755912914246
1.3605748248248248	0.7681952343303207
1.3633773373373372	0.7696991936733036
1.36617984984985	0.7708112779321356
1.3689823623623625	0.7713733913444695
1.3717848748748749	0.7713907190969548
1.3745873873873873	0.7710280315857118
1.3773898998999001	0.7705593210891488
1.3801924124124125	0.7702868958437099
1.382994924924925	0.7704545824507374
1.3857974374374373	0.7711804121558106
1.3885999499499502	0.7724272165722913
1.3914024624624626	0.7740174506746581
1.394204974974975	0.7756852877818046
1.3970074874874874	0.7771487169934254
1.39981	0.7781799600921209
1.39991	0.7766103775997834
1.3971074774774772	0.7760774186217975
1.3943049549549547	0.7754699114226388
1.391502432432432	0.7748802154596861
1.3886999099099095	0.7744027306292096
1.385897387387387	0.774117226957159
1.3830948648648644	0.7740747158858582
1.3802923423423419	0.7742872887492255
1.3774898198198193	0.774722917394821
1.3746872972972968	0.7753060469042385
1.3718847747747747	0.7759246637933451
1.369082252252252	0.7764440637224331
1.3662797297297296	0.776726550941478
1.363477207207207	0.7766548284397304
1.3606746846846844	0.7761552534740018
1.3578721621621619	0.7752160331281001
1.3550696396396393	0.7738954250602125
1.3522671171171168	0.7723164483250053
1.3494645945945942	0.7706474066062199
1.3466620720720717	0.7690710815239228
1.3438595495495491	0.7677487867637436
1.3410570270270266	0.7667875130090246
1.338254504504504	0.7662183368184956
1.335451981981982	0.7659918895752666
1.3326494594594593	0.7659924794488995
1.3298469369369368	0.7660675477453508
1.3270444144144142	0.7660649470711702
1.3242418918918917	0.7658683426818647
1.3214393693693691	0.7654215870224602
1.3186368468468466	0.764736100629035
1.315834324324324	0.7638801829193905
1.3130318018018015	0.7629542950520957
1.310229279279279	0.762060141883496
1.3074267567567563	0.7612726937455468
1.3046242342342338	0.7606227936069808
1.3018217117117112	0.7600942634637626
1.2990191891891887	0.7596347407673836
1.2962166666666666	0.759175398921723
1.293414144144144	0.7586525319596396
1.2906116216216215	0.7580243082510306
1.287809099099099	0.7572785261074556
1.2850065765765764	0.7564308767721253
1.2822040540540538	0.755516616936611
1.2794015315315312	0.7545804211968777
1.2765990090090087	0.753668905499761
1.2737964864864861	0.7528281265222854
1.2709939639639636	0.7521052713649884
1.268191441441441	0.7515511283330794
1.2653889189189185	0.7512189707826543
1.262586396396396	0.7511567272504055
1.2597838738738734	0.7513923795134541
1.2569813513513513	0.7519162472252374
1.2541788288288287	0.7526666247319409
1.2513763063063061	0.7535257944536323
1.2485737837837836	0.7543311869248813
1.245771261261261	0.7549018882189835
1.2429687387387385	0.7550752714210012
1.240166216216216	0.7547441959695712
1.2373636936936934	0.7538837114994266
1.2345611711711708	0.7525583751936827
1.2317586486486483	0.7509067277292334
1.2289561261261257	0.7491065401793519
1.2261536036036031	0.7473307974354684
1.2233510810810806	0.7457077620763226
1.2205485585585585	0.7442975073308967
1.217746036036036	0.7430921037540185
1.2149435135135134	0.7420387750697862
1.2121409909909908	0.7410774089479963
1.2093384684684683	0.7401785773176377
1.2065359459459457	0.7393676366897175
1.2037334234234232	0.7387249553595225
1.2009309009009006	0.7383605139648308
1.198128378378378	0.7383703516757165
1.1953258558558555	0.7387894104432883
1.192523333333333	0.7395577037831055
1.1897208108108104	0.7405133688004397
1.1869182882882878	0.7414179539818793
1.1841157657657653	0.7420088474342279
1.1813132432432432	0.7420645106849996
1.1785107207207206	0.741463296353996
1.175708198198198	0.7402178504491231
1.1729056756756755	0.7384741711602759
1.170103153153153	0.7364750899009018
1.1673006306306304	0.7344987924706478
1.1644981081081078	0.7327904662287803
1.1616955855855853	0.7315068216636269
1.1588930630630627	0.7306886158216599
1.1560905405405402	0.7302670251169906
1.1532880180180176	0.7300989392321082
1.150485495495495	0.7300175856252693
1.1476829729729725	0.7298811595731448
1.14488045045045	0.729604388374424
1.1420779279279278	0.7291651685684941
1.1392754054054053	0.7285878545395177
1.1364728828828827	0.7279130132966432
1.1336703603603602	0.7271675867274838
1.1308678378378376	0.7263480702682129
1.128065315315315	0.725423200167895
1.1252627927927925	0.7243541708131072
1.12246027027027	0.7231228616807062
1.1196577477477474	0.7217548613013411
1.1168552252252248	0.720325707087989
1.1140527027027023	0.7189451815517653
1.1112501801801797	0.7177233493641383
1.1084476576576572	0.7167299347627667
1.105645135135135	0.7159625183498471
1.1028426126126125	0.7153371766908552
1.10004009009009	0.7147079765680875
1.0972375675675674	0.713911554581061
1.0944350450450449	0.7128234500341547
1.0916325225225223	0.7114074410499555
1.0888299999999997	0.7097400486447708
1.0860274774774772	0.7079996387231517
1.0832249549549546	0.7064209342569138
1.080422432432432	0.705227481043639
1.0776199099099095	0.7045626628346865
1.074817387387387	0.7044413450916539
1.0720148648648644	0.7047384181753709
1.0692123423423419	0.7052191518914901
1.0664098198198197	0.705603020931385
1.0636072972972972	0.705641871842499
1.0608047747747746	0.7051885653580864
1.058002252252252	0.7042351454823643
1.0551997297297295	0.7029092261022545
1.052397207207207	0.7014304896995405
1.0495946846846844	0.7000416407839265
1.0467921621621619	0.6989358155264674
1.0439896396396393	0.6982029136587571
1.0411871171171168	0.6978105911189122
1.0383845945945942	0.6976240998093997
1.0355820720720716	0.6974566811730173
1.032779549549549	0.6971329058505163
1.0299770270270265	0.6965441221047197
1.0271745045045044	0.6956788386451952
1.0243719819819819	0.6946199180942351
1.0215694594594593	0.6935116643635736
1.0187669369369368	0.6925094435592926
1.0159644144144142	0.6917293056208357
1.0131618918918917	0.6912138318777324
1.010359369369369	0.6909238948616703
1.0075568468468465	0.6907567057000102
1.004754324324324	0.6905817702068934
1.0019518018018014	0.6902811274031653
0.9991492792792789	0.6897800752567447
0.9963467567567563	0.6890592156138259
0.9935442342342338	0.6881461301390214
0.9907417117117117	0.6870924931233997
0.9879391891891891	0.685947248297043
0.9851366666666665	0.6847370364639231
0.982334144144144	0.6834613842350821
0.9795316216216214	0.682103810865544
0.9767290990990989	0.6806534495616193
0.9739265765765763	0.6791274657379295
0.9711240540540538	0.6775840417006329
0.9683215315315312	0.6761191090215269
0.9655190090090087	0.6748460405706287
0.9627164864864861	0.6738639397487997
0.9599139639639636	0.6732246644932509
0.957111441441441	0.6729097093569041
0.9543089189189184	0.6728252229890452
0.9515063963963963	0.6728177856404455
0.9487038738738738	0.6727070751147277
0.9459013513513512	0.672326394867618
0.9430988288288287	0.6715598690804873
0.9402963063063061	0.6703664927378408
0.9374937837837836	0.6687855133513197
0.934691261261261	0.6669232492864469
0.9318887387387385	0.6649265275152182
0.9290862162162159	0.6629509038734787
0.9262836936936933	0.6611320069430471
0.9234811711711708	0.6595660262831338
0.9206786486486482	0.6583016557834552
0.9178761261261257	0.6573421454556944
0.9150736036036036	0.6566537361544265
0.912271081081081	0.656176242172133
0.9094685585585585	0.6558327161405705
0.9066660360360359	0.6555371694088026
0.9038635135135134	0.6552011830513651
0.9010609909909908	0.6547410897196785
0.8982584684684682	0.6540869260094929
0.8954559459459457	0.6531928614125366
0.8926534234234231	0.6520470697232734
0.8898509009009006	0.6506778985206563
0.887048378378378	0.649153323817929
0.8842458558558555	0.6475721424620773
0.8814433333333329	0.6460476897537736
0.8786408108108104	0.6446872399425262
0.8758382882882882	0.643571779881089
0.8730357657657657	0.6427409686432652
0.8702332432432431	0.6421867499553966
0.8674307207207206	0.6418567351277866
0.864628198198198	0.6416659197401287
0.8618256756756755	0.6415133596321365
0.8590231531531529	0.6412996561155554
0.8562206306306304	0.6409415794586117
0.8534181081081078	0.6403815441306603
0.8506155855855853	0.6395913282419674
0.8478130630630627	0.6385707979295988
0.8450105405405401	0.6373430934167071
0.8422080180180176	0.6359477499581144
0.839405495495495	0.634432856475915
0.8366029729729729	0.6328470030764451
0.8338004504504504	0.6312317274954182
0.8309979279279278	0.6296154580751998
0.8281954054054053	0.6280102973283005
0.8253928828828827	0.6264129789701105
0.8225903603603602	0.6248106348554826
0.8197878378378376	0.6231906077891238
0.816985315315315	0.6215518256456077
0.8141827927927925	0.6199139037462411
0.8113802702702699	0.6183199018574257
0.8085777477477474	0.6168299723953998
0.8057752252252248	0.6155058799175186
0.8029727027027023	0.6143898011670286
0.8001701801801802	0.6134837398790154
0.7973676576576576	0.612737082319613
0.794565135135135	0.6120484932336625
0.7917626126126125	0.6112845450218983
0.7889600900900899	0.6103121557346729
0.7861575675675674	0.6090367534840095
0.7833550450450448	0.6074349287755301
0.7805525225225223	0.6055705458481708
0.7777499999999997	0.6035871982582532
0.7749474774774772	0.6016765982457901
0.7721449549549546	0.6000300172560258
0.769342432432432	0.5987858205489476
0.7665399099099095	0.5979883789782399
0.763737387387387	0.5975711950241874
0.7609348648648648	0.5973704417295544
0.7581323423423423	0.5971661909669757
0.7553298198198197	0.5967401559050192
0.7525272972972972	0.5959335076818388
0.7497247747747746	0.5946880190955208
0.7469222522522521	0.5930586465801708
0.7441197297297295	0.5911942227909782
0.741317207207207	0.589292513489521
0.7385146846846844	0.5875434619983451
0.7357121621621618	0.5860776179055569
0.7329096396396393	0.5849345750943727
0.7301071171171167	0.5840595228830348
0.7273045945945942	0.5833270057352344
0.7245020720720716	0.5825826538723429
0.7216995495495495	0.5816886559062344
0.718897027027027	0.5805585847993898
0.7160945045045044	0.5791717032425888
0.7132919819819818	0.5775643584546095
0.7104894594594593	0.5758038960572196
0.7076869369369367	0.5739560368917824
0.7048844144144142	0.5720581168921208
0.7020818918918916	0.5701076891157467
0.6992793693693691	0.5680699299569585
0.6964768468468465	0.5659003094652212
0.693674324324324	0.5635735310624802
0.6908718018018014	0.5611076392832859
0.6880692792792789	0.5585740243028279
0.6852667567567567	0.5560890295248901
0.6824642342342342	0.5537891641165928
0.6796617117117116	0.5517973502420517
0.6768591891891891	0.5501904238653763
0.6740566666666665	0.5489774857499508
0.671254144144144	0.5480950911767162
0.6684516216216214	0.5474200641232527
0.6656490990990989	0.5467957262922132
0.6628465765765763	0.5460640997371184
0.6600440540540538	0.5450959700527656
0.6572415315315312	0.5438124260208423
0.6544390090090086	0.5421946774002094
0.6516364864864861	0.5402823090549569
0.6488339639639635	0.5381625509052859
0.6460314414414414	0.535954096700159
0.6432289189189189	0.5337886496256685
0.6404263963963963	0.531792378419493
0.6376238738738738	0.5300686292543608
0.6348213513513512	0.5286830708046675
0.6320188288288286	0.5276529388308266
0.6292163063063061	0.5269426706339705
0.6264137837837835	0.5264682283198227
0.623611261261261	0.5261112358844159
0.6208087387387384	0.5257416719399516
0.6180062162162159	0.5252449099481582
0.6152036936936933	0.5245465128970088
0.6124011711711708	0.5236275516997246
0.6095986486486482	0.5225250292481108
0.6067961261261261	0.5213160805121824
0.6039936036036035	0.520089851575386
0.601191081081081	0.5189155583509915
0.5983885585585584	0.5178173808657096
0.5955860360360359	0.516765432417687
0.5927835135135133	0.5156871306714517
0.5899809909909908	0.5144962878784689
0.5871784684684682	0.513130470983857
0.5843759459459457	0.5115831664756668
0.5815734234234231	0.5099177762338557
0.5787709009009008	0.5082557532333171
0.5759683783783782	0.5067398281765196
0.5731658558558557	0.5054824991744704
0.5703633333333331	0.5045165141521804
0.5675608108108106	0.5037653901058475
0.564758288288288	0.5030471382865374
0.5619557657657654	0.502114444575545
0.5591532432432431	0.500722575101912
0.5563507207207206	0.498706151979311
0.553548198198198	0.49604122413604024
0.5507456756756755	0.4928716960963834
0.5479431531531529	0.48948877682242403
0.5451406306306303	0.4862659427948148
0.5423381081081078	0.4835657226094559
0.5395355855855855	0.4816439824603513
0.5367330630630629	0.4805791849962999
0.5339305405405403	0.48024752054086
0.5311280180180178	0.48035174240831563
0.5283254954954952	0.48049594657116346
0.5255229729729727	0.48028522521384004
0.5227204504504503	0.4794221895486332
0.5199179279279278	0.47777387054639253
0.5171154054054052	0.4753918624198505
0.5143128828828827	0.4724827199879933
0.5115103603603601	0.4693400778574598
0.5087078378378376	0.4662602875835303
0.505905315315315	0.4634665899668346
0.5031027927927927	0.4610623392764845
0.5003002702702701	0.4590234274786948
0.4974977477477476	0.45722743130813853
0.494695225225225	0.45550623791329964
0.49189270270270247	0.45370324907772236
0.4890901801801799	0.4517170992395338
0.48628765765765736	0.4495203179228939
0.483485135135135	0.4471509012624229
0.48068261261261247	0.4446839132574609
0.4778800900900899	0.4421960052528263
0.47507756756756736	0.43973650544141035
0.4722750450450448	0.43731471115954074
0.46947252252252225	0.43490605895304785
0.4666699999999997	0.43247265229037957
0.46386747747747736	0.4299887456345903
0.4610649549549548	0.4274607346962922
0.45826243243243225	0.4249340181048582
0.4554599099099097	0.42248442968604577
0.45265738738738714	0.4201976628868183
0.4498548648648646	0.41814413623944535
0.44705234234234204	0.416357794923817
0.4442498198198197	0.41482532046343135
0.44144729729729715	0.4134881666556779
0.4386447747747746	0.412255434760869
0.43584225225225204	0.4110224791269237
0.4330397297297295	0.4096892700294727
0.43023720720720693	0.4081739354062202
0.4274346846846844	0.4064196778204094
0.42463216216216204	0.40439608919515485
0.4218296396396395	0.40209756882171344
0.41902711711711693	0.39954151757575335
0.4162245945945944	0.3967674848804533
0.4134220720720718	0.3938364031904693
0.41061954954954927	0.3908276043261005
0.40781702702702693	0.387831319236203
0.4050145045045044	0.38493597066735663
0.4022119819819818	0.3822121460213445
0.39940945945945927	0.37969752455847394
0.3966069369369367	0.3773880333969335
0.39380441441441416	0.3752394223307397
0.3910018918918916	0.3731804227922789
0.3881993693693693	0.37113468365529595
0.3853968468468467	0.36904524493259105
0.38259432432432416	0.36689382658052033
0.3797918018018016	0.3647084191037989
0.37698927927927905	0.36255630597186134
0.3741867567567565	0.36052450244991857
0.37138423423423395	0.35869390454160704
0.3685817117117116	0.35711557662660803
0.36577918918918906	0.3557967092103739
0.3629766666666665	0.35470012969577835
0.36017414414414395	0.3537562037245262
0.3573716216216214	0.3528814602275086
0.35456909909909884	0.3519960896881811
0.3517665765765763	0.3510335129254334
0.34896405405405395	0.34993913892342327
0.3461615315315314	0.3486606822876392
0.34335900900900884	0.3471368250450291
0.3405564864864863	0.34529262640465436
0.33775396396396373	0.34304796486160793
0.3349514414414412	0.3403399631945715
0.3321489189189186	0.3371536921296093
0.3293463963963963	0.33355009550857156
0.32654387387387374	0.329678408177052
0.3237413513513512	0.3257635318858608
0.3209388288288286	0.3220663172276812
0.31813630630630607	0.3188241917228298
0.3153337837837835	0.31618779809065345
0.31253126126126096	0.31417311523673364
0.30972873873873863	0.312646073761333
0.3069262162162161	0.31134816138358895
0.3041236936936935	0.3099593026325504
0.30132117117117097	0.30818221838366067
0.2985186486486484	0.30582457643637817
0.29571612612612586	0.30285442425528614
0.2929136036036035	0.29941132469053594
0.29011108108108097	0.29576842125304237
0.2873085585585584	0.2922554452471058
0.28450603603603586	0.289164759655292
0.2817035135135133	0.2866679839644247
0.27890099099099075	0.28476770733229523
0.2760984684684682	0.28329815112503887
0.27329594594594586	0.2819737373345074
0.2704934234234233	0.28047009663610034
0.26769090090090075	0.27851267917233424
0.2648883783783782	0.2759467082566753
0.26208585585585564	0.27276902062874653
0.2592833333333331	0.2691149658614703
0.25648081081081053	0.26520774703268646
0.2536782882882882	0.2612887283642414
0.25087576576576565	0.2575518200387461
0.2480732432432431	0.2541018733699885
0.24527072072072054	0.25094750864533877
0.24246819819819798	0.248026450896901
0.23966567567567543	0.24525058198597494
0.23686315315315287	0.24255216721774736
0.23406063063063054	0.239913812571379
0.23125810810810798	0.23737194529426123
0.22845558558558543	0.23499416011676422
0.22565306306306288	0.23284074367218632
0.22285054054054032	0.23092651757422225
0.22004801801801777	0.22919883591706042
0.2172454954954952	0.2275413813349092
0.21444297297297288	0.22580366820220887
0.21164045045045032	0.22384644945262072
0.20883792792792777	0.22158704094954265
0.20603540540540521	0.21902813085644973
0.20323288288288266	0.21625908045411107
0.2004303603603601	0.2134281187248313
0.19762783783783777	0.21069388674684286
0.19482531531531522	0.20817200333908698
0.19202279279279266	0.2058942261799876
0.1892202702702701	0.20379375917140857
0.18641774774774755	0.20172172978657177
0.183615225225225	0.199489756448004
0.18081270270270244	0.1969252403450779
0.1780101801801801	0.1939222430228239
0.17520765765765756	0.19047265274788855
0.172405135135135	0.18666899150800867
0.16960261261261245	0.18267929958718285
0.1668000900900899	0.17870298762891948
0.16399756756756734	0.17492166749999738
0.16119504504504478	0.17145932308640327
0.15839252252252245	0.16836199527761891
0.1555899999999999	0.16560016108121658
0.15278747747747734	0.16308972466533053
0.14998495495495479	0.16072243478445683
0.14718243243243223	0.15839508478537215
0.14437990990990968	0.15602913753076164
0.14157738738738712	0.15357723049161554
0.1387748648648648	0.15101835368997255
0.13597234234234223	0.14834734656256865
0.13316981981981968	0.14556544532733456
0.13036729729729712	0.14267679312389148
0.12756477477477457	0.13969208720042284
0.12476225225225201	0.1366365513751747
0.12195972972972946	0.1335568706435955
0.11915720720720713	0.13052165528391
0.11635468468468457	0.12761244185233392
0.11355216216216202	0.1249062095017801
0.11074963963963946	0.1224543001607433
0.10794711711711691	0.12026489131075611
0.10514459459459435	0.11829580071351645
0.1023420720720718	0.1164614057340423
0.09953954954954947	0.1146528265354662
0.09673702702702691	0.1127658750745194
0.09393450450450436	0.11072828060242043
0.0911319819819818	0.10851748530617222
0.08832945945945925	0.10616302641258332
0.08552693693693669	0.10373233392159983
0.08272441441441436	0.10130410257386613
0.0799218918918918	0.09893748287220633
0.07711936936936925	0.09664682716469618
0.0743168468468467	0.09439012634614458
0.07151432432432414	0.09207509236868273
0.06871180180180159	0.0895814181711523
0.06590927927927903	0.08679279340006578
0.0631067567567567	0.08362930538807216
0.060304234234234144	0.08007078470510039
0.05750171171171159	0.07616442513639571
0.054699189189189035	0.07201471209881156
0.05189666666666648	0.06775886610054191
0.049094144144143925	0.06353509266299413
0.04629162162162137	0.05945275099893464
0.04348909909909904	0.0555726472899062
0.04068657657657648	0.051902378500400234
0.03788405405405393	0.048407031644163004
0.035081531531531374	0.04503096675899332
0.03227900900900882	0.04172321097265534
0.029476486486486264	0.03845807207410572
0.02667396396396371	0.03524418587764265
0.023871441441441377	0.03211887153347413
0.021068918918918822	0.029129337065321365
0.018266396396396267	0.026306617843715352
0.015463873873873712	0.02364087293865319
0.012661351351351158	0.021066943176277997
0.009858828828828603	0.018466673546671114
0.007056306306306048	0.015689939675793213
0.004253783783783716	0.012590749283658664
0.0014512612612611608	0.00906973919835305
-0.001351261261261394	0.0051113615674211466
-0.004153783783783949	0.000804117170968982
-0.006956306306306503	-0.0036643606433584275
-0.009758828828829058	-0.008039388666376934
-0.012561351351351613	-0.012053085588156126
-0.015363873873873946	-0.01548795022551036
-0.0181663963963965	-0.018234231051617728
-0.020968918918919055	-0.020325387325927258
-0.02377144144144161	-0.02194060643909551
-0.026573963963964164	-0.02337146683800076
-0.02937648648648672	-0.024959354173735404
-0.03217900900900905	-0.027018507943988662
-0.03498153153153161	-0.029764128242543125
-0.03778405405405416	-0.03326427319915229
-0.040586576576576716	-0.03742826155095455
-0.04338909909909927	-0.042034481659435435
-0.046191621621621826	-0.046789634532568986
-0.04899414414414438	-0.051402681545028056
-0.05179666666666671	-0.055652786080260475
-0.05459918918918927	-0.0594326231701858
-0.05740171171171182	-0.06275604849840233
-0.06020423423423438	-0.0657300117648083
-0.06300675675675693	-0.06850144740212158
-0.06580927927927949	-0.07119731155869236
-0.06861180180180204	-0.07387761602517662
-0.07141432432432437	-0.07651668894504815
-0.07421684684684693	-0.07901842273201881
-0.07701936936936948	-0.08125997203167107
-0.07982189189189204	-0.0831488715565803
-0.0826244144144146	-0.08467393059871653
-0.08542693693693715	-0.08593204197200344
-0.0882294594594597	-0.08712066608735985
-0.09103198198198204	-0.08849676605158865
-0.09383450450450459	-0.0903138217143784
-0.09663702702702714	-0.09275573687349367
-0.0994395495495497	-0.09588766710006083
-0.10224207207207225	-0.0996386715534443
-0.10504459459459481	-0.10382131469739375
-0.10784711711711736	-0.10818207612987457
-0.1106496396396397	-0.1124672616656035
-0.11345216216216225	-0.1164848933374305
-0.1162546846846848	-0.12014498213954489
-0.11905720720720736	-0.12346784760424834
-0.12185972972972992	-0.12656025824115097
-0.12466225225225247	-0.12956883057643376
-0.12746477477477502	-0.1326263380703397
-0.13026729729729736	-0.13580759663596087
-0.1330698198198199	-0.13910742513669883
-0.13587234234234247	-0.14244550032485548
-0.13867486486486502	-0.1456944178851015
-0.14147738738738758	-0.14872067486733853
-0.14427990990991013	-0.15142549362119284
-0.14708243243243246	-0.15377389402992803
-0.14988495495495502	-0.15580522439207667
-0.15268747747747757	-0.1576245352044519
-0.15549000000000013	-0.1593795629171174
-0.15829252252252268	-0.16123107988797464
-0.16109504504504524	-0.16332441927709085
-0.1638975675675678	-0.16576768060888297
-0.16670009009009013	-0.1686188059041811
-0.16950261261261268	-0.1718808725181824
-0.17230513513513523	-0.17550358723754017
-0.1751076576576578	-0.1793892530702358
-0.17791018018018034	-0.18340275278123414
-0.1807127027027029	-0.18738623507937696
-0.18351522522522545	-0.19117919553145102
-0.1863177477477478	-0.19464313068579092
-0.18912027027027034	-0.19768737838771577
-0.1919227927927929	-0.20029030547968568
-0.19472531531531545	-0.20250904275681803
-0.197527837837838	-0.20447245940424413
-0.20033036036036056	-0.20635606240442272
-0.20313288288288311	-0.208342974037879
-0.20593540540540545	-0.21058026201753194
-0.208737927927928	-0.21314269458888901
-0.21154045045045056	-0.2160150987154994
-0.2143429729729731	-0.21909975370093054
-0.21714549549549567	-0.222247890486365
-0.21994801801801822	-0.22530668832452144
-0.22275054054054078	-0.22816777452478954
-0.2255530630630631	-0.23080213386408965
-0.22835558558558566	-0.2332701451017059
-0.23115810810810822	-0.2357031337470888
-0.23396063063063077	-0.23826192975420457
-0.23676315315315333	-0.24108542720642945
-0.23956567567567588	-0.2442454940211088
-0.24236819819819821	-0.24772257167508732
-0.24517072072072077	-0.25140955419017025
-0.24797324324324332	-0.25514229528316107
-0.2507757657657659	-0.25874648829507446
-0.25357828828828843	-0.26208560824924026
-0.256380810810811	-0.26509477763985634
-0.25918333333333354	-0.2677906699726149
-0.2619858558558559	-0.2702559802743848
-0.26478837837837843	-0.27260557017520515
-0.267590900900901	-0.27494713053710973
-0.27039342342342354	-0.2773501602601535
-0.2731959459459461	-0.2798330551790632
-0.27599846846846865	-0.2823707576427888
-0.2788009909909912	-0.2849175478311276
-0.28160351351351354	-0.2874341181654848
-0.2844060360360361	-0.28990706413451217
-0.28720855855855865	-0.2923526524693215
-0.2900110810810812	-0.2948036849319456
-0.29281360360360376	-0.2972857121730962
-0.2956161261261263	-0.2997938084416435
-0.29841864864864887	-0.30228155436399634
-0.3012211711711712	-0.30466946610991535
-0.30402369369369375	-0.3068724065611814
-0.3068262162162163	-0.30883740357290246
-0.30962873873873886	-0.31057794449240483
-0.3124312612612614	-0.3121904645716813
-0.31523378378378397	-0.313843856721797
-0.3180363063063065	-0.31574182800943457
-0.32083882882882886	-0.3180677197664682
-0.3236413513513514	-0.32092846220227944
-0.32644387387387397	-0.32431596026465664
-0.3292463963963965	-0.3280995604010735
-0.3320489189189191	-0.33205369132115536
-0.33485144144144163	-0.33591345169585474
-0.3376539639639642	-0.3394416864964609
-0.3404564864864865	-0.3424871611118125
-0.3432590090090091	-0.3450162320975508
-0.34606153153153163	-0.34710903782906366
-0.3488640540540542	-0.3489227804653262
-0.35166657657657674	-0.35063521379023965
-0.3544690990990993	-0.3523874142165133
-0.3572716216216216	-0.3542443229979997
-0.3600741441441442	-0.35618472465252604
-0.36287666666666674	-0.3581217538202026
-0.3656791891891893	-0.35994446103302014
-0.36848171171171185	-0.36156411709240877
-0.3712842342342344	-0.36294812629099893
-0.37408675675675696	-0.3641297973071512
-0.3768892792792793	-0.3651917193283096
-0.37969180180180184	-0.36623058683018916
-0.3824943243243244	-0.36731830662942333
-0.38529684684684695	-0.3684755553849014
-0.3880993693693695	-0.36966915092716335
-0.39090189189189206	-0.3708354083954608
-0.3937044144144146	-0.371921427092055
-0.39650693693693695	-0.3729287495421192
-0.3993094594594595	-0.37394185679002245
-0.40211198198198206	-0.37512836623361434
-0.4049145045045046	-0.3767071676630612
-0.40771702702702717	-0.37889188123715567
-0.4105195495495496	-0.3818260971142362
-0.41332207207207217	-0.3855306880811079
-0.4161245945945947	-0.38988067669306437
-0.4189271171171173	-0.39462053795779595
-0.4217296396396397	-0.39941521959634096
-0.4245321621621623	-0.4039233314578151
-0.42733468468468483	-0.40787235624860385
-0.4301372072072073	-0.41111537777410345
-0.4329397297297298	-0.4136546494995199
-0.4357422522522524	-0.4156272958286058
-0.4385447747747748	-0.4172592857690437
-0.4413472972972974	-0.4188021795297646
-0.44414981981981994	-0.4204706600080924
-0.4469523423423425	-0.42239686108274166
-0.44975486486486493	-0.4246111180590064
-0.4525573873873875	-0.4270503868183336
-0.45535990990991004	-0.42958797029427964
-0.4581624324324325	-0.43207354177881685
-0.46096495495495504	-0.4343717206636304
-0.4637674774774776	-0.4363901974831925
-0.46657000000000015	-0.43809312343541884
-0.4693725225225226	-0.43950028919010187
-0.47217504504504515	-0.4406759695792163
-0.4749775675675677	-0.4417124959152795
-0.47778009009009015	-0.4427128847455327
-0.4805826126126127	-0.44377513351562037
-0.48338513513513526	-0.4449791936369052
-0.4861876576576578	-0.44637690583608536
-0.48899018018018026	-0.44798543460282125
-0.4917927027027028	-0.44978544323225067
-0.49459522522522537	-0.4517255800574159
-0.4973977477477478	-0.4537341334797681
-0.5002002702702704	-0.4557368428424904
-0.5030027927927929	-0.45767739054612433
-0.5058053153153154	-0.45953510007884624
-0.5086078378378379	-0.4613339126202516
-0.5114103603603605	-0.46313842081567735
-0.514212882882883	-0.46503637945719145
-0.5170154054054055	-0.4671116099532481
-0.519817927927928	-0.46941497485898154
-0.5226204504504506	-0.4719426053946322
-0.525422972972973	-0.4746290006686771
-0.5282254954954956	-0.47735825259297837
-0.5310280180180181	-0.4799908347097481
-0.5338305405405407	-0.4823981209268686
-0.5366330630630631	-0.48449399657272185
-0.5394355855855857	-0.48625371252544736
-0.5422381081081082	-0.48771436834591486
-0.5450406306306307	-0.4889576718406653
-0.5478431531531532	-0.49008169162991877
-0.5506456756756758	-0.49117197963806514
-0.5534481981981982	-0.4922823090678573
-0.5562507207207208	-0.49343134774311004
-0.5590532432432433	-0.49461528773315355
-0.5618557657657659	-0.4958301302285003
-0.5646582882882883	-0.4970933967227008
-0.5674608108108109	-0.4984550719461871
-0.5702633333333335	-0.4999916780781498
-0.5730658558558559	-0.501784076883689
-0.5758683783783785	-0.5038863906916764
-0.578670900900901	-0.5062976894305906
-0.5814734234234236	-0.5089480446263415
-0.584275945945946	-0.5117060112389157
-0.5870784684684686	-0.5144070776635772
-0.5898809909909911	-0.5168948310258322
-0.5926835135135136	-0.5190614432723707
-0.5954860360360361	-0.5208736404652778
-0.5982885585585587	-0.5223749416494989
-0.6010910810810811	-0.5236631360711481
-0.6038936036036037	-0.5248508197556115
-0.6066961261261262	-0.5260230943982727
-0.6094986486486488	-0.527207843678776
-0.6123011711711712	-0.5283697020440747
-0.6151036936936938	-0.5294303254347204
-0.6179062162162163	-0.5303078600762159
-0.6207087387387388	-0.5309611140355038
-0.6235112612612613	-0.5314216445467098
-0.6263137837837839	-0.5318007677344266
-0.6291163063063064	-0.5322671626643313
-0.6319188288288289	-0.5330012567083517
-0.6347213513513514	-0.5341411768368178
-0.637523873873874	-0.5357385779996999
-0.6403263963963964	-0.5377397369162051
-0.643128918918919	-0.5399988591287127
-0.6459314414414415	-0.5423195311618997
-0.6487339639639641	-0.5445105714656916
-0.6515364864864865	-0.5464376686359778
-0.6543390090090091	-0.5480539104389672
-0.6571415315315317	-0.549399999464246
-0.6599440540540541	-0.5505758440152327
-0.6627465765765767	-0.5516953501572465
-0.6655490990990992	-0.5528419259662841
-0.6683516216216216	-0.5540413639826558
-0.6711541441441442	-0.5552617130967991
-0.6739566666666668	-0.5564391106293018
-0.6767591891891893	-0.557518300847684
-0.6795617117117118	-0.5584905964429028
-0.6823642342342343	-0.5594126772208691
-0.6851667567567569	-0.560396758335826
-0.6879692792792793	-0.5615737467270964
-0.6907718018018019	-0.5630419418209854
-0.6935743243243244	-0.5648204714457065
-0.696376846846847	-0.5668263160742876
-0.6991793693693694	-0.5688863023657945
-0.701981891891892	-0.5707833120685903
-0.7047844144144145	-0.5723234206099205
-0.707586936936937	-0.5734022982040486
-0.7103894594594595	-0.5740481555303828
-0.7131919819819821	-0.5744254251142666
-0.7159945045045045	-0.5747960329726026
-0.7187970270270271	-0.5754492279096584
-0.7215995495495496	-0.5766215968630836
-0.7244020720720722	-0.5784323456328444
-0.7272045945945946	-0.580853901285208
-0.7300071171171172	-0.5837260992409447
-0.7328096396396397	-0.5868077424449343
-0.7356121621621622	-0.58984719495194
-0.7384146846846847	-0.5926480913685658
-0.7412172072072073	-0.5951090704323018
-0.7440197297297299	-0.5972265482114848
-0.7468222522522523	-0.5990632249340488
-0.7496247747747748	-0.6006973138826291
-0.7524272972972974	-0.6021739723912839
-0.7552298198198198	-0.6034788114185027
-0.7580323423423424	-0.6045443188827488
-0.760834864864865	-0.6052869190869837
-0.7636373873873875	-0.6056600610115902
-0.76643990990991	-0.6057017655441526
-0.7692424324324325	-0.6055561124531478
-0.7720449549549551	-0.6054569524151847
-0.7748474774774775	-0.6056755998437771
-0.7776500000000001	-0.6064475823784977
-0.7804525225225226	-0.6079018748567881
-0.7832550450450451	-0.61001634329147
-0.7860575675675676	-0.6126151295715592
-0.7888600900900902	-0.6154101274644258
-0.7916626126126127	-0.6180742314040625
-0.7944651351351352	-0.6203237005953072
-0.7972676576576577	-0.6219843349582006
-0.8000701801801803	-0.6230220579416282
-0.8028727027027027	-0.6235307999493026
-0.8056752252252253	-0.6236849171376927
-0.8084777477477478	-0.6236747549886025
-0.8112802702702704	-0.6236484941664858
-0.8140827927927928	-0.6236797043050116
-0.8168853153153154	-0.6237696286437528
-0.8196878378378379	-0.6238800206518238
-0.8224903603603604	-0.6239811588778423
-0.8252928828828829	-0.6240944633804156
-0.8280954054054055	-0.6243116756713508
-0.8308979279279279	-0.6247817672852083
-0.8337004504504505	-0.6256691415152934
-0.836502972972973	-0.62709771807554
-0.8393054954954956	-0.6291011359775401
-0.842108018018018	-0.6315975729707319
-0.8449105405405406	-0.6343992529043447
-0.8477130630630632	-0.6372546910540843
-0.8505155855855856	-0.6399104551432939
-0.8533181081081082	-0.6421726998446183
-0.8561206306306307	-0.6439491911088744
-0.8589231531531533	-0.6452596544217202
-0.8617256756756757	-0.6462133615808953
-0.8645281981981983	-0.6469638673203028
-0.8673307207207208	-0.647657819871077
-0.8701332432432433	-0.6483954554134189
-0.8729357657657658	-0.6492147711500922
-0.8757382882882884	-0.6501017760047334
-0.8785408108108108	-0.6510193417529483
-0.8813433333333334	-0.6519406968047196
-0.8841458558558559	-0.6528728083019343
-0.8869483783783785	-0.6538598676124208
-0.8897509009009009	-0.6549657266892304
-0.8925534234234235	-0.6562429809362659
-0.895355945945946	-0.657702000148121
-0.8981584684684685	-0.6592934224889407
-0.900960990990991	-0.6609124116852234
-0.9037635135135136	-0.6624244080841643
-0.9065660360360361	-0.6637035518337578
-0.9093685585585587	-0.6646697866798194
-0.9121710810810811	-0.6653109233436787
-0.9149736036036036	-0.6656815995021728
-0.9177761261261261	-0.6658799608973718
-0.9205786486486487	-0.6660115562091479
-0.9233811711711712	-0.666154967959029
-0.9261836936936938	-0.6663430308990419
-0.9289862162162162	-0.6665672405860962
-0.9317887387387388	-0.6668034390382125
-0.9345912612612612	-0.6670477447318766
-0.9373937837837838	-0.6673466113161172
-0.9401963063063064	-0.6678060673212612
-0.9429988288288289	-0.668572493365582
-0.9458013513513515	-0.6697882444875365
-0.9486038738738739	-0.6715360086739013
-0.9514063963963965	-0.6737919216738439
-0.9542089189189189	-0.6764065054228017
-0.9570114414414415	-0.6791243383380617
-0.959813963963964	-0.6816405338915507
-0.9626164864864866	-0.683678974314851
-0.9654190090090091	-0.6850685184530667
-0.9682215315315316	-0.6857924149742383
-0.9710240540540541	-0.6859936340720388
-0.9738265765765766	-0.6859325546911651
-0.9766290990990991	-0.685908921044739
-0.9794316216216217	-0.6861719767452812
-0.9822341441441442	-0.68684702833689
-0.9850366666666668	-0.6879017519157992
-0.9878391891891892	-0.6891628527549182
-0.9906417117117118	-0.69037739953793
-0.9934442342342342	-0.6912987156056818
-0.9962467567567568	-0.6917689481975077
-0.9990492792792793	-0.6917719204178652
-1.0018518018018019	-0.6914400282285666
-1.0046543243243244	-0.6910142733273937
-1.0074568468468468	-0.6907718060609597
-1.0102593693693693	-0.6909454625259509
-1.0130618918918919	-0.6916614328572548
-1.0158644144144144	-0.6929140538192706
-1.018666936936937	-0.6945834511829894
-1.0214694594594596	-0.6964870755017794
-1.024271981981982	-0.6984451576977906
-1.0270745045045047	-0.7003364392940111
-1.029877027027027	-0.7021252403818243
-1.0326795495495495	-0.7038521023429762
-1.035482072072072	-0.7055937550670783
-1.0382845945945947	-0.7074091674008275
-1.0410871171171172	-0.7092931056712349
-1.0438896396396395	-0.7111554442453633
-1.046692162162162	-0.7128347568451362
-1.0494946846846847	-0.7141420737307382
-1.0522972072072072	-0.7149196920069998
-1.0550997297297298	-0.7150944728639533
-1.0579022522522523	-0.7147070005204519
-1.0607047747747749	-0.7139064943705482
-1.0635072972972974	-0.7129133120854526
-1.06630981981982	-0.7119619478094177
-1.0691123423423423	-0.7112437031519886
-1.0719148648648649	-0.7108675649466586
-1.0747173873873874	-0.710850656680349
-1.07751990990991	-0.711138669159834
-1.0803224324324325	-0.7116459662304414
-1.0831249549549549	-0.7122984882317369
-1.0859274774774774	-0.713062461782084
-1.08873	-0.7139482051718179
-1.0915325225225225	-0.7149885868334944
-1.094335045045045	-0.71620208809469
-1.0971375675675676	-0.7175570325160403
-1.0999400900900902	-0.7189538389526069
-1.1027426126126127	-0.7202358995759284
-1.1055451351351353	-0.7212290417114923
-1.1083476576576576	-0.7217983072158329
-1.1111501801801802	-0.7219030711788555
-1.1139527027027027	-0.7216302533264679
-1.1167552252252253	-0.7211912613909706
-1.1195577477477479	-0.7208795572842936
-1.1223602702702702	-0.7209986579693191
-1.1251627927927927	-0.7217806263903448
-1.1279653153153153	-0.7233191606470286
-1.1307678378378379	-0.7255377736483172
-1.1335703603603604	-0.72820333421978
-1.136372882882883	-0.7309816636794891
-1.1391754054054055	-0.7335192962236017
-1.141977927927928	-0.7355279157911935
-1.1447804504504504	-0.7368477160139465
-1.147582972972973	-0.7374729348843827
-1.1503854954954955	-0.737534703474747
-1.153188018018018	-0.7372492342363886
-1.1559905405405406	-0.7368491823521521
-1.1587930630630632	-0.7365198007154008
-1.1615955855855855	-0.7363583776500043
-1.164398108108108	-0.736366751853604
-1.1672006306306306	-0.7364755130795467
-1.1700031531531532	-0.7365885332912323
-1.1728056756756757	-0.7366308508529328
-1.1756081981981983	-0.7365831926670375
-1.1784107207207208	-0.736492114903851
-1.1812132432432432	-0.7364536838176124
-1.1840157657657657	-0.7365776903680378
-1.1868182882882883	-0.736945626022911
-1.1896208108108108	-0.7375771762018765
-1.1924233333333334	-0.7384165914250751
-1.195225855855856	-0.7393433676271653
-1.1980283783783783	-0.7402036565495282
-1.2008309009009008	-0.7408523757147794
-1.2036334234234234	-0.7411930576215439
-1.206435945945946	-0.7412037665733217
-1.2092384684684685	-0.7409422195481908
-1.212040990990991	-0.7405298120486001
-1.2148435135135136	-0.7401203971458673
-1.2176460360360362	-0.7398635419439107
-1.2204485585585585	-0.7398726190899377
-1.223251081081081	-0.7402056177813433
-1.2260536036036036	-0.7408620662502332
-1.2288561261261262	-0.7417945359682456
-1.2316586486486487	-0.7429293764139666
-1.2344611711711713	-0.7441895984310393
-1.2372636936936936	-0.7455133900531186
-1.2400662162162162	-0.7468640769219276
-1.2428687387387387	-0.7482304377948127
-1.2456712612612613	-0.749619098010418
-1.2484737837837838	-0.7510424856746178
-1.2512763063063064	-0.7525062720473235
-1.254078828828829	-0.7539995375044823
-1.2568813513513515	-0.7554896203577569
-1.2596838738738738	-0.7569222774649651
-1.2624863963963964	-0.7582267942556816
-1.265288918918919	-0.7593251227431498
-1.2680914414414415	-0.7601438470079748
-1.270893963963964	-0.7606275267885997
-1.2736964864864866	-0.760751586216592
-1.276499009009009	-0.7605324418903533
-1.2793015315315315	-0.7600322671327264
-1.282104054054054	-0.7593560355578782
-1.2849065765765766	-0.7586395560731162
-1.2877090990990991	-0.7580291083223936
-1.2905116216216217	-0.7576556522076797
-1.2933141441441443	-0.7576087468163981
-1.2961166666666666	-0.757916488733597
-1.2989191891891891	-0.7585373478039049
-1.3017217117117117	-0.7593675450976152
-1.3045242342342342	-0.7602639546026233
-1.3073267567567568	-0.7610783128829851
-1.3101292792792794	-0.7616949807838321
-1.312931801801802	-0.7620627508145588
-1.3157343243243242	-0.7622119385259934
-1.3185368468468468	-0.7622512528753107
-1.3213393693693694	-0.7623439763550012
-1.324141891891892	-0.7626684886162252
-1.3269444144144145	-0.763372606921899
-1.329746936936937	-0.7645332895158564
-1.3325494594594596	-0.7661322730989636
-1.335351981981982	-0.7680543575613061
-1.3381545045045045	-0.7701092968330151
-1.340957027027027	-0.7720721469101853
-1.3437595495495496	-0.7737321251742644
-1.3465620720720721	-0.7749378608494153
-1.3493645945945947	-0.7756279497963116
-1.352167117117117	-0.7758396619301985
-1.3549696396396396	-0.7756943830057516
-1.3577721621621621	-0.7753643247333607
-1.3605746846846847	-0.7750296049082203
-1.3633772072072072	-0.7748368055126188
-1.3661797297297298	-0.7748691278876826
-1.3689822522522523	-0.7751346848318013
-1.3717847747747747	-0.7755743957124142
-1.3745872972972972	-0.7760858303427118
-1.3773898198198198	-0.7765555560374338
-1.3801923423423423	-0.7768910004946494
-1.382994864864865	-0.7770437859763082
[truncated: 6 more rows]
