# Supplementary material for: Isolation of a planar π-aromatic Bi5− ring in a cobalt-based inverse-sandwich-type complex
Source: Nat Chem. 2025 Jan 20;17(4):547–55. doi: 10.1038/s41557-024-01713-8 (PMC11964920; doi:10.1038/s41557-024-01713-8)
Supplement: Supplementary file 4 — Original magnetic data of compound 1 and origin file of Fig. 3. [file 41557_2024_1713_MOESM4_ESM.zip › sr_and_T/35.json]

{
   "comment": "corrected Loops",
   "temperature": 1.5,
   "measures": [
      {
         "sr": 0.128,
         "angle": 0,
         "trans": 0,
         "cool_t": 1,
         "comment": "to H_stop",
         "data": [
            [
               -1.3999,
               -0.771671407257736
            ],
            [
               -1.3970974874874873,
               -0.7717560827938035
            ],
            [
               -1.394294974974975,
               -0.7722991003613485
            ],
            [
               -1.3914924624624623,
               -0.7731350732445833
            ],
            [
               -1.3886899499499499,
               -0.7740846886126276
            ],
            [
               -1.3858874374374373,
               -0.7749989756290971
            ],
            [
               -1.3830849249249249,
               -0.7757861326434261
            ],
            [
               -1.3802824124124122,
               -0.7764163397630757
            ],
            [
               -1.3774798998998998,
               -0.7769073261631382
            ],
            [
               -1.3746773873873872,
               -0.7772988078076507
            ],
            [
               -1.3718748748748748,
               -0.777625845447519
            ],
            [
               -1.3690723623623622,
               -0.7778995996454694
            ],
            [
               -1.3662698498498498,
               -0.7780999711441862
            ],
            [
               -1.3634673373373372,
               -0.7781799600921209
            ],
            [
               -1.3606648248248248,
               -0.7780779615993431
            ],
            [
               -1.3578623123123121,
               -0.7777326953769134
            ],
            [
               -1.3550597997997997,
               -0.777096156476403
            ],
            [
               -1.3522572872872871,
               -0.7761421286581065
            ],
            [
               -1.3494547747747747,
               -0.774870225984917
            ],
            [
               -1.346652262262262,
               -0.7733070117942644
            ],
            [
               -1.3438497497497497,
               -0.7715059139110123
            ],
            [
               -1.341047237237237,
               -0.7695465676437165
            ],
            [
               -1.3382447247247247,
               -0.7675326359208224
            ],
            [
               -1.335442212212212,
               -0.7655860710427503
            ],
            [
               -1.3326396996996996,
               -0.763835955014916
            ],
            [
               -1.329837187187187,
               -0.762401656997049
            ],
            [
               -1.3270346746746746,
               -0.7613725556094243
            ],
            [
               -1.324232162162162,
               -0.7607889656961956
            ],
            [
               -1.3214296496496496,
               -0.7606300647354427
            ],
            [
               -1.318627137137137,
               -0.7608137885352722
            ],
            [
               -1.3158246246246246,
               -0.7612108291423844
            ],
            [
               -1.313022112112112,
               -0.761670780117253
            ],
            [
               -1.3102195995995995,
               -0.7620544572894943
            ],
            [
               -1.307417087087087,
               -0.7622639048157515
            ],
            [
               -1.3046145745745745,
               -0.762261592023304
            ],
            [
               -1.301812062062062,
               -0.7620730259275574
            ],
            [
               -1.2990095495495495,
               -0.7617717326123873
            ],
            [
               -1.2962070370370369,
               -0.7614508626506564
            ],
            [
               -1.2934045245245245,
               -0.761189858603929
            ],
            [
               -1.2906020120120119,
               -0.7610262999992625
            ],
            [
               -1.2877994994994995,
               -0.7609416047221639
            ],
            [
               -1.2849969869869868,
               -0.7608651021484718
            ],
            [
               -1.2821944744744744,
               -0.760695371622009
            ],
            [
               -1.2793919619619618,
               -0.7603324070228432
            ],
            [
               -1.2765894494494494,
               -0.7597107881649755
            ],
            [
               -1.2737869369369368,
               -0.7588236625313987
            ],
            [
               -1.2709844244244244,
               -0.7577300738808989
            ],
            [
               -1.2681819119119118,
               -0.7565431598021436
            ],
            [
               -1.2653793993993994,
               -0.755402438755838
            ],
            [
               -1.2625768868868867,
               -0.75443808821968
            ],
            [
               -1.2597743743743743,
               -0.7537373953153482
            ],
            [
               -1.2569718618618617,
               -0.7533228150990046
            ],
            [
               -1.2541693493493493,
               -0.7531475989318737
            ],
            [
               -1.2513668368368367,
               -0.7531098557982898
            ],
            [
               -1.2485643243243243,
               -0.7530807225256416
            ],
            [
               -1.2457618118118117,
               -0.7529385474907497
            ],
            [
               -1.2429592992992993,
               -0.752599661357016
            ],
            [
               -1.2401567867867866,
               -0.7520376875652449
            ],
            [
               -1.2373542742742742,
               -0.7512869101166375
            ],
            [
               -1.2345517617617616,
               -0.7504298421649788
            ],
            [
               -1.2317492492492492,
               -0.7495734586776801
            ],
            [
               -1.2289467367367366,
               -0.7488213650961745
            ],
            [
               -1.2261442242242242,
               -0.7482497638091068
            ],
            [
               -1.2233417117117116,
               -0.7478934139944045
            ],
            [
               -1.2205391991991992,
               -0.7477444646069944
            ],
            [
               -1.2177366866866866,
               -0.7477631194638623
            ],
            [
               -1.2149341741741742,
               -0.7478957318614261
            ],
            [
               -1.2121316616616615,
               -0.748094072093805
            ],
            [
               -1.2093291491491491,
               -0.7483296353965188
            ],
            [
               -1.2065266366366365,
               -0.7485988356815756
            ],
            [
               -1.203724124124124,
               -0.7489180949048838
            ],
            [
               -1.2009216116116115,
               -0.7493111845634265
            ],
            [
               -1.198119099099099,
               -0.7497936618620142
            ],
            [
               -1.1953165865865865,
               -0.7503600972067487
            ],
            [
               -1.192514074074074,
               -0.7509787456859195
            ],
            [
               -1.1897115615615614,
               -0.7515957011272617
            ],
            [
               -1.186909049049049,
               -0.7521472232066125
            ],
            [
               -1.1841065365365364,
               -0.7525759457825605
            ],
            [
               -1.181304024024024,
               -0.7528450840790496
            ],
            [
               -1.1785015115115114,
               -0.7529451771600262
            ],
            [
               -1.175698998998999,
               -0.7528903126023568
            ],
            [
               -1.1728964864864864,
               -0.7527044897586851
            ],
            [
               -1.170093973973974,
               -0.7524025959408485
            ],
            [
               -1.1672914614614613,
               -0.7519730637440094
            ],
            [
               -1.164488948948949,
               -0.75136960896605
            ],
            [
               -1.1616864364364363,
               -0.7505171520829792
            ],
            [
               -1.158883923923924,
               -0.7493326018565478
            ],
            [
               -1.1560814114114113,
               -0.7477559116816563
            ],
            [
               -1.153278898898899,
               -0.7457824229132282
            ],
            [
               -1.1504763863863863,
               -0.7434855946992722
            ],
            [
               -1.1476738738738739,
               -0.741020735549268
            ],
            [
               -1.1448713613613613,
               -0.7386051954036105
            ],
            [
               -1.1420688488488488,
               -0.736477419607392
            ],
            [
               -1.1392663363363362,
               -0.7348442504361536
            ],
            [
               -1.1364638238238238,
               -0.7338306068608538
            ],
            [
               -1.1336613113113112,
               -0.7334464131629106
            ],
            [
               -1.1308587987987986,
               -0.7335817648171743
            ],
            [
               -1.1280562862862862,
               -0.7340336542696707
            ],
            [
               -1.1252537737737738,
               -0.7345582713701156
            ],
            [
               -1.1224512612612612,
               -0.7349347889233101
            ],
            [
               -1.1196487487487485,
               -0.7350223126017498
            ],
            [
               -1.1168462362362361,
               -0.7347929211628385
            ],
            [
               -1.1140437237237237,
               -0.7343303875983542
            ],
            [
               -1.111241211211211,
               -0.7337944389446844
            ],
            [
               -1.1084386986986985,
               -0.7333611940573541
            ],
            [
               -1.105636186186186,
               -0.7331582877978494
            ],
            [
               -1.1028336736736737,
               -0.733215481561978
            ],
            [
               -1.100031161161161,
               -0.7334472820566308
            ],
            [
               -1.0972286486486484,
               -0.7336743336819508
            ],
            [
               -1.094426136136136,
               -0.7336780331917767
            ],
            [
               -1.0916236236236236,
               -0.7332718152340312
            ],
            [
               -1.088821111111111,
               -0.7323664848186672
            ],
            [
               -1.0860185985985984,
               -0.731007982532369
            ],
            [
               -1.083216086086086,
               -0.72937399789191
            ],
            [
               -1.0804135735735736,
               -0.7277285524634431
            ],
            [
               -1.077611061061061,
               -0.7263471158467196
            ],
            [
               -1.0748085485485483,
               -0.7254346844637293
            ],
            [
               -1.072006036036036,
               -0.7250622577780446
            ],
            [
               -1.0692035235235235,
               -0.725142123089641
            ],
            [
               -1.066401011011011,
               -0.7254507015086947
            ],
            [
               -1.0635984984984983,
               -0.7256929805820113
            ],
            [
               -1.060795985985986,
               -0.7255893996955249
            ],
            [
               -1.0579934734734735,
               -0.7249586926871391
            ],
            [
               -1.0551909609609609,
               -0.7237710772796805
            ],
            [
               -1.0523884484484483,
               -0.7221551604183702
            ],
            [
               -1.0495859359359359,
               -0.7203562572835345
            ],
            [
               -1.0467834234234235,
               -0.7186590108570418
            ],
            [
               -1.0439809109109108,
               -0.7172984387275815
            ],
            [
               -1.0411783983983982,
               -0.7163872340478061
            ],
            [
               -1.0383758858858858,
               -0.7158820964222373
            ],
            [
               -1.0355733733733734,
               -0.7155996324010597
            ],
            [
               -1.0327708608608608,
               -0.7152767965503073
            ],
            [
               -1.0299683483483482,
               -0.714656854283484
            ],
            [
               -1.0271658358358358,
               -0.7135738419589727
            ],
            [
               -1.0243633233233234,
               -0.7120089780216079
            ],
            [
               -1.0215608108108107,
               -0.7101012524294322
            ],
            [
               -1.0187582982982981,
               -0.7081086926388092
            ],
            [
               -1.0159557857857857,
               -0.7063320758787642
            ],
            [
               -1.0131532732732733,
               -0.7050243709594529
            ],
            [
               -1.0103507607607607,
               -0.7043134292057452
            ],
            [
               -1.007548248248248,
               -0.7041612061393685
            ],
            [
               -1.0047457357357357,
               -0.7043715369093934
            ],
            [
               -1.0019432232232233,
               -0.7046438001226152
            ],
            [
               -0.9991407107107106,
               -0.7046562426255515
            ],
            [
               -0.9963381981981981,
               -0.7041543812429818
            ],
            [
               -0.9935356856856856,
               -0.7030191018593673
            ],
            [
               -0.9907331731731731,
               -0.7012958073326953
            ],
            [
               -0.9879306606606606,
               -0.6991779042600217
            ],
            [
               -0.9851281481481481,
               -0.6969512713291883
            ],
            [
               -0.9823256356356356,
               -0.6949170841000115
            ],
            [
               -0.9795231231231231,
               -0.6933154533033417
            ],
            [
               -0.9767206106106106,
               -0.6922706121497342
            ],
            [
               -0.973918098098098,
               -0.6917708238214573
            ],
            [
               -0.9711155855855855,
               -0.6916854201293362
            ],
            [
               -0.968313073073073,
               -0.6918108354697169
            ],
            [
               -0.9655105605605605,
               -0.691930242361465
            ],
            [
               -0.962708048048048,
               -0.691869255282074
            ],
            [
               -0.9599055355355355,
               -0.6915332754461965
            ],
            [
               -0.957103023023023,
               -0.6909189361015634
            ],
            [
               -0.9543005105105105,
               -0.6901003171097416
            ],
            [
               -0.951497997997998,
               -0.6891975315714405
            ],
            [
               -0.9486954854854854,
               -0.6883390301527694
            ],
            [
               -0.9458929729729728,
               -0.6876288130532988
            ],
            [
               -0.9430904604604604,
               -0.6871262774238913
            ],
            [
               -0.9402879479479478,
               -0.6868412181793402
            ],
            [
               -0.9374854354354354,
               -0.6867414575974906
            ],
            [
               -0.9346829229229228,
               -0.6867673127314641
            ],
            [
               -0.9318804104104104,
               -0.6868464286398914
            ],
            [
               -0.9290778978978977,
               -0.6869042403456119
            ],
            [
               -0.9262753853853853,
               -0.6868684941167548
            ],
            [
               -0.9234728728728727,
               -0.6866694838108993
            ],
            [
               -0.9206703603603603,
               -0.6862396876006525
            ],
            [
               -0.9178678478478477,
               -0.6855166211088297
            ],
            [
               -0.9150653353353353,
               -0.6844510064313442
            ],
            [
               -0.9122628228228227,
               -0.683019531815954
            ],
            [
               -0.9094603103103103,
               -0.6812386739600024
            ],
            [
               -0.9066577977977976,
               -0.6791743840737277
            ],
            [
               -0.9038552852852852,
               -0.676942607269187
            ],
            [
               -0.9010527727727726,
               -0.6746976843664021
            ],
            [
               -0.8982502602602602,
               -0.6726090954823093
            ],
            [
               -0.8954477477477477,
               -0.6708307049737293
            ],
            [
               -0.8926452352352352,
               -0.6694694865370839
            ],
            [
               -0.8898427227227227,
               -0.6685617067408852
            ],
            [
               -0.8870402102102102,
               -0.6680633040184354
            ],
            [
               -0.8842376976976977,
               -0.6678579451201706
            ],
            [
               -0.8814351851851852,
               -0.6677817908379611
            ],
            [
               -0.8786326726726726,
               -0.6676595466307034
            ],
            [
               -0.8758301601601601,
               -0.667343148651734
            ],
            [
               -0.8730276476476476,
               -0.6667433886440648
            ],
            [
               -0.8702251351351351,
               -0.6658463032345088
            ],
            [
               -0.8674226226226226,
               -0.6647099531732445
            ],
            [
               -0.8646201101101101,
               -0.6634423710448698
            ],
            [
               -0.8618175975975975,
               -0.6621666195846437
            ],
            [
               -0.859015085085085,
               -0.660982655267332
            ],
            [
               -0.8562125725725724,
               -0.6599369127680151
            ],
            [
               -0.8534100600600599,
               -0.6590087232232326
            ],
            [
               -0.8506075475475474,
               -0.6581181723237902
            ],
            [
               -0.8478050350350349,
               -0.6571538990366581
            ],
            [
               -0.8450025225225224,
               -0.6560132776047243
            ],
            [
               -0.8422000100100099,
               -0.6546431759495707
            ],
            [
               -0.8393974974974974,
               -0.6530684223692053
            ],
            [
               -0.8365949849849849,
               -0.651397801349103
            ],
            [
               -0.8337924724724723,
               -0.6498033441626989
            ],
            [
               -0.8309899599599598,
               -0.6484763825151602
            ],
            [
               -0.8281874474474473,
               -0.6475711494048123
            ],
            [
               -0.8253849349349348,
               -0.6471514363191637
            ],
            [
               -0.8225824224224223,
               -0.6471563431643197
            ],
            [
               -0.8197799099099098,
               -0.6473970106899155
            ],
            [
               -0.8169773973973973,
               -0.6475882900891909
            ],
            [
               -0.8141748848848848,
               -0.6474096597867351
            ],
            [
               -0.8113723723723723,
               -0.6465810693780831
            ],
            [
               -0.8085698598598597,
               -0.6449343596551563
            ],
            [
               -0.8057673473473472,
               -0.6424611275779429
            ],
            [
               -0.8029648348348347,
               -0.6393235441036873
            ],
            [
               -0.8001623223223222,
               -0.6358242538020575
            ],
            [
               -0.7973598098098097,
               -0.6323424160880686
            ],
            [
               -0.7945572972972972,
               -0.6292520515928796
            ],
            [
               -0.7917547847847847,
               -0.62684347494164
            ],
            [
               -0.7889522722722722,
               -0.6252673708866237
            ],
            [
               -0.7861497597597596,
               -0.6245143893072103
            ],
            [
               -0.7833472472472471,
               -0.6244330232552355
            ],
            [
               -0.7805447347347346,
               -0.6247780443209655
            ],
            [
               -0.7777422222222221,
               -0.6252740268291903
            ],
            [
               -0.7749397097097096,
               -0.6256757165177161
            ],
            [
               -0.7721371971971971,
               -0.6258098109500971
            ],
            [
               -0.7693346846846846,
               -0.6255899620842602
            ],
            [
               -0.7665321721721721,
               -0.6250059546985607
            ],
            [
               -0.7637296596596596,
               -0.6240960004534567
            ],
            [
               -0.760927147147147,
               -0.6229153511363552
            ],
            [
               -0.7581246346346345,
               -0.6215137498364227
            ],
            [
               -0.755322122122122,
               -0.6199291081833167
            ],
            [
               -0.7525196096096095,
               -0.618197254027585
            ],
            [
               -0.749717097097097,
               -0.616370477705492
            ],
            [
               -0.7469145845845845,
               -0.6145335657694393
            ],
            [
               -0.744112072072072,
               -0.6128065730902806
            ],
            [
               -0.7413095595595595,
               -0.611328601265871
            ],
            [
               -0.738507047047047,
               -0.6102245418476078
            ],
            [
               -0.7357045345345344,
               -0.6095643005304928
            ],
            [
               -0.7329020220220219,
               -0.6093285913941323
            ],
            [
               -0.7300995095095094,
               -0.6093950953586719
            ],
            [
               -0.7272969969969969,
               -0.6095533955254611
            ],
            [
               -0.7244944844844844,
               -0.609548210592067
            ],
            [
               -0.7216919719719719,
               -0.609140927932784
            ],
            [
               -0.7188894594594594,
               -0.6081725237717405
            ],
            [
               -0.7160869469469469,
               -0.6066091360481105
            ],
            [
               -0.7132844344344343,
               -0.6045556963267114
            ],
            [
               -0.7104819219219218,
               -0.6022320426423736
            ],
            [
               -0.7076794094094093,
               -0.5999170912108595
            ],
            [
               -0.7048768968968968,
               -0.597876429797199
            ],
            [
               -0.7020743843843843,
               -0.5962939620035003
            ],
            [
               -0.6992718718718718,
               -0.5952272332642283
            ],
            [
               -0.6964693593593593,
               -0.5945990449345783
            ],
            [
               -0.6936668468468468,
               -0.5942270747676361
            ],
            [
               -0.6908643343343343,
               -0.5938818651777548
            ],
            [
               -0.6880618218218217,
               -0.593355251074196
            ],
            [
               -0.6852593093093092,
               -0.5925186208496203
            ],
            [
               -0.6824567967967967,
               -0.5913540850980185
            ],
            [
               -0.6796542842842842,
               -0.5899504026539983
            ],
            [
               -0.6768517717717717,
               -0.5884665387683461
            ],
            [
               -0.6740492592592592,
               -0.5870755173315078
            ],
            [
               -0.6712467467467467,
               -0.5859067674459774
            ],
            [
               -0.6684442342342342,
               -0.5850048649544413
            ],
            [
               -0.6656417217217216,
               -0.5843167278365328
            ],
            [
               -0.6628392092092091,
               -0.5837099703241436
            ],
            [
               -0.6600366966966966,
               -0.5830153162174502
            ],
            [
               -0.6572341841841841,
               -0.582078804475949
            ],
            [
               -0.6544316716716716,
               -0.580807123110677
            ],
            [
               -0.6516291591591591,
               -0.5791923227366449
            ],
            [
               -0.6488266466466466,
               -0.5773092347391602
            ],
            [
               -0.6460241341341341,
               -0.5752877401815919
            ],
            [
               -0.6432216216216216,
               -0.5732697566439979
            ],
            [
               -0.640419109109109,
               -0.5713650666555068
            ],
            [
               -0.6376165965965965,
               -0.5696197443886526
            ],
            [
               -0.634814084084084,
               -0.5680062977778609
            ],
            [
               -0.6320115715715715,
               -0.5664374030695511
            ],
            [
               -0.629209059059059,
               -0.5647976652548459
            ],
            [
               -0.6264065465465465,
               -0.5629825226706162
            ],
            [
               -0.623604034034034,
               -0.5609317683968132
            ],
            [
               -0.6208015215215215,
               -0.5586474999570545
            ],
            [
               -0.617999009009009,
               -0.5561916940671818
            ],
            [
               -0.6151964964964964,
               -0.5536652068941561
            ],
            [
               -0.6123939839839839,
               -0.5511757204167825
            ],
            [
               -0.6095914714714714,
               -0.5488052761578622
            ],
            [
               -0.6067889589589589,
               -0.5465877287450495
            ],
            [
               -0.6039864464464464,
               -0.544502967547979
            ],
            [
               -0.6011839339339339,
               -0.5424892926226114
            ],
            [
               -0.5983814214214214,
               -0.5404696205219413
            ],
            [
               -0.5955789089089089,
               -0.5383829564212975
            ],
            [
               -0.5927763963963963,
               -0.5362110116148483
            ],
            [
               -0.5899738838838838,
               -0.5339913492293297
            ],
            [
               -0.5871713713713713,
               -0.5318124908083381
            ],
            [
               -0.5843688588588588,
               -0.5297917921147988
            ],
            [
               -0.5815663463463463,
               -0.5280420438267786
            ],
            [
               -0.5787638338338338,
               -0.5266362217550432
            ],
            [
               -0.5759613213213213,
               -0.5255806420660603
            ],
            [
               -0.5731588088088088,
               -0.524804739236439
            ],
            [
               -0.5703562962962963,
               -0.5241713188215774
            ],
            [
               -0.5675537837837837,
               -0.5235056019077232
            ],
            [
               -0.5647512712712712,
               -0.5226361458250549
            ],
            [
               -0.5619487587587587,
               -0.5214372062639617
            ],
            [
               -0.5591462462462462,
               -0.5198612858991375
            ],
            [
               -0.5563437337337337,
               -0.5179527964124861
            ],
            [
               -0.5535412212212212,
               -0.5158384653235861
            ],
            [
               -0.5507387087087087,
               -0.5136961808575895
            ],
            [
               -0.5479361961961962,
               -0.5117098101683796
            ],
            [
               -0.5451336836836836,
               -0.510021557347207
            ],
            [
               -0.5423311711711711,
               -0.5086944695077362
            ],
            [
               -0.5395286586586586,
               -0.5076953327526081
            ],
            [
               -0.5367261461461461,
               -0.5069029286139278
            ],
            [
               -0.5339236336336336,
               -0.5061397898679557
            ],
            [
               -0.5311211211211211,
               -0.505219059557459
            ],
            [
               -0.5283186086086086,
               -0.5039936871231724
            ],
            [
               -0.5255160960960961,
               -0.5023943276660985
            ],
            [
               -0.5227135835835836,
               -0.5004453244769469
            ],
            [
               -0.519911071071071,
               -0.4982543056549521
            ],
            [
               -0.5171085585585585,
               -0.4959785035771054
            ],
            [
               -0.514306046046046,
               -0.49377770492871687
            ],
            [
               -0.5115035335335335,
               -0.4917677046766775
            ],
            [
               -0.508701021021021,
               -0.4899880062284715
            ],
            [
               -0.5058985085085085,
               -0.48839323461317774
            ],
            [
               -0.503095995995996,
               -0.4868705414425496
            ],
            [
               -0.5002934834834833,
               -0.48527735021603513
            ],
            [
               -0.49749097097097084,
               -0.48348757312075663
            ],
            [
               -0.4946884584584583,
               -0.4814318929811727
            ],
            [
               -0.4918859459459458,
               -0.47911968261734383
            ],
            [
               -0.4890834334334333,
               -0.4766360356324981
            ],
            [
               -0.4862809209209208,
               -0.47411534393618804
            ],
            [
               -0.4834784084084083,
               -0.4717003231474355
            ],
            [
               -0.48067589589589577,
               -0.4694999335674923
            ],
            [
               -0.47787338338338325,
               -0.46755977854306263
            ],
            [
               -0.47507087087087074,
               -0.46585423048812924
            ],
            [
               -0.47226835835835823,
               -0.4643021643685894
            ],
            [
               -0.4694658458458457,
               -0.46280022165501933
            ],
            [
               -0.4666633333333332,
               -0.46126165552419274
            ],
            [
               -0.4638608208208207,
               -0.4596470138304085
            ],
            [
               -0.4610583083083082,
               -0.45797583328913194
            ],
            [
               -0.4582557957957957,
               -0.4563151861023028
            ],
            [
               -0.45545328328328316,
               -0.4547490891041597
            ],
            [
               -0.45265077077077065,
               -0.4533396639425613
            ],
            [
               -0.44984825825825814,
               -0.452094135997697
            ],
            [
               -0.4470457457457456,
               -0.4509501151134061
            ],
            [
               -0.4442432332332331,
               -0.44978558862911544
            ],
            [
               -0.4414407207207206,
               -0.4484516550413028
            ],
            [
               -0.4386382082082081,
               -0.44681806296395565
            ],
            [
               -0.4358356956956956,
               -0.4448168209641201
            ],
            [
               -0.43303318318318307,
               -0.44246920426607694
            ],
            [
               -0.43023067067067056,
               -0.4398864790614285
            ],
            [
               -0.42742815815815804,
               -0.43724300451089615
            ],
            [
               -0.42462564564564553,
               -0.4347293224708657
            ],
            [
               -0.421823133133133,
               -0.43249943930146606
            ],
            [
               -0.4190206206206205,
               -0.43062854046022303
            ],
            [
               -0.416218108108108,
               -0.4290941606430648
            ],
            [
               -0.4134155955955955,
               -0.42778640563092574
            ],
            [
               -0.410613083083083,
               -0.4265436237899116
            ],
            [
               -0.40781057057057046,
               -0.4252019664792729
            ],
            [
               -0.40500805805805795,
               -0.42364313654884833
            ],
            [
               -0.40220554554554544,
               -0.42182559595158
            ],
            [
               -0.39940303303303293,
               -0.4197901802806956
            ],
            [
               -0.3966005205205205,
               -0.4176395026817379
            ],
            [
               -0.3937980080080079,
               -0.41549890835991177
            ],
            [
               -0.3909954954954955,
               -0.41347233531248684
            ],
            [
               -0.3881929829829829,
               -0.4116075080505235
            ],
            [
               -0.3853904704704705,
               -0.40988124213304555
            ],
            [
               -0.38258795795795786,
               -0.40820863548017006
            ],
            [
               -0.37978544544544546,
               -0.4064719953279309
            ],
            [
               -0.37698293293293283,
               -0.40455914080555877
            ],
            [
               -0.37418042042042043,
               -0.4023981994130674
            ],
            [
               -0.3713779079079078,
               -0.3999778428180454
            ],
            [
               -0.3685753953953954,
               -0.3973472688264612
            ],
            [
               -0.3657728828828828,
               -0.3945971775560563
            ],
            [
               -0.3629703703703704,
               -0.3918291244201637
            ],
            [
               -0.36016785785785776,
               -0.3891239665923456
            ],
            [
               -0.35736534534534536,
               -0.38651970532351854
            ],
            [
               -0.35456283283283274,
               -0.38400522859503605
            ],
            [
               -0.35176032032032034,
               -0.38153075978026896
            ],
            [
               -0.3489578078078077,
               -0.37903025153390457
            ],
            [
               -0.3461552952952953,
               -0.3764473882100555
            ],
            [
               -0.3433527827827827,
               -0.373756333128217
            ],
            [
               -0.3405502702702703,
               -0.37097082579703244
            ],
            [
               -0.33774775775775767,
               -0.3681396268568522
            ],
            [
               -0.33494524524524527,
               -0.36533097637586953
            ],
            [
               -0.33214273273273265,
               -0.362612064086683
            ],
            [
               -0.32934022022022025,
               -0.36003049673461507
            ],
            [
               -0.3265377077077076,
               -0.357603284212738
            ],
            [
               -0.323735195195195,
               -0.3553157193765205
            ],
            [
               -0.3209326826826826,
               -0.353128985611493
            ],
            [
               -0.31813017017017,
               -0.3509926908032006
            ],
            [
               -0.3153276576576576,
               -0.34885762813550814
            ],
            [
               -0.31252514514514496,
               -0.34668499892424
            ],
            [
               -0.30972263263263256,
               -0.34445048882968915
            ],
            [
               -0.30692012012011993,
               -0.3421439439893172
            ],
            [
               -0.30411760760760753,
               -0.33976695105171095
            ],
            [
               -0.3013150950950949,
               -0.33733081265748377
            ],
            [
               -0.2985125825825825,
               -0.33485628805767936
            ],
            [
               -0.2957100700700699,
               -0.3323746726148536
            ],
            [
               -0.2929075575575575,
               -0.3299282390036664
            ],
            [
               -0.29010504504504486,
               -0.3275675585894081
            ],
            [
               -0.28730253253253246,
               -0.3253441003617499
            ],
            [
               -0.28450002002001984,
               -0.32329848537980366
            ],
            [
               -0.28169750750750744,
               -0.32144705967223114
            ],
            [
               -0.2788949949949948,
               -0.31977104288995983
            ],
            [
               -0.2760924824824824,
               -0.3182126283700403
            ],
            [
               -0.2732899699699698,
               -0.31668081186936775
            ],
            [
               -0.2704874574574574,
               -0.3150668424092403
            ],
            [
               -0.26768494494494477,
               -0.313265988132219
            ],
            [
               -0.26488243243243237,
               -0.31119994873463963
            ],
            [
               -0.26207991991991975,
               -0.3088336328498555
            ],
            [
               -0.25927740740740735,
               -0.3061814630929339
            ],
            [
               -0.2564748948948947,
               -0.30330144873386244
            ],
            [
               -0.2536723823823823,
               -0.3002789562128089
            ],
            [
               -0.2508698698698697,
               -0.2972051588401415
            ],
            [
               -0.2480673573573573,
               -0.29415652814796006
            ],
            [
               -0.24526484484484468,
               -0.2911810049849162
            ],
            [
               -0.24246233233233228,
               -0.28829397290632824
            ],
            [
               -0.23965981981981965,
               -0.2854837904648273
            ],
            [
               -0.23685730730730725,
               -0.28272363528487804
            ],
            [
               -0.23405479479479463,
               -0.2799848042245929
            ],
            [
               -0.23125228228228223,
               -0.27724687587376695
            ],
            [
               -0.2284497697697696,
               -0.27450203051419414
            ],
            [
               -0.2256472572572572,
               -0.2717534907811303
            ],
            [
               -0.22284474474474458,
               -0.2690103871067137
            ],
            [
               -0.22004223223223218,
               -0.2662824413984166
            ],
            [
               -0.21723971971971956,
               -0.2635773233605392
            ],
            [
               -0.21443720720720716,
               -0.260901682163914
            ],
            [
               -0.21163469469469454,
               -0.2582645674015147
            ],
            [
               -0.20883218218218214,
               -0.25568030124290736
            ],
            [
               -0.2060296696696695,
               -0.2531676705655403
            ],
            [
               -0.2032271571571571,
               -0.25074378439492134
            ],
            [
               -0.2004246446446445,
               -0.24841356583997037
            ],
            [
               -0.1976221321321321,
               -0.24615853769910712
            ],
            [
               -0.19481961961961947,
               -0.24393009133792154
            ],
            [
               -0.19201710710710707,
               -0.24165192984543044
            ],
            [
               -0.18921459459459444,
               -0.23923372858904146
            ],
            [
               -0.18641208208208204,
               -0.23659401112960354
            ],
            [
               -0.18360956956956942,
               -0.2336862078110542
            ],
            [
               -0.18080705705705702,
               -0.23051943150779736
            ],
            [
               -0.1780045445445444,
               -0.22716582968109522
            ],
            [
               -0.175202032032032,
               -0.22374970717825376
            ],
            [
               -0.17239951951951937,
               -0.2204191253937507
            ],
            [
               -0.16959700700700697,
               -0.21730665619763911
            ],
            [
               -0.16679449449449435,
               -0.21449035596424482
            ],
            [
               -0.16399198198198195,
               -0.2119671520449818
            ],
            [
               -0.16118946946946933,
               -0.20964802150341377
            ],
            [
               -0.15838695695695693,
               -0.20737821303630655
            ],
            [
               -0.1555844444444443,
               -0.2049781131950026
            ],
            [
               -0.1527819319319319,
               -0.2022936096464511
            ],
            [
               -0.14997941941941928,
               -0.1992412174119998
            ],
            [
               -0.14717690690690688,
               -0.19583413697059532
            ],
            [
               -0.14437439439439426,
               -0.19218071720529073
            ],
            [
               -0.14157188188188186,
               -0.1884549716347485
            ],
            [
               -0.13876936936936923,
               -0.18484733047707763
            ],
            [
               -0.13596685685685683,
               -0.18151000664707173
            ],
            [
               -0.1331643443443442,
               -0.17851320678344845
            ],
            [
               -0.1303618318318318,
               -0.17582528239652123
            ],
            [
               -0.1275593193193192,
               -0.17332272895883494
            ],
            [
               -0.12475680680680679,
               -0.17082693347993927
            ],
            [
               -0.12195429429429416,
               -0.16815655389457063
            ],
            [
               -0.11915178178178176,
               -0.16517987191737227
            ],
            [
               -0.11634926926926914,
               -0.1618517614364861
            ],
            [
               -0.11354675675675674,
               -0.15822487989541467
            ],
            [
               -0.11074424424424412,
               -0.15443267997943955
            ],
            [
               -0.10794173173173172,
               -0.15065030173197352
            ],
            [
               -0.1051392192192191,
               -0.14704571353710477
            ],
            [
               -0.10233670670670669,
               -0.14373575993969062
            ],
            [
               -0.09953419419419407,
               -0.14075951250473934
            ],
            [
               -0.09673168168168167,
               -0.13807542601048617
            ],
            [
               -0.09392916916916905,
               -0.13558129348186126
            ],
            [
               -0.09112665665665665,
               -0.13314929054451646
            ],
            [
               -0.08832414414414402,
               -0.1306645313706702
            ],
            [
               -0.08552163163163162,
               -0.12805553250191554
            ],
            [
               -0.082719119119119,
               -0.12530851755444794
            ],
            [
               -0.0799166066066066,
               -0.12246319840697834
            ],
            [
               -0.07711409409409398,
               -0.11959354920192972
            ],
            [
               -0.07431158158158158,
               -0.11678125920327342
            ],
            [
               -0.07150906906906895,
               -0.11409083234718781
            ],
            [
               -0.06870655655655655,
               -0.1115535671706796
            ],
            [
               -0.06590404404404393,
               -0.10916378415176686
            ],
            [
               -0.06310153153153153,
               -0.10688618698291302
            ],
            [
               -0.06029901901901891,
               -0.10466973742793872
            ],
            [
               -0.057496506506506506,
               -0.10246199581270293
            ],
            [
               -0.054693993993993884,
               -0.10021880837307956
            ],
            [
               -0.05189148148148148,
               -0.09790692386913363
            ],
            [
               -0.04908896896896886,
               -0.09550041927662781
            ],
            [
               -0.04628645645645646,
               -0.09297440468720752
            ],
            [
               -0.04348394394394384,
               -0.09030041125283159
            ],
            [
               -0.040681431431431436,
               -0.08744687445280255
            ],
            [
               -0.037878918918918814,
               -0.08438568445571398
            ],
            [
               -0.03507640640640641,
               -0.08110289770180165
            ],
            [
               -0.03227389389389379,
               -0.07760954058792935
            ],
            [
               -0.02947138138138139,
               -0.07394784639491139
            ],
            [
               -0.026668868868868767,
               -0.07018950525348133
            ],
            [
               -0.023866356356356366,
               -0.06642514141592931
            ],
            [
               -0.021063843843843744,
               -0.06274731035933065
            ],
            [
               -0.018261331331331343,
               -0.05923171095301566
            ],
            [
               -0.01545881881881872,
               -0.05592215422965152
            ],
            [
               -0.01265630630630632,
               -0.0528237918737324
            ],
            [
               -0.009853793793793697,
               -0.049906521862570136
            ],
            [
               -0.007051281281281296,
               -0.04711723612736188
            ],
            [
               -0.004248768768768674,
               -0.04439676769698081
            ],
            [
               -0.001446256256256273,
               -0.04169598888675774
            ],
            [
               0.0013562562562563496,
               -0.0389859801532319
            ],
            [
               0.00415876876876875,
               -0.036259362318687566
            ],
            [
               0.006961281281281373,
               -0.03352301599614041
            ],
            [
               0.009763793793793774,
               -0.030785434243852522
            ],
            [
               0.012566306306306396,
               -0.028043842511372263
            ],
            [
               0.015368818818818797,
               -0.025276332580754984
            ],
            [
               0.01817133133133142,
               -0.022442547019761894
            ],
            [
               0.02097384384384382,
               -0.019493475318801606
            ],
            [
               0.023776356356356443,
               -0.01638765897646824
            ],
            [
               0.026578868868868843,
               -0.01310862706671903
            ],
            [
               0.029381381381381466,
               -0.009677527029862187
            ],
            [
               0.03218389389389387,
               -0.006155999261904299
            ],
            [
               0.03498640640640649,
               -0.0026370813341255184
            ],
            [
               0.03778891891891911,
               0.0007744875704290832
            ],
            [
               0.04059143143143151,
               0.003987836380727167
            ],
            [
               0.043393943943944135,
               0.006950577882364167
            ],
            [
               0.046196456456456536,
               0.009665456011139884
            ],
            [
               0.04899896896896916,
               0.012193849881351165
            ],
            [
               0.05180148148148156,
               0.01464435001330705
            ],
            [
               0.05460399399399418,
               0.017148639146451927
            ],
            [
               0.05740650650650658,
               0.019830442469751713
            ],
            [
               0.060209019019019205,
               0.02277537227186996
            ],
            [
               0.0630115315315316,
               0.02600948847793949
            ],
            [
               0.06581404404404423,
               0.029492296537533658
            ],
            [
               0.06861655655655663,
               0.03312624352736075
            ],
            [
               0.07141906906906925,
               0.036780513708772514
            ],
            [
               0.07422158158158165,
               0.04032319686497271
            ],
            [
               0.07702409409409428,
               0.04365370427135423
            ],
            [
               0.07982660660660668,
               0.04672723447181508
            ],
            [
               0.0826291191191193,
               0.049565175279513915
            ],
            [
               0.0854316316316317,
               0.05224902080195984
            ],
            [
               0.08823414414414432,
               0.054899695086401606
            ],
            [
               0.09103665665665672,
               0.05764794312621739
            ],
            [
               0.09383916916916935,
               0.06060365162628177
            ],
            [
               0.09664168168168175,
               0.06383199816747157
            ],
            [
               0.09944419419419437,
               0.06734220071071877
            ],
            [
               0.10224670670670677,
               0.07109096257930939
            ],
            [
               0.10504921921921939,
               0.07499854018862562
            ],
            [
               0.10785173173173179,
               0.07897190871306356
            ],
            [
               0.11065424424424442,
               0.08292776813290566
            ],
            [
               0.11345675675675682,
               0.08680861680837018
            ],
            [
               0.11625926926926944,
               0.09058765449557223
            ],
            [
               0.11906178178178184,
               0.09426206573362822
            ],
            [
               0.12186429429429446,
               0.09783808532280899
            ],
            [
               0.12466680680680686,
               0.10131393420917365
            ],
            [
               0.12746931931931949,
               0.10466736330679527
            ],
            [
               0.13027183183183189,
               0.10785292207435068
            ],
            [
               0.1330743443443445,
               0.11081067892892885
            ],
            [
               0.1358768568568569,
               0.11348405532712831
            ],
            [
               0.13867936936936953,
               0.11584104148741028
            ],
            [
               0.14148188188188193,
               0.11789150430880757
            ],
            [
               0.14428439439439456,
               0.11969416785988213
            ],
            [
               0.14708690690690696,
               0.12134994274317781
            ],
            [
               0.14988941941941958,
               0.12298264674859036
            ],
            [
               0.15269193193193198,
               0.12471237557356983
            ],
            [
               0.1554944444444446,
               0.12662942349043868
            ],
            [
               0.158296956956957,
               0.12877676799404486
            ],
            [
               0.16109946946946962,
               0.13114658184994518
            ],
            [
               0.16390198198198203,
               0.1336917765152026
            ],
            [
               0.16670449449449465,
               0.1363486436821564
            ],
            [
               0.16950700700700705,
               0.1390628967376412
            ],
            [
               0.17230951951951967,
               0.14181014066066083
            ],
            [
               0.17511203203203207,
               0.1446035451631369
            ],
            [
               0.1779145445445447,
               0.1474857856104125
            ],
            [
               0.1807170570570571,
               0.15050778803252354
            ],
            [
               0.18351956956956972,
               0.15370164519110496
            ],
            [
               0.18632208208208212,
               0.15705757326131314
            ],
            [
               0.18912459459459474,
               0.16051398008284093
            ],
            [
               0.19192710710710714,
               0.16396571812713623
            ],
            [
               0.19472961961961976,
               0.16728958986145717
            ],
            [
               0.19753213213213217,
               0.170380089621622
            ],
            [
               0.2003346446446448,
               0.17318425779566055
            ],
            [
               0.2031371571571572,
               0.17572388557745647
            ],
            [
               0.2059396696696698,
               0.17809655531765653
            ],
            [
               0.2087421821821822,
               0.1804532781216406
            ],
            [
               0.21154469469469483,
               0.18295790074936474
            ],
            [
               0.21434720720720724,
               0.18573963926317255
            ],
            [
               0.21714971971971986,
               0.1888529886994592
            ],
            [
               0.21995223223223226,
               0.19225776368993772
            ],
            [
               0.22275474474474488,
               0.1958264196338141
            ],
            [
               0.22555725725725728,
               0.19937769207844888
            ],
            [
               0.2283597697697699,
               0.20272743763138798
            ],
            [
               0.2311622822822823,
               0.20574192713914258
            ],
            [
               0.23396479479479493,
               0.20837758178779314
            ],
            [
               0.23676730730730733,
               0.21069478575210493
            ],
            [
               0.23956981981981995,
               0.212840963614189
            ],
            [
               0.24237233233233235,
               0.21500733937792982
            ],
            [
               0.24517484484484497,
               0.21737188723929862
            ],
            [
               0.24797735735735738,
               0.220045427731003
            ],
            [
               0.25077986986987,
               0.22303718429563107
            ],
            [
               0.2535823823823824,
               0.22625050571290112
            ],
            [
               0.256384894894895,
               0.22951051891364668
            ],
            [
               0.2591874074074074,
               0.23261588431343255
            ],
            [
               0.26198991991992004,
               0.23539948701756058
            ],
            [
               0.26479243243243245,
               0.23778005345414083
            ],
            [
               0.26759494494494507,
               0.23978922304773273
            ],
            [
               0.27039745745745747,
               0.2415657893101213
            ],
            [
               0.2731999699699701,
               0.24331850950649225
            ],
            [
               0.2760024824824825,
               0.24526816784889038
            ],
            [
               0.2788049949949951,
               0.2475856897942485
            ],
            [
               0.2816075075075075,
               0.2503442325176283
            ],
            [
               0.28441002002002014,
               0.253499009981393
            ],
            [
               0.28721253253253254,
               0.25690042619590053
            ],
            [
               0.29001504504504516,
               0.2603363509305803
            ],
            [
               0.29281755755755756,
               0.2635909784893065
            ],
            [
               0.2956200700700702,
               0.26650312525044134
            ],
            [
               0.2984225825825826,
               0.2690073404690814
            ],
            [
               0.3012250950950952,
               0.27114658450268575
            ],
            [
               0.3040276076076076,
               0.27305378574748523
            ],
            [
               0.30683012012012023,
               0.2749087257802138
            ],
            [
               0.30963263263263263,
               0.2768837042487496
            ],
            [
               0.31243514514514525,
               0.279094276934281
            ],
            [
               0.31523765765765766,
               0.2815693024783732
            ],
            [
               0.3180401701701703,
               0.2842483150093764
            ],
            [
               0.3208426826826827,
               0.28700582710276423
            ],
            [
               0.3236451951951953,
               0.28969413624107865
            ],
            [
               0.3264477077077077,
               0.2921909573309854
            ],
            [
               0.3292502202202203,
               0.2944372377449819
            ],
            [
               0.3320527327327327,
               0.296454004084714
            ],
            [
               0.33485524524524535,
               0.29833386182967764
            ],
            [
               0.33765775775775775,
               0.3002106726043107
            ],
            [
               0.34046027027027037,
               0.3022175256087847
            ],
            [
               0.34326278278278277,
               0.3044464111143501
            ],
            [
               0.3460652952952954,
               0.30692206007978007
            ],
            [
               0.3488678078078078,
               0.3095976220527761
            ],
            [
               0.3516703203203204,
               0.312372781872444
            ],
            [
               0.3544728328328328,
               0.31512781232389303
            ],
            [
               0.35727534534534544,
               0.3177621482389723
            ],
            [
               0.36007785785785784,
               0.3202248574835156
            ],
            [
               0.36288037037037046,
               0.3225272106871633
            ],
            [
               0.36568288288288286,
               0.32473348087878107
            ],
            [
               0.3684853953953955,
               0.3269332355143544
            ],
            [
               0.3712879079079079,
               0.329204448779558
            ],
            [
               0.3740904204204205,
               0.331579838099929
            ],
            [
               0.3768929329329329,
               0.3340279378589112
            ],
            [
               0.37969544544544553,
               0.3364558374598198
            ],
            [
               0.38249795795795793,
               0.33873366427240004
            ],
            [
               0.38530047047047056,
               0.3407339301341236
            ],
            [
               0.38810298298298296,
               0.3423739670490886
            ],
            [
               0.3909054954954956,
               0.34364839300394584
            ],
            [
               0.393708008008008,
               0.34464128733601496
            ],
            [
               0.3965105205205206,
               0.3455136808861541
            ],
            [
               0.3993130330330332,
               0.34646925811800494
            ],
            [
               0.4021155455455456,
               0.3477075929150718
            ],
            [
               0.40491805805805825,
               0.3493778488495293
            ],
            [
               0.40772057057057065,
               0.3515456084430523
            ],
            [
               0.4105230830830833,
               0.35418150038911334
            ],
            [
               0.4133255955955957,
               0.35717385641540195
            ],
            [
               0.4161281081081083,
               0.36036075727354583
            ],
            [
               0.4189306206206207,
               0.3635716052434139
            ],
            [
               0.4217331331331333,
               0.36666629872769063
            ],
            [
               0.4245356456456457,
               0.36956166206195235
            ],
            [
               0.42733815815815834,
               0.37223933105285656
            ],
            [
               0.43014067067067074,
               0.374735245842749
            ],
            [
               0.43294318318318337,
               0.37711632646753646
            ],
            [
               0.43574569569569577,
               0.37945313942890513
            ],
            [
               0.4385482082082084,
               0.3817975343160545
            ],
            [
               0.4413507207207208,
               0.3841715065820763
            ],
            [
               0.4441532332332334,
               0.38656903212813754
            ],
            [
               0.4469557457457458,
               0.38896795608497897
            ],
            [
               0.44975825825825844,
               0.39134579513625356
            ],
            [
               0.45256077077077084,
               0.39369254544586996
            ],
            [
               0.45536328328328346,
               0.39601539311240774
            ],
            [
               0.45816579579579586,
               0.39833381388399547
            ],
            [
               0.4609683083083085,
               0.4006675387334028
            ],
            [
               0.4637708208208209,
               0.40302277266487574
            ],
            [
               0.4665733333333335,
               0.40538283535386876
            ],
            [
               0.4693758458458459,
               0.40770778344151604
            ],
            [
               0.47217835835835853,
               0.4099441826172345
            ],
            [
               0.47498087087087093,
               0.4120422698237289
            ],
            [
               0.47778338338338355,
               0.4139747195544436
            ],
            [
               0.48058589589589595,
               0.41575022118997623
            ],
            [
               0.4833884084084086,
               0.4174164915831877
            ],
            [
               0.486190920920921,
               0.4190507396527097
            ],
            [
               0.4889934334334336,
               0.4207398218662619
            ],
            [
               0.491795945945946,
               0.4225559342663139
            ],
            [
               0.4945984584584586,
               0.424535431759284
            ],
            [
               0.497400970970971,
               0.42666762672099817
            ],
            [
               0.5002034834834836,
               0.4288974079502414
            ],
            [
               0.503005995995996,
               0.43114120712750575
            ],
            [
               0.5058085085085087,
               0.43331162172163196
            ],
            [
               0.5086110210210211,
               0.4353432414527633
            ],
            [
               0.5114135335335337,
               0.4372117979543047
            ],
            [
               0.5142160460460461,
               0.43894078382702056
            ],
            [
               0.5170185585585587,
               0.4405935085942354
            ],
            [
               0.5198210710710711,
               0.4422529688774854
            ],
            [
               0.5226235835835837,
               0.4439955531805552
            ],
            [
               0.5254260960960961,
               0.44586640115837634
            ],
            [
               0.5282286086086088,
               0.447863712513854
            ],
            [
               0.5310311211211212,
               0.4499366811279123
            ],
            [
               0.5338336336336338,
               0.45199784363239814
            ],
            [
               0.5366361461461462,
               0.45394662094865557
            ],
            [
               0.5394386586586588,
               0.4556978007615644
            ],
            [
               0.5422411711711712,
               0.45720741802996084
            ],
            [
               0.5450436836836838,
               0.4584891803823145
            ],
            [
               0.5478461961961962,
               0.4596169707791196
            ],
            [
               0.5506487087087089,
               0.4607123663998164
            ],
            [
               0.5534512212212213,
               0.4619196905651352
            ],
            [
               0.5562537337337339,
               0.46337405720109526
            ],
            [
               0.5590562462462463,
               0.4651695748681264
            ],
            [
               0.5618587587587589,
               0.4673350388440883
            ],
            [
               0.5646612712712713,
               0.4698230445622506
            ],
            [
               0.5674637837837839,
               0.47251576128532724
            ],
            [
               0.5702662962962963,
               0.4752470884087068
            ],
            [
               0.573068808808809,
               0.4778372214586582
            ],
            [
               0.5758713213213213,
               0.4801325213553013
            ],
            [
               0.578673833833834,
               0.4820417442140023
            ],
            [
               0.5814763463463464,
               0.4835597332360253
            ],
            [
               0.584278858858859,
               0.48477185658365357
            ],
            [
               0.5870813713713714,
               0.48583657459516766
            ],
            [
               0.589883883883884,
               0.4869487736054012
            ],
            [
               0.5926863963963964,
               0.48829169390444327
            ],
            [
               0.595488908908909,
               0.48998898903629634
            ],
            [
               0.5982914214214214,
               0.4920694527427678
            ],
            [
               0.6010939339339341,
               0.49445460752486114
            ],
            [
               0.6038964464464465,
               0.49697393288360114
            ],
            [
               0.6066989589589589,
               0.4994052478304488
            ],
            [
               0.6095014714714717,
               0.501530589408709
            ],
            [
               0.6123039839839841,
               0.5031929791699297
            ],
            [
               0.6151064964964965,
               0.5043384158274277
            ],
            [
               0.6179090090090089,
               0.5050309034825855
            ],
            [
               0.6207115215215218,
               0.5054355976099262
            ],
            [
               0.6235140340340342,
               0.5057742559317824
            ],
            [
               0.6263165465465466,
               0.5062654306832566
            ],
            [
               0.629119059059059,
               0.507066638844277
            ],
            [
               0.6319215715715718,
               0.5082354450403472
            ],
            [
               0.6347240840840842,
               0.5097208741951971
            ],
            [
               0.6375265965965966,
               0.5113873897752196
            ],
            [
               0.640329109109109,
               0.5130636267897754
            ],
            [
               0.6431316216216219,
               0.5146003411822667
            ],
            [
               0.6459341341341343,
               0.5159191660219498
            ],
            [
               0.6487366466466467,
               0.5170367738443795
            ],
            [
               0.651539159159159,
               0.5180570497763017
            ],
            [
               0.6543416716716719,
               0.5191343241843847
            ],
            [
               0.6571441841841843,
               0.520420174831558
            ],
            [
               0.6599466966966967,
               0.522011631872481
            ],
            [
               0.6627492092092091,
               0.5239179912316969
            ],
            [
               0.665551721721722,
               0.5260570383258065
            ],
            [
               0.6683542342342343,
               0.5282814491825396
            ],
            [
               0.6711567467467467,
               0.5304258836680331
            ],
            [
               0.6739592592592591,
               0.5323583424922154
            ],
            [
               0.676761771771772,
               0.5340181428432649
            ],
            [
               0.6795642842842844,
               0.5354278216567513
            ],
            [
               0.6823667967967968,
               0.536675683675905
            ],
            [
               0.6851693093093092,
               0.5378762625045852
            ],
            [
               0.687971821821822,
               0.5391238953359135
            ],
            [
               0.6907743343343344,
               0.5404570436449749
            ],
            [
               0.6935768468468468,
               0.541846967393857
            ],
            [
               0.6963793593593592,
               0.5432152358932443
            ],
            [
               0.6991818718718721,
               0.5444735707754663
            ],
            [
               0.7019843843843845,
               0.5455706634352322
            ],
            [
               0.7047868968968969,
               0.5465272270837207
            ],
            [
               0.7075894094094093,
               0.5474440800808091
            ],
            [
               0.7103919219219221,
               0.5484774869206102
            ],
            [
               0.7131944344344345,
               0.5497880936529398
            ],
            [
               0.7159969469469469,
               0.5514802684785183
            ],
            [
               0.7187994594594593,
               0.553553589637219
            ],
            [
               0.7216019719719722,
               0.5558855369223064
            ],
            [
               0.7244044844844846,
               0.5582547116195627
            ],
            [
               0.727206996996997,
               0.5604002480133685
            ],
            [
               0.7300095095095094,
               0.5621001362898717
            ],
            [
               0.7328120220220222,
               0.5632435426443281
            ],
            [
               0.7356145345345346,
               0.563872797713233
            ],
            [
               0.738417047047047,
               0.5641796753959741
            ],
            [
               0.7412195595595594,
               0.5644551392578303
            ],
            [
               0.7440220720720723,
               0.5650070961653013
            ],
            [
               0.7468245845845847,
               0.5660716439674272
            ],
            [
               0.7496270970970971,
               0.567745984680339
            ],
            [
               0.7524296096096099,
               0.5699644915039371
            ],
            [
               0.7552321221221223,
               0.5725254479645208
            ],
            [
               0.7580346346346347,
               0.5751593344797783
            ],
            [
               0.7608371471471471,
               0.577615824507332
            ],
            [
               0.76363965965966,
               0.5797405472190541
            ],
            [
               0.7664421721721724,
               0.5815163064401683
            ],
            [
               0.7692446846846848,
               0.5830556348214335
            ],
            [
               0.7720471971971972,
               0.5845481875609775
            ],
            [
               0.77484970970971,
               0.5861818762358202
            ],
            [
               0.7776522222222224,
               0.5880655415668865
            ],
            [
               0.7804547347347348,
               0.590180310846194
            ],
            [
               0.7832572472472472,
               0.5923768070518926
            ],
            [
               0.7860597597597601,
               0.594419510198219
            ],
            [
               0.7888622722722725,
               0.596063286042744
            ],
            [
               0.7916647847847849,
               0.5971360032643193
            ],
            [
               0.7944672972972973,
               0.5975990669036605
            ],
            [
               0.7972698098098101,
               0.5975652923408787
            ],
            [
               0.8000723223223225,
               0.597268164987756
            ],
            [
               0.8028748348348349,
               0.5969930897305062
            ],
            [
               0.8056773473473473,
               0.5969939991050659
            ],
            [
               0.8084798598598602,
               0.5974232800376692
            ],
            [
               0.8112823723723726,
               0.5982978869019384
            ],
            [
               0.814084884884885,
               0.5995116070672837
            ],
            [
               0.8168873973973974,
               0.6008873150437622
            ],
            [
               0.8196899099099102,
               0.6022493608253723
            ],
            [
               0.8224924224224226,
               0.6034897479283398
            ],
            [
               0.825294934934935,
               0.6046046548770081
            ],
            [
               0.8280974474474474,
               0.605689003657583
            ],
            [
               0.8308999599599602,
               0.6068921414607344
            ],
            [
               0.8337024724724726,
               0.608351782194051
            ],
            [
               0.836504984984985,
               0.6101311505941107
            ],
            [
               0.8393074974974974,
               0.6121830450286851
            ],
            [
               0.8421100100100103,
               0.6143547668128153
            ],
            [
               0.8449125225225227,
               0.6164330709078776
            ],
            [
               0.8477150350350351,
               0.6182137674287356
            ],
            [
               0.8505175475475475,
               0.6195715289576802
            ],
            [
               0.8533200600600603,
               0.6205050715000009
            ],
            [
               0.8561225725725727,
               0.6211413239109412
            ],
            [
               0.8589250850850851,
               0.621696495536816
            ],
            [
               0.8617275975975975,
               0.6224070410023367
            ],
            [
               0.8645301101101104,
               0.6234540770374557
            ],
            [
               0.8673326226226228,
               0.6249071112596432
            ],
            [
               0.8701351351351352,
               0.6267061962113718
            ],
            [
               0.8729376476476476,
               0.6286882115659163
            ],
            [
               0.8757401601601604,
               0.6306476251414449
            ],
            [
               0.8785426726726728,
               0.6324101725662601
            ],
            [
               0.8813451851851852,
               0.6338935755252803
            ],
            [
               0.8841476976976976,
               0.6351341561789798
            ],
            [
               0.8869502102102105,
               0.6362702892078311
            ],
            [
               0.8897527227227229,
               0.6374887978681179
            ],
            [
               0.8925552352352353,
               0.6389533416068776
            ],
            [
               0.8953577477477477,
               0.6407400784511259
            ],
            [
               0.8981602602602605,
               0.6428033108553279
            ],
            [
               0.9009627727727729,
               0.6449834151884
            ],
            [
               0.9037652852852853,
               0.6470547886015795
            ],
            [
               0.9065677977977977,
               0.6487978819729661
            ],
            [
               0.9093703103103106,
               0.6500712905905296
            ],
            [
               0.912172822822823,
               0.6508600127420798
            ],
            [
               0.9149753353353354,
               0.6512841501126216
            ],
            [
               0.9177778478478478,
               0.6515655649539034
            ],
            [
               0.9205803603603606,
               0.6519637285688256
            ],
            [
               0.923382872872873,
               0.6527015737018609
            ],
            [
               0.9261853853853854,
               0.6539045472978787
            ],
            [
               0.9289878978978978,
               0.6555707579112531
            ],
            [
               0.9317904104104107,
               0.6575792619738017
            ],
            [
               0.9345929229229231,
               0.6597310553692024
            ],
            [
               0.9373954354354355,
               0.6618074990182494
            ],
            [
               0.9401979479479479,
               0.6636268308549488
            ],
            [
               0.9430004604604607,
               0.6650820535546609
            ],
            [
               0.9458029729729731,
               0.6661514103047652
            ],
            [
               0.9486054854854855,
               0.6668827060708751
            ],
            [
               0.9514079979979979,
               0.6673612262357845
            ],
            [
               0.9542105105105108,
               0.6676751089261599
            ],
            [
               0.9570130230230232,
               0.6678907037824132
            ],
            [
               0.9598155355355356,
               0.66804471915458
            ],
            [
               0.962618048048048,
               0.6681523882381284
            ],
            [
               0.9654205605605608,
               0.6682245269856423
            ],
            [
               0.9682230730730732,
               0.6682835718430318
            ],
            [
               0.9710255855855856,
               0.6683702781583415
            ],
            [
               0.973828098098098,
               0.6685377575774205
            ],
            [
               0.9766306106106108,
               0.668835656936995
            ],
            [
               0.9794331231231233,
               0.6692919104971072
            ],
            [
               0.9822356356356357,
               0.6699007282297208
            ],
            [
               0.985038148148148,
               0.6706228745315983
            ],
            [
               0.9878406606606609,
               0.6713990092142061
            ],
            [
               0.9906431731731733,
               0.6721711729238753
            ],
            [
               0.9934456856856857,
               0.6729038294219941
            ],
            [
               0.9962481981981981,
               0.6735958144560755
            ],
            [
               0.9990507107107109,
               0.6742781738335587
            ],
            [
               1.0018532232232233,
               0.6749987401530917
            ],
            [
               1.0046557357357357,
               0.675799966716318
            ],
            [
               1.0074582482482481,
               0.6766995924904309
            ],
            [
               1.010260760760761,
               0.6776827549283196
            ],
            [
               1.0130632732732734,
               0.6787094303307559
            ],
            [
               1.0158657857857858,
               0.6797343960941133
            ],
            [
               1.0186682982982982,
               0.6807310223973713
            ],
            [
               1.021470810810811,
               0.6817076881632821
            ],
            [
               1.0242733233233234,
               0.6827078128729493
            ],
            [
               1.0270758358358358,
               0.6837908732607435
            ],
            [
               1.0298783483483482,
               0.685000029461815
            ],
            [
               1.032680860860861,
               0.6863288477868651
            ],
            [
               1.0354833733733735,
               0.6877020794000626
            ],
            [
               1.0382858858858859,
               0.6889820284461492
            ],
            [
               1.0410883983983983,
               0.6900034191364335
            ],
            [
               1.0438909109109111,
               0.6906286648359764
            ],
            [
               1.0466934234234235,
               0.6908060732480674
            ],
            [
               1.049495935935936,
               0.6906095769588548
            ],
            [
               1.0522984484484483,
               0.6902421590028269
            ],
            [
               1.0551009609609612,
               0.6899957407270759
            ],
            [
               1.0579034734734736,
               0.6901747769126689
            ],
            [
               1.060705985985986,
               0.6910043390684584
            ],
            [
               1.0635084984984984,
               0.6925511749320392
            ],
            [
               1.0663110110110112,
               0.6946849024571025
            ],
            [
               1.0691135235235236,
               0.6970958495614725
            ],
            [
               1.071916036036036,
               0.6993690158047373
            ],
            [
               1.0747185485485484,
               0.701095516615827
            ],
            [
               1.0775210610610613,
               0.7019896595251156
            ],
            [
               1.0803235735735737,
               0.7019761438684005
            ],
            [
               1.083126086086086,
               0.7012194456283282
            ],
            [
               1.0859285985985985,
               0.7000842649082443
            ],
            [
               1.0887311111111113,
               0.6990368697913159
            ],
            [
               1.0915336236236237,
               0.6985156440041208
            ],
            [
               1.0943361361361361,
               0.6988091513146569
            ],
            [
               1.0971386486486485,
               0.6999782067547555
            ],
            [
               1.0999411611611614,
               0.7018452067678908
            ],
            [
               1.1027436736736738,
               0.7040534155943768
            ],
            [
               1.1055461861861862,
               0.7061775102533326
            ],
            [
               1.1083486986986986,
               0.7078512092415246
            ],
            [
               1.1111512112112114,
               0.7088730976798512
            ],
            [
               1.1139537237237238,
               0.7092591904739205
            ],
            [
               1.1167562362362362,
               0.7092278356600435
            ],
            [
               1.119558748748749,
               0.7091237144965952
            ],
            [
               1.1223612612612615,
               0.7093062085305457
            ],
            [
               1.1251637737737739,
               0.7100375347562301
            ],
            [
               1.1279662862862863,
               0.7114048684320722
            ],
            [
               1.130768798798799,
               0.7132989239011311
            ],
            [
               1.1335713113113115,
               0.7154532123785352
            ],
            [
               1.136373823823824,
               0.717529410621959
            ],
            [
               1.1391763363363363,
               0.7192208445961668
            ],
            [
               1.1419788488488491,
               0.7203419489084335
            ],
            [
               1.1447813613613615,
               0.7208775159804631
            ],
            [
               1.147583873873874,
               0.7209791876716589
            ],
            [
               1.1503863863863864,
               0.7209132800318702
            ],
            [
               1.1531888988988992,
               0.720978334967582
            ],
            [
               1.1559914114114116,
               0.7214185179445654
            ],
            [
               1.158793923923924,
               0.7223582505100383
            ],
            [
               1.1615964364364364,
               0.7237751884517342
            ],
            [
               1.1643989489489492,
               0.7255160134326479
            ],
            [
               1.1672014614614616,
               0.7273467482756002
            ],
            [
               1.170003973973974,
               0.729020302261444
            ],
            [
               1.1728064864864864,
               0.7303409974677592
            ],
            [
               1.1756089989989993,
               0.7312090793589727
            ],
            [
               1.1784115115115117,
               0.7316358945311728
            ],
            [
               1.181214024024024,
               0.731729618811751
            ],
            [
               1.1840165365365365,
               0.7316591930193264
            ],
            [
               1.1868190490490493,
               0.731608444168347
            ],
            [
               1.1896215615615617,
               0.7317326439625049
            ],
            [
               1.1924240740740741,
               0.7321267726897736
            ],
            [
               1.1952265865865865,
               0.7328101577956678
            ],
            [
               1.1980290990990994,
               0.7337276953788965
            ],
            [
               1.2008316116116118,
               0.7347647514143831
            ],
            [
               1.2036341241241242,
               0.735771427204653
            ],
            [
               1.2064366366366366,
               0.7365917374692725
            ],
            [
               1.2092391491491494,
               0.7370936003219244
            ],
            [
               1.2120416616616618,
               0.737195725524743
            ],
            [
               1.2148441741741742,
               0.7368873612871533
            ],
            [
               1.2176466866866866,
               0.7362368297365433
            ],
            [
               1.2204491991991995,
               0.7353855517236823
            ],
            [
               1.2232517117117119,
               0.73452638094788
            ],
            [
               1.2260542242242243,
               0.733868507740089
            ],
            [
               1.2288567367367367,
               0.7335951770653344
            ],
            [
               1.2316592492492495,
               0.7338236491369521
            ],
            [
               1.234461761761762,
               0.734577796118565
            ],
            [
               1.2372642742742743,
               0.735781597707642
            ],
            [
               1.2400667867867867,
               0.7372767156491441
            ],
            [
               1.2428692992992996,
               0.7388605769886543
            ],
            [
               1.245671811811812,
               0.7403350725379415
            ],
            [
               1.2484743243243244,
               0.7415522889415896
            ],
            [
               1.2512768368368368,
               0.7424441433716401
            ],
            [
               1.2540793493493496,
               0.7430275469061008
            ],
            [
               1.256881861861862,
               0.743384436012709
            ],
            [
               1.2596843743743744,
               0.7436241862251738
            ],
            [
               1.2624868868868868,
               0.7438417449639861
            ],
            [
               1.2652893993993997,
               0.7440861612642385
            ],
            [
               1.268091911911912,
               0.7443504133357739
            ],
            [
               1.2708944244244245,
               0.7445857093284711
            ],
            [
               1.2736969369369369,
               0.7447344015839134
            ],
            [
               1.2764994494494497,
               0.7447685310511903
            ],
            [
               1.279301961961962,
               0.7447184662982316
            ],
            [
               1.2821044744744745,
               0.7446792288814247
            ],
            [
               1.284906986986987,
               0.7447899912443664
            ],
            [
               1.2877094994994998,
               0.7451922072503642
            ],
            [
               1.2905120120120122,
               0.7459803267448077
            ],
            [
               1.2933145245245246,
               0.7471628717909894
            ],
            [
               1.296117037037037,
               0.748649178470141
            ],
            [
               1.2989195495495498,
               0.7502689026280359
            ],
            [
               1.3017220620620622,
               0.7518201107165905
            ],
            [
               1.3045245745745746,
               0.7531313135021129
            ],
            [
               1.307327087087087,
               0.7541169247357835
            ],
            [
               1.3101295995995998,
               0.7548066540171943
            ],
            [
               1.3129321121121122,
               0.7553372516285252
            ],
            [
               1.3157346246246246,
               0.7559073727397025
            ],
            [
               1.318537137137137,
               0.7567090261855461
            ],
            [
               1.32133964964965,
               0.7578577438448719
            ],
            [
               1.3241421621621623,
               0.7593451038057127
            ],
            [
               1.3269446746746747,
               0.7610307730585705
            ],
            [
               1.329747187187187,
               0.7626787109003794
            ],
            [
               1.3325496996997,
               0.7640276200189162
            ],
            [
               1.3353522122122123,
               0.7648739770009505
            ],
            [
               1.3381547247247247,
               0.7651410279376193
            ],
            [
               1.3409572372372371,
               0.7649108186553273
            ],
            [
               1.34375974974975,
               0.764407623046975
            ],
            [
               1.3465622622622624,
               0.7639364747600382
            ],
            [
               1.3493647747747748,
               0.7637949477936061
            ],
            [
               1.3521672872872872,
               0.7641851625256674
            ],
            [
               1.3549697997998,
               0.7651533052196826
            ],
            [
               1.3577723123123124,
               0.7665755912914246
            ],
            [
               1.3605748248248248,
               0.7681952343303207
            ],
            [
               1.3633773373373372,
               0.7696991936733036
            ],
            [
               1.36617984984985,
               0.7708112779321356
            ],
            [
               1.3689823623623625,
               0.7713733913444695
            ],
            [
               1.3717848748748749,
               0.7713907190969548
            ],
            [
               1.3745873873873873,
               0.7710280315857118
            ],
            [
               1.3773898998999001,
               0.7705593210891488
            ],
            [
               1.3801924124124125,
               0.7702868958437099
            ],
            [
               1.382994924924925,
               0.7704545824507374
            ],
            [
               1.3857974374374373,
               0.7711804121558106
            ],
            [
               1.3885999499499502,
               0.7724272165722913
            ],
            [
               1.3914024624624626,
               0.7740174506746581
            ],
            [
               1.394204974974975,
               0.7756852877818046
            ],
            [
               1.3970074874874874,
               0.7771487169934254
            ],
            [
               1.39981,
               0.7781799600921209
            ]
         ]
      },
      {
         "data": [
            [
               1.39991,
               0.7766103775997834
            ],
            [
               1.3971074774774772,
               0.7760774186217975
            ],
            [
               1.3943049549549547,
               0.7754699114226388
            ],
            [
               1.391502432432432,
               0.7748802154596861
            ],
            [
               1.3886999099099095,
               0.7744027306292096
            ],
            [
               1.385897387387387,
               0.774117226957159
            ],
            [
               1.3830948648648644,
               0.7740747158858582
            ],
            [
               1.3802923423423419,
               0.7742872887492255
            ],
            [
               1.3774898198198193,
               0.774722917394821
            ],
            [
               1.3746872972972968,
               0.7753060469042385
            ],
            [
               1.3718847747747747,
               0.7759246637933451
            ],
            [
               1.369082252252252,
               0.7764440637224331
            ],
            [
               1.3662797297297296,
               0.776726550941478
            ],
            [
               1.363477207207207,
               0.7766548284397304
            ],
            [
               1.3606746846846844,
               0.7761552534740018
            ],
            [
               1.3578721621621619,
               0.7752160331281001
            ],
            [
               1.3550696396396393,
               0.7738954250602125
            ],
            [
               1.3522671171171168,
               0.7723164483250053
            ],
            [
               1.3494645945945942,
               0.7706474066062199
            ],
            [
               1.3466620720720717,
               0.7690710815239228
            ],
            [
               1.3438595495495491,
               0.7677487867637436
            ],
            [
               1.3410570270270266,
               0.7667875130090246
            ],
            [
               1.338254504504504,
               0.7662183368184956
            ],
            [
               1.335451981981982,
               0.7659918895752666
            ],
            [
               1.3326494594594593,
               0.7659924794488995
            ],
            [
               1.3298469369369368,
               0.7660675477453508
            ],
            [
               1.3270444144144142,
               0.7660649470711702
            ],
            [
               1.3242418918918917,
               0.7658683426818647
            ],
            [
               1.3214393693693691,
               0.7654215870224602
            ],
            [
               1.3186368468468466,
               0.764736100629035
            ],
            [
               1.315834324324324,
               0.7638801829193905
            ],
            [
               1.3130318018018015,
               0.7629542950520957
            ],
            [
               1.310229279279279,
               0.762060141883496
            ],
            [
               1.3074267567567563,
               0.7612726937455468
            ],
            [
               1.3046242342342338,
               0.7606227936069808
            ],
            [
               1.3018217117117112,
               0.7600942634637626
            ],
            [
               1.2990191891891887,
               0.7596347407673836
            ],
            [
               1.2962166666666666,
               0.759175398921723
            ],
            [
               1.293414144144144,
               0.7586525319596396
            ],
            [
               1.2906116216216215,
               0.7580243082510306
            ],
            [
               1.287809099099099,
               0.7572785261074556
            ],
            [
               1.2850065765765764,
               0.7564308767721253
            ],
            [
               1.2822040540540538,
               0.755516616936611
            ],
            [
               1.2794015315315312,
               0.7545804211968777
            ],
            [
               1.2765990090090087,
               0.753668905499761
            ],
            [
               1.2737964864864861,
               0.7528281265222854
            ],
            [
               1.2709939639639636,
               0.7521052713649884
            ],
            [
               1.268191441441441,
               0.7515511283330794
            ],
            [
               1.2653889189189185,
               0.7512189707826543
            ],
            [
               1.262586396396396,
               0.7511567272504055
            ],
            [
               1.2597838738738734,
               0.7513923795134541
            ],
            [
               1.2569813513513513,
               0.7519162472252374
            ],
            [
               1.2541788288288287,
               0.7526666247319409
            ],
            [
               1.2513763063063061,
               0.7535257944536323
            ],
            [
               1.2485737837837836,
               0.7543311869248813
            ],
            [
               1.245771261261261,
               0.7549018882189835
            ],
            [
               1.2429687387387385,
               0.7550752714210012
            ],
            [
               1.240166216216216,
               0.7547441959695712
            ],
            [
               1.2373636936936934,
               0.7538837114994266
            ],
            [
               1.2345611711711708,
               0.7525583751936827
            ],
            [
               1.2317586486486483,
               0.7509067277292334
            ],
            [
               1.2289561261261257,
               0.7491065401793519
            ],
            [
               1.2261536036036031,
               0.7473307974354684
            ],
            [
               1.2233510810810806,
               0.7457077620763226
            ],
            [
               1.2205485585585585,
               0.7442975073308967
            ],
            [
               1.217746036036036,
               0.7430921037540185
            ],
            [
               1.2149435135135134,
               0.7420387750697862
            ],
            [
               1.2121409909909908,
               0.7410774089479963
            ],
            [
               1.2093384684684683,
               0.7401785773176377
            ],
            [
               1.2065359459459457,
               0.7393676366897175
            ],
            [
               1.2037334234234232,
               0.7387249553595225
            ],
            [
               1.2009309009009006,
               0.7383605139648308
            ],
            [
               1.198128378378378,
               0.7383703516757165
            ],
            [
               1.1953258558558555,
               0.7387894104432883
            ],
            [
               1.192523333333333,
               0.7395577037831055
            ],
            [
               1.1897208108108104,
               0.7405133688004397
            ],
            [
               1.1869182882882878,
               0.7414179539818793
            ],
            [
               1.1841157657657653,
               0.7420088474342279
            ],
            [
               1.1813132432432432,
               0.7420645106849996
            ],
            [
               1.1785107207207206,
               0.741463296353996
            ],
            [
               1.175708198198198,
               0.7402178504491231
            ],
            [
               1.1729056756756755,
               0.7384741711602759
            ],
            [
               1.170103153153153,
               0.7364750899009018
            ],
            [
               1.1673006306306304,
               0.7344987924706478
            ],
            [
               1.1644981081081078,
               0.7327904662287803
            ],
            [
               1.1616955855855853,
               0.7315068216636269
            ],
            [
               1.1588930630630627,
               0.7306886158216599
            ],
            [
               1.1560905405405402,
               0.7302670251169906
            ],
            [
               1.1532880180180176,
               0.7300989392321082
            ],
            [
               1.150485495495495,
               0.7300175856252693
            ],
            [
               1.1476829729729725,
               0.7298811595731448
            ],
            [
               1.14488045045045,
               0.729604388374424
            ],
            [
               1.1420779279279278,
               0.7291651685684941
            ],
            [
               1.1392754054054053,
               0.7285878545395177
            ],
            [
               1.1364728828828827,
               0.7279130132966432
            ],
            [
               1.1336703603603602,
               0.7271675867274838
            ],
            [
               1.1308678378378376,
               0.7263480702682129
            ],
            [
               1.128065315315315,
               0.725423200167895
            ],
            [
               1.1252627927927925,
               0.7243541708131072
            ],
            [
               1.12246027027027,
               0.7231228616807062
            ],
            [
               1.1196577477477474,
               0.7217548613013411
            ],
            [
               1.1168552252252248,
               0.720325707087989
            ],
            [
               1.1140527027027023,
               0.7189451815517653
            ],
            [
               1.1112501801801797,
               0.7177233493641383
            ],
            [
               1.1084476576576572,
               0.7167299347627667
            ],
            [
               1.105645135135135,
               0.7159625183498471
            ],
            [
               1.1028426126126125,
               0.7153371766908552
            ],
            [
               1.10004009009009,
               0.7147079765680875
            ],
            [
               1.0972375675675674,
               0.713911554581061
            ],
            [
               1.0944350450450449,
               0.7128234500341547
            ],
            [
               1.0916325225225223,
               0.7114074410499555
            ],
            [
               1.0888299999999997,
               0.7097400486447708
            ],
            [
               1.0860274774774772,
               0.7079996387231517
            ],
            [
               1.0832249549549546,
               0.7064209342569138
            ],
            [
               1.080422432432432,
               0.705227481043639
            ],
            [
               1.0776199099099095,
               0.7045626628346865
            ],
            [
               1.074817387387387,
               0.7044413450916539
            ],
            [
               1.0720148648648644,
               0.7047384181753709
            ],
            [
               1.0692123423423419,
               0.7052191518914901
            ],
            [
               1.0664098198198197,
               0.705603020931385
            ],
            [
               1.0636072972972972,
               0.705641871842499
            ],
            [
               1.0608047747747746,
               0.7051885653580864
            ],
            [
               1.058002252252252,
               0.7042351454823643
            ],
            [
               1.0551997297297295,
               0.7029092261022545
            ],
            [
               1.052397207207207,
               0.7014304896995405
            ],
            [
               1.0495946846846844,
               0.7000416407839265
            ],
            [
               1.0467921621621619,
               0.6989358155264674
            ],
            [
               1.0439896396396393,
               0.6982029136587571
            ],
            [
               1.0411871171171168,
               0.6978105911189122
            ],
            [
               1.0383845945945942,
               0.6976240998093997
            ],
            [
               1.0355820720720716,
               0.6974566811730173
            ],
            [
               1.032779549549549,
               0.6971329058505163
            ],
            [
               1.0299770270270265,
               0.6965441221047197
            ],
            [
               1.0271745045045044,
               0.6956788386451952
            ],
            [
               1.0243719819819819,
               0.6946199180942351
            ],
            [
               1.0215694594594593,
               0.6935116643635736
            ],
            [
               1.0187669369369368,
               0.6925094435592926
            ],
            [
               1.0159644144144142,
               0.6917293056208357
            ],
            [
               1.0131618918918917,
               0.6912138318777324
            ],
            [
               1.010359369369369,
               0.6909238948616703
            ],
            [
               1.0075568468468465,
               0.6907567057000102
            ],
            [
               1.004754324324324,
               0.6905817702068934
            ],
            [
               1.0019518018018014,
               0.6902811274031653
            ],
            [
               0.9991492792792789,
               0.6897800752567447
            ],
            [
               0.9963467567567563,
               0.6890592156138259
            ],
            [
               0.9935442342342338,
               0.6881461301390214
            ],
            [
               0.9907417117117117,
               0.6870924931233997
            ],
            [
               0.9879391891891891,
               0.685947248297043
            ],
            [
               0.9851366666666665,
               0.6847370364639231
            ],
            [
               0.982334144144144,
               0.6834613842350821
            ],
            [
               0.9795316216216214,
               0.682103810865544
            ],
            [
               0.9767290990990989,
               0.6806534495616193
            ],
            [
               0.9739265765765763,
               0.6791274657379295
            ],
            [
               0.9711240540540538,
               0.6775840417006329
            ],
            [
               0.9683215315315312,
               0.6761191090215269
            ],
            [
               0.9655190090090087,
               0.6748460405706287
            ],
            [
               0.9627164864864861,
               0.6738639397487997
            ],
            [
               0.9599139639639636,
               0.6732246644932509
            ],
            [
               0.957111441441441,
               0.6729097093569041
            ],
            [
               0.9543089189189184,
               0.6728252229890452
            ],
            [
               0.9515063963963963,
               0.6728177856404455
            ],
            [
               0.9487038738738738,
               0.6727070751147277
            ],
            [
               0.9459013513513512,
               0.672326394867618
            ],
            [
               0.9430988288288287,
               0.6715598690804873
            ],
            [
               0.9402963063063061,
               0.6703664927378408
            ],
            [
               0.9374937837837836,
               0.6687855133513197
            ],
            [
               0.934691261261261,
               0.6669232492864469
            ],
            [
               0.9318887387387385,
               0.6649265275152182
            ],
            [
               0.9290862162162159,
               0.6629509038734787
            ],
            [
               0.9262836936936933,
               0.6611320069430471
            ],
            [
               0.9234811711711708,
               0.6595660262831338
            ],
            [
               0.9206786486486482,
               0.6583016557834552
            ],
            [
               0.9178761261261257,
               0.6573421454556944
            ],
            [
               0.9150736036036036,
               0.6566537361544265
            ],
            [
               0.912271081081081,
               0.656176242172133
            ],
            [
               0.9094685585585585,
               0.6558327161405705
            ],
            [
               0.9066660360360359,
               0.6555371694088026
            ],
            [
               0.9038635135135134,
               0.6552011830513651
            ],
            [
               0.9010609909909908,
               0.6547410897196785
            ],
            [
               0.8982584684684682,
               0.6540869260094929
            ],
            [
               0.8954559459459457,
               0.6531928614125366
            ],
            [
               0.8926534234234231,
               0.6520470697232734
            ],
            [
               0.8898509009009006,
               0.6506778985206563
            ],
            [
               0.887048378378378,
               0.649153323817929
            ],
            [
               0.8842458558558555,
               0.6475721424620773
            ],
            [
               0.8814433333333329,
               0.6460476897537736
            ],
            [
               0.8786408108108104,
               0.6446872399425262
            ],
            [
               0.8758382882882882,
               0.643571779881089
            ],
            [
               0.8730357657657657,
               0.6427409686432652
            ],
            [
               0.8702332432432431,
               0.6421867499553966
            ],
            [
               0.8674307207207206,
               0.6418567351277866
            ],
            [
               0.864628198198198,
               0.6416659197401287
            ],
            [
               0.8618256756756755,
               0.6415133596321365
            ],
            [
               0.8590231531531529,
               0.6412996561155554
            ],
            [
               0.8562206306306304,
               0.6409415794586117
            ],
            [
               0.8534181081081078,
               0.6403815441306603
            ],
            [
               0.8506155855855853,
               0.6395913282419674
            ],
            [
               0.8478130630630627,
               0.6385707979295988
            ],
            [
               0.8450105405405401,
               0.6373430934167071
            ],
            [
               0.8422080180180176,
               0.6359477499581144
            ],
            [
               0.839405495495495,
               0.634432856475915
            ],
            [
               0.8366029729729729,
               0.6328470030764451
            ],
            [
               0.8338004504504504,
               0.6312317274954182
            ],
            [
               0.8309979279279278,
               0.6296154580751998
            ],
            [
               0.8281954054054053,
               0.6280102973283005
            ],
            [
               0.8253928828828827,
               0.6264129789701105
            ],
            [
               0.8225903603603602,
               0.6248106348554826
            ],
            [
               0.8197878378378376,
               0.6231906077891238
            ],
            [
               0.816985315315315,
               0.6215518256456077
            ],
            [
               0.8141827927927925,
               0.6199139037462411
            ],
            [
               0.8113802702702699,
               0.6183199018574257
            ],
            [
               0.8085777477477474,
               0.6168299723953998
            ],
            [
               0.8057752252252248,
               0.6155058799175186
            ],
            [
               0.8029727027027023,
               0.6143898011670286
            ],
            [
               0.8001701801801802,
               0.6134837398790154
            ],
            [
               0.7973676576576576,
               0.612737082319613
            ],
            [
               0.794565135135135,
               0.6120484932336625
            ],
            [
               0.7917626126126125,
               0.6112845450218983
            ],
            [
               0.7889600900900899,
               0.6103121557346729
            ],
            [
               0.7861575675675674,
               0.6090367534840095
            ],
            [
               0.7833550450450448,
               0.6074349287755301
            ],
            [
               0.7805525225225223,
               0.6055705458481708
            ],
            [
               0.7777499999999997,
               0.6035871982582532
            ],
            [
               0.7749474774774772,
               0.6016765982457901
            ],
            [
               0.7721449549549546,
               0.6000300172560258
            ],
            [
               0.769342432432432,
               0.5987858205489476
            ],
            [
               0.7665399099099095,
               0.5979883789782399
            ],
            [
               0.763737387387387,
               0.5975711950241874
            ],
            [
               0.7609348648648648,
               0.5973704417295544
            ],
            [
               0.7581323423423423,
               0.5971661909669757
            ],
            [
               0.7553298198198197,
               0.5967401559050192
            ],
            [
               0.7525272972972972,
               0.5959335076818388
            ],
            [
               0.7497247747747746,
               0.5946880190955208
            ],
            [
               0.7469222522522521,
               0.5930586465801708
            ],
            [
               0.7441197297297295,
               0.5911942227909782
            ],
            [
               0.741317207207207,
               0.589292513489521
            ],
            [
               0.7385146846846844,
               0.5875434619983451
            ],
            [
               0.7357121621621618,
               0.5860776179055569
            ],
            [
               0.7329096396396393,
               0.5849345750943727
            ],
            [
               0.7301071171171167,
               0.5840595228830348
            ],
            [
               0.7273045945945942,
               0.5833270057352344
            ],
            [
               0.7245020720720716,
               0.5825826538723429
            ],
            [
               0.7216995495495495,
               0.5816886559062344
            ],
            [
               0.718897027027027,
               0.5805585847993898
            ],
            [
               0.7160945045045044,
               0.5791717032425888
            ],
            [
               0.7132919819819818,
               0.5775643584546095
            ],
            [
               0.7104894594594593,
               0.5758038960572196
            ],
            [
               0.7076869369369367,
               0.5739560368917824
            ],
            [
               0.7048844144144142,
               0.5720581168921208
            ],
            [
               0.7020818918918916,
               0.5701076891157467
            ],
            [
               0.6992793693693691,
               0.5680699299569585
            ],
            [
               0.6964768468468465,
               0.5659003094652212
            ],
            [
               0.693674324324324,
               0.5635735310624802
            ],
            [
               0.6908718018018014,
               0.5611076392832859
            ],
            [
               0.6880692792792789,
               0.5585740243028279
            ],
            [
               0.6852667567567567,
               0.5560890295248901
            ],
            [
               0.6824642342342342,
               0.5537891641165928
            ],
            [
               0.6796617117117116,
               0.5517973502420517
            ],
            [
               0.6768591891891891,
               0.5501904238653763
            ],
            [
               0.6740566666666665,
               0.5489774857499508
            ],
            [
               0.671254144144144,
               0.5480950911767162
            ],
            [
               0.6684516216216214,
               0.5474200641232527
            ],
            [
               0.6656490990990989,
               0.5467957262922132
            ],
            [
               0.6628465765765763,
               0.5460640997371184
            ],
            [
               0.6600440540540538,
               0.5450959700527656
            ],
            [
               0.6572415315315312,
               0.5438124260208423
            ],
            [
               0.6544390090090086,
               0.5421946774002094
            ],
            [
               0.6516364864864861,
               0.5402823090549569
            ],
            [
               0.6488339639639635,
               0.5381625509052859
            ],
            [
               0.6460314414414414,
               0.535954096700159
            ],
            [
               0.6432289189189189,
               0.5337886496256685
            ],
            [
               0.6404263963963963,
               0.531792378419493
            ],
            [
               0.6376238738738738,
               0.5300686292543608
            ],
            [
               0.6348213513513512,
               0.5286830708046675
            ],
            [
               0.6320188288288286,
               0.5276529388308266
            ],
            [
               0.6292163063063061,
               0.5269426706339705
            ],
            [
               0.6264137837837835,
               0.5264682283198227
            ],
            [
               0.623611261261261,
               0.5261112358844159
            ],
            [
               0.6208087387387384,
               0.5257416719399516
            ],
            [
               0.6180062162162159,
               0.5252449099481582
            ],
            [
               0.6152036936936933,
               0.5245465128970088
            ],
            [
               0.6124011711711708,
               0.5236275516997246
            ],
            [
               0.6095986486486482,
               0.5225250292481108
            ],
            [
               0.6067961261261261,
               0.5213160805121824
            ],
            [
               0.6039936036036035,
               0.520089851575386
            ],
            [
               0.601191081081081,
               0.5189155583509915
            ],
            [
               0.5983885585585584,
               0.5178173808657096
            ],
            [
               0.5955860360360359,
               0.516765432417687
            ],
            [
               0.5927835135135133,
               0.5156871306714517
            ],
            [
               0.5899809909909908,
               0.5144962878784689
            ],
            [
               0.5871784684684682,
               0.513130470983857
            ],
            [
               0.5843759459459457,
               0.5115831664756668
            ],
            [
               0.5815734234234231,
               0.5099177762338557
            ],
            [
               0.5787709009009008,
               0.5082557532333171
            ],
            [
               0.5759683783783782,
               0.5067398281765196
            ],
            [
               0.5731658558558557,
               0.5054824991744704
            ],
            [
               0.5703633333333331,
               0.5045165141521804
            ],
            [
               0.5675608108108106,
               0.5037653901058475
            ],
            [
               0.564758288288288,
               0.5030471382865374
            ],
            [
               0.5619557657657654,
               0.502114444575545
            ],
            [
               0.5591532432432431,
               0.500722575101912
            ],
            [
               0.5563507207207206,
               0.498706151979311
            ],
            [
               0.553548198198198,
               0.49604122413604024
            ],
            [
               0.5507456756756755,
               0.4928716960963834
            ],
            [
               0.5479431531531529,
               0.48948877682242403
            ],
            [
               0.5451406306306303,
               0.4862659427948148
            ],
            [
               0.5423381081081078,
               0.4835657226094559
            ],
            [
               0.5395355855855855,
               0.4816439824603513
            ],
            [
               0.5367330630630629,
               0.4805791849962999
            ],
            [
               0.5339305405405403,
               0.48024752054086
            ],
            [
               0.5311280180180178,
               0.48035174240831563
            ],
            [
               0.5283254954954952,
               0.48049594657116346
            ],
            [
               0.5255229729729727,
               0.48028522521384004
            ],
            [
               0.5227204504504503,
               0.4794221895486332
            ],
            [
               0.5199179279279278,
               0.47777387054639253
            ],
            [
               0.5171154054054052,
               0.4753918624198505
            ],
            [
               0.5143128828828827,
               0.4724827199879933
            ],
            [
               0.5115103603603601,
               0.4693400778574598
            ],
            [
               0.5087078378378376,
               0.4662602875835303
            ],
            [
               0.505905315315315,
               0.4634665899668346
            ],
            [
               0.5031027927927927,
               0.4610623392764845
            ],
            [
               0.5003002702702701,
               0.4590234274786948
            ],
            [
               0.4974977477477476,
               0.45722743130813853
            ],
            [
               0.494695225225225,
               0.45550623791329964
            ],
            [
               0.49189270270270247,
               0.45370324907772236
            ],
            [
               0.4890901801801799,
               0.4517170992395338
            ],
            [
               0.48628765765765736,
               0.4495203179228939
            ],
            [
               0.483485135135135,
               0.4471509012624229
            ],
            [
               0.48068261261261247,
               0.4446839132574609
            ],
            [
               0.4778800900900899,
               0.4421960052528263
            ],
            [
               0.47507756756756736,
               0.43973650544141035
            ],
            [
               0.4722750450450448,
               0.43731471115954074
            ],
            [
               0.46947252252252225,
               0.43490605895304785
            ],
            [
               0.4666699999999997,
               0.43247265229037957
            ],
            [
               0.46386747747747736,
               0.4299887456345903
            ],
            [
               0.4610649549549548,
               0.4274607346962922
            ],
            [
               0.45826243243243225,
               0.4249340181048582
            ],
            [
               0.4554599099099097,
               0.42248442968604577
            ],
            [
               0.45265738738738714,
               0.4201976628868183
            ],
            [
               0.4498548648648646,
               0.41814413623944535
            ],
            [
               0.44705234234234204,
               0.416357794923817
            ],
            [
               0.4442498198198197,
               0.41482532046343135
            ],
            [
               0.44144729729729715,
               0.4134881666556779
            ],
            [
               0.4386447747747746,
               0.412255434760869
            ],
            [
               0.43584225225225204,
               0.4110224791269237
            ],
            [
               0.4330397297297295,
               0.4096892700294727
            ],
            [
               0.43023720720720693,
               0.4081739354062202
            ],
            [
               0.4274346846846844,
               0.4064196778204094
            ],
            [
               0.42463216216216204,
               0.40439608919515485
            ],
            [
               0.4218296396396395,
               0.40209756882171344
            ],
            [
               0.41902711711711693,
               0.39954151757575335
            ],
            [
               0.4162245945945944,
               0.3967674848804533
            ],
            [
               0.4134220720720718,
               0.3938364031904693
            ],
            [
               0.41061954954954927,
               0.3908276043261005
            ],
            [
               0.40781702702702693,
               0.387831319236203
            ],
            [
               0.4050145045045044,
               0.38493597066735663
            ],
            [
               0.4022119819819818,
               0.3822121460213445
            ],
            [
               0.39940945945945927,
               0.37969752455847394
            ],
            [
               0.3966069369369367,
               0.3773880333969335
            ],
            [
               0.39380441441441416,
               0.3752394223307397
            ],
            [
               0.3910018918918916,
               0.3731804227922789
            ],
            [
               0.3881993693693693,
               0.37113468365529595
            ],
            [
               0.3853968468468467,
               0.36904524493259105
            ],
            [
               0.38259432432432416,
               0.36689382658052033
            ],
            [
               0.3797918018018016,
               0.3647084191037989
            ],
            [
               0.37698927927927905,
               0.36255630597186134
            ],
            [
               0.3741867567567565,
               0.36052450244991857
            ],
            [
               0.37138423423423395,
               0.35869390454160704
            ],
            [
               0.3685817117117116,
               0.35711557662660803
            ],
            [
               0.36577918918918906,
               0.3557967092103739
            ],
            [
               0.3629766666666665,
               0.35470012969577835
            ],
            [
               0.36017414414414395,
               0.3537562037245262
            ],
            [
               0.3573716216216214,
               0.3528814602275086
            ],
            [
               0.35456909909909884,
               0.3519960896881811
            ],
            [
               0.3517665765765763,
               0.3510335129254334
            ],
            [
               0.34896405405405395,
               0.34993913892342327
            ],
            [
               0.3461615315315314,
               0.3486606822876392
            ],
            [
               0.34335900900900884,
               0.3471368250450291
            ],
            [
               0.3405564864864863,
               0.34529262640465436
            ],
            [
               0.33775396396396373,
               0.34304796486160793
            ],
            [
               0.3349514414414412,
               0.3403399631945715
            ],
            [
               0.3321489189189186,
               0.3371536921296093
            ],
            [
               0.3293463963963963,
               0.33355009550857156
            ],
            [
               0.32654387387387374,
               0.329678408177052
            ],
            [
               0.3237413513513512,
               0.3257635318858608
            ],
            [
               0.3209388288288286,
               0.3220663172276812
            ],
            [
               0.31813630630630607,
               0.3188241917228298
            ],
            [
               0.3153337837837835,
               0.31618779809065345
            ],
            [
               0.31253126126126096,
               0.31417311523673364
            ],
            [
               0.30972873873873863,
               0.312646073761333
            ],
            [
               0.3069262162162161,
               0.31134816138358895
            ],
            [
               0.3041236936936935,
               0.3099593026325504
            ],
            [
               0.30132117117117097,
               0.30818221838366067
            ],
            [
               0.2985186486486484,
               0.30582457643637817
            ],
            [
               0.29571612612612586,
               0.30285442425528614
            ],
            [
               0.2929136036036035,
               0.29941132469053594
            ],
            [
               0.29011108108108097,
               0.29576842125304237
            ],
            [
               0.2873085585585584,
               0.2922554452471058
            ],
            [
               0.28450603603603586,
               0.289164759655292
            ],
            [
               0.2817035135135133,
               0.2866679839644247
            ],
            [
               0.27890099099099075,
               0.28476770733229523
            ],
            [
               0.2760984684684682,
               0.28329815112503887
            ],
            [
               0.27329594594594586,
               0.2819737373345074
            ],
            [
               0.2704934234234233,
               0.28047009663610034
            ],
            [
               0.26769090090090075,
               0.27851267917233424
            ],
            [
               0.2648883783783782,
               0.2759467082566753
            ],
            [
               0.26208585585585564,
               0.27276902062874653
            ],
            [
               0.2592833333333331,
               0.2691149658614703
            ],
            [
               0.25648081081081053,
               0.26520774703268646
            ],
            [
               0.2536782882882882,
               0.2612887283642414
            ],
            [
               0.25087576576576565,
               0.2575518200387461
            ],
            [
               0.2480732432432431,
               0.2541018733699885
            ],
            [
               0.24527072072072054,
               0.25094750864533877
            ],
            [
               0.24246819819819798,
               0.248026450896901
            ],
            [
               0.23966567567567543,
               0.24525058198597494
            ],
            [
               0.23686315315315287,
               0.24255216721774736
            ],
            [
               0.23406063063063054,
               0.239913812571379
            ],
            [
               0.23125810810810798,
               0.23737194529426123
            ],
            [
               0.22845558558558543,
               0.23499416011676422
            ],
            [
               0.22565306306306288,
               0.23284074367218632
            ],
            [
               0.22285054054054032,
               0.23092651757422225
            ],
            [
               0.22004801801801777,
               0.22919883591706042
            ],
            [
               0.2172454954954952,
               0.2275413813349092
            ],
            [
               0.21444297297297288,
               0.22580366820220887
            ],
            [
               0.21164045045045032,
               0.22384644945262072
            ],
            [
               0.20883792792792777,
               0.22158704094954265
            ],
            [
               0.20603540540540521,
               0.21902813085644973
            ],
            [
               0.20323288288288266,
               0.21625908045411107
            ],
            [
               0.2004303603603601,
               0.2134281187248313
            ],
            [
               0.19762783783783777,
               0.21069388674684286
            ],
            [
               0.19482531531531522,
               0.20817200333908698
            ],
            [
               0.19202279279279266,
               0.2058942261799876
            ],
            [
               0.1892202702702701,
               0.20379375917140857
            ],
            [
               0.18641774774774755,
               0.20172172978657177
            ],
            [
               0.183615225225225,
               0.199489756448004
            ],
            [
               0.18081270270270244,
               0.1969252403450779
            ],
            [
               0.1780101801801801,
               0.1939222430228239
            ],
            [
               0.17520765765765756,
               0.19047265274788855
            ],
            [
               0.172405135135135,
               0.18666899150800867
            ],
            [
               0.16960261261261245,
               0.18267929958718285
            ],
            [
               0.1668000900900899,
               0.17870298762891948
            ],
            [
               0.16399756756756734,
               0.17492166749999738
            ],
            [
               0.16119504504504478,
               0.17145932308640327
            ],
            [
               0.15839252252252245,
               0.16836199527761891
            ],
            [
               0.1555899999999999,
               0.16560016108121658
            ],
            [
               0.15278747747747734,
               0.16308972466533053
            ],
            [
               0.14998495495495479,
               0.16072243478445683
            ],
            [
               0.14718243243243223,
               0.15839508478537215
            ],
            [
               0.14437990990990968,
               0.15602913753076164
            ],
            [
               0.14157738738738712,
               0.15357723049161554
            ],
            [
               0.1387748648648648,
               0.15101835368997255
            ],
            [
               0.13597234234234223,
               0.14834734656256865
            ],
            [
               0.13316981981981968,
               0.14556544532733456
            ],
            [
               0.13036729729729712,
               0.14267679312389148
            ],
            [
               0.12756477477477457,
               0.13969208720042284
            ],
            [
               0.12476225225225201,
               0.1366365513751747
            ],
            [
               0.12195972972972946,
               0.1335568706435955
            ],
            [
               0.11915720720720713,
               0.13052165528391
            ],
            [
               0.11635468468468457,
               0.12761244185233392
            ],
            [
               0.11355216216216202,
               0.1249062095017801
            ],
            [
               0.11074963963963946,
               0.1224543001607433
            ],
            [
               0.10794711711711691,
               0.12026489131075611
            ],
            [
               0.10514459459459435,
               0.11829580071351645
            ],
            [
               0.1023420720720718,
               0.1164614057340423
            ],
            [
               0.09953954954954947,
               0.1146528265354662
            ],
            [
               0.09673702702702691,
               0.1127658750745194
            ],
            [
               0.09393450450450436,
               0.11072828060242043
            ],
            [
               0.0911319819819818,
               0.10851748530617222
            ],
            [
               0.08832945945945925,
               0.10616302641258332
            ],
            [
               0.08552693693693669,
               0.10373233392159983
            ],
            [
               0.08272441441441436,
               0.10130410257386613
            ],
            [
               0.0799218918918918,
               0.09893748287220633
            ],
            [
               0.07711936936936925,
               0.09664682716469618
            ],
            [
               0.0743168468468467,
               0.09439012634614458
            ],
            [
               0.07151432432432414,
               0.09207509236868273
            ],
            [
               0.06871180180180159,
               0.0895814181711523
            ],
            [
               0.06590927927927903,
               0.08679279340006578
            ],
            [
               0.0631067567567567,
               0.08362930538807216
            ],
            [
               0.060304234234234144,
               0.08007078470510039
            ],
            [
               0.05750171171171159,
               0.07616442513639571
            ],
            [
               0.054699189189189035,
               0.07201471209881156
            ],
            [
               0.05189666666666648,
               0.06775886610054191
            ],
            [
               0.049094144144143925,
               0.06353509266299413
            ],
            [
               0.04629162162162137,
               0.05945275099893464
            ],
            [
               0.04348909909909904,
               0.0555726472899062
            ],
            [
               0.04068657657657648,
               0.051902378500400234
            ],
            [
               0.03788405405405393,
               0.048407031644163004
            ],
            [
               0.035081531531531374,
               0.04503096675899332
            ],
            [
               0.03227900900900882,
               0.04172321097265534
            ],
            [
               0.029476486486486264,
               0.03845807207410572
            ],
            [
               0.02667396396396371,
               0.03524418587764265
            ],
            [
               0.023871441441441377,
               0.03211887153347413
            ],
            [
               0.021068918918918822,
               0.029129337065321365
            ],
            [
               0.018266396396396267,
               0.026306617843715352
            ],
            [
               0.015463873873873712,
               0.02364087293865319
            ],
            [
               0.012661351351351158,
               0.021066943176277997
            ],
            [
               0.009858828828828603,
               0.018466673546671114
            ],
            [
               0.007056306306306048,
               0.015689939675793213
            ],
            [
               0.004253783783783716,
               0.012590749283658664
            ],
            [
               0.0014512612612611608,
               0.00906973919835305
            ],
            [
               -0.001351261261261394,
               0.0051113615674211466
            ],
            [
               -0.004153783783783949,
               0.000804117170968982
            ],
            [
               -0.006956306306306503,
               -0.0036643606433584275
            ],
            [
               -0.009758828828829058,
               -0.008039388666376934
            ],
            [
               -0.012561351351351613,
               -0.012053085588156126
            ],
            [
               -0.015363873873873946,
               -0.01548795022551036
            ],
            [
               -0.0181663963963965,
               -0.018234231051617728
            ],
            [
               -0.020968918918919055,
               -0.020325387325927258
            ],
            [
               -0.02377144144144161,
               -0.02194060643909551
            ],
            [
               -0.026573963963964164,
               -0.02337146683800076
            ],
            [
               -0.02937648648648672,
               -0.024959354173735404
            ],
            [
               -0.03217900900900905,
               -0.027018507943988662
            ],
            [
               -0.03498153153153161,
               -0.029764128242543125
            ],
            [
               -0.03778405405405416,
               -0.03326427319915229
            ],
            [
               -0.040586576576576716,
               -0.03742826155095455
            ],
            [
               -0.04338909909909927,
               -0.042034481659435435
            ],
            [
               -0.046191621621621826,
               -0.046789634532568986
            ],
            [
               -0.04899414414414438,
               -0.051402681545028056
            ],
            [
               -0.05179666666666671,
               -0.055652786080260475
            ],
            [
               -0.05459918918918927,
               -0.0594326231701858
            ],
            [
               -0.05740171171171182,
               -0.06275604849840233
            ],
            [
               -0.06020423423423438,
               -0.0657300117648083
            ],
            [
               -0.06300675675675693,
               -0.06850144740212158
            ],
            [
               -0.06580927927927949,
               -0.07119731155869236
            ],
            [
               -0.06861180180180204,
               -0.07387761602517662
            ],
            [
               -0.07141432432432437,
               -0.07651668894504815
            ],
            [
               -0.07421684684684693,
               -0.07901842273201881
            ],
            [
               -0.07701936936936948,
               -0.08125997203167107
            ],
            [
               -0.07982189189189204,
               -0.0831488715565803
            ],
            [
               -0.0826244144144146,
               -0.08467393059871653
            ],
            [
               -0.08542693693693715,
               -0.08593204197200344
            ],
            [
               -0.0882294594594597,
               -0.08712066608735985
            ],
            [
               -0.09103198198198204,
               -0.08849676605158865
            ],
            [
               -0.09383450450450459,
               -0.0903138217143784
            ],
            [
               -0.09663702702702714,
               -0.09275573687349367
            ],
            [
               -0.0994395495495497,
               -0.09588766710006083
            ],
            [
               -0.10224207207207225,
               -0.0996386715534443
            ],
            [
               -0.10504459459459481,
               -0.10382131469739375
            ],
            [
               -0.10784711711711736,
               -0.10818207612987457
            ],
            [
               -0.1106496396396397,
               -0.1124672616656035
            ],
            [
               -0.11345216216216225,
               -0.1164848933374305
            ],
            [
               -0.1162546846846848,
               -0.12014498213954489
            ],
            [
               -0.11905720720720736,
               -0.12346784760424834
            ],
            [
               -0.12185972972972992,
               -0.12656025824115097
            ],
            [
               -0.12466225225225247,
               -0.12956883057643376
            ],
            [
               -0.12746477477477502,
               -0.1326263380703397
            ],
            [
               -0.13026729729729736,
               -0.13580759663596087
            ],
            [
               -0.1330698198198199,
               -0.13910742513669883
            ],
            [
               -0.13587234234234247,
               -0.14244550032485548
            ],
            [
               -0.13867486486486502,
               -0.1456944178851015
            ],
            [
               -0.14147738738738758,
               -0.14872067486733853
            ],
            [
               -0.14427990990991013,
               -0.15142549362119284
            ],
            [
               -0.14708243243243246,
               -0.15377389402992803
            ],
            [
               -0.14988495495495502,
               -0.15580522439207667
            ],
            [
               -0.15268747747747757,
               -0.1576245352044519
            ],
            [
               -0.15549000000000013,
               -0.1593795629171174
            ],
            [
               -0.15829252252252268,
               -0.16123107988797464
            ],
            [
               -0.16109504504504524,
               -0.16332441927709085
            ],
            [
               -0.1638975675675678,
               -0.16576768060888297
            ],
            [
               -0.16670009009009013,
               -0.1686188059041811
            ],
            [
               -0.16950261261261268,
               -0.1718808725181824
            ],
            [
               -0.17230513513513523,
               -0.17550358723754017
            ],
            [
               -0.1751076576576578,
               -0.1793892530702358
            ],
            [
               -0.17791018018018034,
               -0.18340275278123414
            ],
            [
               -0.1807127027027029,
               -0.18738623507937696
            ],
            [
               -0.18351522522522545,
               -0.19117919553145102
            ],
            [
               -0.1863177477477478,
               -0.19464313068579092
            ],
            [
               -0.18912027027027034,
               -0.19768737838771577
            ],
            [
               -0.1919227927927929,
               -0.20029030547968568
            ],
            [
               -0.19472531531531545,
               -0.20250904275681803
            ],
            [
               -0.197527837837838,
               -0.20447245940424413
            ],
            [
               -0.20033036036036056,
               -0.20635606240442272
            ],
            [
               -0.20313288288288311,
               -0.208342974037879
            ],
            [
               -0.20593540540540545,
               -0.21058026201753194
            ],
            [
               -0.208737927927928,
               -0.21314269458888901
            ],
            [
               -0.21154045045045056,
               -0.2160150987154994
            ],
            [
               -0.2143429729729731,
               -0.21909975370093054
            ],
            [
               -0.21714549549549567,
               -0.222247890486365
            ],
            [
               -0.21994801801801822,
               -0.22530668832452144
            ],
            [
               -0.22275054054054078,
               -0.22816777452478954
            ],
            [
               -0.2255530630630631,
               -0.23080213386408965
            ],
            [
               -0.22835558558558566,
               -0.2332701451017059
            ],
            [
               -0.23115810810810822,
               -0.2357031337470888
            ],
            [
               -0.23396063063063077,
               -0.23826192975420457
            ],
            [
               -0.23676315315315333,
               -0.24108542720642945
            ],
            [
               -0.23956567567567588,
               -0.2442454940211088
            ],
            [
               -0.24236819819819821,
               -0.24772257167508732
            ],
            [
               -0.24517072072072077,
               -0.25140955419017025
            ],
            [
               -0.24797324324324332,
               -0.25514229528316107
            ],
            [
               -0.2507757657657659,
               -0.25874648829507446
            ],
            [
               -0.25357828828828843,
               -0.26208560824924026
            ],
            [
               -0.256380810810811,
               -0.26509477763985634
            ],
            [
               -0.25918333333333354,
               -0.2677906699726149
            ],
            [
               -0.2619858558558559,
               -0.2702559802743848
            ],
            [
               -0.26478837837837843,
               -0.27260557017520515
            ],
            [
               -0.267590900900901,
               -0.27494713053710973
            ],
            [
               -0.27039342342342354,
               -0.2773501602601535
            ],
            [
               -0.2731959459459461,
               -0.2798330551790632
            ],
            [
               -0.27599846846846865,
               -0.2823707576427888
            ],
            [
               -0.2788009909909912,
               -0.2849175478311276
            ],
            [
               -0.28160351351351354,
               -0.2874341181654848
            ],
            [
               -0.2844060360360361,
               -0.28990706413451217
            ],
            [
               -0.28720855855855865,
               -0.2923526524693215
            ],
            [
               -0.2900110810810812,
               -0.2948036849319456
            ],
            [
               -0.29281360360360376,
               -0.2972857121730962
            ],
            [
               -0.2956161261261263,
               -0.2997938084416435
            ],
            [
               -0.29841864864864887,
               -0.30228155436399634
            ],
            [
               -0.3012211711711712,
               -0.30466946610991535
            ],
            [
               -0.30402369369369375,
               -0.3068724065611814
            ],
            [
               -0.3068262162162163,
               -0.30883740357290246
            ],
            [
               -0.30962873873873886,
               -0.31057794449240483
            ],
            [
               -0.3124312612612614,
               -0.3121904645716813
            ],
            [
               -0.31523378378378397,
               -0.313843856721797
            ],
            [
               -0.3180363063063065,
               -0.31574182800943457
            ],
            [
               -0.32083882882882886,
               -0.3180677197664682
            ],
            [
               -0.3236413513513514,
               -0.32092846220227944
            ],
            [
               -0.32644387387387397,
               -0.32431596026465664
            ],
            [
               -0.3292463963963965,
               -0.3280995604010735
            ],
            [
               -0.3320489189189191,
               -0.33205369132115536
            ],
            [
               -0.33485144144144163,
               -0.33591345169585474
            ],
            [
               -0.3376539639639642,
               -0.3394416864964609
            ],
            [
               -0.3404564864864865,
               -0.3424871611118125
            ],
            [
               -0.3432590090090091,
               -0.3450162320975508
            ],
            [
               -0.34606153153153163,
               -0.34710903782906366
            ],
            [
               -0.3488640540540542,
               -0.3489227804653262
            ],
            [
               -0.35166657657657674,
               -0.35063521379023965
            ],
            [
               -0.3544690990990993,
               -0.3523874142165133
            ],
            [
               -0.3572716216216216,
               -0.3542443229979997
            ],
            [
               -0.3600741441441442,
               -0.35618472465252604
            ],
            [
               -0.36287666666666674,
               -0.3581217538202026
            ],
            [
               -0.3656791891891893,
               -0.35994446103302014
            ],
            [
               -0.36848171171171185,
               -0.36156411709240877
            ],
            [
               -0.3712842342342344,
               -0.36294812629099893
            ],
            [
               -0.37408675675675696,
               -0.3641297973071512
            ],
            [
               -0.3768892792792793,
               -0.3651917193283096
            ],
            [
               -0.37969180180180184,
               -0.36623058683018916
            ],
            [
               -0.3824943243243244,
               -0.36731830662942333
            ],
            [
               -0.38529684684684695,
               -0.3684755553849014
            ],
            [
               -0.3880993693693695,
               -0.36966915092716335
            ],
            [
               -0.39090189189189206,
               -0.3708354083954608
            ],
            [
               -0.3937044144144146,
               -0.371921427092055
            ],
            [
               -0.39650693693693695,
               -0.3729287495421192
            ],
            [
               -0.3993094594594595,
               -0.37394185679002245
            ],
            [
               -0.40211198198198206,
               -0.37512836623361434
            ],
            [
               -0.4049145045045046,
               -0.3767071676630612
            ],
            [
               -0.40771702702702717,
               -0.37889188123715567
            ],
            [
               -0.4105195495495496,
               -0.3818260971142362
            ],
            [
               -0.41332207207207217,
               -0.3855306880811079
            ],
            [
               -0.4161245945945947,
               -0.38988067669306437
            ],
            [
               -0.4189271171171173,
               -0.39462053795779595
            ],
            [
               -0.4217296396396397,
               -0.39941521959634096
            ],
            [
               -0.4245321621621623,
               -0.4039233314578151
            ],
            [
               -0.42733468468468483,
               -0.40787235624860385
            ],
            [
               -0.4301372072072073,
               -0.41111537777410345
            ],
            [
               -0.4329397297297298,
               -0.4136546494995199
            ],
            [
               -0.4357422522522524,
               -0.4156272958286058
            ],
            [
               -0.4385447747747748,
               -0.4172592857690437
            ],
            [
               -0.4413472972972974,
               -0.4188021795297646
            ],
            [
               -0.44414981981981994,
               -0.4204706600080924
            ],
            [
               -0.4469523423423425,
               -0.42239686108274166
            ],
            [
               -0.44975486486486493,
               -0.4246111180590064
            ],
            [
               -0.4525573873873875,
               -0.4270503868183336
            ],
            [
               -0.45535990990991004,
               -0.42958797029427964
            ],
            [
               -0.4581624324324325,
               -0.43207354177881685
            ],
            [
               -0.46096495495495504,
               -0.4343717206636304
            ],
            [
               -0.4637674774774776,
               -0.4363901974831925
            ],
            [
               -0.46657000000000015,
               -0.43809312343541884
            ],
            [
               -0.4693725225225226,
               -0.43950028919010187
            ],
            [
               -0.47217504504504515,
               -0.4406759695792163
            ],
            [
               -0.4749775675675677,
               -0.4417124959152795
            ],
            [
               -0.47778009009009015,
               -0.4427128847455327
            ],
            [
               -0.4805826126126127,
               -0.44377513351562037
            ],
            [
               -0.48338513513513526,
               -0.4449791936369052
            ],
            [
               -0.4861876576576578,
               -0.44637690583608536
            ],
            [
               -0.48899018018018026,
               -0.44798543460282125
            ],
            [
               -0.4917927027027028,
               -0.44978544323225067
            ],
            [
               -0.49459522522522537,
               -0.4517255800574159
            ],
            [
               -0.4973977477477478,
               -0.4537341334797681
            ],
            [
               -0.5002002702702704,
               -0.4557368428424904
            ],
            [
               -0.5030027927927929,
               -0.45767739054612433
            ],
            [
               -0.5058053153153154,
               -0.45953510007884624
            ],
            [
               -0.5086078378378379,
               -0.4613339126202516
            ],
            [
               -0.5114103603603605,
               -0.46313842081567735
            ],
            [
               -0.514212882882883,
               -0.46503637945719145
            ],
            [
               -0.5170154054054055,
               -0.4671116099532481
            ],
            [
               -0.519817927927928,
               -0.46941497485898154
            ],
            [
               -0.5226204504504506,
               -0.4719426053946322
            ],
            [
               -0.525422972972973,
               -0.4746290006686771
            ],
            [
               -0.5282254954954956,
               -0.47735825259297837
            ],
            [
               -0.5310280180180181,
               -0.4799908347097481
            ],
            [
               -0.5338305405405407,
               -0.4823981209268686
            ],
            [
               -0.5366330630630631,
               -0.48449399657272185
            ],
            [
               -0.5394355855855857,
               -0.48625371252544736
            ],
            [
               -0.5422381081081082,
               -0.48771436834591486
            ],
            [
               -0.5450406306306307,
               -0.4889576718406653
            ],
            [
               -0.5478431531531532,
               -0.49008169162991877
            ],
            [
               -0.5506456756756758,
               -0.49117197963806514
            ],
            [
               -0.5534481981981982,
               -0.4922823090678573
            ],
            [
               -0.5562507207207208,
               -0.49343134774311004
            ],
            [
               -0.5590532432432433,
               -0.49461528773315355
            ],
            [
               -0.5618557657657659,
               -0.4958301302285003
            ],
            [
               -0.5646582882882883,
               -0.4970933967227008
            ],
            [
               -0.5674608108108109,
               -0.4984550719461871
            ],
            [
               -0.5702633333333335,
               -0.4999916780781498
            ],
            [
               -0.5730658558558559,
               -0.501784076883689
            ],
            [
               -0.5758683783783785,
               -0.5038863906916764
            ],
            [
               -0.578670900900901,
               -0.5062976894305906
            ],
            [
               -0.5814734234234236,
               -0.5089480446263415
            ],
            [
               -0.584275945945946,
               -0.5117060112389157
            ],
            [
               -0.5870784684684686,
               -0.5144070776635772
            ],
            [
               -0.5898809909909911,
               -0.5168948310258322
            ],
            [
               -0.5926835135135136,
               -0.5190614432723707
            ],
            [
               -0.5954860360360361,
               -0.5208736404652778
            ],
            [
               -0.5982885585585587,
               -0.5223749416494989
            ],
            [
               -0.6010910810810811,
               -0.5236631360711481
            ],
            [
               -0.6038936036036037,
               -0.5248508197556115
            ],
            [
               -0.6066961261261262,
               -0.5260230943982727
            ],
            [
               -0.6094986486486488,
               -0.527207843678776
            ],
            [
               -0.6123011711711712,
               -0.5283697020440747
            ],
            [
               -0.6151036936936938,
               -0.5294303254347204
            ],
            [
               -0.6179062162162163,
               -0.5303078600762159
            ],
            [
               -0.6207087387387388,
               -0.5309611140355038
            ],
            [
               -0.6235112612612613,
               -0.5314216445467098
            ],
            [
               -0.6263137837837839,
               -0.5318007677344266
            ],
            [
               -0.6291163063063064,
               -0.5322671626643313
            ],
            [
               -0.6319188288288289,
               -0.5330012567083517
            ],
            [
               -0.6347213513513514,
               -0.5341411768368178
            ],
            [
               -0.637523873873874,
               -0.5357385779996999
            ],
            [
               -0.6403263963963964,
               -0.5377397369162051
            ],
            [
               -0.643128918918919,
               -0.5399988591287127
            ],
            [
               -0.6459314414414415,
               -0.5423195311618997
            ],
            [
               -0.6487339639639641,
               -0.5445105714656916
            ],
            [
               -0.6515364864864865,
               -0.5464376686359778
            ],
            [
               -0.6543390090090091,
               -0.5480539104389672
            ],
            [
               -0.6571415315315317,
               -0.549399999464246
            ],
            [
               -0.6599440540540541,
               -0.5505758440152327
            ],
            [
               -0.6627465765765767,
               -0.5516953501572465
            ],
            [
               -0.6655490990990992,
               -0.5528419259662841
            ],
            [
               -0.6683516216216216,
               -0.5540413639826558
            ],
            [
               -0.6711541441441442,
               -0.5552617130967991
            ],
            [
               -0.6739566666666668,
               -0.5564391106293018
            ],
            [
               -0.6767591891891893,
               -0.557518300847684
            ],
            [
               -0.6795617117117118,
               -0.5584905964429028
            ],
            [
               -0.6823642342342343,
               -0.5594126772208691
            ],
            [
               -0.6851667567567569,
               -0.560396758335826
            ],
            [
               -0.6879692792792793,
               -0.5615737467270964
            ],
            [
               -0.6907718018018019,
               -0.5630419418209854
            ],
            [
               -0.6935743243243244,
               -0.5648204714457065
            ],
            [
               -0.696376846846847,
               -0.5668263160742876
            ],
            [
               -0.6991793693693694,
               -0.5688863023657945
            ],
            [
               -0.701981891891892,
               -0.5707833120685903
            ],
            [
               -0.7047844144144145,
               -0.5723234206099205
            ],
            [
               -0.707586936936937,
               -0.5734022982040486
            ],
            [
               -0.7103894594594595,
               -0.5740481555303828
            ],
            [
               -0.7131919819819821,
               -0.5744254251142666
            ],
            [
               -0.7159945045045045,
               -0.5747960329726026
            ],
            [
               -0.7187970270270271,
               -0.5754492279096584
            ],
            [
               -0.7215995495495496,
               -0.5766215968630836
            ],
            [
               -0.7244020720720722,
               -0.5784323456328444
            ],
            [
               -0.7272045945945946,
               -0.580853901285208
            ],
            [
               -0.7300071171171172,
               -0.5837260992409447
            ],
            [
               -0.7328096396396397,
               -0.5868077424449343
            ],
            [
               -0.7356121621621622,
               -0.58984719495194
            ],
            [
               -0.7384146846846847,
               -0.5926480913685658
            ],
            [
               -0.7412172072072073,
               -0.5951090704323018
            ],
            [
               -0.7440197297297299,
               -0.5972265482114848
            ],
            [
               -0.7468222522522523,
               -0.5990632249340488
            ],
            [
               -0.7496247747747748,
               -0.6006973138826291
            ],
            [
               -0.7524272972972974,
               -0.6021739723912839
            ],
            [
               -0.7552298198198198,
               -0.6034788114185027
            ],
            [
               -0.7580323423423424,
               -0.6045443188827488
            ],
            [
               -0.760834864864865,
               -0.6052869190869837
            ],
            [
               -0.7636373873873875,
               -0.6056600610115902
            ],
            [
               -0.76643990990991,
               -0.6057017655441526
            ],
            [
               -0.7692424324324325,
               -0.6055561124531478
            ],
            [
               -0.7720449549549551,
               -0.6054569524151847
            ],
            [
               -0.7748474774774775,
               -0.6056755998437771
            ],
            [
               -0.7776500000000001,
               -0.6064475823784977
            ],
            [
               -0.7804525225225226,
               -0.6079018748567881
            ],
            [
               -0.7832550450450451,
               -0.61001634329147
            ],
            [
               -0.7860575675675676,
               -0.6126151295715592
            ],
            [
               -0.7888600900900902,
               -0.6154101274644258
            ],
            [
               -0.7916626126126127,
               -0.6180742314040625
            ],
            [
               -0.7944651351351352,
               -0.6203237005953072
            ],
            [
               -0.7972676576576577,
               -0.6219843349582006
            ],
            [
               -0.8000701801801803,
               -0.6230220579416282
            ],
            [
               -0.8028727027027027,
               -0.6235307999493026
            ],
            [
               -0.8056752252252253,
               -0.6236849171376927
            ],
            [
               -0.8084777477477478,
               -0.6236747549886025
            ],
            [
               -0.8112802702702704,
               -0.6236484941664858
            ],
            [
               -0.8140827927927928,
               -0.6236797043050116
            ],
            [
               -0.8168853153153154,
               -0.6237696286437528
            ],
            [
               -0.8196878378378379,
               -0.6238800206518238
            ],
            [
               -0.8224903603603604,
               -0.6239811588778423
            ],
            [
               -0.8252928828828829,
               -0.6240944633804156
            ],
            [
               -0.8280954054054055,
               -0.6243116756713508
            ],
            [
               -0.8308979279279279,
               -0.6247817672852083
            ],
            [
               -0.8337004504504505,
               -0.6256691415152934
            ],
            [
               -0.836502972972973,
               -0.62709771807554
            ],
            [
               -0.8393054954954956,
               -0.6291011359775401
            ],
            [
               -0.842108018018018,
               -0.6315975729707319
            ],
            [
               -0.8449105405405406,
               -0.6343992529043447
            ],
            [
               -0.8477130630630632,
               -0.6372546910540843
            ],
            [
               -0.8505155855855856,
               -0.6399104551432939
            ],
            [
               -0.8533181081081082,
               -0.6421726998446183
            ],
            [
               -0.8561206306306307,
               -0.6439491911088744
            ],
            [
               -0.8589231531531533,
               -0.6452596544217202
            ],
            [
               -0.8617256756756757,
               -0.6462133615808953
            ],
            [
               -0.8645281981981983,
               -0.6469638673203028
            ],
            [
               -0.8673307207207208,
               -0.647657819871077
            ],
            [
               -0.8701332432432433,
               -0.6483954554134189
            ],
            [
               -0.8729357657657658,
               -0.6492147711500922
            ],
            [
               -0.8757382882882884,
               -0.6501017760047334
            ],
            [
               -0.8785408108108108,
               -0.6510193417529483
            ],
            [
               -0.8813433333333334,
               -0.6519406968047196
            ],
            [
               -0.8841458558558559,
               -0.6528728083019343
            ],
            [
               -0.8869483783783785,
               -0.6538598676124208
            ],
            [
               -0.8897509009009009,
               -0.6549657266892304
            ],
            [
               -0.8925534234234235,
               -0.6562429809362659
            ],
            [
               -0.895355945945946,
               -0.657702000148121
            ],
            [
               -0.8981584684684685,
               -0.6592934224889407
            ],
            [
               -0.900960990990991,
               -0.6609124116852234
            ],
            [
               -0.9037635135135136,
               -0.6624244080841643
            ],
            [
               -0.9065660360360361,
               -0.6637035518337578
            ],
            [
               -0.9093685585585587,
               -0.6646697866798194
            ],
            [
               -0.9121710810810811,
               -0.6653109233436787
            ],
            [
               -0.9149736036036036,
               -0.6656815995021728
            ],
            [
               -0.9177761261261261,
               -0.6658799608973718
            ],
            [
               -0.9205786486486487,
               -0.6660115562091479
            ],
            [
               -0.9233811711711712,
               -0.666154967959029
            ],
            [
               -0.9261836936936938,
               -0.6663430308990419
            ],
            [
               -0.9289862162162162,
               -0.6665672405860962
            ],
            [
               -0.9317887387387388,
               -0.6668034390382125
            ],
            [
               -0.9345912612612612,
               -0.6670477447318766
            ],
            [
               -0.9373937837837838,
               -0.6673466113161172
            ],
            [
               -0.9401963063063064,
               -0.6678060673212612
            ],
            [
               -0.9429988288288289,
               -0.668572493365582
            ],
            [
               -0.9458013513513515,
               -0.6697882444875365
            ],
            [
               -0.9486038738738739,
               -0.6715360086739013
            ],
            [
               -0.9514063963963965,
               -0.6737919216738439
            ],
            [
               -0.9542089189189189,
               -0.6764065054228017
            ],
            [
               -0.9570114414414415,
               -0.6791243383380617
            ],
            [
               -0.959813963963964,
               -0.6816405338915507
            ],
            [
               -0.9626164864864866,
               -0.683678974314851
            ],
            [
               -0.9654190090090091,
               -0.6850685184530667
            ],
            [
               -0.9682215315315316,
               -0.6857924149742383
            ],
            [
               -0.9710240540540541,
               -0.6859936340720388
            ],
            [
               -0.9738265765765766,
               -0.6859325546911651
            ],
            [
               -0.9766290990990991,
               -0.685908921044739
            ],
            [
               -0.9794316216216217,
               -0.6861719767452812
            ],
            [
               -0.9822341441441442,
               -0.68684702833689
            ],
            [
               -0.9850366666666668,
               -0.6879017519157992
            ],
            [
               -0.9878391891891892,
               -0.6891628527549182
            ],
            [
               -0.9906417117117118,
               -0.69037739953793
            ],
            [
               -0.9934442342342342,
               -0.6912987156056818
            ],
            [
               -0.9962467567567568,
               -0.6917689481975077
            ],
            [
               -0.9990492792792793,
               -0.6917719204178652
            ],
            [
               -1.0018518018018019,
               -0.6914400282285666
            ],
            [
               -1.0046543243243244,
               -0.6910142733273937
            ],
            [
               -1.0074568468468468,
               -0.6907718060609597
            ],
            [
               -1.0102593693693693,
               -0.6909454625259509
            ],
            [
               -1.0130618918918919,
               -0.6916614328572548
            ],
            [
               -1.0158644144144144,
               -0.6929140538192706
            ],
            [
               -1.018666936936937,
               -0.6945834511829894
            ],
            [
               -1.0214694594594596,
               -0.6964870755017794
            ],
            [
               -1.024271981981982,
               -0.6984451576977906
            ],
            [
               -1.0270745045045047,
               -0.7003364392940111
            ],
            [
               -1.029877027027027,
               -0.7021252403818243
            ],
            [
               -1.0326795495495495,
               -0.7038521023429762
            ],
            [
               -1.035482072072072,
               -0.7055937550670783
            ],
            [
               -1.0382845945945947,
               -0.7074091674008275
            ],
            [
               -1.0410871171171172,
               -0.7092931056712349
            ],
            [
               -1.0438896396396395,
               -0.7111554442453633
            ],
            [
               -1.046692162162162,
               -0.7128347568451362
            ],
            [
               -1.0494946846846847,
               -0.7141420737307382
            ],
            [
               -1.0522972072072072,
               -0.7149196920069998
            ],
            [
               -1.0550997297297298,
               -0.7150944728639533
            ],
            [
               -1.0579022522522523,
               -0.7147070005204519
            ],
            [
               -1.0607047747747749,
               -0.7139064943705482
            ],
            [
               -1.0635072972972974,
               -0.7129133120854526
            ],
            [
               -1.06630981981982,
               -0.7119619478094177
            ],
            [
               -1.0691123423423423,
               -0.7112437031519886
            ],
            [
               -1.0719148648648649,
               -0.7108675649466586
            ],
            [
               -1.0747173873873874,
               -0.710850656680349
            ],
            [
               -1.07751990990991,
               -0.711138669159834
            ],
            [
               -1.0803224324324325,
               -0.7116459662304414
            ],
            [
               -1.0831249549549549,
               -0.7122984882317369
            ],
            [
               -1.0859274774774774,
               -0.713062461782084
            ],
            [
               -1.08873,
               -0.7139482051718179
            ],
            [
               -1.0915325225225225,
               -0.7149885868334944
            ],
            [
               -1.094335045045045,
               -0.71620208809469
            ],
            [
               -1.0971375675675676,
               -0.7175570325160403
            ],
            [
               -1.0999400900900902,
               -0.7189538389526069
            ],
            [
               -1.1027426126126127,
               -0.7202358995759284
            ],
            [
               -1.1055451351351353,
               -0.7212290417114923
            ],
            [
               -1.1083476576576576,
               -0.7217983072158329
            ],
            [
               -1.1111501801801802,
               -0.7219030711788555
            ],
            [
               -1.1139527027027027,
               -0.7216302533264679
            ],
            [
               -1.1167552252252253,
               -0.7211912613909706
            ],
            [
               -1.1195577477477479,
               -0.7208795572842936
            ],
            [
               -1.1223602702702702,
               -0.7209986579693191
            ],
            [
               -1.1251627927927927,
               -0.7217806263903448
            ],
            [
               -1.1279653153153153,
               -0.7233191606470286
            ],
            [
               -1.1307678378378379,
               -0.7255377736483172
            ],
            [
               -1.1335703603603604,
               -0.72820333421978
            ],
            [
               -1.136372882882883,
               -0.7309816636794891
            ],
            [
               -1.1391754054054055,
               -0.7335192962236017
            ],
            [
               -1.141977927927928,
               -0.7355279157911935
            ],
            [
               -1.1447804504504504,
               -0.7368477160139465
            ],
            [
               -1.147582972972973,
               -0.7374729348843827
            ],
            [
               -1.1503854954954955,
               -0.737534703474747
            ],
            [
               -1.153188018018018,
               -0.7372492342363886
            ],
            [
               -1.1559905405405406,
               -0.7368491823521521
            ],
            [
               -1.1587930630630632,
               -0.7365198007154008
            ],
            [
               -1.1615955855855855,
               -0.7363583776500043
            ],
            [
               -1.164398108108108,
               -0.736366751853604
            ],
            [
               -1.1672006306306306,
               -0.7364755130795467
            ],
            [
               -1.1700031531531532,
               -0.7365885332912323
            ],
            [
               -1.1728056756756757,
               -0.7366308508529328
            ],
            [
               -1.1756081981981983,
               -0.7365831926670375
            ],
            [
               -1.1784107207207208,
               -0.736492114903851
            ],
            [
               -1.1812132432432432,
               -0.7364536838176124
            ],
            [
               -1.1840157657657657,
               -0.7365776903680378
            ],
            [
               -1.1868182882882883,
               -0.736945626022911
            ],
            [
               -1.1896208108108108,
               -0.7375771762018765
            ],
            [
               -1.1924233333333334,
               -0.7384165914250751
            ],
            [
               -1.195225855855856,
               -0.7393433676271653
            ],
            [
               -1.1980283783783783,
               -0.7402036565495282
            ],
            [
               -1.2008309009009008,
               -0.7408523757147794
            ],
            [
               -1.2036334234234234,
               -0.7411930576215439
            ],
            [
               -1.206435945945946,
               -0.7412037665733217
            ],
            [
               -1.2092384684684685,
               -0.7409422195481908
            ],
            [
               -1.212040990990991,
               -0.7405298120486001
            ],
            [
               -1.2148435135135136,
               -0.7401203971458673
            ],
            [
               -1.2176460360360362,
               -0.7398635419439107
            ],
            [
               -1.2204485585585585,
               -0.7398726190899377
            ],
            [
               -1.223251081081081,
               -0.7402056177813433
            ],
            [
               -1.2260536036036036,
               -0.7408620662502332
            ],
            [
               -1.2288561261261262,
               -0.7417945359682456
            ],
            [
               -1.2316586486486487,
               -0.7429293764139666
            ],
            [
               -1.2344611711711713,
               -0.7441895984310393
            ],
            [
               -1.2372636936936936,
               -0.7455133900531186
            ],
            [
               -1.2400662162162162,
               -0.7468640769219276
            ],
            [
               -1.2428687387387387,
               -0.7482304377948127
            ],
            [
               -1.2456712612612613,
               -0.749619098010418
            ],
            [
               -1.2484737837837838,
               -0.7510424856746178
            ],
            [
               -1.2512763063063064,
               -0.7525062720473235
            ],
            [
               -1.254078828828829,
               -0.7539995375044823
            ],
            [
               -1.2568813513513515,
               -0.7554896203577569
            ],
            [
               -1.2596838738738738,
               -0.7569222774649651
            ],
            [
               -1.2624863963963964,
               -0.7582267942556816
            ],
            [
               -1.265288918918919,
               -0.7593251227431498
            ],
            [
               -1.2680914414414415,
               -0.7601438470079748
            ],
            [
               -1.270893963963964,
               -0.7606275267885997
            ],
            [
               -1.2736964864864866,
               -0.760751586216592
            ],
            [
               -1.276499009009009,
               -0.7605324418903533
            ],
            [
               -1.2793015315315315,
               -0.7600322671327264
            ],
            [
               -1.282104054054054,
               -0.7593560355578782
            ],
            [
               -1.2849065765765766,
               -0.7586395560731162
            ],
            [
               -1.2877090990990991,
               -0.7580291083223936
            ],
            [
               -1.2905116216216217,
               -0.7576556522076797
            ],
            [
               -1.2933141441441443,
               -0.7576087468163981
            ],
            [
               -1.2961166666666666,
               -0.757916488733597
            ],
            [
               -1.2989191891891891,
               -0.7585373478039049
            ],
            [
               -1.3017217117117117,
               -0.7593675450976152
            ],
            [
               -1.3045242342342342,
               -0.7602639546026233
            ],
            [
               -1.3073267567567568,
               -0.7610783128829851
            ],
            [
               -1.3101292792792794,
               -0.7616949807838321
            ],
            [
               -1.312931801801802,
               -0.7620627508145588
            ],
            [
               -1.3157343243243242,
               -0.7622119385259934
            ],
            [
               -1.3185368468468468,
               -0.7622512528753107
            ],
            [
               -1.3213393693693694,
               -0.7623439763550012
            ],
            [
               -1.324141891891892,
               -0.7626684886162252
            ],
            [
               -1.3269444144144145,
               -0.763372606921899
            ],
            [
               -1.329746936936937,
               -0.7645332895158564
            ],
            [
               -1.3325494594594596,
               -0.7661322730989636
            ],
            [
               -1.335351981981982,
               -0.7680543575613061
            ],
            [
               -1.3381545045045045,
               -0.7701092968330151
            ],
            [
               -1.340957027027027,
               -0.7720721469101853
            ],
            [
               -1.3437595495495496,
               -0.7737321251742644
            ],
            [
               -1.3465620720720721,
               -0.7749378608494153
            ],
            [
               -1.3493645945945947,
               -0.7756279497963116
            ],
            [
               -1.352167117117117,
               -0.7758396619301985
            ],
            [
               -1.3549696396396396,
               -0.7756943830057516
            ],
            [
               -1.3577721621621621,
               -0.7753643247333607
            ],
            [
               -1.3605746846846847,
               -0.7750296049082203
            ],
            [
               -1.3633772072072072,
               -0.7748368055126188
            ],
            [
               -1.3661797297297298,
               -0.7748691278876826
            ],
            [
               -1.3689822522522523,
               -0.7751346848318013
            ],
            [
               -1.3717847747747747,
               -0.7755743957124142
            ],
            [
               -1.3745872972972972,
               -0.7760858303427118
            ],
            [
               -1.3773898198198198,
               -0.7765555560374338
            ],
            [
               -1.3801923423423423,
               -0.7768910004946494
            ],
            [
               -1.382994864864865,
               -0.7770437859763082
            ],
            [
               -1.3857973873873874,
               -0.7770194486758983
            ],
            [
               -1.38859990990991,
               -0.7768724454103908
            ],
            [
               -1.3914024324324323,
               -0.7766891901985805
            ],
            [
               -1.394204954954955,
               -0.7765645422762831
            ],
            [
               -1.3970074774774774,
               -0.776578112031032
            ],
            [
               -1.39981,
               -0.7767759495028801
            ]
         ]
      }
   ]
}
