# Supplementary material for: Isolation of a planar π-aromatic Bi5− ring in a cobalt-based inverse-sandwich-type complex
Source: Nat Chem. 2025 Jan 20;17(4):547–55. doi: 10.1038/s41557-024-01713-8 (PMC11964920; doi:10.1038/s41557-024-01713-8)
Supplement: Supplementary file 4 — Original magnetic data of compound 1 and origin file of Fig. 3. [file 41557_2024_1713_MOESM4_ESM.zip › sr_and_T/36.csv]

comment	corrected Loops
temperature	1.5
sr	0.064
angle	0
trans	0
B	M
-1.3999	-0.780816204985743
-1.3970974874874873	-0.7804870787205465
-1.394294974974975	-0.779958218347113
-1.3914924624624623	-0.7792860700433342
-1.3886899499499499	-0.7785467286781167
-1.3858874374374373	-0.7778157908716226
-1.3830849249249249	-0.7771552406243933
-1.3802824124124122	-0.7766085749796385
-1.3774798998998998	-0.7762009481464507
-1.3746773873873872	-0.7759392928426783
-1.3718748748748748	-0.7758088607706344
-1.3690723623623622	-0.7757664848662662
-1.3662698498498498	-0.7757350132238454
-1.3634673373373372	-0.7756054990118157
-1.3606648248248248	-0.7752523996341647
-1.3578623123123121	-0.7745623427484991
-1.3550597997997997	-0.7734706645696581
-1.3522572872872871	-0.7719945931236876
-1.3494547747747747	-0.7702501916769027
-1.346652262262262	-0.7684433285646195
-1.3438497497497497	-0.7668324450632802
-1.341047237237237	-0.7656703770921021
-1.3382447247247247	-0.7651405565729144
-1.335442212212212	-0.7653064232508804
-1.3326396996996996	-0.7660901467286645
-1.329837187187187	-0.7672883323463444
-1.3270346746746746	-0.7686209352688187
-1.324232162162162	-0.7697990407533883
-1.3214296496496496	-0.7705912235547863
-1.318627137137137	-0.7708690555282867
-1.3158246246246246	-0.7706197559352848
-1.313022112112112	-0.769925355463996
-1.3102195995995995	-0.7689189866971056
-1.307417087087087	-0.7677359578471259
-1.3046145745745745	-0.7664775881203867
-1.301812062062062	-0.7651993633390031
-1.2990095495495495	-0.7639243395732545
-1.2962070370370369	-0.7626720379102798
-1.2934045245245245	-0.7614865591859148
-1.2906020120120119	-0.7604479704171747
-1.2877994994994995	-0.7596582127244544
-1.2849969869869868	-0.7592041668654885
-1.2821944744744744	-0.7591116224114596
-1.2793919619619618	-0.7593101516330312
-1.2765894494494494	-0.7596273712043433
-1.2737869369369368	-0.7598217409526224
-1.2709844244244244	-0.7596489051930466
-1.2681819119119118	-0.7589427085064142
-1.2653793993993994	-0.7576837614134966
-1.2625768868868867	-0.7560294100818659
-1.2597743743743743	-0.7542896138594017
-1.2569718618618617	-0.7528504622064451
-1.2541693493493493	-0.7520651800919762
-1.2513668368368367	-0.7521451184201364
-1.2485643243243243	-0.7530856265171249
-1.2457618118118117	-0.7546524425864163
-1.2429592992992993	-0.7564359105524308
-1.2401567867867866	-0.7579587872228215
-1.2373542742742742	-0.7588058130192759
-1.2345517617617616	-0.7587356184778413
-1.2317492492492492	-0.7577407044865139
-1.2289467367367366	-0.7560376521716579
-1.2261442242242242	-0.7539920256051165
-1.2233417117117116	-0.752003206917012
-1.2205391991991992	-0.7503867020023252
-1.2177366866866866	-0.7492911948549288
-1.2149341741741742	-0.748675010612103
-1.2121316616616615	-0.74834609000174
-1.2093291491491491	-0.7480481855885588
-1.2065266366366365	-0.7475610860210549
-1.203724124124124	-0.7467792582444568
-1.2009216116116115	-0.7457423221301862
-1.198119099099099	-0.7446088418785477
-1.1953165865865865	-0.743585516457695
-1.192514074074074	-0.7428396553496595
-1.1897115615615614	-0.742428298121677
-1.186909049049049	-0.7422706667364578
-1.1841065365365364	-0.7421743589957843
-1.181304024024024	-0.7419057423009421
-1.1785015115115114	-0.7412786053528895
-1.175698998998999	-0.7402281809992857
-1.1728964864864864	-0.7388426634504219
-1.170093973973974	-0.7373395106676486
-1.1672914614614613	-0.7359937088026078
-1.164488948948949	-0.7350426482597325
-1.1616864364364363	-0.7346010446767832
-1.158883923923924	-0.7346162527860336
-1.1560814114114113	-0.7348804147126347
-1.153278898898899	-0.7350960580246733
-1.1504763863863863	-0.7349730220316217
-1.1476738738738739	-0.7343235691903047
-1.1448713613613613	-0.733123124100608
-1.1420688488488488	-0.7315160595195336
-1.1392663363363362	-0.7297650794121837
-1.1364638238238238	-0.7281622849802263
-1.1336613113113112	-0.7269330864885075
-1.1308587987987986	-0.7261661867767353
-1.1280562862862862	-0.7257932639054385
-1.1252537737737738	-0.7256241877980636
-1.1224512612612612	-0.725423953782496
-1.1196487487487485	-0.7250029532121696
-1.1168462362362361	-0.7242878334476976
-1.1140437237237237	-0.7233474981836221
-1.111241211211211	-0.7223651055493143
-1.1084386986986985	-0.7215664095965328
-1.105636186186186	-0.7211305411684206
-1.1028336736736737	-0.7211157684847911
-1.100031161161161	-0.721427651748715
-1.0972286486486484	-0.7218421270106219
-1.094426136136136	-0.7220766609733995
-1.0916236236236236	-0.7218855157917672
-1.088821111111111	-0.7211463355651759
-1.0860185985985984	-0.7199077960275264
-1.083216086086086	-0.718381073446309
-1.0804135735735736	-0.7168768935300729
-1.077611061061061	-0.715708383915491
-1.0748085485485483	-0.7150915742391637
-1.072006036036036	-0.7150762576741687
-1.0692035235235235	-0.7155298373437595
-1.066401011011011	-0.7161792361023467
-1.0635984984984983	-0.7166969168712654
-1.060795985985986	-0.7168029051514406
-1.0579934734734735	-0.7163500249408505
-1.0551909609609609	-0.7153656842729983
-1.0523884484484483	-0.7140381779355054
-1.0495859359359359	-0.712653560510057
-1.0467834234234235	-0.711504653949812
-1.0439809109109108	-0.7108017293377835
-1.0411783983983982	-0.7106125587172283
-1.0383758858858858	-0.7108489116866623
-1.0355733733733734	-0.7113010455447681
-1.0327708608608608	-0.7117065913941023
-1.0299683483483482	-0.7118303448466621
-1.0271658358358358	-0.7115296999404632
-1.0243633233233234	-0.7107868538289595
-1.0215608108108107	-0.7097008204001243
-1.0187582982982981	-0.7084454613060263
-1.0159557857857857	-0.7072098115174719
-1.0131532732732733	-0.7061409381946953
-1.0103507607607607	-0.7053066745462651
-1.007548248248248	-0.7046873885649823
-1.0047457357357357	-0.7041956623486987
-1.0019432232232233	-0.703713957033477
-0.9991407107107106	-0.703135769106469
-0.9963381981981981	-0.7023965061713866
-0.9935356856856856	-0.7014854985677095
-0.9907331731731731	-0.7004379730018642
-0.9879306606606606	-0.6993126926924158
-0.9851281481481481	-0.6981650518491322
-0.9823256356356356	-0.6970256533712873
-0.9795231231231231	-0.6958911939174899
-0.9767206106106106	-0.6947293667448149
-0.973918098098098	-0.6934944748938288
-0.9711155855855855	-0.6921472365807804
-0.968313073073073	-0.6906717106807805
-0.9655105605605605	-0.689084171994099
-0.962708048048048	-0.6874320878779294
-0.9599055355355355	-0.6857847131128951
-0.957103023023023	-0.6842190649408655
-0.9543005105105105	-0.682805611867803
-0.951497997997998	-0.6815970729326981
-0.9486954854854854	-0.6806219740139821
-0.9458929729729728	-0.6798828993719388
-0.9430904604604604	-0.6793583445776521
-0.9402879479479478	-0.6790069054837358
-0.9374854354354354	-0.6787729618104696
-0.9346829229229228	-0.6785935249839328
-0.9318804104104104	-0.6784060648664219
-0.9290778978978977	-0.6781567545999558
-0.9262753853853853	-0.677807897362998
-0.9234728728728727	-0.6773427954474909
-0.9206703603603603	-0.6767664546861587
-0.9178678478478477	-0.676101472651528
-0.9150653353353353	-0.6753800013321043
-0.9122628228228227	-0.6746342030356376
-0.9094603103103103	-0.6738884129661598
-0.9066577977977976	-0.6731557811226634
-0.9038552852852852	-0.6724404776566928
-0.9010527727727726	-0.6717441657936642
-0.8982502602602602	-0.6710733279004408
-0.8954477477477477	-0.670443152477624
-0.8926452352352352	-0.6698746310418751
-0.8898427227227227	-0.6693841474030788
-0.8870402102102102	-0.668968298088384
-0.8842376976976977	-0.6685896197549581
-0.8814351851851852	-0.668170000803118
-0.8786326726726726	-0.6675970703401635
-0.8758301601601601	-0.6667449748658796
-0.8730276476476476	-0.6655058280373343
-0.8702251351351351	-0.6638235320523092
-0.8674226226226226	-0.6617194037178655
-0.8646201101101101	-0.6593002027253771
-0.8618175975975975	-0.65674371117012
-0.859015085085085	-0.6542636774583221
-0.8562125725725724	-0.6520625818500121
-0.8534100600600599	-0.6502850294786582
-0.8506075475475474	-0.6489850211781236
-0.8478050350350349	-0.6481165605523092
-0.8450025225225224	-0.647550146270921
-0.8422000100100099	-0.6471098991505806
-0.8393974974974974	-0.6466199669157391
-0.8365949849849849	-0.6459464703776105
-0.8337924724724723	-0.6450233625636514
-0.8309899599599598	-0.643856369555492
-0.8281874474474473	-0.6425065904597123
-0.8253849349349348	-0.6410617392922908
-0.8225824224224223	-0.6396062074092856
-0.8197799099099098	-0.6382001151716947
-0.8169773973973973	-0.6368728781614723
-0.8141748848848848	-0.6356304544451639
-0.8113723723723723	-0.6344698994595139
-0.8085698598598597	-0.6333923162068027
-0.8057673473473472	-0.6324067347971396
-0.8029648348348347	-0.6315222740479474
-0.8001623223223222	-0.630732128652691
-0.7973598098098097	-0.6299978555970198
-0.7945572972972972	-0.629243864520703
-0.7917547847847847	-0.6283690185492263
-0.7889522722722722	-0.6272756494794274
-0.7861497597597596	-0.6259084508183723
-0.7833472472472471	-0.6242897211661467
-0.7805447347347346	-0.622535947684099
-0.7777422222222221	-0.6208449165820411
-0.7749397097097096	-0.619451531973497
-0.7721371971971971	-0.6185615417010784
-0.7693346846846846	-0.618281615640834
-0.7665321721721721	-0.6185681890445063
-0.7637296596596596	-0.6192142276563755
-0.760927147147147	-0.6198830174515528
-0.7581246346346345	-0.6201840333526909
-0.755322122122122	-0.6197722600787627
-0.7525196096096095	-0.6184435441385254
-0.749717097097097	-0.61619780821652
-0.7469145845845845	-0.6132499383363934
-0.744112072072072	-0.6099827378922777
-0.7413095595595595	-0.6068532074245847
-0.738507047047047	-0.604277376551219
-0.7357045345345344	-0.6025256062525293
-0.7329020220220219	-0.6016575347222752
-0.7300995095095094	-0.6015144249833932
-0.7272969969969969	-0.601770048781576
-0.7244944844844844	-0.602024465506902
-0.7216919719719719	-0.601913176529224
-0.7188894594594594	-0.6012006166633495
-0.7160869469469469	-0.5998326132096423
-0.7132844344344343	-0.5979353037005168
-0.7104819219219218	-0.5957639458751249
-0.7076794094094093	-0.5936192025197
-0.7048768968968968	-0.5917567364727954
-0.7020743843843843	-0.5903162006173943
-0.6992718718718718	-0.5892883809952221
-0.6964693593593593	-0.5885270234696651
-0.6936668468468468	-0.587798699699678
-0.6908643343343343	-0.5868538778038834
-0.6880618218218217	-0.5854978681355962
-0.6852593093093092	-0.5836422860021
-0.6824567967967967	-0.5813248888842493
-0.6796542842842842	-0.57869546335266
-0.6768517717717717	-0.5759747502035
-0.6740492592592592	-0.5733996311264766
-0.6712467467467467	-0.5711696262199712
-0.6684442342342342	-0.5694073149346857
-0.6656417217217216	-0.5681399533777423
-0.6628392092092091	-0.5673032857576299
-0.6600366966966966	-0.5667632095241808
-0.6572341841841841	-0.5663477775092143
-0.6544316716716716	-0.5658813416056181
-0.6516291591591591	-0.5652140034123372
-0.6488266466466466	-0.5642420254147529
-0.6460241341341341	-0.5629175184893414
-0.6432216216216216	-0.5612478865563029
-0.640419109109109	-0.5592869176227122
-0.6376165965965965	-0.5571201450155117
-0.634814084084084	-0.5548473957739137
-0.6320115715715715	-0.5525654779989226
-0.629209059059059	-0.5503537629433064
-0.6264065465465465	-0.5482648899593081
-0.623604034034034	-0.5463218626108521
-0.6208015215215215	-0.5445214587869889
-0.617999009009009	-0.5428424135064254
-0.6151964964964964	-0.541255684915859
-0.6123939839839839	-0.5397337167565919
-0.6095914714714714	-0.5382561913060864
-0.6067889589589589	-0.5368111969123575
-0.6039864464464464	-0.5353925253234064
-0.6011839339339339	-0.5339952791267424
-0.5983814214214214	-0.5326124963603591
-0.5955789089089089	-0.5312348234271471
-0.5927763963963963	-0.5298536233583733
-0.5899738838838838	-0.5284659748764207
-0.5871713713713713	-0.5270786709584756
-0.5843688588588588	-0.5257082623751625
-0.5815663463463463	-0.5243756087697624
-0.5787638338338338	-0.5230958477324725
-0.5759613213213213	-0.5218671962065404
-0.5731588088088088	-0.5206634209560654
-0.5703562962962963	-0.5194343305899396
-0.5675537837837837	-0.5181161357635153
-0.5647512712712712	-0.516649735946664
-0.5619487587587587	-0.5150013161370488
-0.5591462462462462	-0.5131776310641962
-0.5563437337337337	-0.5112291114305012
-0.5535412212212212	-0.5092375689590904
-0.5507387087087087	-0.5072907791496388
-0.5479361961961962	-0.5054516730751724
-0.5451336836836836	-0.5037331243304872
-0.5423311711711711	-0.5020888021894798
-0.5395286586586586	-0.5004259617930129
-0.5367261461461461	-0.49863856792933897
-0.5339236336336336	-0.49665125132716686
-0.5311211211211211	-0.4944591767458721
-0.5283186086086086	-0.4921482733780704
-0.5255160960960961	-0.48988524266992867
-0.5227135835835836	-0.48787615948307855
-0.519911071071071	-0.4863034341285016
-0.5171085585585585	-0.4852596754492224
-0.514306046046046	-0.48470028078155986
-0.5115035335335335	-0.4844327082643372
-0.508701021021021	-0.4841500554890675
-0.5058985085085085	-0.4835027717067521
-0.503095995995996	-0.48218948383470545
-0.5002934834834833	-0.4800404145131269
-0.49749097097097084	-0.4770675673756482
-0.4946884584584583	-0.47346499102571243
-0.4918859459459458	-0.46955741311341265
-0.4890834334334333	-0.46571167385763207
-0.4862809209209208	-0.46223741031434945
-0.4834784084084083	-0.45930725289411284
-0.48067589589589577	-0.4569209074892851
-0.47787338338338325	-0.45492362072114884
-0.47507087087087074	-0.4530720842202916
-0.47226835835835823	-0.4511255345666893
-0.4694658458458457	-0.4489317425597387
-0.4666633333333332	-0.4464795052098745
-0.4638608208208207	-0.44390058710944497
-0.4610583083083082	-0.44142106573312784
-0.4582557957957957	-0.4392790379162214
-0.45545328328328316	-0.437636928550658
-0.45265077077077065	-0.43651839934747766
-0.44984825825825814	-0.43579148919951943
-0.4470457457457456	-0.435203962045801
-0.4442432332332331	-0.43445920278598665
-0.4414407207207206	-0.4333073660909958
-0.4386382082082081	-0.43162145519227385
-0.4358356956956956	-0.42943325123584825
-0.43303318318318307	-0.4269176835610819
-0.43023067067067056	-0.4243316168147759
-0.42742815815815804	-0.4219281836626437
-0.42462564564564553	-0.4198755748255916
-0.421823133133133	-0.4182070471008041
-0.4190206206206205	-0.41681769895796333
-0.416218108108108	-0.415507276024434
-0.4134155955955955	-0.4140525952807112
-0.410613083083083	-0.41228352649206285
-0.40781057057057046	-0.4101360945421127
-0.40500805805805795	-0.4076651481498234
-0.40220554554554544	-0.4050139224850396
-0.39940303303303293	-0.40235337458574255
-0.3966005205205205	-0.39981486802453897
-0.3937980080080079	-0.3974418519563004
-0.3909954954954955	-0.3951789135546447
-0.3881929829829829	-0.39290258706276454
-0.3853904704704705	-0.3904825754475358
-0.38258795795795786	-0.38785021844485373
-0.37978544544544546	-0.3850474203641127
-0.37698293293293283	-0.3822352768880291
-0.37418042042042043	-0.3796553821701704
-0.3713779079079078	-0.3775535983908283
-0.3685753953953954	-0.37609013630586346
-0.3657728828828828	-0.37526618390232364
-0.3629703703703704	-0.3748936357867734
-0.36016785785785776	-0.3746217024226603
-0.35736534534534536	-0.37401636506889296
-0.35456283283283274	-0.37267155785052614
-0.35176032032032034	-0.37032017499566655
-0.3489578078078077	-0.36691205736792704
-0.3461552952952953	-0.36263536602035334
-0.3433527827827827	-0.3578742930180882
-0.3405502702702703	-0.35311469924775357
-0.33774775775775767	-0.34882423551892466
-0.33494524524524527	-0.34534030003024047
-0.33214273273273265	-0.3427959760629566
-0.32934022022022025	-0.34110219245591633
-0.3265377077077076	-0.3399876855359667
-0.323735195195195	-0.3390821168771224
-0.3209326826826826	-0.3380167091428935
-0.31813017017017	-0.3365139214668745
-0.3153276576576576	-0.33444325365304806
-0.31252514514514496	-0.3318319396748939
-0.30972263263263256	-0.32883309584683135
-0.30692012012011993	-0.3256655485638075
-0.30411760760760753	-0.32254583782659535
-0.3013150950950949	-0.3196324768239647
-0.2985125825825825	-0.3169963056937461
-0.2957100700700699	-0.3146212478059627
-0.2929075575575575	-0.3124302136279841
-0.29010504504504486	-0.31032418377789284
-0.28730253253253246	-0.30822030165035547
-0.28450002002001984	-0.3060771909546718
-0.28169750750750744	-0.3039013473817591
-0.2788949949949948	-0.30173518702295427
-0.2760924824824824	-0.29963298024402574
-0.2732899699699698	-0.2976339120588885
-0.2704874574574574	-0.29574136001205037
-0.26768494494494477	-0.2939146585242242
-0.26488243243243237	-0.29207531931651143
-0.26207991991991975	-0.290125324790233
-0.25927740740740735	-0.28797190388569055
-0.2564748948948947	-0.2855518186256755
-0.2536723823823823	-0.2828487219323658
-0.2508698698698697	-0.2798992009530531
-0.2480673573573573	-0.27678603509437766
-0.24526484484484468	-0.27362026024941943
-0.24246233233233228	-0.2705162191819003
-0.23965981981981965	-0.2675654293355778
-0.23685730730730725	-0.26481551993175656
-0.23405479479479463	-0.26225956178938487
-0.23125228228228223	-0.2598389215088891
-0.2284497697697696	-0.2574596515433496
-0.2256472572572572	-0.2550189840483428
-0.22284474474474458	-0.2524355463050989
-0.22004223223223218	-0.24967532274031112
-0.21723971971971956	-0.2467658100563011
-0.21443720720720716	-0.2437934311080947
-0.21163469469469454	-0.24088362747852704
-0.20883218218218214	-0.23816805116278877
-0.2060296696696695	-0.23574745710836736
-0.2032271571571571	-0.23366085374285328
-0.2004246446446445	-0.23187033863202544
-0.1976221321321321	-0.23026688824147312
-0.19481961961961947	-0.2286962528337328
-0.19201710710710707	-0.22699785716864218
-0.18921459459459444	-0.22504526122171353
-0.18641208208208204	-0.2227758562637588
-0.18360956956956942	-0.22020057062658382
-0.18080705705705702	-0.21739063192776936
-0.1780045445445444	-0.21444593939343126
-0.175202032032032	-0.21145586036273495
-0.17239951951951937	-0.20846608207420408
-0.16959700700700697	-0.20546339131337465
-0.16679449449449435	-0.20238430947693042
-0.16399198198198195	-0.19914523883266566
-0.16118946946946933	-0.19568393887067892
-0.15838695695695693	-0.19199749820603756
-0.1555844444444443	-0.18816227617230002
-0.1527819319319319	-0.18432670340273843
-0.14997941941941928	-0.18067673684289104
-0.14717690690690688	-0.17738326708764923
-0.14437439439439426	-0.17454764476783513
-0.14157188188188186	-0.17216325939530036
-0.13876936936936923	-0.17010693583752662
-0.13596685685685683	-0.1681649558312609
-0.1331643443443442	-0.16608756454598528
-0.1303618318318318	-0.1636564426269696
-0.1275593193193192	-0.16074495027403707
-0.12475680680680679	-0.15735263844181996
-0.12195429429429416	-0.15360316593017903
-0.11915178178178176	-0.14970599001322604
-0.11634926926926914	-0.1458934391606383
-0.11354675675675674	-0.14235242070984133
-0.11074424424424412	-0.13917160590870137
-0.10794173173173172	-0.13631996861697693
-0.1051392192192191	-0.1336626466640224
-0.10233670670670669	-0.13100843655389777
-0.09953419419419407	-0.12817353596289183
-0.09673168168168167	-0.12504144026546754
-0.09392916916916905	-0.12160055378043783
-0.09112665665665665	-0.11794841215566748
-0.08832414414414402	-0.1142619670514673
-0.08552163163163162	-0.11074376049358853
-0.082719119119119	-0.10756080092388676
-0.0799166066066066	-0.10479453408921824
-0.07711409409409398	-0.10241625262008613
-0.07431158158158158	-0.10029414672627723
-0.07150906906906895	-0.09822868104314858
-0.06870655655655655	-0.09600505242554203
-0.06590404404404393	-0.09344740120687528
-0.06310153153153153	-0.0904601167747976
-0.06029901901901891	-0.08704637297488602
-0.057496506506506506	-0.08330113398088704
-0.054693993993993884	-0.07938296592885616
-0.05189148148148148	-0.07547402692938149
-0.04908896896896886	-0.07173942010515202
-0.04628645645645646	-0.06829564026866561
-0.04348394394394384	-0.06519406094312596
-0.040681431431431436	-0.06242075961142937
-0.037878918918918814	-0.05990990600765961
-0.03507640640640641	-0.05756540602164187
-0.03227389389389379	-0.05528478597398628
-0.02947138138138139	-0.0529800940451326
-0.026668868868868767	-0.05059223072456448
-0.023866356356356366	-0.048096943392455765
-0.021063843843843744	-0.04550232315015487
-0.018261331331331343	-0.04283892855527016
-0.01545881881881872	-0.04014473491135642
-0.01265630630630632	-0.037448067367015364
-0.009853793793793697	-0.03475243735033551
-0.007051281281281296	-0.03202745604953841
-0.004248768768768674	-0.029209338577088878
-0.001446256256256273	-0.026212676592787032
0.0013562562562563496	-0.02295227377496173
0.00415876876876875	-0.01937053763910196
0.006961281281281373	-0.015463228241665267
0.009763793793793774	-0.01129537976323397
0.012566306306306396	-0.007000678675857769
0.015368818818818797	-0.0027615133015891358
0.01817133133133142	0.0012275706854167345
0.02097384384384382	0.00480475935537264
0.023776356356356443	0.00788228900586238
0.026578868868868843	0.010471929480409287
0.029381381381381466	0.01268585555071347
0.03218389389389387	0.014710735890196808
0.03498640640640649	0.01676075529968518
0.03778891891891911	0.01902201866214842
0.04059143143143151	0.021604114541930813
0.043393943943944135	0.024513248304499274
0.046196456456456536	0.02765544763490188
0.04899896896896916	0.030869539734139306
0.05180148148148156	0.03398055618319369
0.05460399399399418	0.03685777855355772
0.05740650650650658	0.03945989469063392
0.060209019019019205	0.04185334515624535
0.0630115315315316	0.044197864554856206
0.06581404404404423	0.0467030461029843
0.06861655655655663	0.049568449246275584
0.07141906906906925	0.05292465715018754
0.07422158158158165	0.05679231286571214
0.07702409409409428	0.06107072284377486
0.07982660660660668	0.06555888562411304
0.0826291191191193	0.07000251985864524
0.0854316316316317	0.07415363532474314
0.08823414414414432	0.07782639774244003
0.09103665665665672	0.08093505926735853
0.09383916916916935	0.08350562734073143
0.09664168168168175	0.08566067413182692
0.09944419419419437	0.08758381081613696
0.10224670670670677	0.08947484863395892
0.10504921921921939	0.09150754761771408
0.10785173173173179	0.09379935360685074
0.11065424424424442	0.09639789785158959
0.11345675675675682	0.09928400876351823
0.11625926926926944	0.1023871241130643
0.11906178178178184	0.10560718629780139
0.12186429429429446	0.10883737586389597
0.12466680680680686	0.11198368906878259
0.12746931931931949	0.11497937132289253
0.13027183183183189	0.11779370622495886
0.1330743443443445	0.12043525053641158
0.1358768568568569	0.12294950174569114
0.13867936936936953	0.1254107834524123
0.14148188188188193	0.127908460497904
0.14428439439439456	0.1305287373151342
0.14708690690690696	0.13333499593267986
0.14988941941941958	0.13635116479719536
0.15269193193193198	0.13955308117657797
0.1554944444444446	0.14287158784734047
0.158296956956957	0.14620818389163104
0.16109946946946962	0.14946017323795588
0.16390198198198203	0.15254872250847257
0.16670449449449465	0.15544144863856085
0.16950700700700705	0.15816204258035466
0.17230951951951967	0.16078303611368638
0.17511203203203207	0.16340314796763192
0.1779145445445447	0.1661159570774329
0.1807170570570571	0.16898002592485886
0.18351956956956972	0.17200065157945302
0.18632208208208212	0.1751298733595415
0.18912459459459474	0.17828522892674808
0.19192710710710714	0.18138106344532448
0.19472961961961976	0.18436134481217278
0.19753213213213217	0.18722180270754077
0.2003346446446448	0.1900124434269463
0.2031371571571572	0.19281820316919845
0.2059396696696698	0.19572347814819333
0.2087421821821822	0.1987727018512106
0.21154469469469483	0.20194160161130115
0.21434720720720724	0.20513111021787958
0.21714971971971986	0.2081887476377331
0.21995223223223226	0.21095287716443445
0.22275474474474488	0.21330676020547576
0.22555725725725728	0.2152248151346267
0.2283597697697699	0.21679473569503915
0.2311622822822823	0.2182060380847186
0.23396479479479493	0.2197061169272712
0.23676730730730733	0.221535605463289
0.23956981981981995	0.22386215136462936
0.24237233233233235	0.22673305118970627
0.24517484484484497	0.23006188102280833
0.24797735735735738	0.2336538762388284
0.25077986986987	0.23726264772757039
0.2535823823823824	0.24066084015739048
0.256384894894895	0.2437028511405483
0.2591874074074074	0.2463602752504227
0.26198991991992004	0.2487195392978087
0.26479243243243245	0.2509434054151898
0.26759494494494507	0.25320964672920243
0.27039745745745747	0.2556474398575986
0.2731999699699701	0.25829250996581343
0.2760024824824825	0.26107567732573356
0.2788049949949951	0.2638483232677099
0.2816075075075075	0.266436097509021
0.28441002002002014	0.2687029252302886
0.28721253253253254	0.2706040349078911
0.29001504504504516	0.27221033551209595
0.29281755755755756	0.2736957637163805
0.2956200700700702	0.2752911123008559
0.2984225825825826	0.2772184744914766
0.3012250950950952	0.2796264278856085
0.3040276076076076	0.28254564567954976
0.30683012012012023	0.28587807991908354
0.30963263263263263	0.2894224610297986
0.31243514514514525	0.2929279820372049
0.31523765765765766	0.29616006509618037
0.3180401701701703	0.29895934036812366
0.3208426826826827	0.3012779450996651
0.3236451951951953	0.3031846941980322
0.3264477077077077	0.3048400098743461
0.3292502202202203	0.30644977378883514
0.3320527327327327	0.30821211551733607
0.33485524524524535	0.310271498319305
0.33765775775775775	0.3126907339904691
0.34046027027027037	0.315445386833465
0.34326278278278277	0.31843858630540833
0.3460652952952954	0.321529497972858
0.3488678078078078	0.32456670282198063
0.3516703203203204	0.32741852444356
0.3544728328328328	0.3299950281935504
0.35727534534534544	0.3322596619636772
0.36007785785785784	0.33423110823071855
0.36288037037037046	0.3359772303744356
0.36568288288288286	0.3376030974875912
0.3684853953953955	0.33923458347361257
0.3712879079079079	0.3409987397561995
0.3740904204204205	0.3430025502740076
0.3768929329329329	0.3453127630797959
0.37969544544544553	0.3479406773390207
0.38249795795795793	0.350836191066363
0.38530047047047056	0.3538943739074353
0.38810298298298296	0.35697515654353135
0.3909054954954956	0.3599329953065432
0.393708008008008	0.36264976557231576
0.3965105205205206	0.3650620613044292
0.3993130330330332	0.3671745975671302
0.4021155455455456	0.36905478235445693
0.40491805805805825	0.3708089740647703
0.40772057057057065	0.3725468401723394
0.4105230830830833	0.3743445949682691
0.4133255955955957	0.37621906592576815
0.4161281081081083	0.3781218236329224
0.4189306206206207	0.37995660111081797
0.4217331331331333	0.3816156972077461
0.4245356456456457	0.38302442700488715
0.42733815815815834	0.38417922742251853
0.43014067067067074	0.3851660943910512
0.43294318318318337	0.38615152542223974
0.43574569569569577	0.38734649595037457
0.4385482082082084	0.38895262058575486
0.4413507207207208	0.3911057591313203
0.4441532332332334	0.3938338618764379
0.4469557457457458	0.39704217281172005
0.44975825825825844	0.4005310551463833
0.45256077077077084	0.4040420690076797
0.45536328328328346	0.4073195218563165
0.45816579579579586	0.4101701719262096
0.4609683083083085	0.412504517096352
0.4637708208208209	0.4143488837627462
0.4665733333333335	0.4158264799193684
0.4693758458458459	0.41711483870977395
0.47217835835835853	0.4183937354208081
0.47498087087087093	0.4197996765706327
0.47778338338338355	0.42139992968942747
0.48058589589589595	0.4231919547368485
0.4833884084084086	0.42512544644544564
0.486190920920921	0.42713688317461834
0.4889934334334336	0.42918287886480544
0.491795945945946	0.4312598473830124
0.4945984584584586	0.4334029873947308
0.497400970970971	0.43566542951860693
0.5002034834834836	0.4380858438536288
0.503005995995996	0.44065732155975607
0.5058085085085087	0.443310356086538
0.5086110210210211	0.4459182108217082
0.5114135335335337	0.4483253522380678
0.5142160460460461	0.45039147265294344
0.5170185585585587	0.4520376578988445
0.5198210710710711	0.4532795226730571
0.5226235835835837	0.45423533489434037
0.5254260960960961	0.45510438568813366
0.5282286086086088	0.4561199266798725
0.5310311211211212	0.45748906680562773
0.5338336336336338	0.4593365455215418
0.5366361461461462	0.4616688023408505
0.5394386586586588	0.4643693072918026
0.5422411711711712	0.46722728799081276
0.5450436836836838	0.46999240497905664
0.5478461961961962	0.4724404375604271
0.5506487087087089	0.4744318631628003
0.5534512212212213	0.4759472626258196
0.5562537337337339	0.477090121732358
0.5590562462462463	0.47805683990571
0.5618587587587589	0.4790828819707657
0.5646612712712713	0.4803803880030581
0.5674637837837839	0.4820844237053341
0.5702662962962963	0.48422200780043473
0.573068808808809	0.4867111366460299
0.5758713213213213	0.48938837560537357
0.578673833833834	0.4920557639639759
0.5814763463463464	0.49453300172514353
0.584278858858859	0.49670037965436736
0.5870813713713714	0.49852159171324056
0.589883883883884	0.5000421120253591
0.5926863963963964	0.5013661240032451
0.595488908908909	0.5026208405790566
0.5982914214214214	0.5039197990755728
0.6010939339339341	0.5053357425283382
0.6038964464464465	0.5068895832095444
0.6066989589589589	0.5085562034297361
0.6095014714714717	0.5102824286850249
0.6123039839839841	0.5120091414402033
0.6151064964964965	0.5136891607955354
0.6179090090090089	0.5152951149938751
0.6207115215215218	0.516816013003446
0.6235140340340342	0.5182459068456949
0.6263165465465466	0.5195712292525485
0.629119059059059	0.5207639444895351
0.6319215715715718	0.5217853578185346
0.6347240840840842	0.5226010979843104
0.6375265965965966	0.5232029659584656
0.640329109109109	0.5236297968257714
0.6431316216216219	0.5239785843058773
0.6459341341341343	0.5243993664748576
0.6487366466466467	0.525072187847414
0.651539159159159	0.5261703410619674
0.6543416716716719	0.5278191113683393
0.6571441841841843	0.5300616531416876
0.6599466966966967	0.5328424606927555
0.6627492092092091	0.5360143334732022
0.665551721721722	0.5393680771216807
0.6683542342342343	0.5426774597212674
0.6711567467467467	0.5457472844841937
0.6739592592592591	0.5484513779740524
0.676761771771772	0.5507502500655189
0.6795642842842844	0.5526843069718768
0.6823667967967968	0.5543459117446362
0.6851693093093092	0.5558399635916185
0.687971821821822	0.5572459809095309
0.6907743343343344	0.558593850931235
0.6935768468468468	0.5598606943526325
0.6963793593593592	0.5609891841428745
0.6991818718718721	0.5619204393086847
0.7019843843843845	0.5626296307743514
0.7047868968968969	0.5631513336587803
0.7075894094094093	0.5635848456870131
0.7103919219219221	0.5640761886257759
0.7131944344344345	0.5647812570016382
0.7159969469469469	0.5658210817178347
0.7187994594594593	0.5672433058520977
0.7216019719719722	0.5690026476216576
0.7244044844844846	0.5709676795490187
0.727206996996997	0.5729533263554056
0.7300095095095094	0.5747705242356098
0.7328120220220222	0.5762789747489012
0.7356145345345346	0.5774276077850791
0.738417047047047	0.5782706905657217
0.7412195595595594	0.5789545042453694
0.7440220720720723	0.5796780543490007
0.7468245845845847	0.5806388151030801
0.7496270970970971	0.5819787836673758
0.7524296096096099	0.5837458979788517
0.7552321221221223	0.5858812801866276
0.7580346346346347	0.5882352406675191
0.7608371471471471	0.5906067936419737
0.76363965965966	0.5927950096591548
0.7664421721721724	0.5946476852914074
0.7692446846846848	0.5960942482524799
0.7720471971971972	0.5971549462472712
0.77484970970971	0.5979255310959701
0.7776522222222224	0.5985436557566937
0.7804547347347348	0.5991480046086055
0.7832572472472472	0.5998424781715466
0.7860597597597601	0.6006753542053036
0.7888622722722725	0.6016381576551413
0.7916647847847849	0.6026826860599961
0.7944672972972973	0.6037491905900098
0.7972698098098101	0.604795695735201
0.8000723223223225	0.6058186407265302
0.8028748348348349	0.6068582330292294
0.8056773473473473	0.6079870196560686
0.8084798598598602	0.6092855833799777
0.8112823723723726	0.6108133152035197
0.814084884884885	0.6125837233274738
0.8168873973973974	0.6145523268391395
0.8196899099099102	0.6166213404610106
0.8224924224224226	0.6186602791951712
0.825294934934935	0.6205368265398044
0.8280974474474474	0.6221492266330668
0.8308999599599602	0.6234509663206502
0.8337024724724726	0.6244607287944007
0.836504984984985	0.6252548605829087
0.8393074974974974	0.6259446483280546
0.8421100100100103	0.6266450799437249
0.8449125225225227	0.6274441953449921
0.8477150350350351	0.6283819052082487
0.8505175475475475	0.6294443262070737
0.8533200600600603	0.6305750536550963
0.8561225725725727	0.631699701272991
0.8589250850850851	0.6327559696275591
0.8617275975975975	0.6337196755166075
0.8645301101101104	0.6346181742813253
0.8673326226226228	0.6355262155323869
0.8701351351351352	0.6365445021352852
0.8729376476476476	0.6377665809884818
0.8757401601601604	0.6392436044483738
0.8785426726726728	0.6409577551846428
0.8813451851851852	0.6428132502631918
0.8841476976976976	0.6446492540503495
0.8869502102102105	0.6462729588314873
0.8897527227227229	0.6475052336015267
0.8925552352352353	0.6482272845023468
0.8953577477477477	0.6484159048938261
0.8981602602602605	0.6481574515485455
0.9009627727727729	0.6476360257361853
0.9037652852852853	0.6470980193462499
0.9065677977977977	0.6468013650691695
0.9093703103103106	0.6469617965739476
0.912172822822823	0.6477090963992649
0.9149753353353354	0.6490635397776368
0.9177778478478478	0.6509373564886864
0.9205803603603606	0.6531595726797245
0.923382872872873	0.6555168598091894
0.9261853853853854	0.6577995371634356
0.9289878978978978	0.6598414726789841
0.9317904104104107	0.6615452156374373
0.9345929229229231	0.6628883434384811
0.9373954354354355	0.663912259832834
0.9401979479479479	0.6646990280108862
0.9430004604604607	0.6653441325744127
0.9458029729729731	0.6659329072087239
0.9486054854854855	0.66652607183408
0.9514079979979979	0.667156320915044
0.9542105105105108	0.6678343754462672
0.9570130230230232	0.6685604036972335
0.9598155355355356	0.6693358365759239
0.962618048048048	0.6701713795812545
0.9654205605605608	0.6710889657459307
0.9682230730730732	0.6721177202073438
0.9710255855855856	0.673285932165876
0.973828098098098	0.6746120208162645
0.9766306106106108	0.6760973921317386
0.9794331231231233	0.6777231385303879
0.9822356356356357	0.6794511900319695
0.985038148148148	0.6812292733806629
0.9878406606606609	0.6829982231775933
0.9906431731731733	0.6846999335088806
0.9934456856856857	0.686284441877633
0.9962481981981981	0.6877150841088269
0.9990507107107109	0.688971141179284
1.0018532232232233	0.6900478071408662
1.0046557357357357	0.6909536502747617
1.0074582482482481	0.6917060911588435
1.010260760760761	0.692325828779984
1.0130632732732734	0.6928315540000356
1.0158657857857858	0.6932365270107357
1.0186682982982982	0.6935484388576985
1.021470810810811	0.693773272787743
1.0242733233233234	0.6939226655576152
1.0270758358358358	0.6940228270430273
1.0298783483483482	0.6941218943943652
1.032680860860861	0.6942922071034945
1.0354833733733735	0.6946247585224923
1.0382858858858859	0.6952150199837299
1.0410883983983983	0.6961420221341026
1.0438909109109111	0.6974452318052877
1.0466934234234235	0.699105468596674
1.049495935935936	0.7010361316188534
1.0522984484484483	0.7030890894226791
1.0551009609609612	0.7050760785725327
1.0579034734734736	0.7068022743180797
1.060705985985986	0.7081050591832918
1.0635084984984984	0.708889059285776
1.0663110110110112	0.7091489188561166
1.0691135235235236	0.708974012413965
1.071916036036036	0.7085336092996939
1.0747185485485484	0.7080456821338179
1.0775210610610613	0.7077362781808763
1.0803235735735737	0.7077981755049307
1.083126086086086	0.7083570843509988
1.0859285985985985	0.7094512938587578
1.0887311111111113	0.7110272968801983
1.0915336236236237	0.7129506150176737
1.0943361361361361	0.715028637393482
1.0971386486486485	0.7170411337583149
1.0999411611611614	0.7187740148768276
1.1027436736736738	0.720052338233073
1.1055461861861862	0.72076891258596
1.1083486986986986	0.7209048602573487
1.1111512112112114	0.7205383493083437
1.1139537237237238	0.7198380137784659
1.1167562362362362	0.719039042595093
1.119558748748749	0.71840291616792
1.1223612612612615	0.718166008751508
1.1251637737737739	0.7184866846959765
1.1279662862862863	0.7194034984374058
1.130768798798799	0.7208170786527888
1.1335713113113115	0.7225043387361645
1.136373823823824	0.7241661300140152
1.1391763363363363	0.725500038222294
1.1419788488488491	0.7262814434260234
1.1447813613613615	0.7264311733424893
1.147583873873874	0.7260492463074653
1.1503863863863864	0.7254018151722073
1.1531888988988992	0.7248608945224042
1.1559914114114116	0.7248103768709604
1.158793923923924	0.7255429454103945
1.1615964364364364	0.7271769772798078
1.1643989489489492	0.7296184100014744
1.1672014614614616	0.7325804564603953
1.170003973973974	0.7356572832256449
1.1728064864864864	0.738431348305769
1.1756089989989993	0.740583267474425
1.1784115115115117	0.7419715643763778
1.181214024024024	0.74265834046226
1.1840165365365365	0.7428733759822461
1.1868190490490493	0.7429283972916787
1.1896215615615617	0.743109085391916
1.1924240740740741	0.7435796284090661
1.1952265865865865	0.744330686173365
1.1980290990990994	0.7451876028239826
1.2008316116116118	0.7458760060273215
1.2036341241241242	0.7461229786989774
1.2064366366366366	0.7457600685814514
1.2092391491491494	0.7447935634456677
1.2120416616616618	0.743418110135442
1.2148441741741742	0.7419684497260126
1.2176466866866866	0.740824585206765
1.2204491991991995	0.740301207116522
1.2232517117117119	0.7405574285476144
1.2260542242242243	0.7415560194599504
1.2288567367367367	0.7430846731552729
1.2316592492492495	0.7448310284514976
1.234461761761762	0.7464852974926646
1.2372642742742743	0.7478355167622788
1.2400667867867867	0.7488236576262408
1.2428692992992996	0.7495449549357773
1.245671811811812	0.7501929046182227
1.2484743243243244	0.7509714188456187
1.2512768368368368	0.7520069340308915
1.2540793493493496	0.7532928570744097
1.256881861861862	0.7546867362525937
1.2596843743743744	0.7559611863407443
1.2624868868868868	0.7568897642687014
1.2652893993993997	0.7573358058346018
1.268091911911912	0.7573105377584732
1.2708944244244245	0.7569773789044625
1.2736969369369369	0.7565986578759936
1.2764994494494497	0.7564422262552157
1.279301961961962	0.7566810153134802
1.2821044744744745	0.7573226890913805
1.284906986986987	0.7581973416188914
1.2877094994994998	0.7590115036459917
1.2905120120120122	0.7594531924225254
1.2933145245245246	0.7593135442101491
1.296117037037037	0.758582631741122
1.2989195495495498	0.7574835916333069
1.3017220620620622	0.756428454099838
1.3045245745745746	0.7559049179103852
1.307327087087087	0.7563271565310188
1.3101295995995998	0.7578974415831659
1.3129321121121122	0.7605240238471966
1.3157346246246246	0.7638243635157831
1.318537137137137	0.7672164998801856
1.32133964964965	0.7700735220791459
1.3241421621621623	0.7718957733342717
1.3269446746746747	0.7724492294093348
1.329747187187187	0.7718284922349241
1.3325496996997	0.7704258346724486
1.3353522122122123	0.7688163495452423
1.3381547247247247	0.7675943925956623
1.3409572372372371	0.767210317101084
1.34375974974975	0.7678549081655655
1.3465622622622624	0.7694228787759976
1.3493647747747748	0.7715618000460664
1.3521672872872872	0.773787063029417
1.3549697997998	0.775624983406267
1.3577723123123124	0.7767403493049672
1.3605748248248248	0.7770126550392431
1.3633773373373372	0.7765435956739126
1.36617984984985	0.7756006440749286
1.3689823623623625	0.7745203944593058
1.3717848748748749	0.7736051432975264
1.3745873873873873	0.7730445608694503
1.3773898998999001	0.772882843280964
1.3801924124124125	0.7730350620135986
1.382994924924925	0.7733404749754487
1.3857974374374373	0.7736304597063517
1.3885999499499502	0.77378714907242
1.3914024624624626	0.773775324900136
1.394204974974975	0.7736415046090657
1.3970074874874874	0.7734859587101504
1.39981	0.7734215133369362
1.39991	0.7741114373058795
1.3971074774774772	0.7737868696408159
1.3943049549549547	0.7745004977976759
1.391502432432432	0.776008977286792
1.3886999099099095	0.7778656710821858
1.385897387387387	0.7795511037353746
1.3830948648648644	0.7806194438818808
1.3802923423423419	0.780816204985743
1.3774898198198193	0.7801325546304472
1.3746872972972968	0.7787827005217254
1.3718847747747747	0.7771157522908825
1.369082252252252	0.7754940009110776
1.3662797297297296	0.7741790166078768
1.363477207207207	0.7732624308124183
1.3606746846846844	0.7726615648839952
1.3578721621621619	0.7721771043760044
1.3550696396396393	0.7715887346143437
1.3522671171171168	0.7707523010668889
1.3494645945945942	0.7696627182801736
1.3466620720720717	0.7684600648261588
1.3438595495495491	0.7673772671447354
1.3410570270270266	0.7666490454824166
1.338254504504504	0.7664158819325084
1.335451981981982	0.7666587498462096
1.3326494594594593	0.7671895596180465
1.3298469369369368	0.7677025520979524
1.3270444144144142	0.7678701618360602
1.3242418918918917	0.7674508239353486
1.3214393693693691	0.7663714729230302
1.3186368468468466	0.764755780051384
1.315834324324324	0.7628876420784216
1.3130318018018015	0.7611216583029676
1.310229279279279	0.7597705841953797
1.3074267567567563	0.7590076797448477
1.3046242342342338	0.7588167222054825
1.3018217117117112	0.7590060209300358
1.2990191891891887	0.7592807716659165
1.2962166666666666	0.7593481580719943
1.293414144144144	0.7590186478194001
1.2906116216216215	0.7582686964152623
1.287809099099099	0.7572438786477145
1.2850065765765764	0.7562024396398452
1.2822040540540538	0.7554200418142816
1.2794015315315312	0.7550898236380181
1.2765990090090087	0.7552531541947296
1.2737964864864861	0.7557852784185422
1.2709939639639636	0.7564403818827152
1.268191441441441	0.7569394088622721
1.2653889189189185	0.7570687223037498
1.262586396396396	0.7567537910917697
1.2597838738738734	0.7560809426870003
1.2569813513513513	0.7552587618415869
1.2541788288288287	0.7545324625706782
1.2513763063063061	0.7540818582358007
1.2485737837837836	0.7539402488373061
1.245771261261261	0.7539651299908852
1.2429687387387385	0.7538741409717415
1.240166216216216	0.7533370127204209
1.2373636936936934	0.7520942099137842
1.2345611711711708	0.7500624446151616
1.2317586486486483	0.7473900468457619
1.2289561261261257	0.7444405932539075
1.2261536036036031	0.7417062336095155
1.2233510810810806	0.7396752299601068
1.2205485585585585	0.7386936910288755
1.217746036036036	0.738864197544141
1.2149435135135134	0.7400130276888575
1.2121409909909908	0.7417365550150405
1.2093384684684683	0.743512943238541
1.2065359459459457	0.7448453530165686
1.2037334234234232	0.7453937849127961
1.2009309009009006	0.7450571005112026
1.198128378378378	0.7439829894456189
1.1953258558558555	0.742506247474056
1.192523333333333	0.7410373866512647
1.1897208108108104	0.739937542450078
1.1869182882882878	0.7394178119240877
1.1841157657657653	0.7394914068727174
1.1813132432432432	0.7399889979122458
1.1785107207207206	0.7406274806989221
1.175708198198198	0.7411066051693027
1.1729056756756755	0.7412012167392739
1.170103153153153	0.7408208172283233
1.1673006306306304	0.7400207936371719
1.1644981081081078	0.7389663346430742
1.1616955855855853	0.7378651010393704
1.1588930630630627	0.7368933850894137
1.1560905405405402	0.7361404391413742
1.1532880180180176	0.7355875535509062
1.150485495495495	0.7351255960318803
1.1476829729729725	0.7346017059170167
1.14488045045045	0.7338769950656996
1.1420779279279278	0.7328750541551854
1.1392754054054053	0.7316059380941125
1.1364728828828827	0.730159901211805
1.1336703603603602	0.7286758338422954
1.1308678378378376	0.727297387891185
1.128065315315315	0.7261326333569718
1.1252627927927925	0.7252302068396015
1.12246027027027	0.7245777811133307
1.1196577477477474	0.7241201689225514
1.1168552252252248	0.7237876267332648
1.1140527027027023	0.723522250360312
1.1112501801801797	0.7232924412218993
1.1084476576576572	0.7230911808587204
1.105645135135135	0.7229208992264262
1.1028426126126125	0.7227733029937689
1.10004009009009	0.7226145328247255
1.0972375675675674	0.7223837300897193
1.0944350450450449	0.7220074274162305
1.0916325225225223	0.7214253160929613
1.0888299999999997	0.7206175309961103
1.0860274774774772	0.7196217755236862
1.0832249549549546	0.718531252006434
1.080422432432432	0.7174707281504296
1.0776199099099095	0.7165560441992562
1.074817387387387	0.7158491713121027
1.0720148648648644	0.7153240728340011
1.0692123423423419	0.7148567447607135
1.0664098198198197	0.7142462058236785
1.0636072972972972	0.7132637547503313
1.0608047747747746	0.7117184285211229
1.058002252252252	0.7095203185130463
1.0551997297297295	0.7067224207815526
1.052397207207207	0.7035266309908883
1.0495946846846844	0.7002491443451098
1.0467921621621619	0.6972521800617462
1.0439896396396393	0.694859186444658
1.0411871171171168	0.6932763593494977
1.0383845945945942	0.6925425379039445
1.0355820720720716	0.6925222965673816
1.032779549549549	0.6929452238539637
1.0299770270270265	0.6934812768378096
1.0271745045045044	0.6938315225612584
1.0243719819819819	0.6938086980805065
1.0215694594594593	0.6933844413239176
1.0187669369369368	0.6926892720694249
1.0159644144144142	0.6919649274199524
1.0131618918918917	0.6914826284908473
1.010359369369369	0.6914511732184652
1.0075568468468465	0.6919422650829963
1.004754324324324	0.692855966541642
1.0019518018018014	0.6939377244839378
0.9991492792792789	0.6948432653266368
0.9963467567567563	0.6952332218053996
0.9935442342342338	0.69486998069891
0.9907417117117117	0.6936878938696802
0.9879391891891891	0.6918153076850269
0.9851366666666665	0.689540867671244
0.982334144144144	0.6872331802426208
0.9795316216216214	0.6852371695633714
0.9767290990990989	0.6837779359789689
0.9739265765765763	0.6829011362030495
0.9711240540540538	0.6824681769699441
0.9683215315315312	0.6822079291300558
0.9655190090090087	0.681809217942049
0.9627164864864861	0.6810254261445721
0.9599139639639636	0.6797582925958858
0.957111441441441	0.6780939370643335
0.9543089189189184	0.6762786733115069
0.9515063963963963	0.6746409366719537
0.9487038738738738	0.6734828604841234
0.9459013513513512	0.6729752493938137
0.9430988288288287	0.673089551420839
0.9402963063063061	0.6735897419517198
0.9374937837837836	0.6740889272180075
0.934691261261261	0.6741554663058322
0.9318887387387385	0.6734377064584991
0.9290862162162159	0.6717699831021258
0.9262836936936933	0.6692274838880772
0.9234811711711708	0.6661125182981842
0.9206786486486482	0.6628751554289589
0.9178761261261257	0.6599908546281998
0.9150736036036036	0.6578306019522908
0.912271081081081	0.6565612643877929
0.9094685585585585	0.6561047768985759
0.9066660360360359	0.6561672484997254
0.9038635135135134	0.6563285165820412
0.9010609909909908	0.6561653230847553
0.8982584684684682	0.6553722449617903
0.8954559459459457	0.6538462329642498
0.8926534234234231	0.6517122079086687
0.8898509009009006	0.6492847985186653
0.887048378378378	0.646979500163769
0.8842458558558555	0.6451999229140974
0.8814433333333329	0.6442327660046956
0.8786408108108104	0.644177844582405
0.8758382882882882	0.644928877729321
0.8730357657657657	0.6462058154705485
0.8702332432432431	0.6476258523188388
0.8674307207207206	0.6487917070255544
0.864628198198198	0.6493740717963628
0.8618256756756755	0.6491698901580412
0.8590231531531529	0.6481269826199212
0.8562206306306304	0.6463352878416144
0.8534181081081078	0.6439926787253238
0.8506155855855853	0.6413571891262797
0.8478130630630627	0.6386973596872757
0.8450105405405401	0.6362494383629684
0.8422080180180176	0.6341861767986227
0.839405495495495	0.6325986143879283
0.8366029729729729	0.6314904132309376
0.8338004504504504	0.6307838749908334
0.8309979279279278	0.6303368692898209
0.8281954054054053	0.6299695014777503
0.8253928828828827	0.6294978632386986
0.8225903603603602	0.6287698805407201
0.8197878378378376	0.6276961128247275
0.816985315315315	0.6262677035044006
0.8141827927927925	0.6245555361570002
0.8113802702702699	0.6226890946969525
0.8085777477477474	0.6208194910761604
0.8057752252252248	0.6190766526869651
0.8029727027027023	0.6175335924613528
0.8001701801801802	0.6161895174155021
0.7973676576576576	0.6149781260615872
0.794565135135135	0.6137992535231038
0.7917626126126125	0.6125637148118619
0.7889600900900899	0.611235771094181
0.7861575675675674	0.6098573312815603
0.7833550450450448	0.6085433588041
0.7805525225225223	0.607447515239675
0.7777499999999997	0.6067077294485039
0.7749474774774772	0.60638939644113
0.7721449549549546	0.6064462366751027
0.769342432432432	0.6067142731954938
0.7665399099099095	0.6069440855721617
0.763737387387387	0.606863750403747
0.7609348648648648	0.6062539950228321
0.7581323423423423	0.6050119495039556
0.7553298198198197	0.6031825237112466
0.7525272972972972	0.6009462714917031
0.7497247747747746	0.5985665205539112
0.7469222522522521	0.5963119144890281
0.7441197297297295	0.594378761517092
0.741317207207207	0.5928377999599945
0.7385146846846844	0.5916219750111835
0.7357121621621618	0.5905582156602002
0.7329096396396393	0.5894316104202202
0.7301071171171167	0.5880597956466636
0.7273045945945942	0.5863524239580807
0.7245020720720716	0.5843362640136385
0.7216995495495495	0.582138779343419
0.718897027027027	0.5799376103160561
0.7160945045045044	0.5778951106445255
0.7132919819819818	0.5761018554575156
0.7104894594594593	0.5745492084745871
0.7076869369369367	0.5731400447692782
0.7048844144144142	0.5717325691147748
0.7020818918918916	0.5701999821469406
0.6992793693693691	0.5684829585856341
0.6964768468468465	0.5666146411161526
0.693674324324324	0.5647081616397585
0.6908718018018014	0.5629108565082483
0.6880692792792789	0.5613421805315366
0.6852667567567567	0.5600390949636546
0.6824642342342342	0.5589307933635543
0.6796617117117116	0.5578545331829857
0.6768591891891891	0.5566095342551014
0.6740566666666665	0.5550316347217583
0.671254144144144	0.553062825244031
0.6684516216216214	0.5507901491995475
0.6656490990990989	0.5484378847726615
0.6628465765765763	0.5463123389840174
0.6600440540540538	0.5447147509513737
0.6572415315315312	0.5438491446089422
0.6544390090090086	0.5437545140720297
0.6516364864864861	0.5442834881960088
0.6488339639639635	0.5451349721052804
0.6460314414414414	0.5459311019775135
0.6432289189189189	0.5463149134880396
0.6404263963963963	0.546039016374348
0.6376238738738738	0.5450191888021689
0.6348213513513512	0.5433387427710885
0.6320188288288286	0.5412055805541302
0.6292163063063061	0.5388785958157192
0.6264137837837835	0.5365886284879875
0.623611261261261	0.5344789842886659
0.6208087387387384	0.5325820848463175
0.6180062162162159	0.5308354302200202
0.6152036936936933	0.5291265881663749
0.6124011711711708	0.5273480230702936
0.6095986486486482	0.5254410607315005
0.6067961261261261	0.5234142218469713
0.6039936036036035	0.5213319575445905
0.601191081081081	0.5192812773524008
0.5983885585585584	0.5173316347235328
0.5955860360360359	0.5155050006722435
0.5927835135135133	0.513768038282462
0.5899809909909908	0.5120488819080669
0.5871784684684682	0.51027098745364
0.5843759459459457	0.5083897356512876
0.5815734234234231	0.506416479567533
0.5787709009009008	0.5044198044815795
0.5759683783783782	0.5025028598560077
0.5731658558558557	0.5007651641605906
0.5703633333333331	0.4992635678726475
0.5675608108108106	0.4979876504665156
0.564758288288288	0.49685947334997166
0.5619557657657654	0.4957583385327999
0.5591532432432431	0.49456154552433124
0.5563507207207206	0.4931858013689836
0.553548198198198	0.4916133962778452
0.5507456756756755	0.48989281309492205
0.5479431531531529	0.48811309061458
0.5451406306306303	0.48636142884626904
0.5423381081081078	0.48468037225901117
0.5395355855855855	0.4830417680225345
0.5367330630630629	0.48134907876753324
0.5339305405405403	0.4794694299990745
0.5311280180180178	0.47728561414040055
0.5283254954954952	0.4747502080852965
0.5255229729729727	0.47192200561785586
0.5227204504504503	0.46897000137678047
0.5199179279279278	0.46614059683225545
0.5171154054054052	0.46369600987158927
0.5143128828828827	0.46184183967205794
0.5115103603603601	0.4606659286699272
0.5087078378378376	0.46010761059620564
0.505905315315315	0.45996714641808845
0.5031027927927927	0.4599527380060423
0.5003002702702701	0.4597510882252524
0.4974977477477476	0.45910074675440765
0.494695225225225	0.4578474841741122
0.49189270270270247	0.45596741423879295
0.4890901801801799	0.453554148198171
0.48628765765765736	0.45077729265917216
0.483485135135135	0.447827514749092
0.48068261261261247	0.4448658641991298
0.4778800900900899	0.4419916918303338
0.47507756756756736	0.43923592843349685
0.4722750450450448	0.43657756102753165
0.46947252252252225	0.4339739455288693
0.4666699999999997	0.43139234075162225
0.46386747747747736	0.4288313976515357
0.4610649549549548	0.42632630532592886
0.45826243243243225	0.42393775430567743
0.4554599099099097	0.42173042327589944
0.45265738738738714	0.4197495307220551
0.4498548648648646	0.4180035089103006
0.44705234234234204	0.41645771668056314
0.4442498198198197	0.4150398441548396
0.44144729729729715	0.4136539935377317
0.4386447747747746	0.4121985590463949
0.43584225225225204	0.4105832729604202
0.4330397297297295	0.40874251914320375
0.43023720720720693	0.40664409920953826
0.4274346846846844	0.4042939801974177
0.42463216216216204	0.4017376268244143
0.4218296396396395	0.3990575766514687
0.41902711711711693	0.3963658236537161
0.4162245945945944	0.39378936534605946
0.4134220720720718	0.3914485788393476
0.41061954954954927	0.389430777709568
0.40781702702702693	0.3877643978303966
0.4050145045045044	0.3864013284332621
0.4022119819819818	0.38521464730301475
0.39940945945945927	0.38401590167467486
0.3966069369369367	0.382590687970604
0.39380441441441416	0.380745256091485
0.3910018918918916	0.3783523448661847
0.3881993693693693	0.37538330978643025
0.3853968468468467	0.37191665070187263
0.38259432432432416	0.3681196345402554
0.3797918018018016	0.364207829313814
0.37698927927927905	0.3603943024900019
0.3741867567567565	0.3568435213882909
0.37138423423423395	0.3536433363051133
0.3685817117117116	0.3508022560916709
0.36577918918918906	0.34827060828232426
0.3629766666666665	0.34597612551541357
0.36017414414414395	0.343859901621855
0.3573716216216214	0.34189920097405724
0.35456909909909884	0.34010911251648634
0.3517665765765763	0.33852350012421345
0.34896405405405395	0.3371639588480913
0.3461615315315314	0.3360104022190616
0.34335900900900884	0.33498653737980527
0.3405564864864863	0.3339678563381198
0.33775396396396373	0.3328109207784513
0.3349514414414412	0.33139398318490476
0.3321489189189186	0.32965377851286926
0.3293463963963963	0.3276038211991811
0.32654387387387374	0.3253258286767825
0.3237413513513512	0.3229358226477185
0.3209388288288286	0.320536395781459
0.31813630630630607	0.31817275909843956
0.3153337837837835	0.3158099485524181
0.31253126126126096	0.31334169393747324
0.30972873873873863	0.310630153135133
0.3069262162162161	0.3075639760864103
0.3041236936936935	0.3041143374106869
0.30132117117117097	0.30036778111950957
0.2985186486486484	0.29652162985115127
0.29571612612612586	0.2928402029839534
0.2929136036036035	0.2895839068523599
0.29011108108108097	0.2869334844873751
0.2873085585585584	0.28493452007134734
0.28450603603603586	0.2834813888369887
0.2817035135135133	0.2823470124199236
0.27890099099099075	0.28124934690944003
0.2760984684684682	0.2799328805710004
0.27329594594594586	0.27823809207866285
0.2704934234234233	0.27613586523341394
0.26769090090090075	0.27371602813038953
0.2648883783783782	0.2711353136987833
0.26208585585585564	0.2685444542658674
0.2592833333333331	0.26602165054399773
0.25648081081081053	0.2635374780334927
0.2536782882882882	0.260965009223554
0.25087576576576565	0.2581324088616004
0.2480732432432431	0.2548993304614739
0.24527072072072054	0.25122885158492136
0.24246819819819798	0.24722704747906427
0.23966567567567543	0.24313276909243609
0.23686315315315287	0.23925732632174362
0.23406063063063054	0.23589170051816244
0.23125810810810798	0.2332113244493086
0.22845558558558543	0.2312108645589315
0.22565306306306288	0.22969271014882553
0.22285054054054032	0.2283157482962076
0.22004801801801777	0.22669115973612017
0.2172454954954952	0.22449610578112675
0.21444297297297288	0.2215697076579519
0.21164045045045032	0.21796091978455698
0.20883792792792777	0.21391310511037376
0.20603540540540521	0.2097902995741991
0.20323288288288266	0.20596861591425755
0.2004303603603601	0.2027269171633543
0.19762783783783777	0.20017038475281612
0.19482531531531522	0.19820929024943063
0.19202279279279266	0.19659711583427564
0.1892202702702701	0.19501329895066424
0.18641774774774755	0.19316250279025296
0.183615225225225	0.19085860748623623
0.18081270270270244	0.18806837524468373
0.1780101801801801	0.18490423987699597
0.17520765765765756	0.1815727140677752
0.172405135135135	0.17829870078957022
0.16960261261261245	0.1752521411001953
0.1668000900900899	0.17250036653448889
0.16399756756756734	0.16999891695277172
0.16119504504504478	0.1676195839103981
0.15839252252252245	0.16520210030899535
0.1555899999999999	0.16260935923689668
0.15278747747747734	0.1597671265896646
0.14998495495495479	0.15667689906384485
0.14718243243243223	0.15340153511473548
0.14437990990990968	0.15003326823045068
0.14157738738738712	0.14665907147162968
0.1387748648648648	0.14333741271169492
0.13597234234234223	0.1400940377254293
0.13316981981981968	0.1369354179811243
0.13036729729729712	0.13387065334693315
0.12756477477477457	0.13092908214467852
0.12476225225225201	0.12816297647531516
0.12195972972972946	0.12563155443170143
0.11915720720720713	0.12337129500045602
0.11635468468468457	0.12136459330220994
0.11355216216216202	0.11952117147036276
0.11074963963963946	0.11768318333603722
0.10794711711711691	0.11565670781778328
0.10514459459459435	0.11326229236586521
0.1023420720720718	0.11038914936939535
0.09953954954954947	0.10703467634913146
0.09673702702702691	0.10331451370591467
0.09393450450450436	0.09943738435510942
0.0911319819819818	0.0956504728312063
0.08832945945945925	0.0921711302024016
0.08552693693693669	0.08912571454643906
0.08272441441441436	0.08651457332722215
0.0799218918918918	0.08421407023784411
0.07711936936936925	0.08201484613985854
0.0743168468468467	0.0796840955127164
0.07151432432432414	0.07703231416805269
0.06871180180180159	0.07396408142634671
0.06590927927927903	0.07049813051070995
0.0631067567567567	0.06675218628543429
0.060304234234234144	0.06289931884990445
0.05750171171171159	0.05911116566144345
0.054699189189189035	0.055506639150270876
0.05189666666666648	0.05212187018125934
0.049094144144143925	0.04890940385600509
0.04629162162162137	0.04576484883352451
0.04348909909909904	0.04257057679440322
0.04068657657657648	0.039241350725098004
0.03788405405405393	0.03575714989566593
0.035081531531531374	0.032173432818679126
0.03227900900900882	0.028606689866189555
0.029476486486486264	0.02520078008562221
0.02667396396396371	0.02208487252592531
0.023871441441441377	0.01933545694681038
0.021068918918918822	0.016952790803795137
0.018266396396396267	0.014857393248728062
0.015463873873873712	0.012906496147380792
0.012661351351351158	0.010925414555930407
0.009858828828828603	0.008745760957090593
0.007056306306306048	0.006241676037630123
0.004253783783783716	0.003356466377939016
0.0014512612612611608	0.00011452163314534802
-0.001351261261261394	-0.00338360343222302
-0.004153783783783949	-0.006982035819864119
-0.006956306306306503	-0.010502696319962673
-0.009758828828829058	-0.01378467428639299
-0.012561351351351613	-0.016722174635451642
-0.015363873873873946	-0.01929272012356481
-0.0181663963963965	-0.02156823711166178
-0.020968918918919055	-0.02370451890499803
-0.02377144144144161	-0.02590921266965948
-0.026573963963964164	-0.028394083638288103
-0.02937648648648672	-0.03132240291435576
-0.03217900900900905	-0.03476514675617756
-0.03498153153153161	-0.038678892187013314
-0.03778405405405416	-0.042913418888195276
-0.040586576576576716	-0.04724899606123434
-0.04338909909909927	-0.051454326555495006
-0.046191621621621826	-0.05534900520291175
-0.04899414414414438	-0.058851737564122986
-0.05179666666666671	-0.06199883779564644
-0.05459918918918927	-0.06492616763602388
-0.05740171171171182	-0.06781924990013219
-0.06020423423423438	-0.07084708175378068
-0.06300675675675693	-0.07410141139352669
-0.06580927927927949	-0.07756242786428155
-0.06861180180180204	-0.08110372786447229
-0.07141432432432437	-0.08453639137290542
-0.07421684684684693	-0.08767826075699556
-0.07701936936936948	-0.09042486192328833
-0.07982189189189204	-0.09279649475560614
-0.0826244144144146	-0.09494301183938691
-0.08542693693693715	-0.09710177387707691
-0.0882294594594597	-0.09952069647937667
-0.09103198198198204	-0.10237151719528198
-0.09383450450450459	-0.1056835416314722
-0.09663702702702714	-0.10932287361716697
-0.0994395495495497	-0.11302773100890617
-0.10224207207207225	-0.11649142493980125
-0.10504459459459481	-0.11946734109278029
-0.10784711711711736	-0.12186093373594087
-0.1106496396396397	-0.12377601254321269
-0.11345216216216225	-0.12549630481456547
-0.1162546846846848	-0.12740427382575742
-0.11905720720720736	-0.12986061414154465
-0.12185972972972992	-0.1330824138723708
-0.12466225225225247	-0.1370604045468511
-0.12746477477477502	-0.14154467933631604
-0.13026729729729736	-0.14610695026402476
-0.1330698198198199	-0.1502626244557273
-0.13587234234234247	-0.15361588387767972
-0.13867486486486502	-0.15598237563228484
-0.14147738738738758	-0.15745018834409025
-0.14427990990991013	-0.15835880073035408
-0.14708243243243246	-0.15920159118570149
-0.14988495495495502	-0.16048186393482206
-0.15268747747747757	-0.16256717186539682
-0.15549000000000013	-0.16558710196300508
-0.15829252252252268	-0.16940550725988085
-0.16109504504504524	-0.17367411433412588
-0.1638975675675678	-0.177948454968833
-0.16670009009009013	-0.18182769527094989
-0.16950261261261268	-0.18507342081893347
-0.17230513513513523	-0.1876706871641508
-0.1751076576576578	-0.18981462616055328
-0.17791018018018034	-0.19183072240651183
-0.1807127027027029	-0.19405817939030523
-0.18351522522522545	-0.19673659300358587
-0.1863177477477478	-0.19993315925133953
-0.18912027027027034	-0.20353232035553542
-0.1919227927927929	-0.20728769006280262
-0.19472531531531545	-0.2109150131118689
-0.197527837837838	-0.21419195760842796
-0.20033036036036056	-0.21702985941784836
-0.20313288288288311	-0.21949392905658022
-0.20593540540540545	-0.22176752433630198
-0.208737927927928	-0.22407597920770195
-0.21154045045045056	-0.22659918533734874
-0.2143429729729731	-0.22940503694839537
-0.21714549549549567	-0.23242727426920629
-0.21994801801801822	-0.23549455701683447
-0.22275054054054078	-0.23839890343083125
-0.2255530630630631	-0.24097762982952864
-0.22835558558558566	-0.2431784902718196
-0.23115810810810822	-0.24508422220732318
-0.23396063063063077	-0.24688762617275312
-0.23676315315315333	-0.2488261914137233
-0.23956567567567588	-0.2510997265149766
-0.24236819819819821	-0.2538003971489886
-0.24517072072072077	-0.256880033630524
-0.24797324324324332	-0.26016629548663167
-0.2507757657657659	-0.2634220536401352
-0.25357828828828843	-0.26642725963098723
-0.256380810810811	-0.2690548495742508
-0.25918333333333354	-0.2713144525232394
-0.2619858558558559	-0.2733489160883006
-0.26478837837837843	-0.2753849075181337
-0.267590900900901	-0.27765444446176485
-0.27039342342342354	-0.2803138603989988
-0.2731959459459461	-0.2833872810544699
-0.27599846846846865	-0.28675321191960534
-0.2788009909909912	-0.2901783949423588
-0.28160351351351354	-0.29338766075180206
-0.2844060360360361	-0.2961471979489165
-0.28720855855855865	-0.2983350149421127
-0.2900110810810812	-0.2999772249201875
-0.29281360360360376	-0.30124015564777723
-0.2956161261261263	-0.3023821833807515
-0.29841864864864887	-0.30368106700463027
-0.3012211711711712	-0.3053588447142915
-0.30402369369369375	-0.3075255524014095
-0.3068262162162163	-0.3101560131073244
-0.30962873873873886	-0.31310347911683123
-0.3124312612612614	-0.31614350534238783
-0.31523378378378397	-0.31903415530081664
-0.3180363063063065	-0.3215761520239541
-0.32083882882882886	-0.3236588107394433
-0.3236413513513514	-0.3252830220131159
-0.32644387387387397	-0.32655901672934723
-0.3292463963963965	-0.3276821645008605
-0.3320489189189191	-0.3288935049603545
-0.33485144144144163	-0.33043299094811684
-0.3376539639639642	-0.33249320164510077
-0.3404564864864865	-0.3351804446485227
-0.3432590090090091	-0.3384892630189381
-0.34606153153153163	-0.34229534538349965
-0.3488640540540542	-0.3463701592657283
-0.35166657657657674	-0.3504176847299247
-0.3544690990990993	-0.3541292853924835
-0.3572716216216216	-0.35724771242544556
-0.3600741441441442	-0.3596269810159534
-0.36287666666666674	-0.3612731970892316
-0.3656791891891893	-0.36235373235689644
-0.36848171171171185	-0.3631686935022816
-0.3712842342342344	-0.36408813982038263
-0.37408675675675696	-0.36546838510316954
-0.3768892792792793	-0.36756781818477163
-0.37969180180180184	-0.3704843519898981
-0.3824943243243244	-0.37413176380435503
-0.38529684684684695	-0.3782618258197055
-0.3880993693693695	-0.3825261996992721
-0.39090189189189206	-0.3865606043063394
-0.3937044144144146	-0.3900675163703417
-0.39650693693693695	-0.39287478868041475
-0.3993094594594595	-0.3949558003330063
-0.40211198198198206	-0.39640938711842927
-0.4049145045045046	-0.3974105708066384
-0.40771702702702717	-0.3981516461366355
-0.4105195495495496	-0.3987945769017212
-0.41332207207207217	-0.3994495100091841
-0.4161245945945947	-0.4001828735970097
-0.4189271171171173	-0.4010462459074639
-0.4217296396396397	-0.4021086345912896
-0.4245321621621623	-0.40347334637500615
-0.42733468468468483	-0.40526700605297966
-0.4301372072072073	-0.40760027985701025
-0.4329397297297298	-0.41051299594002283
-0.4357422522522524	-0.41392548911267407
-0.4385447747747748	-0.41761921341555747
-0.4413472972972974	-0.4212618094961326
-0.44414981981981994	-0.42447707182510447
-0.4469523423423425	-0.42694354831053166
-0.44975486486486493	-0.4284928217803416
-0.4525573873873875	-0.4291748369583564
-0.45535990990991004	-0.42926503378203223
-0.4581624324324325	-0.4292048233034082
-0.46096495495495504	-0.42948799483321315
-0.4637674774774776	-0.4305240839968623
-0.46657000000000015	-0.4325191876276238
-0.4693725225225226	-0.4354115392848453
-0.47217504504504515	-0.43888379847109
-0.4749775675675677	-0.4424509798155751
-0.47778009009009015	-0.4455994696106969
-0.4805826126126127	-0.44793621376789133
-0.48338513513513526	-0.44930332745995677
-0.4861876576576578	-0.4498235037203265
-0.48899018018018026	-0.44986261085374907
-0.4917927027027028	-0.4499211552145998
-0.49459522522522537	-0.4504878467147421
-0.4973977477477478	-0.45189955988929503
-0.5002002702702704	-0.4542491734098782
-0.5030027927927929	-0.4573672126702189
-0.5058053153153154	-0.4608800821778632
-0.5086078378378379	-0.46432442777042
-0.5114103603603605	-0.4672811141429197
-0.514212882882883	-0.46948821208745434
-0.5170154054054055	-0.47090103662709654
-0.519817927927928	-0.47168532938729607
-0.5226204504504506	-0.47215094080901593
-0.525422972972973	-0.47265092271492565
-0.5282254954954956	-0.47347944164348005
-0.5310280180180181	-0.474799262443277
-0.5338305405405407	-0.4766173835358583
-0.5366330630630631	-0.4788103829891141
-0.5394355855855857	-0.48118508728906356
-0.5422381081081082	-0.4835504507847111
-0.5450406306306307	-0.4857757244402076
-0.5478431531531532	-0.4878175877260073
-0.5506456756756758	-0.4897115982613705
-0.5534481981981982	-0.491536283428273
-0.5562507207207208	-0.4933669390409701
-0.5590532432432433	-0.4952380222164345
-0.5618557657657659	-0.49712787766761674
-0.5646582882882883	-0.49896983926300525
-0.5674608108108109	-0.5006833647229858
-0.5702633333333335	-0.502211619732934
-0.5730658558558559	-0.5035502524566158
-0.5758683783783785	-0.5047562276688986
-0.578670900900901	-0.5059336268946792
-0.5814734234234236	-0.5072020640889972
-0.584275945945946	-0.5086595540133216
-0.5870784684684686	-0.5103531795207914
-0.5898809909909911	-0.5122674595784329
-0.5926835135135136	-0.5143334843173886
-0.5954860360360361	-0.5164543684254836
-0.5982885585585587	-0.5185371680323034
-0.6010910810810811	-0.5205199352917487
-0.6038936036036037	-0.5223852953692094
-0.6066961261261262	-0.5241574992427209
-0.6094986486486488	-0.525886041544531
-0.6123011711711712	-0.5276233093349685
-0.6151036936936938	-0.529404873797882
-0.6179062162162163	-0.5312388430772703
-0.6207087387387388	-0.5331063607323399
-0.6235112612612613	-0.5349708042862351
-0.6263137837837839	-0.5367903683927082
-0.6291163063063064	-0.5385285218969551
-0.6319188288288289	-0.5401591046824459
-0.6347213513513514	-0.5416663026415849
-0.637523873873874	-0.5430426510839166
-0.6403263963963964	-0.5442891202011191
-0.643128918918919	-0.5454197429846863
-0.6459314414414415	-0.5464698689798091
-0.6487339639639641	-0.5475035999165774
-0.6515364864864865	-0.5486141449898836
-0.6543390090090091	-0.5499119795680223
-0.6571415315315317	-0.5514998313773258
-0.6599440540540541	-0.5534393175047647
-0.6627465765765767	-0.5557192418589783
-0.6655490990990992	-0.5582377848335336
-0.6683516216216216	-0.5608086116255555
-0.6711541441441442	-0.5631944131132158
-0.6739566666666668	-0.565162404331792
-0.6767591891891893	-0.5665478507575492
-0.6795617117117118	-0.5673069303558427
-0.6823642342342343	-0.567541305541065
-0.6851667567567569	-0.5674839099643745
-0.6879692792792793	-0.5674467498891749
-0.6907718018018019	-0.5677434702322317
-0.6935743243243244	-0.5686080664288709
-0.696376846846847	-0.5701333654392113
-0.6991793693693694	-0.5722477038604237
-0.701981891891892	-0.574737021183072
-0.7047844144144145	-0.5773058558997686
-0.707586936936937	-0.579658910211021
-0.7103894594594595	-0.581578806700497
-0.7131919819819821	-0.5829773806522256
-0.7159945045045045	-0.5839067314151167
-0.7187970270270271	-0.5845292953485031
-0.7215995495495496	-0.5850590265636391
-0.7244020720720722	-0.5856941339667996
-0.7272045945945946	-0.5865630673360993
-0.7300071171171172	-0.5876994068683341
-0.7328096396396397	-0.5890503433935039
-0.7356121621621622	-0.5905115509518664
-0.7384146846846847	-0.5919726757972286
-0.7412172072072073	-0.5933553296480982
-0.7440197297297299	-0.5946299860440172
-0.7468222522522523	-0.5958076246541162
-0.7496247747747748	-0.5969126415225603
-0.7524272972972974	-0.597951316142175
-0.7552298198198198	-0.5988919835404363
-0.7580323423423424	-0.5996682279719383
-0.760834864864865	-0.6002066758576619
-0.7636373873873875	-0.6004700275896724
-0.76643990990991	-0.6004981141954981
-0.7692424324324325	-0.600428261966212
-0.7720449549549551	-0.6004820898945857
-0.7748474774774775	-0.60091731958295
-0.7776500000000001	-0.6019563209686323
-0.7804525225225226	-0.6037131829210622
-0.7832550450450451	-0.6061441767898705
-0.7860575675675676	-0.609040972310529
-0.7888600900900902	-0.6120732483081675
-0.7916626126126127	-0.6148714106030448
-0.7944651351351352	-0.61712629688502
-0.7972676576576577	-0.618675836008107
-0.8000701801801803	-0.6195512864051798
-0.8028727027027027	-0.6199674012630845
-0.8056752252252253	-0.6202580814418692
-0.8084777477477478	-0.6207762693433774
-0.8112802702702704	-0.6217883772638861
-0.8140827927927928	-0.6233955699041829
-0.8168853153153154	-0.625505955160419
-0.8196878378378379	-0.6278657796667488
-0.8224903603603604	-0.6301392138541337
-0.8252928828828829	-0.6320112295349105
-0.8280954054054055	-0.6332812722712147
-0.8308979279279279	-0.6339190288409866
-0.8337004504504505	-0.6340662863970641
-0.836502972972973	-0.6339864117871674
-0.8393054954954956	-0.6339795607133571
-0.842108018018018	-0.6342919786581274
-0.8449105405405406	-0.6350484821394948
-0.8477130630630632	-0.6362284189165377
-0.8505155855855856	-0.6376902549032675
-0.8533181081081082	-0.6392336183315248
-0.8561206306306307	-0.6406756115623466
-0.8589231531531533	-0.6419143809751249
-0.8617256756756757	-0.6429583838729065
-0.8645281981981983	-0.6439124398825795
-0.8673307207207208	-0.6449270524430348
-0.8701332432432433	-0.6461303407494348
-0.8729357657657658	-0.6475678926547492
-0.8757382882882884	-0.6491729876453236
-0.8785408108108108	-0.6507790087422753
-0.8813433333333334	-0.6521711324800883
-0.8841458558558559	-0.6531605667599782
-0.8869483783783785	-0.6536563563517337
-0.8897509009009009	-0.653709858582691
-0.8925534234234235	-0.6535153864332188
-0.895355945945946	-0.6533644646299148
-0.8981584684684685	-0.653566096790168
-0.900960990990991	-0.6543565695986266
-0.9037635135135136	-0.6558260845673183
-0.9065660360360361	-0.6578847720007168
-0.9093685585585587	-0.6602789770235169
-0.9121710810810811	-0.6626538233613732
-0.9149736036036036	-0.6646445698570198
-0.9177761261261261	-0.6659712179410262
-0.9205786486486487	-0.666510438602008
-0.9233811711711712	-0.6663259794850738
-0.9261836936936938	-0.6656508591238859
-0.9289862162162162	-0.6648280522969918
-0.9317887387387388	-0.6642270800060837
-0.9345912612612612	-0.6641590694055506
-0.9373937837837838	-0.6648114274098944
-0.9401963063063064	-0.666216268735881
-0.9429988288288289	-0.6682566762011175
-0.9458013513513515	-0.6707048924517662
-0.9486038738738739	-0.6732794052628139
-0.9514063963963965	-0.6757051801923406
-0.9542089189189189	-0.6777631004325169
-0.9570114414414415	-0.6793197567078648
-0.959813963963964	-0.6803351004712506
-0.9626164864864866	-0.6808511205583305
-0.9654190090090091	-0.68096822427273
-0.9682215315315316	-0.6808169362947816
-0.9710240540540541	-0.6805313143025533
-0.9738265765765766	-0.6802281247692417
-0.9766290990990991	-0.6799934197828397
-0.9794316216216217	-0.6798764673330482
-0.9822341441441442	-0.6798902286872837
-0.9850366666666668	-0.6800174626593076
-0.9878391891891892	-0.680221535675783
-0.9906417117117118	-0.6804606772693944
-0.9934442342342342	-0.6807036267097399
-0.9962467567567568	-0.6809436586480169
-0.9990492792792793	-0.681207416016365
-1.0018518018018019	-0.6815553717463347
-1.0046543243243244	-0.6820723374028399
-1.0074568468468468	-0.68284899952412
-1.0102593693693693	-0.6839582868314413
-1.0130618918918919	-0.6854325006648192
-1.0158644144144144	-0.687247726285277
-1.018666936936937	-0.6893206760435893
-1.0214694594594596	-0.6915200290187049
-1.024271981981982	-0.6936903681739721
-1.0270745045045047	-0.6956831718810013
-1.029877027027027	-0.6973871454515717
-1.0326795495495495	-0.6987501948812662
-1.035482072072072	-0.6997875736744377
-1.0382845945945947	-0.700574493460447
-1.0410871171171172	-0.7012256227007372
-1.0438896396396395	-0.7018671618872496
-1.046692162162162	-0.702608661902109
-1.0494946846846847	-0.7035211434822872
-1.0522972072072072	-0.704625758790705
-1.0550997297297298	-0.7058940951162171
-1.0579022522522523	-0.7072583035701976
-1.0607047747747749	-0.7086273767349853
-1.0635072972972974	-0.7099054479654614
-1.06630981981982	-0.7110087366246785
-1.0691123423423423	-0.7118791083312423
-1.0719148648648649	-0.712493441891106
-1.0747173873873874	-0.7128685955231511
-1.07751990990991	-0.7130616712759192
-1.0803224324324325	-0.713164853059985
-1.0831249549549549	-0.7132939498090121
-1.0859274774774774	-0.713570446607733
-1.08873	-0.7140985084197984
-1.0915325225225225	-0.7149406106595191
-1.094335045045045	-0.7160974432781162
-1.0971375675675676	-0.7174984431607101
-1.0999400900900902	-0.7190080061122612
-1.1027426126126127	-0.7204490073811891
-1.1055451351351353	-0.7216404278007824
-1.1083476576576576	-0.7224410414765954
-1.1111501801801802	-0.7227879459069113
-1.1139527027027027	-0.7227185761241759
-1.1167552252252253	-0.7223682600443277
-1.1195577477477479	-0.7219417103873516
-1.1223602702702702	-0.7216644048825538
-1.1251627927927927	-0.7217262737894607
-1.1279653153153153	-0.722233310006348
-1.1307678378378379	-0.7231813370724283
-1.1335703603603604	-0.7244602999281644
-1.136372882882883	-0.7258886383747993
-1.1391754054054055	-0.727268176845475
-1.141977927927928	-0.7284433903267618
-1.1447804504504504	-0.7293470890717586
-1.147582972972973	-0.730018280957127
-1.1503854954954955	-0.7305862501702329
-1.153188018018018	-0.7312252634816294
-1.1559905405405406	-0.73209355969445
-1.1587930630630632	-0.7332754465629339
-1.1615955855855855	-0.7347447121237605
-1.164398108108108	-0.7363612612396371
-1.1672006306306306	-0.7379028339001719
-1.1700031531531532	-0.7391229843529559
-1.1728056756756757	-0.7398185439866962
-1.1756081981981983	-0.7398870291559503
-1.1784107207207208	-0.7393576904898986
-1.1812132432432432	-0.7383880151228222
-1.1840157657657657	-0.7372278333480573
-1.1868182882882883	-0.7361624425697402
-1.1896208108108108	-0.7354514825992802
-1.1924233333333334	-0.7352801863840908
-1.195225855855856	-0.7357344224565425
-1.1980283783783783	-0.7368026290577265
-1.2008309009009008	-0.7383992368715695
-1.2036334234234234	-0.7403983198696835
-1.206435945945946	-0.7426647806391937
-1.2092384684684685	-0.7450735194949398
-1.212040990990991	-0.7475132897648216
-1.2148435135135136	-0.7498787991445806
-1.2176460360360362	-0.7520594654910495
-1.2204485585585585	-0.7539343031325108
-1.223251081081081	-0.7553794000173251
-1.2260536036036036	-0.7562885971728808
-1.2288561261261262	-0.7566016198799983
-1.2316586486486487	-0.7563295529765539
-1.2344611711711713	-0.7555669780827061
-1.2372636936936936	-0.7544836695588943
-1.2400662162162162	-0.7532952956629622
-1.2428687387387387	-0.7522197771828592
-1.2456712612612613	-0.7514312120238766
-1.2484737837837838	-0.7510246353679946
-1.2512763063063064	-0.7510017815924048
-1.254078828828829	-0.751281470090831
-1.2568813513513515	-0.7517305081686454
-1.2596838738738738	-0.7522047669982872
-1.2624863963963964	-0.7525874742169258
-1.265288918918919	-0.7528136018079339
-1.2680914414414415	-0.7528747350835978
-1.270893963963964	-0.7528059113084011
-1.2736964864864866	-0.7526620092134821
-1.276499009009009	-0.7524941816354076
-1.2793015315315315	-0.7523356119701934
-1.282104054054054	-0.7522011662769541
-1.2849065765765766	-0.7520992453336259
-1.2877090990990991	-0.7520488197665671
-1.2905116216216217	-0.7520923658174341
-1.2933141441441443	-0.7522971085488432
-1.2961166666666666	-0.7527419569988378
-1.2989191891891891	-0.7534937950282494
-1.3017217117117117	-0.7545818252883112
-1.3045242342342342	-0.7559803378402861
-1.3073267567567568	-0.75760775639293
-1.3101292792792794	-0.7593439227366634
-1.312931801801802	-0.761060520925394
-1.3157343243243242	-0.7626540956181913
-1.3185368468468468	-0.7640695599625147
-1.3213393693693694	-0.7653052672306477
-1.324141891891892	-0.7663976504013039
-1.3269444144144145	-0.7673915784329135
-1.329746936936937	-0.7683087570802516
-1.3325494594594596	-0.7691281006244863
-1.335351981981982	-0.7697880297339146
-1.3381545045045045	-0.7702122447709245
-1.340957027027027	-0.7703506529860666
-1.3437595495495496	-0.7702195830339369
-1.3465620720720721	-0.7699234147177949
-1.3493645945945947	-0.7696446441914482
-1.352167117117117	-0.7696000299380368
-1.3549696396396396	-0.7699733666906106
-1.3577721621621621	-0.7708459727489003
-1.3605746846846847	-0.7721499551460316
-1.3633772072072072	-0.7736645710997325
-1.3661797297297298	-0.7750633555154678
-1.3689822522522523	-0.7760028841797291
-1.3717847747747747	-0.7762286500522051
-1.3745872972972972	-0.7756650677214711
-1.3773898198198198	-0.7744586183981361
-1.3801923423423423	-0.7729557666014972
-1.382994864864865	-0.7716170363468187
[truncated: 6 more rows]
