# Supplementary material for: Isolation of a planar π-aromatic Bi5− ring in a cobalt-based inverse-sandwich-type complex
Source: Nat Chem. 2025 Jan 20;17(4):547–55. doi: 10.1038/s41557-024-01713-8 (PMC11964920; doi:10.1038/s41557-024-01713-8)
Supplement: Supplementary file 4 — Original magnetic data of compound 1 and origin file of Fig. 3. [file 41557_2024_1713_MOESM4_ESM.zip › sr_and_T/36.json]

{
   "comment": "corrected Loops",
   "temperature": 1.5,
   "measures": [
      {
         "sr": 0.064,
         "angle": 0,
         "trans": 0,
         "cool_t": 1,
         "comment": "to H_stop",
         "data": [
            [
               -1.3999,
               -0.780816204985743
            ],
            [
               -1.3970974874874873,
               -0.7804870787205465
            ],
            [
               -1.394294974974975,
               -0.779958218347113
            ],
            [
               -1.3914924624624623,
               -0.7792860700433342
            ],
            [
               -1.3886899499499499,
               -0.7785467286781167
            ],
            [
               -1.3858874374374373,
               -0.7778157908716226
            ],
            [
               -1.3830849249249249,
               -0.7771552406243933
            ],
            [
               -1.3802824124124122,
               -0.7766085749796385
            ],
            [
               -1.3774798998998998,
               -0.7762009481464507
            ],
            [
               -1.3746773873873872,
               -0.7759392928426783
            ],
            [
               -1.3718748748748748,
               -0.7758088607706344
            ],
            [
               -1.3690723623623622,
               -0.7757664848662662
            ],
            [
               -1.3662698498498498,
               -0.7757350132238454
            ],
            [
               -1.3634673373373372,
               -0.7756054990118157
            ],
            [
               -1.3606648248248248,
               -0.7752523996341647
            ],
            [
               -1.3578623123123121,
               -0.7745623427484991
            ],
            [
               -1.3550597997997997,
               -0.7734706645696581
            ],
            [
               -1.3522572872872871,
               -0.7719945931236876
            ],
            [
               -1.3494547747747747,
               -0.7702501916769027
            ],
            [
               -1.346652262262262,
               -0.7684433285646195
            ],
            [
               -1.3438497497497497,
               -0.7668324450632802
            ],
            [
               -1.341047237237237,
               -0.7656703770921021
            ],
            [
               -1.3382447247247247,
               -0.7651405565729144
            ],
            [
               -1.335442212212212,
               -0.7653064232508804
            ],
            [
               -1.3326396996996996,
               -0.7660901467286645
            ],
            [
               -1.329837187187187,
               -0.7672883323463444
            ],
            [
               -1.3270346746746746,
               -0.7686209352688187
            ],
            [
               -1.324232162162162,
               -0.7697990407533883
            ],
            [
               -1.3214296496496496,
               -0.7705912235547863
            ],
            [
               -1.318627137137137,
               -0.7708690555282867
            ],
            [
               -1.3158246246246246,
               -0.7706197559352848
            ],
            [
               -1.313022112112112,
               -0.769925355463996
            ],
            [
               -1.3102195995995995,
               -0.7689189866971056
            ],
            [
               -1.307417087087087,
               -0.7677359578471259
            ],
            [
               -1.3046145745745745,
               -0.7664775881203867
            ],
            [
               -1.301812062062062,
               -0.7651993633390031
            ],
            [
               -1.2990095495495495,
               -0.7639243395732545
            ],
            [
               -1.2962070370370369,
               -0.7626720379102798
            ],
            [
               -1.2934045245245245,
               -0.7614865591859148
            ],
            [
               -1.2906020120120119,
               -0.7604479704171747
            ],
            [
               -1.2877994994994995,
               -0.7596582127244544
            ],
            [
               -1.2849969869869868,
               -0.7592041668654885
            ],
            [
               -1.2821944744744744,
               -0.7591116224114596
            ],
            [
               -1.2793919619619618,
               -0.7593101516330312
            ],
            [
               -1.2765894494494494,
               -0.7596273712043433
            ],
            [
               -1.2737869369369368,
               -0.7598217409526224
            ],
            [
               -1.2709844244244244,
               -0.7596489051930466
            ],
            [
               -1.2681819119119118,
               -0.7589427085064142
            ],
            [
               -1.2653793993993994,
               -0.7576837614134966
            ],
            [
               -1.2625768868868867,
               -0.7560294100818659
            ],
            [
               -1.2597743743743743,
               -0.7542896138594017
            ],
            [
               -1.2569718618618617,
               -0.7528504622064451
            ],
            [
               -1.2541693493493493,
               -0.7520651800919762
            ],
            [
               -1.2513668368368367,
               -0.7521451184201364
            ],
            [
               -1.2485643243243243,
               -0.7530856265171249
            ],
            [
               -1.2457618118118117,
               -0.7546524425864163
            ],
            [
               -1.2429592992992993,
               -0.7564359105524308
            ],
            [
               -1.2401567867867866,
               -0.7579587872228215
            ],
            [
               -1.2373542742742742,
               -0.7588058130192759
            ],
            [
               -1.2345517617617616,
               -0.7587356184778413
            ],
            [
               -1.2317492492492492,
               -0.7577407044865139
            ],
            [
               -1.2289467367367366,
               -0.7560376521716579
            ],
            [
               -1.2261442242242242,
               -0.7539920256051165
            ],
            [
               -1.2233417117117116,
               -0.752003206917012
            ],
            [
               -1.2205391991991992,
               -0.7503867020023252
            ],
            [
               -1.2177366866866866,
               -0.7492911948549288
            ],
            [
               -1.2149341741741742,
               -0.748675010612103
            ],
            [
               -1.2121316616616615,
               -0.74834609000174
            ],
            [
               -1.2093291491491491,
               -0.7480481855885588
            ],
            [
               -1.2065266366366365,
               -0.7475610860210549
            ],
            [
               -1.203724124124124,
               -0.7467792582444568
            ],
            [
               -1.2009216116116115,
               -0.7457423221301862
            ],
            [
               -1.198119099099099,
               -0.7446088418785477
            ],
            [
               -1.1953165865865865,
               -0.743585516457695
            ],
            [
               -1.192514074074074,
               -0.7428396553496595
            ],
            [
               -1.1897115615615614,
               -0.742428298121677
            ],
            [
               -1.186909049049049,
               -0.7422706667364578
            ],
            [
               -1.1841065365365364,
               -0.7421743589957843
            ],
            [
               -1.181304024024024,
               -0.7419057423009421
            ],
            [
               -1.1785015115115114,
               -0.7412786053528895
            ],
            [
               -1.175698998998999,
               -0.7402281809992857
            ],
            [
               -1.1728964864864864,
               -0.7388426634504219
            ],
            [
               -1.170093973973974,
               -0.7373395106676486
            ],
            [
               -1.1672914614614613,
               -0.7359937088026078
            ],
            [
               -1.164488948948949,
               -0.7350426482597325
            ],
            [
               -1.1616864364364363,
               -0.7346010446767832
            ],
            [
               -1.158883923923924,
               -0.7346162527860336
            ],
            [
               -1.1560814114114113,
               -0.7348804147126347
            ],
            [
               -1.153278898898899,
               -0.7350960580246733
            ],
            [
               -1.1504763863863863,
               -0.7349730220316217
            ],
            [
               -1.1476738738738739,
               -0.7343235691903047
            ],
            [
               -1.1448713613613613,
               -0.733123124100608
            ],
            [
               -1.1420688488488488,
               -0.7315160595195336
            ],
            [
               -1.1392663363363362,
               -0.7297650794121837
            ],
            [
               -1.1364638238238238,
               -0.7281622849802263
            ],
            [
               -1.1336613113113112,
               -0.7269330864885075
            ],
            [
               -1.1308587987987986,
               -0.7261661867767353
            ],
            [
               -1.1280562862862862,
               -0.7257932639054385
            ],
            [
               -1.1252537737737738,
               -0.7256241877980636
            ],
            [
               -1.1224512612612612,
               -0.725423953782496
            ],
            [
               -1.1196487487487485,
               -0.7250029532121696
            ],
            [
               -1.1168462362362361,
               -0.7242878334476976
            ],
            [
               -1.1140437237237237,
               -0.7233474981836221
            ],
            [
               -1.111241211211211,
               -0.7223651055493143
            ],
            [
               -1.1084386986986985,
               -0.7215664095965328
            ],
            [
               -1.105636186186186,
               -0.7211305411684206
            ],
            [
               -1.1028336736736737,
               -0.7211157684847911
            ],
            [
               -1.100031161161161,
               -0.721427651748715
            ],
            [
               -1.0972286486486484,
               -0.7218421270106219
            ],
            [
               -1.094426136136136,
               -0.7220766609733995
            ],
            [
               -1.0916236236236236,
               -0.7218855157917672
            ],
            [
               -1.088821111111111,
               -0.7211463355651759
            ],
            [
               -1.0860185985985984,
               -0.7199077960275264
            ],
            [
               -1.083216086086086,
               -0.718381073446309
            ],
            [
               -1.0804135735735736,
               -0.7168768935300729
            ],
            [
               -1.077611061061061,
               -0.715708383915491
            ],
            [
               -1.0748085485485483,
               -0.7150915742391637
            ],
            [
               -1.072006036036036,
               -0.7150762576741687
            ],
            [
               -1.0692035235235235,
               -0.7155298373437595
            ],
            [
               -1.066401011011011,
               -0.7161792361023467
            ],
            [
               -1.0635984984984983,
               -0.7166969168712654
            ],
            [
               -1.060795985985986,
               -0.7168029051514406
            ],
            [
               -1.0579934734734735,
               -0.7163500249408505
            ],
            [
               -1.0551909609609609,
               -0.7153656842729983
            ],
            [
               -1.0523884484484483,
               -0.7140381779355054
            ],
            [
               -1.0495859359359359,
               -0.712653560510057
            ],
            [
               -1.0467834234234235,
               -0.711504653949812
            ],
            [
               -1.0439809109109108,
               -0.7108017293377835
            ],
            [
               -1.0411783983983982,
               -0.7106125587172283
            ],
            [
               -1.0383758858858858,
               -0.7108489116866623
            ],
            [
               -1.0355733733733734,
               -0.7113010455447681
            ],
            [
               -1.0327708608608608,
               -0.7117065913941023
            ],
            [
               -1.0299683483483482,
               -0.7118303448466621
            ],
            [
               -1.0271658358358358,
               -0.7115296999404632
            ],
            [
               -1.0243633233233234,
               -0.7107868538289595
            ],
            [
               -1.0215608108108107,
               -0.7097008204001243
            ],
            [
               -1.0187582982982981,
               -0.7084454613060263
            ],
            [
               -1.0159557857857857,
               -0.7072098115174719
            ],
            [
               -1.0131532732732733,
               -0.7061409381946953
            ],
            [
               -1.0103507607607607,
               -0.7053066745462651
            ],
            [
               -1.007548248248248,
               -0.7046873885649823
            ],
            [
               -1.0047457357357357,
               -0.7041956623486987
            ],
            [
               -1.0019432232232233,
               -0.703713957033477
            ],
            [
               -0.9991407107107106,
               -0.703135769106469
            ],
            [
               -0.9963381981981981,
               -0.7023965061713866
            ],
            [
               -0.9935356856856856,
               -0.7014854985677095
            ],
            [
               -0.9907331731731731,
               -0.7004379730018642
            ],
            [
               -0.9879306606606606,
               -0.6993126926924158
            ],
            [
               -0.9851281481481481,
               -0.6981650518491322
            ],
            [
               -0.9823256356356356,
               -0.6970256533712873
            ],
            [
               -0.9795231231231231,
               -0.6958911939174899
            ],
            [
               -0.9767206106106106,
               -0.6947293667448149
            ],
            [
               -0.973918098098098,
               -0.6934944748938288
            ],
            [
               -0.9711155855855855,
               -0.6921472365807804
            ],
            [
               -0.968313073073073,
               -0.6906717106807805
            ],
            [
               -0.9655105605605605,
               -0.689084171994099
            ],
            [
               -0.962708048048048,
               -0.6874320878779294
            ],
            [
               -0.9599055355355355,
               -0.6857847131128951
            ],
            [
               -0.957103023023023,
               -0.6842190649408655
            ],
            [
               -0.9543005105105105,
               -0.682805611867803
            ],
            [
               -0.951497997997998,
               -0.6815970729326981
            ],
            [
               -0.9486954854854854,
               -0.6806219740139821
            ],
            [
               -0.9458929729729728,
               -0.6798828993719388
            ],
            [
               -0.9430904604604604,
               -0.6793583445776521
            ],
            [
               -0.9402879479479478,
               -0.6790069054837358
            ],
            [
               -0.9374854354354354,
               -0.6787729618104696
            ],
            [
               -0.9346829229229228,
               -0.6785935249839328
            ],
            [
               -0.9318804104104104,
               -0.6784060648664219
            ],
            [
               -0.9290778978978977,
               -0.6781567545999558
            ],
            [
               -0.9262753853853853,
               -0.677807897362998
            ],
            [
               -0.9234728728728727,
               -0.6773427954474909
            ],
            [
               -0.9206703603603603,
               -0.6767664546861587
            ],
            [
               -0.9178678478478477,
               -0.676101472651528
            ],
            [
               -0.9150653353353353,
               -0.6753800013321043
            ],
            [
               -0.9122628228228227,
               -0.6746342030356376
            ],
            [
               -0.9094603103103103,
               -0.6738884129661598
            ],
            [
               -0.9066577977977976,
               -0.6731557811226634
            ],
            [
               -0.9038552852852852,
               -0.6724404776566928
            ],
            [
               -0.9010527727727726,
               -0.6717441657936642
            ],
            [
               -0.8982502602602602,
               -0.6710733279004408
            ],
            [
               -0.8954477477477477,
               -0.670443152477624
            ],
            [
               -0.8926452352352352,
               -0.6698746310418751
            ],
            [
               -0.8898427227227227,
               -0.6693841474030788
            ],
            [
               -0.8870402102102102,
               -0.668968298088384
            ],
            [
               -0.8842376976976977,
               -0.6685896197549581
            ],
            [
               -0.8814351851851852,
               -0.668170000803118
            ],
            [
               -0.8786326726726726,
               -0.6675970703401635
            ],
            [
               -0.8758301601601601,
               -0.6667449748658796
            ],
            [
               -0.8730276476476476,
               -0.6655058280373343
            ],
            [
               -0.8702251351351351,
               -0.6638235320523092
            ],
            [
               -0.8674226226226226,
               -0.6617194037178655
            ],
            [
               -0.8646201101101101,
               -0.6593002027253771
            ],
            [
               -0.8618175975975975,
               -0.65674371117012
            ],
            [
               -0.859015085085085,
               -0.6542636774583221
            ],
            [
               -0.8562125725725724,
               -0.6520625818500121
            ],
            [
               -0.8534100600600599,
               -0.6502850294786582
            ],
            [
               -0.8506075475475474,
               -0.6489850211781236
            ],
            [
               -0.8478050350350349,
               -0.6481165605523092
            ],
            [
               -0.8450025225225224,
               -0.647550146270921
            ],
            [
               -0.8422000100100099,
               -0.6471098991505806
            ],
            [
               -0.8393974974974974,
               -0.6466199669157391
            ],
            [
               -0.8365949849849849,
               -0.6459464703776105
            ],
            [
               -0.8337924724724723,
               -0.6450233625636514
            ],
            [
               -0.8309899599599598,
               -0.643856369555492
            ],
            [
               -0.8281874474474473,
               -0.6425065904597123
            ],
            [
               -0.8253849349349348,
               -0.6410617392922908
            ],
            [
               -0.8225824224224223,
               -0.6396062074092856
            ],
            [
               -0.8197799099099098,
               -0.6382001151716947
            ],
            [
               -0.8169773973973973,
               -0.6368728781614723
            ],
            [
               -0.8141748848848848,
               -0.6356304544451639
            ],
            [
               -0.8113723723723723,
               -0.6344698994595139
            ],
            [
               -0.8085698598598597,
               -0.6333923162068027
            ],
            [
               -0.8057673473473472,
               -0.6324067347971396
            ],
            [
               -0.8029648348348347,
               -0.6315222740479474
            ],
            [
               -0.8001623223223222,
               -0.630732128652691
            ],
            [
               -0.7973598098098097,
               -0.6299978555970198
            ],
            [
               -0.7945572972972972,
               -0.629243864520703
            ],
            [
               -0.7917547847847847,
               -0.6283690185492263
            ],
            [
               -0.7889522722722722,
               -0.6272756494794274
            ],
            [
               -0.7861497597597596,
               -0.6259084508183723
            ],
            [
               -0.7833472472472471,
               -0.6242897211661467
            ],
            [
               -0.7805447347347346,
               -0.622535947684099
            ],
            [
               -0.7777422222222221,
               -0.6208449165820411
            ],
            [
               -0.7749397097097096,
               -0.619451531973497
            ],
            [
               -0.7721371971971971,
               -0.6185615417010784
            ],
            [
               -0.7693346846846846,
               -0.618281615640834
            ],
            [
               -0.7665321721721721,
               -0.6185681890445063
            ],
            [
               -0.7637296596596596,
               -0.6192142276563755
            ],
            [
               -0.760927147147147,
               -0.6198830174515528
            ],
            [
               -0.7581246346346345,
               -0.6201840333526909
            ],
            [
               -0.755322122122122,
               -0.6197722600787627
            ],
            [
               -0.7525196096096095,
               -0.6184435441385254
            ],
            [
               -0.749717097097097,
               -0.61619780821652
            ],
            [
               -0.7469145845845845,
               -0.6132499383363934
            ],
            [
               -0.744112072072072,
               -0.6099827378922777
            ],
            [
               -0.7413095595595595,
               -0.6068532074245847
            ],
            [
               -0.738507047047047,
               -0.604277376551219
            ],
            [
               -0.7357045345345344,
               -0.6025256062525293
            ],
            [
               -0.7329020220220219,
               -0.6016575347222752
            ],
            [
               -0.7300995095095094,
               -0.6015144249833932
            ],
            [
               -0.7272969969969969,
               -0.601770048781576
            ],
            [
               -0.7244944844844844,
               -0.602024465506902
            ],
            [
               -0.7216919719719719,
               -0.601913176529224
            ],
            [
               -0.7188894594594594,
               -0.6012006166633495
            ],
            [
               -0.7160869469469469,
               -0.5998326132096423
            ],
            [
               -0.7132844344344343,
               -0.5979353037005168
            ],
            [
               -0.7104819219219218,
               -0.5957639458751249
            ],
            [
               -0.7076794094094093,
               -0.5936192025197
            ],
            [
               -0.7048768968968968,
               -0.5917567364727954
            ],
            [
               -0.7020743843843843,
               -0.5903162006173943
            ],
            [
               -0.6992718718718718,
               -0.5892883809952221
            ],
            [
               -0.6964693593593593,
               -0.5885270234696651
            ],
            [
               -0.6936668468468468,
               -0.587798699699678
            ],
            [
               -0.6908643343343343,
               -0.5868538778038834
            ],
            [
               -0.6880618218218217,
               -0.5854978681355962
            ],
            [
               -0.6852593093093092,
               -0.5836422860021
            ],
            [
               -0.6824567967967967,
               -0.5813248888842493
            ],
            [
               -0.6796542842842842,
               -0.57869546335266
            ],
            [
               -0.6768517717717717,
               -0.5759747502035
            ],
            [
               -0.6740492592592592,
               -0.5733996311264766
            ],
            [
               -0.6712467467467467,
               -0.5711696262199712
            ],
            [
               -0.6684442342342342,
               -0.5694073149346857
            ],
            [
               -0.6656417217217216,
               -0.5681399533777423
            ],
            [
               -0.6628392092092091,
               -0.5673032857576299
            ],
            [
               -0.6600366966966966,
               -0.5667632095241808
            ],
            [
               -0.6572341841841841,
               -0.5663477775092143
            ],
            [
               -0.6544316716716716,
               -0.5658813416056181
            ],
            [
               -0.6516291591591591,
               -0.5652140034123372
            ],
            [
               -0.6488266466466466,
               -0.5642420254147529
            ],
            [
               -0.6460241341341341,
               -0.5629175184893414
            ],
            [
               -0.6432216216216216,
               -0.5612478865563029
            ],
            [
               -0.640419109109109,
               -0.5592869176227122
            ],
            [
               -0.6376165965965965,
               -0.5571201450155117
            ],
            [
               -0.634814084084084,
               -0.5548473957739137
            ],
            [
               -0.6320115715715715,
               -0.5525654779989226
            ],
            [
               -0.629209059059059,
               -0.5503537629433064
            ],
            [
               -0.6264065465465465,
               -0.5482648899593081
            ],
            [
               -0.623604034034034,
               -0.5463218626108521
            ],
            [
               -0.6208015215215215,
               -0.5445214587869889
            ],
            [
               -0.617999009009009,
               -0.5428424135064254
            ],
            [
               -0.6151964964964964,
               -0.541255684915859
            ],
            [
               -0.6123939839839839,
               -0.5397337167565919
            ],
            [
               -0.6095914714714714,
               -0.5382561913060864
            ],
            [
               -0.6067889589589589,
               -0.5368111969123575
            ],
            [
               -0.6039864464464464,
               -0.5353925253234064
            ],
            [
               -0.6011839339339339,
               -0.5339952791267424
            ],
            [
               -0.5983814214214214,
               -0.5326124963603591
            ],
            [
               -0.5955789089089089,
               -0.5312348234271471
            ],
            [
               -0.5927763963963963,
               -0.5298536233583733
            ],
            [
               -0.5899738838838838,
               -0.5284659748764207
            ],
            [
               -0.5871713713713713,
               -0.5270786709584756
            ],
            [
               -0.5843688588588588,
               -0.5257082623751625
            ],
            [
               -0.5815663463463463,
               -0.5243756087697624
            ],
            [
               -0.5787638338338338,
               -0.5230958477324725
            ],
            [
               -0.5759613213213213,
               -0.5218671962065404
            ],
            [
               -0.5731588088088088,
               -0.5206634209560654
            ],
            [
               -0.5703562962962963,
               -0.5194343305899396
            ],
            [
               -0.5675537837837837,
               -0.5181161357635153
            ],
            [
               -0.5647512712712712,
               -0.516649735946664
            ],
            [
               -0.5619487587587587,
               -0.5150013161370488
            ],
            [
               -0.5591462462462462,
               -0.5131776310641962
            ],
            [
               -0.5563437337337337,
               -0.5112291114305012
            ],
            [
               -0.5535412212212212,
               -0.5092375689590904
            ],
            [
               -0.5507387087087087,
               -0.5072907791496388
            ],
            [
               -0.5479361961961962,
               -0.5054516730751724
            ],
            [
               -0.5451336836836836,
               -0.5037331243304872
            ],
            [
               -0.5423311711711711,
               -0.5020888021894798
            ],
            [
               -0.5395286586586586,
               -0.5004259617930129
            ],
            [
               -0.5367261461461461,
               -0.49863856792933897
            ],
            [
               -0.5339236336336336,
               -0.49665125132716686
            ],
            [
               -0.5311211211211211,
               -0.4944591767458721
            ],
            [
               -0.5283186086086086,
               -0.4921482733780704
            ],
            [
               -0.5255160960960961,
               -0.48988524266992867
            ],
            [
               -0.5227135835835836,
               -0.48787615948307855
            ],
            [
               -0.519911071071071,
               -0.4863034341285016
            ],
            [
               -0.5171085585585585,
               -0.4852596754492224
            ],
            [
               -0.514306046046046,
               -0.48470028078155986
            ],
            [
               -0.5115035335335335,
               -0.4844327082643372
            ],
            [
               -0.508701021021021,
               -0.4841500554890675
            ],
            [
               -0.5058985085085085,
               -0.4835027717067521
            ],
            [
               -0.503095995995996,
               -0.48218948383470545
            ],
            [
               -0.5002934834834833,
               -0.4800404145131269
            ],
            [
               -0.49749097097097084,
               -0.4770675673756482
            ],
            [
               -0.4946884584584583,
               -0.47346499102571243
            ],
            [
               -0.4918859459459458,
               -0.46955741311341265
            ],
            [
               -0.4890834334334333,
               -0.46571167385763207
            ],
            [
               -0.4862809209209208,
               -0.46223741031434945
            ],
            [
               -0.4834784084084083,
               -0.45930725289411284
            ],
            [
               -0.48067589589589577,
               -0.4569209074892851
            ],
            [
               -0.47787338338338325,
               -0.45492362072114884
            ],
            [
               -0.47507087087087074,
               -0.4530720842202916
            ],
            [
               -0.47226835835835823,
               -0.4511255345666893
            ],
            [
               -0.4694658458458457,
               -0.4489317425597387
            ],
            [
               -0.4666633333333332,
               -0.4464795052098745
            ],
            [
               -0.4638608208208207,
               -0.44390058710944497
            ],
            [
               -0.4610583083083082,
               -0.44142106573312784
            ],
            [
               -0.4582557957957957,
               -0.4392790379162214
            ],
            [
               -0.45545328328328316,
               -0.437636928550658
            ],
            [
               -0.45265077077077065,
               -0.43651839934747766
            ],
            [
               -0.44984825825825814,
               -0.43579148919951943
            ],
            [
               -0.4470457457457456,
               -0.435203962045801
            ],
            [
               -0.4442432332332331,
               -0.43445920278598665
            ],
            [
               -0.4414407207207206,
               -0.4333073660909958
            ],
            [
               -0.4386382082082081,
               -0.43162145519227385
            ],
            [
               -0.4358356956956956,
               -0.42943325123584825
            ],
            [
               -0.43303318318318307,
               -0.4269176835610819
            ],
            [
               -0.43023067067067056,
               -0.4243316168147759
            ],
            [
               -0.42742815815815804,
               -0.4219281836626437
            ],
            [
               -0.42462564564564553,
               -0.4198755748255916
            ],
            [
               -0.421823133133133,
               -0.4182070471008041
            ],
            [
               -0.4190206206206205,
               -0.41681769895796333
            ],
            [
               -0.416218108108108,
               -0.415507276024434
            ],
            [
               -0.4134155955955955,
               -0.4140525952807112
            ],
            [
               -0.410613083083083,
               -0.41228352649206285
            ],
            [
               -0.40781057057057046,
               -0.4101360945421127
            ],
            [
               -0.40500805805805795,
               -0.4076651481498234
            ],
            [
               -0.40220554554554544,
               -0.4050139224850396
            ],
            [
               -0.39940303303303293,
               -0.40235337458574255
            ],
            [
               -0.3966005205205205,
               -0.39981486802453897
            ],
            [
               -0.3937980080080079,
               -0.3974418519563004
            ],
            [
               -0.3909954954954955,
               -0.3951789135546447
            ],
            [
               -0.3881929829829829,
               -0.39290258706276454
            ],
            [
               -0.3853904704704705,
               -0.3904825754475358
            ],
            [
               -0.38258795795795786,
               -0.38785021844485373
            ],
            [
               -0.37978544544544546,
               -0.3850474203641127
            ],
            [
               -0.37698293293293283,
               -0.3822352768880291
            ],
            [
               -0.37418042042042043,
               -0.3796553821701704
            ],
            [
               -0.3713779079079078,
               -0.3775535983908283
            ],
            [
               -0.3685753953953954,
               -0.37609013630586346
            ],
            [
               -0.3657728828828828,
               -0.37526618390232364
            ],
            [
               -0.3629703703703704,
               -0.3748936357867734
            ],
            [
               -0.36016785785785776,
               -0.3746217024226603
            ],
            [
               -0.35736534534534536,
               -0.37401636506889296
            ],
            [
               -0.35456283283283274,
               -0.37267155785052614
            ],
            [
               -0.35176032032032034,
               -0.37032017499566655
            ],
            [
               -0.3489578078078077,
               -0.36691205736792704
            ],
            [
               -0.3461552952952953,
               -0.36263536602035334
            ],
            [
               -0.3433527827827827,
               -0.3578742930180882
            ],
            [
               -0.3405502702702703,
               -0.35311469924775357
            ],
            [
               -0.33774775775775767,
               -0.34882423551892466
            ],
            [
               -0.33494524524524527,
               -0.34534030003024047
            ],
            [
               -0.33214273273273265,
               -0.3427959760629566
            ],
            [
               -0.32934022022022025,
               -0.34110219245591633
            ],
            [
               -0.3265377077077076,
               -0.3399876855359667
            ],
            [
               -0.323735195195195,
               -0.3390821168771224
            ],
            [
               -0.3209326826826826,
               -0.3380167091428935
            ],
            [
               -0.31813017017017,
               -0.3365139214668745
            ],
            [
               -0.3153276576576576,
               -0.33444325365304806
            ],
            [
               -0.31252514514514496,
               -0.3318319396748939
            ],
            [
               -0.30972263263263256,
               -0.32883309584683135
            ],
            [
               -0.30692012012011993,
               -0.3256655485638075
            ],
            [
               -0.30411760760760753,
               -0.32254583782659535
            ],
            [
               -0.3013150950950949,
               -0.3196324768239647
            ],
            [
               -0.2985125825825825,
               -0.3169963056937461
            ],
            [
               -0.2957100700700699,
               -0.3146212478059627
            ],
            [
               -0.2929075575575575,
               -0.3124302136279841
            ],
            [
               -0.29010504504504486,
               -0.31032418377789284
            ],
            [
               -0.28730253253253246,
               -0.30822030165035547
            ],
            [
               -0.28450002002001984,
               -0.3060771909546718
            ],
            [
               -0.28169750750750744,
               -0.3039013473817591
            ],
            [
               -0.2788949949949948,
               -0.30173518702295427
            ],
            [
               -0.2760924824824824,
               -0.29963298024402574
            ],
            [
               -0.2732899699699698,
               -0.2976339120588885
            ],
            [
               -0.2704874574574574,
               -0.29574136001205037
            ],
            [
               -0.26768494494494477,
               -0.2939146585242242
            ],
            [
               -0.26488243243243237,
               -0.29207531931651143
            ],
            [
               -0.26207991991991975,
               -0.290125324790233
            ],
            [
               -0.25927740740740735,
               -0.28797190388569055
            ],
            [
               -0.2564748948948947,
               -0.2855518186256755
            ],
            [
               -0.2536723823823823,
               -0.2828487219323658
            ],
            [
               -0.2508698698698697,
               -0.2798992009530531
            ],
            [
               -0.2480673573573573,
               -0.27678603509437766
            ],
            [
               -0.24526484484484468,
               -0.27362026024941943
            ],
            [
               -0.24246233233233228,
               -0.2705162191819003
            ],
            [
               -0.23965981981981965,
               -0.2675654293355778
            ],
            [
               -0.23685730730730725,
               -0.26481551993175656
            ],
            [
               -0.23405479479479463,
               -0.26225956178938487
            ],
            [
               -0.23125228228228223,
               -0.2598389215088891
            ],
            [
               -0.2284497697697696,
               -0.2574596515433496
            ],
            [
               -0.2256472572572572,
               -0.2550189840483428
            ],
            [
               -0.22284474474474458,
               -0.2524355463050989
            ],
            [
               -0.22004223223223218,
               -0.24967532274031112
            ],
            [
               -0.21723971971971956,
               -0.2467658100563011
            ],
            [
               -0.21443720720720716,
               -0.2437934311080947
            ],
            [
               -0.21163469469469454,
               -0.24088362747852704
            ],
            [
               -0.20883218218218214,
               -0.23816805116278877
            ],
            [
               -0.2060296696696695,
               -0.23574745710836736
            ],
            [
               -0.2032271571571571,
               -0.23366085374285328
            ],
            [
               -0.2004246446446445,
               -0.23187033863202544
            ],
            [
               -0.1976221321321321,
               -0.23026688824147312
            ],
            [
               -0.19481961961961947,
               -0.2286962528337328
            ],
            [
               -0.19201710710710707,
               -0.22699785716864218
            ],
            [
               -0.18921459459459444,
               -0.22504526122171353
            ],
            [
               -0.18641208208208204,
               -0.2227758562637588
            ],
            [
               -0.18360956956956942,
               -0.22020057062658382
            ],
            [
               -0.18080705705705702,
               -0.21739063192776936
            ],
            [
               -0.1780045445445444,
               -0.21444593939343126
            ],
            [
               -0.175202032032032,
               -0.21145586036273495
            ],
            [
               -0.17239951951951937,
               -0.20846608207420408
            ],
            [
               -0.16959700700700697,
               -0.20546339131337465
            ],
            [
               -0.16679449449449435,
               -0.20238430947693042
            ],
            [
               -0.16399198198198195,
               -0.19914523883266566
            ],
            [
               -0.16118946946946933,
               -0.19568393887067892
            ],
            [
               -0.15838695695695693,
               -0.19199749820603756
            ],
            [
               -0.1555844444444443,
               -0.18816227617230002
            ],
            [
               -0.1527819319319319,
               -0.18432670340273843
            ],
            [
               -0.14997941941941928,
               -0.18067673684289104
            ],
            [
               -0.14717690690690688,
               -0.17738326708764923
            ],
            [
               -0.14437439439439426,
               -0.17454764476783513
            ],
            [
               -0.14157188188188186,
               -0.17216325939530036
            ],
            [
               -0.13876936936936923,
               -0.17010693583752662
            ],
            [
               -0.13596685685685683,
               -0.1681649558312609
            ],
            [
               -0.1331643443443442,
               -0.16608756454598528
            ],
            [
               -0.1303618318318318,
               -0.1636564426269696
            ],
            [
               -0.1275593193193192,
               -0.16074495027403707
            ],
            [
               -0.12475680680680679,
               -0.15735263844181996
            ],
            [
               -0.12195429429429416,
               -0.15360316593017903
            ],
            [
               -0.11915178178178176,
               -0.14970599001322604
            ],
            [
               -0.11634926926926914,
               -0.1458934391606383
            ],
            [
               -0.11354675675675674,
               -0.14235242070984133
            ],
            [
               -0.11074424424424412,
               -0.13917160590870137
            ],
            [
               -0.10794173173173172,
               -0.13631996861697693
            ],
            [
               -0.1051392192192191,
               -0.1336626466640224
            ],
            [
               -0.10233670670670669,
               -0.13100843655389777
            ],
            [
               -0.09953419419419407,
               -0.12817353596289183
            ],
            [
               -0.09673168168168167,
               -0.12504144026546754
            ],
            [
               -0.09392916916916905,
               -0.12160055378043783
            ],
            [
               -0.09112665665665665,
               -0.11794841215566748
            ],
            [
               -0.08832414414414402,
               -0.1142619670514673
            ],
            [
               -0.08552163163163162,
               -0.11074376049358853
            ],
            [
               -0.082719119119119,
               -0.10756080092388676
            ],
            [
               -0.0799166066066066,
               -0.10479453408921824
            ],
            [
               -0.07711409409409398,
               -0.10241625262008613
            ],
            [
               -0.07431158158158158,
               -0.10029414672627723
            ],
            [
               -0.07150906906906895,
               -0.09822868104314858
            ],
            [
               -0.06870655655655655,
               -0.09600505242554203
            ],
            [
               -0.06590404404404393,
               -0.09344740120687528
            ],
            [
               -0.06310153153153153,
               -0.0904601167747976
            ],
            [
               -0.06029901901901891,
               -0.08704637297488602
            ],
            [
               -0.057496506506506506,
               -0.08330113398088704
            ],
            [
               -0.054693993993993884,
               -0.07938296592885616
            ],
            [
               -0.05189148148148148,
               -0.07547402692938149
            ],
            [
               -0.04908896896896886,
               -0.07173942010515202
            ],
            [
               -0.04628645645645646,
               -0.06829564026866561
            ],
            [
               -0.04348394394394384,
               -0.06519406094312596
            ],
            [
               -0.040681431431431436,
               -0.06242075961142937
            ],
            [
               -0.037878918918918814,
               -0.05990990600765961
            ],
            [
               -0.03507640640640641,
               -0.05756540602164187
            ],
            [
               -0.03227389389389379,
               -0.05528478597398628
            ],
            [
               -0.02947138138138139,
               -0.0529800940451326
            ],
            [
               -0.026668868868868767,
               -0.05059223072456448
            ],
            [
               -0.023866356356356366,
               -0.048096943392455765
            ],
            [
               -0.021063843843843744,
               -0.04550232315015487
            ],
            [
               -0.018261331331331343,
               -0.04283892855527016
            ],
            [
               -0.01545881881881872,
               -0.04014473491135642
            ],
            [
               -0.01265630630630632,
               -0.037448067367015364
            ],
            [
               -0.009853793793793697,
               -0.03475243735033551
            ],
            [
               -0.007051281281281296,
               -0.03202745604953841
            ],
            [
               -0.004248768768768674,
               -0.029209338577088878
            ],
            [
               -0.001446256256256273,
               -0.026212676592787032
            ],
            [
               0.0013562562562563496,
               -0.02295227377496173
            ],
            [
               0.00415876876876875,
               -0.01937053763910196
            ],
            [
               0.006961281281281373,
               -0.015463228241665267
            ],
            [
               0.009763793793793774,
               -0.01129537976323397
            ],
            [
               0.012566306306306396,
               -0.007000678675857769
            ],
            [
               0.015368818818818797,
               -0.0027615133015891358
            ],
            [
               0.01817133133133142,
               0.0012275706854167345
            ],
            [
               0.02097384384384382,
               0.00480475935537264
            ],
            [
               0.023776356356356443,
               0.00788228900586238
            ],
            [
               0.026578868868868843,
               0.010471929480409287
            ],
            [
               0.029381381381381466,
               0.01268585555071347
            ],
            [
               0.03218389389389387,
               0.014710735890196808
            ],
            [
               0.03498640640640649,
               0.01676075529968518
            ],
            [
               0.03778891891891911,
               0.01902201866214842
            ],
            [
               0.04059143143143151,
               0.021604114541930813
            ],
            [
               0.043393943943944135,
               0.024513248304499274
            ],
            [
               0.046196456456456536,
               0.02765544763490188
            ],
            [
               0.04899896896896916,
               0.030869539734139306
            ],
            [
               0.05180148148148156,
               0.03398055618319369
            ],
            [
               0.05460399399399418,
               0.03685777855355772
            ],
            [
               0.05740650650650658,
               0.03945989469063392
            ],
            [
               0.060209019019019205,
               0.04185334515624535
            ],
            [
               0.0630115315315316,
               0.044197864554856206
            ],
            [
               0.06581404404404423,
               0.0467030461029843
            ],
            [
               0.06861655655655663,
               0.049568449246275584
            ],
            [
               0.07141906906906925,
               0.05292465715018754
            ],
            [
               0.07422158158158165,
               0.05679231286571214
            ],
            [
               0.07702409409409428,
               0.06107072284377486
            ],
            [
               0.07982660660660668,
               0.06555888562411304
            ],
            [
               0.0826291191191193,
               0.07000251985864524
            ],
            [
               0.0854316316316317,
               0.07415363532474314
            ],
            [
               0.08823414414414432,
               0.07782639774244003
            ],
            [
               0.09103665665665672,
               0.08093505926735853
            ],
            [
               0.09383916916916935,
               0.08350562734073143
            ],
            [
               0.09664168168168175,
               0.08566067413182692
            ],
            [
               0.09944419419419437,
               0.08758381081613696
            ],
            [
               0.10224670670670677,
               0.08947484863395892
            ],
            [
               0.10504921921921939,
               0.09150754761771408
            ],
            [
               0.10785173173173179,
               0.09379935360685074
            ],
            [
               0.11065424424424442,
               0.09639789785158959
            ],
            [
               0.11345675675675682,
               0.09928400876351823
            ],
            [
               0.11625926926926944,
               0.1023871241130643
            ],
            [
               0.11906178178178184,
               0.10560718629780139
            ],
            [
               0.12186429429429446,
               0.10883737586389597
            ],
            [
               0.12466680680680686,
               0.11198368906878259
            ],
            [
               0.12746931931931949,
               0.11497937132289253
            ],
            [
               0.13027183183183189,
               0.11779370622495886
            ],
            [
               0.1330743443443445,
               0.12043525053641158
            ],
            [
               0.1358768568568569,
               0.12294950174569114
            ],
            [
               0.13867936936936953,
               0.1254107834524123
            ],
            [
               0.14148188188188193,
               0.127908460497904
            ],
            [
               0.14428439439439456,
               0.1305287373151342
            ],
            [
               0.14708690690690696,
               0.13333499593267986
            ],
            [
               0.14988941941941958,
               0.13635116479719536
            ],
            [
               0.15269193193193198,
               0.13955308117657797
            ],
            [
               0.1554944444444446,
               0.14287158784734047
            ],
            [
               0.158296956956957,
               0.14620818389163104
            ],
            [
               0.16109946946946962,
               0.14946017323795588
            ],
            [
               0.16390198198198203,
               0.15254872250847257
            ],
            [
               0.16670449449449465,
               0.15544144863856085
            ],
            [
               0.16950700700700705,
               0.15816204258035466
            ],
            [
               0.17230951951951967,
               0.16078303611368638
            ],
            [
               0.17511203203203207,
               0.16340314796763192
            ],
            [
               0.1779145445445447,
               0.1661159570774329
            ],
            [
               0.1807170570570571,
               0.16898002592485886
            ],
            [
               0.18351956956956972,
               0.17200065157945302
            ],
            [
               0.18632208208208212,
               0.1751298733595415
            ],
            [
               0.18912459459459474,
               0.17828522892674808
            ],
            [
               0.19192710710710714,
               0.18138106344532448
            ],
            [
               0.19472961961961976,
               0.18436134481217278
            ],
            [
               0.19753213213213217,
               0.18722180270754077
            ],
            [
               0.2003346446446448,
               0.1900124434269463
            ],
            [
               0.2031371571571572,
               0.19281820316919845
            ],
            [
               0.2059396696696698,
               0.19572347814819333
            ],
            [
               0.2087421821821822,
               0.1987727018512106
            ],
            [
               0.21154469469469483,
               0.20194160161130115
            ],
            [
               0.21434720720720724,
               0.20513111021787958
            ],
            [
               0.21714971971971986,
               0.2081887476377331
            ],
            [
               0.21995223223223226,
               0.21095287716443445
            ],
            [
               0.22275474474474488,
               0.21330676020547576
            ],
            [
               0.22555725725725728,
               0.2152248151346267
            ],
            [
               0.2283597697697699,
               0.21679473569503915
            ],
            [
               0.2311622822822823,
               0.2182060380847186
            ],
            [
               0.23396479479479493,
               0.2197061169272712
            ],
            [
               0.23676730730730733,
               0.221535605463289
            ],
            [
               0.23956981981981995,
               0.22386215136462936
            ],
            [
               0.24237233233233235,
               0.22673305118970627
            ],
            [
               0.24517484484484497,
               0.23006188102280833
            ],
            [
               0.24797735735735738,
               0.2336538762388284
            ],
            [
               0.25077986986987,
               0.23726264772757039
            ],
            [
               0.2535823823823824,
               0.24066084015739048
            ],
            [
               0.256384894894895,
               0.2437028511405483
            ],
            [
               0.2591874074074074,
               0.2463602752504227
            ],
            [
               0.26198991991992004,
               0.2487195392978087
            ],
            [
               0.26479243243243245,
               0.2509434054151898
            ],
            [
               0.26759494494494507,
               0.25320964672920243
            ],
            [
               0.27039745745745747,
               0.2556474398575986
            ],
            [
               0.2731999699699701,
               0.25829250996581343
            ],
            [
               0.2760024824824825,
               0.26107567732573356
            ],
            [
               0.2788049949949951,
               0.2638483232677099
            ],
            [
               0.2816075075075075,
               0.266436097509021
            ],
            [
               0.28441002002002014,
               0.2687029252302886
            ],
            [
               0.28721253253253254,
               0.2706040349078911
            ],
            [
               0.29001504504504516,
               0.27221033551209595
            ],
            [
               0.29281755755755756,
               0.2736957637163805
            ],
            [
               0.2956200700700702,
               0.2752911123008559
            ],
            [
               0.2984225825825826,
               0.2772184744914766
            ],
            [
               0.3012250950950952,
               0.2796264278856085
            ],
            [
               0.3040276076076076,
               0.28254564567954976
            ],
            [
               0.30683012012012023,
               0.28587807991908354
            ],
            [
               0.30963263263263263,
               0.2894224610297986
            ],
            [
               0.31243514514514525,
               0.2929279820372049
            ],
            [
               0.31523765765765766,
               0.29616006509618037
            ],
            [
               0.3180401701701703,
               0.29895934036812366
            ],
            [
               0.3208426826826827,
               0.3012779450996651
            ],
            [
               0.3236451951951953,
               0.3031846941980322
            ],
            [
               0.3264477077077077,
               0.3048400098743461
            ],
            [
               0.3292502202202203,
               0.30644977378883514
            ],
            [
               0.3320527327327327,
               0.30821211551733607
            ],
            [
               0.33485524524524535,
               0.310271498319305
            ],
            [
               0.33765775775775775,
               0.3126907339904691
            ],
            [
               0.34046027027027037,
               0.315445386833465
            ],
            [
               0.34326278278278277,
               0.31843858630540833
            ],
            [
               0.3460652952952954,
               0.321529497972858
            ],
            [
               0.3488678078078078,
               0.32456670282198063
            ],
            [
               0.3516703203203204,
               0.32741852444356
            ],
            [
               0.3544728328328328,
               0.3299950281935504
            ],
            [
               0.35727534534534544,
               0.3322596619636772
            ],
            [
               0.36007785785785784,
               0.33423110823071855
            ],
            [
               0.36288037037037046,
               0.3359772303744356
            ],
            [
               0.36568288288288286,
               0.3376030974875912
            ],
            [
               0.3684853953953955,
               0.33923458347361257
            ],
            [
               0.3712879079079079,
               0.3409987397561995
            ],
            [
               0.3740904204204205,
               0.3430025502740076
            ],
            [
               0.3768929329329329,
               0.3453127630797959
            ],
            [
               0.37969544544544553,
               0.3479406773390207
            ],
            [
               0.38249795795795793,
               0.350836191066363
            ],
            [
               0.38530047047047056,
               0.3538943739074353
            ],
            [
               0.38810298298298296,
               0.35697515654353135
            ],
            [
               0.3909054954954956,
               0.3599329953065432
            ],
            [
               0.393708008008008,
               0.36264976557231576
            ],
            [
               0.3965105205205206,
               0.3650620613044292
            ],
            [
               0.3993130330330332,
               0.3671745975671302
            ],
            [
               0.4021155455455456,
               0.36905478235445693
            ],
            [
               0.40491805805805825,
               0.3708089740647703
            ],
            [
               0.40772057057057065,
               0.3725468401723394
            ],
            [
               0.4105230830830833,
               0.3743445949682691
            ],
            [
               0.4133255955955957,
               0.37621906592576815
            ],
            [
               0.4161281081081083,
               0.3781218236329224
            ],
            [
               0.4189306206206207,
               0.37995660111081797
            ],
            [
               0.4217331331331333,
               0.3816156972077461
            ],
            [
               0.4245356456456457,
               0.38302442700488715
            ],
            [
               0.42733815815815834,
               0.38417922742251853
            ],
            [
               0.43014067067067074,
               0.3851660943910512
            ],
            [
               0.43294318318318337,
               0.38615152542223974
            ],
            [
               0.43574569569569577,
               0.38734649595037457
            ],
            [
               0.4385482082082084,
               0.38895262058575486
            ],
            [
               0.4413507207207208,
               0.3911057591313203
            ],
            [
               0.4441532332332334,
               0.3938338618764379
            ],
            [
               0.4469557457457458,
               0.39704217281172005
            ],
            [
               0.44975825825825844,
               0.4005310551463833
            ],
            [
               0.45256077077077084,
               0.4040420690076797
            ],
            [
               0.45536328328328346,
               0.4073195218563165
            ],
            [
               0.45816579579579586,
               0.4101701719262096
            ],
            [
               0.4609683083083085,
               0.412504517096352
            ],
            [
               0.4637708208208209,
               0.4143488837627462
            ],
            [
               0.4665733333333335,
               0.4158264799193684
            ],
            [
               0.4693758458458459,
               0.41711483870977395
            ],
            [
               0.47217835835835853,
               0.4183937354208081
            ],
            [
               0.47498087087087093,
               0.4197996765706327
            ],
            [
               0.47778338338338355,
               0.42139992968942747
            ],
            [
               0.48058589589589595,
               0.4231919547368485
            ],
            [
               0.4833884084084086,
               0.42512544644544564
            ],
            [
               0.486190920920921,
               0.42713688317461834
            ],
            [
               0.4889934334334336,
               0.42918287886480544
            ],
            [
               0.491795945945946,
               0.4312598473830124
            ],
            [
               0.4945984584584586,
               0.4334029873947308
            ],
            [
               0.497400970970971,
               0.43566542951860693
            ],
            [
               0.5002034834834836,
               0.4380858438536288
            ],
            [
               0.503005995995996,
               0.44065732155975607
            ],
            [
               0.5058085085085087,
               0.443310356086538
            ],
            [
               0.5086110210210211,
               0.4459182108217082
            ],
            [
               0.5114135335335337,
               0.4483253522380678
            ],
            [
               0.5142160460460461,
               0.45039147265294344
            ],
            [
               0.5170185585585587,
               0.4520376578988445
            ],
            [
               0.5198210710710711,
               0.4532795226730571
            ],
            [
               0.5226235835835837,
               0.45423533489434037
            ],
            [
               0.5254260960960961,
               0.45510438568813366
            ],
            [
               0.5282286086086088,
               0.4561199266798725
            ],
            [
               0.5310311211211212,
               0.45748906680562773
            ],
            [
               0.5338336336336338,
               0.4593365455215418
            ],
            [
               0.5366361461461462,
               0.4616688023408505
            ],
            [
               0.5394386586586588,
               0.4643693072918026
            ],
            [
               0.5422411711711712,
               0.46722728799081276
            ],
            [
               0.5450436836836838,
               0.46999240497905664
            ],
            [
               0.5478461961961962,
               0.4724404375604271
            ],
            [
               0.5506487087087089,
               0.4744318631628003
            ],
            [
               0.5534512212212213,
               0.4759472626258196
            ],
            [
               0.5562537337337339,
               0.477090121732358
            ],
            [
               0.5590562462462463,
               0.47805683990571
            ],
            [
               0.5618587587587589,
               0.4790828819707657
            ],
            [
               0.5646612712712713,
               0.4803803880030581
            ],
            [
               0.5674637837837839,
               0.4820844237053341
            ],
            [
               0.5702662962962963,
               0.48422200780043473
            ],
            [
               0.573068808808809,
               0.4867111366460299
            ],
            [
               0.5758713213213213,
               0.48938837560537357
            ],
            [
               0.578673833833834,
               0.4920557639639759
            ],
            [
               0.5814763463463464,
               0.49453300172514353
            ],
            [
               0.584278858858859,
               0.49670037965436736
            ],
            [
               0.5870813713713714,
               0.49852159171324056
            ],
            [
               0.589883883883884,
               0.5000421120253591
            ],
            [
               0.5926863963963964,
               0.5013661240032451
            ],
            [
               0.595488908908909,
               0.5026208405790566
            ],
            [
               0.5982914214214214,
               0.5039197990755728
            ],
            [
               0.6010939339339341,
               0.5053357425283382
            ],
            [
               0.6038964464464465,
               0.5068895832095444
            ],
            [
               0.6066989589589589,
               0.5085562034297361
            ],
            [
               0.6095014714714717,
               0.5102824286850249
            ],
            [
               0.6123039839839841,
               0.5120091414402033
            ],
            [
               0.6151064964964965,
               0.5136891607955354
            ],
            [
               0.6179090090090089,
               0.5152951149938751
            ],
            [
               0.6207115215215218,
               0.516816013003446
            ],
            [
               0.6235140340340342,
               0.5182459068456949
            ],
            [
               0.6263165465465466,
               0.5195712292525485
            ],
            [
               0.629119059059059,
               0.5207639444895351
            ],
            [
               0.6319215715715718,
               0.5217853578185346
            ],
            [
               0.6347240840840842,
               0.5226010979843104
            ],
            [
               0.6375265965965966,
               0.5232029659584656
            ],
            [
               0.640329109109109,
               0.5236297968257714
            ],
            [
               0.6431316216216219,
               0.5239785843058773
            ],
            [
               0.6459341341341343,
               0.5243993664748576
            ],
            [
               0.6487366466466467,
               0.525072187847414
            ],
            [
               0.651539159159159,
               0.5261703410619674
            ],
            [
               0.6543416716716719,
               0.5278191113683393
            ],
            [
               0.6571441841841843,
               0.5300616531416876
            ],
            [
               0.6599466966966967,
               0.5328424606927555
            ],
            [
               0.6627492092092091,
               0.5360143334732022
            ],
            [
               0.665551721721722,
               0.5393680771216807
            ],
            [
               0.6683542342342343,
               0.5426774597212674
            ],
            [
               0.6711567467467467,
               0.5457472844841937
            ],
            [
               0.6739592592592591,
               0.5484513779740524
            ],
            [
               0.676761771771772,
               0.5507502500655189
            ],
            [
               0.6795642842842844,
               0.5526843069718768
            ],
            [
               0.6823667967967968,
               0.5543459117446362
            ],
            [
               0.6851693093093092,
               0.5558399635916185
            ],
            [
               0.687971821821822,
               0.5572459809095309
            ],
            [
               0.6907743343343344,
               0.558593850931235
            ],
            [
               0.6935768468468468,
               0.5598606943526325
            ],
            [
               0.6963793593593592,
               0.5609891841428745
            ],
            [
               0.6991818718718721,
               0.5619204393086847
            ],
            [
               0.7019843843843845,
               0.5626296307743514
            ],
            [
               0.7047868968968969,
               0.5631513336587803
            ],
            [
               0.7075894094094093,
               0.5635848456870131
            ],
            [
               0.7103919219219221,
               0.5640761886257759
            ],
            [
               0.7131944344344345,
               0.5647812570016382
            ],
            [
               0.7159969469469469,
               0.5658210817178347
            ],
            [
               0.7187994594594593,
               0.5672433058520977
            ],
            [
               0.7216019719719722,
               0.5690026476216576
            ],
            [
               0.7244044844844846,
               0.5709676795490187
            ],
            [
               0.727206996996997,
               0.5729533263554056
            ],
            [
               0.7300095095095094,
               0.5747705242356098
            ],
            [
               0.7328120220220222,
               0.5762789747489012
            ],
            [
               0.7356145345345346,
               0.5774276077850791
            ],
            [
               0.738417047047047,
               0.5782706905657217
            ],
            [
               0.7412195595595594,
               0.5789545042453694
            ],
            [
               0.7440220720720723,
               0.5796780543490007
            ],
            [
               0.7468245845845847,
               0.5806388151030801
            ],
            [
               0.7496270970970971,
               0.5819787836673758
            ],
            [
               0.7524296096096099,
               0.5837458979788517
            ],
            [
               0.7552321221221223,
               0.5858812801866276
            ],
            [
               0.7580346346346347,
               0.5882352406675191
            ],
            [
               0.7608371471471471,
               0.5906067936419737
            ],
            [
               0.76363965965966,
               0.5927950096591548
            ],
            [
               0.7664421721721724,
               0.5946476852914074
            ],
            [
               0.7692446846846848,
               0.5960942482524799
            ],
            [
               0.7720471971971972,
               0.5971549462472712
            ],
            [
               0.77484970970971,
               0.5979255310959701
            ],
            [
               0.7776522222222224,
               0.5985436557566937
            ],
            [
               0.7804547347347348,
               0.5991480046086055
            ],
            [
               0.7832572472472472,
               0.5998424781715466
            ],
            [
               0.7860597597597601,
               0.6006753542053036
            ],
            [
               0.7888622722722725,
               0.6016381576551413
            ],
            [
               0.7916647847847849,
               0.6026826860599961
            ],
            [
               0.7944672972972973,
               0.6037491905900098
            ],
            [
               0.7972698098098101,
               0.604795695735201
            ],
            [
               0.8000723223223225,
               0.6058186407265302
            ],
            [
               0.8028748348348349,
               0.6068582330292294
            ],
            [
               0.8056773473473473,
               0.6079870196560686
            ],
            [
               0.8084798598598602,
               0.6092855833799777
            ],
            [
               0.8112823723723726,
               0.6108133152035197
            ],
            [
               0.814084884884885,
               0.6125837233274738
            ],
            [
               0.8168873973973974,
               0.6145523268391395
            ],
            [
               0.8196899099099102,
               0.6166213404610106
            ],
            [
               0.8224924224224226,
               0.6186602791951712
            ],
            [
               0.825294934934935,
               0.6205368265398044
            ],
            [
               0.8280974474474474,
               0.6221492266330668
            ],
            [
               0.8308999599599602,
               0.6234509663206502
            ],
            [
               0.8337024724724726,
               0.6244607287944007
            ],
            [
               0.836504984984985,
               0.6252548605829087
            ],
            [
               0.8393074974974974,
               0.6259446483280546
            ],
            [
               0.8421100100100103,
               0.6266450799437249
            ],
            [
               0.8449125225225227,
               0.6274441953449921
            ],
            [
               0.8477150350350351,
               0.6283819052082487
            ],
            [
               0.8505175475475475,
               0.6294443262070737
            ],
            [
               0.8533200600600603,
               0.6305750536550963
            ],
            [
               0.8561225725725727,
               0.631699701272991
            ],
            [
               0.8589250850850851,
               0.6327559696275591
            ],
            [
               0.8617275975975975,
               0.6337196755166075
            ],
            [
               0.8645301101101104,
               0.6346181742813253
            ],
            [
               0.8673326226226228,
               0.6355262155323869
            ],
            [
               0.8701351351351352,
               0.6365445021352852
            ],
            [
               0.8729376476476476,
               0.6377665809884818
            ],
            [
               0.8757401601601604,
               0.6392436044483738
            ],
            [
               0.8785426726726728,
               0.6409577551846428
            ],
            [
               0.8813451851851852,
               0.6428132502631918
            ],
            [
               0.8841476976976976,
               0.6446492540503495
            ],
            [
               0.8869502102102105,
               0.6462729588314873
            ],
            [
               0.8897527227227229,
               0.6475052336015267
            ],
            [
               0.8925552352352353,
               0.6482272845023468
            ],
            [
               0.8953577477477477,
               0.6484159048938261
            ],
            [
               0.8981602602602605,
               0.6481574515485455
            ],
            [
               0.9009627727727729,
               0.6476360257361853
            ],
            [
               0.9037652852852853,
               0.6470980193462499
            ],
            [
               0.9065677977977977,
               0.6468013650691695
            ],
            [
               0.9093703103103106,
               0.6469617965739476
            ],
            [
               0.912172822822823,
               0.6477090963992649
            ],
            [
               0.9149753353353354,
               0.6490635397776368
            ],
            [
               0.9177778478478478,
               0.6509373564886864
            ],
            [
               0.9205803603603606,
               0.6531595726797245
            ],
            [
               0.923382872872873,
               0.6555168598091894
            ],
            [
               0.9261853853853854,
               0.6577995371634356
            ],
            [
               0.9289878978978978,
               0.6598414726789841
            ],
            [
               0.9317904104104107,
               0.6615452156374373
            ],
            [
               0.9345929229229231,
               0.6628883434384811
            ],
            [
               0.9373954354354355,
               0.663912259832834
            ],
            [
               0.9401979479479479,
               0.6646990280108862
            ],
            [
               0.9430004604604607,
               0.6653441325744127
            ],
            [
               0.9458029729729731,
               0.6659329072087239
            ],
            [
               0.9486054854854855,
               0.66652607183408
            ],
            [
               0.9514079979979979,
               0.667156320915044
            ],
            [
               0.9542105105105108,
               0.6678343754462672
            ],
            [
               0.9570130230230232,
               0.6685604036972335
            ],
            [
               0.9598155355355356,
               0.6693358365759239
            ],
            [
               0.962618048048048,
               0.6701713795812545
            ],
            [
               0.9654205605605608,
               0.6710889657459307
            ],
            [
               0.9682230730730732,
               0.6721177202073438
            ],
            [
               0.9710255855855856,
               0.673285932165876
            ],
            [
               0.973828098098098,
               0.6746120208162645
            ],
            [
               0.9766306106106108,
               0.6760973921317386
            ],
            [
               0.9794331231231233,
               0.6777231385303879
            ],
            [
               0.9822356356356357,
               0.6794511900319695
            ],
            [
               0.985038148148148,
               0.6812292733806629
            ],
            [
               0.9878406606606609,
               0.6829982231775933
            ],
            [
               0.9906431731731733,
               0.6846999335088806
            ],
            [
               0.9934456856856857,
               0.686284441877633
            ],
            [
               0.9962481981981981,
               0.6877150841088269
            ],
            [
               0.9990507107107109,
               0.688971141179284
            ],
            [
               1.0018532232232233,
               0.6900478071408662
            ],
            [
               1.0046557357357357,
               0.6909536502747617
            ],
            [
               1.0074582482482481,
               0.6917060911588435
            ],
            [
               1.010260760760761,
               0.692325828779984
            ],
            [
               1.0130632732732734,
               0.6928315540000356
            ],
            [
               1.0158657857857858,
               0.6932365270107357
            ],
            [
               1.0186682982982982,
               0.6935484388576985
            ],
            [
               1.021470810810811,
               0.693773272787743
            ],
            [
               1.0242733233233234,
               0.6939226655576152
            ],
            [
               1.0270758358358358,
               0.6940228270430273
            ],
            [
               1.0298783483483482,
               0.6941218943943652
            ],
            [
               1.032680860860861,
               0.6942922071034945
            ],
            [
               1.0354833733733735,
               0.6946247585224923
            ],
            [
               1.0382858858858859,
               0.6952150199837299
            ],
            [
               1.0410883983983983,
               0.6961420221341026
            ],
            [
               1.0438909109109111,
               0.6974452318052877
            ],
            [
               1.0466934234234235,
               0.699105468596674
            ],
            [
               1.049495935935936,
               0.7010361316188534
            ],
            [
               1.0522984484484483,
               0.7030890894226791
            ],
            [
               1.0551009609609612,
               0.7050760785725327
            ],
            [
               1.0579034734734736,
               0.7068022743180797
            ],
            [
               1.060705985985986,
               0.7081050591832918
            ],
            [
               1.0635084984984984,
               0.708889059285776
            ],
            [
               1.0663110110110112,
               0.7091489188561166
            ],
            [
               1.0691135235235236,
               0.708974012413965
            ],
            [
               1.071916036036036,
               0.7085336092996939
            ],
            [
               1.0747185485485484,
               0.7080456821338179
            ],
            [
               1.0775210610610613,
               0.7077362781808763
            ],
            [
               1.0803235735735737,
               0.7077981755049307
            ],
            [
               1.083126086086086,
               0.7083570843509988
            ],
            [
               1.0859285985985985,
               0.7094512938587578
            ],
            [
               1.0887311111111113,
               0.7110272968801983
            ],
            [
               1.0915336236236237,
               0.7129506150176737
            ],
            [
               1.0943361361361361,
               0.715028637393482
            ],
            [
               1.0971386486486485,
               0.7170411337583149
            ],
            [
               1.0999411611611614,
               0.7187740148768276
            ],
            [
               1.1027436736736738,
               0.720052338233073
            ],
            [
               1.1055461861861862,
               0.72076891258596
            ],
            [
               1.1083486986986986,
               0.7209048602573487
            ],
            [
               1.1111512112112114,
               0.7205383493083437
            ],
            [
               1.1139537237237238,
               0.7198380137784659
            ],
            [
               1.1167562362362362,
               0.719039042595093
            ],
            [
               1.119558748748749,
               0.71840291616792
            ],
            [
               1.1223612612612615,
               0.718166008751508
            ],
            [
               1.1251637737737739,
               0.7184866846959765
            ],
            [
               1.1279662862862863,
               0.7194034984374058
            ],
            [
               1.130768798798799,
               0.7208170786527888
            ],
            [
               1.1335713113113115,
               0.7225043387361645
            ],
            [
               1.136373823823824,
               0.7241661300140152
            ],
            [
               1.1391763363363363,
               0.725500038222294
            ],
            [
               1.1419788488488491,
               0.7262814434260234
            ],
            [
               1.1447813613613615,
               0.7264311733424893
            ],
            [
               1.147583873873874,
               0.7260492463074653
            ],
            [
               1.1503863863863864,
               0.7254018151722073
            ],
            [
               1.1531888988988992,
               0.7248608945224042
            ],
            [
               1.1559914114114116,
               0.7248103768709604
            ],
            [
               1.158793923923924,
               0.7255429454103945
            ],
            [
               1.1615964364364364,
               0.7271769772798078
            ],
            [
               1.1643989489489492,
               0.7296184100014744
            ],
            [
               1.1672014614614616,
               0.7325804564603953
            ],
            [
               1.170003973973974,
               0.7356572832256449
            ],
            [
               1.1728064864864864,
               0.738431348305769
            ],
            [
               1.1756089989989993,
               0.740583267474425
            ],
            [
               1.1784115115115117,
               0.7419715643763778
            ],
            [
               1.181214024024024,
               0.74265834046226
            ],
            [
               1.1840165365365365,
               0.7428733759822461
            ],
            [
               1.1868190490490493,
               0.7429283972916787
            ],
            [
               1.1896215615615617,
               0.743109085391916
            ],
            [
               1.1924240740740741,
               0.7435796284090661
            ],
            [
               1.1952265865865865,
               0.744330686173365
            ],
            [
               1.1980290990990994,
               0.7451876028239826
            ],
            [
               1.2008316116116118,
               0.7458760060273215
            ],
            [
               1.2036341241241242,
               0.7461229786989774
            ],
            [
               1.2064366366366366,
               0.7457600685814514
            ],
            [
               1.2092391491491494,
               0.7447935634456677
            ],
            [
               1.2120416616616618,
               0.743418110135442
            ],
            [
               1.2148441741741742,
               0.7419684497260126
            ],
            [
               1.2176466866866866,
               0.740824585206765
            ],
            [
               1.2204491991991995,
               0.740301207116522
            ],
            [
               1.2232517117117119,
               0.7405574285476144
            ],
            [
               1.2260542242242243,
               0.7415560194599504
            ],
            [
               1.2288567367367367,
               0.7430846731552729
            ],
            [
               1.2316592492492495,
               0.7448310284514976
            ],
            [
               1.234461761761762,
               0.7464852974926646
            ],
            [
               1.2372642742742743,
               0.7478355167622788
            ],
            [
               1.2400667867867867,
               0.7488236576262408
            ],
            [
               1.2428692992992996,
               0.7495449549357773
            ],
            [
               1.245671811811812,
               0.7501929046182227
            ],
            [
               1.2484743243243244,
               0.7509714188456187
            ],
            [
               1.2512768368368368,
               0.7520069340308915
            ],
            [
               1.2540793493493496,
               0.7532928570744097
            ],
            [
               1.256881861861862,
               0.7546867362525937
            ],
            [
               1.2596843743743744,
               0.7559611863407443
            ],
            [
               1.2624868868868868,
               0.7568897642687014
            ],
            [
               1.2652893993993997,
               0.7573358058346018
            ],
            [
               1.268091911911912,
               0.7573105377584732
            ],
            [
               1.2708944244244245,
               0.7569773789044625
            ],
            [
               1.2736969369369369,
               0.7565986578759936
            ],
            [
               1.2764994494494497,
               0.7564422262552157
            ],
            [
               1.279301961961962,
               0.7566810153134802
            ],
            [
               1.2821044744744745,
               0.7573226890913805
            ],
            [
               1.284906986986987,
               0.7581973416188914
            ],
            [
               1.2877094994994998,
               0.7590115036459917
            ],
            [
               1.2905120120120122,
               0.7594531924225254
            ],
            [
               1.2933145245245246,
               0.7593135442101491
            ],
            [
               1.296117037037037,
               0.758582631741122
            ],
            [
               1.2989195495495498,
               0.7574835916333069
            ],
            [
               1.3017220620620622,
               0.756428454099838
            ],
            [
               1.3045245745745746,
               0.7559049179103852
            ],
            [
               1.307327087087087,
               0.7563271565310188
            ],
            [
               1.3101295995995998,
               0.7578974415831659
            ],
            [
               1.3129321121121122,
               0.7605240238471966
            ],
            [
               1.3157346246246246,
               0.7638243635157831
            ],
            [
               1.318537137137137,
               0.7672164998801856
            ],
            [
               1.32133964964965,
               0.7700735220791459
            ],
            [
               1.3241421621621623,
               0.7718957733342717
            ],
            [
               1.3269446746746747,
               0.7724492294093348
            ],
            [
               1.329747187187187,
               0.7718284922349241
            ],
            [
               1.3325496996997,
               0.7704258346724486
            ],
            [
               1.3353522122122123,
               0.7688163495452423
            ],
            [
               1.3381547247247247,
               0.7675943925956623
            ],
            [
               1.3409572372372371,
               0.767210317101084
            ],
            [
               1.34375974974975,
               0.7678549081655655
            ],
            [
               1.3465622622622624,
               0.7694228787759976
            ],
            [
               1.3493647747747748,
               0.7715618000460664
            ],
            [
               1.3521672872872872,
               0.773787063029417
            ],
            [
               1.3549697997998,
               0.775624983406267
            ],
            [
               1.3577723123123124,
               0.7767403493049672
            ],
            [
               1.3605748248248248,
               0.7770126550392431
            ],
            [
               1.3633773373373372,
               0.7765435956739126
            ],
            [
               1.36617984984985,
               0.7756006440749286
            ],
            [
               1.3689823623623625,
               0.7745203944593058
            ],
            [
               1.3717848748748749,
               0.7736051432975264
            ],
            [
               1.3745873873873873,
               0.7730445608694503
            ],
            [
               1.3773898998999001,
               0.772882843280964
            ],
            [
               1.3801924124124125,
               0.7730350620135986
            ],
            [
               1.382994924924925,
               0.7733404749754487
            ],
            [
               1.3857974374374373,
               0.7736304597063517
            ],
            [
               1.3885999499499502,
               0.77378714907242
            ],
            [
               1.3914024624624626,
               0.773775324900136
            ],
            [
               1.394204974974975,
               0.7736415046090657
            ],
            [
               1.3970074874874874,
               0.7734859587101504
            ],
            [
               1.39981,
               0.7734215133369362
            ]
         ]
      },
      {
         "data": [
            [
               1.39991,
               0.7741114373058795
            ],
            [
               1.3971074774774772,
               0.7737868696408159
            ],
            [
               1.3943049549549547,
               0.7745004977976759
            ],
            [
               1.391502432432432,
               0.776008977286792
            ],
            [
               1.3886999099099095,
               0.7778656710821858
            ],
            [
               1.385897387387387,
               0.7795511037353746
            ],
            [
               1.3830948648648644,
               0.7806194438818808
            ],
            [
               1.3802923423423419,
               0.780816204985743
            ],
            [
               1.3774898198198193,
               0.7801325546304472
            ],
            [
               1.3746872972972968,
               0.7787827005217254
            ],
            [
               1.3718847747747747,
               0.7771157522908825
            ],
            [
               1.369082252252252,
               0.7754940009110776
            ],
            [
               1.3662797297297296,
               0.7741790166078768
            ],
            [
               1.363477207207207,
               0.7732624308124183
            ],
            [
               1.3606746846846844,
               0.7726615648839952
            ],
            [
               1.3578721621621619,
               0.7721771043760044
            ],
            [
               1.3550696396396393,
               0.7715887346143437
            ],
            [
               1.3522671171171168,
               0.7707523010668889
            ],
            [
               1.3494645945945942,
               0.7696627182801736
            ],
            [
               1.3466620720720717,
               0.7684600648261588
            ],
            [
               1.3438595495495491,
               0.7673772671447354
            ],
            [
               1.3410570270270266,
               0.7666490454824166
            ],
            [
               1.338254504504504,
               0.7664158819325084
            ],
            [
               1.335451981981982,
               0.7666587498462096
            ],
            [
               1.3326494594594593,
               0.7671895596180465
            ],
            [
               1.3298469369369368,
               0.7677025520979524
            ],
            [
               1.3270444144144142,
               0.7678701618360602
            ],
            [
               1.3242418918918917,
               0.7674508239353486
            ],
            [
               1.3214393693693691,
               0.7663714729230302
            ],
            [
               1.3186368468468466,
               0.764755780051384
            ],
            [
               1.315834324324324,
               0.7628876420784216
            ],
            [
               1.3130318018018015,
               0.7611216583029676
            ],
            [
               1.310229279279279,
               0.7597705841953797
            ],
            [
               1.3074267567567563,
               0.7590076797448477
            ],
            [
               1.3046242342342338,
               0.7588167222054825
            ],
            [
               1.3018217117117112,
               0.7590060209300358
            ],
            [
               1.2990191891891887,
               0.7592807716659165
            ],
            [
               1.2962166666666666,
               0.7593481580719943
            ],
            [
               1.293414144144144,
               0.7590186478194001
            ],
            [
               1.2906116216216215,
               0.7582686964152623
            ],
            [
               1.287809099099099,
               0.7572438786477145
            ],
            [
               1.2850065765765764,
               0.7562024396398452
            ],
            [
               1.2822040540540538,
               0.7554200418142816
            ],
            [
               1.2794015315315312,
               0.7550898236380181
            ],
            [
               1.2765990090090087,
               0.7552531541947296
            ],
            [
               1.2737964864864861,
               0.7557852784185422
            ],
            [
               1.2709939639639636,
               0.7564403818827152
            ],
            [
               1.268191441441441,
               0.7569394088622721
            ],
            [
               1.2653889189189185,
               0.7570687223037498
            ],
            [
               1.262586396396396,
               0.7567537910917697
            ],
            [
               1.2597838738738734,
               0.7560809426870003
            ],
            [
               1.2569813513513513,
               0.7552587618415869
            ],
            [
               1.2541788288288287,
               0.7545324625706782
            ],
            [
               1.2513763063063061,
               0.7540818582358007
            ],
            [
               1.2485737837837836,
               0.7539402488373061
            ],
            [
               1.245771261261261,
               0.7539651299908852
            ],
            [
               1.2429687387387385,
               0.7538741409717415
            ],
            [
               1.240166216216216,
               0.7533370127204209
            ],
            [
               1.2373636936936934,
               0.7520942099137842
            ],
            [
               1.2345611711711708,
               0.7500624446151616
            ],
            [
               1.2317586486486483,
               0.7473900468457619
            ],
            [
               1.2289561261261257,
               0.7444405932539075
            ],
            [
               1.2261536036036031,
               0.7417062336095155
            ],
            [
               1.2233510810810806,
               0.7396752299601068
            ],
            [
               1.2205485585585585,
               0.7386936910288755
            ],
            [
               1.217746036036036,
               0.738864197544141
            ],
            [
               1.2149435135135134,
               0.7400130276888575
            ],
            [
               1.2121409909909908,
               0.7417365550150405
            ],
            [
               1.2093384684684683,
               0.743512943238541
            ],
            [
               1.2065359459459457,
               0.7448453530165686
            ],
            [
               1.2037334234234232,
               0.7453937849127961
            ],
            [
               1.2009309009009006,
               0.7450571005112026
            ],
            [
               1.198128378378378,
               0.7439829894456189
            ],
            [
               1.1953258558558555,
               0.742506247474056
            ],
            [
               1.192523333333333,
               0.7410373866512647
            ],
            [
               1.1897208108108104,
               0.739937542450078
            ],
            [
               1.1869182882882878,
               0.7394178119240877
            ],
            [
               1.1841157657657653,
               0.7394914068727174
            ],
            [
               1.1813132432432432,
               0.7399889979122458
            ],
            [
               1.1785107207207206,
               0.7406274806989221
            ],
            [
               1.175708198198198,
               0.7411066051693027
            ],
            [
               1.1729056756756755,
               0.7412012167392739
            ],
            [
               1.170103153153153,
               0.7408208172283233
            ],
            [
               1.1673006306306304,
               0.7400207936371719
            ],
            [
               1.1644981081081078,
               0.7389663346430742
            ],
            [
               1.1616955855855853,
               0.7378651010393704
            ],
            [
               1.1588930630630627,
               0.7368933850894137
            ],
            [
               1.1560905405405402,
               0.7361404391413742
            ],
            [
               1.1532880180180176,
               0.7355875535509062
            ],
            [
               1.150485495495495,
               0.7351255960318803
            ],
            [
               1.1476829729729725,
               0.7346017059170167
            ],
            [
               1.14488045045045,
               0.7338769950656996
            ],
            [
               1.1420779279279278,
               0.7328750541551854
            ],
            [
               1.1392754054054053,
               0.7316059380941125
            ],
            [
               1.1364728828828827,
               0.730159901211805
            ],
            [
               1.1336703603603602,
               0.7286758338422954
            ],
            [
               1.1308678378378376,
               0.727297387891185
            ],
            [
               1.128065315315315,
               0.7261326333569718
            ],
            [
               1.1252627927927925,
               0.7252302068396015
            ],
            [
               1.12246027027027,
               0.7245777811133307
            ],
            [
               1.1196577477477474,
               0.7241201689225514
            ],
            [
               1.1168552252252248,
               0.7237876267332648
            ],
            [
               1.1140527027027023,
               0.723522250360312
            ],
            [
               1.1112501801801797,
               0.7232924412218993
            ],
            [
               1.1084476576576572,
               0.7230911808587204
            ],
            [
               1.105645135135135,
               0.7229208992264262
            ],
            [
               1.1028426126126125,
               0.7227733029937689
            ],
            [
               1.10004009009009,
               0.7226145328247255
            ],
            [
               1.0972375675675674,
               0.7223837300897193
            ],
            [
               1.0944350450450449,
               0.7220074274162305
            ],
            [
               1.0916325225225223,
               0.7214253160929613
            ],
            [
               1.0888299999999997,
               0.7206175309961103
            ],
            [
               1.0860274774774772,
               0.7196217755236862
            ],
            [
               1.0832249549549546,
               0.718531252006434
            ],
            [
               1.080422432432432,
               0.7174707281504296
            ],
            [
               1.0776199099099095,
               0.7165560441992562
            ],
            [
               1.074817387387387,
               0.7158491713121027
            ],
            [
               1.0720148648648644,
               0.7153240728340011
            ],
            [
               1.0692123423423419,
               0.7148567447607135
            ],
            [
               1.0664098198198197,
               0.7142462058236785
            ],
            [
               1.0636072972972972,
               0.7132637547503313
            ],
            [
               1.0608047747747746,
               0.7117184285211229
            ],
            [
               1.058002252252252,
               0.7095203185130463
            ],
            [
               1.0551997297297295,
               0.7067224207815526
            ],
            [
               1.052397207207207,
               0.7035266309908883
            ],
            [
               1.0495946846846844,
               0.7002491443451098
            ],
            [
               1.0467921621621619,
               0.6972521800617462
            ],
            [
               1.0439896396396393,
               0.694859186444658
            ],
            [
               1.0411871171171168,
               0.6932763593494977
            ],
            [
               1.0383845945945942,
               0.6925425379039445
            ],
            [
               1.0355820720720716,
               0.6925222965673816
            ],
            [
               1.032779549549549,
               0.6929452238539637
            ],
            [
               1.0299770270270265,
               0.6934812768378096
            ],
            [
               1.0271745045045044,
               0.6938315225612584
            ],
            [
               1.0243719819819819,
               0.6938086980805065
            ],
            [
               1.0215694594594593,
               0.6933844413239176
            ],
            [
               1.0187669369369368,
               0.6926892720694249
            ],
            [
               1.0159644144144142,
               0.6919649274199524
            ],
            [
               1.0131618918918917,
               0.6914826284908473
            ],
            [
               1.010359369369369,
               0.6914511732184652
            ],
            [
               1.0075568468468465,
               0.6919422650829963
            ],
            [
               1.004754324324324,
               0.692855966541642
            ],
            [
               1.0019518018018014,
               0.6939377244839378
            ],
            [
               0.9991492792792789,
               0.6948432653266368
            ],
            [
               0.9963467567567563,
               0.6952332218053996
            ],
            [
               0.9935442342342338,
               0.69486998069891
            ],
            [
               0.9907417117117117,
               0.6936878938696802
            ],
            [
               0.9879391891891891,
               0.6918153076850269
            ],
            [
               0.9851366666666665,
               0.689540867671244
            ],
            [
               0.982334144144144,
               0.6872331802426208
            ],
            [
               0.9795316216216214,
               0.6852371695633714
            ],
            [
               0.9767290990990989,
               0.6837779359789689
            ],
            [
               0.9739265765765763,
               0.6829011362030495
            ],
            [
               0.9711240540540538,
               0.6824681769699441
            ],
            [
               0.9683215315315312,
               0.6822079291300558
            ],
            [
               0.9655190090090087,
               0.681809217942049
            ],
            [
               0.9627164864864861,
               0.6810254261445721
            ],
            [
               0.9599139639639636,
               0.6797582925958858
            ],
            [
               0.957111441441441,
               0.6780939370643335
            ],
            [
               0.9543089189189184,
               0.6762786733115069
            ],
            [
               0.9515063963963963,
               0.6746409366719537
            ],
            [
               0.9487038738738738,
               0.6734828604841234
            ],
            [
               0.9459013513513512,
               0.6729752493938137
            ],
            [
               0.9430988288288287,
               0.673089551420839
            ],
            [
               0.9402963063063061,
               0.6735897419517198
            ],
            [
               0.9374937837837836,
               0.6740889272180075
            ],
            [
               0.934691261261261,
               0.6741554663058322
            ],
            [
               0.9318887387387385,
               0.6734377064584991
            ],
            [
               0.9290862162162159,
               0.6717699831021258
            ],
            [
               0.9262836936936933,
               0.6692274838880772
            ],
            [
               0.9234811711711708,
               0.6661125182981842
            ],
            [
               0.9206786486486482,
               0.6628751554289589
            ],
            [
               0.9178761261261257,
               0.6599908546281998
            ],
            [
               0.9150736036036036,
               0.6578306019522908
            ],
            [
               0.912271081081081,
               0.6565612643877929
            ],
            [
               0.9094685585585585,
               0.6561047768985759
            ],
            [
               0.9066660360360359,
               0.6561672484997254
            ],
            [
               0.9038635135135134,
               0.6563285165820412
            ],
            [
               0.9010609909909908,
               0.6561653230847553
            ],
            [
               0.8982584684684682,
               0.6553722449617903
            ],
            [
               0.8954559459459457,
               0.6538462329642498
            ],
            [
               0.8926534234234231,
               0.6517122079086687
            ],
            [
               0.8898509009009006,
               0.6492847985186653
            ],
            [
               0.887048378378378,
               0.646979500163769
            ],
            [
               0.8842458558558555,
               0.6451999229140974
            ],
            [
               0.8814433333333329,
               0.6442327660046956
            ],
            [
               0.8786408108108104,
               0.644177844582405
            ],
            [
               0.8758382882882882,
               0.644928877729321
            ],
            [
               0.8730357657657657,
               0.6462058154705485
            ],
            [
               0.8702332432432431,
               0.6476258523188388
            ],
            [
               0.8674307207207206,
               0.6487917070255544
            ],
            [
               0.864628198198198,
               0.6493740717963628
            ],
            [
               0.8618256756756755,
               0.6491698901580412
            ],
            [
               0.8590231531531529,
               0.6481269826199212
            ],
            [
               0.8562206306306304,
               0.6463352878416144
            ],
            [
               0.8534181081081078,
               0.6439926787253238
            ],
            [
               0.8506155855855853,
               0.6413571891262797
            ],
            [
               0.8478130630630627,
               0.6386973596872757
            ],
            [
               0.8450105405405401,
               0.6362494383629684
            ],
            [
               0.8422080180180176,
               0.6341861767986227
            ],
            [
               0.839405495495495,
               0.6325986143879283
            ],
            [
               0.8366029729729729,
               0.6314904132309376
            ],
            [
               0.8338004504504504,
               0.6307838749908334
            ],
            [
               0.8309979279279278,
               0.6303368692898209
            ],
            [
               0.8281954054054053,
               0.6299695014777503
            ],
            [
               0.8253928828828827,
               0.6294978632386986
            ],
            [
               0.8225903603603602,
               0.6287698805407201
            ],
            [
               0.8197878378378376,
               0.6276961128247275
            ],
            [
               0.816985315315315,
               0.6262677035044006
            ],
            [
               0.8141827927927925,
               0.6245555361570002
            ],
            [
               0.8113802702702699,
               0.6226890946969525
            ],
            [
               0.8085777477477474,
               0.6208194910761604
            ],
            [
               0.8057752252252248,
               0.6190766526869651
            ],
            [
               0.8029727027027023,
               0.6175335924613528
            ],
            [
               0.8001701801801802,
               0.6161895174155021
            ],
            [
               0.7973676576576576,
               0.6149781260615872
            ],
            [
               0.794565135135135,
               0.6137992535231038
            ],
            [
               0.7917626126126125,
               0.6125637148118619
            ],
            [
               0.7889600900900899,
               0.611235771094181
            ],
            [
               0.7861575675675674,
               0.6098573312815603
            ],
            [
               0.7833550450450448,
               0.6085433588041
            ],
            [
               0.7805525225225223,
               0.607447515239675
            ],
            [
               0.7777499999999997,
               0.6067077294485039
            ],
            [
               0.7749474774774772,
               0.60638939644113
            ],
            [
               0.7721449549549546,
               0.6064462366751027
            ],
            [
               0.769342432432432,
               0.6067142731954938
            ],
            [
               0.7665399099099095,
               0.6069440855721617
            ],
            [
               0.763737387387387,
               0.606863750403747
            ],
            [
               0.7609348648648648,
               0.6062539950228321
            ],
            [
               0.7581323423423423,
               0.6050119495039556
            ],
            [
               0.7553298198198197,
               0.6031825237112466
            ],
            [
               0.7525272972972972,
               0.6009462714917031
            ],
            [
               0.7497247747747746,
               0.5985665205539112
            ],
            [
               0.7469222522522521,
               0.5963119144890281
            ],
            [
               0.7441197297297295,
               0.594378761517092
            ],
            [
               0.741317207207207,
               0.5928377999599945
            ],
            [
               0.7385146846846844,
               0.5916219750111835
            ],
            [
               0.7357121621621618,
               0.5905582156602002
            ],
            [
               0.7329096396396393,
               0.5894316104202202
            ],
            [
               0.7301071171171167,
               0.5880597956466636
            ],
            [
               0.7273045945945942,
               0.5863524239580807
            ],
            [
               0.7245020720720716,
               0.5843362640136385
            ],
            [
               0.7216995495495495,
               0.582138779343419
            ],
            [
               0.718897027027027,
               0.5799376103160561
            ],
            [
               0.7160945045045044,
               0.5778951106445255
            ],
            [
               0.7132919819819818,
               0.5761018554575156
            ],
            [
               0.7104894594594593,
               0.5745492084745871
            ],
            [
               0.7076869369369367,
               0.5731400447692782
            ],
            [
               0.7048844144144142,
               0.5717325691147748
            ],
            [
               0.7020818918918916,
               0.5701999821469406
            ],
            [
               0.6992793693693691,
               0.5684829585856341
            ],
            [
               0.6964768468468465,
               0.5666146411161526
            ],
            [
               0.693674324324324,
               0.5647081616397585
            ],
            [
               0.6908718018018014,
               0.5629108565082483
            ],
            [
               0.6880692792792789,
               0.5613421805315366
            ],
            [
               0.6852667567567567,
               0.5600390949636546
            ],
            [
               0.6824642342342342,
               0.5589307933635543
            ],
            [
               0.6796617117117116,
               0.5578545331829857
            ],
            [
               0.6768591891891891,
               0.5566095342551014
            ],
            [
               0.6740566666666665,
               0.5550316347217583
            ],
            [
               0.671254144144144,
               0.553062825244031
            ],
            [
               0.6684516216216214,
               0.5507901491995475
            ],
            [
               0.6656490990990989,
               0.5484378847726615
            ],
            [
               0.6628465765765763,
               0.5463123389840174
            ],
            [
               0.6600440540540538,
               0.5447147509513737
            ],
            [
               0.6572415315315312,
               0.5438491446089422
            ],
            [
               0.6544390090090086,
               0.5437545140720297
            ],
            [
               0.6516364864864861,
               0.5442834881960088
            ],
            [
               0.6488339639639635,
               0.5451349721052804
            ],
            [
               0.6460314414414414,
               0.5459311019775135
            ],
            [
               0.6432289189189189,
               0.5463149134880396
            ],
            [
               0.6404263963963963,
               0.546039016374348
            ],
            [
               0.6376238738738738,
               0.5450191888021689
            ],
            [
               0.6348213513513512,
               0.5433387427710885
            ],
            [
               0.6320188288288286,
               0.5412055805541302
            ],
            [
               0.6292163063063061,
               0.5388785958157192
            ],
            [
               0.6264137837837835,
               0.5365886284879875
            ],
            [
               0.623611261261261,
               0.5344789842886659
            ],
            [
               0.6208087387387384,
               0.5325820848463175
            ],
            [
               0.6180062162162159,
               0.5308354302200202
            ],
            [
               0.6152036936936933,
               0.5291265881663749
            ],
            [
               0.6124011711711708,
               0.5273480230702936
            ],
            [
               0.6095986486486482,
               0.5254410607315005
            ],
            [
               0.6067961261261261,
               0.5234142218469713
            ],
            [
               0.6039936036036035,
               0.5213319575445905
            ],
            [
               0.601191081081081,
               0.5192812773524008
            ],
            [
               0.5983885585585584,
               0.5173316347235328
            ],
            [
               0.5955860360360359,
               0.5155050006722435
            ],
            [
               0.5927835135135133,
               0.513768038282462
            ],
            [
               0.5899809909909908,
               0.5120488819080669
            ],
            [
               0.5871784684684682,
               0.51027098745364
            ],
            [
               0.5843759459459457,
               0.5083897356512876
            ],
            [
               0.5815734234234231,
               0.506416479567533
            ],
            [
               0.5787709009009008,
               0.5044198044815795
            ],
            [
               0.5759683783783782,
               0.5025028598560077
            ],
            [
               0.5731658558558557,
               0.5007651641605906
            ],
            [
               0.5703633333333331,
               0.4992635678726475
            ],
            [
               0.5675608108108106,
               0.4979876504665156
            ],
            [
               0.564758288288288,
               0.49685947334997166
            ],
            [
               0.5619557657657654,
               0.4957583385327999
            ],
            [
               0.5591532432432431,
               0.49456154552433124
            ],
            [
               0.5563507207207206,
               0.4931858013689836
            ],
            [
               0.553548198198198,
               0.4916133962778452
            ],
            [
               0.5507456756756755,
               0.48989281309492205
            ],
            [
               0.5479431531531529,
               0.48811309061458
            ],
            [
               0.5451406306306303,
               0.48636142884626904
            ],
            [
               0.5423381081081078,
               0.48468037225901117
            ],
            [
               0.5395355855855855,
               0.4830417680225345
            ],
            [
               0.5367330630630629,
               0.48134907876753324
            ],
            [
               0.5339305405405403,
               0.4794694299990745
            ],
            [
               0.5311280180180178,
               0.47728561414040055
            ],
            [
               0.5283254954954952,
               0.4747502080852965
            ],
            [
               0.5255229729729727,
               0.47192200561785586
            ],
            [
               0.5227204504504503,
               0.46897000137678047
            ],
            [
               0.5199179279279278,
               0.46614059683225545
            ],
            [
               0.5171154054054052,
               0.46369600987158927
            ],
            [
               0.5143128828828827,
               0.46184183967205794
            ],
            [
               0.5115103603603601,
               0.4606659286699272
            ],
            [
               0.5087078378378376,
               0.46010761059620564
            ],
            [
               0.505905315315315,
               0.45996714641808845
            ],
            [
               0.5031027927927927,
               0.4599527380060423
            ],
            [
               0.5003002702702701,
               0.4597510882252524
            ],
            [
               0.4974977477477476,
               0.45910074675440765
            ],
            [
               0.494695225225225,
               0.4578474841741122
            ],
            [
               0.49189270270270247,
               0.45596741423879295
            ],
            [
               0.4890901801801799,
               0.453554148198171
            ],
            [
               0.48628765765765736,
               0.45077729265917216
            ],
            [
               0.483485135135135,
               0.447827514749092
            ],
            [
               0.48068261261261247,
               0.4448658641991298
            ],
            [
               0.4778800900900899,
               0.4419916918303338
            ],
            [
               0.47507756756756736,
               0.43923592843349685
            ],
            [
               0.4722750450450448,
               0.43657756102753165
            ],
            [
               0.46947252252252225,
               0.4339739455288693
            ],
            [
               0.4666699999999997,
               0.43139234075162225
            ],
            [
               0.46386747747747736,
               0.4288313976515357
            ],
            [
               0.4610649549549548,
               0.42632630532592886
            ],
            [
               0.45826243243243225,
               0.42393775430567743
            ],
            [
               0.4554599099099097,
               0.42173042327589944
            ],
            [
               0.45265738738738714,
               0.4197495307220551
            ],
            [
               0.4498548648648646,
               0.4180035089103006
            ],
            [
               0.44705234234234204,
               0.41645771668056314
            ],
            [
               0.4442498198198197,
               0.4150398441548396
            ],
            [
               0.44144729729729715,
               0.4136539935377317
            ],
            [
               0.4386447747747746,
               0.4121985590463949
            ],
            [
               0.43584225225225204,
               0.4105832729604202
            ],
            [
               0.4330397297297295,
               0.40874251914320375
            ],
            [
               0.43023720720720693,
               0.40664409920953826
            ],
            [
               0.4274346846846844,
               0.4042939801974177
            ],
            [
               0.42463216216216204,
               0.4017376268244143
            ],
            [
               0.4218296396396395,
               0.3990575766514687
            ],
            [
               0.41902711711711693,
               0.3963658236537161
            ],
            [
               0.4162245945945944,
               0.39378936534605946
            ],
            [
               0.4134220720720718,
               0.3914485788393476
            ],
            [
               0.41061954954954927,
               0.389430777709568
            ],
            [
               0.40781702702702693,
               0.3877643978303966
            ],
            [
               0.4050145045045044,
               0.3864013284332621
            ],
            [
               0.4022119819819818,
               0.38521464730301475
            ],
            [
               0.39940945945945927,
               0.38401590167467486
            ],
            [
               0.3966069369369367,
               0.382590687970604
            ],
            [
               0.39380441441441416,
               0.380745256091485
            ],
            [
               0.3910018918918916,
               0.3783523448661847
            ],
            [
               0.3881993693693693,
               0.37538330978643025
            ],
            [
               0.3853968468468467,
               0.37191665070187263
            ],
            [
               0.38259432432432416,
               0.3681196345402554
            ],
            [
               0.3797918018018016,
               0.364207829313814
            ],
            [
               0.37698927927927905,
               0.3603943024900019
            ],
            [
               0.3741867567567565,
               0.3568435213882909
            ],
            [
               0.37138423423423395,
               0.3536433363051133
            ],
            [
               0.3685817117117116,
               0.3508022560916709
            ],
            [
               0.36577918918918906,
               0.34827060828232426
            ],
            [
               0.3629766666666665,
               0.34597612551541357
            ],
            [
               0.36017414414414395,
               0.343859901621855
            ],
            [
               0.3573716216216214,
               0.34189920097405724
            ],
            [
               0.35456909909909884,
               0.34010911251648634
            ],
            [
               0.3517665765765763,
               0.33852350012421345
            ],
            [
               0.34896405405405395,
               0.3371639588480913
            ],
            [
               0.3461615315315314,
               0.3360104022190616
            ],
            [
               0.34335900900900884,
               0.33498653737980527
            ],
            [
               0.3405564864864863,
               0.3339678563381198
            ],
            [
               0.33775396396396373,
               0.3328109207784513
            ],
            [
               0.3349514414414412,
               0.33139398318490476
            ],
            [
               0.3321489189189186,
               0.32965377851286926
            ],
            [
               0.3293463963963963,
               0.3276038211991811
            ],
            [
               0.32654387387387374,
               0.3253258286767825
            ],
            [
               0.3237413513513512,
               0.3229358226477185
            ],
            [
               0.3209388288288286,
               0.320536395781459
            ],
            [
               0.31813630630630607,
               0.31817275909843956
            ],
            [
               0.3153337837837835,
               0.3158099485524181
            ],
            [
               0.31253126126126096,
               0.31334169393747324
            ],
            [
               0.30972873873873863,
               0.310630153135133
            ],
            [
               0.3069262162162161,
               0.3075639760864103
            ],
            [
               0.3041236936936935,
               0.3041143374106869
            ],
            [
               0.30132117117117097,
               0.30036778111950957
            ],
            [
               0.2985186486486484,
               0.29652162985115127
            ],
            [
               0.29571612612612586,
               0.2928402029839534
            ],
            [
               0.2929136036036035,
               0.2895839068523599
            ],
            [
               0.29011108108108097,
               0.2869334844873751
            ],
            [
               0.2873085585585584,
               0.28493452007134734
            ],
            [
               0.28450603603603586,
               0.2834813888369887
            ],
            [
               0.2817035135135133,
               0.2823470124199236
            ],
            [
               0.27890099099099075,
               0.28124934690944003
            ],
            [
               0.2760984684684682,
               0.2799328805710004
            ],
            [
               0.27329594594594586,
               0.27823809207866285
            ],
            [
               0.2704934234234233,
               0.27613586523341394
            ],
            [
               0.26769090090090075,
               0.27371602813038953
            ],
            [
               0.2648883783783782,
               0.2711353136987833
            ],
            [
               0.26208585585585564,
               0.2685444542658674
            ],
            [
               0.2592833333333331,
               0.26602165054399773
            ],
            [
               0.25648081081081053,
               0.2635374780334927
            ],
            [
               0.2536782882882882,
               0.260965009223554
            ],
            [
               0.25087576576576565,
               0.2581324088616004
            ],
            [
               0.2480732432432431,
               0.2548993304614739
            ],
            [
               0.24527072072072054,
               0.25122885158492136
            ],
            [
               0.24246819819819798,
               0.24722704747906427
            ],
            [
               0.23966567567567543,
               0.24313276909243609
            ],
            [
               0.23686315315315287,
               0.23925732632174362
            ],
            [
               0.23406063063063054,
               0.23589170051816244
            ],
            [
               0.23125810810810798,
               0.2332113244493086
            ],
            [
               0.22845558558558543,
               0.2312108645589315
            ],
            [
               0.22565306306306288,
               0.22969271014882553
            ],
            [
               0.22285054054054032,
               0.2283157482962076
            ],
            [
               0.22004801801801777,
               0.22669115973612017
            ],
            [
               0.2172454954954952,
               0.22449610578112675
            ],
            [
               0.21444297297297288,
               0.2215697076579519
            ],
            [
               0.21164045045045032,
               0.21796091978455698
            ],
            [
               0.20883792792792777,
               0.21391310511037376
            ],
            [
               0.20603540540540521,
               0.2097902995741991
            ],
            [
               0.20323288288288266,
               0.20596861591425755
            ],
            [
               0.2004303603603601,
               0.2027269171633543
            ],
            [
               0.19762783783783777,
               0.20017038475281612
            ],
            [
               0.19482531531531522,
               0.19820929024943063
            ],
            [
               0.19202279279279266,
               0.19659711583427564
            ],
            [
               0.1892202702702701,
               0.19501329895066424
            ],
            [
               0.18641774774774755,
               0.19316250279025296
            ],
            [
               0.183615225225225,
               0.19085860748623623
            ],
            [
               0.18081270270270244,
               0.18806837524468373
            ],
            [
               0.1780101801801801,
               0.18490423987699597
            ],
            [
               0.17520765765765756,
               0.1815727140677752
            ],
            [
               0.172405135135135,
               0.17829870078957022
            ],
            [
               0.16960261261261245,
               0.1752521411001953
            ],
            [
               0.1668000900900899,
               0.17250036653448889
            ],
            [
               0.16399756756756734,
               0.16999891695277172
            ],
            [
               0.16119504504504478,
               0.1676195839103981
            ],
            [
               0.15839252252252245,
               0.16520210030899535
            ],
            [
               0.1555899999999999,
               0.16260935923689668
            ],
            [
               0.15278747747747734,
               0.1597671265896646
            ],
            [
               0.14998495495495479,
               0.15667689906384485
            ],
            [
               0.14718243243243223,
               0.15340153511473548
            ],
            [
               0.14437990990990968,
               0.15003326823045068
            ],
            [
               0.14157738738738712,
               0.14665907147162968
            ],
            [
               0.1387748648648648,
               0.14333741271169492
            ],
            [
               0.13597234234234223,
               0.1400940377254293
            ],
            [
               0.13316981981981968,
               0.1369354179811243
            ],
            [
               0.13036729729729712,
               0.13387065334693315
            ],
            [
               0.12756477477477457,
               0.13092908214467852
            ],
            [
               0.12476225225225201,
               0.12816297647531516
            ],
            [
               0.12195972972972946,
               0.12563155443170143
            ],
            [
               0.11915720720720713,
               0.12337129500045602
            ],
            [
               0.11635468468468457,
               0.12136459330220994
            ],
            [
               0.11355216216216202,
               0.11952117147036276
            ],
            [
               0.11074963963963946,
               0.11768318333603722
            ],
            [
               0.10794711711711691,
               0.11565670781778328
            ],
            [
               0.10514459459459435,
               0.11326229236586521
            ],
            [
               0.1023420720720718,
               0.11038914936939535
            ],
            [
               0.09953954954954947,
               0.10703467634913146
            ],
            [
               0.09673702702702691,
               0.10331451370591467
            ],
            [
               0.09393450450450436,
               0.09943738435510942
            ],
            [
               0.0911319819819818,
               0.0956504728312063
            ],
            [
               0.08832945945945925,
               0.0921711302024016
            ],
            [
               0.08552693693693669,
               0.08912571454643906
            ],
            [
               0.08272441441441436,
               0.08651457332722215
            ],
            [
               0.0799218918918918,
               0.08421407023784411
            ],
            [
               0.07711936936936925,
               0.08201484613985854
            ],
            [
               0.0743168468468467,
               0.0796840955127164
            ],
            [
               0.07151432432432414,
               0.07703231416805269
            ],
            [
               0.06871180180180159,
               0.07396408142634671
            ],
            [
               0.06590927927927903,
               0.07049813051070995
            ],
            [
               0.0631067567567567,
               0.06675218628543429
            ],
            [
               0.060304234234234144,
               0.06289931884990445
            ],
            [
               0.05750171171171159,
               0.05911116566144345
            ],
            [
               0.054699189189189035,
               0.055506639150270876
            ],
            [
               0.05189666666666648,
               0.05212187018125934
            ],
            [
               0.049094144144143925,
               0.04890940385600509
            ],
            [
               0.04629162162162137,
               0.04576484883352451
            ],
            [
               0.04348909909909904,
               0.04257057679440322
            ],
            [
               0.04068657657657648,
               0.039241350725098004
            ],
            [
               0.03788405405405393,
               0.03575714989566593
            ],
            [
               0.035081531531531374,
               0.032173432818679126
            ],
            [
               0.03227900900900882,
               0.028606689866189555
            ],
            [
               0.029476486486486264,
               0.02520078008562221
            ],
            [
               0.02667396396396371,
               0.02208487252592531
            ],
            [
               0.023871441441441377,
               0.01933545694681038
            ],
            [
               0.021068918918918822,
               0.016952790803795137
            ],
            [
               0.018266396396396267,
               0.014857393248728062
            ],
            [
               0.015463873873873712,
               0.012906496147380792
            ],
            [
               0.012661351351351158,
               0.010925414555930407
            ],
            [
               0.009858828828828603,
               0.008745760957090593
            ],
            [
               0.007056306306306048,
               0.006241676037630123
            ],
            [
               0.004253783783783716,
               0.003356466377939016
            ],
            [
               0.0014512612612611608,
               0.00011452163314534802
            ],
            [
               -0.001351261261261394,
               -0.00338360343222302
            ],
            [
               -0.004153783783783949,
               -0.006982035819864119
            ],
            [
               -0.006956306306306503,
               -0.010502696319962673
            ],
            [
               -0.009758828828829058,
               -0.01378467428639299
            ],
            [
               -0.012561351351351613,
               -0.016722174635451642
            ],
            [
               -0.015363873873873946,
               -0.01929272012356481
            ],
            [
               -0.0181663963963965,
               -0.02156823711166178
            ],
            [
               -0.020968918918919055,
               -0.02370451890499803
            ],
            [
               -0.02377144144144161,
               -0.02590921266965948
            ],
            [
               -0.026573963963964164,
               -0.028394083638288103
            ],
            [
               -0.02937648648648672,
               -0.03132240291435576
            ],
            [
               -0.03217900900900905,
               -0.03476514675617756
            ],
            [
               -0.03498153153153161,
               -0.038678892187013314
            ],
            [
               -0.03778405405405416,
               -0.042913418888195276
            ],
            [
               -0.040586576576576716,
               -0.04724899606123434
            ],
            [
               -0.04338909909909927,
               -0.051454326555495006
            ],
            [
               -0.046191621621621826,
               -0.05534900520291175
            ],
            [
               -0.04899414414414438,
               -0.058851737564122986
            ],
            [
               -0.05179666666666671,
               -0.06199883779564644
            ],
            [
               -0.05459918918918927,
               -0.06492616763602388
            ],
            [
               -0.05740171171171182,
               -0.06781924990013219
            ],
            [
               -0.06020423423423438,
               -0.07084708175378068
            ],
            [
               -0.06300675675675693,
               -0.07410141139352669
            ],
            [
               -0.06580927927927949,
               -0.07756242786428155
            ],
            [
               -0.06861180180180204,
               -0.08110372786447229
            ],
            [
               -0.07141432432432437,
               -0.08453639137290542
            ],
            [
               -0.07421684684684693,
               -0.08767826075699556
            ],
            [
               -0.07701936936936948,
               -0.09042486192328833
            ],
            [
               -0.07982189189189204,
               -0.09279649475560614
            ],
            [
               -0.0826244144144146,
               -0.09494301183938691
            ],
            [
               -0.08542693693693715,
               -0.09710177387707691
            ],
            [
               -0.0882294594594597,
               -0.09952069647937667
            ],
            [
               -0.09103198198198204,
               -0.10237151719528198
            ],
            [
               -0.09383450450450459,
               -0.1056835416314722
            ],
            [
               -0.09663702702702714,
               -0.10932287361716697
            ],
            [
               -0.0994395495495497,
               -0.11302773100890617
            ],
            [
               -0.10224207207207225,
               -0.11649142493980125
            ],
            [
               -0.10504459459459481,
               -0.11946734109278029
            ],
            [
               -0.10784711711711736,
               -0.12186093373594087
            ],
            [
               -0.1106496396396397,
               -0.12377601254321269
            ],
            [
               -0.11345216216216225,
               -0.12549630481456547
            ],
            [
               -0.1162546846846848,
               -0.12740427382575742
            ],
            [
               -0.11905720720720736,
               -0.12986061414154465
            ],
            [
               -0.12185972972972992,
               -0.1330824138723708
            ],
            [
               -0.12466225225225247,
               -0.1370604045468511
            ],
            [
               -0.12746477477477502,
               -0.14154467933631604
            ],
            [
               -0.13026729729729736,
               -0.14610695026402476
            ],
            [
               -0.1330698198198199,
               -0.1502626244557273
            ],
            [
               -0.13587234234234247,
               -0.15361588387767972
            ],
            [
               -0.13867486486486502,
               -0.15598237563228484
            ],
            [
               -0.14147738738738758,
               -0.15745018834409025
            ],
            [
               -0.14427990990991013,
               -0.15835880073035408
            ],
            [
               -0.14708243243243246,
               -0.15920159118570149
            ],
            [
               -0.14988495495495502,
               -0.16048186393482206
            ],
            [
               -0.15268747747747757,
               -0.16256717186539682
            ],
            [
               -0.15549000000000013,
               -0.16558710196300508
            ],
            [
               -0.15829252252252268,
               -0.16940550725988085
            ],
            [
               -0.16109504504504524,
               -0.17367411433412588
            ],
            [
               -0.1638975675675678,
               -0.177948454968833
            ],
            [
               -0.16670009009009013,
               -0.18182769527094989
            ],
            [
               -0.16950261261261268,
               -0.18507342081893347
            ],
            [
               -0.17230513513513523,
               -0.1876706871641508
            ],
            [
               -0.1751076576576578,
               -0.18981462616055328
            ],
            [
               -0.17791018018018034,
               -0.19183072240651183
            ],
            [
               -0.1807127027027029,
               -0.19405817939030523
            ],
            [
               -0.18351522522522545,
               -0.19673659300358587
            ],
            [
               -0.1863177477477478,
               -0.19993315925133953
            ],
            [
               -0.18912027027027034,
               -0.20353232035553542
            ],
            [
               -0.1919227927927929,
               -0.20728769006280262
            ],
            [
               -0.19472531531531545,
               -0.2109150131118689
            ],
            [
               -0.197527837837838,
               -0.21419195760842796
            ],
            [
               -0.20033036036036056,
               -0.21702985941784836
            ],
            [
               -0.20313288288288311,
               -0.21949392905658022
            ],
            [
               -0.20593540540540545,
               -0.22176752433630198
            ],
            [
               -0.208737927927928,
               -0.22407597920770195
            ],
            [
               -0.21154045045045056,
               -0.22659918533734874
            ],
            [
               -0.2143429729729731,
               -0.22940503694839537
            ],
            [
               -0.21714549549549567,
               -0.23242727426920629
            ],
            [
               -0.21994801801801822,
               -0.23549455701683447
            ],
            [
               -0.22275054054054078,
               -0.23839890343083125
            ],
            [
               -0.2255530630630631,
               -0.24097762982952864
            ],
            [
               -0.22835558558558566,
               -0.2431784902718196
            ],
            [
               -0.23115810810810822,
               -0.24508422220732318
            ],
            [
               -0.23396063063063077,
               -0.24688762617275312
            ],
            [
               -0.23676315315315333,
               -0.2488261914137233
            ],
            [
               -0.23956567567567588,
               -0.2510997265149766
            ],
            [
               -0.24236819819819821,
               -0.2538003971489886
            ],
            [
               -0.24517072072072077,
               -0.256880033630524
            ],
            [
               -0.24797324324324332,
               -0.26016629548663167
            ],
            [
               -0.2507757657657659,
               -0.2634220536401352
            ],
            [
               -0.25357828828828843,
               -0.26642725963098723
            ],
            [
               -0.256380810810811,
               -0.2690548495742508
            ],
            [
               -0.25918333333333354,
               -0.2713144525232394
            ],
            [
               -0.2619858558558559,
               -0.2733489160883006
            ],
            [
               -0.26478837837837843,
               -0.2753849075181337
            ],
            [
               -0.267590900900901,
               -0.27765444446176485
            ],
            [
               -0.27039342342342354,
               -0.2803138603989988
            ],
            [
               -0.2731959459459461,
               -0.2833872810544699
            ],
            [
               -0.27599846846846865,
               -0.28675321191960534
            ],
            [
               -0.2788009909909912,
               -0.2901783949423588
            ],
            [
               -0.28160351351351354,
               -0.29338766075180206
            ],
            [
               -0.2844060360360361,
               -0.2961471979489165
            ],
            [
               -0.28720855855855865,
               -0.2983350149421127
            ],
            [
               -0.2900110810810812,
               -0.2999772249201875
            ],
            [
               -0.29281360360360376,
               -0.30124015564777723
            ],
            [
               -0.2956161261261263,
               -0.3023821833807515
            ],
            [
               -0.29841864864864887,
               -0.30368106700463027
            ],
            [
               -0.3012211711711712,
               -0.3053588447142915
            ],
            [
               -0.30402369369369375,
               -0.3075255524014095
            ],
            [
               -0.3068262162162163,
               -0.3101560131073244
            ],
            [
               -0.30962873873873886,
               -0.31310347911683123
            ],
            [
               -0.3124312612612614,
               -0.31614350534238783
            ],
            [
               -0.31523378378378397,
               -0.31903415530081664
            ],
            [
               -0.3180363063063065,
               -0.3215761520239541
            ],
            [
               -0.32083882882882886,
               -0.3236588107394433
            ],
            [
               -0.3236413513513514,
               -0.3252830220131159
            ],
            [
               -0.32644387387387397,
               -0.32655901672934723
            ],
            [
               -0.3292463963963965,
               -0.3276821645008605
            ],
            [
               -0.3320489189189191,
               -0.3288935049603545
            ],
            [
               -0.33485144144144163,
               -0.33043299094811684
            ],
            [
               -0.3376539639639642,
               -0.33249320164510077
            ],
            [
               -0.3404564864864865,
               -0.3351804446485227
            ],
            [
               -0.3432590090090091,
               -0.3384892630189381
            ],
            [
               -0.34606153153153163,
               -0.34229534538349965
            ],
            [
               -0.3488640540540542,
               -0.3463701592657283
            ],
            [
               -0.35166657657657674,
               -0.3504176847299247
            ],
            [
               -0.3544690990990993,
               -0.3541292853924835
            ],
            [
               -0.3572716216216216,
               -0.35724771242544556
            ],
            [
               -0.3600741441441442,
               -0.3596269810159534
            ],
            [
               -0.36287666666666674,
               -0.3612731970892316
            ],
            [
               -0.3656791891891893,
               -0.36235373235689644
            ],
            [
               -0.36848171171171185,
               -0.3631686935022816
            ],
            [
               -0.3712842342342344,
               -0.36408813982038263
            ],
            [
               -0.37408675675675696,
               -0.36546838510316954
            ],
            [
               -0.3768892792792793,
               -0.36756781818477163
            ],
            [
               -0.37969180180180184,
               -0.3704843519898981
            ],
            [
               -0.3824943243243244,
               -0.37413176380435503
            ],
            [
               -0.38529684684684695,
               -0.3782618258197055
            ],
            [
               -0.3880993693693695,
               -0.3825261996992721
            ],
            [
               -0.39090189189189206,
               -0.3865606043063394
            ],
            [
               -0.3937044144144146,
               -0.3900675163703417
            ],
            [
               -0.39650693693693695,
               -0.39287478868041475
            ],
            [
               -0.3993094594594595,
               -0.3949558003330063
            ],
            [
               -0.40211198198198206,
               -0.39640938711842927
            ],
            [
               -0.4049145045045046,
               -0.3974105708066384
            ],
            [
               -0.40771702702702717,
               -0.3981516461366355
            ],
            [
               -0.4105195495495496,
               -0.3987945769017212
            ],
            [
               -0.41332207207207217,
               -0.3994495100091841
            ],
            [
               -0.4161245945945947,
               -0.4001828735970097
            ],
            [
               -0.4189271171171173,
               -0.4010462459074639
            ],
            [
               -0.4217296396396397,
               -0.4021086345912896
            ],
            [
               -0.4245321621621623,
               -0.40347334637500615
            ],
            [
               -0.42733468468468483,
               -0.40526700605297966
            ],
            [
               -0.4301372072072073,
               -0.40760027985701025
            ],
            [
               -0.4329397297297298,
               -0.41051299594002283
            ],
            [
               -0.4357422522522524,
               -0.41392548911267407
            ],
            [
               -0.4385447747747748,
               -0.41761921341555747
            ],
            [
               -0.4413472972972974,
               -0.4212618094961326
            ],
            [
               -0.44414981981981994,
               -0.42447707182510447
            ],
            [
               -0.4469523423423425,
               -0.42694354831053166
            ],
            [
               -0.44975486486486493,
               -0.4284928217803416
            ],
            [
               -0.4525573873873875,
               -0.4291748369583564
            ],
            [
               -0.45535990990991004,
               -0.42926503378203223
            ],
            [
               -0.4581624324324325,
               -0.4292048233034082
            ],
            [
               -0.46096495495495504,
               -0.42948799483321315
            ],
            [
               -0.4637674774774776,
               -0.4305240839968623
            ],
            [
               -0.46657000000000015,
               -0.4325191876276238
            ],
            [
               -0.4693725225225226,
               -0.4354115392848453
            ],
            [
               -0.47217504504504515,
               -0.43888379847109
            ],
            [
               -0.4749775675675677,
               -0.4424509798155751
            ],
            [
               -0.47778009009009015,
               -0.4455994696106969
            ],
            [
               -0.4805826126126127,
               -0.44793621376789133
            ],
            [
               -0.48338513513513526,
               -0.44930332745995677
            ],
            [
               -0.4861876576576578,
               -0.4498235037203265
            ],
            [
               -0.48899018018018026,
               -0.44986261085374907
            ],
            [
               -0.4917927027027028,
               -0.4499211552145998
            ],
            [
               -0.49459522522522537,
               -0.4504878467147421
            ],
            [
               -0.4973977477477478,
               -0.45189955988929503
            ],
            [
               -0.5002002702702704,
               -0.4542491734098782
            ],
            [
               -0.5030027927927929,
               -0.4573672126702189
            ],
            [
               -0.5058053153153154,
               -0.4608800821778632
            ],
            [
               -0.5086078378378379,
               -0.46432442777042
            ],
            [
               -0.5114103603603605,
               -0.4672811141429197
            ],
            [
               -0.514212882882883,
               -0.46948821208745434
            ],
            [
               -0.5170154054054055,
               -0.47090103662709654
            ],
            [
               -0.519817927927928,
               -0.47168532938729607
            ],
            [
               -0.5226204504504506,
               -0.47215094080901593
            ],
            [
               -0.525422972972973,
               -0.47265092271492565
            ],
            [
               -0.5282254954954956,
               -0.47347944164348005
            ],
            [
               -0.5310280180180181,
               -0.474799262443277
            ],
            [
               -0.5338305405405407,
               -0.4766173835358583
            ],
            [
               -0.5366330630630631,
               -0.4788103829891141
            ],
            [
               -0.5394355855855857,
               -0.48118508728906356
            ],
            [
               -0.5422381081081082,
               -0.4835504507847111
            ],
            [
               -0.5450406306306307,
               -0.4857757244402076
            ],
            [
               -0.5478431531531532,
               -0.4878175877260073
            ],
            [
               -0.5506456756756758,
               -0.4897115982613705
            ],
            [
               -0.5534481981981982,
               -0.491536283428273
            ],
            [
               -0.5562507207207208,
               -0.4933669390409701
            ],
            [
               -0.5590532432432433,
               -0.4952380222164345
            ],
            [
               -0.5618557657657659,
               -0.49712787766761674
            ],
            [
               -0.5646582882882883,
               -0.49896983926300525
            ],
            [
               -0.5674608108108109,
               -0.5006833647229858
            ],
            [
               -0.5702633333333335,
               -0.502211619732934
            ],
            [
               -0.5730658558558559,
               -0.5035502524566158
            ],
            [
               -0.5758683783783785,
               -0.5047562276688986
            ],
            [
               -0.578670900900901,
               -0.5059336268946792
            ],
            [
               -0.5814734234234236,
               -0.5072020640889972
            ],
            [
               -0.584275945945946,
               -0.5086595540133216
            ],
            [
               -0.5870784684684686,
               -0.5103531795207914
            ],
            [
               -0.5898809909909911,
               -0.5122674595784329
            ],
            [
               -0.5926835135135136,
               -0.5143334843173886
            ],
            [
               -0.5954860360360361,
               -0.5164543684254836
            ],
            [
               -0.5982885585585587,
               -0.5185371680323034
            ],
            [
               -0.6010910810810811,
               -0.5205199352917487
            ],
            [
               -0.6038936036036037,
               -0.5223852953692094
            ],
            [
               -0.6066961261261262,
               -0.5241574992427209
            ],
            [
               -0.6094986486486488,
               -0.525886041544531
            ],
            [
               -0.6123011711711712,
               -0.5276233093349685
            ],
            [
               -0.6151036936936938,
               -0.529404873797882
            ],
            [
               -0.6179062162162163,
               -0.5312388430772703
            ],
            [
               -0.6207087387387388,
               -0.5331063607323399
            ],
            [
               -0.6235112612612613,
               -0.5349708042862351
            ],
            [
               -0.6263137837837839,
               -0.5367903683927082
            ],
            [
               -0.6291163063063064,
               -0.5385285218969551
            ],
            [
               -0.6319188288288289,
               -0.5401591046824459
            ],
            [
               -0.6347213513513514,
               -0.5416663026415849
            ],
            [
               -0.637523873873874,
               -0.5430426510839166
            ],
            [
               -0.6403263963963964,
               -0.5442891202011191
            ],
            [
               -0.643128918918919,
               -0.5454197429846863
            ],
            [
               -0.6459314414414415,
               -0.5464698689798091
            ],
            [
               -0.6487339639639641,
               -0.5475035999165774
            ],
            [
               -0.6515364864864865,
               -0.5486141449898836
            ],
            [
               -0.6543390090090091,
               -0.5499119795680223
            ],
            [
               -0.6571415315315317,
               -0.5514998313773258
            ],
            [
               -0.6599440540540541,
               -0.5534393175047647
            ],
            [
               -0.6627465765765767,
               -0.5557192418589783
            ],
            [
               -0.6655490990990992,
               -0.5582377848335336
            ],
            [
               -0.6683516216216216,
               -0.5608086116255555
            ],
            [
               -0.6711541441441442,
               -0.5631944131132158
            ],
            [
               -0.6739566666666668,
               -0.565162404331792
            ],
            [
               -0.6767591891891893,
               -0.5665478507575492
            ],
            [
               -0.6795617117117118,
               -0.5673069303558427
            ],
            [
               -0.6823642342342343,
               -0.567541305541065
            ],
            [
               -0.6851667567567569,
               -0.5674839099643745
            ],
            [
               -0.6879692792792793,
               -0.5674467498891749
            ],
            [
               -0.6907718018018019,
               -0.5677434702322317
            ],
            [
               -0.6935743243243244,
               -0.5686080664288709
            ],
            [
               -0.696376846846847,
               -0.5701333654392113
            ],
            [
               -0.6991793693693694,
               -0.5722477038604237
            ],
            [
               -0.701981891891892,
               -0.574737021183072
            ],
            [
               -0.7047844144144145,
               -0.5773058558997686
            ],
            [
               -0.707586936936937,
               -0.579658910211021
            ],
            [
               -0.7103894594594595,
               -0.581578806700497
            ],
            [
               -0.7131919819819821,
               -0.5829773806522256
            ],
            [
               -0.7159945045045045,
               -0.5839067314151167
            ],
            [
               -0.7187970270270271,
               -0.5845292953485031
            ],
            [
               -0.7215995495495496,
               -0.5850590265636391
            ],
            [
               -0.7244020720720722,
               -0.5856941339667996
            ],
            [
               -0.7272045945945946,
               -0.5865630673360993
            ],
            [
               -0.7300071171171172,
               -0.5876994068683341
            ],
            [
               -0.7328096396396397,
               -0.5890503433935039
            ],
            [
               -0.7356121621621622,
               -0.5905115509518664
            ],
            [
               -0.7384146846846847,
               -0.5919726757972286
            ],
            [
               -0.7412172072072073,
               -0.5933553296480982
            ],
            [
               -0.7440197297297299,
               -0.5946299860440172
            ],
            [
               -0.7468222522522523,
               -0.5958076246541162
            ],
            [
               -0.7496247747747748,
               -0.5969126415225603
            ],
            [
               -0.7524272972972974,
               -0.597951316142175
            ],
            [
               -0.7552298198198198,
               -0.5988919835404363
            ],
            [
               -0.7580323423423424,
               -0.5996682279719383
            ],
            [
               -0.760834864864865,
               -0.6002066758576619
            ],
            [
               -0.7636373873873875,
               -0.6004700275896724
            ],
            [
               -0.76643990990991,
               -0.6004981141954981
            ],
            [
               -0.7692424324324325,
               -0.600428261966212
            ],
            [
               -0.7720449549549551,
               -0.6004820898945857
            ],
            [
               -0.7748474774774775,
               -0.60091731958295
            ],
            [
               -0.7776500000000001,
               -0.6019563209686323
            ],
            [
               -0.7804525225225226,
               -0.6037131829210622
            ],
            [
               -0.7832550450450451,
               -0.6061441767898705
            ],
            [
               -0.7860575675675676,
               -0.609040972310529
            ],
            [
               -0.7888600900900902,
               -0.6120732483081675
            ],
            [
               -0.7916626126126127,
               -0.6148714106030448
            ],
            [
               -0.7944651351351352,
               -0.61712629688502
            ],
            [
               -0.7972676576576577,
               -0.618675836008107
            ],
            [
               -0.8000701801801803,
               -0.6195512864051798
            ],
            [
               -0.8028727027027027,
               -0.6199674012630845
            ],
            [
               -0.8056752252252253,
               -0.6202580814418692
            ],
            [
               -0.8084777477477478,
               -0.6207762693433774
            ],
            [
               -0.8112802702702704,
               -0.6217883772638861
            ],
            [
               -0.8140827927927928,
               -0.6233955699041829
            ],
            [
               -0.8168853153153154,
               -0.625505955160419
            ],
            [
               -0.8196878378378379,
               -0.6278657796667488
            ],
            [
               -0.8224903603603604,
               -0.6301392138541337
            ],
            [
               -0.8252928828828829,
               -0.6320112295349105
            ],
            [
               -0.8280954054054055,
               -0.6332812722712147
            ],
            [
               -0.8308979279279279,
               -0.6339190288409866
            ],
            [
               -0.8337004504504505,
               -0.6340662863970641
            ],
            [
               -0.836502972972973,
               -0.6339864117871674
            ],
            [
               -0.8393054954954956,
               -0.6339795607133571
            ],
            [
               -0.842108018018018,
               -0.6342919786581274
            ],
            [
               -0.8449105405405406,
               -0.6350484821394948
            ],
            [
               -0.8477130630630632,
               -0.6362284189165377
            ],
            [
               -0.8505155855855856,
               -0.6376902549032675
            ],
            [
               -0.8533181081081082,
               -0.6392336183315248
            ],
            [
               -0.8561206306306307,
               -0.6406756115623466
            ],
            [
               -0.8589231531531533,
               -0.6419143809751249
            ],
            [
               -0.8617256756756757,
               -0.6429583838729065
            ],
            [
               -0.8645281981981983,
               -0.6439124398825795
            ],
            [
               -0.8673307207207208,
               -0.6449270524430348
            ],
            [
               -0.8701332432432433,
               -0.6461303407494348
            ],
            [
               -0.8729357657657658,
               -0.6475678926547492
            ],
            [
               -0.8757382882882884,
               -0.6491729876453236
            ],
            [
               -0.8785408108108108,
               -0.6507790087422753
            ],
            [
               -0.8813433333333334,
               -0.6521711324800883
            ],
            [
               -0.8841458558558559,
               -0.6531605667599782
            ],
            [
               -0.8869483783783785,
               -0.6536563563517337
            ],
            [
               -0.8897509009009009,
               -0.653709858582691
            ],
            [
               -0.8925534234234235,
               -0.6535153864332188
            ],
            [
               -0.895355945945946,
               -0.6533644646299148
            ],
            [
               -0.8981584684684685,
               -0.653566096790168
            ],
            [
               -0.900960990990991,
               -0.6543565695986266
            ],
            [
               -0.9037635135135136,
               -0.6558260845673183
            ],
            [
               -0.9065660360360361,
               -0.6578847720007168
            ],
            [
               -0.9093685585585587,
               -0.6602789770235169
            ],
            [
               -0.9121710810810811,
               -0.6626538233613732
            ],
            [
               -0.9149736036036036,
               -0.6646445698570198
            ],
            [
               -0.9177761261261261,
               -0.6659712179410262
            ],
            [
               -0.9205786486486487,
               -0.666510438602008
            ],
            [
               -0.9233811711711712,
               -0.6663259794850738
            ],
            [
               -0.9261836936936938,
               -0.6656508591238859
            ],
            [
               -0.9289862162162162,
               -0.6648280522969918
            ],
            [
               -0.9317887387387388,
               -0.6642270800060837
            ],
            [
               -0.9345912612612612,
               -0.6641590694055506
            ],
            [
               -0.9373937837837838,
               -0.6648114274098944
            ],
            [
               -0.9401963063063064,
               -0.666216268735881
            ],
            [
               -0.9429988288288289,
               -0.6682566762011175
            ],
            [
               -0.9458013513513515,
               -0.6707048924517662
            ],
            [
               -0.9486038738738739,
               -0.6732794052628139
            ],
            [
               -0.9514063963963965,
               -0.6757051801923406
            ],
            [
               -0.9542089189189189,
               -0.6777631004325169
            ],
            [
               -0.9570114414414415,
               -0.6793197567078648
            ],
            [
               -0.959813963963964,
               -0.6803351004712506
            ],
            [
               -0.9626164864864866,
               -0.6808511205583305
            ],
            [
               -0.9654190090090091,
               -0.68096822427273
            ],
            [
               -0.9682215315315316,
               -0.6808169362947816
            ],
            [
               -0.9710240540540541,
               -0.6805313143025533
            ],
            [
               -0.9738265765765766,
               -0.6802281247692417
            ],
            [
               -0.9766290990990991,
               -0.6799934197828397
            ],
            [
               -0.9794316216216217,
               -0.6798764673330482
            ],
            [
               -0.9822341441441442,
               -0.6798902286872837
            ],
            [
               -0.9850366666666668,
               -0.6800174626593076
            ],
            [
               -0.9878391891891892,
               -0.680221535675783
            ],
            [
               -0.9906417117117118,
               -0.6804606772693944
            ],
            [
               -0.9934442342342342,
               -0.6807036267097399
            ],
            [
               -0.9962467567567568,
               -0.6809436586480169
            ],
            [
               -0.9990492792792793,
               -0.681207416016365
            ],
            [
               -1.0018518018018019,
               -0.6815553717463347
            ],
            [
               -1.0046543243243244,
               -0.6820723374028399
            ],
            [
               -1.0074568468468468,
               -0.68284899952412
            ],
            [
               -1.0102593693693693,
               -0.6839582868314413
            ],
            [
               -1.0130618918918919,
               -0.6854325006648192
            ],
            [
               -1.0158644144144144,
               -0.687247726285277
            ],
            [
               -1.018666936936937,
               -0.6893206760435893
            ],
            [
               -1.0214694594594596,
               -0.6915200290187049
            ],
            [
               -1.024271981981982,
               -0.6936903681739721
            ],
            [
               -1.0270745045045047,
               -0.6956831718810013
            ],
            [
               -1.029877027027027,
               -0.6973871454515717
            ],
            [
               -1.0326795495495495,
               -0.6987501948812662
            ],
            [
               -1.035482072072072,
               -0.6997875736744377
            ],
            [
               -1.0382845945945947,
               -0.700574493460447
            ],
            [
               -1.0410871171171172,
               -0.7012256227007372
            ],
            [
               -1.0438896396396395,
               -0.7018671618872496
            ],
            [
               -1.046692162162162,
               -0.702608661902109
            ],
            [
               -1.0494946846846847,
               -0.7035211434822872
            ],
            [
               -1.0522972072072072,
               -0.704625758790705
            ],
            [
               -1.0550997297297298,
               -0.7058940951162171
            ],
            [
               -1.0579022522522523,
               -0.7072583035701976
            ],
            [
               -1.0607047747747749,
               -0.7086273767349853
            ],
            [
               -1.0635072972972974,
               -0.7099054479654614
            ],
            [
               -1.06630981981982,
               -0.7110087366246785
            ],
            [
               -1.0691123423423423,
               -0.7118791083312423
            ],
            [
               -1.0719148648648649,
               -0.712493441891106
            ],
            [
               -1.0747173873873874,
               -0.7128685955231511
            ],
            [
               -1.07751990990991,
               -0.7130616712759192
            ],
            [
               -1.0803224324324325,
               -0.713164853059985
            ],
            [
               -1.0831249549549549,
               -0.7132939498090121
            ],
            [
               -1.0859274774774774,
               -0.713570446607733
            ],
            [
               -1.08873,
               -0.7140985084197984
            ],
            [
               -1.0915325225225225,
               -0.7149406106595191
            ],
            [
               -1.094335045045045,
               -0.7160974432781162
            ],
            [
               -1.0971375675675676,
               -0.7174984431607101
            ],
            [
               -1.0999400900900902,
               -0.7190080061122612
            ],
            [
               -1.1027426126126127,
               -0.7204490073811891
            ],
            [
               -1.1055451351351353,
               -0.7216404278007824
            ],
            [
               -1.1083476576576576,
               -0.7224410414765954
            ],
            [
               -1.1111501801801802,
               -0.7227879459069113
            ],
            [
               -1.1139527027027027,
               -0.7227185761241759
            ],
            [
               -1.1167552252252253,
               -0.7223682600443277
            ],
            [
               -1.1195577477477479,
               -0.7219417103873516
            ],
            [
               -1.1223602702702702,
               -0.7216644048825538
            ],
            [
               -1.1251627927927927,
               -0.7217262737894607
            ],
            [
               -1.1279653153153153,
               -0.722233310006348
            ],
            [
               -1.1307678378378379,
               -0.7231813370724283
            ],
            [
               -1.1335703603603604,
               -0.7244602999281644
            ],
            [
               -1.136372882882883,
               -0.7258886383747993
            ],
            [
               -1.1391754054054055,
               -0.727268176845475
            ],
            [
               -1.141977927927928,
               -0.7284433903267618
            ],
            [
               -1.1447804504504504,
               -0.7293470890717586
            ],
            [
               -1.147582972972973,
               -0.730018280957127
            ],
            [
               -1.1503854954954955,
               -0.7305862501702329
            ],
            [
               -1.153188018018018,
               -0.7312252634816294
            ],
            [
               -1.1559905405405406,
               -0.73209355969445
            ],
            [
               -1.1587930630630632,
               -0.7332754465629339
            ],
            [
               -1.1615955855855855,
               -0.7347447121237605
            ],
            [
               -1.164398108108108,
               -0.7363612612396371
            ],
            [
               -1.1672006306306306,
               -0.7379028339001719
            ],
            [
               -1.1700031531531532,
               -0.7391229843529559
            ],
            [
               -1.1728056756756757,
               -0.7398185439866962
            ],
            [
               -1.1756081981981983,
               -0.7398870291559503
            ],
            [
               -1.1784107207207208,
               -0.7393576904898986
            ],
            [
               -1.1812132432432432,
               -0.7383880151228222
            ],
            [
               -1.1840157657657657,
               -0.7372278333480573
            ],
            [
               -1.1868182882882883,
               -0.7361624425697402
            ],
            [
               -1.1896208108108108,
               -0.7354514825992802
            ],
            [
               -1.1924233333333334,
               -0.7352801863840908
            ],
            [
               -1.195225855855856,
               -0.7357344224565425
            ],
            [
               -1.1980283783783783,
               -0.7368026290577265
            ],
            [
               -1.2008309009009008,
               -0.7383992368715695
            ],
            [
               -1.2036334234234234,
               -0.7403983198696835
            ],
            [
               -1.206435945945946,
               -0.7426647806391937
            ],
            [
               -1.2092384684684685,
               -0.7450735194949398
            ],
            [
               -1.212040990990991,
               -0.7475132897648216
            ],
            [
               -1.2148435135135136,
               -0.7498787991445806
            ],
            [
               -1.2176460360360362,
               -0.7520594654910495
            ],
            [
               -1.2204485585585585,
               -0.7539343031325108
            ],
            [
               -1.223251081081081,
               -0.7553794000173251
            ],
            [
               -1.2260536036036036,
               -0.7562885971728808
            ],
            [
               -1.2288561261261262,
               -0.7566016198799983
            ],
            [
               -1.2316586486486487,
               -0.7563295529765539
            ],
            [
               -1.2344611711711713,
               -0.7555669780827061
            ],
            [
               -1.2372636936936936,
               -0.7544836695588943
            ],
            [
               -1.2400662162162162,
               -0.7532952956629622
            ],
            [
               -1.2428687387387387,
               -0.7522197771828592
            ],
            [
               -1.2456712612612613,
               -0.7514312120238766
            ],
            [
               -1.2484737837837838,
               -0.7510246353679946
            ],
            [
               -1.2512763063063064,
               -0.7510017815924048
            ],
            [
               -1.254078828828829,
               -0.751281470090831
            ],
            [
               -1.2568813513513515,
               -0.7517305081686454
            ],
            [
               -1.2596838738738738,
               -0.7522047669982872
            ],
            [
               -1.2624863963963964,
               -0.7525874742169258
            ],
            [
               -1.265288918918919,
               -0.7528136018079339
            ],
            [
               -1.2680914414414415,
               -0.7528747350835978
            ],
            [
               -1.270893963963964,
               -0.7528059113084011
            ],
            [
               -1.2736964864864866,
               -0.7526620092134821
            ],
            [
               -1.276499009009009,
               -0.7524941816354076
            ],
            [
               -1.2793015315315315,
               -0.7523356119701934
            ],
            [
               -1.282104054054054,
               -0.7522011662769541
            ],
            [
               -1.2849065765765766,
               -0.7520992453336259
            ],
            [
               -1.2877090990990991,
               -0.7520488197665671
            ],
            [
               -1.2905116216216217,
               -0.7520923658174341
            ],
            [
               -1.2933141441441443,
               -0.7522971085488432
            ],
            [
               -1.2961166666666666,
               -0.7527419569988378
            ],
            [
               -1.2989191891891891,
               -0.7534937950282494
            ],
            [
               -1.3017217117117117,
               -0.7545818252883112
            ],
            [
               -1.3045242342342342,
               -0.7559803378402861
            ],
            [
               -1.3073267567567568,
               -0.75760775639293
            ],
            [
               -1.3101292792792794,
               -0.7593439227366634
            ],
            [
               -1.312931801801802,
               -0.761060520925394
            ],
            [
               -1.3157343243243242,
               -0.7626540956181913
            ],
            [
               -1.3185368468468468,
               -0.7640695599625147
            ],
            [
               -1.3213393693693694,
               -0.7653052672306477
            ],
            [
               -1.324141891891892,
               -0.7663976504013039
            ],
            [
               -1.3269444144144145,
               -0.7673915784329135
            ],
            [
               -1.329746936936937,
               -0.7683087570802516
            ],
            [
               -1.3325494594594596,
               -0.7691281006244863
            ],
            [
               -1.335351981981982,
               -0.7697880297339146
            ],
            [
               -1.3381545045045045,
               -0.7702122447709245
            ],
            [
               -1.340957027027027,
               -0.7703506529860666
            ],
            [
               -1.3437595495495496,
               -0.7702195830339369
            ],
            [
               -1.3465620720720721,
               -0.7699234147177949
            ],
            [
               -1.3493645945945947,
               -0.7696446441914482
            ],
            [
               -1.352167117117117,
               -0.7696000299380368
            ],
            [
               -1.3549696396396396,
               -0.7699733666906106
            ],
            [
               -1.3577721621621621,
               -0.7708459727489003
            ],
            [
               -1.3605746846846847,
               -0.7721499551460316
            ],
            [
               -1.3633772072072072,
               -0.7736645710997325
            ],
            [
               -1.3661797297297298,
               -0.7750633555154678
            ],
            [
               -1.3689822522522523,
               -0.7760028841797291
            ],
            [
               -1.3717847747747747,
               -0.7762286500522051
            ],
            [
               -1.3745872972972972,
               -0.7756650677214711
            ],
            [
               -1.3773898198198198,
               -0.7744586183981361
            ],
            [
               -1.3801923423423423,
               -0.7729557666014972
            ],
            [
               -1.382994864864865,
               -0.7716170363468187
            ],
            [
               -1.3857973873873874,
               -0.770889378232956
            ],
            [
               -1.38859990990991,
               -0.7710738279038387
            ],
            [
               -1.3914024324324323,
               -0.7722291816658158
            ],
            [
               -1.394204954954955,
               -0.774143186792738
            ],
            [
               -1.3970074774774774,
               -0.7763829808927136
            ],
            [
               -1.39981,
               -0.7784122261218942
            ]
         ]
      }
   ]
}
