# Supplementary material for: Isolation of a planar π-aromatic Bi5− ring in a cobalt-based inverse-sandwich-type complex
Source: Nat Chem. 2025 Jan 20;17(4):547–55. doi: 10.1038/s41557-024-01713-8 (PMC11964920; doi:10.1038/s41557-024-01713-8)
Supplement: Supplementary file 4 — Original magnetic data of compound 1 and origin file of Fig. 3. [file 41557_2024_1713_MOESM4_ESM.zip › sr_and_T/37.csv]

comment	corrected Loops
temperature	1.5
sr	0.032
angle	0
trans	0
B	M
-1.3999	-0.7786098876034211
-1.3970974874874873	-0.7787879796449366
-1.394294974974975	-0.7790161676724532
-1.3914924624624623	-0.7791095317864976
-1.3886899499499499	-0.778899469689416
-1.3858874374374373	-0.7782847982579075
-1.3830849249249249	-0.7772626169452534
-1.3802824124124122	-0.7759304595071077
-1.3774798998998998	-0.7744601116213519
-1.3746773873873872	-0.7730517853648624
-1.3718748748748748	-0.771882673071032
-1.3690723623623622	-0.7710648167651515
-1.3662698498498498	-0.7706236775793893
-1.3634673373373372	-0.770502061548977
-1.3606648248248248	-0.7705863304942506
-1.3578623123123121	-0.7707454670937772
-1.3550597997997997	-0.7708704080868629
-1.3522572872872871	-0.7709018834099672
-1.3494547747747747	-0.7708393299335565
-1.346652262262262	-0.7707297705588556
-1.3438497497497497	-0.7706418165921816
-1.341047237237237	-0.7706342408669518
-1.3382447247247247	-0.7707296690587875
-1.335442212212212	-0.770901686831087
-1.3326396996996996	-0.7710789507337394
-1.329837187187187	-0.7711643307861993
-1.3270346746746746	-0.7710624900253193
-1.324232162162162	-0.7707070136167704
-1.3214296496496496	-0.7700788147926663
-1.318627137137137	-0.7692106898548874
-1.3158246246246246	-0.768177413181246
-1.313022112112112	-0.767075137699962
-1.3102195995995995	-0.7659967312480815
-1.307417087087087	-0.7650102569720181
-1.3046145745745745	-0.7641461221637231
-1.301812062062062	-0.7633952375491091
-1.2990095495495495	-0.7627170364649916
-1.2962070370370369	-0.7620535763350829
-1.2934045245245245	-0.7613449403736383
-1.2906020120120119	-0.7605418812417477
-1.2877994994994995	-0.7596135711876735
-1.2849969869869868	-0.7585505290674233
-1.2821944744744744	-0.7573643606480043
-1.2793919619619618	-0.7560863092570114
-1.2765894494494494	-0.7547657718220764
-1.2737869369369368	-0.7534684397389662
-1.2709844244244244	-0.7522724263697609
-1.2681819119119118	-0.7512604267483722
-1.2653793993993994	-0.7505069843078813
-1.2625768868868867	-0.7500620681777417
-1.2597743743743743	-0.7499345898351959
-1.2569718618618617	-0.7500811372696048
-1.2541693493493493	-0.7504051583621696
-1.2513668368368367	-0.7507697136607561
-1.2485643243243243	-0.7510231413082495
-1.2457618118118117	-0.751032640609002
-1.2429592992992993	-0.7507173635509863
-1.2401567867867866	-0.7500714465003531
-1.2373542742742742	-0.7491692178820271
-1.2345517617617616	-0.7481493281971558
-1.2317492492492492	-0.7471805601320289
-1.2289467367367366	-0.7464177687993292
-1.2261442242242242	-0.7459599172656031
-1.2233417117117116	-0.7458222394618443
-1.2205391991991992	-0.7459309573347086
-1.2177366866866866	-0.746142653101806
-1.2149341741741742	-0.7462832166326077
-1.2121316616616615	-0.7461954565406865
-1.2093291491491491	-0.745781817499076
-1.2065266366366365	-0.7450300502519049
-1.203724124124124	-0.7440147330399935
-1.2009216116116115	-0.7428746917341578
-1.198119099099099	-0.7417734022313722
-1.1953165865865865	-0.7408542264354707
-1.192514074074074	-0.7402034185220439
-1.1897115615615614	-0.7398310114646978
-1.186909049049049	-0.7396739590655295
-1.1841065365365364	-0.7396191499371865
-1.181304024024024	-0.7395382580083447
-1.1785015115115114	-0.7393235320974123
-1.175698998998999	-0.7389142657996892
-1.1728964864864864	-0.7383073841701073
-1.170093973973974	-0.7375509436059065
-1.1672914614614613	-0.736724539080928
-1.164488948948949	-0.7359140176124004
-1.1616864364364363	-0.735188602358964
-1.158883923923924	-0.7345866061517485
-1.1560814114114113	-0.7341122976656109
-1.153278898898899	-0.7337425943792615
-1.1504763863863863	-0.7334394491535718
-1.1476738738738739	-0.7331628894680497
-1.1448713613613613	-0.732880693833073
-1.1420688488488488	-0.7325729585151293
-1.1392663363363362	-0.7322322332779618
-1.1364638238238238	-0.7318614629458766
-1.1336613113113112	-0.7314721060787699
-1.1308587987987986	-0.7310836242449699
-1.1280562862862862	-0.7307237445684549
-1.1252537737737738	-0.7304274618461213
-1.1224512612612612	-0.7302324724199685
-1.1196487487487485	-0.7301699067084728
-1.1168462362362361	-0.7302514683829531
-1.1140437237237237	-0.7304564742285105
-1.111241211211211	-0.730723721604208
-1.1084386986986985	-0.7309527702844834
-1.105636186186186	-0.7310169389736934
-1.1028336736736737	-0.7307866869363242
-1.100031161161161	-0.7301582856179403
-1.0972286486486484	-0.7290801747473941
-1.094426136136136	-0.7275691960399182
-1.0916236236236236	-0.7257112978049769
-1.088821111111111	-0.7236456751507439
-1.0860185985985984	-0.7215362746206517
-1.083216086086086	-0.7195384836614966
-1.0804135735735736	-0.7177702805035255
-1.077611061061061	-0.7162955796480444
-1.0748085485485483	-0.7151234469449925
-1.072006036036036	-0.7142216466659792
-1.0692035235235235	-0.7135384201293009
-1.066401011011011	-0.7130240735686504
-1.0635984984984983	-0.7126446805552422
-1.060795985985986	-0.7123836995577433
-1.0579934734734735	-0.712232280507777
-1.0551909609609609	-0.7121736394104925
-1.0523884484484483	-0.7121693793883825
-1.0495859359359359	-0.7121550420573772
-1.0467834234234235	-0.7120486296154471
-1.0439809109109108	-0.711770601494705
-1.0411783983983982	-0.7112688576205908
-1.0383758858858858	-0.7105394002635808
-1.0355733733733734	-0.7096339233668787
-1.0327708608608608	-0.7086495232811021
-1.0299683483483482	-0.7077018203230141
-1.0271658358358358	-0.7068889352439516
-1.0243633233233234	-0.7062577514481203
-1.0215608108108107	-0.7057841428713021
-1.0187582982982981	-0.7053750344402265
-1.0159557857857857	-0.7048933758002887
-1.0131532732732733	-0.7041995271466233
-1.0103507607607607	-0.7031967282692966
-1.007548248248248	-0.7018663013867639
-1.0047457357357357	-0.700280859242989
-1.0019432232232233	-0.6985903463005525
-0.9991407107107106	-0.696984185489707
-0.9963381981981981	-0.6956404086921897
-0.9935356856856856	-0.6946769135090995
-0.9907331731731731	-0.694119476978249
-0.9879306606606606	-0.693895994339484
-0.9851281481481481	-0.6938582556945079
-0.9823256356356356	-0.6938240721160471
-0.9795231231231231	-0.6936264721950811
-0.9767206106106106	-0.6931549594430109
-0.973918098098098	-0.6923769452850368
-0.9711155855855855	-0.6913343344673759
-0.968313073073073	-0.6901184947509023
-0.9655105605605605	-0.6888337138535774
-0.962708048048048	-0.6875624618184069
-0.9599055355355355	-0.6863443313177702
-0.957103023023023	-0.6851750138625163
-0.9543005105105105	-0.6840240638981043
-0.951497997997998	-0.682863188213735
-0.9486954854854854	-0.6816928457329132
-0.9458929729729728	-0.6805554661593345
-0.9430904604604604	-0.6795284635127878
-0.9402879479479478	-0.6786977888781807
-0.9374854354354354	-0.6781204246241657
-0.9346829229229228	-0.6777892653987296
-0.9318804104104104	-0.6776143754976789
-0.9290778978978977	-0.6774302453553451
-0.9262753853853853	-0.6770306223739861
-0.9234728728728727	-0.6762232689057559
-0.9206703603603603	-0.6748895940814299
-0.9178678478478477	-0.6730310330950438
-0.9150653353353353	-0.6707865276857568
-0.9122628228228227	-0.6684129969991368
-0.9094603103103103	-0.6662311776495691
-0.9066577977977976	-0.664549569457556
-0.9038552852852852	-0.6635863090445109
-0.9010527727727726	-0.6634103717493931
-0.8982502602602602	-0.663918934212208
-0.8954477477477477	-0.6648581884516425
-0.8926452352352352	-0.6658830422850064
-0.8898427227227227	-0.666640345765843
-0.8870402102102102	-0.6668536565629193
-0.8842376976976977	-0.6663870310173394
-0.8814351851851852	-0.6652710925904302
-0.8786326726726726	-0.6636850738063214
-0.8758301601601601	-0.6619006976327295
-0.8730276476476476	-0.6602042097921041
-0.8702251351351351	-0.6588186376405436
-0.8674226226226226	-0.6578478165208717
-0.8646201101101101	-0.6572570769700579
-0.8618175975975975	-0.656894664034712
-0.859015085085085	-0.6565461005783291
-0.8562125725725724	-0.6560042476905725
-0.8534100600600599	-0.65513350534084
-0.8506075475475474	-0.6539086943159638
-0.8478050350350349	-0.6524170581269757
-0.8450025225225224	-0.6508232032668748
-0.8422000100100099	-0.6493082871197289
-0.8393974974974974	-0.6480029158244347
-0.8365949849849849	-0.6469355189775361
-0.8337924724724723	-0.6460136157023371
-0.8309899599599598	-0.6450455500898671
-0.8281874474474473	-0.6437978064859691
-0.8253849349349348	-0.6420716402730176
-0.8225824224224223	-0.6397759776313505
-0.8197799099099098	-0.636973563074184
-0.8169773973973973	-0.6338843873189408
-0.8141748848848848	-0.6308426077419715
-0.8113723723723723	-0.6282169625995606
-0.8085698598598597	-0.6263159644491965
-0.8057673473473472	-0.6253044588600509
-0.8029648348348347	-0.6251556857526426
-0.8001623223223222	-0.6256533171084284
-0.7973598098098097	-0.6264438001100772
-0.7945572972972972	-0.6271248613709433
-0.7917547847847847	-0.6273455577062337
-0.7889522722722722	-0.6268899779948411
-0.7861497597597596	-0.6257216489226944
-0.7833472472472471	-0.6239774143698105
-0.7805447347347346	-0.6219145021584416
-0.7777422222222221	-0.6198281163384616
-0.7749397097097096	-0.6179650537985621
-0.7721371971971971	-0.6164590953381404
-0.7693346846846846	-0.6153062893663424
-0.7665321721721721	-0.6143852228825786
-0.7637296596596596	-0.6135131262810565
-0.760927147147147	-0.6125176989352001
-0.7581246346346345	-0.6113002881383356
-0.755322122122122	-0.6098697353111517
-0.7525196096096095	-0.6083364835982084
-0.749717097097097	-0.6068699694720285
-0.7469145845845845	-0.6056344741505868
-0.744112072072072	-0.6047255448382078
-0.7413095595595595	-0.6041286328664974
-0.738507047047047	-0.6037140167643562
-0.7357045345345344	-0.6032699976756677
-0.7329020220220219	-0.602563822383773
-0.7300995095095094	-0.6014109263653422
-0.7272969969969969	-0.5997307179922053
-0.7244944844844844	-0.5975718550412781
-0.7216919719719719	-0.5951000385372718
-0.7188894594594594	-0.5925532879525659
-0.7160869469469469	-0.5901794815588504
-0.7132844344344343	-0.5881755163119176
-0.7104819219219218	-0.5866455224749627
-0.7076794094094093	-0.5855881664916933
-0.7048768968968968	-0.5849130170303507
-0.7020743843843843	-0.5844768261784086
-0.6992718718718718	-0.5841254591948646
-0.6964693593593593	-0.5837275694359068
-0.6936668468468468	-0.5831913792815888
-0.6908643343343343	-0.5824637454602939
-0.6880618218218217	-0.5815178753100547
-0.6852593093093092	-0.5803398235765251
-0.6824567967967967	-0.57892288703031
-0.6796542842842842	-0.5772738223101577
-0.6768517717717717	-0.5754277384678737
-0.6740492592592592	-0.573462657846221
-0.6712467467467467	-0.5715027731179576
-0.6684442342342342	-0.5697025239821181
-0.6656417217217216	-0.5682109079480431
-0.6628392092092091	-0.567124267532406
-0.6600366966966966	-0.5664426594719514
-0.6572341841841841	-0.5660467851838
-0.6544316716716716	-0.565708003458212
-0.6516291591591591	-0.5651341299184238
-0.6488266466466466	-0.5640416389135363
-0.6460241341341341	-0.5622347155727001
-0.6432216216216216	-0.5596671875382437
-0.640419109109109	-0.5564667406836903
-0.6376165965965965	-0.5529114002780309
-0.634814084084084	-0.549362872730975
-0.6320115715715715	-0.546175237390095
-0.629209059059059	-0.5436059049421882
-0.6264065465465465	-0.5417556437946613
-0.623604034034034	-0.5405555586324462
-0.6208015215215215	-0.5398039372290444
-0.617999009009009	-0.5392397711264449
-0.6151964964964964	-0.5386279332216679
-0.6123939839839839	-0.5378275450090009
-0.6095914714714714	-0.5368212764329885
-0.6067889589589589	-0.535697170614404
-0.6039864464464464	-0.5345913709136381
-0.6011839339339339	-0.5336140416522486
-0.5983814214214214	-0.5327869039348594
-0.5955789089089089	-0.5320168682529374
-0.5927763963963963	-0.5311174295229295
-0.5899738838838838	-0.5298721302144296
-0.5871713713713713	-0.5281185222326263
-0.5843688588588588	-0.5258223302156926
-0.5815663463463463	-0.5231132524907343
-0.5787638338338338	-0.5202657902304277
-0.5759613213213213	-0.5176268715273391
-0.5731588088088088	-0.5155107044732254
-0.5703562962962963	-0.5140938428284862
-0.5675537837837837	-0.5133453801619787
-0.5647512712712712	-0.5130174881189915
-0.5619487587587587	-0.5127030638413936
-0.5591462462462462	-0.5119459272282079
-0.5563437337337337	-0.5103717559493148
-0.5535412212212212	-0.5078004734604484
-0.5507387087087087	-0.5043056766458045
-0.5479361961961962	-0.5002024583039308
-0.5451336836836836	-0.4959666558944546
-0.5423311711711711	-0.4921092526020923
-0.5395286586586586	-0.4890428444975194
-0.5367261461461461	-0.48697872988855
-0.5339236336336336	-0.48588299832023757
-0.5311211211211211	-0.48550150021934196
-0.5283186086086086	-0.48544281739301803
-0.5255160960960961	-0.4852918957122045
-0.5227135835835836	-0.4847197746231739
-0.519911071071071	-0.48355860832254455
-0.5171085585585585	-0.4818240652504033
-0.514306046046046	-0.47968453051567256
-0.5115035335335335	-0.4773924917882348
-0.508701021021021	-0.4752030825603846
-0.5058985085085085	-0.47330546034448423
-0.503095995995996	-0.4717851280503808
-0.5002934834834833	-0.4706228053424159
-0.49749097097097084	-0.46972275551981296
-0.4946884584584583	-0.468954957936142
-0.4918859459459458	-0.4681937104134258
-0.4890834334334333	-0.4673400473830895
-0.4862809209209208	-0.46632425725453014
-0.4834784084084083	-0.4650939409901495
-0.48067589589589577	-0.46359882449838047
-0.47787338338338325	-0.4617838303425262
-0.47507087087087074	-0.45959692645122446
-0.47226835835835823	-0.4570103197632706
-0.4694658458458457	-0.4540461196868219
-0.4666633333333332	-0.4507938852968793
-0.4638608208208207	-0.44740919493916015
-0.4610583083083082	-0.44408904071096283
-0.4582557957957957	-0.4410289330034019
-0.45545328328328316	-0.43837452161156737
-0.45265077077077065	-0.4361840441659059
-0.44984825825825814	-0.43441534999320836
-0.4470457457457456	-0.4329432628570418
-0.4442432332332331	-0.43160240513408205
-0.4414407207207206	-0.43024120982516084
-0.4386382082082081	-0.4287682894916572
-0.4358356956956956	-0.42717453323266036
-0.43303318318318307	-0.4255227322708525
-0.43023067067067056	-0.4239083205087351
-0.42742815815815804	-0.4224057333323941
-0.42462564564564553	-0.4210208715034502
-0.421823133133133	-0.41966880430159165
-0.4190206206206205	-0.41818735232364207
-0.416218108108108	-0.4163843645825586
-0.4134155955955955	-0.41410383585646965
-0.410613083083083	-0.41128809847453834
-0.40781057057057046	-0.4080132246590756
-0.40500805805805795	-0.4044828590400919
-0.40220554554554544	-0.40097942996028996
-0.39940303303303293	-0.3977864368127451
-0.3966005205205205	-0.39510613987569215
-0.3937980080080079	-0.3929996334979064
-0.3909954954954955	-0.3913697777539478
-0.3881929829829829	-0.3899937628433962
-0.3853904704704705	-0.38859568851220844
-0.38258795795795786	-0.3869359928713895
-0.37978544544544546	-0.3848885353967095
-0.37698293293293283	-0.38247981634164224
-0.37418042042042043	-0.3798771127090866
-0.3713779079079078	-0.3773291950656347
-0.3685753953953954	-0.3750791212354933
-0.3657728828828828	-0.3732780445910712
-0.3629703703703704	-0.3719288063936909
-0.36016785785785776	-0.37087830669378347
-0.35736534534534536	-0.36986150586620486
-0.35456283283283274	-0.36858278725382204
-0.35176032032032034	-0.3668080310908652
-0.3489578078078077	-0.3644372351290636
-0.3461552952952953	-0.36153401204992625
-0.3433527827827827	-0.35830258910344354
-0.3405502702702703	-0.35502023104220587
-0.33774775775775767	-0.35194754002977463
-0.33494524524524527	-0.34924606860650004
-0.33214273273273265	-0.34692989393336254
-0.32934022022022025	-0.34486630032406146
-0.3265377077077076	-0.3428244367699454
-0.323735195195195	-0.3405552095687075
-0.3209326826826826	-0.3378758635072557
-0.31813017017017	-0.3347317961735152
-0.3153276576576576	-0.3312162202059025
-0.31252514514514496	-0.32754244613749056
-0.30972263263263256	-0.3239789780992311
-0.30692012012011993	-0.32076919624193406
-0.30411760760760753	-0.31806147731905265
-0.3013150950950949	-0.3158711241884628
-0.2985125825825825	-0.31408425883333085
-0.2957100700700699	-0.3124998709105566
-0.2929075575575575	-0.31089424289836826
-0.29010504504504486	-0.3090858593648096
-0.28730253253253246	-0.30698037660610356
-0.28450002002001984	-0.30458336854493306
-0.28169750750750744	-0.30198024862063994
-0.2788949949949948	-0.29929381565955343
-0.2760924824824824	-0.296636531193794
-0.2732899699699698	-0.29407485681677303
-0.2704874574574574	-0.29161705711182734
-0.26768494494494477	-0.28922624689137777
-0.26488243243243237	-0.2868507777555305
-0.26207991991991975	-0.284457839851712
-0.25927740740740735	-0.28205554999112503
-0.2564748948948947	-0.2796938584030809
-0.2536723823823823	-0.2774433216013273
-0.2508698698698697	-0.2753598495452296
-0.2480673573573573	-0.2734495481522256
-0.24526484484484468	-0.2716484866092617
-0.24246233233233228	-0.26982730307627645
-0.23965981981981965	-0.26782174274583537
-0.23685730730730725	-0.2654806390976459
-0.23405479479479463	-0.262715945050894
-0.23125228228228223	-0.2595377225368259
-0.2284497697697696	-0.25606122706794204
-0.2256472572572572	-0.25248203492229043
-0.22284474474474458	-0.2490256092653675
-0.22004223223223218	-0.24588625459857316
-0.21723971971971956	-0.24317415741098974
-0.21443720720720716	-0.24088686234016582
-0.21163469469469454	-0.238913845631069
-0.20883218218218214	-0.23707236366835827
-0.2060296696696695	-0.23516293259722165
-0.2032271571571571	-0.23302684294891685
-0.2004246446446445	-0.23058791888648006
-0.1976221321321321	-0.22786625485550638
-0.19481961961961947	-0.22496098126848246
-0.19201710710710707	-0.22200909732587953
-0.18921459459459444	-0.21913479286895227
-0.18641208208208204	-0.2164061368736815
-0.18360956956956942	-0.21381290248742257
-0.18080705705705702	-0.2112718436041352
-0.1780045445445444	-0.20865654251751697
-0.175202032032032	-0.20584109721929178
-0.17239951951951937	-0.20274293027221968
-0.16959700700700697	-0.19935101358463397
-0.16679449449449435	-0.19573123779627116
-0.16399198198198195	-0.19200848441141394
-0.16118946946946933	-0.18833244943946265
-0.15838695695695693	-0.18483893452442762
-0.1555844444444443	-0.18161876616722183
-0.1527819319319319	-0.17870284520886415
-0.14997941941941928	-0.1760655991584013
-0.14717690690690688	-0.17364266010369622
-0.14437439439439426	-0.17135423017287588
-0.14157188188188186	-0.1691247726480642
-0.13876936936936923	-0.1668924741170585
-0.13596685685685683	-0.164607105428201
-0.1331643443443442	-0.16222035000021506
-0.1303618318318318	-0.15967618569868391
-0.1275593193193192	-0.15690906951003736
-0.12475680680680679	-0.15385434235143147
-0.12195429429429416	-0.15046966735784306
-0.11915178178178176	-0.1467605971926189
-0.11634926926926914	-0.14279984807615176
-0.11354675675675674	-0.1387301506338734
-0.11074424424424412	-0.13474492552020062
-0.10794173173173172	-0.13104826236698097
-0.1051392192192191	-0.12780338502223199
-0.10233670670670669	-0.12508422561364063
-0.09953419419419407	-0.12284575659026353
-0.09673168168168167	-0.12092457504552506
-0.09392916916916905	-0.1190728567213512
-0.09112665665665665	-0.11701865651751492
-0.08832414414414402	-0.11453683529775815
-0.08552163163163162	-0.11151055894392775
-0.082719119119119	-0.10796499316134117
-0.0799166066066066	-0.10406228318101152
-0.07711409409409398	-0.10005806275615292
-0.07431158158158158	-0.09623122061910694
-0.07150906906906895	-0.0928068859644334
-0.06870655655655655	-0.0898949264928702
-0.06590404404404393	-0.08746183383813014
-0.06310153153153153	-0.0853439653874547
-0.06029901901901891	-0.08329773037492291
-0.057496506506506506	-0.0810712775626877
-0.054693993993993884	-0.07847599228230775
-0.05189148148148148	-0.07543658036597806
-0.04908896896896886	-0.07200552446498884
-0.04628645645645646	-0.0683389942677505
-0.04348394394394384	-0.06464327408618079
-0.040681431431431436	-0.061109640922291014
-0.037878918918918814	-0.05785861046574098
-0.03507640640640641	-0.05491070985718874
-0.03227389389389379	-0.05219176003710535
-0.02947138138138139	-0.04956912293251814
-0.026668868868868767	-0.04690528613478129
-0.023866356356356366	-0.04410980155125005
-0.021063843843843744	-0.041171658412016504
-0.018261331331331343	-0.03816121392723387
-0.01545881881881872	-0.035201410026980545
-0.01265630630630632	-0.032418590993978924
-0.009853793793793697	-0.029890253982971737
-0.007051281281281296	-0.027608173621423704
-0.004248768768768674	-0.025470190898974454
-0.001446256256256273	-0.023304290937219807
0.0013562562562563496	-0.020917668302909254
0.00415876876876875	-0.018154963430543652
0.006961281281281373	-0.01494660798366601
0.009763793793793774	-0.011331331020789731
0.012566306306306396	-0.0074453120448643995
0.015368818818818797	-0.0034814040539123126
0.01817133133133142	0.0003683583050453909
0.02097384384384382	0.0039683585705475866
0.023776356356356443	0.007275282071595612
0.026578868868868843	0.010343122081201472
0.029381381381381466	0.013296436446759263
0.03218389389389387	0.016281449439076695
0.03498640640640649	0.019411757394527607
0.03778891891891911	0.022726910250537385
0.04059143143143151	0.026177566512970374
0.043393943943944135	0.029641856373302966
0.046196456456456536	0.032967115799075006
0.04899896896896916	0.03602278180885289
0.05180148148148156	0.0387467207136141
0.05460399399399418	0.0411696845009602
0.05740650650650658	0.04341003727236545
0.060209019019019205	0.0456407826255083
0.0630115315315316	0.04803991024169914
0.06581404404404423	0.05074020107688776
0.06861655655655663	0.05379429168313797
0.07141906906906925	0.05716528201602676
0.07422158158158165	0.060744492725469446
0.07702409409409428	0.06438915311360977
0.07982660660660668	0.0679667899173587
0.0826291191191193	0.0713917848748586
0.0854316316316317	0.0746431900272367
0.08823414414414432	0.07775995071493427
0.09103665665665672	0.0808175801207144
0.09383916916916935	0.08389627440479898
0.09664168168168175	0.08705248102865909
0.09944419419419437	0.09030353955266125
0.10224670670670677	0.09362931160349856
0.10504921921921939	0.09698796374668528
0.10785173173173179	0.10033781951356226
0.11065424424424442	0.1036553655123229
0.11345675675675682	0.1069416592565092
0.11625926926926944	0.11021460072232116
0.11906178178178184	0.11349070805857467
0.12186429429429446	0.11676474180499422
0.12466680680680686	0.1199968813976626
0.12746931931931949	0.12311457673637483
0.13027183183183189	0.1260305866051701
0.1330743443443445	0.1286721642386353
0.1358768568568569	0.13101135835858774
0.13867936936936953	0.1330849470551992
0.14148188188188193	0.13499532555521943
0.14428439439439456	0.13688988028298665
0.14708690690690696	0.13892386939964355
0.14988941941941958	0.14121792924568857
0.15269193193193198	0.14382379558054229
0.1554944444444446	0.14670966964580667
0.158296956956957	0.14977049841482926
0.16109946946946962	0.15286033079391534
0.16390198198198203	0.1558366294080685
0.16670449449449465	0.15860247689526893
0.16950700700700705	0.1611333857591986
0.17230951951951967	0.16348063713831473
0.17511203203203207	0.16575092828336246
0.1779145445445447	0.1680698872933381
0.1807170570570571	0.17054205461557856
0.18351956956956972	0.17322055882766937
0.18632208208208212	0.17609582065833712
0.18912459459459474	0.17910568029863316
0.19192710710710714	0.18216187374241272
0.19472961961961976	0.18518242686247796
0.19753213213213217	0.1881181159681324
0.2003346446446448	0.1909640282366132
0.2031371571571572	0.19375325013636327
0.2059396696696698	0.19653652305149472
0.2087421821821822	0.19935679696204564
0.21154469469469483	0.20222914231208625
0.21434720720720724	0.20513396670868997
0.21714971971971986	0.2080259687282774
0.21995223223223226	0.2108549037847594
0.22275474474474488	0.21358949122373222
0.22555725725725728	0.21623448151546693
0.2283597697697699	0.21883353213081272
0.2311622822822823	0.22145610268928062
0.23396479479479493	0.22417293197128751
0.23676730730730733	0.2270293341132947
0.23956981981981995	0.23002669695997205
0.24237233233233235	0.2331196639035955
0.24517484484484497	0.23623056856650393
0.24797735735735738	0.23927599511175207
0.25077986986987	0.2421954436291039
0.2535823823823824	0.2449709560701268
0.256384894894895	0.2476297754674076
0.2591874074074074	0.2502285832089184
0.26198991991992004	0.2528251992335405
0.26479243243243245	0.25544901476286536
0.26759494494494507	0.258082656379809
0.27039745745745747	0.26066374143364
0.2731999699699701	0.26310819144621367
0.2760024824824825	0.26534802834827087
0.2788049949949951	0.26737007963290854
0.2816075075075075	0.2692401749790456
0.28441002002002014	0.2711012581777575
0.28721253253253254	0.2731423469049172
0.29001504504504516	0.2755456509044726
0.29281755755755756	0.27842775694342936
0.2956200700700702	0.28179438653087463
0.2984225825825826	0.28552522225069277
0.3012250950950952	0.28939633957689564
0.3040276076076076	0.2931356694576003
0.30683012012012023	0.29649569092122313
0.30963263263263263	0.2993211225103709
0.31243514514514525	0.3015901532896317
0.31523765765765766	0.30341573748391737
0.3180401701701703	0.30500619834395026
0.3208426826826827	0.3065976706179489
0.3236451951951953	0.30838027218136294
0.3264477077077077	0.3104420783615013
0.3292502202202203	0.3127491012806977
0.3320527327327327	0.3151674087063749
0.33485524524524535	0.31751926168869016
0.33765775775775775	0.31965353361034443
0.34046027027027037	0.3215056970290165
0.34326278278278277	0.3231261209367997
0.3460652952952954	0.32466624281240597
0.3488678078078078	0.32632676260419774
0.3516703203203204	0.32828540304862985
0.3544728328328328	0.3306293749336433
0.35727534534534544	0.3333167686644906
0.36007785785785784	0.33618181424000276
0.36288037037037046	0.33898430518569456
0.36568288288288286	0.3414883297210828
0.3684853953953955	0.3435449033834984
0.3712879079079079	0.34515079076929767
0.3740904204204205	0.34646267438180234
0.3768929329329329	0.34775976942283426
0.37969544544544553	0.34936452581205346
0.38249795795795793	0.35154483720826246
0.38530047047047056	0.3544276927508484
0.38810298298298296	0.35795130305304135
0.3909054954954956	0.3618712889103789
0.393708008008008	0.36582015702846554
0.3965105205205206	0.36940316434113074
0.3993130330330332	0.37230282060796843
0.4021155455455456	0.3743619877152272
0.40491805805805825	0.37562234109470793
0.40772057057057065	0.37630854672695546
0.4105230830830833	0.37676452027645013
0.4133255955955957	0.37736162044828103
0.4161281081081083	0.37840561814750573
0.4189306206206207	0.3800679949823052
0.4217331331331333	0.3823584174494267
0.4245356456456457	0.38514219586170795
0.42733815815815834	0.3881933931493856
0.43014067067067074	0.3912649626713447
0.43294318318318337	0.39415434844314945
0.43574569569569577	0.3967467066495086
0.4385482082082084	0.3990265481748562
0.4413507207207208	0.40105904156950856
0.4441532332332334	0.40295107913456096
0.4469557457457458	0.4048069519366396
0.44975825825825844	0.40669311397003516
0.45256077077077084	0.4086217605645349
0.45536328328328346	0.41055581309972006
0.45816579579579586	0.4124309043861038
0.4609683083083085	0.4141852462087096
0.4637708208208209	0.415786974644335
0.4665733333333335	0.4172506132811939
0.4693758458458459	0.4186385433589432
0.47217835835835853	0.4200481901254586
0.47498087087087093	0.4215895001233745
0.47778338338338355	0.42335925306631633
0.48058589589589595	0.4254186608099147
0.4833884084084086	0.42777905336359817
0.486190920920921	0.43039806935996267
0.4889934334334336	0.4331864407643303
0.491795945945946	0.436023658940668
0.4945984584584586	0.4387796220641633
0.497400970970971	0.4413386344152007
0.5002034834834836	0.44362168106558436
0.503005995995996	0.44560274056307786
0.5058085085085087	0.4473152574524721
0.5086110210210211	0.4488461123874167
0.5114135335335337	0.4503166905090716
0.5142160460460461	0.4518537591221
0.5170185585585587	0.4535561330959335
0.5198210710710711	0.4554654767177767
0.5226235835835837	0.45754998926713164
0.5254260960960961	0.4597074986264519
0.5282286086086088	0.4617897882165238
0.5310311211211212	0.4636438715910456
0.5338336336336338	0.4651601730254302
0.5366361461461462	0.4663141185023617
0.5394386586586588	0.46718794699086597
0.5422411711711712	0.46796400221571854
0.5450436836836838	0.46888840652055014
0.5478461961961962	0.47021273801154034
0.5506487087087089	0.4721284629483164
0.5534512212212213	0.47471204770052633
0.5562537337337339	0.4778966318698295
0.5590562462462463	0.481479233776527
0.5618587587587589	0.4851626079794551
0.5646612712712713	0.4886210271290143
0.5674637837837839	0.4915724530203612
0.5702662962962963	0.49383792821736355
0.573068808808809	0.49537307376801415
0.5758713213213213	0.49626502249470694
0.578673833833834	0.4966982550847503
0.5814763463463464	0.4969014306206692
0.584278858858859	0.49709175921731225
0.5870813713713714	0.49743252484963996
0.589883883883884	0.4980136181790964
0.5926863963963964	0.4988565463676227
0.595488908908909	0.49993731445476564
0.5982914214214214	0.5012155440870062
0.6010939339339341	0.5026577506839421
0.6038964464464465	0.5042466891743317
0.6066989589589589	0.5059753621993233
0.6095014714714717	0.507831006163656
0.6123039839839841	0.5097785483365767
0.6151064964964965	0.5117531106028851
0.6179090090090089	0.5136671664906141
0.6207115215215218	0.5154315485073611
0.6235140340340342	0.5169832155288451
0.6263165465465466	0.5183090654953407
0.629119059059059	0.5194556605692169
0.6319215715715718	0.5205194566617894
0.6347240840840842	0.5216193142190513
0.6375265965965966	0.5228600122424282
0.640329109109109	0.5242994776736478
0.6431316216216219	0.5259317846100067
0.6459341341341343	0.5276926851881114
0.6487366466466467	0.5294862884971434
0.651539159159159	0.5312234569011278
0.6543416716716719	0.532857599120615
0.6571441841841843	0.5344038268093754
0.6599466966966967	0.5359330828241446
0.6627492092092091	0.5375420228820682
0.665551721721722	0.5393088961370945
0.6683542342342343	0.5412518927425857
0.6711567467467467	0.5433068748265603
0.6739592592592591	0.5453355306709363
0.676761771771772	0.5471645283085956
0.6795642842842844	0.5486447113236494
0.6823667967967968	0.5497108953498389
0.6851693093093092	0.550420660111743
0.687971821821822	0.5509558988031411
0.6907743343343344	0.5515823963114712
0.6935768468468468	0.552576733824172
0.6963793593593592	0.5541416574523649
0.6991818718718721	0.5563365126703125
0.7019843843843845	0.5590462295615353
0.7047868968968969	0.5620012662589384
0.7075894094094093	0.5648452205176123
0.7103919219219221	0.5672315221148434
0.7131944344344345	0.568920774368594
0.7159969469469469	0.5698493049107276
0.7187994594594593	0.5701478519578471
0.7216019719719722	0.5701045069528319
0.7244044844844846	0.5700832256811275
0.727206996996997	0.5704228683598154
0.7300095095095094	0.5713474223591493
0.7328120220220222	0.5729139855951484
0.7356145345345346	0.5750126377211378
0.738417047047047	0.5774156348445977
0.7412195595595594	0.579857922324214
0.7440220720720723	0.5821217788767312
0.7468245845845847	0.5840983461240681
0.7496270970970971	0.5858076448147048
0.7524296096096099	0.5873732538003201
0.7552321221221223	0.5889631060108254
0.7580346346346347	0.5907186950628234
0.7608371471471471	0.5926978712881243
0.76363965965966	0.5948506112767489
0.7664421721721724	0.5970349248276396
0.7692446846846848	0.5990658155738671
0.7720471971971972	0.6007789179293446
0.77484970970971	0.6020859233321861
0.7776522222222224	0.6030025566583763
0.7804547347347348	0.6036401597410638
0.7832572472472472	0.6041650787414057
0.7860597597597601	0.6047413189618865
0.7888622722722725	0.6054773764068379
0.7916647847847849	0.6063959831788825
0.7944672972972973	0.6074366680863681
0.7972698098098101	0.6084888539670574
0.8000723223223225	0.6094421493449595
0.8028748348348349	0.6102345281967305
0.8056773473473473	0.6108803078231497
0.8084798598598602	0.611467678166181
0.8112823723723726	0.6121270475643468
0.814084884884885	0.6129823806653887
0.8168873973973974	0.6141039985926561
0.8196899099099102	0.6154806931761958
0.8224924224224226	0.6170217340083821
0.825294934934935	0.6185881330395971
0.8280974474474474	0.6200415490168905
0.8308999599599602	0.6212925603038224
0.8337024724724726	0.622330217343589
0.836504984984985	0.6232217852718858
0.8393074974974974	0.624082839984075
0.8421100100100103	0.6250292041354735
0.8449125225225227	0.6261293324059024
0.8477150350350351	0.6273759071124041
0.8505175475475475	0.6286883743169086
0.8533200600600603	0.629946416961397
0.8561225725725727	0.631042236221272
0.8589250850850851	0.6319315793598144
0.8617275975975975	0.6326628715617275
0.8645301101101104	0.6333710983572802
0.8673326226226228	0.6342358424300125
0.8701351351351352	0.6354165710113211
0.8729376476476476	0.6369878309024731
0.8757401601601604	0.6388986819765112
0.8785426726726728	0.6409734709114954
0.8813451851851852	0.6429571167537225
0.8841476976976976	0.6445921924458876
0.8869502102102105	0.6457029048877083
0.8897527227227229	0.646257169750736
0.8925552352352353	0.6463841307564955
0.8953577477477477	0.6463389373382777
0.8981602602602605	0.6464245797181601
0.9009627727727729	0.64689585520052
0.9037652852852853	0.6478776010874743
0.9065677977977977	0.6493253879612403
0.9093703103103106	0.6510429303812282
0.912172822822823	0.6527511186714288
0.9149753353353354	0.6541854511929217
0.9177778478478478	0.6551881800671752
0.9205803603603606	0.6557626052369572
0.923382872872873	0.6560696235203825
0.9261853853853854	0.6563667382441127
0.9289878978978978	0.6569103773686182
0.9317904104104107	0.6578562482969252
0.9345929229229231	0.6591944118964195
0.9373954354354355	0.6607446566533581
0.9401979479479479	0.6622170360089634
0.9430004604604607	0.6633190563262619
0.9458029729729731	0.6638731281812531
0.9486054854854855	0.6639020629914152
0.9514079979979979	0.6636491935251216
0.9542105105105108	0.6635207007357649
0.9570130230230232	0.6639641791134363
0.9598155355355356	0.6653204527954049
0.962618048048048	0.6676970979203576
0.9654205605605608	0.6709076191231871
0.9682230730730732	0.6745006440111376
0.9710255855855856	0.6778748734991467
0.973828098098098	0.680447157739585
0.9766306106106108	0.6818224624416447
0.9794331231231233	0.6819121505953161
0.9822356356356357	0.6809621586186909
0.985038148148148	0.6794807101407605
0.9878406606606609	0.678087200173713
0.9906431731731733	0.6773293326624907
0.9934456856856857	0.6775260331179118
0.9962481981981981	0.6786854663373134
0.9990507107107109	0.6805231775139982
1.0018532232232233	0.682572822496001
1.0046557357357357	0.6843518401115027
1.0074582482482481	0.6855266960635551
1.010260760760761	0.6860228920787115
1.0130632732732734	0.6860436394587623
1.0158657857857858	0.6859917661379527
1.0186682982982982	0.6863218834991112
1.021470810810811	0.6873732829811776
1.0242733233233234	0.6892406382930316
1.0270758358358358	0.6917271245057988
1.0298783483483482	0.6943971448319706
1.032680860860861	0.6967125769660771
1.0354833733733735	0.6982083663697147
1.0382858858858859	0.6986497334061537
1.0410883983983983	0.6981187316428163
1.0438909109109111	0.6970005948106104
1.0466934234234235	0.6958727504672302
1.049495935935936	0.6953308905285516
1.0522984484484483	0.6958067741445781
1.0551009609609612	0.6974349685142194
1.0579034734734736	0.7000098661807226
1.060705985985986	0.7030454375878856
1.0635084984984984	0.7059178352555153
1.0663110110110112	0.7080456612237436
1.0691135235235236	0.7090524161850666
1.071916036036036	0.7088632412750218
1.0747185485485484	0.7077104925631286
1.0775210610610613	0.7060521484083815
1.0803235735735737	0.7044337056147345
1.083126086086086	0.703339540531114
1.0859285985985985	0.7030792723730868
1.0887311111111113	0.703739489409243
1.0915336236236237	0.7052072034998971
1.0943361361361361	0.7072472051051282
1.0971386486486485	0.7095993678091492
1.0999411611611614	0.7120589779286277
1.1027436736736738	0.714513583862669
1.1055461861861862	0.7169291647794009
1.1083486986986986	0.7192991034942515
1.1111512112112114	0.7215837762955299
1.1139537237237238	0.723671362202666
1.1167562362362362	0.7253809265602367
1.119558748748749	0.7265107575922007
1.1223612612612615	0.7269153100324717
1.1251637737737739	0.7265805169303357
1.1279662862862863	0.725665063866584
1.130768798798799	0.7244856894127183
1.1335713113113115	0.7234442101478169
1.136373823823824	0.7229158032165413
1.1391763363363363	0.7231341185068263
1.1419788488488491	0.7241128786691005
1.1447813613613615	0.7256337006388722
1.147583873873874	0.7273088229872868
1.1503863863863864	0.7287021882438265
1.1531888988988992	0.7294715629890132
1.1559914114114116	0.7294854648426565
1.158793923923924	0.7288751139466401
1.1615964364364364	0.728001762289713
1.1643989489489492	0.7273471738471875
1.1672014614614616	0.7273606892391205
1.170003973973974	0.7283115550159764
1.1728064864864864	0.7301947021739343
1.1756089989989993	0.7327217726624102
1.1784115115115117	0.7354020700313277
1.181214024024024	0.7376890446373208
1.1840165365365365	0.7391464503799423
1.1868190490490493	0.7395815392684719
1.1896215615615617	0.7391029043675941
1.1924240740740741	0.7380845707098904
1.1952265865865865	0.7370478841460066
1.1980290990990994	0.7364989275832894
1.2008316116116118	0.7367731256574652
1.2036341241241242	0.7379359385204296
1.2064366366366366	0.739770114953503
1.2092391491491494	0.7418519855377437
1.2120416616616618	0.7436908818165493
1.2148441741741742	0.7448861388435581
1.2176466866866866	0.7452514714262912
1.2204491991991995	0.7448680498211151
1.2232517117117119	0.7440513009202006
1.2260542242242243	0.7432444193304053
1.2288567367367367	0.7428746646202675
1.2316592492492495	0.7432194031161448
1.234461761761762	0.7443243177161287
1.2372642742742743	0.745998136266562
1.2400667867867867	0.7478828472940482
1.2428692992992996	0.749574118275522
1.245671811811812	0.7507513390932068
1.2484743243243244	0.7512750694786332
1.2512768368368368	0.751221773503937
1.2540793493493496	0.7508471882727696
1.256881861861862	0.7504931910612562
1.2596843743743744	0.7504708548189241
1.2624868868868868	0.7509588852909681
1.2652893993993997	0.75195007707255
1.268091911911912	0.7532614140607865
1.2708944244244245	0.7546019216781295
1.2736969369369369	0.7556735859840413
1.2764994494494497	0.7562706818318581
1.279301961961962	0.7563446835403642
1.2821044744744745	0.7560145598434738
1.284906986986987	0.7555211402288038
1.2877094994994998	0.7551429193348556
1.2905120120120122	0.7551029477727096
1.2933145245245246	0.7554984572070607
1.296117037037037	0.7562762224097015
1.2989195495495498	0.7572605500914615
1.3017220620620622	0.7582227703284079
1.3045245745745746	0.7589672449423595
1.307327087087087	0.7594037292036442
1.3101295995995998	0.7595809826539826
1.3129321121121122	0.759669959592834
1.3157346246246246	0.7599021320346537
1.318537137137137	0.7604837568866052
1.32133964964965	0.7615151829593185
1.3241421621621623	0.7629429447431095
1.3269446746746747	0.7645619195841564
1.329747187187187	0.7660686854112766
1.3325496996997	0.7671506357918052
1.3353522122122123	0.767583687226564
1.3381547247247247	0.7673082355542289
1.3409572372372371	0.7664593239235375
1.34375974974975	0.7653407312799221
1.3465622622622624	0.7643495567707019
1.3493647747747748	0.7638726578915573
1.3521672872872872	0.7641845398454694
1.3549697997998	0.7653756254311075
1.3577723123123124	0.7673306493861121
1.3605748248248248	0.7697621616613952
1.3633773373373372	0.7722883135872773
1.36617984984985	0.7745319265051751
1.3689823623623625	0.7762127452014647
1.3717848748748749	0.7772079746117979
1.3745873873873873	0.7775664084782157
1.3773898998999001	0.7774753948497692
1.3801924124124125	0.7771933118997862
1.382994924924925	0.7769692642183206
1.3857974374374373	0.7769739490710383
1.3885999499499502	0.7772607939434224
1.3914024624624626	0.7777663356070552
1.394204974974975	0.7783466581825027
1.3970074874874874	0.7788362157758391
1.39981	0.7791095317864976
1.39991	0.7779048918255522
1.3971074774774772	0.7774515275217035
1.3943049549549547	0.7772363678537357
1.391502432432432	0.7771821349612027
1.3886999099099095	0.7771771011381285
1.385897387387387	0.7771149544074161
1.3830948648648644	0.7769222998974887
1.3802923423423419	0.7765665130882378
1.3774898198198193	0.7760456739095194
1.3746872972972968	0.7753694616780409
1.3718847747747747	0.7745425008466846
1.369082252252252	0.7735590416623428
1.3662797297297296	0.7724115100839466
1.363477207207207	0.771108285019728
1.3606746846846844	0.7696911829951734
1.3578721621621619	0.768242612208224
1.3550696396396393	0.7668763923071968
1.3522671171171168	0.7657131109686992
1.3494645945945942	0.7648477147370285
1.3466620720720717	0.7643209337115318
1.3438595495495491	0.7641054258863664
1.3410570270270266	0.7641123782981194
1.338254504504504	0.764216707707104
1.335451981981982	0.7642919711193901
1.3326494594594593	0.7642424521142459
1.3298469369369368	0.7640211405592576
1.3270444144144142	0.7636280387124952
1.3242418918918917	0.7630911766114201
1.3214393693693691	0.762439736645971
1.3186368468468466	0.7616819112713507
1.315834324324324	0.7607981432876643
1.3130318018018015	0.7597538699899837
1.310229279279279	0.758527307752938
1.3074267567567563	0.7571405890365797
1.3046242342342338	0.75567971746533
1.3018217117117112	0.754291756449631
1.2990191891891887	0.7531556142388391
1.2962166666666666	0.7524329398810423
1.293414144144144	0.7522142082928793
1.2906116216216215	0.7524786684486677
1.287809099099099	0.7530837875401541
1.2850065765765764	0.7537908807336613
1.2822040540540538	0.754321720579938
1.2794015315315312	0.7544302160407348
1.2765990090090087	0.7539675871762992
1.2737964864864861	0.7529209779432153
1.2709939639639636	0.7514137651233299
1.268191441441441	0.7496681307986577
1.2653889189189185	0.7479425226541512
1.262586396396396	0.7464642609290144
1.2597838738738734	0.7453781695668102
1.2569813513513513	0.7447256270620743
1.2541788288288287	0.7444572938235123
1.2513763063063061	0.7444710501463185
1.2485737837837836	0.7446585807155646
1.245771261261261	0.7449423770458534
1.2429687387387385	0.7452900945005008
1.240166216216216	0.7457030600171721
1.2373636936936934	0.7461864315275308
1.2345611711711708	0.7467159482011507
1.2317586486486483	0.7472175493156243
1.2289561261261257	0.7475708862351795
1.2261536036036031	0.747637937985582
1.2233510810810806	0.7473073580217113
1.2205485585585585	0.7465379528392628
1.217746036036036	0.7453837199404485
1.2149435135135134	0.7439887143717394
1.2121409909909908	0.7425506519399041
1.2093384684684683	0.7412637192986766
1.2065359459459457	0.740259240554165
1.2037334234234232	0.739564510555313
1.2009309009009006	0.7390944637571804
1.198128378378378	0.738679798292885
1.1953258558558555	0.738122623765739
1.192523333333333	0.7372611527140334
1.1897208108108104	0.7360218659316538
1.1869182882882878	0.7344420856694858
1.1841157657657653	0.7326563732772258
1.1813132432432432	0.7308528432208985
1.1785107207207206	0.7292157746359125
1.175708198198198	0.7278751059409898
1.1729056756756755	0.7268800539884639
1.170103153153153	0.7262045154644958
1.1673006306306304	0.7257796850339107
1.1644981081081078	0.7255390289866197
1.1616955855855853	0.7254562341086872
1.1588930630630627	0.7255597151329229
1.1560905405405402	0.725916631754024
1.1532880180180176	0.7265916564699526
1.150485495495495	0.7275963330775741
1.1476829729729725	0.7288497209504634
1.14488045045045	0.7301681459774638
1.1420779279279278	0.7312921122334588
1.1392754054054053	0.7319451615207684
1.1364728828828827	0.731907446613552
1.1336703603603602	0.7310804027192594
1.1308678378378376	0.7295206112721355
1.128065315315315	0.7274303545355674
1.1252627927927925	0.7251063277891616
1.12246027027027	0.7228617327994116
1.1196577477477474	0.7209457803139858
1.1168552252252248	0.7194854398340289
1.1140527027027023	0.7184668151825515
1.1112501801801797	0.7177603670009709
1.1084476576576572	0.7171798552732085
1.105645135135135	0.7165541953691412
1.1028426126126125	0.7157879368423372
1.10004009009009	0.714890787443961
1.0972375675675674	0.7139677015066626
1.0944350450450449	0.7131745953158879
1.0916325225225223	0.7126560954266266
1.0888299999999997	0.7124871303453195
1.0860274774774772	0.7126380629707161
1.0832249549549546	0.7129744714314392
1.080422432432432	0.713290812717112
1.0776199099099095	0.7133661977962231
1.074817387387387	0.7130240033844055
1.0720148648648644	0.7121769387232197
1.0692123423423419	0.7108450760727372
1.0664098198198197	0.709143825800441
1.0636072972972972	0.7072484292712091
1.0608047747747746	0.705348025598991
1.058002252252252	0.7036038381178296
1.0551997297297295	0.702122545337521
1.052397207207207	0.7009492147086485
1.0495946846846844	0.700077014418258
1.0467921621621619	0.699465897144586
1.0439896396396393	0.6990611261858066
1.0411871171171168	0.6988048963383997
1.0383845945945942	0.6986389808555808
1.0355820720720716	0.6985011473750804
1.032779549549549	0.6983210132440976
1.0299770270270265	0.6980209704431779
1.0271745045045044	0.697525020885406
1.0243719819819819	0.6967741777817054
1.0215694594594593	0.6957433862284863
1.0187669369369368	0.6944533086786864
1.0159644144144142	0.6929715069560616
1.0131618918918917	0.6914010627469975
1.010359369369369	0.6898591030960355
1.0075568468468465	0.6884512841768289
1.004754324324324	0.6872496572825046
1.0019518018018014	0.6862800321231608
0.9991492792792789	0.6855215679357993
0.9963467567567563	0.6849172484606465
0.9935442342342338	0.6843907078510658
0.9907417117117117	0.6838636887282041
0.9879391891891891	0.6832694584039327
0.9851366666666665	0.682560078775126
0.982334144144144	0.6817082340245417
0.9795316216216214	0.6807060949408732
0.9767290990990989	0.6795637489452198
0.9739265765765763	0.6783082419100781
0.9711240540540538	0.676982228645955
0.9683215315315312	0.6756398883849524
0.9655190090090087	0.6743380847140934
0.9627164864864861	0.6731228647528817
0.9599139639639636	0.6720144558739587
0.957111441441441	0.6709964195484819
0.9543089189189184	0.670015039608379
0.9515063963963963	0.6689925625899402
0.9487038738738738	0.6678530017385493
0.9459013513513512	0.6665535265962617
0.9430988288288287	0.665110339811475
0.9402963063063061	0.663607513920971
0.9374937837837836	0.6621814629900116
0.934691261261261	0.6609817302280023
0.9318887387387385	0.6601180598085219
0.9290862162162159	0.6596108432317354
0.9262836936936933	0.6593638649280957
0.9234811711711708	0.6591732925027862
0.9206786486486482	0.6587759364391077
0.9178761261261257	0.6579261781512058
0.9150736036036036	0.6564792889699942
0.912271081081081	0.654453625889929
0.9094685585585585	0.6520480330322389
0.9066660360360359	0.6496033306634483
0.9038635135135134	0.6475144981155779
0.9010609909909908	0.6461173363915769
0.8982584684684682	0.645584000976791
0.8954559459459457	0.6458616106422006
0.8926534234234231	0.6466764000301057
0.8898509009009006	0.6476057984981435
0.887048378378378	0.6481987013588466
0.8842458558558555	0.648107462534476
0.8814433333333329	0.6471897608382595
0.8786408108108104	0.645546865879755
0.8758382882882882	0.6434847381818014
0.8730357657657657	0.6414095667046182
0.8702332432432431	0.6396914322553517
0.8674307207207206	0.6385411736394696
0.864628198198198	0.6379419995450532
0.8618256756756755	0.6376596783285602
0.8590231531531529	0.6373288794324281
0.8562206306306304	0.636587164219832
0.8534181081081078	0.6352111475647877
0.8506155855855853	0.6332075135613494
0.8478130630630627	0.6308258751459163
0.8450105405405401	0.6284864184521957
0.8422080180180176	0.6266442781431842
0.839405495495495	0.6256348260552769
0.8366029729729729	0.6255518059277256
0.8338004504504504	0.626200583286935
0.8309979279279278	0.6271446444351383
0.8281954054054053	0.627832773450733
0.8253928828828827	0.6277672988973872
0.8225903603603602	0.6266595543655449
0.8197878378378376	0.6245221394583872
0.816985315315315	0.6216676885259109
0.8141827927927925	0.6186140411118457
0.8113802702702699	0.6159259649679741
0.8085777477477474	0.6140438988403373
0.8057752252252248	0.6131539020264546
0.8029727027027023	0.6131390405066954
0.8001701801801802	0.6136256193375527
0.7973676576576576	0.6141070168726445
0.794565135135135	0.6141035437503561
0.7917626126126125	0.6133065923287226
0.7889600900900899	0.6116623186436477
0.7861575675675674	0.6093713849636007
0.7833550450450448	0.6068093739781661
0.7805525225225223	0.6043978256717975
0.7777499999999997	0.6024701608287069
0.7749474774774772	0.6011757756074587
0.7721449549549546	0.6004503794085798
0.769342432432432	0.6000570266127411
0.7665399099099095	0.5996786680969295
0.763737387387387	0.5990274165727736
0.7609348648648648	0.5979329268478595
0.7581323423423423	0.5963824981209069
0.7553298198198197	0.594504348253019
0.7525272972972972	0.5925058520570943
0.7497247747747746	0.5905931190882039
0.7469222522522521	0.588902319518704
0.7441197297297295	0.5874659201919424
0.741317207207207	0.5862218674978217
0.7385146846846844	0.5850568474971776
0.7357121621621618	0.5838625014793035
0.7329096396396393	0.5825802509476807
0.7301071171171167	0.5812169513781407
0.7273045945945942	0.5798269399693452
0.7245020720720716	0.5784706478241588
0.7216995495495495	0.5771699508142919
0.718897027027027	0.5758818909995453
0.7160945045045044	0.5745047735267492
0.7132919819819818	0.5729169757484138
0.7104894594594593	0.5710345291724583
0.7076869369369367	0.5688643757142173
0.7048844144144142	0.5665299659321099
0.7020818918918916	0.564254966137264
0.6992793693693691	0.5623060805386927
0.6964768468468465	0.5609117434966635
0.693674324324324	0.5601837225121802
0.6908718018018014	0.560069425762092
0.6880692792792789	0.5603533227079638
0.6852667567567567	0.5607095041043042
0.6824642342342342	0.5607898123661474
0.6796617117117116	0.5603194943168948
0.6768591891891891	0.5591695220527023
0.6740566666666665	0.5573826895592314
0.671254144144144	0.5551465282705584
0.6684516216216214	0.552724303908992
0.6656490990990989	0.5503693353002312
0.6628465765765763	0.5482526314790694
0.6600440540540538	0.5464277585388022
0.6572415315315312	0.5448422645542287
0.6544390090090086	0.5433873572760077
0.6516364864864861	0.5419634004495453
0.6488339639639635	0.5405334195096646
0.6460314414414414	0.5391421830347909
0.6432289189189189	0.5378925381912133
0.6404263963963963	0.5368882148492732
0.6376238738738738	0.5361666038993628
0.6348213513513512	0.5356504943195832
0.6320188288288286	0.5351420473979345
0.6292163063063061	0.5343671598596302
0.6264137837837835	0.5330591636382455
0.623611261261261	0.5310545686057679
0.6208087387387384	0.528366473363691
0.6180062162162159	0.5252064175140954
0.6152036936936933	0.5219415650734733
0.6124011711711708	0.5189959314645499
0.6095986486486482	0.5167244052626634
0.6067961261261261	0.51529945149389
0.6039936036036035	0.5146483875274075
0.601191081081081	0.5144642049858923
0.5983885585585584	0.5142897380485242
0.5955860360360359	0.5136511427106969
0.5927835135135133	0.5122001118799655
0.5899809909909908	0.509820624705315
0.5871784684684682	0.5066666684907363
0.5843759459459457	0.5031188924994552
0.5815734234234231	0.4996735630972487
0.5787709009009008	0.49679823663428757
0.5759683783783782	0.49479849020311817
0.5731658558558557	0.4937358063328753
0.5703633333333331	0.493419916089938
0.5675608108108106	0.49347522864461374
0.564758288288288	0.49345816558148453
0.5619557657657654	0.49298751717709316
0.5591532432432431	0.4918477232589481
0.5563507207207206	0.4900354351080552
0.553548198198198	0.48773892680679537
0.5507456756756755	0.48526134272820015
0.5479431531531529	0.4829154599778845
0.5451406306306303	0.4809245778963593
0.5423381081081078	0.4793597271577131
0.5395355855855855	0.4781297832610846
0.5367330630630629	0.47702325667317197
0.5339305405405403	0.47578450248878146
0.5311280180180178	0.4741978109177176
0.5283254954954952	0.4721526996206917
0.5255229729729727	0.46967197128316274
0.5227204504504503	0.4668973265596865
0.5199179279279278	0.464040845545
0.5171154054054052	0.46132015559621886
0.5143128828828827	0.45889803346609775
0.5115103603603601	0.4568434059855113
0.5087078378378376	0.4551222667949139
0.505905315315315	0.45361721086355195
0.5031027927927927	0.4521663771160757
0.5003002702702701	0.4506087327704175
0.4974977477477476	0.44882329113853103
0.494695225225225	0.4467539075625559
0.49189270270270247	0.44441671066440863
0.4890901801801799	0.4418919511691469
0.48628765765765736	0.43930479592839144
0.483485135135135	0.4368001693490805
0.48068261261261247	0.4345158966481561
0.4778800900900899	0.432557278100943
0.47507756756756736	0.4309757131930163
0.4722750450450448	0.4297542845152986
0.46947252252252225	0.42880372330823274
0.4666699999999997	0.4279719151222694
0.46386747747747736	0.4270682413828754
0.4610649549549548	0.4259004891552149
0.45826243243243225	0.4243176576708829
0.4554599099099097	0.42224835901214147
0.45265738738738714	0.4197234098839361
0.4498548648648646	0.4168737732872977
0.44705234234234204	0.4139011232675647
0.4442498198198197	0.41102644451449966
0.44144729729729715	0.408429678296327
0.4386447747747746	0.40619773564813655
0.43584225225225204	0.4042972971593827
0.4330397297297295	0.4025824252252401
0.43023720720720693	0.40083675928818707
0.4274346846846844	0.3988390760831483
0.42463216216216204	0.39643291064269
0.4218296396396395	0.39357864710241564
0.41902711711711693	0.3903711004866766
0.4162245945945944	0.38701594044605225
0.4134220720720718	0.3837711886469558
0.41061954954954927	0.380871301754538
0.40781702702702693	0.37845727529149187
0.4050145045045044	0.3765346956428515
0.4022119819819818	0.3749730783977248
0.39940945945945927	0.37354686489054245
0.3966069369369367	0.3720052879225081
0.39380441441441416	0.370149236799699
0.3910018918918916	0.3678911902712446
0.3881993693693693	0.36527986877368157
0.3853968468468467	0.3624825994225156
0.38259432432432416	0.3597317431636239
0.3797918018018016	0.3572525659419382
0.37698927927927905	0.3551951620150478
0.3741867567567565	0.353590961532794
0.37138423423423395	0.35234590543849664
0.3685817117117116	0.3512705169150091
0.36577918918918906	0.35013579037775344
0.3629766666666665	0.34873664145303923
0.36017414414414395	0.346943664632948
0.3573716216216214	0.3447290439497507
0.35456909909909884	0.3421615834721272
0.3517665765765763	0.339375720625448
0.34896405405405395	0.3365267960701914
0.3461615315315314	0.333747602649617
0.34335900900900884	0.3311188836927346
0.3405564864864863	0.3286603074625325
0.33775396396396373	0.326340973921751
0.3349514414414412	0.3241023794248833
0.3321489189189186	0.3218838970212311
0.3293463963963963	0.31964179625812505
0.32654387387387374	0.31735677491545256
0.3237413513513512	0.3150300798705608
0.3209388288288286	0.3126725217531966
0.31813630630630607	0.3102925745420667
0.3153337837837835	0.3078888989825675
0.31253126126126096	0.3054497531029407
0.30972873873873863	0.30295829520579914
0.3069262162162161	0.3004002685788889
0.3041236936936935	0.29776996143329937
0.30132117117117097	0.29507172858774794
0.2985186486486484	0.2923169332155202
0.29571612612612586	0.28951862683301
0.2929136036036035	0.28668744741584173
0.29011108108108097	0.2838315211666456
0.2873085585585584	0.28096091713136684
0.28450603603603586	0.2780944752511998
0.2817035135135133	0.2752649342497003
0.27890099099099075	0.272518240971585
0.2760984684684682	0.269904959566467
0.27329594594594586	0.26746511606197654
0.2704934234234233	0.2652112214699739
0.26769090090090075	0.2631160888159168
0.2648883783783782	0.2611113789629796
0.26208585585585564	0.25909954072038854
0.2592833333333331	0.256976995266914
0.25648081081081053	0.25466183610738047
0.2536782882882882	0.2521168324486482
0.25087576576576565	0.2493593294458799
0.2480732432432431	0.2464537326621697
0.24527072072072054	0.24348835804380936
0.24246819819819798	0.24054435117382988
0.23966567567567543	0.23766785097671422
0.23686315315315287	0.2348560748916928
0.23406063063063054	0.23206341226049454
0.23125810810810798	0.2292263489194062
0.22845558558558543	0.22629864082853962
0.22565306306306288	0.2232833811422431
0.22285054054054032	0.22024846154910982
0.22004801801801777	0.21731684752412145
0.2172454954954952	0.21463167348464693
0.21444297297297288	0.21230558560803509
0.21164045045045032	0.21037068068102044
0.20883792792792777	0.20874713260316713
0.20603540540540521	0.20724413806285288
0.20323288288288266	0.20559722842678543
0.2004303603603601	0.20353420677765632
0.19762783783783777	0.20085182331742182
0.19482531531531522	0.1974802967857674
0.19202279279279266	0.1935148723502631
0.1892202702702701	0.18920246233626536
0.18641774774774755	0.1848844958053574
0.183615225225225	0.18091040139143194
0.18081270270270244	0.17754548233903128
0.1780101801801801	0.17489930858447536
0.17520765765765756	0.17289530321114677
0.172405135135135	0.17129053715001363
0.16960261261261245	0.16974039668266522
0.1668000900900899	0.1678900870968225
0.16399756756756734	0.16546764883051732
0.16119504504504478	0.16235332382679968
0.15839252252252245	0.15860743837539962
0.1555899999999999	0.15445103656095568
0.15278747747747734	0.15020657131635518
0.14998495495495479	0.14621621063986784
0.14718243243243223	0.14276000209055834
0.14437990990990968	0.1399943660236527
0.14157738738738712	0.13792424374022894
0.1387748648648648	0.13641227367424824
0.13597234234234223	0.1352187192891391
0.13316981981981968	0.13405917472785128
0.13036729729729712	0.13266475213581336
0.12756477477477457	0.13083142703285944
0.12476225225225201	0.12845014389339465
0.12195972972972946	0.1255151897004434
0.11915720720720713	0.12211337373855446
0.11635468468468457	0.11839956566217469
0.11355216216216202	0.11456495695914444
0.11074963963963946	0.11080364570494297
0.10794711711711691	0.10728179148327799
0.10514459459459435	0.10411248973378842
0.1023420720720718	0.10133899790285926
0.09953954954954947	0.0989287373303129
0.09673702702702691	0.09677995109185608
0.09393450450450436	0.09474141937249247
0.0911319819819818	0.09264307287602698
0.08832945945945925	0.09033221309205818
0.08552693693693669	0.0877074136925162
0.08272441441441436	0.08474127153164782
0.0799218918918918	0.08148486120170535
0.07711936936936925	0.07805106106233278
0.0743168468468467	0.07457989534722126
0.07151432432432414	0.07119491235494005
0.06871180180180159	0.06796337692785934
0.06590927927927903	0.06487313857158349
0.0631067567567567	0.06183496429356761
0.060304234234234144	0.05871178481242462
0.05750171171171159	0.055367777235057467
0.054699189189189035	0.051723168745577155
0.05189666666666648	0.04779749924372084
0.049094144144143925	0.043726141437535865
0.04629162162162137	0.03974186620776257
0.04348909909909904	0.03612328802801339
0.04068657657657648	0.03312219205931456
0.03788405405405393	0.030888920429405997
0.035081531531531374	0.029416873246237235
0.03227900900900882	0.028523000069181043
0.029476486486486264	0.027871972161203795
0.02667396396396371	0.02704009867272389
0.023871441441441377	0.025604284825577833
0.021068918918918822	0.02323447581545454
0.018266396396396267	0.019766976123225505
0.015463873873873712	0.015240978060456767
0.012661351351351158	0.009890074493536294
0.009858828828828603	0.00409176978991832
0.007056306306306048	-0.0017120232795335144
0.004253783783783716	-0.0071043384880208615
0.0014512612612611608	-0.011772150551781962
-0.001351261261261394	-0.015558712740746522
-0.004153783783783949	-0.01848036432075309
-0.006956306306306503	-0.02070764311655579
-0.009758828828829058	-0.02251825140423
-0.012561351351351613	-0.024234429406199964
-0.015363873873873946	-0.026158828552728275
-0.0181663963963965	-0.02852128169313134
-0.020968918918919055	-0.03144492192439485
-0.02377144144144161	-0.03493521576827166
-0.026573963963964164	-0.03889086203039058
-0.02937648648648672	-0.04313198426452772
-0.03217900900900905	-0.0474389449219802
-0.03498153153153161	-0.0515943685537443
-0.03778405405405416	-0.055421311021106257
-0.040586576576576716	-0.05881166801255222
-0.04338909909909927	-0.061740683917480776
-0.046191621621621826	-0.06426568080854758
-0.04899414414414438	-0.06650973354711892
-0.05179666666666671	-0.06863369545000819
-0.05459918918918927	-0.07080227973546144
-0.05740171171171182	-0.0731512703762005
-0.06020423423423438	-0.07576288363006703
-0.06300675675675693	-0.07865461586217812
-0.06580927927927949	-0.08178381416557443
-0.06861180180180204	-0.08506636901677911
-0.07141432432432437	-0.08840433944703144
-0.07421684684684693	-0.09171499928292928
-0.07701936936936948	-0.09495346132390348
-0.07982189189189204	-0.09812286544517301
-0.0826244144144146	-0.10126963357765278
-0.08542693693693715	-0.10446550267985683
-0.0882294594594597	-0.10778172518161533
-0.09103198198198204	-0.11126291143763195
-0.09383450450450459	-0.11490790962249686
-0.09663702702702714	-0.11866297034180229
-0.0994395495495497	-0.12242893955015138
-0.10224207207207225	-0.1260804465059756
-0.10504459459459481	-0.12949209305256582
-0.10784711711711736	-0.13256525792919022
-0.1106496396396397	-0.1352495083379031
-0.11345216216216225	-0.13755440779803518
-0.1162546846846848	-0.1395500003506821
-0.11905720720720736	-0.14135663833896295
-0.12185972972972992	-0.14312652245976304
-0.12466225225225247	-0.14502014485769932
-0.12746477477477502	-0.1471809562466851
-0.13026729729729736	-0.1497114137515198
-0.1330698198198199	-0.15265346125696633
-0.13587234234234247	-0.15597654136796357
-0.13867486486486502	-0.15957619142141716
-0.14147738738738758	-0.16328565773089238
-0.14427990990991013	-0.16690132192706447
-0.14708243243243246	-0.1702199511430113
-0.14988495495495502	-0.17308228134823844
-0.15268747747747757	-0.17541418535306147
-0.15549000000000013	-0.17725492513330315
-0.15829252252252268	-0.17876286043112405
-0.16109504504504524	-0.1801929715777011
-0.1638975675675678	-0.18184716885193897
-0.16670009009009013	-0.1840060966274314
-0.16950261261261268	-0.1868577910797209
-0.17230513513513523	-0.19044183838017653
-0.1751076576576578	-0.19462601814756125
-0.17791018018018034	-0.19912554365803825
-0.1807127027027029	-0.2035642721977542
-0.18351522522522545	-0.20756539084313635
-0.1863177477477478	-0.21084950687599474
-0.18912027027027034	-0.21331389328070843
-0.1919227927927929	-0.21506963992121525
-0.19472531531531545	-0.21642341511515734
-0.197527837837838	-0.21780510887901555
-0.20033036036036056	-0.2196578945241579
-0.20313288288288311	-0.22231879950020605
-0.20593540540540545	-0.22592211736390122
-0.208737927927928	-0.23035326552668905
-0.21154045045045056	-0.23526789900933376
-0.2143429729729731	-0.24017354721003525
-0.21714549549549567	-0.24455360479709892
-0.21994801801801822	-0.24800119035735058
-0.22275054054054078	-0.2503268715917843
-0.2255530630630631	-0.2516107693450734
-0.22835558558558566	-0.25218443566368887
-0.23115810810810822	-0.2525470373452271
-0.23396063063063077	-0.2532383631836745
-0.23676315315315333	-0.2547028929145022
-0.23956567567567588	-0.25718129153338465
-0.24236819819819821	-0.2606576695027697
-0.24517072072072077	-0.26487515524559985
-0.24797324324324332	-0.269413359127908
-0.2507757657657659	-0.2738046161179012
-0.25357828828828843	-0.27765616543957994
-0.256380810810811	-0.2807452235427487
-0.25918333333333354	-0.2830629629584194
-0.2619858558558559	-0.28479877517735863
-0.26478837837837843	-0.2862731920370381
-0.267590900900901	-0.28784150289705573
-0.27039342342342354	-0.28979666982724755
-0.2731959459459461	-0.29229811931898725
-0.27599846846846865	-0.2953435044042236
-0.2788009909909912	-0.29878686650959796
-0.28160351351351354	-0.30239311268364943
-0.2844060360360361	-0.30590936612695524
-0.28720855855855865	-0.30913101717870095
-0.2900110810810812	-0.31194446454776514
-0.29281360360360376	-0.314337709751276
-0.2956161261261263	-0.3163808491739766
-0.29841864864864887	-0.3181875165725236
-0.3012211711711712	-0.3198727687507547
-0.30402369369369375	-0.32152178036273715
-0.3068262162162163	-0.3231779303294842
-0.30962873873873886	-0.3248508105249398
-0.3124312612612614	-0.32653733682448943
-0.31523378378378397	-0.3282450014374402
-0.3180363063063065	-0.3300065894443386
-0.32083882882882886	-0.33187996863446356
-0.3236413513513514	-0.3339330242733765
-0.32644387387387397	-0.33621993464043065
-0.3292463963963965	-0.3387584921642557
-0.3320489189189191	-0.3415178382652992
-0.33485144144144163	-0.34442202365337743
-0.3376539639639642	-0.34736878996907955
-0.3404564864864865	-0.35025718832714153
-0.3432590090090091	-0.3530142824003139
-0.34606153153153163	-0.35561148918325985
-0.3488640540540542	-0.35806497767339945
-0.35166657657657674	-0.3604205349357233
-0.3544690990990993	-0.3627291818715567
-0.3572716216216216	-0.36502336065115243
-0.3600741441441442	-0.36730334441426254
-0.36287666666666674	-0.3695396180113258
-0.3656791891891893	-0.37169071667091597
-0.36848171171171185	-0.37372967515240235
-0.3712842342342344	-0.37566822404767136
-0.37408675675675696	-0.3775677977224186
-0.3768892792792793	-0.3795305353593094
-0.37969180180180184	-0.3816704921046264
-0.3824943243243244	-0.3840728449752772
-0.38529684684684695	-0.38675428232308
-0.3880993693693695	-0.3896389403876747
-0.39090189189189206	-0.39256050578873186
-0.3937044144144146	-0.39529341469697404
-0.39650693693693695	-0.3976068143879847
-0.3993094594594595	-0.39932711048922126
-0.40211198198198206	-0.4003911465137487
-0.4049145045045046	-0.40087374789063807
-0.40771702702702717	-0.4009801719731955
-0.4105195495495496	-0.4010039441754199
-0.41332207207207217	-0.4012606043577411
-0.4161245945945947	-0.40201494896012585
-0.4189271171171173	-0.40342126887201074
-0.4217296396396397	-0.4054922941786146
-0.4245321621621623	-0.408104275837784
-0.42733468468468483	-0.4110354296315902
-0.4301372072072073	-0.41402592912433384
-0.4329397297297298	-0.4168423910452423
-0.4357422522522524	-0.41932971264100066
-0.4385447747747748	-0.4214379230143452
-0.4413472972972974	-0.42321965419619295
-0.44414981981981994	-0.4248023327330303
-0.4469523423423425	-0.42634566819619296
-0.44975486486486493	-0.4279977273897167
-0.4525573873873875	-0.4298614052022243
-0.45535990990991004	-0.43197835499892806
-0.4581624324324325	-0.43433127889483175
-0.46096495495495504	-0.43686000592665436
-0.4637674774774776	-0.43948364440606363
-0.46657000000000015	-0.44212096190592826
-0.4693725225225226	-0.4447036099084531
-0.47217504504504515	-0.44718062297253397
-0.4749775675675677	-0.4495162249510533
-0.47778009009009015	-0.45168508051426454
-0.4805826126126127	-0.453669160168978
-0.48338513513513526	-0.4554586116659783
-0.4861876576576578	-0.457056388614076
-0.48899018018018026	-0.458484070017567
-0.4917927027027028	-0.45978527902952177
-0.49459522522522537	-0.46102375746487606
-0.4973977477477478	-0.4622751584921267
-0.5002002702702704	-0.46361413076818797
-0.5030027927927929	-0.4651002538183245
-0.5058053153153154	-0.46676705187398254
-0.5086078378378379	-0.4686174037068532
-0.5114103603603605	-0.4706265405566699
-0.514212882882883	-0.47275130348396727
-0.5170154054054055	-0.47494236338751544
-0.519817927927928	-0.47715539830901527
-0.5226204504504506	-0.47935797672929964
-0.525422972972973	-0.48153075349592106
-0.5282254954954956	-0.48366378667340776
-0.5310280180180181	-0.48575047753130013
-0.5338305405405407	-0.48778221276675954
-0.5366330630630631	-0.4897461066174223
-0.5394355855855857	-0.491626660940821
-0.5422381081081082	-0.493410379375774
-0.5450406306306307	-0.495091125514091
-0.5478431531531532	-0.49667378543165047
-0.5506456756756758	-0.4981746197588673
-0.5534481981981982	-0.49961816513076757
-0.5562507207207208	-0.5010320052636537
-0.5590532432432433	-0.5024415415288341
-0.5618557657657659	-0.503866714104853
-0.5646582882882883	-0.5053215616184248
-0.5674608108108109	-0.5068160596065046
-0.5702633333333335	-0.5083585257451815
-0.5730658558558559	-0.5099565839314566
-0.5758683783783785	-0.5116154282792373
-0.578670900900901	-0.5133336352145439
-0.5814734234234236	-0.5150983754190483
-0.584275945945946	-0.5168828091214754
-0.5870784684684686	-0.5186481652610728
-0.5898809909909911	-0.5203514487024283
-0.5926835135135136	-0.5219573883631907
-0.5954860360360361	-0.5234510320790022
-0.5982885585585587	-0.5248462746284952
-0.6010910810810811	-0.5261862084216649
-0.6038936036036037	-0.5275335248112833
-0.6066961261261262	-0.528952589621327
-0.6094986486486488	-0.5304880991747922
-0.6123011711711712	-0.5321471393480977
-0.6151036936936938	-0.5338911566441282
-0.6179062162162163	-0.5356416939550004
-0.6207087387387388	-0.5372994835345897
-0.6235112612612613	-0.5387720051785236
-0.6263137837837839	-0.5400014655035212
-0.6291163063063064	-0.5409845132341575
-0.6319188288288289	-0.5417772302605552
-0.6347213513513514	-0.5424833931699311
-0.637523873873874	-0.5432292448294647
-0.6403263963963964	-0.5441322898947121
-0.643128918918919	-0.5452734663877947
-0.6459314414414415	-0.5466808038360915
-0.6487339639639641	-0.5483287779769297
-0.6515364864864865	-0.550152363853351
-0.6543390090090091	-0.552070082368247
-0.6571415315315317	-0.554007753815803
-0.6599440540540541	-0.5559150714269891
-0.6627465765765767	-0.5577702682759746
-0.6655490990990992	-0.559572857845438
-0.6683516216216216	-0.5613289205605483
-0.6711541441441442	-0.5630360261004035
-0.6739566666666668	-0.5646746806706957
-0.6767591891891893	-0.5662102922531951
-0.6795617117117118	-0.5676051975725251
-0.6823642342342343	-0.5688360251127949
-0.6851667567567569	-0.5699092473622773
-0.6879692792792793	-0.5708681695459021
-0.6907718018018019	-0.5717876993299422
-0.6935743243243244	-0.5727578795742974
-0.696376846846847	-0.5738615611246318
-0.6991793693693694	-0.575154017667258
-0.701981891891892	-0.5766517574869339
-0.7047844144144145	-0.5783343965506182
-0.707586936936937	-0.5801584659141492
-0.7103894594594595	-0.5820773423955874
-0.7131919819819821	-0.5840589717055544
-0.7159945045045045	-0.5860937810935234
-0.7187970270270271	-0.5881890129541225
-0.7215995495495496	-0.5903512884395625
-0.7244020720720722	-0.5925644167602164
-0.7272045945945946	-0.5947722157613156
-0.7300071171171172	-0.5968751490545687
-0.7328096396396397	-0.5987450182192473
-0.7356121621621622	-0.6002552720892536
-0.7384146846846847	-0.601318109848151
-0.7412172072072073	-0.6019159119827715
-0.7440197297297299	-0.6021152183102259
-0.7468222522522523	-0.6020565625503544
-0.7496247747747748	-0.6019214209923684
-0.7524272972972974	-0.6018856426452344
-0.7552298198198198	-0.6020740757791556
-0.7580323423423424	-0.6025315888016607
-0.760834864864865	-0.6032208255482336
-0.7636373873873875	-0.6040482423534217
-0.76643990990991	-0.6049101295430312
-0.7692424324324325	-0.6057428327114411
-0.7720449549549551	-0.6065590171313884
-0.7748474774774775	-0.6074556698448084
-0.7776500000000001	-0.6085886061431427
-0.7804525225225226	-0.6101196848737236
-0.7832550450450451	-0.612152940046931
-0.7860575675675676	-0.6146809241237596
-0.7888600900900902	-0.6175607661918419
-0.7916626126126127	-0.6205310422165056
-0.7944651351351352	-0.6232680132844204
-0.7972676576576577	-0.6254670407327256
-0.8000701801801803	-0.6269261540751105
-0.8028727027027027	-0.6276067937030969
-0.8056752252252253	-0.6276525019933841
-0.8084777477477478	-0.62735818645827
-0.8112802702702704	-0.6270969773676425
-0.8140827927927928	-0.6272242742770489
-0.8168853153153154	-0.6279854950341746
-0.8196878378378379	-0.6294532194334701
-0.8224903603603604	-0.6315111335568637
-0.8252928828828829	-0.6338889439785411
-0.8280954054054055	-0.6362381799065198
-0.8308979279279279	-0.6382276676204941
-0.8337004504504505	-0.6396325319112304
-0.836502972972973	-0.6403930271096641
-0.8393054954954956	-0.6406283371844284
-0.842108018018018	-0.6406029690985775
-0.8449105405405406	-0.6406559008980606
-0.8477130630630632	-0.641111866499501
-0.8505155855855856	-0.6421978428264243
-0.8533181081081082	-0.6439853898080306
-0.8561206306306307	-0.6463720649404643
-0.8589231531531533	-0.6491049581917276
-0.8617256756756757	-0.6518391907472054
-0.8645281981981983	-0.6542164219796878
-0.8673307207207208	-0.6559445973252458
-0.8701332432432433	-0.6568608364486828
-0.8729357657657658	-0.6569639639663745
-0.8757382882882884	-0.6564104291203674
-0.8785408108108108	-0.655475573105055
-0.8813433333333334	-0.6544896889025889
-0.8841458558558559	-0.653763639251079
-0.8869483783783785	-0.653520956562772
-0.8897509009009009	-0.6538519094648254
-0.8925534234234235	-0.6547001867893869
-0.895355945945946	-0.6558854846889857
-0.8981584684684685	-0.6571568450391152
-0.900960990990991	-0.6582639381376547
-0.9037635135135136	-0.6590285076894327
-0.9065660360360361	-0.6593973776661592
-0.9093685585585587	-0.6594623483637363
-0.9121710810810811	-0.6594403727890987
-0.9149736036036036	-0.6596177809595554
-0.9177761261261261	-0.6602723303516909
-0.9205786486486487	-0.6615936571895693
-0.9233811711711712	-0.6636241067350828
-0.9261836936936938	-0.6662371592882148
-0.9289862162162162	-0.6691607515393987
-0.9317887387387388	-0.6720403533263
-0.9345912612612612	-0.674525260035417
-0.9373937837837838	-0.6763546404246084
-0.9401963063063064	-0.6774196657673384
-0.9429988288288289	-0.6777847866105668
-0.9458013513513515	-0.6776630185733943
-0.9486038738738739	-0.6773534251019075
-0.9514063963963965	-0.677159771230067
-0.9542089189189189	-0.6773142416088187
-0.9570114414414415	-0.6779276740856188
-0.959813963963964	-0.6789788046418646
-0.9626164864864866	-0.6803424850620075
-0.9654190090090091	-0.6818447909954388
-0.9682215315315316	-0.6833252499675526
-0.9710240540540541	-0.6846854664346875
-0.9738265765765766	-0.6859093148179638
-0.9766290990990991	-0.6870504353447175
-0.9794316216216217	-0.6881942976910151
-0.9822341441441442	-0.6894106400168507
-0.9850366666666668	-0.6907147975357601
-0.9878391891891892	-0.6920525264231852
-0.9906417117117118	-0.693313936031287
-0.9934442342342342	-0.6943713393964839
-0.9962467567567568	-0.6951270693812612
-0.9990492792792793	-0.69555365529903
-1.0018518018018019	-0.6957114344774684
-1.0046543243243244	-0.6957366550323323
-1.0074568468468468	-0.6958035239464735
-1.0102593693693693	-0.6960727722409441
-1.0130618918918919	-0.6966439588387419
-1.0158644144144144	-0.697527355412076
-1.018666936936937	-0.6986444337990978
-1.0214694594594596	-0.6998562016362337
-1.024271981981982	-0.7010093640952213
-1.0270745045045047	-0.7019847209970211
-1.029877027027027	-0.7027321344869675
-1.0326795495495495	-0.703281627845425
-1.035482072072072	-0.7037286514672285
-1.0382845945945947	-0.7042001736085535
-1.0410871171171172	-0.7048140178204088
-1.0438896396396395	-0.7056449516706453
-1.046692162162162	-0.7067073941658495
-1.0494946846846847	-0.707957925424382
-1.0522972072072072	-0.7093137279953625
-1.0550997297297298	-0.7106782876987314
-1.0579022522522523	-0.7119647084030427
-1.0607047747747749	-0.7131098250291428
-1.0635072972972974	-0.7140773987300295
-1.06630981981982	-0.7148536907541239
-1.0691123423423423	-0.715441454913462
-1.0719148648648649	-0.7158577641212349
-1.0747173873873874	-0.7161375311816065
-1.07751990990991	-0.7163398815962034
-1.0803224324324325	-0.7165510563284601
-1.0831249549549549	-0.7168771908737217
-1.0859274774774774	-0.7174237337599816
-1.08873	-0.718264345775256
-1.0915325225225225	-0.7194084193154644
-1.094335045045045	-0.7207800076457449
-1.0971375675675676	-0.7222198434529694
-1.0999400900900902	-0.7235158661690924
-1.1027426126126127	-0.7244579572532566
-1.1055451351351353	-0.7249027188283113
-1.1083476576576576	-0.7248279321387803
-1.1111501801801802	-0.7243566668307049
-1.1139527027027027	-0.7237386131354275
-1.1167552252252253	-0.7232891881924557
-1.1195577477477479	-0.7233012735280206
-1.1223602702702702	-0.7239551562109305
-1.1251627927927927	-0.7252553006892188
-1.1279653153153153	-0.727016270708323
-1.1307678378378379	-0.72890588915306
-1.1335703603603604	-0.7305358407296094
-1.136372882882883	-0.7315741694715816
-1.1391754054054055	-0.7318458667361429
-1.141977927927928	-0.731390070915849
-1.1447804504504504	-0.7304549612534106
-1.147582972972973	-0.7294304419244697
-1.1503854954954955	-0.7287381370087098
-1.153188018018018	-0.7287117349977521
-1.1559905405405406	-0.7295038622514558
-1.1587930630630632	-0.7310473326614897
-1.1615955855855855	-0.7330814957044414
-1.164398108108108	-0.73523406420987
-1.1672006306306306	-0.7371318558004254
-1.1700031531531532	-0.7385057547217293
-1.1728056756756757	-0.7392583334519556
-1.1756081981981983	-0.7394756431790546
-1.1784107207207208	-0.7393831150951045
-1.1812132432432432	-0.7392630951338739
-1.1840157657657657	-0.7393625438877682
-1.1868182882882883	-0.7398205658581261
-1.1896208108108108	-0.7406368362395084
-1.1924233333333334	-0.7416870898489245
-1.195225855855856	-0.7427760113586213
-1.1980283783783783	-0.7437065246912136
-1.2008309009009008	-0.7443411697132742
-1.2036334234234234	-0.7446365150822822
-1.206435945945946	-0.7446428821112998
-1.2092384684684685	-0.744474550940069
-1.212040990990991	-0.7442653288563073
-1.2148435135135136	-0.7441276073042309
-1.2176460360360362	-0.7441291572592916
-1.2204485585585585	-0.7442929748887004
-1.223251081081081	-0.7446153638620583
-1.2260536036036036	-0.7450902441419367
-1.2288561261261262	-0.7457261609511394
-1.2316586486486487	-0.746546981567872
-1.2344611711711713	-0.7475756842127854
-1.2372636936936936	-0.7488092591256326
-1.2400662162162162	-0.7501977950471965
-1.2428687387387387	-0.7516400311399434
-1.2456712612612613	-0.7530011608771727
-1.2484737837837838	-0.7541490415219791
-1.2512763063063064	-0.7549961787625445
-1.254078828828829	-0.7555307487237297
-1.2568813513513515	-0.7558225827879577
-1.2596838738738738	-0.7559988975848555
-1.2624863963963964	-0.7561964466991213
-1.265288918918919	-0.7565070874780593
-1.2680914414414415	-0.7569381774014565
-1.270893963963964	-0.7574054484061443
-1.2736964864864866	-0.7577648243373045
-1.276499009009009	-0.7578747831331127
-1.2793015315315315	-0.7576677818134174
-1.282104054054054	-0.7572031668687011
-1.2849065765765766	-0.7566778433969388
-1.2877090990990991	-0.7563842130986667
-1.2905116216216217	-0.7566234073528846
-1.2933141441441443	-0.7575992694105862
-1.2961166666666666	-0.7593284407471375
-1.2989191891891891	-0.7616001078253332
-1.3017217117117117	-0.764005199029782
-1.3045242342342342	-0.7660330433590117
-1.3073267567567568	-0.7672107195511719
-1.3101292792792794	-0.767244287630525
-1.312931801801802	-0.7661176333693889
-1.3157343243243242	-0.7641155788363565
-1.3185368468468468	-0.761760231732103
-1.3213393693693694	-0.7596763338120551
-1.324141891891892	-0.7584239860218049
-1.3269444144144145	-0.7583480968351901
-1.329746936936937	-0.7594894357759014
-1.3325494594594596	-0.7615835081756728
-1.335351981981982	-0.7641464959019821
-1.3381545045045045	-0.7666208680370787
-1.340957027027027	-0.7685354801117186
-1.3437595495495496	-0.7696316495549365
-1.3465620720720721	-0.7699186647850778
-1.3493645945945947	-0.7696453212937782
-1.352167117117117	-0.7692006992460061
-1.3549696396396396	-0.7689788705849985
-1.3577721621621621	-0.7692518279550229
-1.3605746846846847	-0.7700900170255198
-1.3633772072072072	-0.7713526084512898
-1.3661797297297298	-0.772746191686754
-1.3689822522522523	-0.7739288108363209
-1.3717847747747747	-0.7746231790886549
-1.3745872972972972	-0.7747022944846069
-1.3773898198198198	-0.7742220175727652
-1.3801923423423423	-0.7733940179181165
-1.382994864864865	-0.772512175713878
[truncated: 6 more rows]
