# Supplementary material for: Isolation of a planar π-aromatic Bi5− ring in a cobalt-based inverse-sandwich-type complex
Source: Nat Chem. 2025 Jan 20;17(4):547–55. doi: 10.1038/s41557-024-01713-8 (PMC11964920; doi:10.1038/s41557-024-01713-8)
Supplement: Supplementary file 4 — Original magnetic data of compound 1 and origin file of Fig. 3. [file 41557_2024_1713_MOESM4_ESM.zip › sr_and_T/37.json]

{
   "comment": "corrected Loops",
   "temperature": 1.5,
   "measures": [
      {
         "sr": 0.032,
         "angle": 0,
         "trans": 0,
         "cool_t": 1,
         "comment": "to H_stop",
         "data": [
            [
               -1.3999,
               -0.7786098876034211
            ],
            [
               -1.3970974874874873,
               -0.7787879796449366
            ],
            [
               -1.394294974974975,
               -0.7790161676724532
            ],
            [
               -1.3914924624624623,
               -0.7791095317864976
            ],
            [
               -1.3886899499499499,
               -0.778899469689416
            ],
            [
               -1.3858874374374373,
               -0.7782847982579075
            ],
            [
               -1.3830849249249249,
               -0.7772626169452534
            ],
            [
               -1.3802824124124122,
               -0.7759304595071077
            ],
            [
               -1.3774798998998998,
               -0.7744601116213519
            ],
            [
               -1.3746773873873872,
               -0.7730517853648624
            ],
            [
               -1.3718748748748748,
               -0.771882673071032
            ],
            [
               -1.3690723623623622,
               -0.7710648167651515
            ],
            [
               -1.3662698498498498,
               -0.7706236775793893
            ],
            [
               -1.3634673373373372,
               -0.770502061548977
            ],
            [
               -1.3606648248248248,
               -0.7705863304942506
            ],
            [
               -1.3578623123123121,
               -0.7707454670937772
            ],
            [
               -1.3550597997997997,
               -0.7708704080868629
            ],
            [
               -1.3522572872872871,
               -0.7709018834099672
            ],
            [
               -1.3494547747747747,
               -0.7708393299335565
            ],
            [
               -1.346652262262262,
               -0.7707297705588556
            ],
            [
               -1.3438497497497497,
               -0.7706418165921816
            ],
            [
               -1.341047237237237,
               -0.7706342408669518
            ],
            [
               -1.3382447247247247,
               -0.7707296690587875
            ],
            [
               -1.335442212212212,
               -0.770901686831087
            ],
            [
               -1.3326396996996996,
               -0.7710789507337394
            ],
            [
               -1.329837187187187,
               -0.7711643307861993
            ],
            [
               -1.3270346746746746,
               -0.7710624900253193
            ],
            [
               -1.324232162162162,
               -0.7707070136167704
            ],
            [
               -1.3214296496496496,
               -0.7700788147926663
            ],
            [
               -1.318627137137137,
               -0.7692106898548874
            ],
            [
               -1.3158246246246246,
               -0.768177413181246
            ],
            [
               -1.313022112112112,
               -0.767075137699962
            ],
            [
               -1.3102195995995995,
               -0.7659967312480815
            ],
            [
               -1.307417087087087,
               -0.7650102569720181
            ],
            [
               -1.3046145745745745,
               -0.7641461221637231
            ],
            [
               -1.301812062062062,
               -0.7633952375491091
            ],
            [
               -1.2990095495495495,
               -0.7627170364649916
            ],
            [
               -1.2962070370370369,
               -0.7620535763350829
            ],
            [
               -1.2934045245245245,
               -0.7613449403736383
            ],
            [
               -1.2906020120120119,
               -0.7605418812417477
            ],
            [
               -1.2877994994994995,
               -0.7596135711876735
            ],
            [
               -1.2849969869869868,
               -0.7585505290674233
            ],
            [
               -1.2821944744744744,
               -0.7573643606480043
            ],
            [
               -1.2793919619619618,
               -0.7560863092570114
            ],
            [
               -1.2765894494494494,
               -0.7547657718220764
            ],
            [
               -1.2737869369369368,
               -0.7534684397389662
            ],
            [
               -1.2709844244244244,
               -0.7522724263697609
            ],
            [
               -1.2681819119119118,
               -0.7512604267483722
            ],
            [
               -1.2653793993993994,
               -0.7505069843078813
            ],
            [
               -1.2625768868868867,
               -0.7500620681777417
            ],
            [
               -1.2597743743743743,
               -0.7499345898351959
            ],
            [
               -1.2569718618618617,
               -0.7500811372696048
            ],
            [
               -1.2541693493493493,
               -0.7504051583621696
            ],
            [
               -1.2513668368368367,
               -0.7507697136607561
            ],
            [
               -1.2485643243243243,
               -0.7510231413082495
            ],
            [
               -1.2457618118118117,
               -0.751032640609002
            ],
            [
               -1.2429592992992993,
               -0.7507173635509863
            ],
            [
               -1.2401567867867866,
               -0.7500714465003531
            ],
            [
               -1.2373542742742742,
               -0.7491692178820271
            ],
            [
               -1.2345517617617616,
               -0.7481493281971558
            ],
            [
               -1.2317492492492492,
               -0.7471805601320289
            ],
            [
               -1.2289467367367366,
               -0.7464177687993292
            ],
            [
               -1.2261442242242242,
               -0.7459599172656031
            ],
            [
               -1.2233417117117116,
               -0.7458222394618443
            ],
            [
               -1.2205391991991992,
               -0.7459309573347086
            ],
            [
               -1.2177366866866866,
               -0.746142653101806
            ],
            [
               -1.2149341741741742,
               -0.7462832166326077
            ],
            [
               -1.2121316616616615,
               -0.7461954565406865
            ],
            [
               -1.2093291491491491,
               -0.745781817499076
            ],
            [
               -1.2065266366366365,
               -0.7450300502519049
            ],
            [
               -1.203724124124124,
               -0.7440147330399935
            ],
            [
               -1.2009216116116115,
               -0.7428746917341578
            ],
            [
               -1.198119099099099,
               -0.7417734022313722
            ],
            [
               -1.1953165865865865,
               -0.7408542264354707
            ],
            [
               -1.192514074074074,
               -0.7402034185220439
            ],
            [
               -1.1897115615615614,
               -0.7398310114646978
            ],
            [
               -1.186909049049049,
               -0.7396739590655295
            ],
            [
               -1.1841065365365364,
               -0.7396191499371865
            ],
            [
               -1.181304024024024,
               -0.7395382580083447
            ],
            [
               -1.1785015115115114,
               -0.7393235320974123
            ],
            [
               -1.175698998998999,
               -0.7389142657996892
            ],
            [
               -1.1728964864864864,
               -0.7383073841701073
            ],
            [
               -1.170093973973974,
               -0.7375509436059065
            ],
            [
               -1.1672914614614613,
               -0.736724539080928
            ],
            [
               -1.164488948948949,
               -0.7359140176124004
            ],
            [
               -1.1616864364364363,
               -0.735188602358964
            ],
            [
               -1.158883923923924,
               -0.7345866061517485
            ],
            [
               -1.1560814114114113,
               -0.7341122976656109
            ],
            [
               -1.153278898898899,
               -0.7337425943792615
            ],
            [
               -1.1504763863863863,
               -0.7334394491535718
            ],
            [
               -1.1476738738738739,
               -0.7331628894680497
            ],
            [
               -1.1448713613613613,
               -0.732880693833073
            ],
            [
               -1.1420688488488488,
               -0.7325729585151293
            ],
            [
               -1.1392663363363362,
               -0.7322322332779618
            ],
            [
               -1.1364638238238238,
               -0.7318614629458766
            ],
            [
               -1.1336613113113112,
               -0.7314721060787699
            ],
            [
               -1.1308587987987986,
               -0.7310836242449699
            ],
            [
               -1.1280562862862862,
               -0.7307237445684549
            ],
            [
               -1.1252537737737738,
               -0.7304274618461213
            ],
            [
               -1.1224512612612612,
               -0.7302324724199685
            ],
            [
               -1.1196487487487485,
               -0.7301699067084728
            ],
            [
               -1.1168462362362361,
               -0.7302514683829531
            ],
            [
               -1.1140437237237237,
               -0.7304564742285105
            ],
            [
               -1.111241211211211,
               -0.730723721604208
            ],
            [
               -1.1084386986986985,
               -0.7309527702844834
            ],
            [
               -1.105636186186186,
               -0.7310169389736934
            ],
            [
               -1.1028336736736737,
               -0.7307866869363242
            ],
            [
               -1.100031161161161,
               -0.7301582856179403
            ],
            [
               -1.0972286486486484,
               -0.7290801747473941
            ],
            [
               -1.094426136136136,
               -0.7275691960399182
            ],
            [
               -1.0916236236236236,
               -0.7257112978049769
            ],
            [
               -1.088821111111111,
               -0.7236456751507439
            ],
            [
               -1.0860185985985984,
               -0.7215362746206517
            ],
            [
               -1.083216086086086,
               -0.7195384836614966
            ],
            [
               -1.0804135735735736,
               -0.7177702805035255
            ],
            [
               -1.077611061061061,
               -0.7162955796480444
            ],
            [
               -1.0748085485485483,
               -0.7151234469449925
            ],
            [
               -1.072006036036036,
               -0.7142216466659792
            ],
            [
               -1.0692035235235235,
               -0.7135384201293009
            ],
            [
               -1.066401011011011,
               -0.7130240735686504
            ],
            [
               -1.0635984984984983,
               -0.7126446805552422
            ],
            [
               -1.060795985985986,
               -0.7123836995577433
            ],
            [
               -1.0579934734734735,
               -0.712232280507777
            ],
            [
               -1.0551909609609609,
               -0.7121736394104925
            ],
            [
               -1.0523884484484483,
               -0.7121693793883825
            ],
            [
               -1.0495859359359359,
               -0.7121550420573772
            ],
            [
               -1.0467834234234235,
               -0.7120486296154471
            ],
            [
               -1.0439809109109108,
               -0.711770601494705
            ],
            [
               -1.0411783983983982,
               -0.7112688576205908
            ],
            [
               -1.0383758858858858,
               -0.7105394002635808
            ],
            [
               -1.0355733733733734,
               -0.7096339233668787
            ],
            [
               -1.0327708608608608,
               -0.7086495232811021
            ],
            [
               -1.0299683483483482,
               -0.7077018203230141
            ],
            [
               -1.0271658358358358,
               -0.7068889352439516
            ],
            [
               -1.0243633233233234,
               -0.7062577514481203
            ],
            [
               -1.0215608108108107,
               -0.7057841428713021
            ],
            [
               -1.0187582982982981,
               -0.7053750344402265
            ],
            [
               -1.0159557857857857,
               -0.7048933758002887
            ],
            [
               -1.0131532732732733,
               -0.7041995271466233
            ],
            [
               -1.0103507607607607,
               -0.7031967282692966
            ],
            [
               -1.007548248248248,
               -0.7018663013867639
            ],
            [
               -1.0047457357357357,
               -0.700280859242989
            ],
            [
               -1.0019432232232233,
               -0.6985903463005525
            ],
            [
               -0.9991407107107106,
               -0.696984185489707
            ],
            [
               -0.9963381981981981,
               -0.6956404086921897
            ],
            [
               -0.9935356856856856,
               -0.6946769135090995
            ],
            [
               -0.9907331731731731,
               -0.694119476978249
            ],
            [
               -0.9879306606606606,
               -0.693895994339484
            ],
            [
               -0.9851281481481481,
               -0.6938582556945079
            ],
            [
               -0.9823256356356356,
               -0.6938240721160471
            ],
            [
               -0.9795231231231231,
               -0.6936264721950811
            ],
            [
               -0.9767206106106106,
               -0.6931549594430109
            ],
            [
               -0.973918098098098,
               -0.6923769452850368
            ],
            [
               -0.9711155855855855,
               -0.6913343344673759
            ],
            [
               -0.968313073073073,
               -0.6901184947509023
            ],
            [
               -0.9655105605605605,
               -0.6888337138535774
            ],
            [
               -0.962708048048048,
               -0.6875624618184069
            ],
            [
               -0.9599055355355355,
               -0.6863443313177702
            ],
            [
               -0.957103023023023,
               -0.6851750138625163
            ],
            [
               -0.9543005105105105,
               -0.6840240638981043
            ],
            [
               -0.951497997997998,
               -0.682863188213735
            ],
            [
               -0.9486954854854854,
               -0.6816928457329132
            ],
            [
               -0.9458929729729728,
               -0.6805554661593345
            ],
            [
               -0.9430904604604604,
               -0.6795284635127878
            ],
            [
               -0.9402879479479478,
               -0.6786977888781807
            ],
            [
               -0.9374854354354354,
               -0.6781204246241657
            ],
            [
               -0.9346829229229228,
               -0.6777892653987296
            ],
            [
               -0.9318804104104104,
               -0.6776143754976789
            ],
            [
               -0.9290778978978977,
               -0.6774302453553451
            ],
            [
               -0.9262753853853853,
               -0.6770306223739861
            ],
            [
               -0.9234728728728727,
               -0.6762232689057559
            ],
            [
               -0.9206703603603603,
               -0.6748895940814299
            ],
            [
               -0.9178678478478477,
               -0.6730310330950438
            ],
            [
               -0.9150653353353353,
               -0.6707865276857568
            ],
            [
               -0.9122628228228227,
               -0.6684129969991368
            ],
            [
               -0.9094603103103103,
               -0.6662311776495691
            ],
            [
               -0.9066577977977976,
               -0.664549569457556
            ],
            [
               -0.9038552852852852,
               -0.6635863090445109
            ],
            [
               -0.9010527727727726,
               -0.6634103717493931
            ],
            [
               -0.8982502602602602,
               -0.663918934212208
            ],
            [
               -0.8954477477477477,
               -0.6648581884516425
            ],
            [
               -0.8926452352352352,
               -0.6658830422850064
            ],
            [
               -0.8898427227227227,
               -0.666640345765843
            ],
            [
               -0.8870402102102102,
               -0.6668536565629193
            ],
            [
               -0.8842376976976977,
               -0.6663870310173394
            ],
            [
               -0.8814351851851852,
               -0.6652710925904302
            ],
            [
               -0.8786326726726726,
               -0.6636850738063214
            ],
            [
               -0.8758301601601601,
               -0.6619006976327295
            ],
            [
               -0.8730276476476476,
               -0.6602042097921041
            ],
            [
               -0.8702251351351351,
               -0.6588186376405436
            ],
            [
               -0.8674226226226226,
               -0.6578478165208717
            ],
            [
               -0.8646201101101101,
               -0.6572570769700579
            ],
            [
               -0.8618175975975975,
               -0.656894664034712
            ],
            [
               -0.859015085085085,
               -0.6565461005783291
            ],
            [
               -0.8562125725725724,
               -0.6560042476905725
            ],
            [
               -0.8534100600600599,
               -0.65513350534084
            ],
            [
               -0.8506075475475474,
               -0.6539086943159638
            ],
            [
               -0.8478050350350349,
               -0.6524170581269757
            ],
            [
               -0.8450025225225224,
               -0.6508232032668748
            ],
            [
               -0.8422000100100099,
               -0.6493082871197289
            ],
            [
               -0.8393974974974974,
               -0.6480029158244347
            ],
            [
               -0.8365949849849849,
               -0.6469355189775361
            ],
            [
               -0.8337924724724723,
               -0.6460136157023371
            ],
            [
               -0.8309899599599598,
               -0.6450455500898671
            ],
            [
               -0.8281874474474473,
               -0.6437978064859691
            ],
            [
               -0.8253849349349348,
               -0.6420716402730176
            ],
            [
               -0.8225824224224223,
               -0.6397759776313505
            ],
            [
               -0.8197799099099098,
               -0.636973563074184
            ],
            [
               -0.8169773973973973,
               -0.6338843873189408
            ],
            [
               -0.8141748848848848,
               -0.6308426077419715
            ],
            [
               -0.8113723723723723,
               -0.6282169625995606
            ],
            [
               -0.8085698598598597,
               -0.6263159644491965
            ],
            [
               -0.8057673473473472,
               -0.6253044588600509
            ],
            [
               -0.8029648348348347,
               -0.6251556857526426
            ],
            [
               -0.8001623223223222,
               -0.6256533171084284
            ],
            [
               -0.7973598098098097,
               -0.6264438001100772
            ],
            [
               -0.7945572972972972,
               -0.6271248613709433
            ],
            [
               -0.7917547847847847,
               -0.6273455577062337
            ],
            [
               -0.7889522722722722,
               -0.6268899779948411
            ],
            [
               -0.7861497597597596,
               -0.6257216489226944
            ],
            [
               -0.7833472472472471,
               -0.6239774143698105
            ],
            [
               -0.7805447347347346,
               -0.6219145021584416
            ],
            [
               -0.7777422222222221,
               -0.6198281163384616
            ],
            [
               -0.7749397097097096,
               -0.6179650537985621
            ],
            [
               -0.7721371971971971,
               -0.6164590953381404
            ],
            [
               -0.7693346846846846,
               -0.6153062893663424
            ],
            [
               -0.7665321721721721,
               -0.6143852228825786
            ],
            [
               -0.7637296596596596,
               -0.6135131262810565
            ],
            [
               -0.760927147147147,
               -0.6125176989352001
            ],
            [
               -0.7581246346346345,
               -0.6113002881383356
            ],
            [
               -0.755322122122122,
               -0.6098697353111517
            ],
            [
               -0.7525196096096095,
               -0.6083364835982084
            ],
            [
               -0.749717097097097,
               -0.6068699694720285
            ],
            [
               -0.7469145845845845,
               -0.6056344741505868
            ],
            [
               -0.744112072072072,
               -0.6047255448382078
            ],
            [
               -0.7413095595595595,
               -0.6041286328664974
            ],
            [
               -0.738507047047047,
               -0.6037140167643562
            ],
            [
               -0.7357045345345344,
               -0.6032699976756677
            ],
            [
               -0.7329020220220219,
               -0.602563822383773
            ],
            [
               -0.7300995095095094,
               -0.6014109263653422
            ],
            [
               -0.7272969969969969,
               -0.5997307179922053
            ],
            [
               -0.7244944844844844,
               -0.5975718550412781
            ],
            [
               -0.7216919719719719,
               -0.5951000385372718
            ],
            [
               -0.7188894594594594,
               -0.5925532879525659
            ],
            [
               -0.7160869469469469,
               -0.5901794815588504
            ],
            [
               -0.7132844344344343,
               -0.5881755163119176
            ],
            [
               -0.7104819219219218,
               -0.5866455224749627
            ],
            [
               -0.7076794094094093,
               -0.5855881664916933
            ],
            [
               -0.7048768968968968,
               -0.5849130170303507
            ],
            [
               -0.7020743843843843,
               -0.5844768261784086
            ],
            [
               -0.6992718718718718,
               -0.5841254591948646
            ],
            [
               -0.6964693593593593,
               -0.5837275694359068
            ],
            [
               -0.6936668468468468,
               -0.5831913792815888
            ],
            [
               -0.6908643343343343,
               -0.5824637454602939
            ],
            [
               -0.6880618218218217,
               -0.5815178753100547
            ],
            [
               -0.6852593093093092,
               -0.5803398235765251
            ],
            [
               -0.6824567967967967,
               -0.57892288703031
            ],
            [
               -0.6796542842842842,
               -0.5772738223101577
            ],
            [
               -0.6768517717717717,
               -0.5754277384678737
            ],
            [
               -0.6740492592592592,
               -0.573462657846221
            ],
            [
               -0.6712467467467467,
               -0.5715027731179576
            ],
            [
               -0.6684442342342342,
               -0.5697025239821181
            ],
            [
               -0.6656417217217216,
               -0.5682109079480431
            ],
            [
               -0.6628392092092091,
               -0.567124267532406
            ],
            [
               -0.6600366966966966,
               -0.5664426594719514
            ],
            [
               -0.6572341841841841,
               -0.5660467851838
            ],
            [
               -0.6544316716716716,
               -0.565708003458212
            ],
            [
               -0.6516291591591591,
               -0.5651341299184238
            ],
            [
               -0.6488266466466466,
               -0.5640416389135363
            ],
            [
               -0.6460241341341341,
               -0.5622347155727001
            ],
            [
               -0.6432216216216216,
               -0.5596671875382437
            ],
            [
               -0.640419109109109,
               -0.5564667406836903
            ],
            [
               -0.6376165965965965,
               -0.5529114002780309
            ],
            [
               -0.634814084084084,
               -0.549362872730975
            ],
            [
               -0.6320115715715715,
               -0.546175237390095
            ],
            [
               -0.629209059059059,
               -0.5436059049421882
            ],
            [
               -0.6264065465465465,
               -0.5417556437946613
            ],
            [
               -0.623604034034034,
               -0.5405555586324462
            ],
            [
               -0.6208015215215215,
               -0.5398039372290444
            ],
            [
               -0.617999009009009,
               -0.5392397711264449
            ],
            [
               -0.6151964964964964,
               -0.5386279332216679
            ],
            [
               -0.6123939839839839,
               -0.5378275450090009
            ],
            [
               -0.6095914714714714,
               -0.5368212764329885
            ],
            [
               -0.6067889589589589,
               -0.535697170614404
            ],
            [
               -0.6039864464464464,
               -0.5345913709136381
            ],
            [
               -0.6011839339339339,
               -0.5336140416522486
            ],
            [
               -0.5983814214214214,
               -0.5327869039348594
            ],
            [
               -0.5955789089089089,
               -0.5320168682529374
            ],
            [
               -0.5927763963963963,
               -0.5311174295229295
            ],
            [
               -0.5899738838838838,
               -0.5298721302144296
            ],
            [
               -0.5871713713713713,
               -0.5281185222326263
            ],
            [
               -0.5843688588588588,
               -0.5258223302156926
            ],
            [
               -0.5815663463463463,
               -0.5231132524907343
            ],
            [
               -0.5787638338338338,
               -0.5202657902304277
            ],
            [
               -0.5759613213213213,
               -0.5176268715273391
            ],
            [
               -0.5731588088088088,
               -0.5155107044732254
            ],
            [
               -0.5703562962962963,
               -0.5140938428284862
            ],
            [
               -0.5675537837837837,
               -0.5133453801619787
            ],
            [
               -0.5647512712712712,
               -0.5130174881189915
            ],
            [
               -0.5619487587587587,
               -0.5127030638413936
            ],
            [
               -0.5591462462462462,
               -0.5119459272282079
            ],
            [
               -0.5563437337337337,
               -0.5103717559493148
            ],
            [
               -0.5535412212212212,
               -0.5078004734604484
            ],
            [
               -0.5507387087087087,
               -0.5043056766458045
            ],
            [
               -0.5479361961961962,
               -0.5002024583039308
            ],
            [
               -0.5451336836836836,
               -0.4959666558944546
            ],
            [
               -0.5423311711711711,
               -0.4921092526020923
            ],
            [
               -0.5395286586586586,
               -0.4890428444975194
            ],
            [
               -0.5367261461461461,
               -0.48697872988855
            ],
            [
               -0.5339236336336336,
               -0.48588299832023757
            ],
            [
               -0.5311211211211211,
               -0.48550150021934196
            ],
            [
               -0.5283186086086086,
               -0.48544281739301803
            ],
            [
               -0.5255160960960961,
               -0.4852918957122045
            ],
            [
               -0.5227135835835836,
               -0.4847197746231739
            ],
            [
               -0.519911071071071,
               -0.48355860832254455
            ],
            [
               -0.5171085585585585,
               -0.4818240652504033
            ],
            [
               -0.514306046046046,
               -0.47968453051567256
            ],
            [
               -0.5115035335335335,
               -0.4773924917882348
            ],
            [
               -0.508701021021021,
               -0.4752030825603846
            ],
            [
               -0.5058985085085085,
               -0.47330546034448423
            ],
            [
               -0.503095995995996,
               -0.4717851280503808
            ],
            [
               -0.5002934834834833,
               -0.4706228053424159
            ],
            [
               -0.49749097097097084,
               -0.46972275551981296
            ],
            [
               -0.4946884584584583,
               -0.468954957936142
            ],
            [
               -0.4918859459459458,
               -0.4681937104134258
            ],
            [
               -0.4890834334334333,
               -0.4673400473830895
            ],
            [
               -0.4862809209209208,
               -0.46632425725453014
            ],
            [
               -0.4834784084084083,
               -0.4650939409901495
            ],
            [
               -0.48067589589589577,
               -0.46359882449838047
            ],
            [
               -0.47787338338338325,
               -0.4617838303425262
            ],
            [
               -0.47507087087087074,
               -0.45959692645122446
            ],
            [
               -0.47226835835835823,
               -0.4570103197632706
            ],
            [
               -0.4694658458458457,
               -0.4540461196868219
            ],
            [
               -0.4666633333333332,
               -0.4507938852968793
            ],
            [
               -0.4638608208208207,
               -0.44740919493916015
            ],
            [
               -0.4610583083083082,
               -0.44408904071096283
            ],
            [
               -0.4582557957957957,
               -0.4410289330034019
            ],
            [
               -0.45545328328328316,
               -0.43837452161156737
            ],
            [
               -0.45265077077077065,
               -0.4361840441659059
            ],
            [
               -0.44984825825825814,
               -0.43441534999320836
            ],
            [
               -0.4470457457457456,
               -0.4329432628570418
            ],
            [
               -0.4442432332332331,
               -0.43160240513408205
            ],
            [
               -0.4414407207207206,
               -0.43024120982516084
            ],
            [
               -0.4386382082082081,
               -0.4287682894916572
            ],
            [
               -0.4358356956956956,
               -0.42717453323266036
            ],
            [
               -0.43303318318318307,
               -0.4255227322708525
            ],
            [
               -0.43023067067067056,
               -0.4239083205087351
            ],
            [
               -0.42742815815815804,
               -0.4224057333323941
            ],
            [
               -0.42462564564564553,
               -0.4210208715034502
            ],
            [
               -0.421823133133133,
               -0.41966880430159165
            ],
            [
               -0.4190206206206205,
               -0.41818735232364207
            ],
            [
               -0.416218108108108,
               -0.4163843645825586
            ],
            [
               -0.4134155955955955,
               -0.41410383585646965
            ],
            [
               -0.410613083083083,
               -0.41128809847453834
            ],
            [
               -0.40781057057057046,
               -0.4080132246590756
            ],
            [
               -0.40500805805805795,
               -0.4044828590400919
            ],
            [
               -0.40220554554554544,
               -0.40097942996028996
            ],
            [
               -0.39940303303303293,
               -0.3977864368127451
            ],
            [
               -0.3966005205205205,
               -0.39510613987569215
            ],
            [
               -0.3937980080080079,
               -0.3929996334979064
            ],
            [
               -0.3909954954954955,
               -0.3913697777539478
            ],
            [
               -0.3881929829829829,
               -0.3899937628433962
            ],
            [
               -0.3853904704704705,
               -0.38859568851220844
            ],
            [
               -0.38258795795795786,
               -0.3869359928713895
            ],
            [
               -0.37978544544544546,
               -0.3848885353967095
            ],
            [
               -0.37698293293293283,
               -0.38247981634164224
            ],
            [
               -0.37418042042042043,
               -0.3798771127090866
            ],
            [
               -0.3713779079079078,
               -0.3773291950656347
            ],
            [
               -0.3685753953953954,
               -0.3750791212354933
            ],
            [
               -0.3657728828828828,
               -0.3732780445910712
            ],
            [
               -0.3629703703703704,
               -0.3719288063936909
            ],
            [
               -0.36016785785785776,
               -0.37087830669378347
            ],
            [
               -0.35736534534534536,
               -0.36986150586620486
            ],
            [
               -0.35456283283283274,
               -0.36858278725382204
            ],
            [
               -0.35176032032032034,
               -0.3668080310908652
            ],
            [
               -0.3489578078078077,
               -0.3644372351290636
            ],
            [
               -0.3461552952952953,
               -0.36153401204992625
            ],
            [
               -0.3433527827827827,
               -0.35830258910344354
            ],
            [
               -0.3405502702702703,
               -0.35502023104220587
            ],
            [
               -0.33774775775775767,
               -0.35194754002977463
            ],
            [
               -0.33494524524524527,
               -0.34924606860650004
            ],
            [
               -0.33214273273273265,
               -0.34692989393336254
            ],
            [
               -0.32934022022022025,
               -0.34486630032406146
            ],
            [
               -0.3265377077077076,
               -0.3428244367699454
            ],
            [
               -0.323735195195195,
               -0.3405552095687075
            ],
            [
               -0.3209326826826826,
               -0.3378758635072557
            ],
            [
               -0.31813017017017,
               -0.3347317961735152
            ],
            [
               -0.3153276576576576,
               -0.3312162202059025
            ],
            [
               -0.31252514514514496,
               -0.32754244613749056
            ],
            [
               -0.30972263263263256,
               -0.3239789780992311
            ],
            [
               -0.30692012012011993,
               -0.32076919624193406
            ],
            [
               -0.30411760760760753,
               -0.31806147731905265
            ],
            [
               -0.3013150950950949,
               -0.3158711241884628
            ],
            [
               -0.2985125825825825,
               -0.31408425883333085
            ],
            [
               -0.2957100700700699,
               -0.3124998709105566
            ],
            [
               -0.2929075575575575,
               -0.31089424289836826
            ],
            [
               -0.29010504504504486,
               -0.3090858593648096
            ],
            [
               -0.28730253253253246,
               -0.30698037660610356
            ],
            [
               -0.28450002002001984,
               -0.30458336854493306
            ],
            [
               -0.28169750750750744,
               -0.30198024862063994
            ],
            [
               -0.2788949949949948,
               -0.29929381565955343
            ],
            [
               -0.2760924824824824,
               -0.296636531193794
            ],
            [
               -0.2732899699699698,
               -0.29407485681677303
            ],
            [
               -0.2704874574574574,
               -0.29161705711182734
            ],
            [
               -0.26768494494494477,
               -0.28922624689137777
            ],
            [
               -0.26488243243243237,
               -0.2868507777555305
            ],
            [
               -0.26207991991991975,
               -0.284457839851712
            ],
            [
               -0.25927740740740735,
               -0.28205554999112503
            ],
            [
               -0.2564748948948947,
               -0.2796938584030809
            ],
            [
               -0.2536723823823823,
               -0.2774433216013273
            ],
            [
               -0.2508698698698697,
               -0.2753598495452296
            ],
            [
               -0.2480673573573573,
               -0.2734495481522256
            ],
            [
               -0.24526484484484468,
               -0.2716484866092617
            ],
            [
               -0.24246233233233228,
               -0.26982730307627645
            ],
            [
               -0.23965981981981965,
               -0.26782174274583537
            ],
            [
               -0.23685730730730725,
               -0.2654806390976459
            ],
            [
               -0.23405479479479463,
               -0.262715945050894
            ],
            [
               -0.23125228228228223,
               -0.2595377225368259
            ],
            [
               -0.2284497697697696,
               -0.25606122706794204
            ],
            [
               -0.2256472572572572,
               -0.25248203492229043
            ],
            [
               -0.22284474474474458,
               -0.2490256092653675
            ],
            [
               -0.22004223223223218,
               -0.24588625459857316
            ],
            [
               -0.21723971971971956,
               -0.24317415741098974
            ],
            [
               -0.21443720720720716,
               -0.24088686234016582
            ],
            [
               -0.21163469469469454,
               -0.238913845631069
            ],
            [
               -0.20883218218218214,
               -0.23707236366835827
            ],
            [
               -0.2060296696696695,
               -0.23516293259722165
            ],
            [
               -0.2032271571571571,
               -0.23302684294891685
            ],
            [
               -0.2004246446446445,
               -0.23058791888648006
            ],
            [
               -0.1976221321321321,
               -0.22786625485550638
            ],
            [
               -0.19481961961961947,
               -0.22496098126848246
            ],
            [
               -0.19201710710710707,
               -0.22200909732587953
            ],
            [
               -0.18921459459459444,
               -0.21913479286895227
            ],
            [
               -0.18641208208208204,
               -0.2164061368736815
            ],
            [
               -0.18360956956956942,
               -0.21381290248742257
            ],
            [
               -0.18080705705705702,
               -0.2112718436041352
            ],
            [
               -0.1780045445445444,
               -0.20865654251751697
            ],
            [
               -0.175202032032032,
               -0.20584109721929178
            ],
            [
               -0.17239951951951937,
               -0.20274293027221968
            ],
            [
               -0.16959700700700697,
               -0.19935101358463397
            ],
            [
               -0.16679449449449435,
               -0.19573123779627116
            ],
            [
               -0.16399198198198195,
               -0.19200848441141394
            ],
            [
               -0.16118946946946933,
               -0.18833244943946265
            ],
            [
               -0.15838695695695693,
               -0.18483893452442762
            ],
            [
               -0.1555844444444443,
               -0.18161876616722183
            ],
            [
               -0.1527819319319319,
               -0.17870284520886415
            ],
            [
               -0.14997941941941928,
               -0.1760655991584013
            ],
            [
               -0.14717690690690688,
               -0.17364266010369622
            ],
            [
               -0.14437439439439426,
               -0.17135423017287588
            ],
            [
               -0.14157188188188186,
               -0.1691247726480642
            ],
            [
               -0.13876936936936923,
               -0.1668924741170585
            ],
            [
               -0.13596685685685683,
               -0.164607105428201
            ],
            [
               -0.1331643443443442,
               -0.16222035000021506
            ],
            [
               -0.1303618318318318,
               -0.15967618569868391
            ],
            [
               -0.1275593193193192,
               -0.15690906951003736
            ],
            [
               -0.12475680680680679,
               -0.15385434235143147
            ],
            [
               -0.12195429429429416,
               -0.15046966735784306
            ],
            [
               -0.11915178178178176,
               -0.1467605971926189
            ],
            [
               -0.11634926926926914,
               -0.14279984807615176
            ],
            [
               -0.11354675675675674,
               -0.1387301506338734
            ],
            [
               -0.11074424424424412,
               -0.13474492552020062
            ],
            [
               -0.10794173173173172,
               -0.13104826236698097
            ],
            [
               -0.1051392192192191,
               -0.12780338502223199
            ],
            [
               -0.10233670670670669,
               -0.12508422561364063
            ],
            [
               -0.09953419419419407,
               -0.12284575659026353
            ],
            [
               -0.09673168168168167,
               -0.12092457504552506
            ],
            [
               -0.09392916916916905,
               -0.1190728567213512
            ],
            [
               -0.09112665665665665,
               -0.11701865651751492
            ],
            [
               -0.08832414414414402,
               -0.11453683529775815
            ],
            [
               -0.08552163163163162,
               -0.11151055894392775
            ],
            [
               -0.082719119119119,
               -0.10796499316134117
            ],
            [
               -0.0799166066066066,
               -0.10406228318101152
            ],
            [
               -0.07711409409409398,
               -0.10005806275615292
            ],
            [
               -0.07431158158158158,
               -0.09623122061910694
            ],
            [
               -0.07150906906906895,
               -0.0928068859644334
            ],
            [
               -0.06870655655655655,
               -0.0898949264928702
            ],
            [
               -0.06590404404404393,
               -0.08746183383813014
            ],
            [
               -0.06310153153153153,
               -0.0853439653874547
            ],
            [
               -0.06029901901901891,
               -0.08329773037492291
            ],
            [
               -0.057496506506506506,
               -0.0810712775626877
            ],
            [
               -0.054693993993993884,
               -0.07847599228230775
            ],
            [
               -0.05189148148148148,
               -0.07543658036597806
            ],
            [
               -0.04908896896896886,
               -0.07200552446498884
            ],
            [
               -0.04628645645645646,
               -0.0683389942677505
            ],
            [
               -0.04348394394394384,
               -0.06464327408618079
            ],
            [
               -0.040681431431431436,
               -0.061109640922291014
            ],
            [
               -0.037878918918918814,
               -0.05785861046574098
            ],
            [
               -0.03507640640640641,
               -0.05491070985718874
            ],
            [
               -0.03227389389389379,
               -0.05219176003710535
            ],
            [
               -0.02947138138138139,
               -0.04956912293251814
            ],
            [
               -0.026668868868868767,
               -0.04690528613478129
            ],
            [
               -0.023866356356356366,
               -0.04410980155125005
            ],
            [
               -0.021063843843843744,
               -0.041171658412016504
            ],
            [
               -0.018261331331331343,
               -0.03816121392723387
            ],
            [
               -0.01545881881881872,
               -0.035201410026980545
            ],
            [
               -0.01265630630630632,
               -0.032418590993978924
            ],
            [
               -0.009853793793793697,
               -0.029890253982971737
            ],
            [
               -0.007051281281281296,
               -0.027608173621423704
            ],
            [
               -0.004248768768768674,
               -0.025470190898974454
            ],
            [
               -0.001446256256256273,
               -0.023304290937219807
            ],
            [
               0.0013562562562563496,
               -0.020917668302909254
            ],
            [
               0.00415876876876875,
               -0.018154963430543652
            ],
            [
               0.006961281281281373,
               -0.01494660798366601
            ],
            [
               0.009763793793793774,
               -0.011331331020789731
            ],
            [
               0.012566306306306396,
               -0.0074453120448643995
            ],
            [
               0.015368818818818797,
               -0.0034814040539123126
            ],
            [
               0.01817133133133142,
               0.0003683583050453909
            ],
            [
               0.02097384384384382,
               0.0039683585705475866
            ],
            [
               0.023776356356356443,
               0.007275282071595612
            ],
            [
               0.026578868868868843,
               0.010343122081201472
            ],
            [
               0.029381381381381466,
               0.013296436446759263
            ],
            [
               0.03218389389389387,
               0.016281449439076695
            ],
            [
               0.03498640640640649,
               0.019411757394527607
            ],
            [
               0.03778891891891911,
               0.022726910250537385
            ],
            [
               0.04059143143143151,
               0.026177566512970374
            ],
            [
               0.043393943943944135,
               0.029641856373302966
            ],
            [
               0.046196456456456536,
               0.032967115799075006
            ],
            [
               0.04899896896896916,
               0.03602278180885289
            ],
            [
               0.05180148148148156,
               0.0387467207136141
            ],
            [
               0.05460399399399418,
               0.0411696845009602
            ],
            [
               0.05740650650650658,
               0.04341003727236545
            ],
            [
               0.060209019019019205,
               0.0456407826255083
            ],
            [
               0.0630115315315316,
               0.04803991024169914
            ],
            [
               0.06581404404404423,
               0.05074020107688776
            ],
            [
               0.06861655655655663,
               0.05379429168313797
            ],
            [
               0.07141906906906925,
               0.05716528201602676
            ],
            [
               0.07422158158158165,
               0.060744492725469446
            ],
            [
               0.07702409409409428,
               0.06438915311360977
            ],
            [
               0.07982660660660668,
               0.0679667899173587
            ],
            [
               0.0826291191191193,
               0.0713917848748586
            ],
            [
               0.0854316316316317,
               0.0746431900272367
            ],
            [
               0.08823414414414432,
               0.07775995071493427
            ],
            [
               0.09103665665665672,
               0.0808175801207144
            ],
            [
               0.09383916916916935,
               0.08389627440479898
            ],
            [
               0.09664168168168175,
               0.08705248102865909
            ],
            [
               0.09944419419419437,
               0.09030353955266125
            ],
            [
               0.10224670670670677,
               0.09362931160349856
            ],
            [
               0.10504921921921939,
               0.09698796374668528
            ],
            [
               0.10785173173173179,
               0.10033781951356226
            ],
            [
               0.11065424424424442,
               0.1036553655123229
            ],
            [
               0.11345675675675682,
               0.1069416592565092
            ],
            [
               0.11625926926926944,
               0.11021460072232116
            ],
            [
               0.11906178178178184,
               0.11349070805857467
            ],
            [
               0.12186429429429446,
               0.11676474180499422
            ],
            [
               0.12466680680680686,
               0.1199968813976626
            ],
            [
               0.12746931931931949,
               0.12311457673637483
            ],
            [
               0.13027183183183189,
               0.1260305866051701
            ],
            [
               0.1330743443443445,
               0.1286721642386353
            ],
            [
               0.1358768568568569,
               0.13101135835858774
            ],
            [
               0.13867936936936953,
               0.1330849470551992
            ],
            [
               0.14148188188188193,
               0.13499532555521943
            ],
            [
               0.14428439439439456,
               0.13688988028298665
            ],
            [
               0.14708690690690696,
               0.13892386939964355
            ],
            [
               0.14988941941941958,
               0.14121792924568857
            ],
            [
               0.15269193193193198,
               0.14382379558054229
            ],
            [
               0.1554944444444446,
               0.14670966964580667
            ],
            [
               0.158296956956957,
               0.14977049841482926
            ],
            [
               0.16109946946946962,
               0.15286033079391534
            ],
            [
               0.16390198198198203,
               0.1558366294080685
            ],
            [
               0.16670449449449465,
               0.15860247689526893
            ],
            [
               0.16950700700700705,
               0.1611333857591986
            ],
            [
               0.17230951951951967,
               0.16348063713831473
            ],
            [
               0.17511203203203207,
               0.16575092828336246
            ],
            [
               0.1779145445445447,
               0.1680698872933381
            ],
            [
               0.1807170570570571,
               0.17054205461557856
            ],
            [
               0.18351956956956972,
               0.17322055882766937
            ],
            [
               0.18632208208208212,
               0.17609582065833712
            ],
            [
               0.18912459459459474,
               0.17910568029863316
            ],
            [
               0.19192710710710714,
               0.18216187374241272
            ],
            [
               0.19472961961961976,
               0.18518242686247796
            ],
            [
               0.19753213213213217,
               0.1881181159681324
            ],
            [
               0.2003346446446448,
               0.1909640282366132
            ],
            [
               0.2031371571571572,
               0.19375325013636327
            ],
            [
               0.2059396696696698,
               0.19653652305149472
            ],
            [
               0.2087421821821822,
               0.19935679696204564
            ],
            [
               0.21154469469469483,
               0.20222914231208625
            ],
            [
               0.21434720720720724,
               0.20513396670868997
            ],
            [
               0.21714971971971986,
               0.2080259687282774
            ],
            [
               0.21995223223223226,
               0.2108549037847594
            ],
            [
               0.22275474474474488,
               0.21358949122373222
            ],
            [
               0.22555725725725728,
               0.21623448151546693
            ],
            [
               0.2283597697697699,
               0.21883353213081272
            ],
            [
               0.2311622822822823,
               0.22145610268928062
            ],
            [
               0.23396479479479493,
               0.22417293197128751
            ],
            [
               0.23676730730730733,
               0.2270293341132947
            ],
            [
               0.23956981981981995,
               0.23002669695997205
            ],
            [
               0.24237233233233235,
               0.2331196639035955
            ],
            [
               0.24517484484484497,
               0.23623056856650393
            ],
            [
               0.24797735735735738,
               0.23927599511175207
            ],
            [
               0.25077986986987,
               0.2421954436291039
            ],
            [
               0.2535823823823824,
               0.2449709560701268
            ],
            [
               0.256384894894895,
               0.2476297754674076
            ],
            [
               0.2591874074074074,
               0.2502285832089184
            ],
            [
               0.26198991991992004,
               0.2528251992335405
            ],
            [
               0.26479243243243245,
               0.25544901476286536
            ],
            [
               0.26759494494494507,
               0.258082656379809
            ],
            [
               0.27039745745745747,
               0.26066374143364
            ],
            [
               0.2731999699699701,
               0.26310819144621367
            ],
            [
               0.2760024824824825,
               0.26534802834827087
            ],
            [
               0.2788049949949951,
               0.26737007963290854
            ],
            [
               0.2816075075075075,
               0.2692401749790456
            ],
            [
               0.28441002002002014,
               0.2711012581777575
            ],
            [
               0.28721253253253254,
               0.2731423469049172
            ],
            [
               0.29001504504504516,
               0.2755456509044726
            ],
            [
               0.29281755755755756,
               0.27842775694342936
            ],
            [
               0.2956200700700702,
               0.28179438653087463
            ],
            [
               0.2984225825825826,
               0.28552522225069277
            ],
            [
               0.3012250950950952,
               0.28939633957689564
            ],
            [
               0.3040276076076076,
               0.2931356694576003
            ],
            [
               0.30683012012012023,
               0.29649569092122313
            ],
            [
               0.30963263263263263,
               0.2993211225103709
            ],
            [
               0.31243514514514525,
               0.3015901532896317
            ],
            [
               0.31523765765765766,
               0.30341573748391737
            ],
            [
               0.3180401701701703,
               0.30500619834395026
            ],
            [
               0.3208426826826827,
               0.3065976706179489
            ],
            [
               0.3236451951951953,
               0.30838027218136294
            ],
            [
               0.3264477077077077,
               0.3104420783615013
            ],
            [
               0.3292502202202203,
               0.3127491012806977
            ],
            [
               0.3320527327327327,
               0.3151674087063749
            ],
            [
               0.33485524524524535,
               0.31751926168869016
            ],
            [
               0.33765775775775775,
               0.31965353361034443
            ],
            [
               0.34046027027027037,
               0.3215056970290165
            ],
            [
               0.34326278278278277,
               0.3231261209367997
            ],
            [
               0.3460652952952954,
               0.32466624281240597
            ],
            [
               0.3488678078078078,
               0.32632676260419774
            ],
            [
               0.3516703203203204,
               0.32828540304862985
            ],
            [
               0.3544728328328328,
               0.3306293749336433
            ],
            [
               0.35727534534534544,
               0.3333167686644906
            ],
            [
               0.36007785785785784,
               0.33618181424000276
            ],
            [
               0.36288037037037046,
               0.33898430518569456
            ],
            [
               0.36568288288288286,
               0.3414883297210828
            ],
            [
               0.3684853953953955,
               0.3435449033834984
            ],
            [
               0.3712879079079079,
               0.34515079076929767
            ],
            [
               0.3740904204204205,
               0.34646267438180234
            ],
            [
               0.3768929329329329,
               0.34775976942283426
            ],
            [
               0.37969544544544553,
               0.34936452581205346
            ],
            [
               0.38249795795795793,
               0.35154483720826246
            ],
            [
               0.38530047047047056,
               0.3544276927508484
            ],
            [
               0.38810298298298296,
               0.35795130305304135
            ],
            [
               0.3909054954954956,
               0.3618712889103789
            ],
            [
               0.393708008008008,
               0.36582015702846554
            ],
            [
               0.3965105205205206,
               0.36940316434113074
            ],
            [
               0.3993130330330332,
               0.37230282060796843
            ],
            [
               0.4021155455455456,
               0.3743619877152272
            ],
            [
               0.40491805805805825,
               0.37562234109470793
            ],
            [
               0.40772057057057065,
               0.37630854672695546
            ],
            [
               0.4105230830830833,
               0.37676452027645013
            ],
            [
               0.4133255955955957,
               0.37736162044828103
            ],
            [
               0.4161281081081083,
               0.37840561814750573
            ],
            [
               0.4189306206206207,
               0.3800679949823052
            ],
            [
               0.4217331331331333,
               0.3823584174494267
            ],
            [
               0.4245356456456457,
               0.38514219586170795
            ],
            [
               0.42733815815815834,
               0.3881933931493856
            ],
            [
               0.43014067067067074,
               0.3912649626713447
            ],
            [
               0.43294318318318337,
               0.39415434844314945
            ],
            [
               0.43574569569569577,
               0.3967467066495086
            ],
            [
               0.4385482082082084,
               0.3990265481748562
            ],
            [
               0.4413507207207208,
               0.40105904156950856
            ],
            [
               0.4441532332332334,
               0.40295107913456096
            ],
            [
               0.4469557457457458,
               0.4048069519366396
            ],
            [
               0.44975825825825844,
               0.40669311397003516
            ],
            [
               0.45256077077077084,
               0.4086217605645349
            ],
            [
               0.45536328328328346,
               0.41055581309972006
            ],
            [
               0.45816579579579586,
               0.4124309043861038
            ],
            [
               0.4609683083083085,
               0.4141852462087096
            ],
            [
               0.4637708208208209,
               0.415786974644335
            ],
            [
               0.4665733333333335,
               0.4172506132811939
            ],
            [
               0.4693758458458459,
               0.4186385433589432
            ],
            [
               0.47217835835835853,
               0.4200481901254586
            ],
            [
               0.47498087087087093,
               0.4215895001233745
            ],
            [
               0.47778338338338355,
               0.42335925306631633
            ],
            [
               0.48058589589589595,
               0.4254186608099147
            ],
            [
               0.4833884084084086,
               0.42777905336359817
            ],
            [
               0.486190920920921,
               0.43039806935996267
            ],
            [
               0.4889934334334336,
               0.4331864407643303
            ],
            [
               0.491795945945946,
               0.436023658940668
            ],
            [
               0.4945984584584586,
               0.4387796220641633
            ],
            [
               0.497400970970971,
               0.4413386344152007
            ],
            [
               0.5002034834834836,
               0.44362168106558436
            ],
            [
               0.503005995995996,
               0.44560274056307786
            ],
            [
               0.5058085085085087,
               0.4473152574524721
            ],
            [
               0.5086110210210211,
               0.4488461123874167
            ],
            [
               0.5114135335335337,
               0.4503166905090716
            ],
            [
               0.5142160460460461,
               0.4518537591221
            ],
            [
               0.5170185585585587,
               0.4535561330959335
            ],
            [
               0.5198210710710711,
               0.4554654767177767
            ],
            [
               0.5226235835835837,
               0.45754998926713164
            ],
            [
               0.5254260960960961,
               0.4597074986264519
            ],
            [
               0.5282286086086088,
               0.4617897882165238
            ],
            [
               0.5310311211211212,
               0.4636438715910456
            ],
            [
               0.5338336336336338,
               0.4651601730254302
            ],
            [
               0.5366361461461462,
               0.4663141185023617
            ],
            [
               0.5394386586586588,
               0.46718794699086597
            ],
            [
               0.5422411711711712,
               0.46796400221571854
            ],
            [
               0.5450436836836838,
               0.46888840652055014
            ],
            [
               0.5478461961961962,
               0.47021273801154034
            ],
            [
               0.5506487087087089,
               0.4721284629483164
            ],
            [
               0.5534512212212213,
               0.47471204770052633
            ],
            [
               0.5562537337337339,
               0.4778966318698295
            ],
            [
               0.5590562462462463,
               0.481479233776527
            ],
            [
               0.5618587587587589,
               0.4851626079794551
            ],
            [
               0.5646612712712713,
               0.4886210271290143
            ],
            [
               0.5674637837837839,
               0.4915724530203612
            ],
            [
               0.5702662962962963,
               0.49383792821736355
            ],
            [
               0.573068808808809,
               0.49537307376801415
            ],
            [
               0.5758713213213213,
               0.49626502249470694
            ],
            [
               0.578673833833834,
               0.4966982550847503
            ],
            [
               0.5814763463463464,
               0.4969014306206692
            ],
            [
               0.584278858858859,
               0.49709175921731225
            ],
            [
               0.5870813713713714,
               0.49743252484963996
            ],
            [
               0.589883883883884,
               0.4980136181790964
            ],
            [
               0.5926863963963964,
               0.4988565463676227
            ],
            [
               0.595488908908909,
               0.49993731445476564
            ],
            [
               0.5982914214214214,
               0.5012155440870062
            ],
            [
               0.6010939339339341,
               0.5026577506839421
            ],
            [
               0.6038964464464465,
               0.5042466891743317
            ],
            [
               0.6066989589589589,
               0.5059753621993233
            ],
            [
               0.6095014714714717,
               0.507831006163656
            ],
            [
               0.6123039839839841,
               0.5097785483365767
            ],
            [
               0.6151064964964965,
               0.5117531106028851
            ],
            [
               0.6179090090090089,
               0.5136671664906141
            ],
            [
               0.6207115215215218,
               0.5154315485073611
            ],
            [
               0.6235140340340342,
               0.5169832155288451
            ],
            [
               0.6263165465465466,
               0.5183090654953407
            ],
            [
               0.629119059059059,
               0.5194556605692169
            ],
            [
               0.6319215715715718,
               0.5205194566617894
            ],
            [
               0.6347240840840842,
               0.5216193142190513
            ],
            [
               0.6375265965965966,
               0.5228600122424282
            ],
            [
               0.640329109109109,
               0.5242994776736478
            ],
            [
               0.6431316216216219,
               0.5259317846100067
            ],
            [
               0.6459341341341343,
               0.5276926851881114
            ],
            [
               0.6487366466466467,
               0.5294862884971434
            ],
            [
               0.651539159159159,
               0.5312234569011278
            ],
            [
               0.6543416716716719,
               0.532857599120615
            ],
            [
               0.6571441841841843,
               0.5344038268093754
            ],
            [
               0.6599466966966967,
               0.5359330828241446
            ],
            [
               0.6627492092092091,
               0.5375420228820682
            ],
            [
               0.665551721721722,
               0.5393088961370945
            ],
            [
               0.6683542342342343,
               0.5412518927425857
            ],
            [
               0.6711567467467467,
               0.5433068748265603
            ],
            [
               0.6739592592592591,
               0.5453355306709363
            ],
            [
               0.676761771771772,
               0.5471645283085956
            ],
            [
               0.6795642842842844,
               0.5486447113236494
            ],
            [
               0.6823667967967968,
               0.5497108953498389
            ],
            [
               0.6851693093093092,
               0.550420660111743
            ],
            [
               0.687971821821822,
               0.5509558988031411
            ],
            [
               0.6907743343343344,
               0.5515823963114712
            ],
            [
               0.6935768468468468,
               0.552576733824172
            ],
            [
               0.6963793593593592,
               0.5541416574523649
            ],
            [
               0.6991818718718721,
               0.5563365126703125
            ],
            [
               0.7019843843843845,
               0.5590462295615353
            ],
            [
               0.7047868968968969,
               0.5620012662589384
            ],
            [
               0.7075894094094093,
               0.5648452205176123
            ],
            [
               0.7103919219219221,
               0.5672315221148434
            ],
            [
               0.7131944344344345,
               0.568920774368594
            ],
            [
               0.7159969469469469,
               0.5698493049107276
            ],
            [
               0.7187994594594593,
               0.5701478519578471
            ],
            [
               0.7216019719719722,
               0.5701045069528319
            ],
            [
               0.7244044844844846,
               0.5700832256811275
            ],
            [
               0.727206996996997,
               0.5704228683598154
            ],
            [
               0.7300095095095094,
               0.5713474223591493
            ],
            [
               0.7328120220220222,
               0.5729139855951484
            ],
            [
               0.7356145345345346,
               0.5750126377211378
            ],
            [
               0.738417047047047,
               0.5774156348445977
            ],
            [
               0.7412195595595594,
               0.579857922324214
            ],
            [
               0.7440220720720723,
               0.5821217788767312
            ],
            [
               0.7468245845845847,
               0.5840983461240681
            ],
            [
               0.7496270970970971,
               0.5858076448147048
            ],
            [
               0.7524296096096099,
               0.5873732538003201
            ],
            [
               0.7552321221221223,
               0.5889631060108254
            ],
            [
               0.7580346346346347,
               0.5907186950628234
            ],
            [
               0.7608371471471471,
               0.5926978712881243
            ],
            [
               0.76363965965966,
               0.5948506112767489
            ],
            [
               0.7664421721721724,
               0.5970349248276396
            ],
            [
               0.7692446846846848,
               0.5990658155738671
            ],
            [
               0.7720471971971972,
               0.6007789179293446
            ],
            [
               0.77484970970971,
               0.6020859233321861
            ],
            [
               0.7776522222222224,
               0.6030025566583763
            ],
            [
               0.7804547347347348,
               0.6036401597410638
            ],
            [
               0.7832572472472472,
               0.6041650787414057
            ],
            [
               0.7860597597597601,
               0.6047413189618865
            ],
            [
               0.7888622722722725,
               0.6054773764068379
            ],
            [
               0.7916647847847849,
               0.6063959831788825
            ],
            [
               0.7944672972972973,
               0.6074366680863681
            ],
            [
               0.7972698098098101,
               0.6084888539670574
            ],
            [
               0.8000723223223225,
               0.6094421493449595
            ],
            [
               0.8028748348348349,
               0.6102345281967305
            ],
            [
               0.8056773473473473,
               0.6108803078231497
            ],
            [
               0.8084798598598602,
               0.611467678166181
            ],
            [
               0.8112823723723726,
               0.6121270475643468
            ],
            [
               0.814084884884885,
               0.6129823806653887
            ],
            [
               0.8168873973973974,
               0.6141039985926561
            ],
            [
               0.8196899099099102,
               0.6154806931761958
            ],
            [
               0.8224924224224226,
               0.6170217340083821
            ],
            [
               0.825294934934935,
               0.6185881330395971
            ],
            [
               0.8280974474474474,
               0.6200415490168905
            ],
            [
               0.8308999599599602,
               0.6212925603038224
            ],
            [
               0.8337024724724726,
               0.622330217343589
            ],
            [
               0.836504984984985,
               0.6232217852718858
            ],
            [
               0.8393074974974974,
               0.624082839984075
            ],
            [
               0.8421100100100103,
               0.6250292041354735
            ],
            [
               0.8449125225225227,
               0.6261293324059024
            ],
            [
               0.8477150350350351,
               0.6273759071124041
            ],
            [
               0.8505175475475475,
               0.6286883743169086
            ],
            [
               0.8533200600600603,
               0.629946416961397
            ],
            [
               0.8561225725725727,
               0.631042236221272
            ],
            [
               0.8589250850850851,
               0.6319315793598144
            ],
            [
               0.8617275975975975,
               0.6326628715617275
            ],
            [
               0.8645301101101104,
               0.6333710983572802
            ],
            [
               0.8673326226226228,
               0.6342358424300125
            ],
            [
               0.8701351351351352,
               0.6354165710113211
            ],
            [
               0.8729376476476476,
               0.6369878309024731
            ],
            [
               0.8757401601601604,
               0.6388986819765112
            ],
            [
               0.8785426726726728,
               0.6409734709114954
            ],
            [
               0.8813451851851852,
               0.6429571167537225
            ],
            [
               0.8841476976976976,
               0.6445921924458876
            ],
            [
               0.8869502102102105,
               0.6457029048877083
            ],
            [
               0.8897527227227229,
               0.646257169750736
            ],
            [
               0.8925552352352353,
               0.6463841307564955
            ],
            [
               0.8953577477477477,
               0.6463389373382777
            ],
            [
               0.8981602602602605,
               0.6464245797181601
            ],
            [
               0.9009627727727729,
               0.64689585520052
            ],
            [
               0.9037652852852853,
               0.6478776010874743
            ],
            [
               0.9065677977977977,
               0.6493253879612403
            ],
            [
               0.9093703103103106,
               0.6510429303812282
            ],
            [
               0.912172822822823,
               0.6527511186714288
            ],
            [
               0.9149753353353354,
               0.6541854511929217
            ],
            [
               0.9177778478478478,
               0.6551881800671752
            ],
            [
               0.9205803603603606,
               0.6557626052369572
            ],
            [
               0.923382872872873,
               0.6560696235203825
            ],
            [
               0.9261853853853854,
               0.6563667382441127
            ],
            [
               0.9289878978978978,
               0.6569103773686182
            ],
            [
               0.9317904104104107,
               0.6578562482969252
            ],
            [
               0.9345929229229231,
               0.6591944118964195
            ],
            [
               0.9373954354354355,
               0.6607446566533581
            ],
            [
               0.9401979479479479,
               0.6622170360089634
            ],
            [
               0.9430004604604607,
               0.6633190563262619
            ],
            [
               0.9458029729729731,
               0.6638731281812531
            ],
            [
               0.9486054854854855,
               0.6639020629914152
            ],
            [
               0.9514079979979979,
               0.6636491935251216
            ],
            [
               0.9542105105105108,
               0.6635207007357649
            ],
            [
               0.9570130230230232,
               0.6639641791134363
            ],
            [
               0.9598155355355356,
               0.6653204527954049
            ],
            [
               0.962618048048048,
               0.6676970979203576
            ],
            [
               0.9654205605605608,
               0.6709076191231871
            ],
            [
               0.9682230730730732,
               0.6745006440111376
            ],
            [
               0.9710255855855856,
               0.6778748734991467
            ],
            [
               0.973828098098098,
               0.680447157739585
            ],
            [
               0.9766306106106108,
               0.6818224624416447
            ],
            [
               0.9794331231231233,
               0.6819121505953161
            ],
            [
               0.9822356356356357,
               0.6809621586186909
            ],
            [
               0.985038148148148,
               0.6794807101407605
            ],
            [
               0.9878406606606609,
               0.678087200173713
            ],
            [
               0.9906431731731733,
               0.6773293326624907
            ],
            [
               0.9934456856856857,
               0.6775260331179118
            ],
            [
               0.9962481981981981,
               0.6786854663373134
            ],
            [
               0.9990507107107109,
               0.6805231775139982
            ],
            [
               1.0018532232232233,
               0.682572822496001
            ],
            [
               1.0046557357357357,
               0.6843518401115027
            ],
            [
               1.0074582482482481,
               0.6855266960635551
            ],
            [
               1.010260760760761,
               0.6860228920787115
            ],
            [
               1.0130632732732734,
               0.6860436394587623
            ],
            [
               1.0158657857857858,
               0.6859917661379527
            ],
            [
               1.0186682982982982,
               0.6863218834991112
            ],
            [
               1.021470810810811,
               0.6873732829811776
            ],
            [
               1.0242733233233234,
               0.6892406382930316
            ],
            [
               1.0270758358358358,
               0.6917271245057988
            ],
            [
               1.0298783483483482,
               0.6943971448319706
            ],
            [
               1.032680860860861,
               0.6967125769660771
            ],
            [
               1.0354833733733735,
               0.6982083663697147
            ],
            [
               1.0382858858858859,
               0.6986497334061537
            ],
            [
               1.0410883983983983,
               0.6981187316428163
            ],
            [
               1.0438909109109111,
               0.6970005948106104
            ],
            [
               1.0466934234234235,
               0.6958727504672302
            ],
            [
               1.049495935935936,
               0.6953308905285516
            ],
            [
               1.0522984484484483,
               0.6958067741445781
            ],
            [
               1.0551009609609612,
               0.6974349685142194
            ],
            [
               1.0579034734734736,
               0.7000098661807226
            ],
            [
               1.060705985985986,
               0.7030454375878856
            ],
            [
               1.0635084984984984,
               0.7059178352555153
            ],
            [
               1.0663110110110112,
               0.7080456612237436
            ],
            [
               1.0691135235235236,
               0.7090524161850666
            ],
            [
               1.071916036036036,
               0.7088632412750218
            ],
            [
               1.0747185485485484,
               0.7077104925631286
            ],
            [
               1.0775210610610613,
               0.7060521484083815
            ],
            [
               1.0803235735735737,
               0.7044337056147345
            ],
            [
               1.083126086086086,
               0.703339540531114
            ],
            [
               1.0859285985985985,
               0.7030792723730868
            ],
            [
               1.0887311111111113,
               0.703739489409243
            ],
            [
               1.0915336236236237,
               0.7052072034998971
            ],
            [
               1.0943361361361361,
               0.7072472051051282
            ],
            [
               1.0971386486486485,
               0.7095993678091492
            ],
            [
               1.0999411611611614,
               0.7120589779286277
            ],
            [
               1.1027436736736738,
               0.714513583862669
            ],
            [
               1.1055461861861862,
               0.7169291647794009
            ],
            [
               1.1083486986986986,
               0.7192991034942515
            ],
            [
               1.1111512112112114,
               0.7215837762955299
            ],
            [
               1.1139537237237238,
               0.723671362202666
            ],
            [
               1.1167562362362362,
               0.7253809265602367
            ],
            [
               1.119558748748749,
               0.7265107575922007
            ],
            [
               1.1223612612612615,
               0.7269153100324717
            ],
            [
               1.1251637737737739,
               0.7265805169303357
            ],
            [
               1.1279662862862863,
               0.725665063866584
            ],
            [
               1.130768798798799,
               0.7244856894127183
            ],
            [
               1.1335713113113115,
               0.7234442101478169
            ],
            [
               1.136373823823824,
               0.7229158032165413
            ],
            [
               1.1391763363363363,
               0.7231341185068263
            ],
            [
               1.1419788488488491,
               0.7241128786691005
            ],
            [
               1.1447813613613615,
               0.7256337006388722
            ],
            [
               1.147583873873874,
               0.7273088229872868
            ],
            [
               1.1503863863863864,
               0.7287021882438265
            ],
            [
               1.1531888988988992,
               0.7294715629890132
            ],
            [
               1.1559914114114116,
               0.7294854648426565
            ],
            [
               1.158793923923924,
               0.7288751139466401
            ],
            [
               1.1615964364364364,
               0.728001762289713
            ],
            [
               1.1643989489489492,
               0.7273471738471875
            ],
            [
               1.1672014614614616,
               0.7273606892391205
            ],
            [
               1.170003973973974,
               0.7283115550159764
            ],
            [
               1.1728064864864864,
               0.7301947021739343
            ],
            [
               1.1756089989989993,
               0.7327217726624102
            ],
            [
               1.1784115115115117,
               0.7354020700313277
            ],
            [
               1.181214024024024,
               0.7376890446373208
            ],
            [
               1.1840165365365365,
               0.7391464503799423
            ],
            [
               1.1868190490490493,
               0.7395815392684719
            ],
            [
               1.1896215615615617,
               0.7391029043675941
            ],
            [
               1.1924240740740741,
               0.7380845707098904
            ],
            [
               1.1952265865865865,
               0.7370478841460066
            ],
            [
               1.1980290990990994,
               0.7364989275832894
            ],
            [
               1.2008316116116118,
               0.7367731256574652
            ],
            [
               1.2036341241241242,
               0.7379359385204296
            ],
            [
               1.2064366366366366,
               0.739770114953503
            ],
            [
               1.2092391491491494,
               0.7418519855377437
            ],
            [
               1.2120416616616618,
               0.7436908818165493
            ],
            [
               1.2148441741741742,
               0.7448861388435581
            ],
            [
               1.2176466866866866,
               0.7452514714262912
            ],
            [
               1.2204491991991995,
               0.7448680498211151
            ],
            [
               1.2232517117117119,
               0.7440513009202006
            ],
            [
               1.2260542242242243,
               0.7432444193304053
            ],
            [
               1.2288567367367367,
               0.7428746646202675
            ],
            [
               1.2316592492492495,
               0.7432194031161448
            ],
            [
               1.234461761761762,
               0.7443243177161287
            ],
            [
               1.2372642742742743,
               0.745998136266562
            ],
            [
               1.2400667867867867,
               0.7478828472940482
            ],
            [
               1.2428692992992996,
               0.749574118275522
            ],
            [
               1.245671811811812,
               0.7507513390932068
            ],
            [
               1.2484743243243244,
               0.7512750694786332
            ],
            [
               1.2512768368368368,
               0.751221773503937
            ],
            [
               1.2540793493493496,
               0.7508471882727696
            ],
            [
               1.256881861861862,
               0.7504931910612562
            ],
            [
               1.2596843743743744,
               0.7504708548189241
            ],
            [
               1.2624868868868868,
               0.7509588852909681
            ],
            [
               1.2652893993993997,
               0.75195007707255
            ],
            [
               1.268091911911912,
               0.7532614140607865
            ],
            [
               1.2708944244244245,
               0.7546019216781295
            ],
            [
               1.2736969369369369,
               0.7556735859840413
            ],
            [
               1.2764994494494497,
               0.7562706818318581
            ],
            [
               1.279301961961962,
               0.7563446835403642
            ],
            [
               1.2821044744744745,
               0.7560145598434738
            ],
            [
               1.284906986986987,
               0.7555211402288038
            ],
            [
               1.2877094994994998,
               0.7551429193348556
            ],
            [
               1.2905120120120122,
               0.7551029477727096
            ],
            [
               1.2933145245245246,
               0.7554984572070607
            ],
            [
               1.296117037037037,
               0.7562762224097015
            ],
            [
               1.2989195495495498,
               0.7572605500914615
            ],
            [
               1.3017220620620622,
               0.7582227703284079
            ],
            [
               1.3045245745745746,
               0.7589672449423595
            ],
            [
               1.307327087087087,
               0.7594037292036442
            ],
            [
               1.3101295995995998,
               0.7595809826539826
            ],
            [
               1.3129321121121122,
               0.759669959592834
            ],
            [
               1.3157346246246246,
               0.7599021320346537
            ],
            [
               1.318537137137137,
               0.7604837568866052
            ],
            [
               1.32133964964965,
               0.7615151829593185
            ],
            [
               1.3241421621621623,
               0.7629429447431095
            ],
            [
               1.3269446746746747,
               0.7645619195841564
            ],
            [
               1.329747187187187,
               0.7660686854112766
            ],
            [
               1.3325496996997,
               0.7671506357918052
            ],
            [
               1.3353522122122123,
               0.767583687226564
            ],
            [
               1.3381547247247247,
               0.7673082355542289
            ],
            [
               1.3409572372372371,
               0.7664593239235375
            ],
            [
               1.34375974974975,
               0.7653407312799221
            ],
            [
               1.3465622622622624,
               0.7643495567707019
            ],
            [
               1.3493647747747748,
               0.7638726578915573
            ],
            [
               1.3521672872872872,
               0.7641845398454694
            ],
            [
               1.3549697997998,
               0.7653756254311075
            ],
            [
               1.3577723123123124,
               0.7673306493861121
            ],
            [
               1.3605748248248248,
               0.7697621616613952
            ],
            [
               1.3633773373373372,
               0.7722883135872773
            ],
            [
               1.36617984984985,
               0.7745319265051751
            ],
            [
               1.3689823623623625,
               0.7762127452014647
            ],
            [
               1.3717848748748749,
               0.7772079746117979
            ],
            [
               1.3745873873873873,
               0.7775664084782157
            ],
            [
               1.3773898998999001,
               0.7774753948497692
            ],
            [
               1.3801924124124125,
               0.7771933118997862
            ],
            [
               1.382994924924925,
               0.7769692642183206
            ],
            [
               1.3857974374374373,
               0.7769739490710383
            ],
            [
               1.3885999499499502,
               0.7772607939434224
            ],
            [
               1.3914024624624626,
               0.7777663356070552
            ],
            [
               1.394204974974975,
               0.7783466581825027
            ],
            [
               1.3970074874874874,
               0.7788362157758391
            ],
            [
               1.39981,
               0.7791095317864976
            ]
         ]
      },
      {
         "data": [
            [
               1.39991,
               0.7779048918255522
            ],
            [
               1.3971074774774772,
               0.7774515275217035
            ],
            [
               1.3943049549549547,
               0.7772363678537357
            ],
            [
               1.391502432432432,
               0.7771821349612027
            ],
            [
               1.3886999099099095,
               0.7771771011381285
            ],
            [
               1.385897387387387,
               0.7771149544074161
            ],
            [
               1.3830948648648644,
               0.7769222998974887
            ],
            [
               1.3802923423423419,
               0.7765665130882378
            ],
            [
               1.3774898198198193,
               0.7760456739095194
            ],
            [
               1.3746872972972968,
               0.7753694616780409
            ],
            [
               1.3718847747747747,
               0.7745425008466846
            ],
            [
               1.369082252252252,
               0.7735590416623428
            ],
            [
               1.3662797297297296,
               0.7724115100839466
            ],
            [
               1.363477207207207,
               0.771108285019728
            ],
            [
               1.3606746846846844,
               0.7696911829951734
            ],
            [
               1.3578721621621619,
               0.768242612208224
            ],
            [
               1.3550696396396393,
               0.7668763923071968
            ],
            [
               1.3522671171171168,
               0.7657131109686992
            ],
            [
               1.3494645945945942,
               0.7648477147370285
            ],
            [
               1.3466620720720717,
               0.7643209337115318
            ],
            [
               1.3438595495495491,
               0.7641054258863664
            ],
            [
               1.3410570270270266,
               0.7641123782981194
            ],
            [
               1.338254504504504,
               0.764216707707104
            ],
            [
               1.335451981981982,
               0.7642919711193901
            ],
            [
               1.3326494594594593,
               0.7642424521142459
            ],
            [
               1.3298469369369368,
               0.7640211405592576
            ],
            [
               1.3270444144144142,
               0.7636280387124952
            ],
            [
               1.3242418918918917,
               0.7630911766114201
            ],
            [
               1.3214393693693691,
               0.762439736645971
            ],
            [
               1.3186368468468466,
               0.7616819112713507
            ],
            [
               1.315834324324324,
               0.7607981432876643
            ],
            [
               1.3130318018018015,
               0.7597538699899837
            ],
            [
               1.310229279279279,
               0.758527307752938
            ],
            [
               1.3074267567567563,
               0.7571405890365797
            ],
            [
               1.3046242342342338,
               0.75567971746533
            ],
            [
               1.3018217117117112,
               0.754291756449631
            ],
            [
               1.2990191891891887,
               0.7531556142388391
            ],
            [
               1.2962166666666666,
               0.7524329398810423
            ],
            [
               1.293414144144144,
               0.7522142082928793
            ],
            [
               1.2906116216216215,
               0.7524786684486677
            ],
            [
               1.287809099099099,
               0.7530837875401541
            ],
            [
               1.2850065765765764,
               0.7537908807336613
            ],
            [
               1.2822040540540538,
               0.754321720579938
            ],
            [
               1.2794015315315312,
               0.7544302160407348
            ],
            [
               1.2765990090090087,
               0.7539675871762992
            ],
            [
               1.2737964864864861,
               0.7529209779432153
            ],
            [
               1.2709939639639636,
               0.7514137651233299
            ],
            [
               1.268191441441441,
               0.7496681307986577
            ],
            [
               1.2653889189189185,
               0.7479425226541512
            ],
            [
               1.262586396396396,
               0.7464642609290144
            ],
            [
               1.2597838738738734,
               0.7453781695668102
            ],
            [
               1.2569813513513513,
               0.7447256270620743
            ],
            [
               1.2541788288288287,
               0.7444572938235123
            ],
            [
               1.2513763063063061,
               0.7444710501463185
            ],
            [
               1.2485737837837836,
               0.7446585807155646
            ],
            [
               1.245771261261261,
               0.7449423770458534
            ],
            [
               1.2429687387387385,
               0.7452900945005008
            ],
            [
               1.240166216216216,
               0.7457030600171721
            ],
            [
               1.2373636936936934,
               0.7461864315275308
            ],
            [
               1.2345611711711708,
               0.7467159482011507
            ],
            [
               1.2317586486486483,
               0.7472175493156243
            ],
            [
               1.2289561261261257,
               0.7475708862351795
            ],
            [
               1.2261536036036031,
               0.747637937985582
            ],
            [
               1.2233510810810806,
               0.7473073580217113
            ],
            [
               1.2205485585585585,
               0.7465379528392628
            ],
            [
               1.217746036036036,
               0.7453837199404485
            ],
            [
               1.2149435135135134,
               0.7439887143717394
            ],
            [
               1.2121409909909908,
               0.7425506519399041
            ],
            [
               1.2093384684684683,
               0.7412637192986766
            ],
            [
               1.2065359459459457,
               0.740259240554165
            ],
            [
               1.2037334234234232,
               0.739564510555313
            ],
            [
               1.2009309009009006,
               0.7390944637571804
            ],
            [
               1.198128378378378,
               0.738679798292885
            ],
            [
               1.1953258558558555,
               0.738122623765739
            ],
            [
               1.192523333333333,
               0.7372611527140334
            ],
            [
               1.1897208108108104,
               0.7360218659316538
            ],
            [
               1.1869182882882878,
               0.7344420856694858
            ],
            [
               1.1841157657657653,
               0.7326563732772258
            ],
            [
               1.1813132432432432,
               0.7308528432208985
            ],
            [
               1.1785107207207206,
               0.7292157746359125
            ],
            [
               1.175708198198198,
               0.7278751059409898
            ],
            [
               1.1729056756756755,
               0.7268800539884639
            ],
            [
               1.170103153153153,
               0.7262045154644958
            ],
            [
               1.1673006306306304,
               0.7257796850339107
            ],
            [
               1.1644981081081078,
               0.7255390289866197
            ],
            [
               1.1616955855855853,
               0.7254562341086872
            ],
            [
               1.1588930630630627,
               0.7255597151329229
            ],
            [
               1.1560905405405402,
               0.725916631754024
            ],
            [
               1.1532880180180176,
               0.7265916564699526
            ],
            [
               1.150485495495495,
               0.7275963330775741
            ],
            [
               1.1476829729729725,
               0.7288497209504634
            ],
            [
               1.14488045045045,
               0.7301681459774638
            ],
            [
               1.1420779279279278,
               0.7312921122334588
            ],
            [
               1.1392754054054053,
               0.7319451615207684
            ],
            [
               1.1364728828828827,
               0.731907446613552
            ],
            [
               1.1336703603603602,
               0.7310804027192594
            ],
            [
               1.1308678378378376,
               0.7295206112721355
            ],
            [
               1.128065315315315,
               0.7274303545355674
            ],
            [
               1.1252627927927925,
               0.7251063277891616
            ],
            [
               1.12246027027027,
               0.7228617327994116
            ],
            [
               1.1196577477477474,
               0.7209457803139858
            ],
            [
               1.1168552252252248,
               0.7194854398340289
            ],
            [
               1.1140527027027023,
               0.7184668151825515
            ],
            [
               1.1112501801801797,
               0.7177603670009709
            ],
            [
               1.1084476576576572,
               0.7171798552732085
            ],
            [
               1.105645135135135,
               0.7165541953691412
            ],
            [
               1.1028426126126125,
               0.7157879368423372
            ],
            [
               1.10004009009009,
               0.714890787443961
            ],
            [
               1.0972375675675674,
               0.7139677015066626
            ],
            [
               1.0944350450450449,
               0.7131745953158879
            ],
            [
               1.0916325225225223,
               0.7126560954266266
            ],
            [
               1.0888299999999997,
               0.7124871303453195
            ],
            [
               1.0860274774774772,
               0.7126380629707161
            ],
            [
               1.0832249549549546,
               0.7129744714314392
            ],
            [
               1.080422432432432,
               0.713290812717112
            ],
            [
               1.0776199099099095,
               0.7133661977962231
            ],
            [
               1.074817387387387,
               0.7130240033844055
            ],
            [
               1.0720148648648644,
               0.7121769387232197
            ],
            [
               1.0692123423423419,
               0.7108450760727372
            ],
            [
               1.0664098198198197,
               0.709143825800441
            ],
            [
               1.0636072972972972,
               0.7072484292712091
            ],
            [
               1.0608047747747746,
               0.705348025598991
            ],
            [
               1.058002252252252,
               0.7036038381178296
            ],
            [
               1.0551997297297295,
               0.702122545337521
            ],
            [
               1.052397207207207,
               0.7009492147086485
            ],
            [
               1.0495946846846844,
               0.700077014418258
            ],
            [
               1.0467921621621619,
               0.699465897144586
            ],
            [
               1.0439896396396393,
               0.6990611261858066
            ],
            [
               1.0411871171171168,
               0.6988048963383997
            ],
            [
               1.0383845945945942,
               0.6986389808555808
            ],
            [
               1.0355820720720716,
               0.6985011473750804
            ],
            [
               1.032779549549549,
               0.6983210132440976
            ],
            [
               1.0299770270270265,
               0.6980209704431779
            ],
            [
               1.0271745045045044,
               0.697525020885406
            ],
            [
               1.0243719819819819,
               0.6967741777817054
            ],
            [
               1.0215694594594593,
               0.6957433862284863
            ],
            [
               1.0187669369369368,
               0.6944533086786864
            ],
            [
               1.0159644144144142,
               0.6929715069560616
            ],
            [
               1.0131618918918917,
               0.6914010627469975
            ],
            [
               1.010359369369369,
               0.6898591030960355
            ],
            [
               1.0075568468468465,
               0.6884512841768289
            ],
            [
               1.004754324324324,
               0.6872496572825046
            ],
            [
               1.0019518018018014,
               0.6862800321231608
            ],
            [
               0.9991492792792789,
               0.6855215679357993
            ],
            [
               0.9963467567567563,
               0.6849172484606465
            ],
            [
               0.9935442342342338,
               0.6843907078510658
            ],
            [
               0.9907417117117117,
               0.6838636887282041
            ],
            [
               0.9879391891891891,
               0.6832694584039327
            ],
            [
               0.9851366666666665,
               0.682560078775126
            ],
            [
               0.982334144144144,
               0.6817082340245417
            ],
            [
               0.9795316216216214,
               0.6807060949408732
            ],
            [
               0.9767290990990989,
               0.6795637489452198
            ],
            [
               0.9739265765765763,
               0.6783082419100781
            ],
            [
               0.9711240540540538,
               0.676982228645955
            ],
            [
               0.9683215315315312,
               0.6756398883849524
            ],
            [
               0.9655190090090087,
               0.6743380847140934
            ],
            [
               0.9627164864864861,
               0.6731228647528817
            ],
            [
               0.9599139639639636,
               0.6720144558739587
            ],
            [
               0.957111441441441,
               0.6709964195484819
            ],
            [
               0.9543089189189184,
               0.670015039608379
            ],
            [
               0.9515063963963963,
               0.6689925625899402
            ],
            [
               0.9487038738738738,
               0.6678530017385493
            ],
            [
               0.9459013513513512,
               0.6665535265962617
            ],
            [
               0.9430988288288287,
               0.665110339811475
            ],
            [
               0.9402963063063061,
               0.663607513920971
            ],
            [
               0.9374937837837836,
               0.6621814629900116
            ],
            [
               0.934691261261261,
               0.6609817302280023
            ],
            [
               0.9318887387387385,
               0.6601180598085219
            ],
            [
               0.9290862162162159,
               0.6596108432317354
            ],
            [
               0.9262836936936933,
               0.6593638649280957
            ],
            [
               0.9234811711711708,
               0.6591732925027862
            ],
            [
               0.9206786486486482,
               0.6587759364391077
            ],
            [
               0.9178761261261257,
               0.6579261781512058
            ],
            [
               0.9150736036036036,
               0.6564792889699942
            ],
            [
               0.912271081081081,
               0.654453625889929
            ],
            [
               0.9094685585585585,
               0.6520480330322389
            ],
            [
               0.9066660360360359,
               0.6496033306634483
            ],
            [
               0.9038635135135134,
               0.6475144981155779
            ],
            [
               0.9010609909909908,
               0.6461173363915769
            ],
            [
               0.8982584684684682,
               0.645584000976791
            ],
            [
               0.8954559459459457,
               0.6458616106422006
            ],
            [
               0.8926534234234231,
               0.6466764000301057
            ],
            [
               0.8898509009009006,
               0.6476057984981435
            ],
            [
               0.887048378378378,
               0.6481987013588466
            ],
            [
               0.8842458558558555,
               0.648107462534476
            ],
            [
               0.8814433333333329,
               0.6471897608382595
            ],
            [
               0.8786408108108104,
               0.645546865879755
            ],
            [
               0.8758382882882882,
               0.6434847381818014
            ],
            [
               0.8730357657657657,
               0.6414095667046182
            ],
            [
               0.8702332432432431,
               0.6396914322553517
            ],
            [
               0.8674307207207206,
               0.6385411736394696
            ],
            [
               0.864628198198198,
               0.6379419995450532
            ],
            [
               0.8618256756756755,
               0.6376596783285602
            ],
            [
               0.8590231531531529,
               0.6373288794324281
            ],
            [
               0.8562206306306304,
               0.636587164219832
            ],
            [
               0.8534181081081078,
               0.6352111475647877
            ],
            [
               0.8506155855855853,
               0.6332075135613494
            ],
            [
               0.8478130630630627,
               0.6308258751459163
            ],
            [
               0.8450105405405401,
               0.6284864184521957
            ],
            [
               0.8422080180180176,
               0.6266442781431842
            ],
            [
               0.839405495495495,
               0.6256348260552769
            ],
            [
               0.8366029729729729,
               0.6255518059277256
            ],
            [
               0.8338004504504504,
               0.626200583286935
            ],
            [
               0.8309979279279278,
               0.6271446444351383
            ],
            [
               0.8281954054054053,
               0.627832773450733
            ],
            [
               0.8253928828828827,
               0.6277672988973872
            ],
            [
               0.8225903603603602,
               0.6266595543655449
            ],
            [
               0.8197878378378376,
               0.6245221394583872
            ],
            [
               0.816985315315315,
               0.6216676885259109
            ],
            [
               0.8141827927927925,
               0.6186140411118457
            ],
            [
               0.8113802702702699,
               0.6159259649679741
            ],
            [
               0.8085777477477474,
               0.6140438988403373
            ],
            [
               0.8057752252252248,
               0.6131539020264546
            ],
            [
               0.8029727027027023,
               0.6131390405066954
            ],
            [
               0.8001701801801802,
               0.6136256193375527
            ],
            [
               0.7973676576576576,
               0.6141070168726445
            ],
            [
               0.794565135135135,
               0.6141035437503561
            ],
            [
               0.7917626126126125,
               0.6133065923287226
            ],
            [
               0.7889600900900899,
               0.6116623186436477
            ],
            [
               0.7861575675675674,
               0.6093713849636007
            ],
            [
               0.7833550450450448,
               0.6068093739781661
            ],
            [
               0.7805525225225223,
               0.6043978256717975
            ],
            [
               0.7777499999999997,
               0.6024701608287069
            ],
            [
               0.7749474774774772,
               0.6011757756074587
            ],
            [
               0.7721449549549546,
               0.6004503794085798
            ],
            [
               0.769342432432432,
               0.6000570266127411
            ],
            [
               0.7665399099099095,
               0.5996786680969295
            ],
            [
               0.763737387387387,
               0.5990274165727736
            ],
            [
               0.7609348648648648,
               0.5979329268478595
            ],
            [
               0.7581323423423423,
               0.5963824981209069
            ],
            [
               0.7553298198198197,
               0.594504348253019
            ],
            [
               0.7525272972972972,
               0.5925058520570943
            ],
            [
               0.7497247747747746,
               0.5905931190882039
            ],
            [
               0.7469222522522521,
               0.588902319518704
            ],
            [
               0.7441197297297295,
               0.5874659201919424
            ],
            [
               0.741317207207207,
               0.5862218674978217
            ],
            [
               0.7385146846846844,
               0.5850568474971776
            ],
            [
               0.7357121621621618,
               0.5838625014793035
            ],
            [
               0.7329096396396393,
               0.5825802509476807
            ],
            [
               0.7301071171171167,
               0.5812169513781407
            ],
            [
               0.7273045945945942,
               0.5798269399693452
            ],
            [
               0.7245020720720716,
               0.5784706478241588
            ],
            [
               0.7216995495495495,
               0.5771699508142919
            ],
            [
               0.718897027027027,
               0.5758818909995453
            ],
            [
               0.7160945045045044,
               0.5745047735267492
            ],
            [
               0.7132919819819818,
               0.5729169757484138
            ],
            [
               0.7104894594594593,
               0.5710345291724583
            ],
            [
               0.7076869369369367,
               0.5688643757142173
            ],
            [
               0.7048844144144142,
               0.5665299659321099
            ],
            [
               0.7020818918918916,
               0.564254966137264
            ],
            [
               0.6992793693693691,
               0.5623060805386927
            ],
            [
               0.6964768468468465,
               0.5609117434966635
            ],
            [
               0.693674324324324,
               0.5601837225121802
            ],
            [
               0.6908718018018014,
               0.560069425762092
            ],
            [
               0.6880692792792789,
               0.5603533227079638
            ],
            [
               0.6852667567567567,
               0.5607095041043042
            ],
            [
               0.6824642342342342,
               0.5607898123661474
            ],
            [
               0.6796617117117116,
               0.5603194943168948
            ],
            [
               0.6768591891891891,
               0.5591695220527023
            ],
            [
               0.6740566666666665,
               0.5573826895592314
            ],
            [
               0.671254144144144,
               0.5551465282705584
            ],
            [
               0.6684516216216214,
               0.552724303908992
            ],
            [
               0.6656490990990989,
               0.5503693353002312
            ],
            [
               0.6628465765765763,
               0.5482526314790694
            ],
            [
               0.6600440540540538,
               0.5464277585388022
            ],
            [
               0.6572415315315312,
               0.5448422645542287
            ],
            [
               0.6544390090090086,
               0.5433873572760077
            ],
            [
               0.6516364864864861,
               0.5419634004495453
            ],
            [
               0.6488339639639635,
               0.5405334195096646
            ],
            [
               0.6460314414414414,
               0.5391421830347909
            ],
            [
               0.6432289189189189,
               0.5378925381912133
            ],
            [
               0.6404263963963963,
               0.5368882148492732
            ],
            [
               0.6376238738738738,
               0.5361666038993628
            ],
            [
               0.6348213513513512,
               0.5356504943195832
            ],
            [
               0.6320188288288286,
               0.5351420473979345
            ],
            [
               0.6292163063063061,
               0.5343671598596302
            ],
            [
               0.6264137837837835,
               0.5330591636382455
            ],
            [
               0.623611261261261,
               0.5310545686057679
            ],
            [
               0.6208087387387384,
               0.528366473363691
            ],
            [
               0.6180062162162159,
               0.5252064175140954
            ],
            [
               0.6152036936936933,
               0.5219415650734733
            ],
            [
               0.6124011711711708,
               0.5189959314645499
            ],
            [
               0.6095986486486482,
               0.5167244052626634
            ],
            [
               0.6067961261261261,
               0.51529945149389
            ],
            [
               0.6039936036036035,
               0.5146483875274075
            ],
            [
               0.601191081081081,
               0.5144642049858923
            ],
            [
               0.5983885585585584,
               0.5142897380485242
            ],
            [
               0.5955860360360359,
               0.5136511427106969
            ],
            [
               0.5927835135135133,
               0.5122001118799655
            ],
            [
               0.5899809909909908,
               0.509820624705315
            ],
            [
               0.5871784684684682,
               0.5066666684907363
            ],
            [
               0.5843759459459457,
               0.5031188924994552
            ],
            [
               0.5815734234234231,
               0.4996735630972487
            ],
            [
               0.5787709009009008,
               0.49679823663428757
            ],
            [
               0.5759683783783782,
               0.49479849020311817
            ],
            [
               0.5731658558558557,
               0.4937358063328753
            ],
            [
               0.5703633333333331,
               0.493419916089938
            ],
            [
               0.5675608108108106,
               0.49347522864461374
            ],
            [
               0.564758288288288,
               0.49345816558148453
            ],
            [
               0.5619557657657654,
               0.49298751717709316
            ],
            [
               0.5591532432432431,
               0.4918477232589481
            ],
            [
               0.5563507207207206,
               0.4900354351080552
            ],
            [
               0.553548198198198,
               0.48773892680679537
            ],
            [
               0.5507456756756755,
               0.48526134272820015
            ],
            [
               0.5479431531531529,
               0.4829154599778845
            ],
            [
               0.5451406306306303,
               0.4809245778963593
            ],
            [
               0.5423381081081078,
               0.4793597271577131
            ],
            [
               0.5395355855855855,
               0.4781297832610846
            ],
            [
               0.5367330630630629,
               0.47702325667317197
            ],
            [
               0.5339305405405403,
               0.47578450248878146
            ],
            [
               0.5311280180180178,
               0.4741978109177176
            ],
            [
               0.5283254954954952,
               0.4721526996206917
            ],
            [
               0.5255229729729727,
               0.46967197128316274
            ],
            [
               0.5227204504504503,
               0.4668973265596865
            ],
            [
               0.5199179279279278,
               0.464040845545
            ],
            [
               0.5171154054054052,
               0.46132015559621886
            ],
            [
               0.5143128828828827,
               0.45889803346609775
            ],
            [
               0.5115103603603601,
               0.4568434059855113
            ],
            [
               0.5087078378378376,
               0.4551222667949139
            ],
            [
               0.505905315315315,
               0.45361721086355195
            ],
            [
               0.5031027927927927,
               0.4521663771160757
            ],
            [
               0.5003002702702701,
               0.4506087327704175
            ],
            [
               0.4974977477477476,
               0.44882329113853103
            ],
            [
               0.494695225225225,
               0.4467539075625559
            ],
            [
               0.49189270270270247,
               0.44441671066440863
            ],
            [
               0.4890901801801799,
               0.4418919511691469
            ],
            [
               0.48628765765765736,
               0.43930479592839144
            ],
            [
               0.483485135135135,
               0.4368001693490805
            ],
            [
               0.48068261261261247,
               0.4345158966481561
            ],
            [
               0.4778800900900899,
               0.432557278100943
            ],
            [
               0.47507756756756736,
               0.4309757131930163
            ],
            [
               0.4722750450450448,
               0.4297542845152986
            ],
            [
               0.46947252252252225,
               0.42880372330823274
            ],
            [
               0.4666699999999997,
               0.4279719151222694
            ],
            [
               0.46386747747747736,
               0.4270682413828754
            ],
            [
               0.4610649549549548,
               0.4259004891552149
            ],
            [
               0.45826243243243225,
               0.4243176576708829
            ],
            [
               0.4554599099099097,
               0.42224835901214147
            ],
            [
               0.45265738738738714,
               0.4197234098839361
            ],
            [
               0.4498548648648646,
               0.4168737732872977
            ],
            [
               0.44705234234234204,
               0.4139011232675647
            ],
            [
               0.4442498198198197,
               0.41102644451449966
            ],
            [
               0.44144729729729715,
               0.408429678296327
            ],
            [
               0.4386447747747746,
               0.40619773564813655
            ],
            [
               0.43584225225225204,
               0.4042972971593827
            ],
            [
               0.4330397297297295,
               0.4025824252252401
            ],
            [
               0.43023720720720693,
               0.40083675928818707
            ],
            [
               0.4274346846846844,
               0.3988390760831483
            ],
            [
               0.42463216216216204,
               0.39643291064269
            ],
            [
               0.4218296396396395,
               0.39357864710241564
            ],
            [
               0.41902711711711693,
               0.3903711004866766
            ],
            [
               0.4162245945945944,
               0.38701594044605225
            ],
            [
               0.4134220720720718,
               0.3837711886469558
            ],
            [
               0.41061954954954927,
               0.380871301754538
            ],
            [
               0.40781702702702693,
               0.37845727529149187
            ],
            [
               0.4050145045045044,
               0.3765346956428515
            ],
            [
               0.4022119819819818,
               0.3749730783977248
            ],
            [
               0.39940945945945927,
               0.37354686489054245
            ],
            [
               0.3966069369369367,
               0.3720052879225081
            ],
            [
               0.39380441441441416,
               0.370149236799699
            ],
            [
               0.3910018918918916,
               0.3678911902712446
            ],
            [
               0.3881993693693693,
               0.36527986877368157
            ],
            [
               0.3853968468468467,
               0.3624825994225156
            ],
            [
               0.38259432432432416,
               0.3597317431636239
            ],
            [
               0.3797918018018016,
               0.3572525659419382
            ],
            [
               0.37698927927927905,
               0.3551951620150478
            ],
            [
               0.3741867567567565,
               0.353590961532794
            ],
            [
               0.37138423423423395,
               0.35234590543849664
            ],
            [
               0.3685817117117116,
               0.3512705169150091
            ],
            [
               0.36577918918918906,
               0.35013579037775344
            ],
            [
               0.3629766666666665,
               0.34873664145303923
            ],
            [
               0.36017414414414395,
               0.346943664632948
            ],
            [
               0.3573716216216214,
               0.3447290439497507
            ],
            [
               0.35456909909909884,
               0.3421615834721272
            ],
            [
               0.3517665765765763,
               0.339375720625448
            ],
            [
               0.34896405405405395,
               0.3365267960701914
            ],
            [
               0.3461615315315314,
               0.333747602649617
            ],
            [
               0.34335900900900884,
               0.3311188836927346
            ],
            [
               0.3405564864864863,
               0.3286603074625325
            ],
            [
               0.33775396396396373,
               0.326340973921751
            ],
            [
               0.3349514414414412,
               0.3241023794248833
            ],
            [
               0.3321489189189186,
               0.3218838970212311
            ],
            [
               0.3293463963963963,
               0.31964179625812505
            ],
            [
               0.32654387387387374,
               0.31735677491545256
            ],
            [
               0.3237413513513512,
               0.3150300798705608
            ],
            [
               0.3209388288288286,
               0.3126725217531966
            ],
            [
               0.31813630630630607,
               0.3102925745420667
            ],
            [
               0.3153337837837835,
               0.3078888989825675
            ],
            [
               0.31253126126126096,
               0.3054497531029407
            ],
            [
               0.30972873873873863,
               0.30295829520579914
            ],
            [
               0.3069262162162161,
               0.3004002685788889
            ],
            [
               0.3041236936936935,
               0.29776996143329937
            ],
            [
               0.30132117117117097,
               0.29507172858774794
            ],
            [
               0.2985186486486484,
               0.2923169332155202
            ],
            [
               0.29571612612612586,
               0.28951862683301
            ],
            [
               0.2929136036036035,
               0.28668744741584173
            ],
            [
               0.29011108108108097,
               0.2838315211666456
            ],
            [
               0.2873085585585584,
               0.28096091713136684
            ],
            [
               0.28450603603603586,
               0.2780944752511998
            ],
            [
               0.2817035135135133,
               0.2752649342497003
            ],
            [
               0.27890099099099075,
               0.272518240971585
            ],
            [
               0.2760984684684682,
               0.269904959566467
            ],
            [
               0.27329594594594586,
               0.26746511606197654
            ],
            [
               0.2704934234234233,
               0.2652112214699739
            ],
            [
               0.26769090090090075,
               0.2631160888159168
            ],
            [
               0.2648883783783782,
               0.2611113789629796
            ],
            [
               0.26208585585585564,
               0.25909954072038854
            ],
            [
               0.2592833333333331,
               0.256976995266914
            ],
            [
               0.25648081081081053,
               0.25466183610738047
            ],
            [
               0.2536782882882882,
               0.2521168324486482
            ],
            [
               0.25087576576576565,
               0.2493593294458799
            ],
            [
               0.2480732432432431,
               0.2464537326621697
            ],
            [
               0.24527072072072054,
               0.24348835804380936
            ],
            [
               0.24246819819819798,
               0.24054435117382988
            ],
            [
               0.23966567567567543,
               0.23766785097671422
            ],
            [
               0.23686315315315287,
               0.2348560748916928
            ],
            [
               0.23406063063063054,
               0.23206341226049454
            ],
            [
               0.23125810810810798,
               0.2292263489194062
            ],
            [
               0.22845558558558543,
               0.22629864082853962
            ],
            [
               0.22565306306306288,
               0.2232833811422431
            ],
            [
               0.22285054054054032,
               0.22024846154910982
            ],
            [
               0.22004801801801777,
               0.21731684752412145
            ],
            [
               0.2172454954954952,
               0.21463167348464693
            ],
            [
               0.21444297297297288,
               0.21230558560803509
            ],
            [
               0.21164045045045032,
               0.21037068068102044
            ],
            [
               0.20883792792792777,
               0.20874713260316713
            ],
            [
               0.20603540540540521,
               0.20724413806285288
            ],
            [
               0.20323288288288266,
               0.20559722842678543
            ],
            [
               0.2004303603603601,
               0.20353420677765632
            ],
            [
               0.19762783783783777,
               0.20085182331742182
            ],
            [
               0.19482531531531522,
               0.1974802967857674
            ],
            [
               0.19202279279279266,
               0.1935148723502631
            ],
            [
               0.1892202702702701,
               0.18920246233626536
            ],
            [
               0.18641774774774755,
               0.1848844958053574
            ],
            [
               0.183615225225225,
               0.18091040139143194
            ],
            [
               0.18081270270270244,
               0.17754548233903128
            ],
            [
               0.1780101801801801,
               0.17489930858447536
            ],
            [
               0.17520765765765756,
               0.17289530321114677
            ],
            [
               0.172405135135135,
               0.17129053715001363
            ],
            [
               0.16960261261261245,
               0.16974039668266522
            ],
            [
               0.1668000900900899,
               0.1678900870968225
            ],
            [
               0.16399756756756734,
               0.16546764883051732
            ],
            [
               0.16119504504504478,
               0.16235332382679968
            ],
            [
               0.15839252252252245,
               0.15860743837539962
            ],
            [
               0.1555899999999999,
               0.15445103656095568
            ],
            [
               0.15278747747747734,
               0.15020657131635518
            ],
            [
               0.14998495495495479,
               0.14621621063986784
            ],
            [
               0.14718243243243223,
               0.14276000209055834
            ],
            [
               0.14437990990990968,
               0.1399943660236527
            ],
            [
               0.14157738738738712,
               0.13792424374022894
            ],
            [
               0.1387748648648648,
               0.13641227367424824
            ],
            [
               0.13597234234234223,
               0.1352187192891391
            ],
            [
               0.13316981981981968,
               0.13405917472785128
            ],
            [
               0.13036729729729712,
               0.13266475213581336
            ],
            [
               0.12756477477477457,
               0.13083142703285944
            ],
            [
               0.12476225225225201,
               0.12845014389339465
            ],
            [
               0.12195972972972946,
               0.1255151897004434
            ],
            [
               0.11915720720720713,
               0.12211337373855446
            ],
            [
               0.11635468468468457,
               0.11839956566217469
            ],
            [
               0.11355216216216202,
               0.11456495695914444
            ],
            [
               0.11074963963963946,
               0.11080364570494297
            ],
            [
               0.10794711711711691,
               0.10728179148327799
            ],
            [
               0.10514459459459435,
               0.10411248973378842
            ],
            [
               0.1023420720720718,
               0.10133899790285926
            ],
            [
               0.09953954954954947,
               0.0989287373303129
            ],
            [
               0.09673702702702691,
               0.09677995109185608
            ],
            [
               0.09393450450450436,
               0.09474141937249247
            ],
            [
               0.0911319819819818,
               0.09264307287602698
            ],
            [
               0.08832945945945925,
               0.09033221309205818
            ],
            [
               0.08552693693693669,
               0.0877074136925162
            ],
            [
               0.08272441441441436,
               0.08474127153164782
            ],
            [
               0.0799218918918918,
               0.08148486120170535
            ],
            [
               0.07711936936936925,
               0.07805106106233278
            ],
            [
               0.0743168468468467,
               0.07457989534722126
            ],
            [
               0.07151432432432414,
               0.07119491235494005
            ],
            [
               0.06871180180180159,
               0.06796337692785934
            ],
            [
               0.06590927927927903,
               0.06487313857158349
            ],
            [
               0.0631067567567567,
               0.06183496429356761
            ],
            [
               0.060304234234234144,
               0.05871178481242462
            ],
            [
               0.05750171171171159,
               0.055367777235057467
            ],
            [
               0.054699189189189035,
               0.051723168745577155
            ],
            [
               0.05189666666666648,
               0.04779749924372084
            ],
            [
               0.049094144144143925,
               0.043726141437535865
            ],
            [
               0.04629162162162137,
               0.03974186620776257
            ],
            [
               0.04348909909909904,
               0.03612328802801339
            ],
            [
               0.04068657657657648,
               0.03312219205931456
            ],
            [
               0.03788405405405393,
               0.030888920429405997
            ],
            [
               0.035081531531531374,
               0.029416873246237235
            ],
            [
               0.03227900900900882,
               0.028523000069181043
            ],
            [
               0.029476486486486264,
               0.027871972161203795
            ],
            [
               0.02667396396396371,
               0.02704009867272389
            ],
            [
               0.023871441441441377,
               0.025604284825577833
            ],
            [
               0.021068918918918822,
               0.02323447581545454
            ],
            [
               0.018266396396396267,
               0.019766976123225505
            ],
            [
               0.015463873873873712,
               0.015240978060456767
            ],
            [
               0.012661351351351158,
               0.009890074493536294
            ],
            [
               0.009858828828828603,
               0.00409176978991832
            ],
            [
               0.007056306306306048,
               -0.0017120232795335144
            ],
            [
               0.004253783783783716,
               -0.0071043384880208615
            ],
            [
               0.0014512612612611608,
               -0.011772150551781962
            ],
            [
               -0.001351261261261394,
               -0.015558712740746522
            ],
            [
               -0.004153783783783949,
               -0.01848036432075309
            ],
            [
               -0.006956306306306503,
               -0.02070764311655579
            ],
            [
               -0.009758828828829058,
               -0.02251825140423
            ],
            [
               -0.012561351351351613,
               -0.024234429406199964
            ],
            [
               -0.015363873873873946,
               -0.026158828552728275
            ],
            [
               -0.0181663963963965,
               -0.02852128169313134
            ],
            [
               -0.020968918918919055,
               -0.03144492192439485
            ],
            [
               -0.02377144144144161,
               -0.03493521576827166
            ],
            [
               -0.026573963963964164,
               -0.03889086203039058
            ],
            [
               -0.02937648648648672,
               -0.04313198426452772
            ],
            [
               -0.03217900900900905,
               -0.0474389449219802
            ],
            [
               -0.03498153153153161,
               -0.0515943685537443
            ],
            [
               -0.03778405405405416,
               -0.055421311021106257
            ],
            [
               -0.040586576576576716,
               -0.05881166801255222
            ],
            [
               -0.04338909909909927,
               -0.061740683917480776
            ],
            [
               -0.046191621621621826,
               -0.06426568080854758
            ],
            [
               -0.04899414414414438,
               -0.06650973354711892
            ],
            [
               -0.05179666666666671,
               -0.06863369545000819
            ],
            [
               -0.05459918918918927,
               -0.07080227973546144
            ],
            [
               -0.05740171171171182,
               -0.0731512703762005
            ],
            [
               -0.06020423423423438,
               -0.07576288363006703
            ],
            [
               -0.06300675675675693,
               -0.07865461586217812
            ],
            [
               -0.06580927927927949,
               -0.08178381416557443
            ],
            [
               -0.06861180180180204,
               -0.08506636901677911
            ],
            [
               -0.07141432432432437,
               -0.08840433944703144
            ],
            [
               -0.07421684684684693,
               -0.09171499928292928
            ],
            [
               -0.07701936936936948,
               -0.09495346132390348
            ],
            [
               -0.07982189189189204,
               -0.09812286544517301
            ],
            [
               -0.0826244144144146,
               -0.10126963357765278
            ],
            [
               -0.08542693693693715,
               -0.10446550267985683
            ],
            [
               -0.0882294594594597,
               -0.10778172518161533
            ],
            [
               -0.09103198198198204,
               -0.11126291143763195
            ],
            [
               -0.09383450450450459,
               -0.11490790962249686
            ],
            [
               -0.09663702702702714,
               -0.11866297034180229
            ],
            [
               -0.0994395495495497,
               -0.12242893955015138
            ],
            [
               -0.10224207207207225,
               -0.1260804465059756
            ],
            [
               -0.10504459459459481,
               -0.12949209305256582
            ],
            [
               -0.10784711711711736,
               -0.13256525792919022
            ],
            [
               -0.1106496396396397,
               -0.1352495083379031
            ],
            [
               -0.11345216216216225,
               -0.13755440779803518
            ],
            [
               -0.1162546846846848,
               -0.1395500003506821
            ],
            [
               -0.11905720720720736,
               -0.14135663833896295
            ],
            [
               -0.12185972972972992,
               -0.14312652245976304
            ],
            [
               -0.12466225225225247,
               -0.14502014485769932
            ],
            [
               -0.12746477477477502,
               -0.1471809562466851
            ],
            [
               -0.13026729729729736,
               -0.1497114137515198
            ],
            [
               -0.1330698198198199,
               -0.15265346125696633
            ],
            [
               -0.13587234234234247,
               -0.15597654136796357
            ],
            [
               -0.13867486486486502,
               -0.15957619142141716
            ],
            [
               -0.14147738738738758,
               -0.16328565773089238
            ],
            [
               -0.14427990990991013,
               -0.16690132192706447
            ],
            [
               -0.14708243243243246,
               -0.1702199511430113
            ],
            [
               -0.14988495495495502,
               -0.17308228134823844
            ],
            [
               -0.15268747747747757,
               -0.17541418535306147
            ],
            [
               -0.15549000000000013,
               -0.17725492513330315
            ],
            [
               -0.15829252252252268,
               -0.17876286043112405
            ],
            [
               -0.16109504504504524,
               -0.1801929715777011
            ],
            [
               -0.1638975675675678,
               -0.18184716885193897
            ],
            [
               -0.16670009009009013,
               -0.1840060966274314
            ],
            [
               -0.16950261261261268,
               -0.1868577910797209
            ],
            [
               -0.17230513513513523,
               -0.19044183838017653
            ],
            [
               -0.1751076576576578,
               -0.19462601814756125
            ],
            [
               -0.17791018018018034,
               -0.19912554365803825
            ],
            [
               -0.1807127027027029,
               -0.2035642721977542
            ],
            [
               -0.18351522522522545,
               -0.20756539084313635
            ],
            [
               -0.1863177477477478,
               -0.21084950687599474
            ],
            [
               -0.18912027027027034,
               -0.21331389328070843
            ],
            [
               -0.1919227927927929,
               -0.21506963992121525
            ],
            [
               -0.19472531531531545,
               -0.21642341511515734
            ],
            [
               -0.197527837837838,
               -0.21780510887901555
            ],
            [
               -0.20033036036036056,
               -0.2196578945241579
            ],
            [
               -0.20313288288288311,
               -0.22231879950020605
            ],
            [
               -0.20593540540540545,
               -0.22592211736390122
            ],
            [
               -0.208737927927928,
               -0.23035326552668905
            ],
            [
               -0.21154045045045056,
               -0.23526789900933376
            ],
            [
               -0.2143429729729731,
               -0.24017354721003525
            ],
            [
               -0.21714549549549567,
               -0.24455360479709892
            ],
            [
               -0.21994801801801822,
               -0.24800119035735058
            ],
            [
               -0.22275054054054078,
               -0.2503268715917843
            ],
            [
               -0.2255530630630631,
               -0.2516107693450734
            ],
            [
               -0.22835558558558566,
               -0.25218443566368887
            ],
            [
               -0.23115810810810822,
               -0.2525470373452271
            ],
            [
               -0.23396063063063077,
               -0.2532383631836745
            ],
            [
               -0.23676315315315333,
               -0.2547028929145022
            ],
            [
               -0.23956567567567588,
               -0.25718129153338465
            ],
            [
               -0.24236819819819821,
               -0.2606576695027697
            ],
            [
               -0.24517072072072077,
               -0.26487515524559985
            ],
            [
               -0.24797324324324332,
               -0.269413359127908
            ],
            [
               -0.2507757657657659,
               -0.2738046161179012
            ],
            [
               -0.25357828828828843,
               -0.27765616543957994
            ],
            [
               -0.256380810810811,
               -0.2807452235427487
            ],
            [
               -0.25918333333333354,
               -0.2830629629584194
            ],
            [
               -0.2619858558558559,
               -0.28479877517735863
            ],
            [
               -0.26478837837837843,
               -0.2862731920370381
            ],
            [
               -0.267590900900901,
               -0.28784150289705573
            ],
            [
               -0.27039342342342354,
               -0.28979666982724755
            ],
            [
               -0.2731959459459461,
               -0.29229811931898725
            ],
            [
               -0.27599846846846865,
               -0.2953435044042236
            ],
            [
               -0.2788009909909912,
               -0.29878686650959796
            ],
            [
               -0.28160351351351354,
               -0.30239311268364943
            ],
            [
               -0.2844060360360361,
               -0.30590936612695524
            ],
            [
               -0.28720855855855865,
               -0.30913101717870095
            ],
            [
               -0.2900110810810812,
               -0.31194446454776514
            ],
            [
               -0.29281360360360376,
               -0.314337709751276
            ],
            [
               -0.2956161261261263,
               -0.3163808491739766
            ],
            [
               -0.29841864864864887,
               -0.3181875165725236
            ],
            [
               -0.3012211711711712,
               -0.3198727687507547
            ],
            [
               -0.30402369369369375,
               -0.32152178036273715
            ],
            [
               -0.3068262162162163,
               -0.3231779303294842
            ],
            [
               -0.30962873873873886,
               -0.3248508105249398
            ],
            [
               -0.3124312612612614,
               -0.32653733682448943
            ],
            [
               -0.31523378378378397,
               -0.3282450014374402
            ],
            [
               -0.3180363063063065,
               -0.3300065894443386
            ],
            [
               -0.32083882882882886,
               -0.33187996863446356
            ],
            [
               -0.3236413513513514,
               -0.3339330242733765
            ],
            [
               -0.32644387387387397,
               -0.33621993464043065
            ],
            [
               -0.3292463963963965,
               -0.3387584921642557
            ],
            [
               -0.3320489189189191,
               -0.3415178382652992
            ],
            [
               -0.33485144144144163,
               -0.34442202365337743
            ],
            [
               -0.3376539639639642,
               -0.34736878996907955
            ],
            [
               -0.3404564864864865,
               -0.35025718832714153
            ],
            [
               -0.3432590090090091,
               -0.3530142824003139
            ],
            [
               -0.34606153153153163,
               -0.35561148918325985
            ],
            [
               -0.3488640540540542,
               -0.35806497767339945
            ],
            [
               -0.35166657657657674,
               -0.3604205349357233
            ],
            [
               -0.3544690990990993,
               -0.3627291818715567
            ],
            [
               -0.3572716216216216,
               -0.36502336065115243
            ],
            [
               -0.3600741441441442,
               -0.36730334441426254
            ],
            [
               -0.36287666666666674,
               -0.3695396180113258
            ],
            [
               -0.3656791891891893,
               -0.37169071667091597
            ],
            [
               -0.36848171171171185,
               -0.37372967515240235
            ],
            [
               -0.3712842342342344,
               -0.37566822404767136
            ],
            [
               -0.37408675675675696,
               -0.3775677977224186
            ],
            [
               -0.3768892792792793,
               -0.3795305353593094
            ],
            [
               -0.37969180180180184,
               -0.3816704921046264
            ],
            [
               -0.3824943243243244,
               -0.3840728449752772
            ],
            [
               -0.38529684684684695,
               -0.38675428232308
            ],
            [
               -0.3880993693693695,
               -0.3896389403876747
            ],
            [
               -0.39090189189189206,
               -0.39256050578873186
            ],
            [
               -0.3937044144144146,
               -0.39529341469697404
            ],
            [
               -0.39650693693693695,
               -0.3976068143879847
            ],
            [
               -0.3993094594594595,
               -0.39932711048922126
            ],
            [
               -0.40211198198198206,
               -0.4003911465137487
            ],
            [
               -0.4049145045045046,
               -0.40087374789063807
            ],
            [
               -0.40771702702702717,
               -0.4009801719731955
            ],
            [
               -0.4105195495495496,
               -0.4010039441754199
            ],
            [
               -0.41332207207207217,
               -0.4012606043577411
            ],
            [
               -0.4161245945945947,
               -0.40201494896012585
            ],
            [
               -0.4189271171171173,
               -0.40342126887201074
            ],
            [
               -0.4217296396396397,
               -0.4054922941786146
            ],
            [
               -0.4245321621621623,
               -0.408104275837784
            ],
            [
               -0.42733468468468483,
               -0.4110354296315902
            ],
            [
               -0.4301372072072073,
               -0.41402592912433384
            ],
            [
               -0.4329397297297298,
               -0.4168423910452423
            ],
            [
               -0.4357422522522524,
               -0.41932971264100066
            ],
            [
               -0.4385447747747748,
               -0.4214379230143452
            ],
            [
               -0.4413472972972974,
               -0.42321965419619295
            ],
            [
               -0.44414981981981994,
               -0.4248023327330303
            ],
            [
               -0.4469523423423425,
               -0.42634566819619296
            ],
            [
               -0.44975486486486493,
               -0.4279977273897167
            ],
            [
               -0.4525573873873875,
               -0.4298614052022243
            ],
            [
               -0.45535990990991004,
               -0.43197835499892806
            ],
            [
               -0.4581624324324325,
               -0.43433127889483175
            ],
            [
               -0.46096495495495504,
               -0.43686000592665436
            ],
            [
               -0.4637674774774776,
               -0.43948364440606363
            ],
            [
               -0.46657000000000015,
               -0.44212096190592826
            ],
            [
               -0.4693725225225226,
               -0.4447036099084531
            ],
            [
               -0.47217504504504515,
               -0.44718062297253397
            ],
            [
               -0.4749775675675677,
               -0.4495162249510533
            ],
            [
               -0.47778009009009015,
               -0.45168508051426454
            ],
            [
               -0.4805826126126127,
               -0.453669160168978
            ],
            [
               -0.48338513513513526,
               -0.4554586116659783
            ],
            [
               -0.4861876576576578,
               -0.457056388614076
            ],
            [
               -0.48899018018018026,
               -0.458484070017567
            ],
            [
               -0.4917927027027028,
               -0.45978527902952177
            ],
            [
               -0.49459522522522537,
               -0.46102375746487606
            ],
            [
               -0.4973977477477478,
               -0.4622751584921267
            ],
            [
               -0.5002002702702704,
               -0.46361413076818797
            ],
            [
               -0.5030027927927929,
               -0.4651002538183245
            ],
            [
               -0.5058053153153154,
               -0.46676705187398254
            ],
            [
               -0.5086078378378379,
               -0.4686174037068532
            ],
            [
               -0.5114103603603605,
               -0.4706265405566699
            ],
            [
               -0.514212882882883,
               -0.47275130348396727
            ],
            [
               -0.5170154054054055,
               -0.47494236338751544
            ],
            [
               -0.519817927927928,
               -0.47715539830901527
            ],
            [
               -0.5226204504504506,
               -0.47935797672929964
            ],
            [
               -0.525422972972973,
               -0.48153075349592106
            ],
            [
               -0.5282254954954956,
               -0.48366378667340776
            ],
            [
               -0.5310280180180181,
               -0.48575047753130013
            ],
            [
               -0.5338305405405407,
               -0.48778221276675954
            ],
            [
               -0.5366330630630631,
               -0.4897461066174223
            ],
            [
               -0.5394355855855857,
               -0.491626660940821
            ],
            [
               -0.5422381081081082,
               -0.493410379375774
            ],
            [
               -0.5450406306306307,
               -0.495091125514091
            ],
            [
               -0.5478431531531532,
               -0.49667378543165047
            ],
            [
               -0.5506456756756758,
               -0.4981746197588673
            ],
            [
               -0.5534481981981982,
               -0.49961816513076757
            ],
            [
               -0.5562507207207208,
               -0.5010320052636537
            ],
            [
               -0.5590532432432433,
               -0.5024415415288341
            ],
            [
               -0.5618557657657659,
               -0.503866714104853
            ],
            [
               -0.5646582882882883,
               -0.5053215616184248
            ],
            [
               -0.5674608108108109,
               -0.5068160596065046
            ],
            [
               -0.5702633333333335,
               -0.5083585257451815
            ],
            [
               -0.5730658558558559,
               -0.5099565839314566
            ],
            [
               -0.5758683783783785,
               -0.5116154282792373
            ],
            [
               -0.578670900900901,
               -0.5133336352145439
            ],
            [
               -0.5814734234234236,
               -0.5150983754190483
            ],
            [
               -0.584275945945946,
               -0.5168828091214754
            ],
            [
               -0.5870784684684686,
               -0.5186481652610728
            ],
            [
               -0.5898809909909911,
               -0.5203514487024283
            ],
            [
               -0.5926835135135136,
               -0.5219573883631907
            ],
            [
               -0.5954860360360361,
               -0.5234510320790022
            ],
            [
               -0.5982885585585587,
               -0.5248462746284952
            ],
            [
               -0.6010910810810811,
               -0.5261862084216649
            ],
            [
               -0.6038936036036037,
               -0.5275335248112833
            ],
            [
               -0.6066961261261262,
               -0.528952589621327
            ],
            [
               -0.6094986486486488,
               -0.5304880991747922
            ],
            [
               -0.6123011711711712,
               -0.5321471393480977
            ],
            [
               -0.6151036936936938,
               -0.5338911566441282
            ],
            [
               -0.6179062162162163,
               -0.5356416939550004
            ],
            [
               -0.6207087387387388,
               -0.5372994835345897
            ],
            [
               -0.6235112612612613,
               -0.5387720051785236
            ],
            [
               -0.6263137837837839,
               -0.5400014655035212
            ],
            [
               -0.6291163063063064,
               -0.5409845132341575
            ],
            [
               -0.6319188288288289,
               -0.5417772302605552
            ],
            [
               -0.6347213513513514,
               -0.5424833931699311
            ],
            [
               -0.637523873873874,
               -0.5432292448294647
            ],
            [
               -0.6403263963963964,
               -0.5441322898947121
            ],
            [
               -0.643128918918919,
               -0.5452734663877947
            ],
            [
               -0.6459314414414415,
               -0.5466808038360915
            ],
            [
               -0.6487339639639641,
               -0.5483287779769297
            ],
            [
               -0.6515364864864865,
               -0.550152363853351
            ],
            [
               -0.6543390090090091,
               -0.552070082368247
            ],
            [
               -0.6571415315315317,
               -0.554007753815803
            ],
            [
               -0.6599440540540541,
               -0.5559150714269891
            ],
            [
               -0.6627465765765767,
               -0.5577702682759746
            ],
            [
               -0.6655490990990992,
               -0.559572857845438
            ],
            [
               -0.6683516216216216,
               -0.5613289205605483
            ],
            [
               -0.6711541441441442,
               -0.5630360261004035
            ],
            [
               -0.6739566666666668,
               -0.5646746806706957
            ],
            [
               -0.6767591891891893,
               -0.5662102922531951
            ],
            [
               -0.6795617117117118,
               -0.5676051975725251
            ],
            [
               -0.6823642342342343,
               -0.5688360251127949
            ],
            [
               -0.6851667567567569,
               -0.5699092473622773
            ],
            [
               -0.6879692792792793,
               -0.5708681695459021
            ],
            [
               -0.6907718018018019,
               -0.5717876993299422
            ],
            [
               -0.6935743243243244,
               -0.5727578795742974
            ],
            [
               -0.696376846846847,
               -0.5738615611246318
            ],
            [
               -0.6991793693693694,
               -0.575154017667258
            ],
            [
               -0.701981891891892,
               -0.5766517574869339
            ],
            [
               -0.7047844144144145,
               -0.5783343965506182
            ],
            [
               -0.707586936936937,
               -0.5801584659141492
            ],
            [
               -0.7103894594594595,
               -0.5820773423955874
            ],
            [
               -0.7131919819819821,
               -0.5840589717055544
            ],
            [
               -0.7159945045045045,
               -0.5860937810935234
            ],
            [
               -0.7187970270270271,
               -0.5881890129541225
            ],
            [
               -0.7215995495495496,
               -0.5903512884395625
            ],
            [
               -0.7244020720720722,
               -0.5925644167602164
            ],
            [
               -0.7272045945945946,
               -0.5947722157613156
            ],
            [
               -0.7300071171171172,
               -0.5968751490545687
            ],
            [
               -0.7328096396396397,
               -0.5987450182192473
            ],
            [
               -0.7356121621621622,
               -0.6002552720892536
            ],
            [
               -0.7384146846846847,
               -0.601318109848151
            ],
            [
               -0.7412172072072073,
               -0.6019159119827715
            ],
            [
               -0.7440197297297299,
               -0.6021152183102259
            ],
            [
               -0.7468222522522523,
               -0.6020565625503544
            ],
            [
               -0.7496247747747748,
               -0.6019214209923684
            ],
            [
               -0.7524272972972974,
               -0.6018856426452344
            ],
            [
               -0.7552298198198198,
               -0.6020740757791556
            ],
            [
               -0.7580323423423424,
               -0.6025315888016607
            ],
            [
               -0.760834864864865,
               -0.6032208255482336
            ],
            [
               -0.7636373873873875,
               -0.6040482423534217
            ],
            [
               -0.76643990990991,
               -0.6049101295430312
            ],
            [
               -0.7692424324324325,
               -0.6057428327114411
            ],
            [
               -0.7720449549549551,
               -0.6065590171313884
            ],
            [
               -0.7748474774774775,
               -0.6074556698448084
            ],
            [
               -0.7776500000000001,
               -0.6085886061431427
            ],
            [
               -0.7804525225225226,
               -0.6101196848737236
            ],
            [
               -0.7832550450450451,
               -0.612152940046931
            ],
            [
               -0.7860575675675676,
               -0.6146809241237596
            ],
            [
               -0.7888600900900902,
               -0.6175607661918419
            ],
            [
               -0.7916626126126127,
               -0.6205310422165056
            ],
            [
               -0.7944651351351352,
               -0.6232680132844204
            ],
            [
               -0.7972676576576577,
               -0.6254670407327256
            ],
            [
               -0.8000701801801803,
               -0.6269261540751105
            ],
            [
               -0.8028727027027027,
               -0.6276067937030969
            ],
            [
               -0.8056752252252253,
               -0.6276525019933841
            ],
            [
               -0.8084777477477478,
               -0.62735818645827
            ],
            [
               -0.8112802702702704,
               -0.6270969773676425
            ],
            [
               -0.8140827927927928,
               -0.6272242742770489
            ],
            [
               -0.8168853153153154,
               -0.6279854950341746
            ],
            [
               -0.8196878378378379,
               -0.6294532194334701
            ],
            [
               -0.8224903603603604,
               -0.6315111335568637
            ],
            [
               -0.8252928828828829,
               -0.6338889439785411
            ],
            [
               -0.8280954054054055,
               -0.6362381799065198
            ],
            [
               -0.8308979279279279,
               -0.6382276676204941
            ],
            [
               -0.8337004504504505,
               -0.6396325319112304
            ],
            [
               -0.836502972972973,
               -0.6403930271096641
            ],
            [
               -0.8393054954954956,
               -0.6406283371844284
            ],
            [
               -0.842108018018018,
               -0.6406029690985775
            ],
            [
               -0.8449105405405406,
               -0.6406559008980606
            ],
            [
               -0.8477130630630632,
               -0.641111866499501
            ],
            [
               -0.8505155855855856,
               -0.6421978428264243
            ],
            [
               -0.8533181081081082,
               -0.6439853898080306
            ],
            [
               -0.8561206306306307,
               -0.6463720649404643
            ],
            [
               -0.8589231531531533,
               -0.6491049581917276
            ],
            [
               -0.8617256756756757,
               -0.6518391907472054
            ],
            [
               -0.8645281981981983,
               -0.6542164219796878
            ],
            [
               -0.8673307207207208,
               -0.6559445973252458
            ],
            [
               -0.8701332432432433,
               -0.6568608364486828
            ],
            [
               -0.8729357657657658,
               -0.6569639639663745
            ],
            [
               -0.8757382882882884,
               -0.6564104291203674
            ],
            [
               -0.8785408108108108,
               -0.655475573105055
            ],
            [
               -0.8813433333333334,
               -0.6544896889025889
            ],
            [
               -0.8841458558558559,
               -0.653763639251079
            ],
            [
               -0.8869483783783785,
               -0.653520956562772
            ],
            [
               -0.8897509009009009,
               -0.6538519094648254
            ],
            [
               -0.8925534234234235,
               -0.6547001867893869
            ],
            [
               -0.895355945945946,
               -0.6558854846889857
            ],
            [
               -0.8981584684684685,
               -0.6571568450391152
            ],
            [
               -0.900960990990991,
               -0.6582639381376547
            ],
            [
               -0.9037635135135136,
               -0.6590285076894327
            ],
            [
               -0.9065660360360361,
               -0.6593973776661592
            ],
            [
               -0.9093685585585587,
               -0.6594623483637363
            ],
            [
               -0.9121710810810811,
               -0.6594403727890987
            ],
            [
               -0.9149736036036036,
               -0.6596177809595554
            ],
            [
               -0.9177761261261261,
               -0.6602723303516909
            ],
            [
               -0.9205786486486487,
               -0.6615936571895693
            ],
            [
               -0.9233811711711712,
               -0.6636241067350828
            ],
            [
               -0.9261836936936938,
               -0.6662371592882148
            ],
            [
               -0.9289862162162162,
               -0.6691607515393987
            ],
            [
               -0.9317887387387388,
               -0.6720403533263
            ],
            [
               -0.9345912612612612,
               -0.674525260035417
            ],
            [
               -0.9373937837837838,
               -0.6763546404246084
            ],
            [
               -0.9401963063063064,
               -0.6774196657673384
            ],
            [
               -0.9429988288288289,
               -0.6777847866105668
            ],
            [
               -0.9458013513513515,
               -0.6776630185733943
            ],
            [
               -0.9486038738738739,
               -0.6773534251019075
            ],
            [
               -0.9514063963963965,
               -0.677159771230067
            ],
            [
               -0.9542089189189189,
               -0.6773142416088187
            ],
            [
               -0.9570114414414415,
               -0.6779276740856188
            ],
            [
               -0.959813963963964,
               -0.6789788046418646
            ],
            [
               -0.9626164864864866,
               -0.6803424850620075
            ],
            [
               -0.9654190090090091,
               -0.6818447909954388
            ],
            [
               -0.9682215315315316,
               -0.6833252499675526
            ],
            [
               -0.9710240540540541,
               -0.6846854664346875
            ],
            [
               -0.9738265765765766,
               -0.6859093148179638
            ],
            [
               -0.9766290990990991,
               -0.6870504353447175
            ],
            [
               -0.9794316216216217,
               -0.6881942976910151
            ],
            [
               -0.9822341441441442,
               -0.6894106400168507
            ],
            [
               -0.9850366666666668,
               -0.6907147975357601
            ],
            [
               -0.9878391891891892,
               -0.6920525264231852
            ],
            [
               -0.9906417117117118,
               -0.693313936031287
            ],
            [
               -0.9934442342342342,
               -0.6943713393964839
            ],
            [
               -0.9962467567567568,
               -0.6951270693812612
            ],
            [
               -0.9990492792792793,
               -0.69555365529903
            ],
            [
               -1.0018518018018019,
               -0.6957114344774684
            ],
            [
               -1.0046543243243244,
               -0.6957366550323323
            ],
            [
               -1.0074568468468468,
               -0.6958035239464735
            ],
            [
               -1.0102593693693693,
               -0.6960727722409441
            ],
            [
               -1.0130618918918919,
               -0.6966439588387419
            ],
            [
               -1.0158644144144144,
               -0.697527355412076
            ],
            [
               -1.018666936936937,
               -0.6986444337990978
            ],
            [
               -1.0214694594594596,
               -0.6998562016362337
            ],
            [
               -1.024271981981982,
               -0.7010093640952213
            ],
            [
               -1.0270745045045047,
               -0.7019847209970211
            ],
            [
               -1.029877027027027,
               -0.7027321344869675
            ],
            [
               -1.0326795495495495,
               -0.703281627845425
            ],
            [
               -1.035482072072072,
               -0.7037286514672285
            ],
            [
               -1.0382845945945947,
               -0.7042001736085535
            ],
            [
               -1.0410871171171172,
               -0.7048140178204088
            ],
            [
               -1.0438896396396395,
               -0.7056449516706453
            ],
            [
               -1.046692162162162,
               -0.7067073941658495
            ],
            [
               -1.0494946846846847,
               -0.707957925424382
            ],
            [
               -1.0522972072072072,
               -0.7093137279953625
            ],
            [
               -1.0550997297297298,
               -0.7106782876987314
            ],
            [
               -1.0579022522522523,
               -0.7119647084030427
            ],
            [
               -1.0607047747747749,
               -0.7131098250291428
            ],
            [
               -1.0635072972972974,
               -0.7140773987300295
            ],
            [
               -1.06630981981982,
               -0.7148536907541239
            ],
            [
               -1.0691123423423423,
               -0.715441454913462
            ],
            [
               -1.0719148648648649,
               -0.7158577641212349
            ],
            [
               -1.0747173873873874,
               -0.7161375311816065
            ],
            [
               -1.07751990990991,
               -0.7163398815962034
            ],
            [
               -1.0803224324324325,
               -0.7165510563284601
            ],
            [
               -1.0831249549549549,
               -0.7168771908737217
            ],
            [
               -1.0859274774774774,
               -0.7174237337599816
            ],
            [
               -1.08873,
               -0.718264345775256
            ],
            [
               -1.0915325225225225,
               -0.7194084193154644
            ],
            [
               -1.094335045045045,
               -0.7207800076457449
            ],
            [
               -1.0971375675675676,
               -0.7222198434529694
            ],
            [
               -1.0999400900900902,
               -0.7235158661690924
            ],
            [
               -1.1027426126126127,
               -0.7244579572532566
            ],
            [
               -1.1055451351351353,
               -0.7249027188283113
            ],
            [
               -1.1083476576576576,
               -0.7248279321387803
            ],
            [
               -1.1111501801801802,
               -0.7243566668307049
            ],
            [
               -1.1139527027027027,
               -0.7237386131354275
            ],
            [
               -1.1167552252252253,
               -0.7232891881924557
            ],
            [
               -1.1195577477477479,
               -0.7233012735280206
            ],
            [
               -1.1223602702702702,
               -0.7239551562109305
            ],
            [
               -1.1251627927927927,
               -0.7252553006892188
            ],
            [
               -1.1279653153153153,
               -0.727016270708323
            ],
            [
               -1.1307678378378379,
               -0.72890588915306
            ],
            [
               -1.1335703603603604,
               -0.7305358407296094
            ],
            [
               -1.136372882882883,
               -0.7315741694715816
            ],
            [
               -1.1391754054054055,
               -0.7318458667361429
            ],
            [
               -1.141977927927928,
               -0.731390070915849
            ],
            [
               -1.1447804504504504,
               -0.7304549612534106
            ],
            [
               -1.147582972972973,
               -0.7294304419244697
            ],
            [
               -1.1503854954954955,
               -0.7287381370087098
            ],
            [
               -1.153188018018018,
               -0.7287117349977521
            ],
            [
               -1.1559905405405406,
               -0.7295038622514558
            ],
            [
               -1.1587930630630632,
               -0.7310473326614897
            ],
            [
               -1.1615955855855855,
               -0.7330814957044414
            ],
            [
               -1.164398108108108,
               -0.73523406420987
            ],
            [
               -1.1672006306306306,
               -0.7371318558004254
            ],
            [
               -1.1700031531531532,
               -0.7385057547217293
            ],
            [
               -1.1728056756756757,
               -0.7392583334519556
            ],
            [
               -1.1756081981981983,
               -0.7394756431790546
            ],
            [
               -1.1784107207207208,
               -0.7393831150951045
            ],
            [
               -1.1812132432432432,
               -0.7392630951338739
            ],
            [
               -1.1840157657657657,
               -0.7393625438877682
            ],
            [
               -1.1868182882882883,
               -0.7398205658581261
            ],
            [
               -1.1896208108108108,
               -0.7406368362395084
            ],
            [
               -1.1924233333333334,
               -0.7416870898489245
            ],
            [
               -1.195225855855856,
               -0.7427760113586213
            ],
            [
               -1.1980283783783783,
               -0.7437065246912136
            ],
            [
               -1.2008309009009008,
               -0.7443411697132742
            ],
            [
               -1.2036334234234234,
               -0.7446365150822822
            ],
            [
               -1.206435945945946,
               -0.7446428821112998
            ],
            [
               -1.2092384684684685,
               -0.744474550940069
            ],
            [
               -1.212040990990991,
               -0.7442653288563073
            ],
            [
               -1.2148435135135136,
               -0.7441276073042309
            ],
            [
               -1.2176460360360362,
               -0.7441291572592916
            ],
            [
               -1.2204485585585585,
               -0.7442929748887004
            ],
            [
               -1.223251081081081,
               -0.7446153638620583
            ],
            [
               -1.2260536036036036,
               -0.7450902441419367
            ],
            [
               -1.2288561261261262,
               -0.7457261609511394
            ],
            [
               -1.2316586486486487,
               -0.746546981567872
            ],
            [
               -1.2344611711711713,
               -0.7475756842127854
            ],
            [
               -1.2372636936936936,
               -0.7488092591256326
            ],
            [
               -1.2400662162162162,
               -0.7501977950471965
            ],
            [
               -1.2428687387387387,
               -0.7516400311399434
            ],
            [
               -1.2456712612612613,
               -0.7530011608771727
            ],
            [
               -1.2484737837837838,
               -0.7541490415219791
            ],
            [
               -1.2512763063063064,
               -0.7549961787625445
            ],
            [
               -1.254078828828829,
               -0.7555307487237297
            ],
            [
               -1.2568813513513515,
               -0.7558225827879577
            ],
            [
               -1.2596838738738738,
               -0.7559988975848555
            ],
            [
               -1.2624863963963964,
               -0.7561964466991213
            ],
            [
               -1.265288918918919,
               -0.7565070874780593
            ],
            [
               -1.2680914414414415,
               -0.7569381774014565
            ],
            [
               -1.270893963963964,
               -0.7574054484061443
            ],
            [
               -1.2736964864864866,
               -0.7577648243373045
            ],
            [
               -1.276499009009009,
               -0.7578747831331127
            ],
            [
               -1.2793015315315315,
               -0.7576677818134174
            ],
            [
               -1.282104054054054,
               -0.7572031668687011
            ],
            [
               -1.2849065765765766,
               -0.7566778433969388
            ],
            [
               -1.2877090990990991,
               -0.7563842130986667
            ],
            [
               -1.2905116216216217,
               -0.7566234073528846
            ],
            [
               -1.2933141441441443,
               -0.7575992694105862
            ],
            [
               -1.2961166666666666,
               -0.7593284407471375
            ],
            [
               -1.2989191891891891,
               -0.7616001078253332
            ],
            [
               -1.3017217117117117,
               -0.764005199029782
            ],
            [
               -1.3045242342342342,
               -0.7660330433590117
            ],
            [
               -1.3073267567567568,
               -0.7672107195511719
            ],
            [
               -1.3101292792792794,
               -0.767244287630525
            ],
            [
               -1.312931801801802,
               -0.7661176333693889
            ],
            [
               -1.3157343243243242,
               -0.7641155788363565
            ],
            [
               -1.3185368468468468,
               -0.761760231732103
            ],
            [
               -1.3213393693693694,
               -0.7596763338120551
            ],
            [
               -1.324141891891892,
               -0.7584239860218049
            ],
            [
               -1.3269444144144145,
               -0.7583480968351901
            ],
            [
               -1.329746936936937,
               -0.7594894357759014
            ],
            [
               -1.3325494594594596,
               -0.7615835081756728
            ],
            [
               -1.335351981981982,
               -0.7641464959019821
            ],
            [
               -1.3381545045045045,
               -0.7666208680370787
            ],
            [
               -1.340957027027027,
               -0.7685354801117186
            ],
            [
               -1.3437595495495496,
               -0.7696316495549365
            ],
            [
               -1.3465620720720721,
               -0.7699186647850778
            ],
            [
               -1.3493645945945947,
               -0.7696453212937782
            ],
            [
               -1.352167117117117,
               -0.7692006992460061
            ],
            [
               -1.3549696396396396,
               -0.7689788705849985
            ],
            [
               -1.3577721621621621,
               -0.7692518279550229
            ],
            [
               -1.3605746846846847,
               -0.7700900170255198
            ],
            [
               -1.3633772072072072,
               -0.7713526084512898
            ],
            [
               -1.3661797297297298,
               -0.772746191686754
            ],
            [
               -1.3689822522522523,
               -0.7739288108363209
            ],
            [
               -1.3717847747747747,
               -0.7746231790886549
            ],
            [
               -1.3745872972972972,
               -0.7747022944846069
            ],
            [
               -1.3773898198198198,
               -0.7742220175727652
            ],
            [
               -1.3801923423423423,
               -0.7733940179181165
            ],
            [
               -1.382994864864865,
               -0.772512175713878
            ],
            [
               -1.3857973873873874,
               -0.7718594934373113
            ],
            [
               -1.38859990990991,
               -0.7716266171765005
            ],
            [
               -1.3914024324324323,
               -0.7718665885757414
            ],
            [
               -1.394204954954955,
               -0.7724964347025354
            ],
            [
               -1.3970074774774774,
               -0.7733399719238141
            ],
            [
               -1.39981,
               -0.7741934108007262
            ]
         ]
      }
   ]
}
