# Supplementary material for: Isolation of a planar π-aromatic Bi5− ring in a cobalt-based inverse-sandwich-type complex
Source: Nat Chem. 2025 Jan 20;17(4):547–55. doi: 10.1038/s41557-024-01713-8 (PMC11964920; doi:10.1038/s41557-024-01713-8)
Supplement: Supplementary file 4 — Original magnetic data of compound 1 and origin file of Fig. 3. [file 41557_2024_1713_MOESM4_ESM.zip › sr_and_T/38.csv]

comment	corrected Loops
temperature	1.5
sr	0.016
angle	0
trans	0
B	M
-1.3999	-0.7495502796233331
-1.3970974974974975	-0.7501549718003602
-1.394294994994995	-0.7507739786644465
-1.3914924924924925	-0.7512049751519583
-1.3886899899899898	-0.7513047246327214
-1.3858874874874874	-0.7510239195469124
-1.3830849849849849	-0.7504189258370184
-1.3802824824824824	-0.749635152125482
-1.37747997997998	-0.7488643142648159
-1.3746774774774775	-0.7482858012330091
-1.371874974974975	-0.7480081984335056
-1.3690724724724723	-0.748028630702384
-1.3662699699699699	-0.7482238958509102
-1.3634674674674674	-0.7483789299336301
-1.360664964964965	-0.7482471571275742
-1.3578624624624624	-0.7476269752575992
-1.35505995995996	-0.7464323460475013
-1.3522574574574573	-0.7447355199234753
-1.3494549549549548	-0.7427667899066706
-1.3466524524524524	-0.7408681461278535
-1.3438499499499499	-0.7394113545139962
-1.3410474474474474	-0.7387021406565017
-1.338244944944945	-0.7388972340130611
-1.3354424424424425	-0.7399581986961858
-1.3326399399399398	-0.741655854866343
-1.3298374374374373	-0.7436246088842093
-1.3270349349349349	-0.7454515393229499
-1.3242324324324324	-0.746775087871421
-1.32142992992993	-0.7473657890842131
-1.3186274274274274	-0.7471673858607226
-1.3158249249249248	-0.7462890359282011
-1.3130224224224223	-0.7449541984145454
-1.3102199199199198	-0.7434244997095711
-1.3074174174174173	-0.7419234540495612
-1.3046149149149149	-0.7405834138901424
-1.3018124124124124	-0.7394302391972574
-1.29900990990991	-0.7384069780769384
-1.2962074074074073	-0.7374247697034158
-1.2934049049049048	-0.7364205209468471
-1.2906024024024023	-0.7353994388265848
-1.2877998998998998	-0.734446555639565
-1.2849973973973974	-0.7337027817271546
-1.282194894894895	-0.7333138242905861
-1.2793923923923924	-0.7333701577464713
-1.2765898898898898	-0.7338597971902245
-1.2737873873873873	-0.7346517234917314
-1.2709848848848848	-0.7355177606063961
-1.2681823823823823	-0.736187884752203
-1.2653798798798799	-0.7364226305509205
-1.2625773773773774	-0.7360802098571246
-1.259774874874875	-0.7351571750822483
-1.2569723723723722	-0.7337895415331954
-1.2541698698698698	-0.7322135936241452
-1.2513673673673673	-0.7306981507217218
-1.2485648648648648	-0.7294688425822553
-1.2457623623623624	-0.7286471966862278
-1.24295985985986	-0.7282224581198617
-1.2401573573573572	-0.7280637171981561
-1.2373548548548547	-0.7279674717088682
-1.2345523523523523	-0.7277251324384775
-1.2317498498498498	-0.7271894307266475
-1.2289473473473473	-0.7263197480547476
-1.2261448448448449	-0.7251934854701159
-1.2233423423423422	-0.7239813011421059
-1.2205398398398397	-0.722894936860917
-1.2177373373373372	-0.722124111081375
-1.2149348348348348	-0.7217813980172283
-1.2121323323323323	-0.7218707087149825
-1.2093298298298298	-0.7222872837789525
-1.2065273273273274	-0.7228475832589327
-1.2037248248248247	-0.7233390621292408
-1.2009223223223222	-0.7235749271566876
-1.1981198198198197	-0.7234387156368094
-1.1953173173173173	-0.7229075741141837
-1.1925148148148148	-0.7220498702457225
-1.1897123123123123	-0.7210000388268694
-1.1869098098098099	-0.7199192422392162
-1.1841073073073072	-0.718953134316973
-1.1813048048048047	-0.7181974107449485
-1.1785023023023022	-0.7176785573185807
-1.1756997997997998	-0.7173525652840935
-1.1728972972972973	-0.7171198197049793
-1.1700947947947948	-0.7168510274204007
-1.1672922922922924	-0.7164174995383592
-1.1644897897897897	-0.7157192873808991
-1.1616872872872872	-0.7147060964954248
-1.1588847847847847	-0.7133879155394993
-1.1560822822822823	-0.7118343399711047
-1.1532797797797798	-0.7101633334915085
-1.1504772772772773	-0.7085215815141104
-1.1476747747747749	-0.707059698746421
-1.1448722722722722	-0.705906372730777
-1.1420697697697697	-0.7051459428535056
-1.1392672672672672	-0.7048037001098582
-1.1364647647647648	-0.7048421227883102
-1.1336622622622623	-0.7051692897859192
-1.1308597597597596	-0.7056580976623235
-1.1280572572572574	-0.7061722345957049
-1.1252547547547547	-0.7065929085790257
-1.1224522522522522	-0.7068398015833373
-1.1196497497497497	-0.7068809973834314
-1.1168472472472473	-0.7067295394944895
-1.1140447447447448	-0.7064280828912499
-1.111242242242242	-0.7060266893283011
-1.1084397397397396	-0.7055610185637722
-1.1056372372372372	-0.7050381757703819
-1.1028347347347347	-0.7044351388592338
-1.1000322322322322	-0.7037106245420719
-1.0972297297297298	-0.7028266901538169
-1.0944272272272273	-0.7017727839568171
-1.0916247247247246	-0.7005835889476846
-1.0888222222222221	-0.6993434319236493
-1.0860197197197197	-0.6981739414382477
-1.0832172172172172	-0.6972068983592572
-1.0804147147147147	-0.6965492027011264
-1.0776122122122123	-0.6962499709322356
-1.0748097097097098	-0.6962799095675787
-1.072007207207207	-0.6965301138639153
-1.0692047047047046	-0.6968321229457606
-1.0664022022022022	-0.6969949765343761
-1.0635996996996997	-0.6968499848410603
-1.0607971971971972	-0.6962914686614716
-1.0579946946946948	-0.6953026092810328
-1.0551921921921923	-0.6939595237476559
-1.0523896896896896	-0.6924125846061466
-1.0495871871871871	-0.6908501105338289
-1.0467846846846847	-0.6894541135142394
-1.0439821821821822	-0.6883595458876326
-1.0411796796796797	-0.6876270519652983
-1.038377177177177	-0.6872351439052045
-1.0355746746746748	-0.6870922808861568
-1.032772172172172	-0.6870641455439608
-1.0299696696696696	-0.6870079175143631
-1.0271671671671672	-0.6868043844760068
-1.0243646646646647	-0.6863803474998655
-1.0215621621621622	-0.6857172559627238
-1.0187596596596595	-0.684846154080974
-1.0159571571571573	-0.6838325650158767
-1.0131546546546546	-0.6827569256291088
-1.0103521521521521	-0.6816962428217337
-1.0075496496496497	-0.6807110388655353
-1.0047471471471472	-0.6798391470099145
-1.0019446446446447	-0.6790954649734742
-0.9991421421421421	-0.6784751903344299
-0.9963396396396396	-0.6779577673925286
-0.9935371371371371	-0.6775096826453748
-0.9907346346346346	-0.6770858337698888
-0.9879321321321322	-0.6766307245029257
-0.9851296296296297	-0.6760815264014735
-0.9823271271271271	-0.6753747282099201
-0.9795246246246246	-0.6744567347173069
-0.9767221221221221	-0.6732968648657471
-0.9739196196196196	-0.6718994641184761
-0.9711171171171171	-0.6703110092470794
-0.9683146146146147	-0.6686185995615306
-0.9655121121121122	-0.6669381146734377
-0.9627096096096096	-0.6653931240852489
-0.9599071071071071	-0.6640885592316479
-0.9571046046046046	-0.6630852935294029
-0.9543021021021021	-0.6623823787891951
-0.9514995995995996	-0.6619124228963871
-0.9486970970970972	-0.661552661467673
-0.9458945945945947	-0.6611503739428184
-0.9430920920920921	-0.6605574430995238
-0.9402895895895895	-0.6596661205021577
-0.9374870870870871	-0.6584372465205595
-0.9346845845845846	-0.6569135973039004
-0.9318820820820821	-0.6552144110321847
-0.9290795795795797	-0.6535116638711573
-0.9262770770770771	-0.6519931773592584
-0.9234745745745746	-0.6508209749923233
-0.920672072072072	-0.6500945890476626
-0.9178695695695696	-0.6498279014265786
-0.9150670670670671	-0.6499448628960014
-0.9122645645645646	-0.650294904772792
-0.9094620620620621	-0.6506841961641514
-0.9066595595595596	-0.6509152856432165
-0.9038570570570571	-0.6508259789281678
-0.9010545545545545	-0.6503188984564328
-0.898252052052052	-0.6493757959127244
-0.8954495495495496	-0.6480545772320574
-0.8926470470470471	-0.6464710961028259
-0.8898445445445445	-0.6447710342180728
-0.8870420420420421	-0.6430988687114993
-0.8842395395395396	-0.6415707650057245
-0.881437037037037	-0.640256479379927
-0.8786345345345346	-0.6391726623543637
-0.8758320320320321	-0.6382871466721842
-0.8730295295295295	-0.6375316196091205
-0.870227027027027	-0.6368189579716212
-0.8674245245245246	-0.6360614916886018
-0.8646220220220221	-0.6351872552337199
-0.8618195195195195	-0.6341523917915624
-0.859017017017017	-0.6329488207039586
-0.8562145145145146	-0.6316067968475776
-0.853412012012012	-0.6301921068611971
-0.8506095095095095	-0.6287976406699174
-0.8478070070070071	-0.6275293288922621
-0.8450045045045045	-0.6264872280257818
-0.842202002002002	-0.6257438729620439
-0.8393994994994995	-0.6253235666938655
-0.8365969969969971	-0.6251874415929171
-0.8337944944944945	-0.6252292470911875
-0.830991991991992	-0.625285444475187
-0.8281894894894896	-0.6251603110503607
-0.825386986986987	-0.6246629081434087
-0.8225844844844845	-0.6236489479358132
-0.819781981981982	-0.622057999957013
-0.8169794794794795	-0.6199361314627938
-0.814176976976977	-0.6174364567884689
-0.8113744744744745	-0.6147948826247838
-0.8085719719719721	-0.6122844995617229
-0.8057694694694695	-0.6101579692843402
-0.802966966966967	-0.608591182300356
-0.8001644644644645	-0.6076421242652243
-0.797361961961962	-0.6072358470586872
-0.7945594594594595	-0.6071802930408674
-0.791756956956957	-0.6072099985782826
-0.7889544544544544	-0.6070474689489844
-0.786151951951952	-0.6064672844969112
-0.7833494494494495	-0.6053471394964036
-0.780546946946947	-0.6036933403526126
-0.7777444444444445	-0.6016349297560128
-0.774941941941942	-0.599388743306148
-0.7721394394394395	-0.5972051013170627
-0.7693369369369369	-0.5953084687736059
-0.7665344344344345	-0.5938480666737995
-0.763731931931932	-0.5928700278309849
-0.7609294294294294	-0.5923163521191717
-0.758126926926927	-0.5920485307628791
-0.7553244244244245	-0.5918874047208431
-0.752521921921922	-0.5916573180685967
-0.7497194194194194	-0.5912227389177211
-0.746916916916917	-0.5905089530512646
-0.7441144144144145	-0.5895039244247415
-0.7413119119119119	-0.5882441606425624
-0.7385094094094095	-0.5867916645999258
-0.735706906906907	-0.5852106285066383
-0.7329044044044044	-0.5835511887493781
-0.7301019019019019	-0.5818440124011777
-0.7272993993993995	-0.5801050986588621
-0.724496896896897	-0.5783465035640389
-0.7216943943943944	-0.5765869454076737
-0.718891891891892	-0.5748569022950349
-0.7160893893893895	-0.5731954929567153
-0.7132868868868869	-0.5716400613161845
-0.7104843843843844	-0.5702125883918403
-0.707681881881882	-0.5689086431760271
-0.7048793793793794	-0.5676939688530596
-0.7020768768768769	-0.5665111924393658
-0.6992743743743745	-0.5652954730566324
-0.696471871871872	-0.5639944841703386
-0.6936693693693694	-0.562586202660531
-0.6908668668668669	-0.5610882872546399
-0.6880643643643645	-0.5595553345658124
-0.6852618618618619	-0.5580641996316325
-0.6824593593593594	-0.5566915570295219
-0.679656856856857	-0.5554905977537108
-0.6768543543543544	-0.5544742521119899
-0.6740518518518519	-0.5536103831750221
-0.6712493493493494	-0.5528306124921587
-0.6684468468468469	-0.5520500502625851
-0.6656443443443444	-0.5511916558460188
-0.6628418418418419	-0.5502074363383336
-0.6600393393393394	-0.5490897215476964
-0.6572368368368369	-0.5478690100439445
-0.6544343343343344	-0.546599298266097
-0.6516318318318319	-0.5453359269901132
-0.6488293293293294	-0.544113442383332
-0.6460268268268269	-0.5429309537150284
-0.6432243243243244	-0.5417499772381182
-0.6404218218218218	-0.5405056072498771
-0.6376193193193194	-0.5391274212960739
-0.6348168168168169	-0.5375632717568037
-0.6320143143143144	-0.535798114222805
-0.6292118118118118	-0.5338616015196342
-0.6264093093093094	-0.5318218060955677
-0.6236068068068069	-0.5297669231142681
-0.6208043043043043	-0.5277806782777397
-0.6180018018018019	-0.5259191595244124
-0.6151992992992994	-0.5241962805281986
-0.6123967967967968	-0.522582266208311
-0.6095942942942943	-0.5210153782663525
-0.6067917917917919	-0.5194229495215448
-0.6039892892892894	-0.5177450088403184
-0.6011867867867868	-0.5159532123771959
-0.5983842842842844	-0.5140595566979167
-0.5955817817817819	-0.5121127727706101
-0.5927792792792793	-0.5101842021327494
-0.5899767767767768	-0.5083480462162195
-0.5871742742742744	-0.5066621981299169
-0.5843717717717718	-0.5051550993671958
-0.5815692692692693	-0.5038216221985006
-0.5787667667667669	-0.5026278203668482
-0.5759642642642644	-0.5015216598328864
-0.5731617617617618	-0.5004454502406019
-0.5703592592592593	-0.4993460086943123
-0.5675567567567569	-0.4981803045088075
-0.5647542542542543	-0.496916642837391
-0.5619517517517518	-0.49553334698364626
-0.5591492492492494	-0.49401760767032404
-0.5563467467467468	-0.49236642343120585
-0.5535442442442443	-0.490589734281153
-0.5507417417417418	-0.4887138146445214
-0.5479392392392394	-0.48678174757291476
-0.5451367367367368	-0.48484808026091425
-0.5423342342342343	-0.4829666832050375
-0.5395317317317319	-0.4811738102884896
-0.5367292292292293	-0.479471251400934
-0.5339267267267268	-0.4778160127421039
-0.5311242242242243	-0.4761222424349467
-0.5283217217217218	-0.4742779955047003
-0.5255192192192193	-0.47217467450120654
-0.5227167167167168	-0.46974209713126774
-0.5199142142142144	-0.46697889647973845
-0.5171117117117118	-0.4639677577591553
-0.5143092092092093	-0.46086833152367945
-0.5115067067067068	-0.4578868439488672
-0.5087042042042043	-0.4552286928573609
-0.5059017017017018	-0.4530463602674538
-0.5030991991991993	-0.4513976644218722
-0.5002966966966967	-0.4502275227393025
-0.4974941941941943	-0.4493802172077292
-0.4946916916916918	-0.4486403042416495
-0.49188918918918934	-0.4477914436982027
-0.48908668668668676	-0.4466763686578394
-0.4862841841841843	-0.4452400699970241
-0.4834816816816818	-0.4435426520565186
-0.48067917917917924	-0.44173710670855665
-0.47787667667667677	-0.4400178689935314
-0.4750741741741743	-0.4385551861648792
-0.4722716716716717	-0.437435122927776
-0.46946916916916925	-0.43662380475698276
-0.4666666666666668	-0.4359674943736954
-0.4638641641641643	-0.43522936602040874
-0.46106166166166174	-0.4341526681694161
-0.45825915915915927	-0.43253182098380366
-0.4554566566566568	-0.4302704422847071
-0.4526541541541542	-0.42740916012198943
-0.44985165165165175	-0.4241151645127053
-0.4470491491491493	-0.420636946846895
-0.4442466466466467	-0.4172380010730751
-0.44144414414414423	-0.41412923807934426
-0.43864164164164177	-0.41141971533139504
-0.4358391391391393	-0.4090991777151263
-0.4330366366366367	-0.4070558772189338
-0.43023413413413425	-0.4051224057314926
-0.4274316316316318	-0.40313418609006063
-0.4246291291291292	-0.4009822325325068
-0.42182662662662673	-0.3986445448237182
-0.41902412412412426	-0.39618791709066037
-0.4162216216216217	-0.3937414747574683
-0.4134191191191192	-0.39145180672798924
-0.41061661661661675	-0.3894345166900683
-0.4078141141141143	-0.3877370566255759
-0.4050116116116117	-0.3863231619135021
-0.40220910910910923	-0.3850818630626852
-0.39940660660660665	-0.3838564570035938
-0.3966041041041042	-0.3824834090883357
-0.3938016016016017	-0.38082943033787264
-0.39099909909909925	-0.3788170817099522
-0.3881965965965968	-0.37643405285883563
-0.3853940940940943	-0.3737268149336995
-0.3825915915915916	-0.37078368427626
-0.37978908908908915	-0.3677141528435196
-0.3769865865865867	-0.36463041757782194
-0.3741840840840842	-0.3616342119274568
-0.37138158158158174	-0.3588087884013017
-0.3685790790790793	-0.35621370366367894
-0.3657765765765768	-0.35387979462171953
-0.3629740740740741	-0.35180334081450054
-0.36017157157157165	-0.3499409388712789
-0.3573690690690692	-0.34820866744761303
-0.3545665665665667	-0.34648945886803456
-0.35176406406406424	-0.3446507054338715
-0.3489615615615618	-0.34257050104284154
-0.3461590590590591	-0.34016690166514396
-0.3433565565565566	-0.3374218875781575
-0.34055405405405414	-0.3343917026082467
-0.3377515515515517	-0.3311983763258632
-0.3349490490490492	-0.32800274707390764
-0.33214654654654674	-0.32496542329413625
-0.32934404404404427	-0.32220665667516
-0.3265415415415416	-0.31977724972109145
-0.3237390390390391	-0.3176496816560808
-0.32093653653653664	-0.3157323582996192
-0.3181340340340342	-0.3139022947342514
-0.3153315315315317	-0.3120452549648546
-0.31252902902902924	-0.31008971002123326
-0.30972652652652655	-0.30802305682017384
-0.3069240240240241	-0.3058848201412323
-0.3041215215215216	-0.3037399369233113
-0.30131901901901914	-0.30164272176876294
-0.2985165165165167	-0.29960593233389976
-0.2957140140140142	-0.2975878979558757
-0.29291151151151174	-0.2955042071374225
-0.29010900900900904	-0.2932610974642274
-0.2873065065065066	-0.29079877652755726
-0.2845040040040041	-0.2881277955563309
-0.28170150150150164	-0.2853424931647935
-0.27889899899899917	-0.28260257120892845
-0.2760964964964967	-0.2800849718756243
-0.27329399399399423	-0.2779196810106836
-0.27049149149149154	-0.2761307676514693
-0.2676889889889891	-0.27460479582872355
-0.2648864864864866	-0.27310181366191355
-0.26208398398398414	-0.2713111854466423
-0.25928148148148167	-0.2689395426433728
-0.2564789789789792	-0.26580603014806214
-0.2536764764764765	-0.26191510977983745
-0.25087397397397404	-0.25748161085719984
-0.24807147147147157	-0.25289566774362393
-0.2452689689689691	-0.24863298143187448
-0.24246646646646663	-0.24513303907372525
-0.23966396396396417	-0.2426790144532136
-0.2368614614614617	-0.2413142799990785
-0.234058958958959	-0.2408210288609425
-0.23125645645645654	-0.2407690249633045
-0.22845395395395407	-0.24062216420048585
-0.2256514514514516	-0.23987353578194962
-0.22284894894894913	-0.2381712630964675
-0.22004644644644666	-0.23540020153455765
-0.2172439439439442	-0.23169773381312916
-0.2144414414414415	-0.22740138018052986
-0.21163893893893904	-0.2229457506374605
-0.20883643643643657	-0.2187404868759206
-0.2060339339339341	-0.21506509756669415
-0.20323143143143163	-0.21200993526476047
-0.20042892892892916	-0.20947735087878633
-0.19762642642642647	-0.2072382372005249
-0.194823923923924	-0.20502265686361493
-0.19202142142142153	-0.20261405221022386
-0.18921891891891907	-0.1999172067310816
-0.1864164164164166	-0.19698004140310948
-0.18361391391391413	-0.1939649857492818
-0.18081141141141166	-0.1910819057480256
-0.17800890890890897	-0.1885062776663688
-0.1752064064064065	-0.18630999979582138
-0.17240390390390403	-0.1844271404953074
-0.16960140140140156	-0.1826650419590801
-0.1667988988988991	-0.18075657860108077
-0.16399639639639663	-0.1784367038873714
-0.16119389389389416	-0.17551954394026975
-0.15839139139139147	-0.1719530224876304
-0.155588888888889	-0.16783567037682307
-0.15278638638638653	-0.16339211551767585
-0.14998388388388406	-0.15891589660563196
-0.1471813813813816	-0.15469701447088663
-0.14437887887887912	-0.1509546685058234
-0.14157637637637643	-0.14779251176208794
-0.13877387387387397	-0.14518599297090312
-0.1359713713713715	-0.143001695241948
-0.13316886886886903	-0.1410400649557547
-0.13036636636636656	-0.13908788775913067
-0.1275638638638641	-0.1369663028335367
-0.12476136136136162	-0.13456355483471427
-0.12195885885885893	-0.13184743666242124
-0.11915635635635646	-0.12885839570456908
-0.116353853853854	-0.12568876701842177
-0.11355135135135153	-0.12245558581189646
-0.11074884884884906	-0.11927394207659817
-0.10794634634634659	-0.11623569432020674
-0.10514384384384412	-0.11339572754557332
-0.10234134134134143	-0.11076584004137488
-0.09953883883883896	-0.10831528053811364
-0.09673633633633649	-0.10597683379636755
-0.09393383383383402	-0.1036576401271171
-0.09113133133133156	-0.10125401164870555
-0.08832882882882909	-0.09866900322512737
-0.0855263263263264	-0.09583048072091463
-0.08272382382382393	-0.09270638803800066
-0.07992132132132146	-0.08931350944247195
-0.07711881881881899	-0.08571676314634918
-0.07431631631631652	-0.08201802150993334
-0.07151381381381405	-0.07833617518191878
-0.06871131131131158	-0.07478278225523886
-0.0659088088088089	-0.07143921954112793
-0.06310630630630643	-0.06834111924271864
-0.06030380380380396	-0.06547394150432816
-0.05750130130130149	-0.06278035998854992
-0.05469879879879902	-0.060176754569196356
-0.05189629629629655	-0.05757364972928371
-0.04909379379379408	-0.05489423328189301
-0.04629129129129139	-0.05208633558715974
-0.043488788788788924	-0.04912593478288916
-0.040686286286286455	-0.046013347182452397
-0.037883783783783986	-0.04276559852500657
-0.03508128128128152	-0.039409196410787634
-0.03227877877877905	-0.03597642392668168
-0.02947627627627636	-0.03250586540739705
-0.02667377377377389	-0.029045208243683195
-0.02387127127127142	-0.02565261644909322
-0.021068768768768953	-0.022392975800038562
-0.018266266266266484	-0.019327206788894193
-0.015463763763764016	-0.016495985700388616
-0.012661261261261547	-0.013902388888260508
-0.009858758758758857	-0.011499838069196439
-0.007056256256256388	-0.00919132630283941
-0.004253753753753919	-0.00684308864687455
-0.0014512512512514508	-0.004311404838285256
0.0013512512512510177	-0.0014765387604325283
0.004153753753753486	0.0017254023773901163
0.006956256256255955	0.005282381256370997
0.009758758758758646	0.009105118196443737
0.012561261261261114	0.013046352072214697
0.015363763763763583	0.01693631030526914
0.01816626626626605	0.020624868920710148
0.02096876876876852	0.024018464121149927
0.02377127127127099	0.027101028495831604
0.02657377377377368	0.029932805205852224
0.029376276276276148	0.03262747746559419
0.032178778778778616	0.03531459785329259
0.034981281281281085	0.038098753249429504
0.03778378378378355	0.041027847610735045
0.04058628628628602	0.04408002539288129
0.04338878878878849	0.047172995266897076
0.04619129129129118	0.05019265524784387
0.04899379379379365	0.053032095016954994
0.05179629629629612	0.055629028326849135
0.05459879879879859	0.05799034856828938
0.057401301301301055	0.06019651138856537
0.060203803803803524	0.06238451393228879
0.06300630630630621	0.06471447029671885
0.06580880880880868	0.06732932173808667
0.06861131131131115	0.07031881620071537
0.07141381381381362	0.07369724463228217
0.07421631631631609	0.0774002126952504
0.07701881881881856	0.08130034242089482
0.07982132132132103	0.08523685744342346
0.08262382382382372	0.08905085288560198
0.08542632632632619	0.09261738400906303
0.08822882882882865	0.0958672369433968
0.09103133133133112	0.09879461063221276
0.09383383383383359	0.10145081891680706
0.09663633633633606	0.10392740743102516
0.09943883883883853	0.10633399886626194
0.10224134134134122	0.10877646466912445
0.10504384384384369	0.11133989821078717
0.10784634634634616	0.11407889652957058
0.11064884884884862	0.11701551411987986
0.11345135135135109	0.12014349639504006
0.11625385385385356	0.12343635962756369
0.11905635635635625	0.1268566240894398
0.12185885885885872	0.13036389264632084
0.12466136136136119	0.13392026273823687
0.12746386386386366	0.13749252101106305
0.13026636636636613	0.14105149451047408
0.1330688688688686	0.14456966825631004
0.13587137137137106	0.14801860992690183
0.13867387387387375	0.15136777935356052
0.14147637637637622	0.15458589814982607
0.1442788788788787	0.15764524950822484
0.14708138138138116	0.16052822493607655
0.14988388388388363	0.1632344096980949
0.1526863863863861	0.165785845861129
0.15548888888888857	0.16822813548658788
0.15829139139139126	0.1706258837448099
0.16109389389389372	0.17305250631985372
0.1638963963963962	0.17557623498362077
0.16669889889889866	0.17824566615206347
0.16950140140140113	0.18107883149083623
0.1723039039039036	0.18405917322375323
0.1751064064064063	0.18714001832251548
0.17790890890890876	0.19025663967178905
0.18071141141141123	0.19334256150464063
0.1835139139139137	0.19634526804901395
0.18631641641641616	0.19923651985550722
0.18911891891891863	0.20201418421158568
0.1919214214214211	0.20469536490717
0.1947239239239238	0.2073037205507986
0.19752642642642626	0.20985607401811515
0.20032892892892873	0.21235385822768713
0.2031314314314312	0.21478331810002457
0.20593393393393367	0.21712514171387182
0.20873643643643613	0.21937041238012756
0.2115389389389386	0.2215368348624245
0.2143414414414413	0.22367827349758482
0.21714394394394376	0.22588227715651107
0.21994644644644623	0.22825408629815921
0.2227489489489487	0.2308904161663431
0.22555145145145117	0.2338504241455889
0.22835395395395364	0.23713314919504344
0.23115645645645633	0.24066949449370398
0.2339589589589588	0.24433269739623947
0.23676146146146126	0.24796543480954628
0.23956396396396373	0.2514161669838673
0.2423664664664662	0.25457398097282546
0.24516896896896867	0.2573913441537124
0.24797147147147114	0.2598879407931532
0.25077397397397383	0.2621349885663714
0.2535764764764763	0.2642260326629136
0.25637897897897877	0.26624487200139696
0.25918148148148124	0.26824224733717167
0.2619839839839837	0.27022971334295354
0.2647864864864862	0.2721927057424676
0.26758898898898864	0.2741173870134071
0.27039149149149133	0.2760200823732146
0.2731939939939938	0.27796622548668914
0.27599649649649627	0.28006867166302685
0.27879899899899874	0.282462269036826
0.2816015015015012	0.285260445413776
0.2844040040040037	0.28850719976508427
0.28720650650650636	0.29214144094708083
0.29000900900900883	0.2959884937321287
0.2928115115115113	0.2997860725014998
0.29561401401401377	0.3032412748660033
0.29841651651651624	0.3061045884978911
0.3012190190190187	0.30824009741553615
0.3040215215215212	0.30967052263713984
0.30682402402402387	0.3105819847204994
0.30962652652652634	0.31128475454105037
0.3124290290290288	0.3121393305116895
0.3152315315315313	0.31346783281110246
0.31803403403403374	0.31547548317093
0.3208365365365362	0.31820419948755946
0.3236390390390387	0.3215308266322987
0.32644154154154137	0.3252091864950949
0.32924404404404384	0.3289421584572341
0.3320465465465463	0.3324614919446427
0.3348490490490488	0.33559165949702635
0.33765155155155124	0.33828012076715863
0.3404540540540537	0.3405877982800971
0.3432565565565564	0.34264654657998894
0.34605905905905887	0.34460064884602304
0.34886156156156134	0.34655358293919053
0.3516640640640638	0.34853820711817074
0.3544665665665663	0.35051933543465286
0.35726906906906875	0.3524256561664872
0.3600715715715712	0.35419727495959086
0.3628740740740739	0.3558295256304984
0.3656765765765764	0.3573950275843325
0.36847907907907884	0.35903381562573655
0.3712815815815813	0.36091301318138336
0.3740840840840838	0.36316892351786506
0.37688658658658625	0.3658515811231602
0.3796890890890887	0.36889215081112325
0.3824915915915914	0.37210679825149534
0.3852940940940939	0.37523891323841
0.38809659659659634	0.3780286994442005
0.3908990990990988	0.38028945065610126
0.3937016016016013	0.38196662574727136
0.39650410410410375	0.38316032791920124
0.39930660660660644	0.3841026866476469
0.4021091091091089	0.3850955252768453
0.4049116116116114	0.38642616080986375
0.40771411411411385	0.38828623772948767
0.4105166166166163	0.3907178701943305
0.4133191191191188	0.3936032226091027
0.41612162162162125	0.39670053983208975
0.41892412412412394	0.3997156387450734
0.4217266266266264	0.4023873264899722
0.4245291291291289	0.40456132372118375
0.42733163163163135	0.4062311356427531
0.4301341341341338	0.40753460703682576
0.4329366366366363	0.408708349032534
0.435739139139139	0.41001467891242244
0.43854164164164144	0.41166343665969535
0.4413441441441439	0.4137518571619176
0.4441466466466464	0.4162395775478411
0.44694914914914885	0.4189649247783185
0.4497516516516513	0.4216963066542174
0.4525541541541538	0.4242025291054361
0.4553566566566565	0.42632102401260946
0.45815915915915895	0.4280044585090258
0.4609616616616614	0.42933324211095364
0.4637641641641639	0.43049169905397067
0.46656666666666635	0.4317159884648774
0.4693691691691688	0.43322928379855
0.4721716716716713	0.43518235596386307
0.474974174174174	0.4376151494040276
0.47777667667667645	0.4404483105122081
0.4805791791791789	0.4435050900979763
0.4833816816816814	0.4465560989536998
0.48618418418418385	0.44937414244748625
0.4889866866866863	0.45178493494151883
0.491789189189189	0.4537018678876915
0.4945916916916915	0.4551381249256436
0.49739419419419395	0.456195647135242
0.5001966966966964	0.45703602356844025
0.5029991991991989	0.4578419932587661
0.5058017017017014	0.45877927106458866
0.5086042042042038	0.4599669816935251
0.5114067067067065	0.4614618313059047
0.514209209209209	0.46325729789591336
0.5170117117117115	0.46529560365713063
0.5198142142142139	0.46748780620945596
0.5226167167167164	0.4697363768757324
0.5254192192192189	0.4719550862176201
0.5282217217217213	0.47408253964845165
0.531024224224224	0.4760877757932569
0.5338267267267265	0.4779684054956729
0.536629229229229	0.47974336769565334
0.5394317317317314	0.48144321484226876
0.5422342342342339	0.4831008237693811
0.5450367367367364	0.48474466960849777
0.547839239239239	0.48639558021741575
0.5506417417417415	0.48806658905471934
0.553444244244244	0.4897645182043174
0.5562467467467465	0.49149154934812006
0.5590492492492489	0.49324539162240433
0.5618517517517514	0.4950176073773908
0.5646542542542539	0.4967908661320135
0.5674567567567566	0.4985368934800242
0.570259259259259	0.5002172210848914
0.5730617617617615	0.501788274233574
0.575864264264264	0.5032109176133182
0.5786667667667664	0.50446272120492
0.5814692692692689	0.5055495524304436
0.5842717717717714	0.5065123331727304
0.587074274274274	0.5074253954294274
0.5898767767767765	0.508384880598481
0.592679279279279	0.5094886005837875
0.5954817817817815	0.5108118388972736
0.5982842842842839	0.5123856719650761
0.6010867867867866	0.5141846670917538
0.6038892892892889	0.5161289016318091
0.6066917917917916	0.5181014818707594
0.6094942942942938	0.5199781201918805
0.6122967967967965	0.5216612573859318
0.6150992992992992	0.5231090670321807
0.6179018018018014	0.5243503328359476
0.6207043043043041	0.5254796991212223
0.6235068068068064	0.5266332914564085
0.6263093093093091	0.5279506130607101
0.6291118118118113	0.5295331225147994
0.631914314314314	0.5314114984736023
0.6347168168168167	0.5335316380874047
0.6375193193193189	0.5357643466510131
0.6403218218218216	0.5379368883341742
0.6431243243243239	0.5398781002943811
0.6459268268268266	0.5414646082306835
0.6487293293293288	0.5426551371887487
0.6515318318318315	0.5435032046534949
0.6543343343343342	0.5441446448631126
0.6571368368368364	0.5447635830315929
0.6599393393393391	0.5455464880188676
0.6627418418418414	0.5466369941686426
0.6655443443443441	0.5481034532793818
0.6683468468468463	0.5499270093703998
0.671149349349349	0.5520117946239744
0.6739518518518517	0.5542126138709667
0.6767543543543539	0.556371121167454
0.6795568568568566	0.5583501971905651
0.6823593593593589	0.5600581461831868
0.6851618618618616	0.561458524032425
0.6879643643643643	0.5625662746217455
0.6907668668668665	0.5634346860161263
0.6935693693693692	0.564139289092612
0.6963718718718714	0.5647639284613521
0.6991743743743741	0.5653915245899648
0.7019768768768764	0.5660988623291281
0.7047793793793791	0.5669525395161281
0.7075818818818818	0.5680029680049925
0.710384384384384	0.569275139150828
0.7131868868868867	0.5707579126982483
0.7159893893893889	0.5723964099854342
0.7187918918918916	0.5740931985476552
0.7215943943943939	0.5757224455244421
0.7243968968968966	0.5771572189257115
0.7271993993993993	0.5783048450541002
0.7300019019019015	0.5791406292861931
0.7328044044044042	0.579728301919356
0.7356069069069064	0.5802175228118749
0.7384094094094091	0.5808146331858737
0.7412119119119114	0.5817311003412458
0.7440144144144141	0.5831222041804098
0.7468169169169168	0.5850336247858468
0.749619419419419	0.5873735621126548
0.7524219219219217	0.5899222222271072
0.755224424424424	0.5923801953238599
0.7580269269269266	0.5944453232788456
0.7608294294294289	0.5958978145925418
0.7636319319319316	0.5966689631824553
0.7664344344344343	0.5968717257171401
0.7692369369369365	0.5967812615230017
0.7720394394394392	0.5967677428959908
0.7748419419419414	0.5971981531270767
0.7776444444444441	0.5983339455187324
0.7804469469469468	0.600253978055733
0.7832494494494491	0.6028259256486197
0.7860519519519518	0.6057359471726249
0.788854454454454	0.6085695922251086
0.7916569569569567	0.6109217905051696
0.794459459459459	0.6125049263042552
0.7972619619619616	0.6132242770253693
0.8000644644644643	0.613199541539861
0.8028669669669666	0.61272702221423
0.8056694694694693	0.6121944660794445
0.8084719719719715	0.6119742947514102
0.8112744744744742	0.612326768496658
0.8140769769769765	0.613340800530719
0.8168794794794791	0.6149279367667884
0.8196819819819818	0.6168683304293634
0.8224844844844841	0.6188916391490364
0.8252869869869868	0.620765630966575
0.828089489489489	0.6223640069370919
0.8308919919919917	0.6236927780861161
0.833694494494494	0.6248688023775097
0.8364969969969966	0.6260600826041902
0.8392994994994993	0.6274099318647215
0.8421020020020016	0.6289720976464304
0.8449045045045043	0.630679851760771
0.8477070070070065	0.6323603272490603
0.8505095095095092	0.6337899311825042
0.8533120120120115	0.6347725994060891
0.8561145145145141	0.6352146234023868
0.8589170170170168	0.63517041723077
0.8617195195195191	0.6348427034160129
0.8645220220220218	0.6345352108964375
0.867324524524524	0.6345713382399543
0.8701270270270267	0.635203355652443
0.872929529529529	0.6365400097714946
0.8757320320320316	0.6385148182919274
0.8785345345345343	0.6409047278695155
0.8813370370370366	0.6433932368958599
0.8841395395395393	0.6456585359089457
0.8869420420420415	0.6474599555436975
0.8897445445445442	0.6486972150070902
0.8925470470470469	0.6494260639865546
0.8953495495495492	0.6498278283316756
0.8981520520520518	0.6501445649439457
0.9009545545545541	0.6506015054019314
0.9037570570570568	0.6513412160198573
0.906559559559559	0.6523888415436276
0.9093620620620617	0.6536568821085529
0.9121645645645644	0.6549849442133209
0.9149670670670667	0.6561990937807534
0.9177695695695693	0.6571702102033943
0.9205720720720716	0.6578525051977688
0.9233745745745743	0.6582911784547398
0.9261770770770765	0.6585991341732553
0.9289795795795792	0.6589129772503981
0.9317820820820819	0.6593447494848697
0.9345845845845842	0.6599461850028714
0.9373870870870868	0.6606968784333491
0.9401895895895891	0.6615188081582595
0.9429920920920918	0.6623103873792096
0.945794594594594	0.6629868253005371
0.9485970970970967	0.6635121234410855
0.9513995995995994	0.6639117618209276
0.9542021021021017	0.6642624913170625
0.9570046046046043	0.6646638957937334
0.9598071071071066	0.6652025916972049
0.9626096096096093	0.6659220138502884
0.9654121121121115	0.6668081578348017
0.9682146146146142	0.667795543182824
0.9710171171171169	0.6687903577058847
0.9738196196196192	0.6697018934884877
0.9766221221221218	0.6704710038978414
0.9794246246246241	0.6710860792640385
0.9822271271271268	0.6715821109745275
0.985029629629629	0.6720247818235356
0.9878321321321317	0.6724867882324346
0.9906346346346344	0.67302587311117
0.9934371371371367	0.6736726147442642
0.9962396396396394	0.6744315745317757
0.9990421421421416	0.6752937623344824
1.0018446446446443	0.6762537469336436
1.004647147147147	0.677322901460474
1.0074496496496492	0.678531913063642
1.010252152152152	0.6799201455420754
1.0130546546546542	0.6815149877108038
1.0158571571571569	0.683308799050705
1.018659659659659	0.6852427280238185
1.0214621621621618	0.6872048373168755
1.0242646646646645	0.68904525287444
1.0270671671671667	0.6906051707032432
1.0298696696696694	0.6917516584764418
1.0326721721721717	0.6924080650219628
1.0354746746746744	0.6925712565772808
1.0382771771771766	0.6923112834024217
1.0410796796796793	0.6917548010025607
1.043882182182182	0.6910585183052087
1.0466846846846842	0.6903813473912279
1.049487187187187	0.689863018924564
1.0522896896896892	0.6896132288328809
1.0550921921921919	0.6897104984069624
1.057894694694694	0.6902059109220742
1.0606971971971968	0.6911254141451397
1.0634996996996995	0.6924660809279617
1.0663022022022017	0.6941859001997048
1.0691047047047044	0.6961915388453115
1.0719072072072067	0.6983318767578925
1.0747097097097094	0.7004052505349163
1.0775122122122116	0.7021847310487837
1.0803147147147143	0.7034593987972781
1.083117217217217	0.7040826933667814
1.0859197197197192	0.7040141826026065
1.088722222222222	0.7033406592823088
1.0915247247247242	0.7022670507578024
1.0943272272272269	0.7010761371842036
1.097129729729729	0.7000658860821738
1.0999322322322318	0.6994809969180815
1.1027347347347345	0.6994581445792651
1.1055372372372367	0.7000010775477878
1.1083397397397394	0.7009929268978583
1.1111422422422417	0.7022415248622582
1.1139447447447444	0.7035430162158449
1.116747247247247	0.7047431764234895
1.1195497497497493	0.7057767627648486
1.122352252252252	0.7066727787592735
1.1251547547547542	0.7075252802836371
1.127957257257257	0.7084413184173586
1.1307597597597592	0.7094856427007168
1.1335622622622619	0.7106429953763711
1.1363647647647646	0.7118126514618808
1.1391672672672668	0.7128383252941948
1.1419697697697695	0.713563637894056
1.1447722722722717	0.713893583068208
1.1475747747747744	0.7138394062191826
1.1503772772772767	0.713529295305356
1.1531797797797794	0.7131787547639914
1.155982282282282	0.7130286261998762
1.1587847847847843	0.7132705275630249
1.161587287287287	0.713984757796783
1.1643897897897892	0.7151123837093802
1.167192292292292	0.7164721832639307
1.1699947947947942	0.7178179932389281
1.1727972972972969	0.7189179658868616
1.1755997997997996	0.7196292145518193
1.1784023023023018	0.7199422927842609
1.1812048048048045	0.7199798192180371
1.1840073073073067	0.7199491373509506
1.1868098098098094	0.7200649156407213
1.1896123123123117	0.72046848483587
1.1924148148148144	0.7211725453839171
1.195217317317317	0.7220517677650107
1.1980198198198193	0.7228842890842866
1.200822322322322	0.7234313521002571
1.2036248248248242	0.7235284247739218
1.206427327327327	0.7231560051775496
1.2092298298298296	0.7224640000972855
1.2120323323323319	0.7217384531796078
1.2148348348348346	0.7213186870335413
1.2176373373373368	0.7214901836048604
1.2204398398398395	0.7223878504523364
1.2232423423423417	0.7239423329619792
1.2260448448448444	0.7258890833345923
1.2288473473473471	0.727840012679742
1.2316498498498494	0.7293971523217311
1.234452352352352	0.7302735441757116
1.2372548548548543	0.730383342750758
1.240057357357357	0.7298720802961791
1.2428598598598593	0.7290764796881519
1.245662362362362	0.7284252471560109
1.2484648648648646	0.7283108814142834
1.2512673673673669	0.7289717314060589
1.2540698698698696	0.7304203866150221
1.2568723723723718	0.732440028675492
1.2596748748748745	0.7346492597976872
1.2624773773773768	0.736614881545741
1.2652798798798794	0.7379777467026083
1.2680823823823821	0.7385535352318322
1.2708848848848844	0.7383789039680035
1.273687387387387	0.7376909471934734
1.2764898898898893	0.7368485718844568
1.279292392392392	0.7362216949952081
1.2820948948948943	0.7360828455057016
1.284897397397397	0.7365334447160357
1.2876998998998996	0.7374849375091121
1.2905024024024019	0.7386972739753559
1.2933049049049046	0.7398597657148864
1.2961074074074068	0.7406874790547298
1.2989099099099095	0.7410034328573551
1.3017124124124118	0.7407832790725024
1.3045149149149144	0.7401522450110958
1.3073174174174171	0.7393393529916961
1.3101199199199194	0.7386063899096229
1.312922422422422	0.7381750975281587
1.3157249249249243	0.738174245679827
1.318527427427427	0.7386198811062472
1.3213299299299297	0.7394303555210815
1.324132432432432	0.7404667577479398
1.3269349349349346	0.7415825524307802
1.3297374374374369	0.7426653496897544
1.3325399399399396	0.743658484353954
1.3353424424424418	0.7445583467615777
1.3381449449449445	0.7453921081346409
1.3409474474474472	0.7461867045714734
1.3437499499499495	0.7469418717376834
1.3465524524524521	0.7476174424909727
1.3493549549549544	0.748139327124933
1.352157457457457	0.7484218115046397
1.3549599599599593	0.7483983452186047
1.357762462462462	0.74805048209391
1.3605649649649647	0.7474255739625342
1.363367467467467	0.7466375438870811
1.3661699699699696	0.7458501300560039
1.368972472472472	0.745246745857252
1.3717749749749746	0.7449942527850189
1.3745774774774768	0.7452089017292314
1.3773799799799795	0.7459316197942307
1.3801824824824822	0.7471173773255297
1.3829849849849845	0.7486403980320304
1.3857874874874871	0.7503141495862553
1.3885899899899894	0.7519227312656604
1.391392492492492	0.75325854094824
1.3941949949949943	0.754159939472034
1.396997497497497	0.7545421126164698
1.3998	0.7544147112405888
1.3999	0.7504773261822817
1.3971003028053077	0.7504896010610242
1.3943006056106155	0.7500505104144817
1.3915009084159233	0.7492219918669882
1.3887012112212311	0.748129368842898
1.385901514026539	0.7469333779058263
1.3831018168318467	0.7458030068052834
1.3803021196371545	0.7448940562830437
1.3775024224424628	0.7443337430712333
1.3747027252477706	0.7442085805861074
1.3719030280530784	0.7445523865280783
1.3691033308583862	0.7453338431749892
1.366303633663694	0.7464471438483944
1.3635039364690018	0.74771258343843
1.3607042392743096	0.7488942327167021
1.3579045420796174	0.7497379792433332
1.3551048448849252	0.750025952648754
1.352305147690233	0.7496351826904037
1.3495054504955408	0.7485827070408415
1.3467057533008486	0.7470392915247213
1.3439060561061564	0.7453007357594532
1.3411063589114642	0.7437181421505292
1.338306661716772	0.7426028234654443
1.3355069645220798	0.7421326854218906
1.3327072673273876	0.7422903535804461
1.3299075701326954	0.7428566652713815
1.3271078729380033	0.7434674609237635
1.324308175743311	0.7437213333313077
1.3215084785486189	0.7433077257212855
1.3187087813539267	0.7421150876163951
1.3159090841592345	0.7402818941113076
1.3131093869645423	0.7381693047467883
1.31030968976985	0.736258695247215
1.3075099925751579	0.7350025512005274
1.3047102953804657	0.7346747203709112
1.3019105981857735	0.7352692907950258
1.2991109009910813	0.73648435374848
1.296311203796389	0.7378010158309045
1.293511506601697	0.7386372202386686
1.2907118094070047	0.7385303018728284
1.2879121122123125	0.7372905726226122
1.2851124150176203	0.7350751353273455
1.282312717822928	0.7323550349252994
1.279513020628236	0.7297824742565171
1.2767133234335437	0.7279973315214288
1.2739136262388515	0.727432818092205
1.2711139290441593	0.7281816792060036
1.2683142318494671	0.7299659123866367
1.265514534654775	0.7322202567668208
1.2627148374600827	0.7342632655481303
1.2599151402653905	0.7355015970786485
1.2571154430706983	0.7356026271722726
1.2543157458760061	0.7345811776942863
1.251516048681314	0.7327745859108488
1.2487163514866217	0.7307170627315087
1.2459166542919295	0.7289570576412054
1.2431169570972374	0.7278792390933484
1.2403172599025452	0.7275898135008345
1.237517562707853	0.727901379384579
1.2347178655131608	0.7284191274448177
1.2319181683184686	0.7286957206372089
1.2291184711237764	0.7283993503771258
1.2263187739290842	0.7274359464046745
1.223519076734392	0.7259833350457736
1.2207193795396998	0.7244263264956665
1.2179196823450076	0.723216400618244
1.2151199851503154	0.7227058541409335
1.2123202879556232	0.7230149809351607
1.209520590760931	0.7239791867393497
1.2067208935662388	0.7251950546123991
1.2039211963715466	0.7261500194148753
1.2011214991768548	0.7263913949331529
1.1983218019821626	0.7256769815524835
1.1955221047874705	0.7240559316916484
1.1927224075927783	0.7218526026122922
1.189922710398086	0.7195593645945717
1.1871230132033939	0.717675247067056
1.1843233160087017	0.7165453004243383
1.1815236188140095	0.7162545961652655
1.1787239216193173	0.716611447820702
1.175924224424625	0.7172235946986927
1.1731245272299329	0.7176394928613645
1.1703248300352407	0.7175053400134759
1.1675251328405485	0.7166842115293466
1.1647254356458563	0.7152978225865594
1.161925738451164	0.7136787279084367
1.159126041256472	0.7122515773238094
1.1563263440617797	0.7113857171887499
1.1535266468670875	0.7112700247838846
1.1507269496723953	0.7118518350835026
1.147927252477703	0.7128587592249047
1.145127555283011	0.7138934353392374
1.1423278580883187	0.714566852677132
1.1395281608936265	0.7146240895028837
1.1367284636989343	0.714020715569256
1.1339287665042421	0.712926599663513
1.13112906930955	0.7116594878923381
1.1283293721148577	0.7105743155387105
1.1255296749201655	0.7099476949870942
1.1227299777254733	0.7098961780330075
1.1199302805307811	0.710352741042535
1.117130583336089	0.7111041671528628
1.1143308861413967	0.71187073709294
1.1115311889467046	0.7123964647979943
1.1087314917520124	0.7125173268943104
1.1059317945573202	0.7121861231205466
1.103132097362628	0.7114509627215981
1.1003324001679358	0.7104026248836723
1.0975327029732436	0.7091172245787396
1.0947330057785514	0.7076206715562181
1.0919333085838592	0.7058906507150147
1.089133611389167	0.7038947587485291
1.0863339141944748	0.7016468993486993
1.0835342169997826	0.6992547261766238
1.0807345198050904	0.6969327074066876
1.0779348226103982	0.6949678715137839
1.075135125415706	0.6936439211497372
1.0723354282210138	0.6931471222466414
1.0695357310263216	0.6934872741409348
1.0667360338316294	0.6944649636589753
1.0639363366369372	0.6957023770573463
1.061136639442245	0.6967337544216203
1.0583369422475528	0.6971305023608987
1.0555372450528606	0.6966226018431241
1.0527375478581684	0.6951772844491368
1.0499378506634762	0.6930086332702248
1.047138153468784	0.6905137334743774
1.0443384562740918	0.688154872569007
1.0415387590793996	0.6863249338928801
1.0387390618847074	0.6852384859004153
1.0359393646900152	0.6848822944467634
1.033139667495323	0.6850390753330593
1.0303399703006308	0.6853740603826417
1.0275402731059387	0.6855536049800715
1.0247405759112465	0.6853554330316405
1.0219408787165543	0.6847342622131949
1.0191411815218625	0.683822790076891
1.0163414843271703	0.6828705640577419
1.0135417871324781	0.6821442848408361
1.010742089937786	0.681825477216871
1.0079423927430937	0.6819412103941189
1.0051426955484015	0.6823510972555482
1.0023429983537093	0.6827937566273654
0.9995433011590171	0.6829753672140662
0.9967436039643249	0.6826689294055506
0.9939439067696327	0.6817899796982603
0.9911442095749405	0.6804234096675938
0.9883445123802483	0.6787933131064803
0.9855448151855561	0.6771872642988257
0.982745117990864	0.6758614270902294
0.9799454207961718	0.6749584961054986
0.9771457236014796	0.6744651530467434
0.9743460264067874	0.6742217220577988
0.9715463292120952	0.6739790994695096
0.968746632017403	0.6734828542586897
0.9659469348227108	0.6725565516135945
0.9631472376280186	0.6711580126106302
0.9603475404333264	0.6693922500904723
0.9575478432386342	0.6674793675695432
0.954748146043942	0.665689709934377
0.9519484488492498	0.6642675359399479
0.9491487516545576	0.6633660243583435
0.9463490544598654	0.6630108044564951
0.9435493572651732	0.663099034421087
0.940749660070481	0.6634301538776375
0.9379499628757888	0.6637563685304713
0.9351502656810966	0.6638377788104737
0.9323505684864044	0.6634889198103653
0.9295508712917122	0.6626086639754742
0.92675117409702	0.661191417728991
0.9239514769023278	0.6593220416273076
0.9211517797076356	0.6571587981555975
0.9183520825129434	0.6549081749385512
0.9155523853182512	0.65279401644123
0.912752688123559	0.651022658577272
0.9099529909288668	0.6497466997120502
0.9071532937341746	0.6490324634404621
0.9043535965394824	0.6488387488849909
0.9015538993447902	0.6490152101300068
0.898754202150098	0.6493261514452449
0.8959545049554059	0.6494994417369464
0.8931548077607137	0.6492920766502368
0.8903551105660215	0.6485564273938873
0.8875554133713293	0.6472875647336604
0.8847557161766371	0.645634496265242
0.8819560189819449	0.6438670008861107
0.8791563217872527	0.6423028939238695
0.8763566245925605	0.641213995495626
0.8735569273978683	0.6407381305133644
0.8707572302031761	0.6408254802219739
0.8679575330084839	0.6412392913828167
0.8651578358137917	0.6416152183901394
0.8623581386190995	0.6415650580462897
0.8595584414244073	0.6407953145950496
0.8567587442297151	0.6392042503517545
0.8539590470350229	0.6369256615067487
0.8511593498403307	0.6343027509006269
0.8483596526456385	0.6317967592480478
0.8455599554509463	0.6298558051985084
0.8427602582562546	0.6287828845634531
0.8399605610615624	0.6286435394490277
0.8371608638668702	0.62924244104302
0.834361166672178	0.6301773186244597
0.8315614694774858	0.6309547867256009
0.8287617722827936	0.6311332706823898
0.8259620750881014	0.6304496504226242
0.8231623778934092	0.6288912550197718
0.820362680698717	0.6266918947191449
0.8175629835040248	0.6242542745333635
0.8147632863093326	0.6220238394587008
0.8119635891146404	0.6203536513903489
0.8091638919199482	0.6194017791858473
0.806364194725256	0.6190915152808467
0.8035644975305638	0.6191443346463741
0.8007648003358716	0.6191725946204643
0.7979651031411794	0.6188009004579476
0.7951654059464872	0.6177774401006664
0.792365708751795	0.6160414979977327
0.7895660115571028	0.6137287579084516
0.7867663143624106	0.6111165441408812
0.7839666171677184	0.6085300108601084
0.7811669199730262	0.6062414652277717
0.778367222778334	0.6043952449586512
0.7755675255836418	0.6029803138965268
0.7727678283889496	0.6018558477089242
0.7699681311942574	0.6008174088472766
0.7671684339995652	0.5996786905332152
0.764368736804873	0.5983401378645357
0.7615690396101809	0.596821786908942
0.7587693424154887	0.5952509156211141
0.7559696452207965	0.593810823966652
0.7531699480261043	0.5926699207929835
0.7503702508314121	0.5919161673970319
0.7475705536367199	0.5915192022791873
0.7447708564420277	0.5913324579381092
0.7419711592473355	0.5911339258380908
0.7391714620526433	0.5906915892550526
0.7363717648579511	0.5898320094382496
0.7335720676632589	0.5884903172246587
0.7307723704685667	0.5867266299888574
0.7279726732738745	0.584705127590216
0.7251729760791823	0.5826438385469781
0.7223732788844901	0.5807518067382611
0.7195735816897979	0.5791731938394069
0.7167738844951057	0.5779544853038205
0.7139741873004135	0.5770427991206684
0.7111744901057213	0.5763132414383791
0.7083747929110291	0.5756145811103903
0.7055750957163369	0.5748178057342019
0.7027753985216447	0.5738525091675213
0.6999757013269525	0.5727210047300881
0.6971760041322603	0.5714876652981422
0.6943763069375681	0.5702487273586168
0.6915766097428759	0.5690933274897836
0.6887769125481837	0.568068422011109
0.6859772153534915	0.5671582554957881
0.6831775181587993	0.566284125175122
0.6803778209641071	0.5653240113531566
0.677578123769415	0.5641460515304562
0.6747784265747228	0.5626462970845016
0.6719787293800306	0.5607804489111328
0.6691790321853384	0.5585812451114986
0.6663793349906462	0.5561571153658877
0.663579637795954	0.5536724840899641
0.6607799406012622	0.5513145041023897
0.65798024340657	0.549254060584738
0.6551805462118778	0.5476100171331137
0.6523808490171856	0.5464247456804232
0.6495811518224934	0.5456562756344987
0.6467814546278012	0.5451885399097505
0.643981757433109	0.5448570342613355
0.6411820602384168	0.5444836658507823
0.6383823630437246	0.543912476533563
0.6355826658490324	0.5430378356250256
0.6327829686543402	0.5418187138071651
0.629983271459648	0.5402763533318313
0.6271835742649559	0.5384771291582007
0.6243838770702637	0.5365064418155212
0.6215841798755715	0.5344419052299203
0.6187844826808793	0.5323340854675052
0.6159847854861871	0.5302004850167092
0.6131850882914949	0.5280340239638162
0.6103853910968027	0.5258222762071569
0.6075856939021105	0.5235697919161564
0.6047859967074183	0.5213143629311234
0.6019862995127261	0.5191297329043192
0.5991866023180339	0.5171116776433347
0.5963869051233417	0.5153502660846658
0.5935872079286495	0.5138965374463691
0.5907875107339573	0.5127348821623527
0.5879878135392651	0.5117718448172979
0.5851881163445729	0.510847769107438
0.5823884191498807	0.5097708281854088
0.5795887219551885	0.5083656295405043
0.5767890247604963	0.5065231524783422
0.5739893275658041	0.504237178751076
0.5711896303711119	0.5016153680877917
0.5683899331764197	0.49886000310898765
0.5655902359817275	0.4962221837876894
0.5627905387870353	0.49394120902640454
0.5599908415923431	0.49218553344005517
0.5571911443976509	0.49101151550177685
0.5543914472029587	0.4903511657499178
0.5515917500082665	0.49003177272625614
0.5487920528135743	0.4898211888377229
0.5459923556188822	0.48948548215804405
0.54319265842419	0.4888427175254994
0.5403929612294978	0.4877985975011178
0.5375932640348056	0.48635578709161015
0.5347935668401134	0.48459691371563285
0.5319938696454212	0.48264885551630726
0.529194172450729	0.4806406839839426
0.526394475256037	0.47866822375440016
0.5235947780613448	0.4767747498055812
0.5207950808666526	0.4749512675509162
0.5179953836719604	0.47315327665099255
0.5151956864772682	0.47132606069085187
0.512395989282576	0.4694288052595823
0.5095962920878838	0.46744950612654323
0.5067965948931916	0.465406801824401
0.5039968976984994	0.4633398887466772
0.5011972005038072	0.4612917428002871
0.49839750330911503	0.4592926618807194
0.49559780611442283	0.45735025251248895
0.49279810891973064	0.4554489880379987
0.48999841172503844	0.4535586377335685
0.48719871453034624	0.4516476629654705
0.48439901733565405	0.449696197830722
0.48159932014096185	0.4477038510401823
0.47879962294626965	0.4456898555086071
0.47599992575157746	0.44368605130575145
0.47320022855688526	0.4417256656389518
0.47040053136219306	0.43983199591708844
0.46760083416750087	0.4380106470687343
0.46480113697280867	0.4362472966717471
0.4620014397781165	0.4345108621133539
0.4592017425834243	0.43276028782336706
0.4564020453887321	0.4309525265169668
0.4536023481940399	0.42904971954830234
0.4508026509993477	0.4270246655743052
0.4480029538046555	0.4248647275620491
0.4452032566099633	0.4225747718849537
0.4424035594152711	0.42017933900410714
0.4396038622205791	0.41772328025178174
0.4368041650258869	0.4152691990493402
0.43400446783119473	0.4128899170232661
0.43120477063650253	0.41065526426892807
0.42840507344181034	0.4086146353495561
0.42560537624711814	0.4067792404300197
0.42280567905242594	0.4051097413392592
0.42000598185773375	0.40351498881552156
0.41720628466304155	0.4018653824112377
0.41440658746834935	0.40002028819865987
0.41160689027365716	0.3978641207106181
0.40880719307896496	0.3953417665779315
0.40600749588427276	0.3924825712693053
0.40320779868958057	0.3894040286962574
0.40040810149488837	0.38629141912836934
0.39760840430019617	0.3833566018117788
0.394808707105504	0.38078586458559716
0.3920090099108118	0.3786909277207496
0.3892093127161196	0.3770773099003402
0.3864096155214274	0.3758399546530888
0.3836099183267352	0.3747883948547885
0.380810221132043	0.37369506449263085
0.3780105239373508	0.3723533647568454
0.3752108267426586	0.37062903077353365
0.3724111295479664	0.3684902875027456
0.3696114323532742	0.36600868859048935
0.366811735158582	0.36333140272834424
0.3640120379638898	0.3606342327874617
0.3612123407691976	0.3580701164232304
0.3584126435745054	0.3557285643408937
0.3556129463798132	0.3536173193383518
0.352813249185121	0.35166994887020664
0.35001355199042883	0.349774695241174
0.34721385479573685	0.3478134920795696
0.34441415760104466	0.3456976672889469
0.34161446040635246	0.343389119327723
0.33881476321166026	0.34090168925126685
0.33601506601696807	0.3382848291269627
0.33321536882227587	0.33559782439483987
0.3304156716275837	0.33288560923428573
0.3276159744328915	0.3301657320695823
0.3248162772381993	0.32743096116636006
0.3220165800435071	0.3246653502606331
0.3192168828488149	0.3218658691718906
0.3164171856541227	0.3190591424709643
0.3136174884594305	0.31630446177312777
0.3108177912647383	0.3136795194452916
0.3080180940700461	0.3112523438037301
0.3052183968753539	0.3090490779831069
0.3024186996806617	0.3070301472973129
0.2996190024859695	0.3050857203394591
0.2968193052912773	0.30305550770999173
0.2940196080965851	0.3007697184192695
0.2912199109018929	0.2981001944776866
0.2884202137072007	0.2950061310771481
0.2856205165125085	0.29155913537709915
0.28282081931781633	0.2879378213679976
0.28002112212312413	0.28439109700586396
0.27722142492843194	0.28117895968901874
0.27442172773373974	0.2785068572421572
0.27162203053904754	0.2764721042614978
0.26882233334435535	0.27503761060702386
0.26602263614966315	0.27404025012508454
0.26322293895497095	0.2732310593228141
0.260423241760279	0.27233529593289507
0.2576235445655868	0.2711150542807938
0.2548238473708946	0.26941721342019603
0.2520241501762024	0.2671948096766793
0.2492244529815102	0.2644986284862461
0.246424755786818	0.26144501410268844
0.2436250585921258	0.25817263965126946
0.2408253613974336	0.25480320037889176
0.2380256642027414	0.25141817592593696
0.2352259670080492	0.24805711650139928
0.232426269813357	0.24473475420196908
0.22962657261866481	0.24146745082885415
0.22682687542397262	0.23829635795326487
0.22402717822928042	0.23529618569476243
0.22122748103458822	0.23256405767187463
0.21842778383989603	0.23019060288795506
0.21562808664520383	0.22822253702403567
0.21282838945051163	0.22663005026330704
0.21002869225581944	0.22529189458863905
0.20722899506112724	0.22400618400306252
0.20442929786643504	0.22252708687497352
0.20162960067174285	0.2206192758509077
0.19882990347705065	0.218115859076065
0.19603020628235845	0.2149635316499149
0.19323050908766626	0.21124155679742168
0.19043081189297406	0.20714811749491047
0.18763111469828186	0.20295654326233312
0.18483141750358967	0.19895228502676104
0.18203172030889747	0.19536685456969316
0.17923202311420527	0.19232575339161062
0.17643232591951308	0.18982351898450278
0.17363262872482088	0.18773159745944296
0.17083293153012868	0.18583596104654124
0.1680332343354367	0.18389369511697692
0.1652335371407445	0.18169325351002003
0.16243383994605232	0.1791028312806257
0.15963414275136012	0.17609521033559306
0.15683444555666792	0.1727442418080216
0.15403474836197573	0.16919585745884552
0.15123505116728353	0.16562302476267557
0.14843535397259133	0.1621776944194008
0.14563565677789914	0.1589527266508233
0.14283595958320694	0.15596325529732022
0.14003626238851474	0.1531511025405115
0.13723656519382255	0.1504093911216832
0.13443686799913035	0.1476191819534504
0.13163717080443815	0.14468715515691707
0.12883747360974596	0.14157367251564
0.12603777641505376	0.1383037653933746
0.12323807922036156	0.13495868478818465
0.12043838202566937	0.1316511726633078
0.11763868483097717	0.12849205422473955
0.11483898763628497	0.12555794143369953
0.11203929044159278	0.12286924981158191
0.10923959324690058	0.12038459477819026
0.10643989605220838	0.11801286358648358
0.10364019885751619	0.11563919603695018
0.10084050166282399	0.11315715955352193
0.09804080446813179	0.11049766852532439
0.0952411072734396	0.10764616323412149
0.0924414100787474	0.10464297483573574
0.0896417128840552	0.10156672030702357
0.086842015689363	0.09850561779949545
0.08404231849467081	0.09552534489117138
0.08124262129997883	0.09264337013003873
0.07844292410528664	0.08981811726017346
0.07564322691059444	0.08695722214331623
0.07284352971590224	0.0839436012953626
0.07004383252121005	0.08067261190782363
0.06724413532651785	0.07708982701214982
0.06444443813182565	0.07321804492167572
0.06164474093713346	0.06916450431208612
0.05884504374244126	0.06510437657028822
0.056045346547749064	0.06124313700691616
0.05324564935305687	0.05776658829064191
0.05044595215836467	0.05479135474261194
0.047646254963672474	0.05232934067991192
0.04484655776898028	0.05027660509349499
0.04204686057428808	0.048431036877454495
0.039247163379595884	0.0465356846494857
0.03644746618490369	0.044337632921632765
0.03364776899021149	0.04164785886042131
0.030848071795519294	0.038386845868938146
0.028048374600827097	0.034604142342642204
0.0252486774061349	0.03046668196761545
0.022448980211442704	0.026218763694576576
0.019649283016750507	0.02212393484696226
0.01684958582205831	0.01840362217302417
0.014049888627366114	0.015187956522446465
0.011250191432673917	0.01249069323843737
0.00845049423798172	0.01021345780437924
0.005650797043289524	0.008176634082261505
0.002851099848597327	0.006167284214374753
5.1402653905130435e-05	0.003990463677200523
-0.0027482945407870663	0.0015102331620455273
-0.005547991735479263	-0.0013295291153402969
-0.00834768893017146	-0.004507969062647482
-0.011147386124863434	-0.007950101980684231
-0.013947083319555631	-0.011560380186235793
-0.016746780514247828	-0.015255197469284625
-0.019546477708940024	-0.018983839084469673
-0.02234617490363222	-0.02273196917742116
-0.025145872098324418	-0.026508090005878754
-0.027945569293016614	-0.03031943575298205
-0.03074526648770881	-0.03414751039028308
-0.03354496368240101	-0.037933704257228085
-0.036344660877093204	-0.0415820178235798
-0.0391443580717854	-0.044979954448772716
-0.0419440552664776	-0.04803204669492818
-0.044743752461169795	-0.050695440020080466
-0.04754344965586199	-0.05300522040925959
-0.05034314685055419	-0.05507947049512852
-0.053142844045246385	-0.05709982159018419
-0.05594254123993858	-0.059270837962127274
-0.05874223843463078	-0.061768580522898305
-0.061541935629322975	-0.06469288400894285
-0.06434163282401517	-0.06803777812149961
-0.06714133001870737	-0.07168991220974666
-0.06994102721339956	-0.07545701697817483
-0.07274072440809176	-0.07911962228235651
-0.07554042160278396	-0.08249209628781452
-0.07834011879747615	-0.08547580053015995
-0.08113981599216835	-0.0880888692544901
-0.08393951318686055	-0.09046343895369166
-0.08673921038155274	-0.09281030121950072
-0.08953890757624494	-0.09536027986448804
-0.09233860477093714	-0.09829840893478696
-0.09513830196562933	-0.10170921658288785
-0.09793799916032131	-0.10554844231256373
-0.1007376963550135	-0.10964920242396048
-0.1035373935497057	-0.11376109926343043
-0.1063370907443979	-0.11761178399102003
-0.1091367879390901	-0.12097456135713412
-0.11193648513378229	-0.12372435229414934
-0.11473618232847449	-0.12586790754748736
-0.11753587952316669	-0.12754140503584466
-0.12033557671785888	-0.12897729462018934
-0.12313527391255108	-0.1304500039315805
-0.12593497110724328	-0.13221484670184158
-0.12873466830193547	-0.13445513088656263
-0.13153436549662767	-0.13724921581937324
-0.13433406269131987	-0.14056334834915563
-0.13713375988601206	-0.144269358132527
-0.13993345708070426	-0.14818056759210563
-0.14273315427539646	-0.15209590967482586
-0.14553285147008865	-0.15584175178392232
-0.14833254866478085	-0.1593029504633909
-0.15113224585947305	-0.16243825259159955
-0.15393194305416524	-0.1652791405430921
-0.15673164024885744	-0.16791458624740413
-0.15953133744354964	-0.1704663519591429
-0.16233103463824183	-0.1730603537149654
-0.16513073183293403	-0.17579944090758873
-0.16793042902762623	-0.17874212687471075
-0.17073012622231842	-0.18189063738495295
-0.17352982341701062	-0.18519025164307898
-0.17632952061170282	-0.18854027459222006
-0.179129217806395	-0.19181507740426515
-0.1819289150010872	-0.1948916102091241
-0.1847286121957794	-0.1976780033702475
-0.1875283093904716	-0.20013689156212747
-0.19032800658516358	-0.20229746959634423
-0.19312770377985577	-0.20425230076165884
-0.19592740097454797	-0.20613834198684786
-0.19872709816924017	-0.20810577424847707
-0.20152679536393237	-0.2102818867073423
-0.20432649255862456	-0.21273926021388112
-0.20712618975331676	-0.2154769968650196
-0.20992588694800896	-0.21842062745467303
-0.21272558414270115	-0.22144132463173963
-0.21552528133739335	-0.22438957236060483
-0.21832497853208555	-0.22713417735889876
-0.22112467572677774	-0.22959585705027016
-0.22392437292146994	-0.2317662213298235
-0.22672407011616214	-0.23370736350945495
-0.22952376731085433	-0.23553312349603273
-0.23232346450554653	-0.2373784997048294
-0.23512316170023873	-0.23936689448468282
-0.23792285889493092	-0.24158483986540774
-0.24072255608962312	-0.2440706357274078
-0.24352225328431532	-0.24681811863935355
-0.2463219504790075	-0.2497914526723046
-0.2491216476736997	-0.25294332122512037
-0.2519213448683919	-0.2562284697576159
-0.2547210420630841	-0.259607332191165
-0.2575207392577763	-0.26303938231436175
-0.2603204364524685	-0.2664709565205172
-0.2631201336471607	-0.26982552314879055
-0.2659198308418529	-0.273004293062276
-0.2687195280365451	-0.27590145937457683
-0.2715192252312373	-0.27843237271502513
-0.2743189224259295	-0.28056676841201345
-0.27711861962062145	-0.2823551938996172
-0.27991831681531365	-0.28393684007214326
-0.28271801401000585	-0.2855215167550334
-0.28551771120469804	-0.28734637622665343
-0.28831740839939024	-0.2896167159834326
-0.29111710559408244	-0.2924467990566048
-0.29391680278877463	-0.29581863511299217
-0.29671649998346683	-0.29957298855108094
-0.299516197178159	-0.3034383000884725
-0.3023158943728512	-0.3070921978855591
-0.3051155915675434	-0.31024024189662797
-0.3079152887622356	-0.3126907319429392
-0.3107149859569278	-0.31440480501356266
-0.31351468315162	-0.3155076954856819
-0.3163143803463122	-0.31625797883985446
-0.3191140775410044	-0.31698352227992316
-0.3219137747356966	-0.31800207247055334
-0.3247134719303888	-0.31954814597129094
-0.327513169125081	-0.3217251457283317
-0.3303128663197732	-0.32449346940202983
-0.3331125635144654	-0.32769454173680845
-0.3359122607091576	-0.331100669018253
-0.3387119579038498	-0.3344744271470316
-0.341511655098542	-0.33762059202126965
-0.3443113522932342	-0.3404181509834057
-0.34711104948792637	-0.3428277443630004
-0.34991074668261857	-0.34487808235977263
-0.35271044387731076	-0.3466406806816796
-0.35551014107200296	-0.3482039483644452
-0.35830983826669516	-0.3496551432326279
-0.36110953546138735	-0.35107342710564227
-0.36390923265607955	-0.35253156225072146
-0.36670892985077175	-0.35410002822867764
-0.3695086270454637	-0.355846923620114
-0.3723083242401559	-0.3578299375275492
-0.3751080214348481	-0.3600815342300604
-0.3779077186295403	-0.36259309382525345
-0.3807074158242325	-0.3653059866426288
-0.3835071130189247	-0.36811627074949493
-0.3863068102136169	-0.3708951660238765
-0.3891065074083091	-0.37352131634154695
-0.3919062046030013	-0.3759155022062928
-0.3947059017976935	-0.3780661451763804
-0.3975055989923857	-0.3800358388318429
-0.4003052961870779	-0.3819448743227488
-0.4031049933817701	-0.3839354353436027
-0.4059046905764623	-0.38612709801831113
-0.4087043877711545	-0.38857789667611414
-0.4115040849658467	-0.3912640185034604
-0.41430378216053887	-0.39408537420232426
-0.41710347935523107	-0.3968957436442139
-0.41990317654992326	-0.39954784831878143
-0.42270287374461546	-0.401938503907669
-0.42550257093930766	-0.4040388545128895
-0.42830226813399985	-0.4058997259738343
-0.43110196532869205	-0.40763065858205155
-0.43390166252338425	-0.40936022630568875
-0.43670135971807633	-0.4111916392222332
-0.43950105691276853	-0.4131690960090736
-0.4423007541074607	-0.4152663798014304
-0.4451004513021529	-0.41740118794060405
-0.4479001484968451	-0.41946951063769355
-0.4506998456915373	-0.42138730356361465
-0.4534995428862295	-0.42312425593308683
-0.4562992400809217	-0.4247174918671408
-0.4590989372756139	-0.42626043300719024
-0.4618986344703061	-0.42787109580585875
-0.4646983316649983	-0.42965150461022666
-0.4674980288596905	-0.43165298256929563
-0.4702977260543827	-0.43385973371061987
-0.4730974232490749	-0.436196240764598
-0.4758971204437671	-0.4385551345980323
-0.47869681763845917	-0.44083463668839434
-0.48149651483315137	-0.44297125205247007
-0.48429621202784356	-0.4449553893385064
-0.48709590922253576	-0.44682428463343027
-0.48989560641722796	-0.44863551441967364
-0.49269530361192015	-0.450432144639957
-0.49549500080661235	-0.45221419219781184
-0.49829469800130455	-0.4539290781788347
-0.5010943951959967	-0.4554867131304861
-0.5038940923906889	-0.4567952698756553
-0.5066937895853811	-0.4578051011024802
-0.5094934867800733	-0.4585439406021572
-0.5122931839747655	-0.459128323162235
-0.5150928811694577	-0.4597437266595959
-0.5178925783641499	-0.460596815439434
-0.5206922755588421	-0.46185357959234447
-0.5234919727535343	-0.4635833618011657
-0.5262916699482264	-0.46572833186464646
-0.5290913671429186	-0.4681107399072763
-0.5318910643376108	-0.4704784472112124
-0.534690761532303	-0.47257665292489404
-0.5374904587269952	-0.47422462562512424
-0.5402901559216874	-0.4753737564650883
-0.5430898531163796	-0.47612835928728897
-0.5458895503110718	-0.4767218176606911
-0.548689247505764	-0.47745436375884454
-0.5514889447004562	-0.47861057576226806
-0.5542886418951484	-0.4803808285151506
-0.5570883390898406	-0.4828095199987242
-0.5598880362845328	-0.4857844844894341
-0.562687733479225	-0.4890693912960147
-0.5654874306739172	-0.4923681862725959
-0.5682871278686092	-0.49540174052777286
-0.5710868250633014	-0.4979744231919177
-0.5738865222579936	-0.5000127396864662
-0.5766862194526858	-0.5015676931554787
-0.579485916647378	-0.5027838397530509
-0.5822856138420702	-0.5038474676505349
-0.5850853110367624	-0.5049311395430525
-0.5878850082314546	-0.5061509118484402
-0.5906847054261468	-0.5075467288530653
-0.593484402620839	-0.5090881340679907
-0.5962840998155312	-0.5106994836665208
-0.5990837970102234	-0.5122937866039616
-0.6018834942049156	-0.5138033956461185
-0.6046831913996078	-0.5151987612412896
-0.6074828885943	-0.5164917903530162
-0.6102825857889922	-0.5177258863067651
-0.6130822829836844	-0.5189585724634349
-0.6158819801783765	-0.5202436913609934
-0.6186816773730687	-0.5216186323502008
-0.6214813745677609	-0.5230989358400828
-0.6242810717624531	-0.5246794342837242
-0.6270807689571453	-0.5263390907649546
-0.6298804661518375	-0.5280464632406503
-0.6326801633465297	-0.5297639864689694
-0.6354798605412219	-0.5314511189191178
-0.638279557735914	-0.533067770780081
-0.6410792549306062	-0.5345795677188072
-0.6438789521252984	-0.5359653350017064
-0.6466786493199906	-0.5372253165259686
-0.6494783465146828	-0.5383870779182796
-0.652278043709375	-0.5395057111548427
-0.6550777409040672	-0.5406562670489208
-0.6578774380987593	-0.5419189514048064
-0.6606771352934515	-0.5433605438869897
-0.6634768324881437	-0.5450174944721058
-0.6662765296828359	-0.5468862515857429
-0.6690762268775281	-0.5489243230920764
-0.6718759240722203	-0.5510619892528454
-0.6746756212669125	-0.5532207824340323
-0.6774753184616047	-0.555332319830544
-0.6802750156562969	-0.5573509097994804
-0.6830747128509891	-0.5592557544827883
-0.6858744100456813	-0.5610427239107822
-0.6886741072403735	-0.5627100054739109
-0.6914738044350657	-0.5642446927249056
-0.6942735016297579	-0.5656173433504337
-0.6970731988244501	-0.5667885253379201
-0.6998728960191423	-0.567726384307365
-0.7026725932138345	-0.5684291701540187
-0.7054722904085265	-0.5689435102728555
-0.7082719876032187	-0.5693694554752387
-0.7110716847979109	-0.5698471865179247
-0.7138713819926031	-0.5705266010063106
-0.7166710791872953	-0.5715276111651317
-0.7194707763819875	-0.5729034072337689
-0.7222704735766797	-0.5746193504747197
-0.7250701707713719	-0.5765560835541981
-0.7278698679660641	-0.5785380241566112
-0.7306695651607563	-0.5803800580178258
-0.7334692623554485	-0.5819388485763994
-0.7362689595501407	-0.5831530513123466
-0.7390686567448329	-0.5840597668482868
-0.7418683539395251	-0.584781908451022
-0.7446680511342173	-0.585490394452624
-0.7474677483289094	-0.5863530958189911
-0.7502674455236016	-0.5874865456710006
-0.7530671427182938	-0.5889251719907087
-0.755866839912986	-0.5906167142975847
-0.7586665371076782	-0.592443683307097
-0.7614662343023704	-0.5942622931880541
-0.7642659314970626	-0.5959451340891779
-0.7670656286917548	-0.5974136410286799
-0.769865325886447	-0.5986510338130084
-0.7726650230811392	-0.599693996845029
-0.7754647202758314	-0.6006090527261874
-0.7782644174705236	-0.6014645241259564
-0.7810641146652157	-0.6023094435050975
-0.7838638118599079	-0.6031667698503949
-0.7866635090546001	-0.6040415347691672
-0.7894632062492923	-0.6049378408396064
-0.7922629034439845	-0.6058747146787209
-0.7950626006386766	-0.6068913124715312
-0.7978622978333688	-0.6080367592330851
-0.800661995028061	-0.6093470972612469
-0.8034616922227532	-0.610818492217702
-0.8062613894174454	-0.6123891377938557
-0.8090610866121376	-0.6139405623302632
-0.8118607838068298	-0.6153225439146777
-0.814660481001522	-0.616396773281271
-0.8174601781962142	-0.6170861314383624
-0.8202598753909064	-0.6174122842955061
-0.8230595725855986	-0.6175062298719074
-0.8258592697802908	-0.6175842965959921
-0.828658966974983	-0.6178934872305499
-0.8314586641696752	-0.618641123107547
-0.8342583613643674	-0.6199304630092839
-0.8370580585590595	-0.621723660720356
-0.8398577557537517	-0.6238457500370078
-0.8426574529484439	-0.6260305597834517
-0.845457150143136	-0.6279957219561709
-0.8482568473378282	-0.6295239148775047
-0.8510565445325204	-0.6305247436266719
-0.8538562417272126	-0.6310573748857589
-0.8566559389219048	-0.6313065150921302
-0.859455636116597	-0.6315194938096795
-0.8622553333112892	-0.6319250217180137
-0.8650550305059814	-0.6326602822085492
-0.8678547277006736	-0.6337302569787533
-0.8706544248953658	-0.6350124316079393
-0.873454122090058	-0.636304851569315
-0.8762538192847502	-0.6374009984458673
-0.8790535164794424	-0.638166015051816
-0.8818532136741346	-0.638588433322747
-0.8846529108688267	-0.6387898535053635
-0.8874526080635189	-0.6389891582865297
-0.8902523052582111	-0.6394330351219368
-0.8930520024529033	-0.6403157213448796
-0.8958516996475955	-0.6417142957372699
-0.8986513968422877	-0.6435604855769996
-0.9014510940369799	-0.6456577726664663
-0.9042507912316721	-0.6477377579074988
-0.9070504884263643	-0.6495372688120438
-0.9098501856210565	-0.650871642076644
-0.9126498828157487	-0.6516817864190521
-0.9154495800104409	-0.6520420109469656
-0.9182492772051329	-0.6521287836835721
-0.9210489743998251	-0.6521630050167699
-0.9238486715945173	-0.6523459288716498
-0.9266483687892095	-0.6528092643600494
-0.9294480659839017	-0.653593513059892
-0.9322477631785939	-0.6546578609271771
-0.9350474603732861	-0.6559139089758743
-0.9378471575679783	-0.6572680553929651
-0.9406468547626705	-0.658655847495788
-0.9434465519573627	-0.6600562799691254
-0.9462462491520549	-0.6614827925928686
-0.9490459463467471	-0.6629571870830326
-0.9518456435414393	-0.6644792964989741
-0.9546453407361315	-0.6660066277459069
-0.9574450379308237	-0.6674539754936661
-0.9602447351255159	-0.6687148690204427
-0.9630444323202081	-0.6696977713887886
-0.9658441295149003	-0.6703635722572854
-0.9686438267095925	-0.6707495078202941
-0.9714435239042847	-0.6709687924065719
-0.9742432210989769	-0.6711835348635649
-0.9770429182936691	-0.6715580309589404
-0.9798426154883613	-0.672206913635667
-0.9826423126830534	-0.6731552774017284
-0.9854420098777456	-0.6743247750899959
-0.9882417070724377	-0.6755517761457319
-0.9910414042671299	-0.6766335462218274
-0.9938411014618221	-0.677389354857336
-0.9966407986565143	-0.677718361906694
-0.9994404958512065	-0.6776366745099258
-1.0022401930458988	-0.6772819051717875
-1.005039890240591	-0.6768830189138333
-1.007839587435283	-0.6767033253362646
-1.0106392846299752	-0.6769721531624333
-1.0134389818246674	-0.6778238688589602
-1.0162386790193596	-0.6792607226485918
-1.0190383762140518	-0.6811493363669268
-1.021838073408744	-0.6832515155163601
-1.0246377706034362	-0.6852810534434302
-1.0274374677981284	-0.6869716792548284
-1.0302371649928206	-0.6881388444330192
-1.0330368621875128	-0.6887200602807055
-1.035836559382205	-0.6887842633691481
-1.0386362565768972	-0.6885086196083658
-1.0414359537715894	-0.6881292926169205
-1.0442356509662816	-0.6878790786152416
-1.0470353481609738	-0.6879279933555809
-1.049835045355666	-0.6883421648095178
-1.0526347425503582	-0.689071870383728
-1.0554344397450504	-0.6899722237688715
-1.0582341369397426	-0.6908515041253356
-1.0610338341344348	-0.6915344557641496
-1.063833531329127	-0.6919230764216555
-1.0666332285238191	-0.6920369654674738
-1.0694329257185113	-0.692019774585888
-1.0722326229132033	-0.6921069898142043
-1.0750323201078955	-0.6925611995643681
-1.0778320173025877	-0.6935912757715381
-1.08063171449728	-0.6952784122668128
-1.083431411691972	-0.6975323223561636
-1.0862311088866643	-0.7000942437245532
-1.0890308060813565	-0.7025909309644791
-1.0918305032760487	-0.7046286976373297
-1.0946302004707409	-0.7059031898714616
-1.097429897665433	-0.706293298196268
-1.1002295948601253	-0.705909376302519
-1.1030292920548175	-0.7050771157895064
-1.1058289892495097	-0.7042564434739615
-1.1086286864442019	-0.7039146399090279
-1.111428383638894	-0.7043884436199821
-1.1142280808335863	-0.7057759386932867
-1.1170277780282785	-0.7078928539599239
-1.1198274752229707	-0.7103105439325652
-1.1226271724176629	-0.7124690388178911
-1.125426869612355	-0.7138352215152257
-1.1282265668070472	-0.7140607859255974
-1.1310262640017394	-0.713092455899971
-1.1338259611964316	-0.7111993911537684
-1.1366256583911238	-0.7089065866711077
-1.139425355585816	-0.7068514001908435
-1.1422250527805082	-0.7056044013163814
-1.1450247499752004	-0.7055078052498125
-1.1478244471698926	-0.7065806348618744
-1.1506241443645848	-0.7085202504061832
-1.153423841559277	-0.7108007144573636
-1.1562235387539692	-0.7128385660789034
-1.1590232359486614	-0.714175352671768
-1.1618229331433536	-0.7146205437814022
-1.1646226303380458	-0.7143102624543087
-1.167422327532738	-0.7136631163922487
-1.1702220247274302	-0.7132463002818799
-1.1730217219221224	-0.7135930933937533
-1.1758214191168146	-0.7150281017248463
-1.1786211163115068	-0.7175543020140598
-1.1814208135061988	-0.7208368834901493
-1.184220510700891	-0.7242890905867574
-1.1870202078955832	-0.7272341261251618
-1.1898199050902754	-0.729094387615596
-1.1926196022849676	-0.7295518223613209
-1.1954192994796597	-0.7286330114340733
-1.198218996674352	-0.7266962609974037
-1.2010186938690441	-0.724327771154853
-1.2038183910637363	-0.7221804605610813
-1.2066180882584285	-0.7208042011408518
-1.2094177854531207	-0.7205158903690203
-1.212217482647813	-0.721342849928031
-1.2150171798425051	-0.7230489471531345
-1.2178168770371973	-0.7252276559956636
-1.2206165742318895	-0.7274279568957782
-1.2234162714265817	-0.7292727870529214
-1.226215968621274	-0.7305367139495507
-1.229015665815966	-0.7311663002403488
-1.2318153630106583	-0.7312469586273074
-1.2346150602053505	-0.730936952359964
-1.2374147574000427	-0.7303972489509154
-1.240214454594735	-0.7297432179703172
-1.243014151789427	-0.7290325388086873
-1.2458138489841193	-0.7282879632299633
-1.2486135461788115	-0.7275396878996006
-1.2514132433735037	-0.7268649541549783
-1.2542129405681959	-0.7264043549864145
-1.2570126377628879	-0.7263441164199675
-1.25981233495758	-0.7268674656433267
-1.2626120321522722	-0.7280909253223207
-1.2654117293469644	-0.7300083672646778
-1.2682114265416566	-0.7324644569731615
-1.2710111237363488	-0.7351701925152221
-1.273810820931041	-0.7377597179232549
-1.2766105181257332	-0.739874096115146
-1.2794102153204254	-0.7412487472116001
-1.2822099125151176	-0.7417796460025405
-1.2850096097098098	-0.7415494678547097
-1.287809306904502	-0.7408065217214499
-1.2906090040991942	-0.7399027070289725
-1.2934087012938864	-0.7392077528221581
-1.2962083984885786	-0.7390225342818442
-1.2990080956832708	-0.739513118177298
-1.301807792877963	-0.7406802780236612
-1.3046074900726552	-0.7423690601953632
-1.3074071872673474	-0.7443127371441574
-1.3102068844620396	-0.7461979143500512
-1.3130065816567318	-0.7477342502819249
-1.315806278851424	-0.748713337719564
-1.3186059760461162	-0.7490456977219726
-1.3214056732408084	-0.748770837049243
-1.3242053704355006	-0.7480412258443507
-1.3270050676301928	-0.7470856901933642
-1.329804764824885	-0.7461605959056543
-1.3326044620195772	-0.7454983874913266
-1.3354041592142694	-0.7452628437566589
-1.3382038564089616	-0.745519075236478
-1.3410035536036538	-0.746223908937723
-1.343803250798346	-0.7472389024937351
-1.3466029479930381	-0.7483639875455079
-1.3494026451877303	-0.7493852272795347
-1.3522023423824225	-0.750126373626927
-1.3550020395771145	-0.750492020118191
-1.3578017367718067	-0.7504911434538348
-1.360601433966499	-0.7502339986542539
-1.363401131161191	-0.7499019751137379
-1.3662008283558833	-0.7496974729257342
-1.3690005255505755	-0.749786925073612
-1.3718002227452677	-0.7502527415380251
-1.37459991993996	-0.7510680588563032
-1.377399617134652	-0.7521020114235442
-1.3801993143293443	-0.7531544962498955
[truncated: 6 more rows]
