# Supplementary material for: Isolation of a planar π-aromatic Bi5− ring in a cobalt-based inverse-sandwich-type complex
Source: Nat Chem. 2025 Jan 20;17(4):547–55. doi: 10.1038/s41557-024-01713-8 (PMC11964920; doi:10.1038/s41557-024-01713-8)
Supplement: Supplementary file 4 — Original magnetic data of compound 1 and origin file of Fig. 3. [file 41557_2024_1713_MOESM4_ESM.zip › sr_and_T/38.json]

{
   "comment": "corrected Loops",
   "temperature": 1.5,
   "measures": [
      {
         "sr": 0.016,
         "angle": 0,
         "trans": 0,
         "cool_t": 1,
         "comment": "to H_stop",
         "data": [
            [
               -1.3999,
               -0.7495502796233331
            ],
            [
               -1.3970974974974975,
               -0.7501549718003602
            ],
            [
               -1.394294994994995,
               -0.7507739786644465
            ],
            [
               -1.3914924924924925,
               -0.7512049751519583
            ],
            [
               -1.3886899899899898,
               -0.7513047246327214
            ],
            [
               -1.3858874874874874,
               -0.7510239195469124
            ],
            [
               -1.3830849849849849,
               -0.7504189258370184
            ],
            [
               -1.3802824824824824,
               -0.749635152125482
            ],
            [
               -1.37747997997998,
               -0.7488643142648159
            ],
            [
               -1.3746774774774775,
               -0.7482858012330091
            ],
            [
               -1.371874974974975,
               -0.7480081984335056
            ],
            [
               -1.3690724724724723,
               -0.748028630702384
            ],
            [
               -1.3662699699699699,
               -0.7482238958509102
            ],
            [
               -1.3634674674674674,
               -0.7483789299336301
            ],
            [
               -1.360664964964965,
               -0.7482471571275742
            ],
            [
               -1.3578624624624624,
               -0.7476269752575992
            ],
            [
               -1.35505995995996,
               -0.7464323460475013
            ],
            [
               -1.3522574574574573,
               -0.7447355199234753
            ],
            [
               -1.3494549549549548,
               -0.7427667899066706
            ],
            [
               -1.3466524524524524,
               -0.7408681461278535
            ],
            [
               -1.3438499499499499,
               -0.7394113545139962
            ],
            [
               -1.3410474474474474,
               -0.7387021406565017
            ],
            [
               -1.338244944944945,
               -0.7388972340130611
            ],
            [
               -1.3354424424424425,
               -0.7399581986961858
            ],
            [
               -1.3326399399399398,
               -0.741655854866343
            ],
            [
               -1.3298374374374373,
               -0.7436246088842093
            ],
            [
               -1.3270349349349349,
               -0.7454515393229499
            ],
            [
               -1.3242324324324324,
               -0.746775087871421
            ],
            [
               -1.32142992992993,
               -0.7473657890842131
            ],
            [
               -1.3186274274274274,
               -0.7471673858607226
            ],
            [
               -1.3158249249249248,
               -0.7462890359282011
            ],
            [
               -1.3130224224224223,
               -0.7449541984145454
            ],
            [
               -1.3102199199199198,
               -0.7434244997095711
            ],
            [
               -1.3074174174174173,
               -0.7419234540495612
            ],
            [
               -1.3046149149149149,
               -0.7405834138901424
            ],
            [
               -1.3018124124124124,
               -0.7394302391972574
            ],
            [
               -1.29900990990991,
               -0.7384069780769384
            ],
            [
               -1.2962074074074073,
               -0.7374247697034158
            ],
            [
               -1.2934049049049048,
               -0.7364205209468471
            ],
            [
               -1.2906024024024023,
               -0.7353994388265848
            ],
            [
               -1.2877998998998998,
               -0.734446555639565
            ],
            [
               -1.2849973973973974,
               -0.7337027817271546
            ],
            [
               -1.282194894894895,
               -0.7333138242905861
            ],
            [
               -1.2793923923923924,
               -0.7333701577464713
            ],
            [
               -1.2765898898898898,
               -0.7338597971902245
            ],
            [
               -1.2737873873873873,
               -0.7346517234917314
            ],
            [
               -1.2709848848848848,
               -0.7355177606063961
            ],
            [
               -1.2681823823823823,
               -0.736187884752203
            ],
            [
               -1.2653798798798799,
               -0.7364226305509205
            ],
            [
               -1.2625773773773774,
               -0.7360802098571246
            ],
            [
               -1.259774874874875,
               -0.7351571750822483
            ],
            [
               -1.2569723723723722,
               -0.7337895415331954
            ],
            [
               -1.2541698698698698,
               -0.7322135936241452
            ],
            [
               -1.2513673673673673,
               -0.7306981507217218
            ],
            [
               -1.2485648648648648,
               -0.7294688425822553
            ],
            [
               -1.2457623623623624,
               -0.7286471966862278
            ],
            [
               -1.24295985985986,
               -0.7282224581198617
            ],
            [
               -1.2401573573573572,
               -0.7280637171981561
            ],
            [
               -1.2373548548548547,
               -0.7279674717088682
            ],
            [
               -1.2345523523523523,
               -0.7277251324384775
            ],
            [
               -1.2317498498498498,
               -0.7271894307266475
            ],
            [
               -1.2289473473473473,
               -0.7263197480547476
            ],
            [
               -1.2261448448448449,
               -0.7251934854701159
            ],
            [
               -1.2233423423423422,
               -0.7239813011421059
            ],
            [
               -1.2205398398398397,
               -0.722894936860917
            ],
            [
               -1.2177373373373372,
               -0.722124111081375
            ],
            [
               -1.2149348348348348,
               -0.7217813980172283
            ],
            [
               -1.2121323323323323,
               -0.7218707087149825
            ],
            [
               -1.2093298298298298,
               -0.7222872837789525
            ],
            [
               -1.2065273273273274,
               -0.7228475832589327
            ],
            [
               -1.2037248248248247,
               -0.7233390621292408
            ],
            [
               -1.2009223223223222,
               -0.7235749271566876
            ],
            [
               -1.1981198198198197,
               -0.7234387156368094
            ],
            [
               -1.1953173173173173,
               -0.7229075741141837
            ],
            [
               -1.1925148148148148,
               -0.7220498702457225
            ],
            [
               -1.1897123123123123,
               -0.7210000388268694
            ],
            [
               -1.1869098098098099,
               -0.7199192422392162
            ],
            [
               -1.1841073073073072,
               -0.718953134316973
            ],
            [
               -1.1813048048048047,
               -0.7181974107449485
            ],
            [
               -1.1785023023023022,
               -0.7176785573185807
            ],
            [
               -1.1756997997997998,
               -0.7173525652840935
            ],
            [
               -1.1728972972972973,
               -0.7171198197049793
            ],
            [
               -1.1700947947947948,
               -0.7168510274204007
            ],
            [
               -1.1672922922922924,
               -0.7164174995383592
            ],
            [
               -1.1644897897897897,
               -0.7157192873808991
            ],
            [
               -1.1616872872872872,
               -0.7147060964954248
            ],
            [
               -1.1588847847847847,
               -0.7133879155394993
            ],
            [
               -1.1560822822822823,
               -0.7118343399711047
            ],
            [
               -1.1532797797797798,
               -0.7101633334915085
            ],
            [
               -1.1504772772772773,
               -0.7085215815141104
            ],
            [
               -1.1476747747747749,
               -0.707059698746421
            ],
            [
               -1.1448722722722722,
               -0.705906372730777
            ],
            [
               -1.1420697697697697,
               -0.7051459428535056
            ],
            [
               -1.1392672672672672,
               -0.7048037001098582
            ],
            [
               -1.1364647647647648,
               -0.7048421227883102
            ],
            [
               -1.1336622622622623,
               -0.7051692897859192
            ],
            [
               -1.1308597597597596,
               -0.7056580976623235
            ],
            [
               -1.1280572572572574,
               -0.7061722345957049
            ],
            [
               -1.1252547547547547,
               -0.7065929085790257
            ],
            [
               -1.1224522522522522,
               -0.7068398015833373
            ],
            [
               -1.1196497497497497,
               -0.7068809973834314
            ],
            [
               -1.1168472472472473,
               -0.7067295394944895
            ],
            [
               -1.1140447447447448,
               -0.7064280828912499
            ],
            [
               -1.111242242242242,
               -0.7060266893283011
            ],
            [
               -1.1084397397397396,
               -0.7055610185637722
            ],
            [
               -1.1056372372372372,
               -0.7050381757703819
            ],
            [
               -1.1028347347347347,
               -0.7044351388592338
            ],
            [
               -1.1000322322322322,
               -0.7037106245420719
            ],
            [
               -1.0972297297297298,
               -0.7028266901538169
            ],
            [
               -1.0944272272272273,
               -0.7017727839568171
            ],
            [
               -1.0916247247247246,
               -0.7005835889476846
            ],
            [
               -1.0888222222222221,
               -0.6993434319236493
            ],
            [
               -1.0860197197197197,
               -0.6981739414382477
            ],
            [
               -1.0832172172172172,
               -0.6972068983592572
            ],
            [
               -1.0804147147147147,
               -0.6965492027011264
            ],
            [
               -1.0776122122122123,
               -0.6962499709322356
            ],
            [
               -1.0748097097097098,
               -0.6962799095675787
            ],
            [
               -1.072007207207207,
               -0.6965301138639153
            ],
            [
               -1.0692047047047046,
               -0.6968321229457606
            ],
            [
               -1.0664022022022022,
               -0.6969949765343761
            ],
            [
               -1.0635996996996997,
               -0.6968499848410603
            ],
            [
               -1.0607971971971972,
               -0.6962914686614716
            ],
            [
               -1.0579946946946948,
               -0.6953026092810328
            ],
            [
               -1.0551921921921923,
               -0.6939595237476559
            ],
            [
               -1.0523896896896896,
               -0.6924125846061466
            ],
            [
               -1.0495871871871871,
               -0.6908501105338289
            ],
            [
               -1.0467846846846847,
               -0.6894541135142394
            ],
            [
               -1.0439821821821822,
               -0.6883595458876326
            ],
            [
               -1.0411796796796797,
               -0.6876270519652983
            ],
            [
               -1.038377177177177,
               -0.6872351439052045
            ],
            [
               -1.0355746746746748,
               -0.6870922808861568
            ],
            [
               -1.032772172172172,
               -0.6870641455439608
            ],
            [
               -1.0299696696696696,
               -0.6870079175143631
            ],
            [
               -1.0271671671671672,
               -0.6868043844760068
            ],
            [
               -1.0243646646646647,
               -0.6863803474998655
            ],
            [
               -1.0215621621621622,
               -0.6857172559627238
            ],
            [
               -1.0187596596596595,
               -0.684846154080974
            ],
            [
               -1.0159571571571573,
               -0.6838325650158767
            ],
            [
               -1.0131546546546546,
               -0.6827569256291088
            ],
            [
               -1.0103521521521521,
               -0.6816962428217337
            ],
            [
               -1.0075496496496497,
               -0.6807110388655353
            ],
            [
               -1.0047471471471472,
               -0.6798391470099145
            ],
            [
               -1.0019446446446447,
               -0.6790954649734742
            ],
            [
               -0.9991421421421421,
               -0.6784751903344299
            ],
            [
               -0.9963396396396396,
               -0.6779577673925286
            ],
            [
               -0.9935371371371371,
               -0.6775096826453748
            ],
            [
               -0.9907346346346346,
               -0.6770858337698888
            ],
            [
               -0.9879321321321322,
               -0.6766307245029257
            ],
            [
               -0.9851296296296297,
               -0.6760815264014735
            ],
            [
               -0.9823271271271271,
               -0.6753747282099201
            ],
            [
               -0.9795246246246246,
               -0.6744567347173069
            ],
            [
               -0.9767221221221221,
               -0.6732968648657471
            ],
            [
               -0.9739196196196196,
               -0.6718994641184761
            ],
            [
               -0.9711171171171171,
               -0.6703110092470794
            ],
            [
               -0.9683146146146147,
               -0.6686185995615306
            ],
            [
               -0.9655121121121122,
               -0.6669381146734377
            ],
            [
               -0.9627096096096096,
               -0.6653931240852489
            ],
            [
               -0.9599071071071071,
               -0.6640885592316479
            ],
            [
               -0.9571046046046046,
               -0.6630852935294029
            ],
            [
               -0.9543021021021021,
               -0.6623823787891951
            ],
            [
               -0.9514995995995996,
               -0.6619124228963871
            ],
            [
               -0.9486970970970972,
               -0.661552661467673
            ],
            [
               -0.9458945945945947,
               -0.6611503739428184
            ],
            [
               -0.9430920920920921,
               -0.6605574430995238
            ],
            [
               -0.9402895895895895,
               -0.6596661205021577
            ],
            [
               -0.9374870870870871,
               -0.6584372465205595
            ],
            [
               -0.9346845845845846,
               -0.6569135973039004
            ],
            [
               -0.9318820820820821,
               -0.6552144110321847
            ],
            [
               -0.9290795795795797,
               -0.6535116638711573
            ],
            [
               -0.9262770770770771,
               -0.6519931773592584
            ],
            [
               -0.9234745745745746,
               -0.6508209749923233
            ],
            [
               -0.920672072072072,
               -0.6500945890476626
            ],
            [
               -0.9178695695695696,
               -0.6498279014265786
            ],
            [
               -0.9150670670670671,
               -0.6499448628960014
            ],
            [
               -0.9122645645645646,
               -0.650294904772792
            ],
            [
               -0.9094620620620621,
               -0.6506841961641514
            ],
            [
               -0.9066595595595596,
               -0.6509152856432165
            ],
            [
               -0.9038570570570571,
               -0.6508259789281678
            ],
            [
               -0.9010545545545545,
               -0.6503188984564328
            ],
            [
               -0.898252052052052,
               -0.6493757959127244
            ],
            [
               -0.8954495495495496,
               -0.6480545772320574
            ],
            [
               -0.8926470470470471,
               -0.6464710961028259
            ],
            [
               -0.8898445445445445,
               -0.6447710342180728
            ],
            [
               -0.8870420420420421,
               -0.6430988687114993
            ],
            [
               -0.8842395395395396,
               -0.6415707650057245
            ],
            [
               -0.881437037037037,
               -0.640256479379927
            ],
            [
               -0.8786345345345346,
               -0.6391726623543637
            ],
            [
               -0.8758320320320321,
               -0.6382871466721842
            ],
            [
               -0.8730295295295295,
               -0.6375316196091205
            ],
            [
               -0.870227027027027,
               -0.6368189579716212
            ],
            [
               -0.8674245245245246,
               -0.6360614916886018
            ],
            [
               -0.8646220220220221,
               -0.6351872552337199
            ],
            [
               -0.8618195195195195,
               -0.6341523917915624
            ],
            [
               -0.859017017017017,
               -0.6329488207039586
            ],
            [
               -0.8562145145145146,
               -0.6316067968475776
            ],
            [
               -0.853412012012012,
               -0.6301921068611971
            ],
            [
               -0.8506095095095095,
               -0.6287976406699174
            ],
            [
               -0.8478070070070071,
               -0.6275293288922621
            ],
            [
               -0.8450045045045045,
               -0.6264872280257818
            ],
            [
               -0.842202002002002,
               -0.6257438729620439
            ],
            [
               -0.8393994994994995,
               -0.6253235666938655
            ],
            [
               -0.8365969969969971,
               -0.6251874415929171
            ],
            [
               -0.8337944944944945,
               -0.6252292470911875
            ],
            [
               -0.830991991991992,
               -0.625285444475187
            ],
            [
               -0.8281894894894896,
               -0.6251603110503607
            ],
            [
               -0.825386986986987,
               -0.6246629081434087
            ],
            [
               -0.8225844844844845,
               -0.6236489479358132
            ],
            [
               -0.819781981981982,
               -0.622057999957013
            ],
            [
               -0.8169794794794795,
               -0.6199361314627938
            ],
            [
               -0.814176976976977,
               -0.6174364567884689
            ],
            [
               -0.8113744744744745,
               -0.6147948826247838
            ],
            [
               -0.8085719719719721,
               -0.6122844995617229
            ],
            [
               -0.8057694694694695,
               -0.6101579692843402
            ],
            [
               -0.802966966966967,
               -0.608591182300356
            ],
            [
               -0.8001644644644645,
               -0.6076421242652243
            ],
            [
               -0.797361961961962,
               -0.6072358470586872
            ],
            [
               -0.7945594594594595,
               -0.6071802930408674
            ],
            [
               -0.791756956956957,
               -0.6072099985782826
            ],
            [
               -0.7889544544544544,
               -0.6070474689489844
            ],
            [
               -0.786151951951952,
               -0.6064672844969112
            ],
            [
               -0.7833494494494495,
               -0.6053471394964036
            ],
            [
               -0.780546946946947,
               -0.6036933403526126
            ],
            [
               -0.7777444444444445,
               -0.6016349297560128
            ],
            [
               -0.774941941941942,
               -0.599388743306148
            ],
            [
               -0.7721394394394395,
               -0.5972051013170627
            ],
            [
               -0.7693369369369369,
               -0.5953084687736059
            ],
            [
               -0.7665344344344345,
               -0.5938480666737995
            ],
            [
               -0.763731931931932,
               -0.5928700278309849
            ],
            [
               -0.7609294294294294,
               -0.5923163521191717
            ],
            [
               -0.758126926926927,
               -0.5920485307628791
            ],
            [
               -0.7553244244244245,
               -0.5918874047208431
            ],
            [
               -0.752521921921922,
               -0.5916573180685967
            ],
            [
               -0.7497194194194194,
               -0.5912227389177211
            ],
            [
               -0.746916916916917,
               -0.5905089530512646
            ],
            [
               -0.7441144144144145,
               -0.5895039244247415
            ],
            [
               -0.7413119119119119,
               -0.5882441606425624
            ],
            [
               -0.7385094094094095,
               -0.5867916645999258
            ],
            [
               -0.735706906906907,
               -0.5852106285066383
            ],
            [
               -0.7329044044044044,
               -0.5835511887493781
            ],
            [
               -0.7301019019019019,
               -0.5818440124011777
            ],
            [
               -0.7272993993993995,
               -0.5801050986588621
            ],
            [
               -0.724496896896897,
               -0.5783465035640389
            ],
            [
               -0.7216943943943944,
               -0.5765869454076737
            ],
            [
               -0.718891891891892,
               -0.5748569022950349
            ],
            [
               -0.7160893893893895,
               -0.5731954929567153
            ],
            [
               -0.7132868868868869,
               -0.5716400613161845
            ],
            [
               -0.7104843843843844,
               -0.5702125883918403
            ],
            [
               -0.707681881881882,
               -0.5689086431760271
            ],
            [
               -0.7048793793793794,
               -0.5676939688530596
            ],
            [
               -0.7020768768768769,
               -0.5665111924393658
            ],
            [
               -0.6992743743743745,
               -0.5652954730566324
            ],
            [
               -0.696471871871872,
               -0.5639944841703386
            ],
            [
               -0.6936693693693694,
               -0.562586202660531
            ],
            [
               -0.6908668668668669,
               -0.5610882872546399
            ],
            [
               -0.6880643643643645,
               -0.5595553345658124
            ],
            [
               -0.6852618618618619,
               -0.5580641996316325
            ],
            [
               -0.6824593593593594,
               -0.5566915570295219
            ],
            [
               -0.679656856856857,
               -0.5554905977537108
            ],
            [
               -0.6768543543543544,
               -0.5544742521119899
            ],
            [
               -0.6740518518518519,
               -0.5536103831750221
            ],
            [
               -0.6712493493493494,
               -0.5528306124921587
            ],
            [
               -0.6684468468468469,
               -0.5520500502625851
            ],
            [
               -0.6656443443443444,
               -0.5511916558460188
            ],
            [
               -0.6628418418418419,
               -0.5502074363383336
            ],
            [
               -0.6600393393393394,
               -0.5490897215476964
            ],
            [
               -0.6572368368368369,
               -0.5478690100439445
            ],
            [
               -0.6544343343343344,
               -0.546599298266097
            ],
            [
               -0.6516318318318319,
               -0.5453359269901132
            ],
            [
               -0.6488293293293294,
               -0.544113442383332
            ],
            [
               -0.6460268268268269,
               -0.5429309537150284
            ],
            [
               -0.6432243243243244,
               -0.5417499772381182
            ],
            [
               -0.6404218218218218,
               -0.5405056072498771
            ],
            [
               -0.6376193193193194,
               -0.5391274212960739
            ],
            [
               -0.6348168168168169,
               -0.5375632717568037
            ],
            [
               -0.6320143143143144,
               -0.535798114222805
            ],
            [
               -0.6292118118118118,
               -0.5338616015196342
            ],
            [
               -0.6264093093093094,
               -0.5318218060955677
            ],
            [
               -0.6236068068068069,
               -0.5297669231142681
            ],
            [
               -0.6208043043043043,
               -0.5277806782777397
            ],
            [
               -0.6180018018018019,
               -0.5259191595244124
            ],
            [
               -0.6151992992992994,
               -0.5241962805281986
            ],
            [
               -0.6123967967967968,
               -0.522582266208311
            ],
            [
               -0.6095942942942943,
               -0.5210153782663525
            ],
            [
               -0.6067917917917919,
               -0.5194229495215448
            ],
            [
               -0.6039892892892894,
               -0.5177450088403184
            ],
            [
               -0.6011867867867868,
               -0.5159532123771959
            ],
            [
               -0.5983842842842844,
               -0.5140595566979167
            ],
            [
               -0.5955817817817819,
               -0.5121127727706101
            ],
            [
               -0.5927792792792793,
               -0.5101842021327494
            ],
            [
               -0.5899767767767768,
               -0.5083480462162195
            ],
            [
               -0.5871742742742744,
               -0.5066621981299169
            ],
            [
               -0.5843717717717718,
               -0.5051550993671958
            ],
            [
               -0.5815692692692693,
               -0.5038216221985006
            ],
            [
               -0.5787667667667669,
               -0.5026278203668482
            ],
            [
               -0.5759642642642644,
               -0.5015216598328864
            ],
            [
               -0.5731617617617618,
               -0.5004454502406019
            ],
            [
               -0.5703592592592593,
               -0.4993460086943123
            ],
            [
               -0.5675567567567569,
               -0.4981803045088075
            ],
            [
               -0.5647542542542543,
               -0.496916642837391
            ],
            [
               -0.5619517517517518,
               -0.49553334698364626
            ],
            [
               -0.5591492492492494,
               -0.49401760767032404
            ],
            [
               -0.5563467467467468,
               -0.49236642343120585
            ],
            [
               -0.5535442442442443,
               -0.490589734281153
            ],
            [
               -0.5507417417417418,
               -0.4887138146445214
            ],
            [
               -0.5479392392392394,
               -0.48678174757291476
            ],
            [
               -0.5451367367367368,
               -0.48484808026091425
            ],
            [
               -0.5423342342342343,
               -0.4829666832050375
            ],
            [
               -0.5395317317317319,
               -0.4811738102884896
            ],
            [
               -0.5367292292292293,
               -0.479471251400934
            ],
            [
               -0.5339267267267268,
               -0.4778160127421039
            ],
            [
               -0.5311242242242243,
               -0.4761222424349467
            ],
            [
               -0.5283217217217218,
               -0.4742779955047003
            ],
            [
               -0.5255192192192193,
               -0.47217467450120654
            ],
            [
               -0.5227167167167168,
               -0.46974209713126774
            ],
            [
               -0.5199142142142144,
               -0.46697889647973845
            ],
            [
               -0.5171117117117118,
               -0.4639677577591553
            ],
            [
               -0.5143092092092093,
               -0.46086833152367945
            ],
            [
               -0.5115067067067068,
               -0.4578868439488672
            ],
            [
               -0.5087042042042043,
               -0.4552286928573609
            ],
            [
               -0.5059017017017018,
               -0.4530463602674538
            ],
            [
               -0.5030991991991993,
               -0.4513976644218722
            ],
            [
               -0.5002966966966967,
               -0.4502275227393025
            ],
            [
               -0.4974941941941943,
               -0.4493802172077292
            ],
            [
               -0.4946916916916918,
               -0.4486403042416495
            ],
            [
               -0.49188918918918934,
               -0.4477914436982027
            ],
            [
               -0.48908668668668676,
               -0.4466763686578394
            ],
            [
               -0.4862841841841843,
               -0.4452400699970241
            ],
            [
               -0.4834816816816818,
               -0.4435426520565186
            ],
            [
               -0.48067917917917924,
               -0.44173710670855665
            ],
            [
               -0.47787667667667677,
               -0.4400178689935314
            ],
            [
               -0.4750741741741743,
               -0.4385551861648792
            ],
            [
               -0.4722716716716717,
               -0.437435122927776
            ],
            [
               -0.46946916916916925,
               -0.43662380475698276
            ],
            [
               -0.4666666666666668,
               -0.4359674943736954
            ],
            [
               -0.4638641641641643,
               -0.43522936602040874
            ],
            [
               -0.46106166166166174,
               -0.4341526681694161
            ],
            [
               -0.45825915915915927,
               -0.43253182098380366
            ],
            [
               -0.4554566566566568,
               -0.4302704422847071
            ],
            [
               -0.4526541541541542,
               -0.42740916012198943
            ],
            [
               -0.44985165165165175,
               -0.4241151645127053
            ],
            [
               -0.4470491491491493,
               -0.420636946846895
            ],
            [
               -0.4442466466466467,
               -0.4172380010730751
            ],
            [
               -0.44144414414414423,
               -0.41412923807934426
            ],
            [
               -0.43864164164164177,
               -0.41141971533139504
            ],
            [
               -0.4358391391391393,
               -0.4090991777151263
            ],
            [
               -0.4330366366366367,
               -0.4070558772189338
            ],
            [
               -0.43023413413413425,
               -0.4051224057314926
            ],
            [
               -0.4274316316316318,
               -0.40313418609006063
            ],
            [
               -0.4246291291291292,
               -0.4009822325325068
            ],
            [
               -0.42182662662662673,
               -0.3986445448237182
            ],
            [
               -0.41902412412412426,
               -0.39618791709066037
            ],
            [
               -0.4162216216216217,
               -0.3937414747574683
            ],
            [
               -0.4134191191191192,
               -0.39145180672798924
            ],
            [
               -0.41061661661661675,
               -0.3894345166900683
            ],
            [
               -0.4078141141141143,
               -0.3877370566255759
            ],
            [
               -0.4050116116116117,
               -0.3863231619135021
            ],
            [
               -0.40220910910910923,
               -0.3850818630626852
            ],
            [
               -0.39940660660660665,
               -0.3838564570035938
            ],
            [
               -0.3966041041041042,
               -0.3824834090883357
            ],
            [
               -0.3938016016016017,
               -0.38082943033787264
            ],
            [
               -0.39099909909909925,
               -0.3788170817099522
            ],
            [
               -0.3881965965965968,
               -0.37643405285883563
            ],
            [
               -0.3853940940940943,
               -0.3737268149336995
            ],
            [
               -0.3825915915915916,
               -0.37078368427626
            ],
            [
               -0.37978908908908915,
               -0.3677141528435196
            ],
            [
               -0.3769865865865867,
               -0.36463041757782194
            ],
            [
               -0.3741840840840842,
               -0.3616342119274568
            ],
            [
               -0.37138158158158174,
               -0.3588087884013017
            ],
            [
               -0.3685790790790793,
               -0.35621370366367894
            ],
            [
               -0.3657765765765768,
               -0.35387979462171953
            ],
            [
               -0.3629740740740741,
               -0.35180334081450054
            ],
            [
               -0.36017157157157165,
               -0.3499409388712789
            ],
            [
               -0.3573690690690692,
               -0.34820866744761303
            ],
            [
               -0.3545665665665667,
               -0.34648945886803456
            ],
            [
               -0.35176406406406424,
               -0.3446507054338715
            ],
            [
               -0.3489615615615618,
               -0.34257050104284154
            ],
            [
               -0.3461590590590591,
               -0.34016690166514396
            ],
            [
               -0.3433565565565566,
               -0.3374218875781575
            ],
            [
               -0.34055405405405414,
               -0.3343917026082467
            ],
            [
               -0.3377515515515517,
               -0.3311983763258632
            ],
            [
               -0.3349490490490492,
               -0.32800274707390764
            ],
            [
               -0.33214654654654674,
               -0.32496542329413625
            ],
            [
               -0.32934404404404427,
               -0.32220665667516
            ],
            [
               -0.3265415415415416,
               -0.31977724972109145
            ],
            [
               -0.3237390390390391,
               -0.3176496816560808
            ],
            [
               -0.32093653653653664,
               -0.3157323582996192
            ],
            [
               -0.3181340340340342,
               -0.3139022947342514
            ],
            [
               -0.3153315315315317,
               -0.3120452549648546
            ],
            [
               -0.31252902902902924,
               -0.31008971002123326
            ],
            [
               -0.30972652652652655,
               -0.30802305682017384
            ],
            [
               -0.3069240240240241,
               -0.3058848201412323
            ],
            [
               -0.3041215215215216,
               -0.3037399369233113
            ],
            [
               -0.30131901901901914,
               -0.30164272176876294
            ],
            [
               -0.2985165165165167,
               -0.29960593233389976
            ],
            [
               -0.2957140140140142,
               -0.2975878979558757
            ],
            [
               -0.29291151151151174,
               -0.2955042071374225
            ],
            [
               -0.29010900900900904,
               -0.2932610974642274
            ],
            [
               -0.2873065065065066,
               -0.29079877652755726
            ],
            [
               -0.2845040040040041,
               -0.2881277955563309
            ],
            [
               -0.28170150150150164,
               -0.2853424931647935
            ],
            [
               -0.27889899899899917,
               -0.28260257120892845
            ],
            [
               -0.2760964964964967,
               -0.2800849718756243
            ],
            [
               -0.27329399399399423,
               -0.2779196810106836
            ],
            [
               -0.27049149149149154,
               -0.2761307676514693
            ],
            [
               -0.2676889889889891,
               -0.27460479582872355
            ],
            [
               -0.2648864864864866,
               -0.27310181366191355
            ],
            [
               -0.26208398398398414,
               -0.2713111854466423
            ],
            [
               -0.25928148148148167,
               -0.2689395426433728
            ],
            [
               -0.2564789789789792,
               -0.26580603014806214
            ],
            [
               -0.2536764764764765,
               -0.26191510977983745
            ],
            [
               -0.25087397397397404,
               -0.25748161085719984
            ],
            [
               -0.24807147147147157,
               -0.25289566774362393
            ],
            [
               -0.2452689689689691,
               -0.24863298143187448
            ],
            [
               -0.24246646646646663,
               -0.24513303907372525
            ],
            [
               -0.23966396396396417,
               -0.2426790144532136
            ],
            [
               -0.2368614614614617,
               -0.2413142799990785
            ],
            [
               -0.234058958958959,
               -0.2408210288609425
            ],
            [
               -0.23125645645645654,
               -0.2407690249633045
            ],
            [
               -0.22845395395395407,
               -0.24062216420048585
            ],
            [
               -0.2256514514514516,
               -0.23987353578194962
            ],
            [
               -0.22284894894894913,
               -0.2381712630964675
            ],
            [
               -0.22004644644644666,
               -0.23540020153455765
            ],
            [
               -0.2172439439439442,
               -0.23169773381312916
            ],
            [
               -0.2144414414414415,
               -0.22740138018052986
            ],
            [
               -0.21163893893893904,
               -0.2229457506374605
            ],
            [
               -0.20883643643643657,
               -0.2187404868759206
            ],
            [
               -0.2060339339339341,
               -0.21506509756669415
            ],
            [
               -0.20323143143143163,
               -0.21200993526476047
            ],
            [
               -0.20042892892892916,
               -0.20947735087878633
            ],
            [
               -0.19762642642642647,
               -0.2072382372005249
            ],
            [
               -0.194823923923924,
               -0.20502265686361493
            ],
            [
               -0.19202142142142153,
               -0.20261405221022386
            ],
            [
               -0.18921891891891907,
               -0.1999172067310816
            ],
            [
               -0.1864164164164166,
               -0.19698004140310948
            ],
            [
               -0.18361391391391413,
               -0.1939649857492818
            ],
            [
               -0.18081141141141166,
               -0.1910819057480256
            ],
            [
               -0.17800890890890897,
               -0.1885062776663688
            ],
            [
               -0.1752064064064065,
               -0.18630999979582138
            ],
            [
               -0.17240390390390403,
               -0.1844271404953074
            ],
            [
               -0.16960140140140156,
               -0.1826650419590801
            ],
            [
               -0.1667988988988991,
               -0.18075657860108077
            ],
            [
               -0.16399639639639663,
               -0.1784367038873714
            ],
            [
               -0.16119389389389416,
               -0.17551954394026975
            ],
            [
               -0.15839139139139147,
               -0.1719530224876304
            ],
            [
               -0.155588888888889,
               -0.16783567037682307
            ],
            [
               -0.15278638638638653,
               -0.16339211551767585
            ],
            [
               -0.14998388388388406,
               -0.15891589660563196
            ],
            [
               -0.1471813813813816,
               -0.15469701447088663
            ],
            [
               -0.14437887887887912,
               -0.1509546685058234
            ],
            [
               -0.14157637637637643,
               -0.14779251176208794
            ],
            [
               -0.13877387387387397,
               -0.14518599297090312
            ],
            [
               -0.1359713713713715,
               -0.143001695241948
            ],
            [
               -0.13316886886886903,
               -0.1410400649557547
            ],
            [
               -0.13036636636636656,
               -0.13908788775913067
            ],
            [
               -0.1275638638638641,
               -0.1369663028335367
            ],
            [
               -0.12476136136136162,
               -0.13456355483471427
            ],
            [
               -0.12195885885885893,
               -0.13184743666242124
            ],
            [
               -0.11915635635635646,
               -0.12885839570456908
            ],
            [
               -0.116353853853854,
               -0.12568876701842177
            ],
            [
               -0.11355135135135153,
               -0.12245558581189646
            ],
            [
               -0.11074884884884906,
               -0.11927394207659817
            ],
            [
               -0.10794634634634659,
               -0.11623569432020674
            ],
            [
               -0.10514384384384412,
               -0.11339572754557332
            ],
            [
               -0.10234134134134143,
               -0.11076584004137488
            ],
            [
               -0.09953883883883896,
               -0.10831528053811364
            ],
            [
               -0.09673633633633649,
               -0.10597683379636755
            ],
            [
               -0.09393383383383402,
               -0.1036576401271171
            ],
            [
               -0.09113133133133156,
               -0.10125401164870555
            ],
            [
               -0.08832882882882909,
               -0.09866900322512737
            ],
            [
               -0.0855263263263264,
               -0.09583048072091463
            ],
            [
               -0.08272382382382393,
               -0.09270638803800066
            ],
            [
               -0.07992132132132146,
               -0.08931350944247195
            ],
            [
               -0.07711881881881899,
               -0.08571676314634918
            ],
            [
               -0.07431631631631652,
               -0.08201802150993334
            ],
            [
               -0.07151381381381405,
               -0.07833617518191878
            ],
            [
               -0.06871131131131158,
               -0.07478278225523886
            ],
            [
               -0.0659088088088089,
               -0.07143921954112793
            ],
            [
               -0.06310630630630643,
               -0.06834111924271864
            ],
            [
               -0.06030380380380396,
               -0.06547394150432816
            ],
            [
               -0.05750130130130149,
               -0.06278035998854992
            ],
            [
               -0.05469879879879902,
               -0.060176754569196356
            ],
            [
               -0.05189629629629655,
               -0.05757364972928371
            ],
            [
               -0.04909379379379408,
               -0.05489423328189301
            ],
            [
               -0.04629129129129139,
               -0.05208633558715974
            ],
            [
               -0.043488788788788924,
               -0.04912593478288916
            ],
            [
               -0.040686286286286455,
               -0.046013347182452397
            ],
            [
               -0.037883783783783986,
               -0.04276559852500657
            ],
            [
               -0.03508128128128152,
               -0.039409196410787634
            ],
            [
               -0.03227877877877905,
               -0.03597642392668168
            ],
            [
               -0.02947627627627636,
               -0.03250586540739705
            ],
            [
               -0.02667377377377389,
               -0.029045208243683195
            ],
            [
               -0.02387127127127142,
               -0.02565261644909322
            ],
            [
               -0.021068768768768953,
               -0.022392975800038562
            ],
            [
               -0.018266266266266484,
               -0.019327206788894193
            ],
            [
               -0.015463763763764016,
               -0.016495985700388616
            ],
            [
               -0.012661261261261547,
               -0.013902388888260508
            ],
            [
               -0.009858758758758857,
               -0.011499838069196439
            ],
            [
               -0.007056256256256388,
               -0.00919132630283941
            ],
            [
               -0.004253753753753919,
               -0.00684308864687455
            ],
            [
               -0.0014512512512514508,
               -0.004311404838285256
            ],
            [
               0.0013512512512510177,
               -0.0014765387604325283
            ],
            [
               0.004153753753753486,
               0.0017254023773901163
            ],
            [
               0.006956256256255955,
               0.005282381256370997
            ],
            [
               0.009758758758758646,
               0.009105118196443737
            ],
            [
               0.012561261261261114,
               0.013046352072214697
            ],
            [
               0.015363763763763583,
               0.01693631030526914
            ],
            [
               0.01816626626626605,
               0.020624868920710148
            ],
            [
               0.02096876876876852,
               0.024018464121149927
            ],
            [
               0.02377127127127099,
               0.027101028495831604
            ],
            [
               0.02657377377377368,
               0.029932805205852224
            ],
            [
               0.029376276276276148,
               0.03262747746559419
            ],
            [
               0.032178778778778616,
               0.03531459785329259
            ],
            [
               0.034981281281281085,
               0.038098753249429504
            ],
            [
               0.03778378378378355,
               0.041027847610735045
            ],
            [
               0.04058628628628602,
               0.04408002539288129
            ],
            [
               0.04338878878878849,
               0.047172995266897076
            ],
            [
               0.04619129129129118,
               0.05019265524784387
            ],
            [
               0.04899379379379365,
               0.053032095016954994
            ],
            [
               0.05179629629629612,
               0.055629028326849135
            ],
            [
               0.05459879879879859,
               0.05799034856828938
            ],
            [
               0.057401301301301055,
               0.06019651138856537
            ],
            [
               0.060203803803803524,
               0.06238451393228879
            ],
            [
               0.06300630630630621,
               0.06471447029671885
            ],
            [
               0.06580880880880868,
               0.06732932173808667
            ],
            [
               0.06861131131131115,
               0.07031881620071537
            ],
            [
               0.07141381381381362,
               0.07369724463228217
            ],
            [
               0.07421631631631609,
               0.0774002126952504
            ],
            [
               0.07701881881881856,
               0.08130034242089482
            ],
            [
               0.07982132132132103,
               0.08523685744342346
            ],
            [
               0.08262382382382372,
               0.08905085288560198
            ],
            [
               0.08542632632632619,
               0.09261738400906303
            ],
            [
               0.08822882882882865,
               0.0958672369433968
            ],
            [
               0.09103133133133112,
               0.09879461063221276
            ],
            [
               0.09383383383383359,
               0.10145081891680706
            ],
            [
               0.09663633633633606,
               0.10392740743102516
            ],
            [
               0.09943883883883853,
               0.10633399886626194
            ],
            [
               0.10224134134134122,
               0.10877646466912445
            ],
            [
               0.10504384384384369,
               0.11133989821078717
            ],
            [
               0.10784634634634616,
               0.11407889652957058
            ],
            [
               0.11064884884884862,
               0.11701551411987986
            ],
            [
               0.11345135135135109,
               0.12014349639504006
            ],
            [
               0.11625385385385356,
               0.12343635962756369
            ],
            [
               0.11905635635635625,
               0.1268566240894398
            ],
            [
               0.12185885885885872,
               0.13036389264632084
            ],
            [
               0.12466136136136119,
               0.13392026273823687
            ],
            [
               0.12746386386386366,
               0.13749252101106305
            ],
            [
               0.13026636636636613,
               0.14105149451047408
            ],
            [
               0.1330688688688686,
               0.14456966825631004
            ],
            [
               0.13587137137137106,
               0.14801860992690183
            ],
            [
               0.13867387387387375,
               0.15136777935356052
            ],
            [
               0.14147637637637622,
               0.15458589814982607
            ],
            [
               0.1442788788788787,
               0.15764524950822484
            ],
            [
               0.14708138138138116,
               0.16052822493607655
            ],
            [
               0.14988388388388363,
               0.1632344096980949
            ],
            [
               0.1526863863863861,
               0.165785845861129
            ],
            [
               0.15548888888888857,
               0.16822813548658788
            ],
            [
               0.15829139139139126,
               0.1706258837448099
            ],
            [
               0.16109389389389372,
               0.17305250631985372
            ],
            [
               0.1638963963963962,
               0.17557623498362077
            ],
            [
               0.16669889889889866,
               0.17824566615206347
            ],
            [
               0.16950140140140113,
               0.18107883149083623
            ],
            [
               0.1723039039039036,
               0.18405917322375323
            ],
            [
               0.1751064064064063,
               0.18714001832251548
            ],
            [
               0.17790890890890876,
               0.19025663967178905
            ],
            [
               0.18071141141141123,
               0.19334256150464063
            ],
            [
               0.1835139139139137,
               0.19634526804901395
            ],
            [
               0.18631641641641616,
               0.19923651985550722
            ],
            [
               0.18911891891891863,
               0.20201418421158568
            ],
            [
               0.1919214214214211,
               0.20469536490717
            ],
            [
               0.1947239239239238,
               0.2073037205507986
            ],
            [
               0.19752642642642626,
               0.20985607401811515
            ],
            [
               0.20032892892892873,
               0.21235385822768713
            ],
            [
               0.2031314314314312,
               0.21478331810002457
            ],
            [
               0.20593393393393367,
               0.21712514171387182
            ],
            [
               0.20873643643643613,
               0.21937041238012756
            ],
            [
               0.2115389389389386,
               0.2215368348624245
            ],
            [
               0.2143414414414413,
               0.22367827349758482
            ],
            [
               0.21714394394394376,
               0.22588227715651107
            ],
            [
               0.21994644644644623,
               0.22825408629815921
            ],
            [
               0.2227489489489487,
               0.2308904161663431
            ],
            [
               0.22555145145145117,
               0.2338504241455889
            ],
            [
               0.22835395395395364,
               0.23713314919504344
            ],
            [
               0.23115645645645633,
               0.24066949449370398
            ],
            [
               0.2339589589589588,
               0.24433269739623947
            ],
            [
               0.23676146146146126,
               0.24796543480954628
            ],
            [
               0.23956396396396373,
               0.2514161669838673
            ],
            [
               0.2423664664664662,
               0.25457398097282546
            ],
            [
               0.24516896896896867,
               0.2573913441537124
            ],
            [
               0.24797147147147114,
               0.2598879407931532
            ],
            [
               0.25077397397397383,
               0.2621349885663714
            ],
            [
               0.2535764764764763,
               0.2642260326629136
            ],
            [
               0.25637897897897877,
               0.26624487200139696
            ],
            [
               0.25918148148148124,
               0.26824224733717167
            ],
            [
               0.2619839839839837,
               0.27022971334295354
            ],
            [
               0.2647864864864862,
               0.2721927057424676
            ],
            [
               0.26758898898898864,
               0.2741173870134071
            ],
            [
               0.27039149149149133,
               0.2760200823732146
            ],
            [
               0.2731939939939938,
               0.27796622548668914
            ],
            [
               0.27599649649649627,
               0.28006867166302685
            ],
            [
               0.27879899899899874,
               0.282462269036826
            ],
            [
               0.2816015015015012,
               0.285260445413776
            ],
            [
               0.2844040040040037,
               0.28850719976508427
            ],
            [
               0.28720650650650636,
               0.29214144094708083
            ],
            [
               0.29000900900900883,
               0.2959884937321287
            ],
            [
               0.2928115115115113,
               0.2997860725014998
            ],
            [
               0.29561401401401377,
               0.3032412748660033
            ],
            [
               0.29841651651651624,
               0.3061045884978911
            ],
            [
               0.3012190190190187,
               0.30824009741553615
            ],
            [
               0.3040215215215212,
               0.30967052263713984
            ],
            [
               0.30682402402402387,
               0.3105819847204994
            ],
            [
               0.30962652652652634,
               0.31128475454105037
            ],
            [
               0.3124290290290288,
               0.3121393305116895
            ],
            [
               0.3152315315315313,
               0.31346783281110246
            ],
            [
               0.31803403403403374,
               0.31547548317093
            ],
            [
               0.3208365365365362,
               0.31820419948755946
            ],
            [
               0.3236390390390387,
               0.3215308266322987
            ],
            [
               0.32644154154154137,
               0.3252091864950949
            ],
            [
               0.32924404404404384,
               0.3289421584572341
            ],
            [
               0.3320465465465463,
               0.3324614919446427
            ],
            [
               0.3348490490490488,
               0.33559165949702635
            ],
            [
               0.33765155155155124,
               0.33828012076715863
            ],
            [
               0.3404540540540537,
               0.3405877982800971
            ],
            [
               0.3432565565565564,
               0.34264654657998894
            ],
            [
               0.34605905905905887,
               0.34460064884602304
            ],
            [
               0.34886156156156134,
               0.34655358293919053
            ],
            [
               0.3516640640640638,
               0.34853820711817074
            ],
            [
               0.3544665665665663,
               0.35051933543465286
            ],
            [
               0.35726906906906875,
               0.3524256561664872
            ],
            [
               0.3600715715715712,
               0.35419727495959086
            ],
            [
               0.3628740740740739,
               0.3558295256304984
            ],
            [
               0.3656765765765764,
               0.3573950275843325
            ],
            [
               0.36847907907907884,
               0.35903381562573655
            ],
            [
               0.3712815815815813,
               0.36091301318138336
            ],
            [
               0.3740840840840838,
               0.36316892351786506
            ],
            [
               0.37688658658658625,
               0.3658515811231602
            ],
            [
               0.3796890890890887,
               0.36889215081112325
            ],
            [
               0.3824915915915914,
               0.37210679825149534
            ],
            [
               0.3852940940940939,
               0.37523891323841
            ],
            [
               0.38809659659659634,
               0.3780286994442005
            ],
            [
               0.3908990990990988,
               0.38028945065610126
            ],
            [
               0.3937016016016013,
               0.38196662574727136
            ],
            [
               0.39650410410410375,
               0.38316032791920124
            ],
            [
               0.39930660660660644,
               0.3841026866476469
            ],
            [
               0.4021091091091089,
               0.3850955252768453
            ],
            [
               0.4049116116116114,
               0.38642616080986375
            ],
            [
               0.40771411411411385,
               0.38828623772948767
            ],
            [
               0.4105166166166163,
               0.3907178701943305
            ],
            [
               0.4133191191191188,
               0.3936032226091027
            ],
            [
               0.41612162162162125,
               0.39670053983208975
            ],
            [
               0.41892412412412394,
               0.3997156387450734
            ],
            [
               0.4217266266266264,
               0.4023873264899722
            ],
            [
               0.4245291291291289,
               0.40456132372118375
            ],
            [
               0.42733163163163135,
               0.4062311356427531
            ],
            [
               0.4301341341341338,
               0.40753460703682576
            ],
            [
               0.4329366366366363,
               0.408708349032534
            ],
            [
               0.435739139139139,
               0.41001467891242244
            ],
            [
               0.43854164164164144,
               0.41166343665969535
            ],
            [
               0.4413441441441439,
               0.4137518571619176
            ],
            [
               0.4441466466466464,
               0.4162395775478411
            ],
            [
               0.44694914914914885,
               0.4189649247783185
            ],
            [
               0.4497516516516513,
               0.4216963066542174
            ],
            [
               0.4525541541541538,
               0.4242025291054361
            ],
            [
               0.4553566566566565,
               0.42632102401260946
            ],
            [
               0.45815915915915895,
               0.4280044585090258
            ],
            [
               0.4609616616616614,
               0.42933324211095364
            ],
            [
               0.4637641641641639,
               0.43049169905397067
            ],
            [
               0.46656666666666635,
               0.4317159884648774
            ],
            [
               0.4693691691691688,
               0.43322928379855
            ],
            [
               0.4721716716716713,
               0.43518235596386307
            ],
            [
               0.474974174174174,
               0.4376151494040276
            ],
            [
               0.47777667667667645,
               0.4404483105122081
            ],
            [
               0.4805791791791789,
               0.4435050900979763
            ],
            [
               0.4833816816816814,
               0.4465560989536998
            ],
            [
               0.48618418418418385,
               0.44937414244748625
            ],
            [
               0.4889866866866863,
               0.45178493494151883
            ],
            [
               0.491789189189189,
               0.4537018678876915
            ],
            [
               0.4945916916916915,
               0.4551381249256436
            ],
            [
               0.49739419419419395,
               0.456195647135242
            ],
            [
               0.5001966966966964,
               0.45703602356844025
            ],
            [
               0.5029991991991989,
               0.4578419932587661
            ],
            [
               0.5058017017017014,
               0.45877927106458866
            ],
            [
               0.5086042042042038,
               0.4599669816935251
            ],
            [
               0.5114067067067065,
               0.4614618313059047
            ],
            [
               0.514209209209209,
               0.46325729789591336
            ],
            [
               0.5170117117117115,
               0.46529560365713063
            ],
            [
               0.5198142142142139,
               0.46748780620945596
            ],
            [
               0.5226167167167164,
               0.4697363768757324
            ],
            [
               0.5254192192192189,
               0.4719550862176201
            ],
            [
               0.5282217217217213,
               0.47408253964845165
            ],
            [
               0.531024224224224,
               0.4760877757932569
            ],
            [
               0.5338267267267265,
               0.4779684054956729
            ],
            [
               0.536629229229229,
               0.47974336769565334
            ],
            [
               0.5394317317317314,
               0.48144321484226876
            ],
            [
               0.5422342342342339,
               0.4831008237693811
            ],
            [
               0.5450367367367364,
               0.48474466960849777
            ],
            [
               0.547839239239239,
               0.48639558021741575
            ],
            [
               0.5506417417417415,
               0.48806658905471934
            ],
            [
               0.553444244244244,
               0.4897645182043174
            ],
            [
               0.5562467467467465,
               0.49149154934812006
            ],
            [
               0.5590492492492489,
               0.49324539162240433
            ],
            [
               0.5618517517517514,
               0.4950176073773908
            ],
            [
               0.5646542542542539,
               0.4967908661320135
            ],
            [
               0.5674567567567566,
               0.4985368934800242
            ],
            [
               0.570259259259259,
               0.5002172210848914
            ],
            [
               0.5730617617617615,
               0.501788274233574
            ],
            [
               0.575864264264264,
               0.5032109176133182
            ],
            [
               0.5786667667667664,
               0.50446272120492
            ],
            [
               0.5814692692692689,
               0.5055495524304436
            ],
            [
               0.5842717717717714,
               0.5065123331727304
            ],
            [
               0.587074274274274,
               0.5074253954294274
            ],
            [
               0.5898767767767765,
               0.508384880598481
            ],
            [
               0.592679279279279,
               0.5094886005837875
            ],
            [
               0.5954817817817815,
               0.5108118388972736
            ],
            [
               0.5982842842842839,
               0.5123856719650761
            ],
            [
               0.6010867867867866,
               0.5141846670917538
            ],
            [
               0.6038892892892889,
               0.5161289016318091
            ],
            [
               0.6066917917917916,
               0.5181014818707594
            ],
            [
               0.6094942942942938,
               0.5199781201918805
            ],
            [
               0.6122967967967965,
               0.5216612573859318
            ],
            [
               0.6150992992992992,
               0.5231090670321807
            ],
            [
               0.6179018018018014,
               0.5243503328359476
            ],
            [
               0.6207043043043041,
               0.5254796991212223
            ],
            [
               0.6235068068068064,
               0.5266332914564085
            ],
            [
               0.6263093093093091,
               0.5279506130607101
            ],
            [
               0.6291118118118113,
               0.5295331225147994
            ],
            [
               0.631914314314314,
               0.5314114984736023
            ],
            [
               0.6347168168168167,
               0.5335316380874047
            ],
            [
               0.6375193193193189,
               0.5357643466510131
            ],
            [
               0.6403218218218216,
               0.5379368883341742
            ],
            [
               0.6431243243243239,
               0.5398781002943811
            ],
            [
               0.6459268268268266,
               0.5414646082306835
            ],
            [
               0.6487293293293288,
               0.5426551371887487
            ],
            [
               0.6515318318318315,
               0.5435032046534949
            ],
            [
               0.6543343343343342,
               0.5441446448631126
            ],
            [
               0.6571368368368364,
               0.5447635830315929
            ],
            [
               0.6599393393393391,
               0.5455464880188676
            ],
            [
               0.6627418418418414,
               0.5466369941686426
            ],
            [
               0.6655443443443441,
               0.5481034532793818
            ],
            [
               0.6683468468468463,
               0.5499270093703998
            ],
            [
               0.671149349349349,
               0.5520117946239744
            ],
            [
               0.6739518518518517,
               0.5542126138709667
            ],
            [
               0.6767543543543539,
               0.556371121167454
            ],
            [
               0.6795568568568566,
               0.5583501971905651
            ],
            [
               0.6823593593593589,
               0.5600581461831868
            ],
            [
               0.6851618618618616,
               0.561458524032425
            ],
            [
               0.6879643643643643,
               0.5625662746217455
            ],
            [
               0.6907668668668665,
               0.5634346860161263
            ],
            [
               0.6935693693693692,
               0.564139289092612
            ],
            [
               0.6963718718718714,
               0.5647639284613521
            ],
            [
               0.6991743743743741,
               0.5653915245899648
            ],
            [
               0.7019768768768764,
               0.5660988623291281
            ],
            [
               0.7047793793793791,
               0.5669525395161281
            ],
            [
               0.7075818818818818,
               0.5680029680049925
            ],
            [
               0.710384384384384,
               0.569275139150828
            ],
            [
               0.7131868868868867,
               0.5707579126982483
            ],
            [
               0.7159893893893889,
               0.5723964099854342
            ],
            [
               0.7187918918918916,
               0.5740931985476552
            ],
            [
               0.7215943943943939,
               0.5757224455244421
            ],
            [
               0.7243968968968966,
               0.5771572189257115
            ],
            [
               0.7271993993993993,
               0.5783048450541002
            ],
            [
               0.7300019019019015,
               0.5791406292861931
            ],
            [
               0.7328044044044042,
               0.579728301919356
            ],
            [
               0.7356069069069064,
               0.5802175228118749
            ],
            [
               0.7384094094094091,
               0.5808146331858737
            ],
            [
               0.7412119119119114,
               0.5817311003412458
            ],
            [
               0.7440144144144141,
               0.5831222041804098
            ],
            [
               0.7468169169169168,
               0.5850336247858468
            ],
            [
               0.749619419419419,
               0.5873735621126548
            ],
            [
               0.7524219219219217,
               0.5899222222271072
            ],
            [
               0.755224424424424,
               0.5923801953238599
            ],
            [
               0.7580269269269266,
               0.5944453232788456
            ],
            [
               0.7608294294294289,
               0.5958978145925418
            ],
            [
               0.7636319319319316,
               0.5966689631824553
            ],
            [
               0.7664344344344343,
               0.5968717257171401
            ],
            [
               0.7692369369369365,
               0.5967812615230017
            ],
            [
               0.7720394394394392,
               0.5967677428959908
            ],
            [
               0.7748419419419414,
               0.5971981531270767
            ],
            [
               0.7776444444444441,
               0.5983339455187324
            ],
            [
               0.7804469469469468,
               0.600253978055733
            ],
            [
               0.7832494494494491,
               0.6028259256486197
            ],
            [
               0.7860519519519518,
               0.6057359471726249
            ],
            [
               0.788854454454454,
               0.6085695922251086
            ],
            [
               0.7916569569569567,
               0.6109217905051696
            ],
            [
               0.794459459459459,
               0.6125049263042552
            ],
            [
               0.7972619619619616,
               0.6132242770253693
            ],
            [
               0.8000644644644643,
               0.613199541539861
            ],
            [
               0.8028669669669666,
               0.61272702221423
            ],
            [
               0.8056694694694693,
               0.6121944660794445
            ],
            [
               0.8084719719719715,
               0.6119742947514102
            ],
            [
               0.8112744744744742,
               0.612326768496658
            ],
            [
               0.8140769769769765,
               0.613340800530719
            ],
            [
               0.8168794794794791,
               0.6149279367667884
            ],
            [
               0.8196819819819818,
               0.6168683304293634
            ],
            [
               0.8224844844844841,
               0.6188916391490364
            ],
            [
               0.8252869869869868,
               0.620765630966575
            ],
            [
               0.828089489489489,
               0.6223640069370919
            ],
            [
               0.8308919919919917,
               0.6236927780861161
            ],
            [
               0.833694494494494,
               0.6248688023775097
            ],
            [
               0.8364969969969966,
               0.6260600826041902
            ],
            [
               0.8392994994994993,
               0.6274099318647215
            ],
            [
               0.8421020020020016,
               0.6289720976464304
            ],
            [
               0.8449045045045043,
               0.630679851760771
            ],
            [
               0.8477070070070065,
               0.6323603272490603
            ],
            [
               0.8505095095095092,
               0.6337899311825042
            ],
            [
               0.8533120120120115,
               0.6347725994060891
            ],
            [
               0.8561145145145141,
               0.6352146234023868
            ],
            [
               0.8589170170170168,
               0.63517041723077
            ],
            [
               0.8617195195195191,
               0.6348427034160129
            ],
            [
               0.8645220220220218,
               0.6345352108964375
            ],
            [
               0.867324524524524,
               0.6345713382399543
            ],
            [
               0.8701270270270267,
               0.635203355652443
            ],
            [
               0.872929529529529,
               0.6365400097714946
            ],
            [
               0.8757320320320316,
               0.6385148182919274
            ],
            [
               0.8785345345345343,
               0.6409047278695155
            ],
            [
               0.8813370370370366,
               0.6433932368958599
            ],
            [
               0.8841395395395393,
               0.6456585359089457
            ],
            [
               0.8869420420420415,
               0.6474599555436975
            ],
            [
               0.8897445445445442,
               0.6486972150070902
            ],
            [
               0.8925470470470469,
               0.6494260639865546
            ],
            [
               0.8953495495495492,
               0.6498278283316756
            ],
            [
               0.8981520520520518,
               0.6501445649439457
            ],
            [
               0.9009545545545541,
               0.6506015054019314
            ],
            [
               0.9037570570570568,
               0.6513412160198573
            ],
            [
               0.906559559559559,
               0.6523888415436276
            ],
            [
               0.9093620620620617,
               0.6536568821085529
            ],
            [
               0.9121645645645644,
               0.6549849442133209
            ],
            [
               0.9149670670670667,
               0.6561990937807534
            ],
            [
               0.9177695695695693,
               0.6571702102033943
            ],
            [
               0.9205720720720716,
               0.6578525051977688
            ],
            [
               0.9233745745745743,
               0.6582911784547398
            ],
            [
               0.9261770770770765,
               0.6585991341732553
            ],
            [
               0.9289795795795792,
               0.6589129772503981
            ],
            [
               0.9317820820820819,
               0.6593447494848697
            ],
            [
               0.9345845845845842,
               0.6599461850028714
            ],
            [
               0.9373870870870868,
               0.6606968784333491
            ],
            [
               0.9401895895895891,
               0.6615188081582595
            ],
            [
               0.9429920920920918,
               0.6623103873792096
            ],
            [
               0.945794594594594,
               0.6629868253005371
            ],
            [
               0.9485970970970967,
               0.6635121234410855
            ],
            [
               0.9513995995995994,
               0.6639117618209276
            ],
            [
               0.9542021021021017,
               0.6642624913170625
            ],
            [
               0.9570046046046043,
               0.6646638957937334
            ],
            [
               0.9598071071071066,
               0.6652025916972049
            ],
            [
               0.9626096096096093,
               0.6659220138502884
            ],
            [
               0.9654121121121115,
               0.6668081578348017
            ],
            [
               0.9682146146146142,
               0.667795543182824
            ],
            [
               0.9710171171171169,
               0.6687903577058847
            ],
            [
               0.9738196196196192,
               0.6697018934884877
            ],
            [
               0.9766221221221218,
               0.6704710038978414
            ],
            [
               0.9794246246246241,
               0.6710860792640385
            ],
            [
               0.9822271271271268,
               0.6715821109745275
            ],
            [
               0.985029629629629,
               0.6720247818235356
            ],
            [
               0.9878321321321317,
               0.6724867882324346
            ],
            [
               0.9906346346346344,
               0.67302587311117
            ],
            [
               0.9934371371371367,
               0.6736726147442642
            ],
            [
               0.9962396396396394,
               0.6744315745317757
            ],
            [
               0.9990421421421416,
               0.6752937623344824
            ],
            [
               1.0018446446446443,
               0.6762537469336436
            ],
            [
               1.004647147147147,
               0.677322901460474
            ],
            [
               1.0074496496496492,
               0.678531913063642
            ],
            [
               1.010252152152152,
               0.6799201455420754
            ],
            [
               1.0130546546546542,
               0.6815149877108038
            ],
            [
               1.0158571571571569,
               0.683308799050705
            ],
            [
               1.018659659659659,
               0.6852427280238185
            ],
            [
               1.0214621621621618,
               0.6872048373168755
            ],
            [
               1.0242646646646645,
               0.68904525287444
            ],
            [
               1.0270671671671667,
               0.6906051707032432
            ],
            [
               1.0298696696696694,
               0.6917516584764418
            ],
            [
               1.0326721721721717,
               0.6924080650219628
            ],
            [
               1.0354746746746744,
               0.6925712565772808
            ],
            [
               1.0382771771771766,
               0.6923112834024217
            ],
            [
               1.0410796796796793,
               0.6917548010025607
            ],
            [
               1.043882182182182,
               0.6910585183052087
            ],
            [
               1.0466846846846842,
               0.6903813473912279
            ],
            [
               1.049487187187187,
               0.689863018924564
            ],
            [
               1.0522896896896892,
               0.6896132288328809
            ],
            [
               1.0550921921921919,
               0.6897104984069624
            ],
            [
               1.057894694694694,
               0.6902059109220742
            ],
            [
               1.0606971971971968,
               0.6911254141451397
            ],
            [
               1.0634996996996995,
               0.6924660809279617
            ],
            [
               1.0663022022022017,
               0.6941859001997048
            ],
            [
               1.0691047047047044,
               0.6961915388453115
            ],
            [
               1.0719072072072067,
               0.6983318767578925
            ],
            [
               1.0747097097097094,
               0.7004052505349163
            ],
            [
               1.0775122122122116,
               0.7021847310487837
            ],
            [
               1.0803147147147143,
               0.7034593987972781
            ],
            [
               1.083117217217217,
               0.7040826933667814
            ],
            [
               1.0859197197197192,
               0.7040141826026065
            ],
            [
               1.088722222222222,
               0.7033406592823088
            ],
            [
               1.0915247247247242,
               0.7022670507578024
            ],
            [
               1.0943272272272269,
               0.7010761371842036
            ],
            [
               1.097129729729729,
               0.7000658860821738
            ],
            [
               1.0999322322322318,
               0.6994809969180815
            ],
            [
               1.1027347347347345,
               0.6994581445792651
            ],
            [
               1.1055372372372367,
               0.7000010775477878
            ],
            [
               1.1083397397397394,
               0.7009929268978583
            ],
            [
               1.1111422422422417,
               0.7022415248622582
            ],
            [
               1.1139447447447444,
               0.7035430162158449
            ],
            [
               1.116747247247247,
               0.7047431764234895
            ],
            [
               1.1195497497497493,
               0.7057767627648486
            ],
            [
               1.122352252252252,
               0.7066727787592735
            ],
            [
               1.1251547547547542,
               0.7075252802836371
            ],
            [
               1.127957257257257,
               0.7084413184173586
            ],
            [
               1.1307597597597592,
               0.7094856427007168
            ],
            [
               1.1335622622622619,
               0.7106429953763711
            ],
            [
               1.1363647647647646,
               0.7118126514618808
            ],
            [
               1.1391672672672668,
               0.7128383252941948
            ],
            [
               1.1419697697697695,
               0.713563637894056
            ],
            [
               1.1447722722722717,
               0.713893583068208
            ],
            [
               1.1475747747747744,
               0.7138394062191826
            ],
            [
               1.1503772772772767,
               0.713529295305356
            ],
            [
               1.1531797797797794,
               0.7131787547639914
            ],
            [
               1.155982282282282,
               0.7130286261998762
            ],
            [
               1.1587847847847843,
               0.7132705275630249
            ],
            [
               1.161587287287287,
               0.713984757796783
            ],
            [
               1.1643897897897892,
               0.7151123837093802
            ],
            [
               1.167192292292292,
               0.7164721832639307
            ],
            [
               1.1699947947947942,
               0.7178179932389281
            ],
            [
               1.1727972972972969,
               0.7189179658868616
            ],
            [
               1.1755997997997996,
               0.7196292145518193
            ],
            [
               1.1784023023023018,
               0.7199422927842609
            ],
            [
               1.1812048048048045,
               0.7199798192180371
            ],
            [
               1.1840073073073067,
               0.7199491373509506
            ],
            [
               1.1868098098098094,
               0.7200649156407213
            ],
            [
               1.1896123123123117,
               0.72046848483587
            ],
            [
               1.1924148148148144,
               0.7211725453839171
            ],
            [
               1.195217317317317,
               0.7220517677650107
            ],
            [
               1.1980198198198193,
               0.7228842890842866
            ],
            [
               1.200822322322322,
               0.7234313521002571
            ],
            [
               1.2036248248248242,
               0.7235284247739218
            ],
            [
               1.206427327327327,
               0.7231560051775496
            ],
            [
               1.2092298298298296,
               0.7224640000972855
            ],
            [
               1.2120323323323319,
               0.7217384531796078
            ],
            [
               1.2148348348348346,
               0.7213186870335413
            ],
            [
               1.2176373373373368,
               0.7214901836048604
            ],
            [
               1.2204398398398395,
               0.7223878504523364
            ],
            [
               1.2232423423423417,
               0.7239423329619792
            ],
            [
               1.2260448448448444,
               0.7258890833345923
            ],
            [
               1.2288473473473471,
               0.727840012679742
            ],
            [
               1.2316498498498494,
               0.7293971523217311
            ],
            [
               1.234452352352352,
               0.7302735441757116
            ],
            [
               1.2372548548548543,
               0.730383342750758
            ],
            [
               1.240057357357357,
               0.7298720802961791
            ],
            [
               1.2428598598598593,
               0.7290764796881519
            ],
            [
               1.245662362362362,
               0.7284252471560109
            ],
            [
               1.2484648648648646,
               0.7283108814142834
            ],
            [
               1.2512673673673669,
               0.7289717314060589
            ],
            [
               1.2540698698698696,
               0.7304203866150221
            ],
            [
               1.2568723723723718,
               0.732440028675492
            ],
            [
               1.2596748748748745,
               0.7346492597976872
            ],
            [
               1.2624773773773768,
               0.736614881545741
            ],
            [
               1.2652798798798794,
               0.7379777467026083
            ],
            [
               1.2680823823823821,
               0.7385535352318322
            ],
            [
               1.2708848848848844,
               0.7383789039680035
            ],
            [
               1.273687387387387,
               0.7376909471934734
            ],
            [
               1.2764898898898893,
               0.7368485718844568
            ],
            [
               1.279292392392392,
               0.7362216949952081
            ],
            [
               1.2820948948948943,
               0.7360828455057016
            ],
            [
               1.284897397397397,
               0.7365334447160357
            ],
            [
               1.2876998998998996,
               0.7374849375091121
            ],
            [
               1.2905024024024019,
               0.7386972739753559
            ],
            [
               1.2933049049049046,
               0.7398597657148864
            ],
            [
               1.2961074074074068,
               0.7406874790547298
            ],
            [
               1.2989099099099095,
               0.7410034328573551
            ],
            [
               1.3017124124124118,
               0.7407832790725024
            ],
            [
               1.3045149149149144,
               0.7401522450110958
            ],
            [
               1.3073174174174171,
               0.7393393529916961
            ],
            [
               1.3101199199199194,
               0.7386063899096229
            ],
            [
               1.312922422422422,
               0.7381750975281587
            ],
            [
               1.3157249249249243,
               0.738174245679827
            ],
            [
               1.318527427427427,
               0.7386198811062472
            ],
            [
               1.3213299299299297,
               0.7394303555210815
            ],
            [
               1.324132432432432,
               0.7404667577479398
            ],
            [
               1.3269349349349346,
               0.7415825524307802
            ],
            [
               1.3297374374374369,
               0.7426653496897544
            ],
            [
               1.3325399399399396,
               0.743658484353954
            ],
            [
               1.3353424424424418,
               0.7445583467615777
            ],
            [
               1.3381449449449445,
               0.7453921081346409
            ],
            [
               1.3409474474474472,
               0.7461867045714734
            ],
            [
               1.3437499499499495,
               0.7469418717376834
            ],
            [
               1.3465524524524521,
               0.7476174424909727
            ],
            [
               1.3493549549549544,
               0.748139327124933
            ],
            [
               1.352157457457457,
               0.7484218115046397
            ],
            [
               1.3549599599599593,
               0.7483983452186047
            ],
            [
               1.357762462462462,
               0.74805048209391
            ],
            [
               1.3605649649649647,
               0.7474255739625342
            ],
            [
               1.363367467467467,
               0.7466375438870811
            ],
            [
               1.3661699699699696,
               0.7458501300560039
            ],
            [
               1.368972472472472,
               0.745246745857252
            ],
            [
               1.3717749749749746,
               0.7449942527850189
            ],
            [
               1.3745774774774768,
               0.7452089017292314
            ],
            [
               1.3773799799799795,
               0.7459316197942307
            ],
            [
               1.3801824824824822,
               0.7471173773255297
            ],
            [
               1.3829849849849845,
               0.7486403980320304
            ],
            [
               1.3857874874874871,
               0.7503141495862553
            ],
            [
               1.3885899899899894,
               0.7519227312656604
            ],
            [
               1.391392492492492,
               0.75325854094824
            ],
            [
               1.3941949949949943,
               0.754159939472034
            ],
            [
               1.396997497497497,
               0.7545421126164698
            ],
            [
               1.3998,
               0.7544147112405888
            ]
         ]
      },
      {
         "data": [
            [
               1.3999,
               0.7504773261822817
            ],
            [
               1.3971003028053077,
               0.7504896010610242
            ],
            [
               1.3943006056106155,
               0.7500505104144817
            ],
            [
               1.3915009084159233,
               0.7492219918669882
            ],
            [
               1.3887012112212311,
               0.748129368842898
            ],
            [
               1.385901514026539,
               0.7469333779058263
            ],
            [
               1.3831018168318467,
               0.7458030068052834
            ],
            [
               1.3803021196371545,
               0.7448940562830437
            ],
            [
               1.3775024224424628,
               0.7443337430712333
            ],
            [
               1.3747027252477706,
               0.7442085805861074
            ],
            [
               1.3719030280530784,
               0.7445523865280783
            ],
            [
               1.3691033308583862,
               0.7453338431749892
            ],
            [
               1.366303633663694,
               0.7464471438483944
            ],
            [
               1.3635039364690018,
               0.74771258343843
            ],
            [
               1.3607042392743096,
               0.7488942327167021
            ],
            [
               1.3579045420796174,
               0.7497379792433332
            ],
            [
               1.3551048448849252,
               0.750025952648754
            ],
            [
               1.352305147690233,
               0.7496351826904037
            ],
            [
               1.3495054504955408,
               0.7485827070408415
            ],
            [
               1.3467057533008486,
               0.7470392915247213
            ],
            [
               1.3439060561061564,
               0.7453007357594532
            ],
            [
               1.3411063589114642,
               0.7437181421505292
            ],
            [
               1.338306661716772,
               0.7426028234654443
            ],
            [
               1.3355069645220798,
               0.7421326854218906
            ],
            [
               1.3327072673273876,
               0.7422903535804461
            ],
            [
               1.3299075701326954,
               0.7428566652713815
            ],
            [
               1.3271078729380033,
               0.7434674609237635
            ],
            [
               1.324308175743311,
               0.7437213333313077
            ],
            [
               1.3215084785486189,
               0.7433077257212855
            ],
            [
               1.3187087813539267,
               0.7421150876163951
            ],
            [
               1.3159090841592345,
               0.7402818941113076
            ],
            [
               1.3131093869645423,
               0.7381693047467883
            ],
            [
               1.31030968976985,
               0.736258695247215
            ],
            [
               1.3075099925751579,
               0.7350025512005274
            ],
            [
               1.3047102953804657,
               0.7346747203709112
            ],
            [
               1.3019105981857735,
               0.7352692907950258
            ],
            [
               1.2991109009910813,
               0.73648435374848
            ],
            [
               1.296311203796389,
               0.7378010158309045
            ],
            [
               1.293511506601697,
               0.7386372202386686
            ],
            [
               1.2907118094070047,
               0.7385303018728284
            ],
            [
               1.2879121122123125,
               0.7372905726226122
            ],
            [
               1.2851124150176203,
               0.7350751353273455
            ],
            [
               1.282312717822928,
               0.7323550349252994
            ],
            [
               1.279513020628236,
               0.7297824742565171
            ],
            [
               1.2767133234335437,
               0.7279973315214288
            ],
            [
               1.2739136262388515,
               0.727432818092205
            ],
            [
               1.2711139290441593,
               0.7281816792060036
            ],
            [
               1.2683142318494671,
               0.7299659123866367
            ],
            [
               1.265514534654775,
               0.7322202567668208
            ],
            [
               1.2627148374600827,
               0.7342632655481303
            ],
            [
               1.2599151402653905,
               0.7355015970786485
            ],
            [
               1.2571154430706983,
               0.7356026271722726
            ],
            [
               1.2543157458760061,
               0.7345811776942863
            ],
            [
               1.251516048681314,
               0.7327745859108488
            ],
            [
               1.2487163514866217,
               0.7307170627315087
            ],
            [
               1.2459166542919295,
               0.7289570576412054
            ],
            [
               1.2431169570972374,
               0.7278792390933484
            ],
            [
               1.2403172599025452,
               0.7275898135008345
            ],
            [
               1.237517562707853,
               0.727901379384579
            ],
            [
               1.2347178655131608,
               0.7284191274448177
            ],
            [
               1.2319181683184686,
               0.7286957206372089
            ],
            [
               1.2291184711237764,
               0.7283993503771258
            ],
            [
               1.2263187739290842,
               0.7274359464046745
            ],
            [
               1.223519076734392,
               0.7259833350457736
            ],
            [
               1.2207193795396998,
               0.7244263264956665
            ],
            [
               1.2179196823450076,
               0.723216400618244
            ],
            [
               1.2151199851503154,
               0.7227058541409335
            ],
            [
               1.2123202879556232,
               0.7230149809351607
            ],
            [
               1.209520590760931,
               0.7239791867393497
            ],
            [
               1.2067208935662388,
               0.7251950546123991
            ],
            [
               1.2039211963715466,
               0.7261500194148753
            ],
            [
               1.2011214991768548,
               0.7263913949331529
            ],
            [
               1.1983218019821626,
               0.7256769815524835
            ],
            [
               1.1955221047874705,
               0.7240559316916484
            ],
            [
               1.1927224075927783,
               0.7218526026122922
            ],
            [
               1.189922710398086,
               0.7195593645945717
            ],
            [
               1.1871230132033939,
               0.717675247067056
            ],
            [
               1.1843233160087017,
               0.7165453004243383
            ],
            [
               1.1815236188140095,
               0.7162545961652655
            ],
            [
               1.1787239216193173,
               0.716611447820702
            ],
            [
               1.175924224424625,
               0.7172235946986927
            ],
            [
               1.1731245272299329,
               0.7176394928613645
            ],
            [
               1.1703248300352407,
               0.7175053400134759
            ],
            [
               1.1675251328405485,
               0.7166842115293466
            ],
            [
               1.1647254356458563,
               0.7152978225865594
            ],
            [
               1.161925738451164,
               0.7136787279084367
            ],
            [
               1.159126041256472,
               0.7122515773238094
            ],
            [
               1.1563263440617797,
               0.7113857171887499
            ],
            [
               1.1535266468670875,
               0.7112700247838846
            ],
            [
               1.1507269496723953,
               0.7118518350835026
            ],
            [
               1.147927252477703,
               0.7128587592249047
            ],
            [
               1.145127555283011,
               0.7138934353392374
            ],
            [
               1.1423278580883187,
               0.714566852677132
            ],
            [
               1.1395281608936265,
               0.7146240895028837
            ],
            [
               1.1367284636989343,
               0.714020715569256
            ],
            [
               1.1339287665042421,
               0.712926599663513
            ],
            [
               1.13112906930955,
               0.7116594878923381
            ],
            [
               1.1283293721148577,
               0.7105743155387105
            ],
            [
               1.1255296749201655,
               0.7099476949870942
            ],
            [
               1.1227299777254733,
               0.7098961780330075
            ],
            [
               1.1199302805307811,
               0.710352741042535
            ],
            [
               1.117130583336089,
               0.7111041671528628
            ],
            [
               1.1143308861413967,
               0.71187073709294
            ],
            [
               1.1115311889467046,
               0.7123964647979943
            ],
            [
               1.1087314917520124,
               0.7125173268943104
            ],
            [
               1.1059317945573202,
               0.7121861231205466
            ],
            [
               1.103132097362628,
               0.7114509627215981
            ],
            [
               1.1003324001679358,
               0.7104026248836723
            ],
            [
               1.0975327029732436,
               0.7091172245787396
            ],
            [
               1.0947330057785514,
               0.7076206715562181
            ],
            [
               1.0919333085838592,
               0.7058906507150147
            ],
            [
               1.089133611389167,
               0.7038947587485291
            ],
            [
               1.0863339141944748,
               0.7016468993486993
            ],
            [
               1.0835342169997826,
               0.6992547261766238
            ],
            [
               1.0807345198050904,
               0.6969327074066876
            ],
            [
               1.0779348226103982,
               0.6949678715137839
            ],
            [
               1.075135125415706,
               0.6936439211497372
            ],
            [
               1.0723354282210138,
               0.6931471222466414
            ],
            [
               1.0695357310263216,
               0.6934872741409348
            ],
            [
               1.0667360338316294,
               0.6944649636589753
            ],
            [
               1.0639363366369372,
               0.6957023770573463
            ],
            [
               1.061136639442245,
               0.6967337544216203
            ],
            [
               1.0583369422475528,
               0.6971305023608987
            ],
            [
               1.0555372450528606,
               0.6966226018431241
            ],
            [
               1.0527375478581684,
               0.6951772844491368
            ],
            [
               1.0499378506634762,
               0.6930086332702248
            ],
            [
               1.047138153468784,
               0.6905137334743774
            ],
            [
               1.0443384562740918,
               0.688154872569007
            ],
            [
               1.0415387590793996,
               0.6863249338928801
            ],
            [
               1.0387390618847074,
               0.6852384859004153
            ],
            [
               1.0359393646900152,
               0.6848822944467634
            ],
            [
               1.033139667495323,
               0.6850390753330593
            ],
            [
               1.0303399703006308,
               0.6853740603826417
            ],
            [
               1.0275402731059387,
               0.6855536049800715
            ],
            [
               1.0247405759112465,
               0.6853554330316405
            ],
            [
               1.0219408787165543,
               0.6847342622131949
            ],
            [
               1.0191411815218625,
               0.683822790076891
            ],
            [
               1.0163414843271703,
               0.6828705640577419
            ],
            [
               1.0135417871324781,
               0.6821442848408361
            ],
            [
               1.010742089937786,
               0.681825477216871
            ],
            [
               1.0079423927430937,
               0.6819412103941189
            ],
            [
               1.0051426955484015,
               0.6823510972555482
            ],
            [
               1.0023429983537093,
               0.6827937566273654
            ],
            [
               0.9995433011590171,
               0.6829753672140662
            ],
            [
               0.9967436039643249,
               0.6826689294055506
            ],
            [
               0.9939439067696327,
               0.6817899796982603
            ],
            [
               0.9911442095749405,
               0.6804234096675938
            ],
            [
               0.9883445123802483,
               0.6787933131064803
            ],
            [
               0.9855448151855561,
               0.6771872642988257
            ],
            [
               0.982745117990864,
               0.6758614270902294
            ],
            [
               0.9799454207961718,
               0.6749584961054986
            ],
            [
               0.9771457236014796,
               0.6744651530467434
            ],
            [
               0.9743460264067874,
               0.6742217220577988
            ],
            [
               0.9715463292120952,
               0.6739790994695096
            ],
            [
               0.968746632017403,
               0.6734828542586897
            ],
            [
               0.9659469348227108,
               0.6725565516135945
            ],
            [
               0.9631472376280186,
               0.6711580126106302
            ],
            [
               0.9603475404333264,
               0.6693922500904723
            ],
            [
               0.9575478432386342,
               0.6674793675695432
            ],
            [
               0.954748146043942,
               0.665689709934377
            ],
            [
               0.9519484488492498,
               0.6642675359399479
            ],
            [
               0.9491487516545576,
               0.6633660243583435
            ],
            [
               0.9463490544598654,
               0.6630108044564951
            ],
            [
               0.9435493572651732,
               0.663099034421087
            ],
            [
               0.940749660070481,
               0.6634301538776375
            ],
            [
               0.9379499628757888,
               0.6637563685304713
            ],
            [
               0.9351502656810966,
               0.6638377788104737
            ],
            [
               0.9323505684864044,
               0.6634889198103653
            ],
            [
               0.9295508712917122,
               0.6626086639754742
            ],
            [
               0.92675117409702,
               0.661191417728991
            ],
            [
               0.9239514769023278,
               0.6593220416273076
            ],
            [
               0.9211517797076356,
               0.6571587981555975
            ],
            [
               0.9183520825129434,
               0.6549081749385512
            ],
            [
               0.9155523853182512,
               0.65279401644123
            ],
            [
               0.912752688123559,
               0.651022658577272
            ],
            [
               0.9099529909288668,
               0.6497466997120502
            ],
            [
               0.9071532937341746,
               0.6490324634404621
            ],
            [
               0.9043535965394824,
               0.6488387488849909
            ],
            [
               0.9015538993447902,
               0.6490152101300068
            ],
            [
               0.898754202150098,
               0.6493261514452449
            ],
            [
               0.8959545049554059,
               0.6494994417369464
            ],
            [
               0.8931548077607137,
               0.6492920766502368
            ],
            [
               0.8903551105660215,
               0.6485564273938873
            ],
            [
               0.8875554133713293,
               0.6472875647336604
            ],
            [
               0.8847557161766371,
               0.645634496265242
            ],
            [
               0.8819560189819449,
               0.6438670008861107
            ],
            [
               0.8791563217872527,
               0.6423028939238695
            ],
            [
               0.8763566245925605,
               0.641213995495626
            ],
            [
               0.8735569273978683,
               0.6407381305133644
            ],
            [
               0.8707572302031761,
               0.6408254802219739
            ],
            [
               0.8679575330084839,
               0.6412392913828167
            ],
            [
               0.8651578358137917,
               0.6416152183901394
            ],
            [
               0.8623581386190995,
               0.6415650580462897
            ],
            [
               0.8595584414244073,
               0.6407953145950496
            ],
            [
               0.8567587442297151,
               0.6392042503517545
            ],
            [
               0.8539590470350229,
               0.6369256615067487
            ],
            [
               0.8511593498403307,
               0.6343027509006269
            ],
            [
               0.8483596526456385,
               0.6317967592480478
            ],
            [
               0.8455599554509463,
               0.6298558051985084
            ],
            [
               0.8427602582562546,
               0.6287828845634531
            ],
            [
               0.8399605610615624,
               0.6286435394490277
            ],
            [
               0.8371608638668702,
               0.62924244104302
            ],
            [
               0.834361166672178,
               0.6301773186244597
            ],
            [
               0.8315614694774858,
               0.6309547867256009
            ],
            [
               0.8287617722827936,
               0.6311332706823898
            ],
            [
               0.8259620750881014,
               0.6304496504226242
            ],
            [
               0.8231623778934092,
               0.6288912550197718
            ],
            [
               0.820362680698717,
               0.6266918947191449
            ],
            [
               0.8175629835040248,
               0.6242542745333635
            ],
            [
               0.8147632863093326,
               0.6220238394587008
            ],
            [
               0.8119635891146404,
               0.6203536513903489
            ],
            [
               0.8091638919199482,
               0.6194017791858473
            ],
            [
               0.806364194725256,
               0.6190915152808467
            ],
            [
               0.8035644975305638,
               0.6191443346463741
            ],
            [
               0.8007648003358716,
               0.6191725946204643
            ],
            [
               0.7979651031411794,
               0.6188009004579476
            ],
            [
               0.7951654059464872,
               0.6177774401006664
            ],
            [
               0.792365708751795,
               0.6160414979977327
            ],
            [
               0.7895660115571028,
               0.6137287579084516
            ],
            [
               0.7867663143624106,
               0.6111165441408812
            ],
            [
               0.7839666171677184,
               0.6085300108601084
            ],
            [
               0.7811669199730262,
               0.6062414652277717
            ],
            [
               0.778367222778334,
               0.6043952449586512
            ],
            [
               0.7755675255836418,
               0.6029803138965268
            ],
            [
               0.7727678283889496,
               0.6018558477089242
            ],
            [
               0.7699681311942574,
               0.6008174088472766
            ],
            [
               0.7671684339995652,
               0.5996786905332152
            ],
            [
               0.764368736804873,
               0.5983401378645357
            ],
            [
               0.7615690396101809,
               0.596821786908942
            ],
            [
               0.7587693424154887,
               0.5952509156211141
            ],
            [
               0.7559696452207965,
               0.593810823966652
            ],
            [
               0.7531699480261043,
               0.5926699207929835
            ],
            [
               0.7503702508314121,
               0.5919161673970319
            ],
            [
               0.7475705536367199,
               0.5915192022791873
            ],
            [
               0.7447708564420277,
               0.5913324579381092
            ],
            [
               0.7419711592473355,
               0.5911339258380908
            ],
            [
               0.7391714620526433,
               0.5906915892550526
            ],
            [
               0.7363717648579511,
               0.5898320094382496
            ],
            [
               0.7335720676632589,
               0.5884903172246587
            ],
            [
               0.7307723704685667,
               0.5867266299888574
            ],
            [
               0.7279726732738745,
               0.584705127590216
            ],
            [
               0.7251729760791823,
               0.5826438385469781
            ],
            [
               0.7223732788844901,
               0.5807518067382611
            ],
            [
               0.7195735816897979,
               0.5791731938394069
            ],
            [
               0.7167738844951057,
               0.5779544853038205
            ],
            [
               0.7139741873004135,
               0.5770427991206684
            ],
            [
               0.7111744901057213,
               0.5763132414383791
            ],
            [
               0.7083747929110291,
               0.5756145811103903
            ],
            [
               0.7055750957163369,
               0.5748178057342019
            ],
            [
               0.7027753985216447,
               0.5738525091675213
            ],
            [
               0.6999757013269525,
               0.5727210047300881
            ],
            [
               0.6971760041322603,
               0.5714876652981422
            ],
            [
               0.6943763069375681,
               0.5702487273586168
            ],
            [
               0.6915766097428759,
               0.5690933274897836
            ],
            [
               0.6887769125481837,
               0.568068422011109
            ],
            [
               0.6859772153534915,
               0.5671582554957881
            ],
            [
               0.6831775181587993,
               0.566284125175122
            ],
            [
               0.6803778209641071,
               0.5653240113531566
            ],
            [
               0.677578123769415,
               0.5641460515304562
            ],
            [
               0.6747784265747228,
               0.5626462970845016
            ],
            [
               0.6719787293800306,
               0.5607804489111328
            ],
            [
               0.6691790321853384,
               0.5585812451114986
            ],
            [
               0.6663793349906462,
               0.5561571153658877
            ],
            [
               0.663579637795954,
               0.5536724840899641
            ],
            [
               0.6607799406012622,
               0.5513145041023897
            ],
            [
               0.65798024340657,
               0.549254060584738
            ],
            [
               0.6551805462118778,
               0.5476100171331137
            ],
            [
               0.6523808490171856,
               0.5464247456804232
            ],
            [
               0.6495811518224934,
               0.5456562756344987
            ],
            [
               0.6467814546278012,
               0.5451885399097505
            ],
            [
               0.643981757433109,
               0.5448570342613355
            ],
            [
               0.6411820602384168,
               0.5444836658507823
            ],
            [
               0.6383823630437246,
               0.543912476533563
            ],
            [
               0.6355826658490324,
               0.5430378356250256
            ],
            [
               0.6327829686543402,
               0.5418187138071651
            ],
            [
               0.629983271459648,
               0.5402763533318313
            ],
            [
               0.6271835742649559,
               0.5384771291582007
            ],
            [
               0.6243838770702637,
               0.5365064418155212
            ],
            [
               0.6215841798755715,
               0.5344419052299203
            ],
            [
               0.6187844826808793,
               0.5323340854675052
            ],
            [
               0.6159847854861871,
               0.5302004850167092
            ],
            [
               0.6131850882914949,
               0.5280340239638162
            ],
            [
               0.6103853910968027,
               0.5258222762071569
            ],
            [
               0.6075856939021105,
               0.5235697919161564
            ],
            [
               0.6047859967074183,
               0.5213143629311234
            ],
            [
               0.6019862995127261,
               0.5191297329043192
            ],
            [
               0.5991866023180339,
               0.5171116776433347
            ],
            [
               0.5963869051233417,
               0.5153502660846658
            ],
            [
               0.5935872079286495,
               0.5138965374463691
            ],
            [
               0.5907875107339573,
               0.5127348821623527
            ],
            [
               0.5879878135392651,
               0.5117718448172979
            ],
            [
               0.5851881163445729,
               0.510847769107438
            ],
            [
               0.5823884191498807,
               0.5097708281854088
            ],
            [
               0.5795887219551885,
               0.5083656295405043
            ],
            [
               0.5767890247604963,
               0.5065231524783422
            ],
            [
               0.5739893275658041,
               0.504237178751076
            ],
            [
               0.5711896303711119,
               0.5016153680877917
            ],
            [
               0.5683899331764197,
               0.49886000310898765
            ],
            [
               0.5655902359817275,
               0.4962221837876894
            ],
            [
               0.5627905387870353,
               0.49394120902640454
            ],
            [
               0.5599908415923431,
               0.49218553344005517
            ],
            [
               0.5571911443976509,
               0.49101151550177685
            ],
            [
               0.5543914472029587,
               0.4903511657499178
            ],
            [
               0.5515917500082665,
               0.49003177272625614
            ],
            [
               0.5487920528135743,
               0.4898211888377229
            ],
            [
               0.5459923556188822,
               0.48948548215804405
            ],
            [
               0.54319265842419,
               0.4888427175254994
            ],
            [
               0.5403929612294978,
               0.4877985975011178
            ],
            [
               0.5375932640348056,
               0.48635578709161015
            ],
            [
               0.5347935668401134,
               0.48459691371563285
            ],
            [
               0.5319938696454212,
               0.48264885551630726
            ],
            [
               0.529194172450729,
               0.4806406839839426
            ],
            [
               0.526394475256037,
               0.47866822375440016
            ],
            [
               0.5235947780613448,
               0.4767747498055812
            ],
            [
               0.5207950808666526,
               0.4749512675509162
            ],
            [
               0.5179953836719604,
               0.47315327665099255
            ],
            [
               0.5151956864772682,
               0.47132606069085187
            ],
            [
               0.512395989282576,
               0.4694288052595823
            ],
            [
               0.5095962920878838,
               0.46744950612654323
            ],
            [
               0.5067965948931916,
               0.465406801824401
            ],
            [
               0.5039968976984994,
               0.4633398887466772
            ],
            [
               0.5011972005038072,
               0.4612917428002871
            ],
            [
               0.49839750330911503,
               0.4592926618807194
            ],
            [
               0.49559780611442283,
               0.45735025251248895
            ],
            [
               0.49279810891973064,
               0.4554489880379987
            ],
            [
               0.48999841172503844,
               0.4535586377335685
            ],
            [
               0.48719871453034624,
               0.4516476629654705
            ],
            [
               0.48439901733565405,
               0.449696197830722
            ],
            [
               0.48159932014096185,
               0.4477038510401823
            ],
            [
               0.47879962294626965,
               0.4456898555086071
            ],
            [
               0.47599992575157746,
               0.44368605130575145
            ],
            [
               0.47320022855688526,
               0.4417256656389518
            ],
            [
               0.47040053136219306,
               0.43983199591708844
            ],
            [
               0.46760083416750087,
               0.4380106470687343
            ],
            [
               0.46480113697280867,
               0.4362472966717471
            ],
            [
               0.4620014397781165,
               0.4345108621133539
            ],
            [
               0.4592017425834243,
               0.43276028782336706
            ],
            [
               0.4564020453887321,
               0.4309525265169668
            ],
            [
               0.4536023481940399,
               0.42904971954830234
            ],
            [
               0.4508026509993477,
               0.4270246655743052
            ],
            [
               0.4480029538046555,
               0.4248647275620491
            ],
            [
               0.4452032566099633,
               0.4225747718849537
            ],
            [
               0.4424035594152711,
               0.42017933900410714
            ],
            [
               0.4396038622205791,
               0.41772328025178174
            ],
            [
               0.4368041650258869,
               0.4152691990493402
            ],
            [
               0.43400446783119473,
               0.4128899170232661
            ],
            [
               0.43120477063650253,
               0.41065526426892807
            ],
            [
               0.42840507344181034,
               0.4086146353495561
            ],
            [
               0.42560537624711814,
               0.4067792404300197
            ],
            [
               0.42280567905242594,
               0.4051097413392592
            ],
            [
               0.42000598185773375,
               0.40351498881552156
            ],
            [
               0.41720628466304155,
               0.4018653824112377
            ],
            [
               0.41440658746834935,
               0.40002028819865987
            ],
            [
               0.41160689027365716,
               0.3978641207106181
            ],
            [
               0.40880719307896496,
               0.3953417665779315
            ],
            [
               0.40600749588427276,
               0.3924825712693053
            ],
            [
               0.40320779868958057,
               0.3894040286962574
            ],
            [
               0.40040810149488837,
               0.38629141912836934
            ],
            [
               0.39760840430019617,
               0.3833566018117788
            ],
            [
               0.394808707105504,
               0.38078586458559716
            ],
            [
               0.3920090099108118,
               0.3786909277207496
            ],
            [
               0.3892093127161196,
               0.3770773099003402
            ],
            [
               0.3864096155214274,
               0.3758399546530888
            ],
            [
               0.3836099183267352,
               0.3747883948547885
            ],
            [
               0.380810221132043,
               0.37369506449263085
            ],
            [
               0.3780105239373508,
               0.3723533647568454
            ],
            [
               0.3752108267426586,
               0.37062903077353365
            ],
            [
               0.3724111295479664,
               0.3684902875027456
            ],
            [
               0.3696114323532742,
               0.36600868859048935
            ],
            [
               0.366811735158582,
               0.36333140272834424
            ],
            [
               0.3640120379638898,
               0.3606342327874617
            ],
            [
               0.3612123407691976,
               0.3580701164232304
            ],
            [
               0.3584126435745054,
               0.3557285643408937
            ],
            [
               0.3556129463798132,
               0.3536173193383518
            ],
            [
               0.352813249185121,
               0.35166994887020664
            ],
            [
               0.35001355199042883,
               0.349774695241174
            ],
            [
               0.34721385479573685,
               0.3478134920795696
            ],
            [
               0.34441415760104466,
               0.3456976672889469
            ],
            [
               0.34161446040635246,
               0.343389119327723
            ],
            [
               0.33881476321166026,
               0.34090168925126685
            ],
            [
               0.33601506601696807,
               0.3382848291269627
            ],
            [
               0.33321536882227587,
               0.33559782439483987
            ],
            [
               0.3304156716275837,
               0.33288560923428573
            ],
            [
               0.3276159744328915,
               0.3301657320695823
            ],
            [
               0.3248162772381993,
               0.32743096116636006
            ],
            [
               0.3220165800435071,
               0.3246653502606331
            ],
            [
               0.3192168828488149,
               0.3218658691718906
            ],
            [
               0.3164171856541227,
               0.3190591424709643
            ],
            [
               0.3136174884594305,
               0.31630446177312777
            ],
            [
               0.3108177912647383,
               0.3136795194452916
            ],
            [
               0.3080180940700461,
               0.3112523438037301
            ],
            [
               0.3052183968753539,
               0.3090490779831069
            ],
            [
               0.3024186996806617,
               0.3070301472973129
            ],
            [
               0.2996190024859695,
               0.3050857203394591
            ],
            [
               0.2968193052912773,
               0.30305550770999173
            ],
            [
               0.2940196080965851,
               0.3007697184192695
            ],
            [
               0.2912199109018929,
               0.2981001944776866
            ],
            [
               0.2884202137072007,
               0.2950061310771481
            ],
            [
               0.2856205165125085,
               0.29155913537709915
            ],
            [
               0.28282081931781633,
               0.2879378213679976
            ],
            [
               0.28002112212312413,
               0.28439109700586396
            ],
            [
               0.27722142492843194,
               0.28117895968901874
            ],
            [
               0.27442172773373974,
               0.2785068572421572
            ],
            [
               0.27162203053904754,
               0.2764721042614978
            ],
            [
               0.26882233334435535,
               0.27503761060702386
            ],
            [
               0.26602263614966315,
               0.27404025012508454
            ],
            [
               0.26322293895497095,
               0.2732310593228141
            ],
            [
               0.260423241760279,
               0.27233529593289507
            ],
            [
               0.2576235445655868,
               0.2711150542807938
            ],
            [
               0.2548238473708946,
               0.26941721342019603
            ],
            [
               0.2520241501762024,
               0.2671948096766793
            ],
            [
               0.2492244529815102,
               0.2644986284862461
            ],
            [
               0.246424755786818,
               0.26144501410268844
            ],
            [
               0.2436250585921258,
               0.25817263965126946
            ],
            [
               0.2408253613974336,
               0.25480320037889176
            ],
            [
               0.2380256642027414,
               0.25141817592593696
            ],
            [
               0.2352259670080492,
               0.24805711650139928
            ],
            [
               0.232426269813357,
               0.24473475420196908
            ],
            [
               0.22962657261866481,
               0.24146745082885415
            ],
            [
               0.22682687542397262,
               0.23829635795326487
            ],
            [
               0.22402717822928042,
               0.23529618569476243
            ],
            [
               0.22122748103458822,
               0.23256405767187463
            ],
            [
               0.21842778383989603,
               0.23019060288795506
            ],
            [
               0.21562808664520383,
               0.22822253702403567
            ],
            [
               0.21282838945051163,
               0.22663005026330704
            ],
            [
               0.21002869225581944,
               0.22529189458863905
            ],
            [
               0.20722899506112724,
               0.22400618400306252
            ],
            [
               0.20442929786643504,
               0.22252708687497352
            ],
            [
               0.20162960067174285,
               0.2206192758509077
            ],
            [
               0.19882990347705065,
               0.218115859076065
            ],
            [
               0.19603020628235845,
               0.2149635316499149
            ],
            [
               0.19323050908766626,
               0.21124155679742168
            ],
            [
               0.19043081189297406,
               0.20714811749491047
            ],
            [
               0.18763111469828186,
               0.20295654326233312
            ],
            [
               0.18483141750358967,
               0.19895228502676104
            ],
            [
               0.18203172030889747,
               0.19536685456969316
            ],
            [
               0.17923202311420527,
               0.19232575339161062
            ],
            [
               0.17643232591951308,
               0.18982351898450278
            ],
            [
               0.17363262872482088,
               0.18773159745944296
            ],
            [
               0.17083293153012868,
               0.18583596104654124
            ],
            [
               0.1680332343354367,
               0.18389369511697692
            ],
            [
               0.1652335371407445,
               0.18169325351002003
            ],
            [
               0.16243383994605232,
               0.1791028312806257
            ],
            [
               0.15963414275136012,
               0.17609521033559306
            ],
            [
               0.15683444555666792,
               0.1727442418080216
            ],
            [
               0.15403474836197573,
               0.16919585745884552
            ],
            [
               0.15123505116728353,
               0.16562302476267557
            ],
            [
               0.14843535397259133,
               0.1621776944194008
            ],
            [
               0.14563565677789914,
               0.1589527266508233
            ],
            [
               0.14283595958320694,
               0.15596325529732022
            ],
            [
               0.14003626238851474,
               0.1531511025405115
            ],
            [
               0.13723656519382255,
               0.1504093911216832
            ],
            [
               0.13443686799913035,
               0.1476191819534504
            ],
            [
               0.13163717080443815,
               0.14468715515691707
            ],
            [
               0.12883747360974596,
               0.14157367251564
            ],
            [
               0.12603777641505376,
               0.1383037653933746
            ],
            [
               0.12323807922036156,
               0.13495868478818465
            ],
            [
               0.12043838202566937,
               0.1316511726633078
            ],
            [
               0.11763868483097717,
               0.12849205422473955
            ],
            [
               0.11483898763628497,
               0.12555794143369953
            ],
            [
               0.11203929044159278,
               0.12286924981158191
            ],
            [
               0.10923959324690058,
               0.12038459477819026
            ],
            [
               0.10643989605220838,
               0.11801286358648358
            ],
            [
               0.10364019885751619,
               0.11563919603695018
            ],
            [
               0.10084050166282399,
               0.11315715955352193
            ],
            [
               0.09804080446813179,
               0.11049766852532439
            ],
            [
               0.0952411072734396,
               0.10764616323412149
            ],
            [
               0.0924414100787474,
               0.10464297483573574
            ],
            [
               0.0896417128840552,
               0.10156672030702357
            ],
            [
               0.086842015689363,
               0.09850561779949545
            ],
            [
               0.08404231849467081,
               0.09552534489117138
            ],
            [
               0.08124262129997883,
               0.09264337013003873
            ],
            [
               0.07844292410528664,
               0.08981811726017346
            ],
            [
               0.07564322691059444,
               0.08695722214331623
            ],
            [
               0.07284352971590224,
               0.0839436012953626
            ],
            [
               0.07004383252121005,
               0.08067261190782363
            ],
            [
               0.06724413532651785,
               0.07708982701214982
            ],
            [
               0.06444443813182565,
               0.07321804492167572
            ],
            [
               0.06164474093713346,
               0.06916450431208612
            ],
            [
               0.05884504374244126,
               0.06510437657028822
            ],
            [
               0.056045346547749064,
               0.06124313700691616
            ],
            [
               0.05324564935305687,
               0.05776658829064191
            ],
            [
               0.05044595215836467,
               0.05479135474261194
            ],
            [
               0.047646254963672474,
               0.05232934067991192
            ],
            [
               0.04484655776898028,
               0.05027660509349499
            ],
            [
               0.04204686057428808,
               0.048431036877454495
            ],
            [
               0.039247163379595884,
               0.0465356846494857
            ],
            [
               0.03644746618490369,
               0.044337632921632765
            ],
            [
               0.03364776899021149,
               0.04164785886042131
            ],
            [
               0.030848071795519294,
               0.038386845868938146
            ],
            [
               0.028048374600827097,
               0.034604142342642204
            ],
            [
               0.0252486774061349,
               0.03046668196761545
            ],
            [
               0.022448980211442704,
               0.026218763694576576
            ],
            [
               0.019649283016750507,
               0.02212393484696226
            ],
            [
               0.01684958582205831,
               0.01840362217302417
            ],
            [
               0.014049888627366114,
               0.015187956522446465
            ],
            [
               0.011250191432673917,
               0.01249069323843737
            ],
            [
               0.00845049423798172,
               0.01021345780437924
            ],
            [
               0.005650797043289524,
               0.008176634082261505
            ],
            [
               0.002851099848597327,
               0.006167284214374753
            ],
            [
               5.1402653905130435e-05,
               0.003990463677200523
            ],
            [
               -0.0027482945407870663,
               0.0015102331620455273
            ],
            [
               -0.005547991735479263,
               -0.0013295291153402969
            ],
            [
               -0.00834768893017146,
               -0.004507969062647482
            ],
            [
               -0.011147386124863434,
               -0.007950101980684231
            ],
            [
               -0.013947083319555631,
               -0.011560380186235793
            ],
            [
               -0.016746780514247828,
               -0.015255197469284625
            ],
            [
               -0.019546477708940024,
               -0.018983839084469673
            ],
            [
               -0.02234617490363222,
               -0.02273196917742116
            ],
            [
               -0.025145872098324418,
               -0.026508090005878754
            ],
            [
               -0.027945569293016614,
               -0.03031943575298205
            ],
            [
               -0.03074526648770881,
               -0.03414751039028308
            ],
            [
               -0.03354496368240101,
               -0.037933704257228085
            ],
            [
               -0.036344660877093204,
               -0.0415820178235798
            ],
            [
               -0.0391443580717854,
               -0.044979954448772716
            ],
            [
               -0.0419440552664776,
               -0.04803204669492818
            ],
            [
               -0.044743752461169795,
               -0.050695440020080466
            ],
            [
               -0.04754344965586199,
               -0.05300522040925959
            ],
            [
               -0.05034314685055419,
               -0.05507947049512852
            ],
            [
               -0.053142844045246385,
               -0.05709982159018419
            ],
            [
               -0.05594254123993858,
               -0.059270837962127274
            ],
            [
               -0.05874223843463078,
               -0.061768580522898305
            ],
            [
               -0.061541935629322975,
               -0.06469288400894285
            ],
            [
               -0.06434163282401517,
               -0.06803777812149961
            ],
            [
               -0.06714133001870737,
               -0.07168991220974666
            ],
            [
               -0.06994102721339956,
               -0.07545701697817483
            ],
            [
               -0.07274072440809176,
               -0.07911962228235651
            ],
            [
               -0.07554042160278396,
               -0.08249209628781452
            ],
            [
               -0.07834011879747615,
               -0.08547580053015995
            ],
            [
               -0.08113981599216835,
               -0.0880888692544901
            ],
            [
               -0.08393951318686055,
               -0.09046343895369166
            ],
            [
               -0.08673921038155274,
               -0.09281030121950072
            ],
            [
               -0.08953890757624494,
               -0.09536027986448804
            ],
            [
               -0.09233860477093714,
               -0.09829840893478696
            ],
            [
               -0.09513830196562933,
               -0.10170921658288785
            ],
            [
               -0.09793799916032131,
               -0.10554844231256373
            ],
            [
               -0.1007376963550135,
               -0.10964920242396048
            ],
            [
               -0.1035373935497057,
               -0.11376109926343043
            ],
            [
               -0.1063370907443979,
               -0.11761178399102003
            ],
            [
               -0.1091367879390901,
               -0.12097456135713412
            ],
            [
               -0.11193648513378229,
               -0.12372435229414934
            ],
            [
               -0.11473618232847449,
               -0.12586790754748736
            ],
            [
               -0.11753587952316669,
               -0.12754140503584466
            ],
            [
               -0.12033557671785888,
               -0.12897729462018934
            ],
            [
               -0.12313527391255108,
               -0.1304500039315805
            ],
            [
               -0.12593497110724328,
               -0.13221484670184158
            ],
            [
               -0.12873466830193547,
               -0.13445513088656263
            ],
            [
               -0.13153436549662767,
               -0.13724921581937324
            ],
            [
               -0.13433406269131987,
               -0.14056334834915563
            ],
            [
               -0.13713375988601206,
               -0.144269358132527
            ],
            [
               -0.13993345708070426,
               -0.14818056759210563
            ],
            [
               -0.14273315427539646,
               -0.15209590967482586
            ],
            [
               -0.14553285147008865,
               -0.15584175178392232
            ],
            [
               -0.14833254866478085,
               -0.1593029504633909
            ],
            [
               -0.15113224585947305,
               -0.16243825259159955
            ],
            [
               -0.15393194305416524,
               -0.1652791405430921
            ],
            [
               -0.15673164024885744,
               -0.16791458624740413
            ],
            [
               -0.15953133744354964,
               -0.1704663519591429
            ],
            [
               -0.16233103463824183,
               -0.1730603537149654
            ],
            [
               -0.16513073183293403,
               -0.17579944090758873
            ],
            [
               -0.16793042902762623,
               -0.17874212687471075
            ],
            [
               -0.17073012622231842,
               -0.18189063738495295
            ],
            [
               -0.17352982341701062,
               -0.18519025164307898
            ],
            [
               -0.17632952061170282,
               -0.18854027459222006
            ],
            [
               -0.179129217806395,
               -0.19181507740426515
            ],
            [
               -0.1819289150010872,
               -0.1948916102091241
            ],
            [
               -0.1847286121957794,
               -0.1976780033702475
            ],
            [
               -0.1875283093904716,
               -0.20013689156212747
            ],
            [
               -0.19032800658516358,
               -0.20229746959634423
            ],
            [
               -0.19312770377985577,
               -0.20425230076165884
            ],
            [
               -0.19592740097454797,
               -0.20613834198684786
            ],
            [
               -0.19872709816924017,
               -0.20810577424847707
            ],
            [
               -0.20152679536393237,
               -0.2102818867073423
            ],
            [
               -0.20432649255862456,
               -0.21273926021388112
            ],
            [
               -0.20712618975331676,
               -0.2154769968650196
            ],
            [
               -0.20992588694800896,
               -0.21842062745467303
            ],
            [
               -0.21272558414270115,
               -0.22144132463173963
            ],
            [
               -0.21552528133739335,
               -0.22438957236060483
            ],
            [
               -0.21832497853208555,
               -0.22713417735889876
            ],
            [
               -0.22112467572677774,
               -0.22959585705027016
            ],
            [
               -0.22392437292146994,
               -0.2317662213298235
            ],
            [
               -0.22672407011616214,
               -0.23370736350945495
            ],
            [
               -0.22952376731085433,
               -0.23553312349603273
            ],
            [
               -0.23232346450554653,
               -0.2373784997048294
            ],
            [
               -0.23512316170023873,
               -0.23936689448468282
            ],
            [
               -0.23792285889493092,
               -0.24158483986540774
            ],
            [
               -0.24072255608962312,
               -0.2440706357274078
            ],
            [
               -0.24352225328431532,
               -0.24681811863935355
            ],
            [
               -0.2463219504790075,
               -0.2497914526723046
            ],
            [
               -0.2491216476736997,
               -0.25294332122512037
            ],
            [
               -0.2519213448683919,
               -0.2562284697576159
            ],
            [
               -0.2547210420630841,
               -0.259607332191165
            ],
            [
               -0.2575207392577763,
               -0.26303938231436175
            ],
            [
               -0.2603204364524685,
               -0.2664709565205172
            ],
            [
               -0.2631201336471607,
               -0.26982552314879055
            ],
            [
               -0.2659198308418529,
               -0.273004293062276
            ],
            [
               -0.2687195280365451,
               -0.27590145937457683
            ],
            [
               -0.2715192252312373,
               -0.27843237271502513
            ],
            [
               -0.2743189224259295,
               -0.28056676841201345
            ],
            [
               -0.27711861962062145,
               -0.2823551938996172
            ],
            [
               -0.27991831681531365,
               -0.28393684007214326
            ],
            [
               -0.28271801401000585,
               -0.2855215167550334
            ],
            [
               -0.28551771120469804,
               -0.28734637622665343
            ],
            [
               -0.28831740839939024,
               -0.2896167159834326
            ],
            [
               -0.29111710559408244,
               -0.2924467990566048
            ],
            [
               -0.29391680278877463,
               -0.29581863511299217
            ],
            [
               -0.29671649998346683,
               -0.29957298855108094
            ],
            [
               -0.299516197178159,
               -0.3034383000884725
            ],
            [
               -0.3023158943728512,
               -0.3070921978855591
            ],
            [
               -0.3051155915675434,
               -0.31024024189662797
            ],
            [
               -0.3079152887622356,
               -0.3126907319429392
            ],
            [
               -0.3107149859569278,
               -0.31440480501356266
            ],
            [
               -0.31351468315162,
               -0.3155076954856819
            ],
            [
               -0.3163143803463122,
               -0.31625797883985446
            ],
            [
               -0.3191140775410044,
               -0.31698352227992316
            ],
            [
               -0.3219137747356966,
               -0.31800207247055334
            ],
            [
               -0.3247134719303888,
               -0.31954814597129094
            ],
            [
               -0.327513169125081,
               -0.3217251457283317
            ],
            [
               -0.3303128663197732,
               -0.32449346940202983
            ],
            [
               -0.3331125635144654,
               -0.32769454173680845
            ],
            [
               -0.3359122607091576,
               -0.331100669018253
            ],
            [
               -0.3387119579038498,
               -0.3344744271470316
            ],
            [
               -0.341511655098542,
               -0.33762059202126965
            ],
            [
               -0.3443113522932342,
               -0.3404181509834057
            ],
            [
               -0.34711104948792637,
               -0.3428277443630004
            ],
            [
               -0.34991074668261857,
               -0.34487808235977263
            ],
            [
               -0.35271044387731076,
               -0.3466406806816796
            ],
            [
               -0.35551014107200296,
               -0.3482039483644452
            ],
            [
               -0.35830983826669516,
               -0.3496551432326279
            ],
            [
               -0.36110953546138735,
               -0.35107342710564227
            ],
            [
               -0.36390923265607955,
               -0.35253156225072146
            ],
            [
               -0.36670892985077175,
               -0.35410002822867764
            ],
            [
               -0.3695086270454637,
               -0.355846923620114
            ],
            [
               -0.3723083242401559,
               -0.3578299375275492
            ],
            [
               -0.3751080214348481,
               -0.3600815342300604
            ],
            [
               -0.3779077186295403,
               -0.36259309382525345
            ],
            [
               -0.3807074158242325,
               -0.3653059866426288
            ],
            [
               -0.3835071130189247,
               -0.36811627074949493
            ],
            [
               -0.3863068102136169,
               -0.3708951660238765
            ],
            [
               -0.3891065074083091,
               -0.37352131634154695
            ],
            [
               -0.3919062046030013,
               -0.3759155022062928
            ],
            [
               -0.3947059017976935,
               -0.3780661451763804
            ],
            [
               -0.3975055989923857,
               -0.3800358388318429
            ],
            [
               -0.4003052961870779,
               -0.3819448743227488
            ],
            [
               -0.4031049933817701,
               -0.3839354353436027
            ],
            [
               -0.4059046905764623,
               -0.38612709801831113
            ],
            [
               -0.4087043877711545,
               -0.38857789667611414
            ],
            [
               -0.4115040849658467,
               -0.3912640185034604
            ],
            [
               -0.41430378216053887,
               -0.39408537420232426
            ],
            [
               -0.41710347935523107,
               -0.3968957436442139
            ],
            [
               -0.41990317654992326,
               -0.39954784831878143
            ],
            [
               -0.42270287374461546,
               -0.401938503907669
            ],
            [
               -0.42550257093930766,
               -0.4040388545128895
            ],
            [
               -0.42830226813399985,
               -0.4058997259738343
            ],
            [
               -0.43110196532869205,
               -0.40763065858205155
            ],
            [
               -0.43390166252338425,
               -0.40936022630568875
            ],
            [
               -0.43670135971807633,
               -0.4111916392222332
            ],
            [
               -0.43950105691276853,
               -0.4131690960090736
            ],
            [
               -0.4423007541074607,
               -0.4152663798014304
            ],
            [
               -0.4451004513021529,
               -0.41740118794060405
            ],
            [
               -0.4479001484968451,
               -0.41946951063769355
            ],
            [
               -0.4506998456915373,
               -0.42138730356361465
            ],
            [
               -0.4534995428862295,
               -0.42312425593308683
            ],
            [
               -0.4562992400809217,
               -0.4247174918671408
            ],
            [
               -0.4590989372756139,
               -0.42626043300719024
            ],
            [
               -0.4618986344703061,
               -0.42787109580585875
            ],
            [
               -0.4646983316649983,
               -0.42965150461022666
            ],
            [
               -0.4674980288596905,
               -0.43165298256929563
            ],
            [
               -0.4702977260543827,
               -0.43385973371061987
            ],
            [
               -0.4730974232490749,
               -0.436196240764598
            ],
            [
               -0.4758971204437671,
               -0.4385551345980323
            ],
            [
               -0.47869681763845917,
               -0.44083463668839434
            ],
            [
               -0.48149651483315137,
               -0.44297125205247007
            ],
            [
               -0.48429621202784356,
               -0.4449553893385064
            ],
            [
               -0.48709590922253576,
               -0.44682428463343027
            ],
            [
               -0.48989560641722796,
               -0.44863551441967364
            ],
            [
               -0.49269530361192015,
               -0.450432144639957
            ],
            [
               -0.49549500080661235,
               -0.45221419219781184
            ],
            [
               -0.49829469800130455,
               -0.4539290781788347
            ],
            [
               -0.5010943951959967,
               -0.4554867131304861
            ],
            [
               -0.5038940923906889,
               -0.4567952698756553
            ],
            [
               -0.5066937895853811,
               -0.4578051011024802
            ],
            [
               -0.5094934867800733,
               -0.4585439406021572
            ],
            [
               -0.5122931839747655,
               -0.459128323162235
            ],
            [
               -0.5150928811694577,
               -0.4597437266595959
            ],
            [
               -0.5178925783641499,
               -0.460596815439434
            ],
            [
               -0.5206922755588421,
               -0.46185357959234447
            ],
            [
               -0.5234919727535343,
               -0.4635833618011657
            ],
            [
               -0.5262916699482264,
               -0.46572833186464646
            ],
            [
               -0.5290913671429186,
               -0.4681107399072763
            ],
            [
               -0.5318910643376108,
               -0.4704784472112124
            ],
            [
               -0.534690761532303,
               -0.47257665292489404
            ],
            [
               -0.5374904587269952,
               -0.47422462562512424
            ],
            [
               -0.5402901559216874,
               -0.4753737564650883
            ],
            [
               -0.5430898531163796,
               -0.47612835928728897
            ],
            [
               -0.5458895503110718,
               -0.4767218176606911
            ],
            [
               -0.548689247505764,
               -0.47745436375884454
            ],
            [
               -0.5514889447004562,
               -0.47861057576226806
            ],
            [
               -0.5542886418951484,
               -0.4803808285151506
            ],
            [
               -0.5570883390898406,
               -0.4828095199987242
            ],
            [
               -0.5598880362845328,
               -0.4857844844894341
            ],
            [
               -0.562687733479225,
               -0.4890693912960147
            ],
            [
               -0.5654874306739172,
               -0.4923681862725959
            ],
            [
               -0.5682871278686092,
               -0.49540174052777286
            ],
            [
               -0.5710868250633014,
               -0.4979744231919177
            ],
            [
               -0.5738865222579936,
               -0.5000127396864662
            ],
            [
               -0.5766862194526858,
               -0.5015676931554787
            ],
            [
               -0.579485916647378,
               -0.5027838397530509
            ],
            [
               -0.5822856138420702,
               -0.5038474676505349
            ],
            [
               -0.5850853110367624,
               -0.5049311395430525
            ],
            [
               -0.5878850082314546,
               -0.5061509118484402
            ],
            [
               -0.5906847054261468,
               -0.5075467288530653
            ],
            [
               -0.593484402620839,
               -0.5090881340679907
            ],
            [
               -0.5962840998155312,
               -0.5106994836665208
            ],
            [
               -0.5990837970102234,
               -0.5122937866039616
            ],
            [
               -0.6018834942049156,
               -0.5138033956461185
            ],
            [
               -0.6046831913996078,
               -0.5151987612412896
            ],
            [
               -0.6074828885943,
               -0.5164917903530162
            ],
            [
               -0.6102825857889922,
               -0.5177258863067651
            ],
            [
               -0.6130822829836844,
               -0.5189585724634349
            ],
            [
               -0.6158819801783765,
               -0.5202436913609934
            ],
            [
               -0.6186816773730687,
               -0.5216186323502008
            ],
            [
               -0.6214813745677609,
               -0.5230989358400828
            ],
            [
               -0.6242810717624531,
               -0.5246794342837242
            ],
            [
               -0.6270807689571453,
               -0.5263390907649546
            ],
            [
               -0.6298804661518375,
               -0.5280464632406503
            ],
            [
               -0.6326801633465297,
               -0.5297639864689694
            ],
            [
               -0.6354798605412219,
               -0.5314511189191178
            ],
            [
               -0.638279557735914,
               -0.533067770780081
            ],
            [
               -0.6410792549306062,
               -0.5345795677188072
            ],
            [
               -0.6438789521252984,
               -0.5359653350017064
            ],
            [
               -0.6466786493199906,
               -0.5372253165259686
            ],
            [
               -0.6494783465146828,
               -0.5383870779182796
            ],
            [
               -0.652278043709375,
               -0.5395057111548427
            ],
            [
               -0.6550777409040672,
               -0.5406562670489208
            ],
            [
               -0.6578774380987593,
               -0.5419189514048064
            ],
            [
               -0.6606771352934515,
               -0.5433605438869897
            ],
            [
               -0.6634768324881437,
               -0.5450174944721058
            ],
            [
               -0.6662765296828359,
               -0.5468862515857429
            ],
            [
               -0.6690762268775281,
               -0.5489243230920764
            ],
            [
               -0.6718759240722203,
               -0.5510619892528454
            ],
            [
               -0.6746756212669125,
               -0.5532207824340323
            ],
            [
               -0.6774753184616047,
               -0.555332319830544
            ],
            [
               -0.6802750156562969,
               -0.5573509097994804
            ],
            [
               -0.6830747128509891,
               -0.5592557544827883
            ],
            [
               -0.6858744100456813,
               -0.5610427239107822
            ],
            [
               -0.6886741072403735,
               -0.5627100054739109
            ],
            [
               -0.6914738044350657,
               -0.5642446927249056
            ],
            [
               -0.6942735016297579,
               -0.5656173433504337
            ],
            [
               -0.6970731988244501,
               -0.5667885253379201
            ],
            [
               -0.6998728960191423,
               -0.567726384307365
            ],
            [
               -0.7026725932138345,
               -0.5684291701540187
            ],
            [
               -0.7054722904085265,
               -0.5689435102728555
            ],
            [
               -0.7082719876032187,
               -0.5693694554752387
            ],
            [
               -0.7110716847979109,
               -0.5698471865179247
            ],
            [
               -0.7138713819926031,
               -0.5705266010063106
            ],
            [
               -0.7166710791872953,
               -0.5715276111651317
            ],
            [
               -0.7194707763819875,
               -0.5729034072337689
            ],
            [
               -0.7222704735766797,
               -0.5746193504747197
            ],
            [
               -0.7250701707713719,
               -0.5765560835541981
            ],
            [
               -0.7278698679660641,
               -0.5785380241566112
            ],
            [
               -0.7306695651607563,
               -0.5803800580178258
            ],
            [
               -0.7334692623554485,
               -0.5819388485763994
            ],
            [
               -0.7362689595501407,
               -0.5831530513123466
            ],
            [
               -0.7390686567448329,
               -0.5840597668482868
            ],
            [
               -0.7418683539395251,
               -0.584781908451022
            ],
            [
               -0.7446680511342173,
               -0.585490394452624
            ],
            [
               -0.7474677483289094,
               -0.5863530958189911
            ],
            [
               -0.7502674455236016,
               -0.5874865456710006
            ],
            [
               -0.7530671427182938,
               -0.5889251719907087
            ],
            [
               -0.755866839912986,
               -0.5906167142975847
            ],
            [
               -0.7586665371076782,
               -0.592443683307097
            ],
            [
               -0.7614662343023704,
               -0.5942622931880541
            ],
            [
               -0.7642659314970626,
               -0.5959451340891779
            ],
            [
               -0.7670656286917548,
               -0.5974136410286799
            ],
            [
               -0.769865325886447,
               -0.5986510338130084
            ],
            [
               -0.7726650230811392,
               -0.599693996845029
            ],
            [
               -0.7754647202758314,
               -0.6006090527261874
            ],
            [
               -0.7782644174705236,
               -0.6014645241259564
            ],
            [
               -0.7810641146652157,
               -0.6023094435050975
            ],
            [
               -0.7838638118599079,
               -0.6031667698503949
            ],
            [
               -0.7866635090546001,
               -0.6040415347691672
            ],
            [
               -0.7894632062492923,
               -0.6049378408396064
            ],
            [
               -0.7922629034439845,
               -0.6058747146787209
            ],
            [
               -0.7950626006386766,
               -0.6068913124715312
            ],
            [
               -0.7978622978333688,
               -0.6080367592330851
            ],
            [
               -0.800661995028061,
               -0.6093470972612469
            ],
            [
               -0.8034616922227532,
               -0.610818492217702
            ],
            [
               -0.8062613894174454,
               -0.6123891377938557
            ],
            [
               -0.8090610866121376,
               -0.6139405623302632
            ],
            [
               -0.8118607838068298,
               -0.6153225439146777
            ],
            [
               -0.814660481001522,
               -0.616396773281271
            ],
            [
               -0.8174601781962142,
               -0.6170861314383624
            ],
            [
               -0.8202598753909064,
               -0.6174122842955061
            ],
            [
               -0.8230595725855986,
               -0.6175062298719074
            ],
            [
               -0.8258592697802908,
               -0.6175842965959921
            ],
            [
               -0.828658966974983,
               -0.6178934872305499
            ],
            [
               -0.8314586641696752,
               -0.618641123107547
            ],
            [
               -0.8342583613643674,
               -0.6199304630092839
            ],
            [
               -0.8370580585590595,
               -0.621723660720356
            ],
            [
               -0.8398577557537517,
               -0.6238457500370078
            ],
            [
               -0.8426574529484439,
               -0.6260305597834517
            ],
            [
               -0.845457150143136,
               -0.6279957219561709
            ],
            [
               -0.8482568473378282,
               -0.6295239148775047
            ],
            [
               -0.8510565445325204,
               -0.6305247436266719
            ],
            [
               -0.8538562417272126,
               -0.6310573748857589
            ],
            [
               -0.8566559389219048,
               -0.6313065150921302
            ],
            [
               -0.859455636116597,
               -0.6315194938096795
            ],
            [
               -0.8622553333112892,
               -0.6319250217180137
            ],
            [
               -0.8650550305059814,
               -0.6326602822085492
            ],
            [
               -0.8678547277006736,
               -0.6337302569787533
            ],
            [
               -0.8706544248953658,
               -0.6350124316079393
            ],
            [
               -0.873454122090058,
               -0.636304851569315
            ],
            [
               -0.8762538192847502,
               -0.6374009984458673
            ],
            [
               -0.8790535164794424,
               -0.638166015051816
            ],
            [
               -0.8818532136741346,
               -0.638588433322747
            ],
            [
               -0.8846529108688267,
               -0.6387898535053635
            ],
            [
               -0.8874526080635189,
               -0.6389891582865297
            ],
            [
               -0.8902523052582111,
               -0.6394330351219368
            ],
            [
               -0.8930520024529033,
               -0.6403157213448796
            ],
            [
               -0.8958516996475955,
               -0.6417142957372699
            ],
            [
               -0.8986513968422877,
               -0.6435604855769996
            ],
            [
               -0.9014510940369799,
               -0.6456577726664663
            ],
            [
               -0.9042507912316721,
               -0.6477377579074988
            ],
            [
               -0.9070504884263643,
               -0.6495372688120438
            ],
            [
               -0.9098501856210565,
               -0.650871642076644
            ],
            [
               -0.9126498828157487,
               -0.6516817864190521
            ],
            [
               -0.9154495800104409,
               -0.6520420109469656
            ],
            [
               -0.9182492772051329,
               -0.6521287836835721
            ],
            [
               -0.9210489743998251,
               -0.6521630050167699
            ],
            [
               -0.9238486715945173,
               -0.6523459288716498
            ],
            [
               -0.9266483687892095,
               -0.6528092643600494
            ],
            [
               -0.9294480659839017,
               -0.653593513059892
            ],
            [
               -0.9322477631785939,
               -0.6546578609271771
            ],
            [
               -0.9350474603732861,
               -0.6559139089758743
            ],
            [
               -0.9378471575679783,
               -0.6572680553929651
            ],
            [
               -0.9406468547626705,
               -0.658655847495788
            ],
            [
               -0.9434465519573627,
               -0.6600562799691254
            ],
            [
               -0.9462462491520549,
               -0.6614827925928686
            ],
            [
               -0.9490459463467471,
               -0.6629571870830326
            ],
            [
               -0.9518456435414393,
               -0.6644792964989741
            ],
            [
               -0.9546453407361315,
               -0.6660066277459069
            ],
            [
               -0.9574450379308237,
               -0.6674539754936661
            ],
            [
               -0.9602447351255159,
               -0.6687148690204427
            ],
            [
               -0.9630444323202081,
               -0.6696977713887886
            ],
            [
               -0.9658441295149003,
               -0.6703635722572854
            ],
            [
               -0.9686438267095925,
               -0.6707495078202941
            ],
            [
               -0.9714435239042847,
               -0.6709687924065719
            ],
            [
               -0.9742432210989769,
               -0.6711835348635649
            ],
            [
               -0.9770429182936691,
               -0.6715580309589404
            ],
            [
               -0.9798426154883613,
               -0.672206913635667
            ],
            [
               -0.9826423126830534,
               -0.6731552774017284
            ],
            [
               -0.9854420098777456,
               -0.6743247750899959
            ],
            [
               -0.9882417070724377,
               -0.6755517761457319
            ],
            [
               -0.9910414042671299,
               -0.6766335462218274
            ],
            [
               -0.9938411014618221,
               -0.677389354857336
            ],
            [
               -0.9966407986565143,
               -0.677718361906694
            ],
            [
               -0.9994404958512065,
               -0.6776366745099258
            ],
            [
               -1.0022401930458988,
               -0.6772819051717875
            ],
            [
               -1.005039890240591,
               -0.6768830189138333
            ],
            [
               -1.007839587435283,
               -0.6767033253362646
            ],
            [
               -1.0106392846299752,
               -0.6769721531624333
            ],
            [
               -1.0134389818246674,
               -0.6778238688589602
            ],
            [
               -1.0162386790193596,
               -0.6792607226485918
            ],
            [
               -1.0190383762140518,
               -0.6811493363669268
            ],
            [
               -1.021838073408744,
               -0.6832515155163601
            ],
            [
               -1.0246377706034362,
               -0.6852810534434302
            ],
            [
               -1.0274374677981284,
               -0.6869716792548284
            ],
            [
               -1.0302371649928206,
               -0.6881388444330192
            ],
            [
               -1.0330368621875128,
               -0.6887200602807055
            ],
            [
               -1.035836559382205,
               -0.6887842633691481
            ],
            [
               -1.0386362565768972,
               -0.6885086196083658
            ],
            [
               -1.0414359537715894,
               -0.6881292926169205
            ],
            [
               -1.0442356509662816,
               -0.6878790786152416
            ],
            [
               -1.0470353481609738,
               -0.6879279933555809
            ],
            [
               -1.049835045355666,
               -0.6883421648095178
            ],
            [
               -1.0526347425503582,
               -0.689071870383728
            ],
            [
               -1.0554344397450504,
               -0.6899722237688715
            ],
            [
               -1.0582341369397426,
               -0.6908515041253356
            ],
            [
               -1.0610338341344348,
               -0.6915344557641496
            ],
            [
               -1.063833531329127,
               -0.6919230764216555
            ],
            [
               -1.0666332285238191,
               -0.6920369654674738
            ],
            [
               -1.0694329257185113,
               -0.692019774585888
            ],
            [
               -1.0722326229132033,
               -0.6921069898142043
            ],
            [
               -1.0750323201078955,
               -0.6925611995643681
            ],
            [
               -1.0778320173025877,
               -0.6935912757715381
            ],
            [
               -1.08063171449728,
               -0.6952784122668128
            ],
            [
               -1.083431411691972,
               -0.6975323223561636
            ],
            [
               -1.0862311088866643,
               -0.7000942437245532
            ],
            [
               -1.0890308060813565,
               -0.7025909309644791
            ],
            [
               -1.0918305032760487,
               -0.7046286976373297
            ],
            [
               -1.0946302004707409,
               -0.7059031898714616
            ],
            [
               -1.097429897665433,
               -0.706293298196268
            ],
            [
               -1.1002295948601253,
               -0.705909376302519
            ],
            [
               -1.1030292920548175,
               -0.7050771157895064
            ],
            [
               -1.1058289892495097,
               -0.7042564434739615
            ],
            [
               -1.1086286864442019,
               -0.7039146399090279
            ],
            [
               -1.111428383638894,
               -0.7043884436199821
            ],
            [
               -1.1142280808335863,
               -0.7057759386932867
            ],
            [
               -1.1170277780282785,
               -0.7078928539599239
            ],
            [
               -1.1198274752229707,
               -0.7103105439325652
            ],
            [
               -1.1226271724176629,
               -0.7124690388178911
            ],
            [
               -1.125426869612355,
               -0.7138352215152257
            ],
            [
               -1.1282265668070472,
               -0.7140607859255974
            ],
            [
               -1.1310262640017394,
               -0.713092455899971
            ],
            [
               -1.1338259611964316,
               -0.7111993911537684
            ],
            [
               -1.1366256583911238,
               -0.7089065866711077
            ],
            [
               -1.139425355585816,
               -0.7068514001908435
            ],
            [
               -1.1422250527805082,
               -0.7056044013163814
            ],
            [
               -1.1450247499752004,
               -0.7055078052498125
            ],
            [
               -1.1478244471698926,
               -0.7065806348618744
            ],
            [
               -1.1506241443645848,
               -0.7085202504061832
            ],
            [
               -1.153423841559277,
               -0.7108007144573636
            ],
            [
               -1.1562235387539692,
               -0.7128385660789034
            ],
            [
               -1.1590232359486614,
               -0.714175352671768
            ],
            [
               -1.1618229331433536,
               -0.7146205437814022
            ],
            [
               -1.1646226303380458,
               -0.7143102624543087
            ],
            [
               -1.167422327532738,
               -0.7136631163922487
            ],
            [
               -1.1702220247274302,
               -0.7132463002818799
            ],
            [
               -1.1730217219221224,
               -0.7135930933937533
            ],
            [
               -1.1758214191168146,
               -0.7150281017248463
            ],
            [
               -1.1786211163115068,
               -0.7175543020140598
            ],
            [
               -1.1814208135061988,
               -0.7208368834901493
            ],
            [
               -1.184220510700891,
               -0.7242890905867574
            ],
            [
               -1.1870202078955832,
               -0.7272341261251618
            ],
            [
               -1.1898199050902754,
               -0.729094387615596
            ],
            [
               -1.1926196022849676,
               -0.7295518223613209
            ],
            [
               -1.1954192994796597,
               -0.7286330114340733
            ],
            [
               -1.198218996674352,
               -0.7266962609974037
            ],
            [
               -1.2010186938690441,
               -0.724327771154853
            ],
            [
               -1.2038183910637363,
               -0.7221804605610813
            ],
            [
               -1.2066180882584285,
               -0.7208042011408518
            ],
            [
               -1.2094177854531207,
               -0.7205158903690203
            ],
            [
               -1.212217482647813,
               -0.721342849928031
            ],
            [
               -1.2150171798425051,
               -0.7230489471531345
            ],
            [
               -1.2178168770371973,
               -0.7252276559956636
            ],
            [
               -1.2206165742318895,
               -0.7274279568957782
            ],
            [
               -1.2234162714265817,
               -0.7292727870529214
            ],
            [
               -1.226215968621274,
               -0.7305367139495507
            ],
            [
               -1.229015665815966,
               -0.7311663002403488
            ],
            [
               -1.2318153630106583,
               -0.7312469586273074
            ],
            [
               -1.2346150602053505,
               -0.730936952359964
            ],
            [
               -1.2374147574000427,
               -0.7303972489509154
            ],
            [
               -1.240214454594735,
               -0.7297432179703172
            ],
            [
               -1.243014151789427,
               -0.7290325388086873
            ],
            [
               -1.2458138489841193,
               -0.7282879632299633
            ],
            [
               -1.2486135461788115,
               -0.7275396878996006
            ],
            [
               -1.2514132433735037,
               -0.7268649541549783
            ],
            [
               -1.2542129405681959,
               -0.7264043549864145
            ],
            [
               -1.2570126377628879,
               -0.7263441164199675
            ],
            [
               -1.25981233495758,
               -0.7268674656433267
            ],
            [
               -1.2626120321522722,
               -0.7280909253223207
            ],
            [
               -1.2654117293469644,
               -0.7300083672646778
            ],
            [
               -1.2682114265416566,
               -0.7324644569731615
            ],
            [
               -1.2710111237363488,
               -0.7351701925152221
            ],
            [
               -1.273810820931041,
               -0.7377597179232549
            ],
            [
               -1.2766105181257332,
               -0.739874096115146
            ],
            [
               -1.2794102153204254,
               -0.7412487472116001
            ],
            [
               -1.2822099125151176,
               -0.7417796460025405
            ],
            [
               -1.2850096097098098,
               -0.7415494678547097
            ],
            [
               -1.287809306904502,
               -0.7408065217214499
            ],
            [
               -1.2906090040991942,
               -0.7399027070289725
            ],
            [
               -1.2934087012938864,
               -0.7392077528221581
            ],
            [
               -1.2962083984885786,
               -0.7390225342818442
            ],
            [
               -1.2990080956832708,
               -0.739513118177298
            ],
            [
               -1.301807792877963,
               -0.7406802780236612
            ],
            [
               -1.3046074900726552,
               -0.7423690601953632
            ],
            [
               -1.3074071872673474,
               -0.7443127371441574
            ],
            [
               -1.3102068844620396,
               -0.7461979143500512
            ],
            [
               -1.3130065816567318,
               -0.7477342502819249
            ],
            [
               -1.315806278851424,
               -0.748713337719564
            ],
            [
               -1.3186059760461162,
               -0.7490456977219726
            ],
            [
               -1.3214056732408084,
               -0.748770837049243
            ],
            [
               -1.3242053704355006,
               -0.7480412258443507
            ],
            [
               -1.3270050676301928,
               -0.7470856901933642
            ],
            [
               -1.329804764824885,
               -0.7461605959056543
            ],
            [
               -1.3326044620195772,
               -0.7454983874913266
            ],
            [
               -1.3354041592142694,
               -0.7452628437566589
            ],
            [
               -1.3382038564089616,
               -0.745519075236478
            ],
            [
               -1.3410035536036538,
               -0.746223908937723
            ],
            [
               -1.343803250798346,
               -0.7472389024937351
            ],
            [
               -1.3466029479930381,
               -0.7483639875455079
            ],
            [
               -1.3494026451877303,
               -0.7493852272795347
            ],
            [
               -1.3522023423824225,
               -0.750126373626927
            ],
            [
               -1.3550020395771145,
               -0.750492020118191
            ],
            [
               -1.3578017367718067,
               -0.7504911434538348
            ],
            [
               -1.360601433966499,
               -0.7502339986542539
            ],
            [
               -1.363401131161191,
               -0.7499019751137379
            ],
            [
               -1.3662008283558833,
               -0.7496974729257342
            ],
            [
               -1.3690005255505755,
               -0.749786925073612
            ],
            [
               -1.3718002227452677,
               -0.7502527415380251
            ],
            [
               -1.37459991993996,
               -0.7510680588563032
            ],
            [
               -1.377399617134652,
               -0.7521020114235442
            ],
            [
               -1.3801993143293443,
               -0.7531544962498955
            ],
            [
               -1.3829990115240365,
               -0.7540107287498095
            ],
            [
               -1.3857987087187287,
               -0.7545000260783554
            ],
            [
               -1.3885984059134209,
               -0.7545421126164698
            ],
            [
               -1.391398103108113,
               -0.7541681915034606
            ],
            [
               -1.3941978003028053,
               -0.7535117909101672
            ],
            [
               -1.3969974974974975,
               -0.7527733502521743
            ]
         ]
      }
   ]
}
