# Supplementary material for: Isolation of a planar π-aromatic Bi5− ring in a cobalt-based inverse-sandwich-type complex
Source: Nat Chem. 2025 Jan 20;17(4):547–55. doi: 10.1038/s41557-024-01713-8 (PMC11964920; doi:10.1038/s41557-024-01713-8)
Supplement: Supplementary file 4 — Original magnetic data of compound 1 and origin file of Fig. 3. [file 41557_2024_1713_MOESM4_ESM.zip › sr_and_T/39.csv]

comment	corrected Loops
temperature	2
sr	0.128
angle	0
trans	0
B	M
-1.3999	-0.6824929170103875
-1.3970974874874873	-0.6843309099136075
-1.394294974974975	-0.6854673968307247
-1.3914924624624623	-0.6856787972903418
-1.3886899499499499	-0.6849413645318687
-1.3858874374374373	-0.6833991931965283
-1.3830849249249249	-0.6813045306476458
-1.3802824124124122	-0.6789514613628094
-1.3774798998998998	-0.6766205505671824
-1.3746773873873872	-0.674543791522753
-1.3718748748748748	-0.67288986372717
-1.3690723623623622	-0.6717628185366352
-1.3662698498498498	-0.6712050323443817
-1.3634673373373372	-0.6711977455953659
-1.3606648248248248	-0.6716579865385732
-1.3578623123123121	-0.6724363406154321
-1.3550597997997997	-0.6733231486610447
-1.3522572872872871	-0.6740697458677859
-1.3494547747747747	-0.6744264798569295
-1.346652262262262	-0.6741923019977132
-1.3438497497497497	-0.6732644613358998
-1.341047237237237	-0.671673858672619
-1.3382447247247247	-0.6695934252906788
-1.335442212212212	-0.6673132666485764
-1.3326396996996996	-0.6651854013438836
-1.329837187187187	-0.6635498682654463
-1.3270346746746746	-0.662659887037537
-1.324232162162162	-0.6626247119045318
-1.3214296496496496	-0.6633844777424228
-1.318627137137137	-0.6647230253710352
-1.3158246246246246	-0.6663149249247611
-1.313022112112112	-0.6677945414661806
-1.3102195995995995	-0.6688302808856625
-1.307417087087087	-0.6691871464896102
-1.3046145745745745	-0.668764996581734
-1.301812062062062	-0.6676068015007696
-1.2990095495495495	-0.6658785758855783
-1.2962070370370369	-0.6638285087569465
-1.2934045245245245	-0.6617358987092549
-1.2906020120120119	-0.6598606145707004
-1.2877994994994995	-0.6584016290961373
-1.2849969869869868	-0.6574698836847632
-1.2821944744744744	-0.6570774807675435
-1.2793919619619618	-0.6571426898098616
-1.2765894494494494	-0.657508642466065
-1.2737869369369368	-0.6579725829345562
-1.2709844244244244	-0.6583216910121765
-1.2681819119119118	-0.6583705601426514
-1.2653793993993994	-0.6579945330358661
-1.2625768868868867	-0.6571527738701867
-1.2597743743743743	-0.6558958004972907
-1.2569718618618617	-0.6543545831396286
-1.2541693493493493	-0.6527120730214114
-1.2513668368368367	-0.6511623640710292
-1.2485643243243243	-0.6498663740948937
-1.2457618118118117	-0.6489146737666689
-1.2429592992992993	-0.6483070455662739
-1.2401567867867866	-0.6479544897757291
-1.2373542742742742	-0.6477036100126203
-1.2345517617617616	-0.6473772184792463
-1.2317492492492492	-0.6468204338315844
-1.2289467367367366	-0.6459399519770858
-1.2261442242242242	-0.644726115351952
-1.2233417117117116	-0.6432523471699956
-1.2205391991991992	-0.6416529592545783
-1.2177366866866866	-0.6400863185390279
-1.2149341741741742	-0.6386940737071436
-1.2121316616616615	-0.6375675636065619
-1.2093291491491491	-0.6367296984185634
-1.2065266366366365	-0.6361355999496654
-1.203724124124124	-0.6356898162337706
-1.2009216116116115	-0.6352737217989982
-1.198119099099099	-0.6347749498566482
-1.1953165865865865	-0.63411162057178
-1.192514074074074	-0.6332470313660661
-1.1897115615615614	-0.6321940448486856
-1.186909049049049	-0.6310112517395532
-1.1841065365365364	-0.6297941648150076
-1.181304024024024	-0.6286640784202707
-1.1785015115115114	-0.6277554767072713
-1.175698998998999	-0.6272011513812972
-1.1728964864864864	-0.6271136249162935
-1.170093973973974	-0.6275626527810814
-1.1672914614614613	-0.6285512386377071
-1.164488948948949	-0.6299956760804779
-1.1616864364364363	-0.6317171423587893
-1.158883923923924	-0.6334519918896061
-1.1560814114114113	-0.6348845509622059
-1.153278898898899	-0.6357004046025303
-1.1504763863863863	-0.6356514390982315
-1.1476738738738739	-0.6346184113399943
-1.1448713613613613	-0.632654616053747
-1.1420688488488488	-0.6299965472962004
-1.1392663363363362	-0.6270342080072508
-1.1364638238238238	-0.6242434026640202
-1.1336613113113112	-0.6220924057979905
-1.1308587987987986	-0.620942981510345
-1.1280562862862862	-0.6209685436691713
-1.1252537737737738	-0.6221092761559832
-1.1224512612612612	-0.6240758728348855
-1.1196487487487485	-0.62640226501915
-1.1168462362362361	-0.6285362089083842
-1.1140437237237237	-0.6299478659452937
-1.111241211211211	-0.6302326853695847
-1.1084386986986985	-0.6291867840553558
-1.105636186186186	-0.6268398935499335
-1.1028336736736737	-0.6234408642979107
-1.100031161161161	-0.6194011263721781
-1.0972286486486484	-0.6152099607179307
-1.094426136136136	-0.6113402173240127
-1.0916236236236236	-0.6081635745000492
-1.088821111111111	-0.6058909828949853
-1.0860185985985984	-0.604547784437667
-1.083216086086086	-0.6039857046137412
-1.0804135735735736	-0.6039269870282191
-1.077611061061061	-0.6040305147880215
-1.0748085485485483	-0.6039665146396236
-1.072006036036036	-0.603485604268006
-1.0692035235235235	-0.6024694369043875
-1.066401011011011	-0.6009537161585639
-1.0635984984984983	-0.5991194110024449
-1.060795985985986	-0.5972539079992363
-1.0579934734734735	-0.5956896860916207
-1.0551909609609609	-0.594732810455026
-1.0523884484484483	-0.5945960396714522
-1.0495859359359359	-0.5953508267568282
-1.0467834234234235	-0.5969087533894397
-1.0439809109109108	-0.5990365431534376
-1.0411783983983982	-0.6014011189486738
-1.0383758858858858	-0.6036340901555737
-1.0355733733733734	-0.605400494062792
-1.0327708608608608	-0.6064559349875288
-1.0299683483483482	-0.6066797863081073
-1.0271658358358358	-0.606078933212158
-1.0243633233233234	-0.604764684268625
-1.0215608108108107	-0.6029125325248768
-1.0187582982982981	-0.6007182478937688
-1.0159557857857857	-0.5983631812880946
-1.0131532732732733	-0.5959969340368008
-1.0103507607607607	-0.593738357233796
-1.007548248248248	-0.5916887239558929
-1.0047457357357357	-0.5899464096320453
-1.0019432232232233	-0.5886121932116614
-0.9991407107107106	-0.587778523102479
-0.9963381981981981	-0.5875033218667846
-0.9935356856856856	-0.5877765043920908
-0.9907331731731731	-0.588492448791082
-0.9879306606606606	-0.5894420416199492
-0.9851281481481481	-0.5903330556474545
-0.9823256356356356	-0.5908388267636959
-0.9795231231231231	-0.5906653160281398
-0.9767206106106106	-0.5896191118752875
-0.973918098098098	-0.5876565964209104
-0.9711155855855855	-0.5848985864337645
-0.968313073073073	-0.5816043251730059
-0.9655105605605605	-0.5781108579771168
-0.962708048048048	-0.5747546357845285
-0.9599055355355355	-0.5717979823780177
-0.957103023023023	-0.5693817008958493
-0.9543005105105105	-0.5675167936542301
-0.951497997997998	-0.5661156020835065
-0.9486954854854854	-0.5650497855885512
-0.9458929729729728	-0.5642137960564555
-0.9430904604604604	-0.563570930501751
-0.9402879479479478	-0.563165341813753
-0.9374854354354354	-0.5630955545987765
-0.9346829229229228	-0.5634589916688463
-0.9318804104104104	-0.5642879590234017
-0.9290778978978977	-0.5655015643927624
-0.9262753853853853	-0.5668935398220956
-0.9234728728728727	-0.5681641923676818
-0.9206703603603603	-0.5689895543883097
-0.9178678478478477	-0.5691073778118566
-0.9150653353353353	-0.5683926119082053
-0.9122628228228227	-0.5668970553160083
-0.9094603103103103	-0.5648385895877988
-0.9066577977977976	-0.5625414203853443
-0.9038552852852852	-0.5603448113920375
-0.9010527727727726	-0.5585084820777211
-0.8982502602602602	-0.5571444300246008
-0.8954477477477477	-0.5561967003503462
-0.8926452352352352	-0.5554751296653556
-0.8898427227227227	-0.5547314044793212
-0.8870402102102102	-0.5537517816135815
-0.8842376976976977	-0.552435253862386
-0.8814351851851852	-0.5508307697645156
-0.8786326726726726	-0.5491208229833171
-0.8758301601601601	-0.5475568012853155
-0.8730276476476476	-0.54636789846429
-0.8702251351351351	-0.5456746163138099
-0.8674226226226226	-0.5454367559078627
-0.8646201101101101	-0.5454546049486682
-0.8618175975975975	-0.5454244339985995
-0.859015085085085	-0.5450312486541145
-0.8562125725725724	-0.5440490595811636
-0.8534100600600599	-0.5424159789871937
-0.8506075475475474	-0.5402592575804592
-0.8478050350350349	-0.5378614002102472
-0.8450025225225224	-0.5355774840291648
-0.8422000100100099	-0.5337295297626848
-0.8393974974974974	-0.5325111253736
-0.8365949849849849	-0.531932135914225
-0.8337924724724723	-0.5318204407436226
-0.8309899599599598	-0.5318794927419059
-0.8281874474474473	-0.5317830015334768
-0.8253849349349348	-0.5312767821924879
-0.8225824224224223	-0.5302562184011728
-0.8197799099099098	-0.5287960977086894
-0.8169773973973973	-0.5271248412715334
-0.8141748848848848	-0.5255523170275641
-0.8113723723723723	-0.5243740530488569
-0.8085698598598597	-0.5237807072415731
-0.8057673473473472	-0.5237986782698919
-0.8029648348348347	-0.5242772712733076
-0.8001623223223222	-0.5249236234288304
-0.7973598098098097	-0.5253732792849944
-0.7945572972972972	-0.5252758057723607
-0.7917547847847847	-0.5243731463933207
-0.7889522722722722	-0.522553136165556
-0.7861497597597596	-0.5198693413682748
-0.7833472472472471	-0.516527816675586
-0.7805447347347346	-0.5128484898457355
-0.7777422222222221	-0.5092120521525575
-0.7749397097097096	-0.5060025733429085
-0.7721371971971971	-0.503553134050626
-0.7693346846846846	-0.5020987085824477
-0.7665321721721721	-0.5017390117523755
-0.7637296596596596	-0.5024145071571018
-0.760927147147147	-0.5039003402828464
-0.7581246346346345	-0.505823786427288
-0.755322122122122	-0.5077090963941678
-0.7525196096096095	-0.5090485940979715
-0.749717097097097	-0.5093913456932447
-0.7469145845845845	-0.5084330275880606
-0.744112072072072	-0.5060858807009008
-0.7413095595595595	-0.5025085149795409
-0.738507047047047	-0.4980828524658407
-0.7357045345345344	-0.4933383831940896
-0.7329020220220219	-0.48883869737115115
-0.7300995095095094	-0.48505731483346637
-0.7272969969969969	-0.4822748950012776
-0.7244944844844844	-0.4805256487826084
-0.7216919719719719	-0.47960779617935057
-0.7188894594594594	-0.47915479403255423
-0.7160869469469469	-0.478746316623633
-0.7132844344344343	-0.478026299514295
-0.7104819219219218	-0.4767936840500203
-0.7076794094094093	-0.4750405761193397
-0.7048768968968968	-0.47292955100288014
-0.7020743843843843	-0.4707212754787369
-0.6992718718718718	-0.46867905710824154
-0.6964693593593593	-0.4669832270687312
-0.6936668468468468	-0.4656833488015698
-0.6908643343343343	-0.464701890222173
-0.6880618218218217	-0.46388425009998113
-0.6852593093093092	-0.46307349331756587
-0.6824567967967967	-0.46217968289686917
-0.6796542842842842	-0.4612163296848911
-0.6768517717717717	-0.46028929984480693
-0.6740492592592592	-0.45954193260409326
-0.6712467467467467	-0.4590774360426817
-0.6684442342342342	-0.45888942604200267
-0.6656417217217216	-0.45882992266834555
-0.6628392092092091	-0.4586314264674697
-0.6600366966966966	-0.45798014153452693
-0.6572341841841841	-0.45661791098235127
-0.6544316716716716	-0.4544381261394993
-0.6516291591591591	-0.4515405641077167
-0.6488266466466466	-0.44822245506480274
-0.6460241341341341	-0.4449042174042914
-0.6432216216216216	-0.44201106975103166
-0.640419109109109	-0.4398481235349597
-0.6376165965965965	-0.43851052854889383
-0.634814084084084	-0.4378599045817405
-0.6320115715715715	-0.4375767294850983
-0.629209059059059	-0.43727269099364885
-0.6264065465465465	-0.436626032177984
-0.623604034034034	-0.4354940518869753
-0.6208015215215215	-0.43396359268835927
-0.617999009009009	-0.4323206942022798
-0.6151964964964964	-0.4309479579791998
-0.6123939839839839	-0.43018331184888536
-0.6095914714714714	-0.4301880702489447
-0.6067889589589589	-0.43087031974196044
-0.6039864464464464	-0.4318919878945361
-0.6011839339339339	-0.43276018214807943
-0.5983814214214214	-0.4329747903496167
-0.5955789089089089	-0.4321846463060701
-0.5927763963963963	-0.4303006374112829
-0.5899738838838838	-0.42752755690697986
-0.5871713713713713	-0.42430298711167613
-0.5843688588588588	-0.42116225494911164
-0.5815663463463463	-0.4185731905519072
-0.5787638338338338	-0.4167946610823424
-0.5759613213213213	-0.41580508567717367
-0.5731588088088088	-0.41532387326581843
-0.5703562962962963	-0.4149177278049898
-0.5675537837837837	-0.41415544711214014
-0.5647512712712712	-0.41275874061511075
-0.5619487587587587	-0.41069813886212836
-0.5591462462462462	-0.40820174147389765
-0.5563437337337337	-0.40567404990217837
-0.5535412212212212	-0.40355251329973096
-0.5507387087087087	-0.4021504606519216
-0.5479361961961962	-0.4015397565621376
-0.5451336836836836	-0.40151329658589774
-0.5423311711711711	-0.4016408601223217
-0.5395286586586586	-0.40140082782134345
-0.5367261461461461	-0.40034521051403515
-0.5339236336336336	-0.39824459654904343
-0.5311211211211211	-0.39516642710379535
-0.5283186086086086	-0.3914619515805936
-0.5255160960960961	-0.38766680271598986
-0.5227135835835836	-0.38434747863425156
-0.519911071071071	-0.38194221204223155
-0.5171085585585585	-0.3806447651345206
-0.514306046046046	-0.38036413703293626
-0.5115035335335335	-0.3807677077122662
-0.508701021021021	-0.3813887670503837
-0.5058985085085085	-0.3817605177483264
-0.503095995995996	-0.3815333620001108
-0.5002934834834833	-0.3805415986904902
-0.49749097097097084	-0.3788055690082546
-0.4946884584584583	-0.37647834432498706
-0.4918859459459458	-0.37376406625679004
-0.4890834334334333	-0.3708419878944928
-0.4862809209209208	-0.3678242813886884
-0.4834784084084083	-0.36475962598232675
-0.48067589589589577	-0.36167486412889405
-0.47787338338338325	-0.358631148364215
-0.47507087087087074	-0.35576493317275504
-0.47226835835835823	-0.3532901054099813
-0.4694658458458457	-0.35145322636309956
-0.4666633333333332	-0.3504533923150042
-0.4638608208208207	-0.3503542540221921
-0.4610583083083082	-0.35102210849144777
-0.4582557957957957	-0.35211795022346654
-0.45545328328328316	-0.3531546347956039
-0.45265077077077065	-0.35360842678718796
-0.44984825825825814	-0.3530546866977872
-0.4470457457457456	-0.35128715093122437
-0.4442432332332331	-0.34838299264480355
-0.4414407207207206	-0.3446910705426749
-0.4386382082082081	-0.34074373026826654
-0.4358356956956956	-0.3371158675754341
-0.43303318318318307	-0.33427119966018237
-0.43023067067067056	-0.3324396649749612
-0.42742815815815804	-0.3315604288215528
-0.42462564564564553	-0.3313052650317799
-0.421823133133133	-0.3311734488105406
-0.4190206206206205	-0.330629113007496
-0.416218108108108	-0.32924130708509414
-0.4134155955955955	-0.32678853902030874
-0.410613083083083	-0.3233021924049895
-0.40781057057057046	-0.3190423383941013
-0.40500805805805795	-0.3144188365846242
-0.40220554554554544	-0.30988437801190216
-0.39940303303303293	-0.3058306574184155
-0.3966005205205205	-0.302513790149441
-0.3937980080080079	-0.300023097884159
-0.3909954954954955	-0.29829306440109116
-0.3881929829829829	-0.2971463953345134
-0.3853904704704705	-0.29635007763879734
-0.38258795795795786	-0.2956671042957204
-0.37978544544544546	-0.29489263578677033
-0.37698293293293283	-0.2938716983743734
-0.37418042042042043	-0.29250262967923324
-0.3713779079079078	-0.29073391118264186
-0.3685753953953954	-0.28856110715913363
-0.3657728828828828	-0.2860265530291129
-0.3629703703703704	-0.2832195998594855
-0.36016785785785776	-0.28027214443669457
-0.35736534534534536	-0.2773444323161696
-0.35456283283283274	-0.27459971524550497
-0.35176032032032034	-0.2721717290792551
-0.3489578078078077	-0.2701337034565158
-0.3461552952952953	-0.2684794232995695
-0.3433527827827827	-0.2671245412432712
-0.3405502702702703	-0.2659303395215758
-0.33774775775775767	-0.2647444506423541
-0.33494524524524527	-0.26344648903630696
-0.33214273273273265	-0.2619837161375563
-0.32934022022022025	-0.26038412587735404
-0.3265377077077076	-0.2587412609626261
-0.323735195195195	-0.25717449166646433
-0.3209326826826826	-0.25577723224454346
-0.31813017017017	-0.2545705415700879
-0.3153276576576576	-0.25347883805756766
-0.31252514514514496	-0.2523380221657397
-0.30972263263263256	-0.25093605880136255
-0.30692012012011993	-0.24907528703278137
-0.30411760760760753	-0.24663793179815624
-0.3013150950950949	-0.24363413357624214
-0.2985125825825825	-0.2402161559117681
-0.2957100700700699	-0.2366520750850648
-0.2929075575575575	-0.23326430326254477
-0.29010504504504486	-0.23034906865195842
-0.28730253253253246	-0.22809916856980045
-0.28450002002001984	-0.22655200889688099
-0.28169750750750744	-0.22557818871322116
-0.2788949949949948	-0.2249146395258101
-0.2760924824824824	-0.22423384054100182
-0.2732899699699698	-0.22323047919543887
-0.2704874574574574	-0.2217019652908659
-0.26768494494494477	-0.21960078557360302
-0.26488243243243237	-0.21704431360411253
-0.26207991991991975	-0.2142792323192842
-0.25927740740740735	-0.2116100328320723
-0.2564748948948947	-0.20931082396792666
-0.2536723823823823	-0.20754434163119712
-0.2508698698698697	-0.20631036614497267
-0.2480673573573573	-0.20543816206862864
-0.24526484484484468	-0.204625984391049
-0.24246233233233228	-0.20351810774007928
-0.23965981981981965	-0.20179949144022707
-0.23685730730730725	-0.19928285547596636
-0.23405479479479463	-0.1959641800608813
-0.23125228228228223	-0.19203039238905856
-0.2284497697697696	-0.1878155050571626
-0.2256472572572572	-0.18371560086744843
-0.22284474474474458	-0.1800850540870616
-0.22004223223223218	-0.17714277992957778
-0.21723971971971956	-0.1749159256306111
-0.21443720720720716	-0.17323907169643682
-0.21163469469469454	-0.17181176735128711
-0.20883218218218214	-0.17030003837275898
-0.2060296696696695	-0.16845327299988289
-0.2032271571571571	-0.1662010956572315
-0.2004246446446445	-0.16369816691841943
-0.1976221321321321	-0.16129819469965995
-0.19481961961961947	-0.15945864862592718
-0.19201710710710707	-0.15859918786601457
-0.18921459459459444	-0.158953176871184
-0.18641208208208204	-0.16045740640823614
-0.18360956956956942	-0.1627175845111285
-0.18080705705705702	-0.1650675181442946
-0.1780045445445444	-0.1667132171924166
-0.175202032032032	-0.1669270476814007
-0.17239951951951937	-0.16523957312570237
-0.16959700700700697	-0.16157380176905695
-0.16679449449449435	-0.15628005782657173
-0.16399198198198195	-0.15005651575124884
-0.16118946946946933	-0.1437731745031997
-0.15838695695695693	-0.1382460558266585
-0.1555844444444443	-0.13402468637340426
-0.1527819319319319	-0.13125396344720963
-0.14997941941941928	-0.1296511872617433
-0.14717690690690688	-0.128605906246205
-0.14437439439439426	-0.12737395816278357
-0.14157188188188186	-0.1253086676523552
-0.13876936936936923	-0.12206044023234891
-0.13596685685685683	-0.11768489452443132
-0.1331643443443442	-0.11262682892593379
-0.1303618318318318	-0.10758466809017325
-0.1275593193193192	-0.1032962454064699
-0.12475680680680679	-0.10031073577299704
-0.12195429429429416	-0.09881584139166993
-0.11915178178178176	-0.09857258533787897
-0.11634926926926914	-0.09897742819522362
-0.11354675675675674	-0.09923295434797746
-0.11074424424424412	-0.09857590318752524
-0.10794173173173172	-0.09649472904568582
-0.1051392192192191	-0.09287302232706851
-0.10233670670670669	-0.08801838493881733
-0.09953419419419407	-0.08257121358830344
-0.09673168168168167	-0.07732336930512487
-0.09392916916916905	-0.07300204536101523
-0.09112665665665665	-0.07008191882874903
-0.08832414414414402	-0.06867721323961415
-0.08552163163163162	-0.06853897768554207
-0.082719119119119	-0.06915050334449308
-0.0799166066066066	-0.06988562358370415
-0.07711409409409398	-0.070179094310371
-0.07431158158158158	-0.0696592956314778
-0.07150906906906895	-0.0682096173394402
-0.06870655655655655	-0.06594988054816328
-0.06590404404404393	-0.06315439157744174
-0.06310153153153153	-0.06014065774461752
-0.06029901901901891	-0.057167515064479785
-0.057496506506506506	-0.05437309227612669
-0.054693993993993884	-0.051765694737928886
-0.05189148148148148	-0.049261059597557305
-0.04908896896896886	-0.046744441403625936
-0.04628645645645646	-0.04413036897951156
-0.04348394394394384	-0.041397713984011125
-0.040681431431431436	-0.038590176242216445
-0.037878918918918814	-0.03578711631390974
-0.03507640640640641	-0.03306108413968048
-0.03227389389389379	-0.030442314763830525
-0.02947138138138139	-0.02790589689436815
-0.026668868868868767	-0.02538658488914669
-0.023866356356356366	-0.02281391708722391
-0.021063843843843744	-0.020151455709670973
-0.018261331331331343	-0.0174220926278629
-0.01545881881881872	-0.014707147128712461
-0.01265630630630632	-0.012118035818733275
-0.009853793793793697	-0.009751140294020272
-0.007051281281281296	-0.007644308186264159
-0.004248768768768674	-0.005753907223119081
-0.001446256256256273	-0.0039640555643500885
0.0013562562562563496	-0.0021271805554620438
0.00415876876876875	-0.0001221361461462428
0.006961281281281373	0.0020921848331506288
0.009763793793793774	0.004449973659021916
0.012566306306306396	0.006792093814346339
0.015368818818818797	0.0089194262786942
0.01817133133133142	0.01066998326517328
0.02097384384384382	0.011993333933555311
0.023776356356356443	0.012994386950287928
0.026578868868868843	0.013927127283397206
0.029381381381381466	0.015135012176215365
0.03218389389389387	0.016953088498758442
0.03498640640640649	0.01960117864653564
0.03778891891891911	0.023102553297788694
0.04059143143143151	0.02725623641256894
0.043393943943944135	0.03167516650916763
0.046196456456456536	0.035881889580242854
0.04899896896896916	0.039434973815254695
0.05180148148148156	0.04204902789644745
0.05460399399399418	0.043672541776162616
0.05740650650650658	0.044500398974384694
0.060209019019019205	0.04491777457259205
0.0630115315315316	0.04539283416297067
0.06581404404404423	0.046350586449711684
0.06861655655655663	0.04806479872324043
0.07141906906906925	0.05059791056584109
0.07422158158158165	0.05380299249698842
0.07702409409409428	0.05738240564121121
0.07982660660660668	0.06098125909217238
0.0826291191191193	0.06428515957548399
0.0854316316316317	0.06709337196418826
0.08823414414414432	0.06934914221602209
0.09103665665665672	0.071124447132364
0.09383916916916935	0.0725713230917414
0.09664168168168175	0.07386124618748952
0.09944419419419437	0.07513506737499816
0.10224670670670677	0.07647906484192121
0.10504921921921939	0.07793084345635473
0.10785173173173179	0.07950670969497992
0.11065424424424442	0.08123423151796792
0.11345675675675682	0.08317266069971388
0.11625926926926944	0.08540981465047924
0.11906178178178184	0.08803439193487145
0.12186429429429446	0.09109347075179658
0.12466680680680686	0.09455200654100404
0.12746931931931949	0.0982718402713858
0.13027183183183189	0.10202176133238527
0.1330743443443445	0.10551967391393771
0.1358768568568569	0.10849664332124767
0.13867936936936953	0.11076454608816759
0.14148188188188193	0.11226703895288176
0.14428439439439456	0.11309827790651754
0.14708690690690696	0.11348360907536482
0.14988941941941958	0.11372797014904151
0.15269193193193198	0.11414714657195535
0.1554944444444446	0.11500132987010045
0.158296956956957	0.11644847392096441
0.16109946946946962	0.11852773614953932
0.16390198198198203	0.1211735211899669
0.16670449449449465	0.12425168941742858
0.16950700700700705	0.12760420048132415
0.17230951951951967	0.1310882020817401
0.17511203203203207	0.13459986348443298
0.1779145445445447	0.138080065490148
0.1807170570570571	0.1415056711966771
0.18351956956956972	0.14487414367881243
0.18632208208208212	0.14818958172225957
0.18912459459459474	0.15145520501446855
0.19192710710710714	0.15467262719586017
0.19472961961961976	0.15784415234028112
0.19753213213213217	0.16097267908712115
0.2003346446446448	0.16405532060295924
0.2031371571571572	0.16707084727850113
0.2059396696696698	0.16996569630937983
0.2087421821821822	0.17264634591451283
0.21154469469469483	0.17498563420229815
0.21434720720720724	0.17684669391135574
0.21714971971971986	0.17812167995478745
0.21995223223223226	0.17877568541874567
0.22275474474474488	0.1788818507303512
0.22555725725725728	0.17863372066190505
0.2283597697697699	0.1783259908530088
0.2311622822822823	0.1783037156662146
0.23396479479479493	0.17889013766922612
0.23676730730730733	0.18031122224938126
0.23956981981981995	0.1826378986351862
0.24237233233233235	0.1857635709419471
0.24517484484484497	0.18942534644783218
0.24797735735735738	0.19326520329753805
0.25077986986987	0.19691567444636265
0.2535823823823824	0.20008719484084503
0.256384894894895	0.20263344764584762
0.2591874074074074	0.20457722452098426
0.26198991991992004	0.20609067653804164
0.26479243243243245	0.2074369435266195
0.26759494494494507	0.20889103243943719
0.27039745745745747	0.2106632002693144
0.2731999699699701	0.21284644542897896
0.2760024824824825	0.21540167909964086
0.2788049949949951	0.21818234770970507
0.2816075075075075	0.2209884264742515
0.28441002002002014	0.22363143696291438
0.28721253253253254	0.22598987662913872
0.29001504504504516	0.22803865973667864
0.29281755755755756	0.22984529360235373
0.2956200700700702	0.23153649939685195
0.2984225825825826	0.23324829559964544
0.3012250950950952	0.23507730001145266
0.3040276076076076	0.23704981438914782
0.30683012012012023	0.23911869596625507
0.30963263263263263	0.2411883440199375
0.31243514514514525	0.24315852456663328
0.31523765765765766	0.2449713185387528
0.3180401701701703	0.2466442431733853
0.3208426826826827	0.24827692168380044
0.3236451951951953	0.2500271671575003
0.3264477077077077	0.2520623191712744
0.3292502202202203	0.2545000043382583
0.3320527327327327	0.2573565899438861
0.33485524524524535	0.26052017550284634
0.33765775775775775	0.26375840761587654
0.34046027027027037	0.26676162654907204
0.34326278278278277	0.26921171063829186
0.3460652952952954	0.27085940773319905
0.3488678078078078	0.27159008668758367
0.3516703203203204	0.27146048393158817
0.3544728328328328	0.2706963759949763
0.35727534534534544	0.26965110194059233
0.36007785785785784	0.2687347478828774
0.36288037037037046	0.26833096848810795
0.36568288288288286	0.2687210737938668
0.3684853953953955	0.27003265148022676
0.3712879079079079	0.2722234681325671
0.3740904204204205	0.27510257688975115
0.3768929329329329	0.27838179609574343
0.37969544544544553	0.28174416774838423
0.38249795795795793	0.28491307356362433
0.38530047047047056	0.28770676581286564
0.38810298298298296	0.29006752339421604
0.3909054954954956	0.29206109397758195
0.393708008008008	0.2938488537089444
0.3965105205205206	0.2956406853893244
0.3993130330330332	0.29763991803661827
0.4021155455455456	0.29999240269872596
0.40491805805805825	0.30275013422910135
0.40772057057057065	0.3058563885305441
0.4105230830830833	0.30915492829191654
0.4133255955955957	0.3124212219318989
0.4161281081081083	0.31540949078421343
0.4189306206206207	0.3179062939904208
0.4217331331331333	0.3197797300325669
0.4245356456456457	0.3210135422077236
0.42733815815815834	0.32171767779654115
0.43014067067067074	0.32211110258836395
0.43294318318318337	0.32247842194039866
0.43574569569569577	0.323108112534518
0.4385482082082084	0.32422551259994126
0.4413507207207208	0.3259366026954857
0.4441532332332334	0.32819778818744105
0.4469557457457458	0.33082190568150804
0.44975825825825844	0.3335221858706269
0.45256077077077084	0.33598575987291723
0.45536328328328346	0.3379591797773044
0.45816579579579586	0.3393231683202793
0.4609683083083085	0.3401345203219578
0.4637708208208209	0.340620333408995
0.4665733333333335	0.3411221912845442
0.4693758458458459	0.3420024143025219
0.47217835835835853	0.34353685433279646
0.47498087087087093	0.3458249366322885
0.47778338338338355	0.3487451969645993
0.48058589589589595	0.3519733231137454
0.4833884084084086	0.35506231627542856
0.486190920920921	0.35756564566147053
0.4889934334334336	0.3591698428294444
0.491795945945946	0.35979767111652267
0.4945984584584586	0.35964914863286035
0.497400970970971	0.3591642349797852
0.5002034834834836	0.35891351928595194
0.503005995995996	0.3594452021418496
0.5058085085085087	0.3611312368358265
0.5086110210210211	0.3640577770583455
0.5114135335335337	0.36799373023525817
0.5142160460460461	0.3724490939027689
0.5170185585585587	0.3768082226051261
0.5198210710710711	0.3805002634250011
0.5226235835835837	0.3831569311220305
0.5254260960960961	0.38471065910318347
0.5282286086086088	0.385403499980362
0.5310311211211212	0.3857039347105283
0.5338336336336338	0.38615684425244656
0.5366361461461462	0.3872125509593557
0.5394386586586588	0.3890874577466114
0.5422411711711712	0.39169912678649066
0.5450436836836838	0.3946955065009734
0.5478461961961962	0.3975686116009296
0.5506487087087089	0.3998165453836379
0.5534512212212213	0.4011027231233196
0.5562537337337339	0.40136232925656257
0.5590562462462463	0.4008230690202653
0.5618587587587589	0.3999347077735606
0.5646612712712713	0.39923091145049394
0.5674637837837839	0.39916817076640515
0.5702662962962963	0.39999328606602913
0.573068808808809	0.40168092978059194
0.5758713213213213	0.40395953699666265
0.578673833833834	0.4064148766936996
0.5814763463463464	0.40863560332454807
0.584278858858859	0.4103520379201455
0.5870813713713714	0.411522536062776
0.589883883883884	0.4123398701039246
0.5926863963963964	0.41315696213404784
0.595488908908909	0.41435806499115174
0.5982914214214214	0.4162192526493169
0.6010939339339341	0.41880507867406647
0.6038964464464465	0.4219356921215915
0.6066989589589589	0.4252349501962017
0.6095014714714717	0.42824318619558127
0.6123039839839841	0.4305572588051383
0.6151064964964965	0.4319522147675892
0.6179090090090089	0.43244586177867655
0.6207115215215218	0.4322871421163875
0.6235140340340342	0.4318746068189251
0.6263165465465466	0.43163388655049933
0.629119059059059	0.4318953420668121
0.6319215715715718	0.4328112075840694
0.6347240840840842	0.43433655296588675
0.6375265965965966	0.4362757588859049
0.640329109109109	0.43837387212698437
0.6431316216216219	0.44041783636316184
0.6459341341341343	0.4423109040671895
0.6487366466466467	0.4440947574421535
0.651539159159159	0.445913738812642
0.6543416716716719	0.4479369211895346
0.6571441841841843	0.4502689683435119
0.6599466966966967	0.45288454257830746
0.6627492092092091	0.4556122117129166
0.665551721721722	0.45817564169627956
0.6683542342342343	0.4602788658536691
0.6711567467467467	0.46170607329871266
0.6739592592592591	0.46240045413663866
0.676761771771772	0.46249327568703424
0.6795642842842844	0.46227123294355543
0.6823667967967968	0.46209133691419835
0.6851693093093092	0.46227079657736364
0.687971821821822	0.462988212264421
0.6907743343343344	0.4642288859947495
0.6935768468468468	0.46579240874247346
0.6963793593593592	0.46735996465275126
0.6991818718718721	0.4685990904001124
0.7019843843843845	0.46927160484177616
0.7047868968968969	0.46931002496941926
0.7075894094094093	0.4688389255066393
0.7103919219219221	0.4681363676115558
0.7131944344344345	0.46755022601558727
0.7159969469469469	0.4673982970591797
0.7187994594594593	0.4678848953395178
0.7216019719719722	0.4690593040000887
0.7244044844844846	0.47082586462687037
0.727206996996997	0.4729973653407525
0.7300095095095094	0.47536910476028593
0.7328120220220222	0.4777854255969735
0.7356145345345346	0.4801752695027352
0.738417047047047	0.48254634135057517
0.7412195595595594	0.48494382712787226
0.7440220720720723	0.48739324631022674
0.7468245845845847	0.48985298502116004
0.7496270970970971	0.49219823394685774
0.7524296096096099	0.49424588608504283
0.7552321221221223	0.49581388926063485
0.7580346346346347	0.4967944637313867
0.7608371471471471	0.49721367730205357
0.76363965965966	0.49725279857222904
0.7664421721721724	0.4972188437533279
0.7692446846846848	0.49746881769127393
0.7720471971971972	0.49830852098302003
0.77484970970971	0.4998968114842598
0.7776522222222224	0.5021863170760124
0.7804547347347348	0.504921533895712
0.7832572472472472	0.5076981183295638
0.7860597597597601	0.5100684241478308
0.7888622722722725	0.5116639014579396
0.7916647847847849	0.5122993941557479
0.7944672972972973	0.5120293256895299
0.7972698098098101	0.5111396053116438
0.8000723223223225	0.5100774695457901
0.8028748348348349	0.5093388013637412
0.8056773473473473	0.5093436925791119
0.8084798598598602	0.5103331565857794
0.8112823723723726	0.5123128446579852
0.814084884884885	0.515055961335267
0.8168873973973974	0.5181616236826678
0.8196899099099102	0.5211512563237116
0.8224924224224226	0.5235777358857094
0.825294934934935	0.52512134834022
0.8280974474474474	0.5256524477386667
0.8308999599599602	0.5252505670550391
0.8337024724724726	0.5241804808037913
0.836504984984985	0.5228345400723887
0.8393074974974974	0.5216557823358693
0.8421100100100103	0.521057526107001
0.8449125225225227	0.5213532016403384
0.8477150350350351	0.522706423199029
0.8505175475475475	0.5251070918552994
0.8533200600600603	0.5283754383584612
0.8561225725725727	0.5321925651316421
0.8589250850850851	0.5361530171822466
0.8617275975975975	0.5398319868868937
0.8645301101101104	0.5428570617175057
0.8673326226226228	0.5449725486914114
0.8701351351351352	0.5460842408271678
0.8729376476476476	0.5462748038613838
0.8757401601601604	0.5457849570821613
0.8785426726726728	0.544962624341752
0.8813451851851852	0.5441897033018128
0.8841476976976976	0.5438020201379099
0.8869502102102105	0.544020522473081
0.8897527227227229	0.5449097406235719
0.8925552352352353	0.5463732029971253
0.8953577477477477	0.5481863354658195
0.8981602602602605	0.5500578582431053
0.9009627727727729	0.5517034927838742
0.9037652852852853	0.5529129807282596
0.9065677977977977	0.5535938137575598
0.9093703103103106	0.5537819653162488
0.912172822822823	0.5536192709720315
0.9149753353353354	0.55330619505202
0.9177778478478478	0.5530449533505623
0.9205803603603606	0.5529896507407065
0.923382872872873	0.5532169383753145
0.9261853853853854	0.5537238204840222
0.9289878978978978	0.5544507999711463
0.9317904104104107	0.5553210527761505
0.9345929229229231	0.556281880352369
0.9373954354354355	0.557334451009253
0.9401979479479479	0.558541710087736
0.9430004604604607	0.5600110880921767
0.9458029729729731	0.5618563099008628
0.9486054854854855	0.5641490900743515
0.9514079979979979	0.5668750652539603
0.9542105105105108	0.5699080379240687
0.9570130230230232	0.573012531935813
0.9598155355355356	0.5758777466727193
0.962618048048048	0.5781778649464663
0.9654205605605608	0.5796462431907564
0.9682230730730732	0.5801461167524099
0.9710255855855856	0.5797194386779877
0.973828098098098	0.5785989093170023
0.9766306106106108	0.5771757537844273
0.9794331231231233	0.575925985348188
0.9822356356356357	0.5753085685699684
0.985038148148148	0.5756574685684654
0.9878406606606609	0.5770936072426205
0.9906431731731733	0.5794806224564091
0.9934456856856857	0.5824397990884064
0.9962481981981981	0.5854260406373366
0.9990507107107109	0.5878512516748193
1.0018532232232233	0.589227928638524
1.0046557357357357	0.5892980057845385
1.0074582482482481	0.5881128219771816
1.010260760760761	0.5860401172819206
1.0130632732732734	0.5836913542224587
1.0158657857857858	0.581783231749813
1.0186682982982982	0.5809655709873476
1.021470810810811	0.5816585315740886
1.0242733233233234	0.5839418410818201
1.0270758358358358	0.5875267826243962
1.0298783483483482	0.5918207904559682
1.032680860860861	0.5960700779311147
1.0354833733733735	0.5995444758024246
1.0382858858858859	0.6017166691898166
1.0410883983983983	0.6023889174970585
1.0438909109109111	0.6017341461237841
1.0466934234234235	0.6002413176044322
1.049495935935936	0.5985808159384293
1.0522984484484483	0.5974269368378672
1.0551009609609612	0.5972854622190988
1.0579034734734736	0.5983717467591574
1.060705985985986	0.6005697032515533
1.0635084984984984	0.603479080545928
1.0663110110110112	0.6065342191616325
1.0691135235235236	0.609158940276427
1.071916036036036	0.6109143832295844
1.0747185485485484	0.6116011590942985
1.0775210610610613	0.6112921595793616
1.0803235735735737	0.6102928577147541
1.083126086086086	0.6090457570512289
1.0859285985985985	0.608009206528545
1.0887311111111113	0.6075447635371634
1.0915336236236237	0.6078414057614959
1.0943361361361361	0.6088918213068503
1.0971386486486485	0.6105202557072084
1.0999411611611614	0.6124477784623445
1.1027436736736738	0.6143729706753842
1.1055461861861862	0.6160453783860866
1.1083486986986986	0.617314719706434
1.1111512112112114	0.6181481154979431
1.1139537237237238	0.6186172046951488
1.1167562362362362	0.6188640807493162
1.119558748748749	0.6190580576927924
1.1223612612612615	0.619354445292156
1.1251637737737739	0.6198631249967987
1.1279662862862863	0.6206306095422354
1.130768798798799	0.6216359656569588
1.1335713113113115	0.6227991533019114
1.136373823823824	0.6239997138228885
1.1391763363363363	0.6251034601752593
1.1419788488488491	0.6259940324121862
1.1447813613613615	0.6266045951059047
1.147583873873874	0.6269430981295315
1.1503863863863864	0.6271035531723519
1.1531888988988992	0.6272569268340077
1.1559914114114116	0.6276191466092799
1.158793923923924	0.6283998876016004
1.1615964364364364	0.6297426157756059
1.1643989489489492	0.6316714461392648
1.1672014614614616	0.6340614814012645
1.170003973973974	0.636645211033392
1.1728064864864864	0.6390587310383963
1.1756089989989993	0.6409202052894418
1.1784115115115117	0.6419225247441592
1.181214024024024	0.6419160318050144
1.1840165365365365	0.6409578530149072
1.1868190490490493	0.6393121783679894
1.1896215615615617	0.6373987844123677
1.1924240740740741	0.6357014708350096
1.1952265865865865	0.6346594858635409
1.1980290990990994	0.6345698778377923
1.2008316116116118	0.6355254665648006
1.2036341241241242	0.6374027880910734
1.2064366366366366	0.6399002032142089
1.2092391491491494	0.6426128264535649
1.2120416616616618	0.6451221701591641
1.2148441741741742	0.6470768569190387
1.2176466866866866	0.6482464015228551
1.2204491991991995	0.648540475965844
1.2232517117117119	0.6479973519255295
1.2260542242242243	0.6467534286081557
1.2288567367367367	0.6450083378053332
1.2316592492492495	0.6429967702044604
1.234461761761762	0.6409708781225815
1.2372642742742743	0.6391893334054596
1.2400667867867867	0.6379043884046203
1.2428692992992996	0.6373387989983279
1.245671811811812	0.6376501712617694
1.2484743243243244	0.638888846949304
1.2512768368368368	0.6409630784510324
1.2540793493493496	0.6436282296817736
1.256881861861862	0.6465129092992487
1.2596843743743744	0.6491847018530722
1.2624868868868868	0.6512445590089567
1.2652893993993997	0.652426696678589
1.268091911911912	0.6526748085495159
1.2708944244244245	0.6521685929949702
1.2736969369369369	0.6512870073971619
1.2764994494494497	0.6505130270700552
1.279301961961962	0.6503033286533079
1.2821044744744745	0.6509590128905347
1.284906986986987	0.6525355723544033
1.2877094994994998	0.6548204119640593
1.2905120120120122	0.6573868882589808
1.2933145245245246	0.6597108531985604
1.296117037037037	0.6613163258096044
1.2989195495495498	0.6619075018969999
1.3017220620620622	0.6614481130152182
1.3045245745745746	0.6601651875999601
1.307327087087087	0.6584775625328062
1.3101295995995998	0.6568726183485845
1.3129321121121122	0.6557702268417855
1.3157346246246246	0.6554158157223354
1.318537137137137	0.6558339032618766
1.32133964964965	0.6568530004630504
1.3241421621621623	0.6581892426618026
1.3269446746746747	0.6595573093196282
1.329747187187187	0.6607693122837184
1.3325496996997	0.661787880070231
1.3353522122122123	0.6627166169010761
1.3381547247247247	0.6637336152692609
1.3409572372372371	0.6649940414951673
1.34375974974975	0.6665390360851726
1.3465622622622624	0.6682464121144875
1.3493647747747748	0.6698444305934936
1.3521672872872872	0.6709880350765172
1.3549697997998	0.6713747134180221
1.3577723123123124	0.670862147105176
1.3605748248248248	0.6695471672137352
1.3633773373373372	0.6677763371647772
1.36617984984985	0.6660793667234953
1.3689823623623625	0.6650408509820827
1.3717848748748749	0.6651457272524586
1.3745873873873873	0.6666429849785962
1.3773898998999001	0.6694676559722296
1.3801924124124125	0.6732444183284251
1.382994924924925	0.6773725426866729
1.3857974374374373	0.681168718714124
1.3885999499499502	0.6840285235173827
1.3914024624624626	0.6855634142388914
1.394204974974975	0.6856787972903418
1.3970074874874874	0.6845767348578743
1.39981	0.682688317019145
1.39991	0.6820754371413896
1.3971074774774772	0.682492412712296
1.3943049549549547	0.6826059254186867
1.391502432432432	0.6824646589441741
1.3886999099099095	0.6822012071282758
1.385897387387387	0.681966599167615
1.3830948648648644	0.681863805567961
1.3802923423423419	0.6819038898001258
1.3774898198198193	0.6819993608460063
1.3746872972972968	0.6819953779531593
1.3718847747747747	0.6817258279889795
1.369082252252252	0.6810728096006375
1.3662797297297296	0.6800076458943
1.363477207207207	0.6785991588172892
1.3606746846846844	0.6769875953825414
1.3578721621621619	0.6753355074070613
1.3550696396396393	0.6737752243762978
1.3522671171171168	0.6723732429507132
1.3494645945945942	0.6711246937057732
1.3466620720720717	0.6699788043254734
1.3438595495495491	0.6688836631744499
1.3410570270270266	0.6678304864212531
1.338254504504504	0.6668772405449028
1.335451981981982	0.6661392075234615
1.3326494594594593	0.6657471594520668
1.3298469369369368	0.66578737053454
1.3270444144144142	0.666246523203475
1.3242418918918917	0.6669850322407622
1.3214393693693691	0.6677537690788661
1.3186368468468466	0.6682542890484996
1.315834324324324	0.6682265679535867
1.3130318018018015	0.6675367304399498
1.310229279279279	0.666234692435057
1.3074267567567563	0.664559422155624
1.3046242342342338	0.6628854385208527
1.3018217117117112	0.6616230957542321
1.2990191891891887	0.6611008425859196
1.2962166666666666	0.6614646557200473
1.293414144144144	0.6626257048612296
1.2906116216216215	0.664273185445205
1.287809099099099	0.665949649896295
1.2850065765765764	0.6671673791428032
1.2822040540540538	0.6675323503371233
1.2794015315315312	0.6668408581543485
1.2765990090090087	0.6651230366594938
1.2737964864864861	0.662624144471704
1.2709939639639636	0.6597329789220426
1.268191441441441	0.6568812755182759
1.2653889189189185	0.654444135053467
1.262586396396396	0.6526680609111806
1.2597838738738734	0.6516419752746595
1.2569813513513513	0.6513119077634152
1.2541788288288287	0.6515270001919896
1.2513763063063061	0.6520971419244799
1.2485737837837836	0.6528427150788788
1.245771261261261	0.6536236071632756
1.2429687387387385	0.6543446754232196
1.240166216216216	0.6549441818338103
1.2373636936936934	0.655376979853053
1.2345611711711708	0.6556038934048166
1.2317586486486483	0.6555935333811727
1.2289561261261257	0.6553353255725829
1.2261536036036031	0.6548560736081919
1.2233510810810806	0.6542296455216342
1.2205485585585585	0.65357142193541
1.217746036036036	0.6530150735225986
1.2149435135135134	0.6526765988398335
1.2121409909909908	0.6526163736550556
1.2093384684684683	0.6528119125789963
1.2065359459459457	0.6531513341132424
1.2037334234234232	0.6534511611552947
1.2009309009009006	0.6534944445493844
1.198128378378378	0.6530790316024441
1.1953258558558555	0.652063206289592
1.192523333333333	0.650397555857214
1.1897208108108104	0.6481368148301447
1.1869182882882878	0.6454315150574053
1.1841157657657653	0.6425042164384439
1.1813132432432432	0.6396173223081465
1.1785107207207206	0.6370387447834706
1.175708198198198	0.6350090717627515
1.1729056756756755	0.6337112549127107
1.170103153153153	0.6332428864333869
1.1673006306306304	0.6335925482359896
1.1644981081081078	0.6346247662453934
1.1616955855855853	0.6360808767186843
1.1588930630630627	0.6376033625243369
1.1560905405405402	0.6387874517634361
1.1532880180180176	0.6392561428280611
1.150485495495495	0.6387454048184216
1.1476829729729725	0.6371785617032469
1.14488045045045	0.6347064299291375
1.1420779279279278	0.6316949530568783
1.1392754054054053	0.6286546845284923
1.1364728828828827	0.6261234856675049
1.1336703603603602	0.6245300570756517
1.1308678378378376	0.6240756929018265
1.128065315315315	0.6246706915462307
1.1252627927927925	0.6259490980578453
1.12246027027027	0.627363734967635
1.1196577477477474	0.6283389842455851
1.1168552252252248	0.6284392358416592
1.1140527027027023	0.6275030818027975
1.1112501801801797	0.6257006504348369
1.1084476576576572	0.623492659957579
1.105645135135135	0.6214989282267877
1.1028426126126125	0.6203123635046196
1.10004009009009	0.6203128472676886
1.0972375675675674	0.6215376299839936
1.0944350450450449	0.6236495510801722
1.0916325225225223	0.6260157801060833
1.0888299999999997	0.6278764534486958
1.0860274774774772	0.6285548768608733
1.0832249549549546	0.627647651496678
1.080422432432432	0.6251385283464619
1.0776199099099095	0.6214024968700382
1.074817387387387	0.6170996029304785
1.0720148648648644	0.6129910302382245
1.0692123423423419	0.6097328129514331
1.0664098198198197	0.6077081714342147
1.0636072972972972	0.6069463432853657
1.0608047747747746	0.6071482952405629
1.058002252252252	0.6078066771723674
1.0551997297297295	0.6083792209688286
1.052397207207207	0.6084601338677533
1.0495946846846844	0.6078970507593068
1.0467921621621619	0.6068202642946914
1.0439896396396393	0.605579669674543
1.0411871171171168	0.6046137715170805
1.0383845945945942	0.6042951208669852
1.0355820720720716	0.6048017785521373
1.032779549549549	0.6060538770598316
1.0299770270270265	0.6077321606035886
1.0271745045045044	0.6093691151837771
1.0243719819819819	0.6104814559745021
1.0215694594594593	0.6107019447155773
1.0187669369369368	0.609871483774926
1.0159644144144142	0.6080673280975011
1.0131618918918917	0.605564523062033
1.010359369369369	0.6027480965094223
1.0075568468468465	0.6000066781263784
1.004754324324324	0.5976405019813875
1.0019518018018014	0.5958084057311939
0.9991492792792789	0.5945231810777954
0.9963467567567563	0.593688140852985
0.9935442342342338	0.5931556531081805
0.9907417117117117	0.5927842800476699
0.9879391891891891	0.5924756098116055
0.9851366666666665	0.5921824120727652
0.982334144144144	0.5918919722690564
0.9795316216216214	0.591597710392747
0.9767290990990989	0.5912752568828125
0.9739265765765763	0.5908753460874773
0.9711240540540538	0.5903371368228354
0.9683215315315312	0.589615613194002
0.9655190090090087	0.588709625724494
0.9627164864864861	0.587675774963998
0.9599139639639636	0.5866183386548529
0.957111441441441	0.5856549598491987
0.9543089189189184	0.5848682369739129
0.9515063963963963	0.584260636144428
0.9487038738738738	0.5837312753890556
0.9459013513513512	0.5830872680149393
0.9430988288288287	0.5820911369079294
0.9402963063063061	0.5805329949644317
0.9374937837837836	0.5783061636725457
0.934691261261261	0.5754613557668062
0.9318887387387385	0.5722191270377528
0.9290862162162159	0.5689319963012802
0.9262836936936933	0.566003021362624
0.9234811711711708	0.5637819186650855
0.9206786486486482	0.5624683844668925
0.9178761261261257	0.5620521064849566
0.9150736036036036	0.5623096661450916
0.912271081081081	0.5628625614252337
0.9094685585585585	0.5632825082055302
0.9066660360360359	0.5632153806101514
0.9038635135135134	0.5624881971454154
0.9010609909909908	0.561166825653666
0.8982584684684682	0.5595449947497422
0.8954559459459457	0.5580643438454792
0.8926534234234231	0.5571852827692834
0.8898509009009006	0.5572436107235483
0.887048378378378	0.5583336297455854
0.8842458558558555	0.5602528890845718
0.8814433333333329	0.562527891725922
0.8786408108108104	0.5645181775701673
0.8758382882882882	0.5655741095582234
0.8730357657657657	0.5652076049050299
0.8702332432432431	0.5632296708444855
0.8674307207207206	0.5598157932541366
0.864628198198198	0.5554784269080681
0.8618256756756755	0.5509503842665894
0.8590231531531529	0.5470072444327949
0.8562206306306304	0.5442742882257182
0.8534181081081078	0.5430689062470078
0.8506155855855853	0.5433210803977987
0.8478130630630627	0.5445943335598813
0.8450105405405401	0.5462027557436937
0.8422080180180176	0.5473936013546996
0.839405495495495	0.5475467620061211
0.8366029729729729	0.5463373599476
0.8338004504504504	0.5438174188246523
0.8309979279279278	0.5403945708519193
0.8281954054054053	0.5367140614620947
0.8253928828828827	0.5334770453313938
0.8225903603603602	0.5312457983930312
0.8197878378378376	0.5302899664778025
0.816985315315315	0.5305162819733239
0.8141827927927925	0.5315005848322665
0.8113802702702699	0.5326121827728791
0.8085777477477474	0.5331947766433722
0.8057752252252248	0.5327526845707933
0.8029727027027023	0.5310902434471949
0.8001701801801802	0.5283661207284525
0.7973676576576576	0.5250486689363227
0.794565135135135	0.5217862629163998
0.7917626126126125	0.5192297982648357
0.7889600900900899	0.5178567294358296
0.7861575675675674	0.5178440834605066
0.7833550450450448	0.5190228702064033
0.7805525225225223	0.5209230095954345
0.7777499999999997	0.5228932607709926
0.7749474774774772	0.5242616422454999
0.7721449549549546	0.5244934227238531
0.769342432432432	0.5233075229258712
0.7665399099099095	0.5207260745396709
0.763737387387387	0.5170511660904508
0.7609348648648648	0.512781597681831
0.7581323423423423	0.5084956470843465
0.7553298198198197	0.5047305094597122
0.7525272972972972	0.5018851506649833
0.7497247747747746	0.5001632696311848
0.7469222522522521	0.4995607831097425
0.7441197297297295	0.49989160235647967
0.741317207207207	0.5008390828294955
0.7385146846846844	0.5020190942012918
0.7357121621621618	0.5030430668571784
0.7329096396396393	0.5035734497514914
0.7301071171171167	0.5033675789810639
0.7273045945945942	0.5023077263670539
0.7245020720720716	0.5004151236027301
0.7216995495495495	0.4978452216114399
0.718897027027027	0.494861948054208
0.7160945045045044	0.4917913925744801
0.7132919819819818	0.48896013943042227
0.7104894594594593	0.48662901013725446
0.7076869369369367	0.48493702473953976
0.7048844144144142	0.4838707202371931
0.7020818918918916	0.4832694014512597
0.6992793693693691	0.4828680007176284
0.6964768468468465	0.4823683371193294
0.693674324324324	0.48152017258751134
0.6908718018018014	0.4801889879050592
0.6880692792792789	0.47838993214839887
0.6852667567567567	0.47627676944373226
0.6824642342342342	0.4740882855540261
0.6796617117117116	0.47206825885317666
0.6768591891891891	0.47038416845893016
0.6740566666666665	0.4690710057520354
0.671254144144144	0.46801908314911006
0.6684516216216214	0.4670107294643474
0.6656490990990989	0.4657946877359709
0.6628465765765763	0.46417423978290157
0.6600440540540538	0.4620799945607785
0.6572415315315312	0.45960282563392435
0.6544390090090086	0.45697531590584195
0.6516364864864861	0.45450706766004956
0.6488339639639635	0.4524946512847863
0.6460314414414414	0.45113551027371096
0.6432289189189189	0.4504737944476823
0.6404263963963963	0.4503952043593036
0.6376238738738738	0.45067115814366
0.6348213513513512	0.45103570216644634
0.6320188288288286	0.4512674744316671
0.6292163063063061	0.4512476604305279
0.6264137837837835	0.45097386066011846
0.623611261261261	0.4505260804673656
0.6208087387387384	0.44999896551101026
0.6180062162162159	0.44942753860375373
0.6152036936936933	0.4487371726825942
0.6124011711711708	0.44774077350477864
0.6095986486486482	0.44618949758334964
0.6067961261261261	0.4438633828765039
0.6039936036036035	0.44067199035302634
0.601191081081081	0.43672850997185625
0.5983885585585584	0.4323666345396822
0.5955860360360359	0.4280865092482387
0.5927835135135133	0.4244389994226211
0.5899809909909908	0.42187892472587335
0.5871784684684682	0.4206305389200806
0.5843759459459457	0.42060779462584996
0.5815734234234231	0.42141748059859524
0.5787709009009008	0.42244928709549984
0.5759683783783782	0.4230305930109932
0.5731658558558557	0.42260351182704525
0.5703633333333331	0.42087395382866477
0.5675608108108106	0.4178897716463953
0.564758288288288	0.4140253508770501
0.5619557657657654	0.40987712766763107
0.5591532432432431	0.4061002029482739
0.5563507207207206	0.4032327333687165
0.553548198198198	0.4015572948370125
0.5507456756756755	0.4010364937039966
0.5479431531531529	0.40133770976854355
0.5451406306306303	0.4019360139067218
0.5423381081081078	0.40226280977020124
0.5395355855855855	0.4018567447153995
0.5367330630630629	0.4004755871146913
0.5339305405405403	0.3981416258363686
0.5311280180180178	0.39511382820492824
0.5283254954954952	0.3918008971543999
0.5255229729729727	0.3886443392506328
0.5227204504504503	0.38600584562178053
0.5199179279279278	0.384088162323543
0.5171154054054052	0.38290583221497654
0.5143128828828827	0.3823064208650316
0.5115103603603601	0.3820291444158188
0.5087078378378376	0.38177996140524395
0.505905315315315	0.3813015984042703
0.5031027927927927	0.38042257542384145
0.5003002702702701	0.37907820380123414
0.4974977477477476	0.37730529989142425
0.494695225225225	0.3752182557878398
0.49189270270270247	0.37297596881619605
0.4890901801801799	0.3707475312935954
0.48628765765765736	0.36868131946100974
0.483485135135135	0.36687927140326404
0.48068261261261247	0.3653771023546303
0.4778800900900899	0.3641321041342126
0.47507756756756736	0.36302190571969534
0.4722750450450448	0.36185838330642073
0.46947252252252225	0.36041931429577223
0.4666699999999997	0.3584959735672767
0.46386747747747736	0.35594874134273435
0.4610649549549548	0.35275720378817044
0.45826243243243225	0.34904882422995487
0.4554599099099097	0.3450929555550831
0.45265738738738714	0.3412549920242538
0.4498548648648646	0.3379170105679751
0.44705234234234204	0.33538285644614063
0.4442498198198197	0.33379323430816854
0.44144729729729715	0.33307676553737753
0.4386447747747746	0.3329550688746046
0.43584225225225204	0.3330053534358587
0.4330397297297295	0.33276686428675384
0.43023720720720693	0.3318631343208739
0.4274346846846844	0.33010525852343303
0.42463216216216204	0.3275450580086563
0.4218296396396395	0.32446056499188847
0.41902711711711693	0.3212759959661775
0.4162245945945944	0.3184383351294755
0.4134220720720718	0.3162865031583425
0.41061954954954927	0.31495220807590124
0.40781702702702693	0.31432261190780275
0.4050145045045044	0.3140763864293764
0.4022119819819818	0.3137822193819193
0.39940945945945927	0.31302943028888086
0.3966069369369367	0.3115502816641117
0.39380441441441416	0.3092961656353167
0.3910018918918916	0.3064444248234073
0.3881993693693693	0.303334577356153
0.3853968468468467	0.3003551577807174
0.38259432432432416	0.29781805064705613
0.3797918018018016	0.29586100728023945
0.37698927927927905	0.29440972674239474
0.3741867567567565	0.2932114221570138
0.37138423423423395	0.2919284605003386
0.3685817117117116	0.2902610125789803
0.36577918918918906	0.288058059381903
0.3629766666666665	0.285379696606308
0.36017414414414395	0.28248931224922225
0.3573716216216214	0.27977683418319843
0.35456909909909884	0.27763655284761724
0.3517665765765763	0.2763378379039404
0.34896405405405395	0.27592965470509434
0.3461615315315314	0.2762093781953957
0.34335900900900884	0.2767664072181976
0.3405564864864863	0.27708794074800797
0.33775396396396373	0.2766953423969033
0.3349514414414412	0.27527067463857835
0.3321489189189186	0.2727367801163318
0.3293463963963963	0.26926919713076325
0.32654387387387374	0.2652392131406839
0.3237413513513512	0.2611077112378984
0.3209388288288286	0.25730285076434833
0.31813630630630607	0.25411723085702137
0.3153337837837835	0.25165181423765987
0.31253126126126096	0.24981784840968008
0.30972873873873863	0.2483898787449443
0.3069262162162161	0.2470885793421424
0.3041236936936935	0.2456657658438171
0.30132117117117097	0.24396688705188108
0.2985186486486484	0.24195662746879493
0.29571612612612586	0.23970678648253815
0.2929136036036035	0.2373574308588949
0.29011108108108097	0.23506861266113308
0.2873085585585584	0.23297922125625609
0.28450603603603586	0.23118302133302246
0.2817035135135133	0.2297228994218373
0.27890099099099075	0.22859674642936995
0.2760984684684682	0.2277652770033775
0.27329594594594586	0.22715437971408114
0.2704934234234233	0.22665085587270062
0.26769090090090075	0.2260974347304251
0.2648883783783782	0.22529714415718352
0.26208585585585564	0.2240360013160439
0.2592833333333331	0.22212635187662402
0.25648081081081053	0.21946330346263926
0.2536782882882882	0.21607756764718877
0.25087576576576565	0.21216385261550014
0.2480732432432431	0.20806744437789032
0.24527072072072054	0.20422273990175183
0.24246819819819798	0.20105318907374953
0.23966567567567543	0.1988571445926688
0.23686315315315287	0.19771289083281796
0.23406063063063054	0.1974346599704089
0.23125810810810798	0.197599045125248
0.22845558558558543	0.1976409919893346
0.22565306306306288	0.19699661721209988
0.22285054054054032	0.19525368635844878
0.22004801801801777	0.19226557066200592
0.2172454954954952	0.18819331665294511
0.21444297297297288	0.18346103552792029
0.21164045045045032	0.17863603979891457
0.20883792792792777	0.17426874040771537
0.20603540540540521	0.1707405050284217
0.20323288288288266	0.16816585019184405
0.2004303603603601	0.1663786807190839
0.19762783783783777	0.165005874767913
0.19482531531531522	0.1636037488686355
0.19202279279279266	0.1618128434278434
0.1892202702702701	0.15948068651372355
0.18641774774774755	0.15671273561157995
0.183615225225225	0.15383521332741357
0.18081270270270244	0.15128238373278693
0.1780101801801801	0.14944550353993258
0.17520765765765756	0.14853311048197362
0.172405135135135	0.14848841681016411
0.16960261261261245	0.14899071129836836
0.1668000900900899	0.14954015353583722
0.16399756756756734	0.14959832352890728
0.16119504504504478	0.148739283675343
0.15839252252252245	0.14676340990022882
0.1555899999999999	0.14373943664543054
0.15278747747747734	0.1399643676071571
0.14998495495495479	0.1358578478485321
0.14718243243243223	0.1318282247019521
0.14437990990990968	0.12815510688977277
0.14157738738738712	0.12492558547421655
0.1387748648648648	0.12204144674759188
0.13597234234234223	0.11928980328117175
0.13316981981981968	0.11644826407180844
0.13036729729729712	0.11338526000861203
0.12756477477477457	0.11011971300372843
0.12476225225225201	0.10682018564822018
0.12195972972972946	0.10374599927613751
0.11915720720720713	0.1011535008009499
0.11635468468468457	0.0992024248163464
0.11355216216216202	0.09789621265161717
0.11074963963963946	0.09707695603028955
0.10794711711711691	0.09647538113217619
0.10514459459459435	0.09579645270596887
0.1023420720720718	0.0948089263234893
0.09953954954954947	0.09340679405415692
0.09673702702702691	0.09162194559187584
0.09393450450450436	0.08958609753662364
0.0911319819819818	0.08745908119787912
0.08832945945945925	0.08535284039262547
0.08552693693693669	0.08328145917054078
0.08272441441441436	0.08115692233377034
0.0799218918918918	0.07883214354203144
0.07711936936936925	0.07617395126898621
0.0743168468468467	0.07313637667373846
0.07151432432432414	0.06980354695747877
0.06871180180180159	0.06638237458693028
0.06590927927927903	0.06314418841632383
0.0631067567567567	0.060334494181601736
0.060304234234234144	0.058083602445401616
0.05750171171171159	0.05635254979071673
0.054699189189189035	0.054937443450233756
0.05189666666666648	0.053534746571560224
0.049094144144143925	0.0518473405704664
0.04629162162162137	0.04969474499483266
0.04348909909909904	0.047086990348047336
0.04068657657657648	0.04423235653062517
0.03788405405405393	0.041471342234414524
0.035081531531531374	0.03915540978760333
0.03227900900900882	0.037510101514294666
0.029476486486486264	0.036530336969355384
0.02667396396396371	0.035947576766683156
0.023871441441441377	0.03528615601085705
0.021068918918918822	0.03399655475755439
0.018266396396396267	0.03162650955741003
0.015463873873873712	0.02797591979722304
0.012661351351351158	0.023183948093879275
0.009858828828828603	0.01771632916567885
0.007056306306306048	0.01225170720702827
0.004253783783783716	0.007497986833964479
0.0014512612612611608	0.003992744689046618
-0.001351261261261394	0.0019480759239274281
-0.004153783783783949	0.0011875821810639065
-0.006956306306306503	0.001195426251109119
-0.009758828828829058	0.0012632465383788372
-0.012561351351351613	0.0006910282547645252
-0.015363873873873946	-0.0010179249782260313
-0.0181663963963965	-0.004025142007190813
-0.020968918918919055	-0.008125372054811453
-0.02377144144144161	-0.012821344561405906
-0.026573963963964164	-0.017479052493685976
-0.02937648648648672	-0.02151463148563476
-0.03217900900900905	-0.024556536605470525
-0.03498153153153161	-0.026536710982671102
-0.03778405405405416	-0.02768797596157621
-0.040586576576576716	-0.02845409272073221
-0.04338909909909927	-0.029344613456551927
-0.046191621621621826	-0.03078110986189525
-0.04899414414414438	-0.032980890484887865
-0.05179666666666671	-0.03590999041525425
-0.05459918918918927	-0.039314323728266154
-0.05740171171171182	-0.04281398106793469
-0.06020423423423438	-0.046028034438887894
-0.06300675675675693	-0.04869068923380224
-0.06580927927927949	-0.05072523451718916
-0.06861180180180204	-0.05225725506088319
-0.07141432432432437	-0.05356767199589646
-0.07421684684684693	-0.05500336176114426
-0.07701936936936948	-0.0568735564278042
-0.07982189189189204	-0.05936166737186979
-0.0826244144144146	-0.06247522244592085
-0.08542693693693715	-0.06604423676731927
-0.0882294594594597	-0.06976466485206548
-0.09103198198198204	-0.07327248768474415
-0.09383450450450459	-0.07622802886925034
-0.09663702702702714	-0.07839000034125221
-0.0994395495495497	-0.07966359728093789
-0.10224207207207225	-0.08011467083466059
-0.10504459459459481	-0.07995030221309843
-0.10784711711711736	-0.0794730667495154
-0.1106496396396397	-0.07902074617024044
-0.11345216216216225	-0.07890483627084519
-0.1162546846846848	-0.07936010454564987
-0.11905720720720736	-0.08051420871262965
-0.12185972972972992	-0.08238168135992038
-0.12466225225225247	-0.08488121686029243
-0.12746477477477502	-0.08787009407307989
-0.13026729729729736	-0.09118577273450879
-0.1330698198198199	-0.0946832096905974
-0.13587234234234247	-0.09825790888055347
-0.13867486486486502	-0.10184911727299434
-0.14147738738738758	-0.10542397483765822
-0.14427990990991013	-0.10895005172083644
-0.14708243243243246	-0.11236838272491276
-0.14988495495495502	-0.11557995482284242
-0.15268747747747757	-0.1184547820577953
-0.15549000000000013	-0.12086493006160781
-0.15829252252252268	-0.1227334004368553
-0.16109504504504524	-0.1240828872917765
-0.1638975675675678	-0.12506521822517977
-0.16670009009009013	-0.12595566605795694
-0.16950261261261268	-0.12710600433404018
-0.17230513513513523	-0.12886359106205525
-0.1751076576576578	-0.13147663396566972
-0.17791018018018034	-0.13501351152424246
-0.1807127027027029	-0.13932327075730533
-0.18351522522522545	-0.14405447264763183
-0.1863177477477478	-0.14873281314002257
-0.18912027027027034	-0.15287939611333623
-0.1919227927927929	-0.15613722906571792
-0.19472531531531545	-0.15836856407076821
-0.197527837837838	-0.15969244750187822
-0.20033036036036056	-0.1604488264086108
-0.20313288288288311	-0.16109781430409215
-0.20593540540540545	-0.16208323064644947
-0.208737927927928	-0.1637015145159771
-0.21154045045045056	-0.16601633122184656
-0.2143429729729731	-0.16884547862410082
-0.21714549549549567	-0.17182418337333089
-0.21994801801801822	-0.17452471880014392
-0.22275054054054078	-0.17659434864294765
-0.2255530630630631	-0.17786785307817948
-0.22835558558558566	-0.17841930966384767
-0.23115810810810822	-0.1785376707020293
-0.23396063063063077	-0.1786354525029349
-0.23676315315315333	-0.17912132584627755
-0.23956567567567588	-0.18027847444632356
-0.24236819819819821	-0.18218768891471565
-0.24517072072072077	-0.1847184349850408
-0.24797324324324332	-0.18758804398337048
-0.2507757657657659	-0.1904666156032762
-0.25357828828828843	-0.19309079827240688
-0.256380810810811	-0.19534802146360952
-0.25918333333333354	-0.19730421728683056
-0.2619858558558559	-0.19916831518800937
-0.26478837837837843	-0.20120861738429152
-0.267590900900901	-0.20365198328720419
-0.27039342342342354	-0.20660127129847988
-0.2731959459459461	-0.20999850593973102
-0.27599846846846865	-0.21364399149960295
-0.2788009909909912	-0.21726150581793519
-0.28160351351351354	-0.22058403576723462
-0.2844060360360361	-0.22342872689911258
-0.28720855855855865	-0.22573555852911115
-0.2900110810810812	-0.22755918669409714
-0.29281360360360376	-0.22902160993195858
-0.2956161261261263	-0.23024790745428503
-0.29841864864864887	-0.23131284986221312
-0.3012211711711712	-0.2322207317176621
-0.30402369369369375	-0.23292653558320348
-0.3068262162162163	-0.23338904528910648
-0.30962873873873886	-0.23363256560953727
-0.3124312612612614	-0.23378896444937886
-0.31523378378378397	-0.23409795650979975
-0.3180363063063065	-0.23485882490542243
-0.32083882882882886	-0.23634558656461552
-0.3236413513513514	-0.2387129458633624
-0.32644387387387397	-0.2419263606012929
-0.3292463963963965	-0.24574358410534047
-0.3320489189189191	-0.2497588777117949
-0.33485144144144163	-0.25350019161454856
-0.3376539639639642	-0.2565512914847793
-0.3404564864864865	-0.25866157591554934
-0.3432590090090091	-0.25980956359396323
-0.34606153153153163	-0.2602007425709275
-0.3488640540540542	-0.2602016479687989
-0.35166657657657674	-0.26023239337179666
-0.3544690990990993	-0.26065247292259724
-0.3572716216216216	-0.261675301514549
-0.3600741441441442	-0.26333572022023183
-0.36287666666666674	-0.2655157658845075
-0.3656791891891893	-0.2680141871082173
-0.36848171171171185	-0.27063141721652606
-0.3712842342342344	-0.27323858312033894
-0.37408675675675696	-0.2758073034108895
-0.3768892792792793	-0.2783931028444396
-0.37969180180180184	-0.28108309659664643
-0.3824943243243244	-0.2839315910052371
-0.38529684684684695	-0.286910800076845
-0.3880993693693695	-0.28989700112186145
-0.39090189189189206	-0.29269805912696795
-0.3937044144144146	-0.2951119782808668
-0.39650693693693695	-0.2969941990269664
-0.3993094594594595	-0.298308189020193
-0.40211198198198206	-0.29914050555688465
-0.4049145045045046	-0.29967521878523956
-0.40771702702702717	-0.30013799876441377
-0.4105195495495496	-0.30073132214684056
-0.41332207207207217	-0.30158488864113625
-0.4161245945945947	-0.3027385291088169
-0.4189271171171173	-0.30416139274470133
-0.4217296396396397	-0.3057963924149785
-0.4245321621621623	-0.3076086748378675
-0.42733468468468483	-0.3096154116568313
-0.4301372072072073	-0.3118822135965191
-0.4329397297297298	-0.314485925876009
-0.4357422522522524	-0.3174587795821163
-0.4385447747747748	-0.320738655480232
-0.4413472972972974	-0.3241502728620803
-0.44414981981981994	-0.32743180896021284
-0.4469523423423425	-0.3303042022288561
-0.44975486486486493	-0.3325625315422448
-0.4525573873873875	-0.33415735255287543
-0.45535990990991004	-0.3352336701341426
-0.4581624324324325	-0.3361073082281319
-0.46096495495495504	-0.33717922618758556
-0.4637674774774776	-0.33881078481834437
-0.46657000000000015	-0.34119900680484433
-0.4693725225225226	-0.3442942872935659
-0.47217504504504515	-0.3477917748407889
-0.4749775675675677	-0.3512048577563824
-0.47778009009009015	-0.35400217658790484
-0.4805826126126127	-0.35576745857554276
-0.48338513513513526	-0.3563320128752551
-0.4861876576576578	-0.35583661953782086
-0.48899018018018026	-0.3547009875970835
-0.4917927027027028	-0.3535081476048401
-0.49459522522522537	-0.35283851422851115
-0.4973977477477478	-0.35310479205918
-0.5002002702702704	-0.35443884897803646
-0.5030027927927929	-0.35666506633186135
-0.5058053153153154	-0.3593669430734554
-0.5086078378378379	-0.36202403226051644
-0.5114103603603605	-0.36417438836863714
-0.514212882882883	-0.3655506993175174
-0.5170154054054055	-0.3661482366520143
-0.519817927927928	-0.36620608605465393
-0.5226204504504506	-0.36611184611249314
-0.525422972972973	-0.36626450251339077
-0.5282254954954956	-0.3669425120238041
-0.5310280180180181	-0.3682205373345337
-0.5338305405405407	-0.36996043410831486
-0.5366330630630631	-0.3718763772610437
-0.5394355855855857	-0.37364922542770396
-0.5422381081081082	-0.3750495681560434
-0.5450406306306307	-0.3760272652097425
-0.5478431531531532	-0.37673771563385505
-0.5506456756756758	-0.3774969521587346
-0.5534481981981982	-0.37868136252675577
-0.5562507207207208	-0.3806055149277353
-0.5590532432432433	-0.3834176713510311
-0.5618557657657659	-0.3870456433315125
-0.5646582882882883	-0.39120856712094654
-0.5674608108108109	-0.3954890030523096
-0.5702633333333335	-0.3994415328762072
-0.5730658558558559	-0.4027043750517595
-0.5758683783783785	-0.40508193118713565
-0.578670900900901	-0.4065773304876755
-0.5814734234234236	-0.40737061735428903
-0.584275945945946	-0.4077545187304057
-0.5870784684684686	-0.4080506454169114
-0.5898809909909911	-0.4085316829506369
-0.5926835135135136	-0.4093697335076202
-0.5954860360360361	-0.41062021368889445
-0.5982885585585587	-0.4122387375007577
-0.6010910810810811	-0.41411921781572936
-0.6038936036036037	-0.41613752415971916
-0.6066961261261262	-0.4181868182666004
-0.6094986486486488	-0.4201965519948808
-0.6123011711711712	-0.4221343198630626
-0.6151036936936938	-0.42399557725308756
-0.6179062162162163	-0.42578891503511684
-0.6207087387387388	-0.4275238365011006
-0.6235112612612613	-0.429204855733865
-0.6263137837837839	-0.4308319747765218
-0.6291163063063064	-0.43240484520207
-0.6319188288288289	-0.4339270758828526
-0.6347213513513514	-0.43540812075190816
-0.637523873873874	-0.43686209566825573
-0.6403263963963964	-0.4383045988865817
-0.643128918918919	-0.43974931872878376
-0.6459314414414415	-0.44120574195992035
-0.6487339639639641	-0.4426781279713824
-0.6515364864864865	-0.44416492222477455
-0.6543390090090091	-0.44565763494134225
-0.6571415315315317	-0.4471390569005139
-0.6599440540540541	-0.448582030564169
-0.6627465765765767	-0.4499509472662131
-0.6655490990990992	-0.45120788029954195
-0.6683516216216216	-0.4523235279432072
-0.6711541441441442	-0.4532904722523685
-0.6739566666666668	-0.4541338654084093
-0.6767591891891893	-0.45491390582477875
-0.6795617117117118	-0.4557162319301137
-0.6823642342342343	-0.4566304845349235
-0.6851667567567569	-0.457722452620441
-0.6879692792792793	-0.45900933456261983
-0.6907718018018019	-0.46044865890989495
-0.6935743243243244	-0.46194820407557835
-0.696376846846847	-0.46339731845526366
-0.6991793693693694	-0.4647115161690467
-0.701981891891892	-0.465875289793207
-0.7047844144144145	-0.46696581273686155
-0.707586936936937	-0.46814430423930875
-0.7103894594594595	-0.4696117552443395
-0.7131919819819821	-0.47153857180730085
-0.7159945045045045	-0.47398905423186144
-0.7187970270270271	-0.47686703038121525
-0.7215995495495496	-0.4799055911837876
-0.7244020720720722	-0.4827118269880275
-0.7272045945945946	-0.48486001290053427
-0.7300071171171172	-0.4860094291738152
-0.7328096396396397	-0.4860120198864044
-0.7356121621621622	-0.48497482654286095
-0.7384146846846847	-0.4832536328453618
-0.7412172072072073	-0.4813745413824504
-0.7440197297297299	-0.4799030165468854
-0.7468222522522523	-0.47929771932004506
-0.7496247747747748	-0.47979294676244433
-0.7524272972972974	-0.48134592480059646
-0.7552298198198198	-0.48366551339547814
-0.7580323423423424	-0.48631321765398794
-0.760834864864865	-0.4888441745757631
-0.7636373873873875	-0.4909428585026919
-0.76643990990991	-0.49251017380185447
-0.7692424324324325	-0.49367496075134887
-0.7720449549549551	-0.49472835312036945
-0.7748474774774775	-0.4960053161260757
-0.7776500000000001	-0.49775520554519725
-0.7804525225225226	-0.5000462727666815
-0.7832550450450451	-0.5027366099237739
-0.7860575675675676	-0.5055204068024508
-0.7888600900900902	-0.5080318508597634
-0.7916626126126127	-0.5099688883133313
-0.7944651351351352	-0.5111924930372156
-0.7972676576576577	-0.5117663953000889
-0.8000701801801803	-0.5119240802832916
-0.8028727027027027	-0.5119764306035308
-0.8056752252252253	-0.5121950618677518
-0.8084777477477478	-0.5127152778300101
-0.8112802702702704	-0.5134953082046037
-0.8140827927927928	-0.5143475769264312
-0.8168853153153154	-0.5150306834668112
-0.8196878378378379	-0.5153674315980012
-0.8224903603603604	-0.5153432929984791
-0.8252928828828829	-0.5151454683444104
-0.8280954054054055	-0.5151235069977207
-0.8308979279279279	-0.5156810421919822
-0.8337004504504505	-0.5171343435615418
-0.836502972972973	-0.5195874612661577
-0.8393054954954956	-0.522870238324805
-0.842108018018018	-0.5265651093024064
-0.8449105405405406	-0.5301181902306387
-0.8477130630630632	-0.5330002944610711
-0.8505155855855856	-0.5348648575129621
-0.8533181081081082	-0.5356492556676837
-0.8561206306306307	-0.5355842947875811
-0.8589231531531533	-0.5351077065723759
-0.8617256756756757	-0.5347106455013919
-0.8645281981981983	-0.5347698005290766
-0.8673307207207208	-0.5354233340825131
-0.8701332432432433	-0.5365341486067973
-0.8729357657657658	-0.5377537798500422
-0.8757382882882884	-0.5386648738795903
-0.8785408108108108	-0.5389520392400324
-0.8813433333333334	-0.5385398676520143
-0.8841458558558559	-0.5376472159675652
-0.8869483783783785	-0.5367351861888919
-0.8897509009009009	-0.5363630403485915
-0.8925534234234235	-0.5369988875575953
-0.895355945945946	-0.5388490276634124
-0.8981584684684685	-0.5417652265092298
-0.900960990990991	-0.5452642314323275
-0.9037635135135136	-0.5486568141097532
-0.9065660360360361	-0.5512470325507067
-0.9093685585585587	-0.5525386264330524
-0.9121710810810811	-0.5523825615617696
-0.9149736036036036	-0.5510187047881964
-0.9177761261261261	-0.5489990368797513
-0.9205786486486487	-0.547018124204436
-0.9233811711711712	-0.5457059949334144
-0.9261836936936938	-0.5454494625987532
-0.9289862162162162	-0.5462970246343727
-0.9317887387387388	-0.547973814163548
-0.9345912612612612	-0.5499966267408958
-0.9373937837837838	-0.5518470801915303
-0.9401963063063064	-0.5531439582926488
-0.9429988288288289	-0.553758876142528
-0.9458013513513515	-0.5538408132763394
-0.9486038738738739	-0.5537469165741208
-0.9514063963963965	-0.553908174671379
-0.9542089189189189	-0.5546786582242325
-0.9570114414414415	-0.5562197424607469
-0.959813963963964	-0.5584559812218425
-0.9626164864864866	-0.5611129411696978
-0.9654190090090091	-0.5638188904470095
-0.9682215315315316	-0.5662315884751759
-0.9710240540540541	-0.5681452281695358
-0.9738265765765766	-0.5695422162191521
-0.9766290990990991	-0.5705757722561146
-0.9794316216216217	-0.5714942710306946
-0.9822341441441442	-0.572537958338172
-0.9850366666666668	-0.5738465319124745
-0.9878391891891892	-0.5754099685452309
-0.9906417117117118	-0.5770777925205187
-0.9934442342342342	-0.5786203697230521
-0.9962467567567568	-0.5798176529208479
-0.9990492792792793	-0.5805423468789905
-1.0018518018018019	-0.5808081892135007
-1.0046543243243244	-0.5807679686858057
-1.0074568468468468	-0.5806645034402325
-1.0102593693693693	-0.5807541704049737
-1.0130618918918919	-0.5812309743452386
-1.0158644144144144	-0.5821770107897323
-1.018666936936937	-0.5835538990519918
-1.0214694594594596	-0.5852339766959589
-1.024271981981982	-0.5870557917544713
-1.0270745045045047	-0.5888808634031162
-1.029877027027027	-0.590630233112688
-1.0326795495495495	-0.5922889207894132
-1.035482072072072	-0.593880007022117
-1.0382845945945947	-0.595422324661628
-1.0410871171171172	-0.5968920194781208
-1.0438896396396395	-0.5982063128470008
-1.046692162162162	-0.5992386193462222
-1.0494946846846847	-0.5998613986262642
-1.0522972072072072	-0.6000016748751759
-1.0550997297297298	-0.5996883520042786
-1.0579022522522523	-0.5990724114912748
-1.0607047747747749	-0.5984100146965221
-1.0635072972972974	-0.598011120583327
-1.06630981981982	-0.5981679141180667
-1.0691123423423423	-0.5990840274530934
-1.0719148648648649	-0.6008250644692131
-1.0747173873873874	-0.6033037767433472
-1.07751990990991	-0.6063021833812656
-1.0803224324324325	-0.6095219698632444
-1.0831249549549549	-0.6126473127109043
-1.0859274774774774	-0.6154028985712029
-1.08873	-0.6175941270555939
-1.0915325225225225	-0.6191241042396457
-1.094335045045045	-0.6199898531192469
-1.0971375675675676	-0.620265311323349
-1.0999400900900902	-0.6200796919668692
-1.1027426126126127	-0.6195970626243272
-1.1055451351351353	-0.6189985078657759
-1.1083476576576576	-0.6184645335630756
-1.1111501801801802	-0.6181544263572067
-1.1139527027027027	-0.6181816231793962
-1.1167552252252253	-0.6185886031655679
-1.1195577477477479	-0.6193290322228804
-1.1223602702702702	-0.6202663758426072
-1.1251627927927927	-0.6211954692917949
-1.1279653153153153	-0.6218869000932529
-1.1307678378378379	-0.6221456492242411
-1.1335703603603604	-0.6218684855726029
-1.136372882882883	-0.6210821912860223
-1.1391754054054055	-0.6199484538780702
-1.141977927927928	-0.6187305922698055
-1.1447804504504504	-0.6177293724549999
-1.147582972972973	-0.6172058838254961
-1.1503854954954955	-0.617314815202527
-1.153188018018018	-0.6180691790883445
-1.1559905405405406	-0.6193479049727639
-1.1587930630630632	-0.6209437502310373
-1.1615955855855855	-0.6226353728963948
-1.164398108108108	-0.6242589771817819
-1.1672006306306306	-0.6257548392397627
-1.1700031531531532	-0.627172558986341
-1.1728056756756757	-0.6286333128937226
-1.1756081981981983	-0.6302627721177573
-1.1784107207207208	-0.6321192840499389
-1.1812132432432432	-0.6341444055511302
-1.1840157657657657	-0.636155814698808
-1.1868182882882883	-0.6378882455766872
-1.1896208108108108	-0.6390712406619145
-1.1924233333333334	-0.6395190173481021
-1.195225855855856	-0.6392023633349758
-1.1980283783783783	-0.6382772419096369
-1.2008309009009008	-0.6370582641505179
-1.2036334234234234	-0.6359429288844571
-1.206435945945946	-0.6353086102555018
-1.2092384684684685	-0.6354132958276084
-1.212040990990991	-0.6363300379381663
-1.2148435135135136	-0.6379343676239391
-1.2176460360360362	-0.6399471602318262
-1.2204485585585585	-0.642018229297514
-1.223251081081081	-0.6438239001412388
-1.2260536036036036	-0.6451487577969665
-1.2288561261261262	-0.6459283677144414
-1.2316586486486487	-0.6462434888292478
-1.2344611711711713	-0.6462723171644327
-1.2372636936936936	-0.6462202224417696
-1.2400662162162162	-0.6462521486833448
-1.2428687387387387	-0.6464498323152054
-1.2456712612612613	-0.6468057468560204
-1.2484737837837838	-0.6472520741573184
-1.2512763063063064	-0.6477108296536632
-1.254078828828829	-0.6481445951748768
-1.2568813513513515	-0.6485881172368259
-1.2596838738738738	-0.6491486466652773
-1.2624863963963964	-0.64997438950256
-1.265288918918919	-0.6512017252310061
-1.2680914414414415	-0.6528991444610189
-1.270893963963964	-0.6550269384768851
-1.2736964864864866	-0.6574265084939563
-1.276499009009009	-0.6598437724505548
-1.2793015315315315	-0.661980771437713
-1.282104054054054	-0.6635615091929487
-1.2849065765765766	-0.664394564873725
-1.2877090990990991	-0.6644167197799851
-1.2905116216216217	-0.6637076945742335
-1.2933141441441443	-0.6624739558539329
-1.2961166666666666	-0.6610070002947408
-1.2989191891891891	-0.6596266729962634
-1.3017217117117117	-0.6586220528871671
-1.3045242342342342	-0.6582014335148421
-1.3073267567567568	-0.6584598639904046
-1.3101292792792794	-0.6593687338655286
-1.312931801801802	-0.6607879019566737
-1.3157343243243242	-0.6624973646767018
-1.3185368468468468	-0.6642425617844315
-1.3213393693693694	-0.6657851623197729
-1.324141891891892	-0.6669497682239857
-1.3269444144144145	-0.6676568851327208
-1.329746936936937	-0.6679343000791652
-1.3325494594594596	-0.6679029677288528
-1.335351981981982	-0.667739287652996
-1.3381545045045045	-0.6676220778908674
-1.340957027027027	-0.6676777878743368
-1.3437595495495496	-0.6679396064185213
-1.3465620720720721	-0.6683337902416152
-1.3493645945945947	-0.6686997253444451
-1.352167117117117	-0.6688404560022371
-1.3549696396396396	-0.6685904760355288
-1.3577721621621621	-0.6678807493945828
-1.3605746846846847	-0.6667798519041377
-1.3633772072072072	-0.665495787455703
-1.3661797297297298	-0.6643342196808055
-1.3689822522522523	-0.6636223654987341
-1.3717847747747747	-0.663619344112382
-1.3745872972972972	-0.6644394138850114
-1.3773898198198198	-0.6660120235671486
-1.3801923423423423	-0.6680923148560945
-1.382994864864865	-0.6703206303102388
[truncated: 6 more rows]
