# Supplementary material for: Isolation of a planar π-aromatic Bi5− ring in a cobalt-based inverse-sandwich-type complex
Source: Nat Chem. 2025 Jan 20;17(4):547–55. doi: 10.1038/s41557-024-01713-8 (PMC11964920; doi:10.1038/s41557-024-01713-8)
Supplement: Supplementary file 4 — Original magnetic data of compound 1 and origin file of Fig. 3. [file 41557_2024_1713_MOESM4_ESM.zip › sr_and_T/39.json]

{
   "comment": "corrected Loops",
   "temperature": 2,
   "measures": [
      {
         "sr": 0.128,
         "angle": 0,
         "trans": 0,
         "cool_t": 1,
         "comment": "to H_stop",
         "data": [
            [
               -1.3999,
               -0.6824929170103875
            ],
            [
               -1.3970974874874873,
               -0.6843309099136075
            ],
            [
               -1.394294974974975,
               -0.6854673968307247
            ],
            [
               -1.3914924624624623,
               -0.6856787972903418
            ],
            [
               -1.3886899499499499,
               -0.6849413645318687
            ],
            [
               -1.3858874374374373,
               -0.6833991931965283
            ],
            [
               -1.3830849249249249,
               -0.6813045306476458
            ],
            [
               -1.3802824124124122,
               -0.6789514613628094
            ],
            [
               -1.3774798998998998,
               -0.6766205505671824
            ],
            [
               -1.3746773873873872,
               -0.674543791522753
            ],
            [
               -1.3718748748748748,
               -0.67288986372717
            ],
            [
               -1.3690723623623622,
               -0.6717628185366352
            ],
            [
               -1.3662698498498498,
               -0.6712050323443817
            ],
            [
               -1.3634673373373372,
               -0.6711977455953659
            ],
            [
               -1.3606648248248248,
               -0.6716579865385732
            ],
            [
               -1.3578623123123121,
               -0.6724363406154321
            ],
            [
               -1.3550597997997997,
               -0.6733231486610447
            ],
            [
               -1.3522572872872871,
               -0.6740697458677859
            ],
            [
               -1.3494547747747747,
               -0.6744264798569295
            ],
            [
               -1.346652262262262,
               -0.6741923019977132
            ],
            [
               -1.3438497497497497,
               -0.6732644613358998
            ],
            [
               -1.341047237237237,
               -0.671673858672619
            ],
            [
               -1.3382447247247247,
               -0.6695934252906788
            ],
            [
               -1.335442212212212,
               -0.6673132666485764
            ],
            [
               -1.3326396996996996,
               -0.6651854013438836
            ],
            [
               -1.329837187187187,
               -0.6635498682654463
            ],
            [
               -1.3270346746746746,
               -0.662659887037537
            ],
            [
               -1.324232162162162,
               -0.6626247119045318
            ],
            [
               -1.3214296496496496,
               -0.6633844777424228
            ],
            [
               -1.318627137137137,
               -0.6647230253710352
            ],
            [
               -1.3158246246246246,
               -0.6663149249247611
            ],
            [
               -1.313022112112112,
               -0.6677945414661806
            ],
            [
               -1.3102195995995995,
               -0.6688302808856625
            ],
            [
               -1.307417087087087,
               -0.6691871464896102
            ],
            [
               -1.3046145745745745,
               -0.668764996581734
            ],
            [
               -1.301812062062062,
               -0.6676068015007696
            ],
            [
               -1.2990095495495495,
               -0.6658785758855783
            ],
            [
               -1.2962070370370369,
               -0.6638285087569465
            ],
            [
               -1.2934045245245245,
               -0.6617358987092549
            ],
            [
               -1.2906020120120119,
               -0.6598606145707004
            ],
            [
               -1.2877994994994995,
               -0.6584016290961373
            ],
            [
               -1.2849969869869868,
               -0.6574698836847632
            ],
            [
               -1.2821944744744744,
               -0.6570774807675435
            ],
            [
               -1.2793919619619618,
               -0.6571426898098616
            ],
            [
               -1.2765894494494494,
               -0.657508642466065
            ],
            [
               -1.2737869369369368,
               -0.6579725829345562
            ],
            [
               -1.2709844244244244,
               -0.6583216910121765
            ],
            [
               -1.2681819119119118,
               -0.6583705601426514
            ],
            [
               -1.2653793993993994,
               -0.6579945330358661
            ],
            [
               -1.2625768868868867,
               -0.6571527738701867
            ],
            [
               -1.2597743743743743,
               -0.6558958004972907
            ],
            [
               -1.2569718618618617,
               -0.6543545831396286
            ],
            [
               -1.2541693493493493,
               -0.6527120730214114
            ],
            [
               -1.2513668368368367,
               -0.6511623640710292
            ],
            [
               -1.2485643243243243,
               -0.6498663740948937
            ],
            [
               -1.2457618118118117,
               -0.6489146737666689
            ],
            [
               -1.2429592992992993,
               -0.6483070455662739
            ],
            [
               -1.2401567867867866,
               -0.6479544897757291
            ],
            [
               -1.2373542742742742,
               -0.6477036100126203
            ],
            [
               -1.2345517617617616,
               -0.6473772184792463
            ],
            [
               -1.2317492492492492,
               -0.6468204338315844
            ],
            [
               -1.2289467367367366,
               -0.6459399519770858
            ],
            [
               -1.2261442242242242,
               -0.644726115351952
            ],
            [
               -1.2233417117117116,
               -0.6432523471699956
            ],
            [
               -1.2205391991991992,
               -0.6416529592545783
            ],
            [
               -1.2177366866866866,
               -0.6400863185390279
            ],
            [
               -1.2149341741741742,
               -0.6386940737071436
            ],
            [
               -1.2121316616616615,
               -0.6375675636065619
            ],
            [
               -1.2093291491491491,
               -0.6367296984185634
            ],
            [
               -1.2065266366366365,
               -0.6361355999496654
            ],
            [
               -1.203724124124124,
               -0.6356898162337706
            ],
            [
               -1.2009216116116115,
               -0.6352737217989982
            ],
            [
               -1.198119099099099,
               -0.6347749498566482
            ],
            [
               -1.1953165865865865,
               -0.63411162057178
            ],
            [
               -1.192514074074074,
               -0.6332470313660661
            ],
            [
               -1.1897115615615614,
               -0.6321940448486856
            ],
            [
               -1.186909049049049,
               -0.6310112517395532
            ],
            [
               -1.1841065365365364,
               -0.6297941648150076
            ],
            [
               -1.181304024024024,
               -0.6286640784202707
            ],
            [
               -1.1785015115115114,
               -0.6277554767072713
            ],
            [
               -1.175698998998999,
               -0.6272011513812972
            ],
            [
               -1.1728964864864864,
               -0.6271136249162935
            ],
            [
               -1.170093973973974,
               -0.6275626527810814
            ],
            [
               -1.1672914614614613,
               -0.6285512386377071
            ],
            [
               -1.164488948948949,
               -0.6299956760804779
            ],
            [
               -1.1616864364364363,
               -0.6317171423587893
            ],
            [
               -1.158883923923924,
               -0.6334519918896061
            ],
            [
               -1.1560814114114113,
               -0.6348845509622059
            ],
            [
               -1.153278898898899,
               -0.6357004046025303
            ],
            [
               -1.1504763863863863,
               -0.6356514390982315
            ],
            [
               -1.1476738738738739,
               -0.6346184113399943
            ],
            [
               -1.1448713613613613,
               -0.632654616053747
            ],
            [
               -1.1420688488488488,
               -0.6299965472962004
            ],
            [
               -1.1392663363363362,
               -0.6270342080072508
            ],
            [
               -1.1364638238238238,
               -0.6242434026640202
            ],
            [
               -1.1336613113113112,
               -0.6220924057979905
            ],
            [
               -1.1308587987987986,
               -0.620942981510345
            ],
            [
               -1.1280562862862862,
               -0.6209685436691713
            ],
            [
               -1.1252537737737738,
               -0.6221092761559832
            ],
            [
               -1.1224512612612612,
               -0.6240758728348855
            ],
            [
               -1.1196487487487485,
               -0.62640226501915
            ],
            [
               -1.1168462362362361,
               -0.6285362089083842
            ],
            [
               -1.1140437237237237,
               -0.6299478659452937
            ],
            [
               -1.111241211211211,
               -0.6302326853695847
            ],
            [
               -1.1084386986986985,
               -0.6291867840553558
            ],
            [
               -1.105636186186186,
               -0.6268398935499335
            ],
            [
               -1.1028336736736737,
               -0.6234408642979107
            ],
            [
               -1.100031161161161,
               -0.6194011263721781
            ],
            [
               -1.0972286486486484,
               -0.6152099607179307
            ],
            [
               -1.094426136136136,
               -0.6113402173240127
            ],
            [
               -1.0916236236236236,
               -0.6081635745000492
            ],
            [
               -1.088821111111111,
               -0.6058909828949853
            ],
            [
               -1.0860185985985984,
               -0.604547784437667
            ],
            [
               -1.083216086086086,
               -0.6039857046137412
            ],
            [
               -1.0804135735735736,
               -0.6039269870282191
            ],
            [
               -1.077611061061061,
               -0.6040305147880215
            ],
            [
               -1.0748085485485483,
               -0.6039665146396236
            ],
            [
               -1.072006036036036,
               -0.603485604268006
            ],
            [
               -1.0692035235235235,
               -0.6024694369043875
            ],
            [
               -1.066401011011011,
               -0.6009537161585639
            ],
            [
               -1.0635984984984983,
               -0.5991194110024449
            ],
            [
               -1.060795985985986,
               -0.5972539079992363
            ],
            [
               -1.0579934734734735,
               -0.5956896860916207
            ],
            [
               -1.0551909609609609,
               -0.594732810455026
            ],
            [
               -1.0523884484484483,
               -0.5945960396714522
            ],
            [
               -1.0495859359359359,
               -0.5953508267568282
            ],
            [
               -1.0467834234234235,
               -0.5969087533894397
            ],
            [
               -1.0439809109109108,
               -0.5990365431534376
            ],
            [
               -1.0411783983983982,
               -0.6014011189486738
            ],
            [
               -1.0383758858858858,
               -0.6036340901555737
            ],
            [
               -1.0355733733733734,
               -0.605400494062792
            ],
            [
               -1.0327708608608608,
               -0.6064559349875288
            ],
            [
               -1.0299683483483482,
               -0.6066797863081073
            ],
            [
               -1.0271658358358358,
               -0.606078933212158
            ],
            [
               -1.0243633233233234,
               -0.604764684268625
            ],
            [
               -1.0215608108108107,
               -0.6029125325248768
            ],
            [
               -1.0187582982982981,
               -0.6007182478937688
            ],
            [
               -1.0159557857857857,
               -0.5983631812880946
            ],
            [
               -1.0131532732732733,
               -0.5959969340368008
            ],
            [
               -1.0103507607607607,
               -0.593738357233796
            ],
            [
               -1.007548248248248,
               -0.5916887239558929
            ],
            [
               -1.0047457357357357,
               -0.5899464096320453
            ],
            [
               -1.0019432232232233,
               -0.5886121932116614
            ],
            [
               -0.9991407107107106,
               -0.587778523102479
            ],
            [
               -0.9963381981981981,
               -0.5875033218667846
            ],
            [
               -0.9935356856856856,
               -0.5877765043920908
            ],
            [
               -0.9907331731731731,
               -0.588492448791082
            ],
            [
               -0.9879306606606606,
               -0.5894420416199492
            ],
            [
               -0.9851281481481481,
               -0.5903330556474545
            ],
            [
               -0.9823256356356356,
               -0.5908388267636959
            ],
            [
               -0.9795231231231231,
               -0.5906653160281398
            ],
            [
               -0.9767206106106106,
               -0.5896191118752875
            ],
            [
               -0.973918098098098,
               -0.5876565964209104
            ],
            [
               -0.9711155855855855,
               -0.5848985864337645
            ],
            [
               -0.968313073073073,
               -0.5816043251730059
            ],
            [
               -0.9655105605605605,
               -0.5781108579771168
            ],
            [
               -0.962708048048048,
               -0.5747546357845285
            ],
            [
               -0.9599055355355355,
               -0.5717979823780177
            ],
            [
               -0.957103023023023,
               -0.5693817008958493
            ],
            [
               -0.9543005105105105,
               -0.5675167936542301
            ],
            [
               -0.951497997997998,
               -0.5661156020835065
            ],
            [
               -0.9486954854854854,
               -0.5650497855885512
            ],
            [
               -0.9458929729729728,
               -0.5642137960564555
            ],
            [
               -0.9430904604604604,
               -0.563570930501751
            ],
            [
               -0.9402879479479478,
               -0.563165341813753
            ],
            [
               -0.9374854354354354,
               -0.5630955545987765
            ],
            [
               -0.9346829229229228,
               -0.5634589916688463
            ],
            [
               -0.9318804104104104,
               -0.5642879590234017
            ],
            [
               -0.9290778978978977,
               -0.5655015643927624
            ],
            [
               -0.9262753853853853,
               -0.5668935398220956
            ],
            [
               -0.9234728728728727,
               -0.5681641923676818
            ],
            [
               -0.9206703603603603,
               -0.5689895543883097
            ],
            [
               -0.9178678478478477,
               -0.5691073778118566
            ],
            [
               -0.9150653353353353,
               -0.5683926119082053
            ],
            [
               -0.9122628228228227,
               -0.5668970553160083
            ],
            [
               -0.9094603103103103,
               -0.5648385895877988
            ],
            [
               -0.9066577977977976,
               -0.5625414203853443
            ],
            [
               -0.9038552852852852,
               -0.5603448113920375
            ],
            [
               -0.9010527727727726,
               -0.5585084820777211
            ],
            [
               -0.8982502602602602,
               -0.5571444300246008
            ],
            [
               -0.8954477477477477,
               -0.5561967003503462
            ],
            [
               -0.8926452352352352,
               -0.5554751296653556
            ],
            [
               -0.8898427227227227,
               -0.5547314044793212
            ],
            [
               -0.8870402102102102,
               -0.5537517816135815
            ],
            [
               -0.8842376976976977,
               -0.552435253862386
            ],
            [
               -0.8814351851851852,
               -0.5508307697645156
            ],
            [
               -0.8786326726726726,
               -0.5491208229833171
            ],
            [
               -0.8758301601601601,
               -0.5475568012853155
            ],
            [
               -0.8730276476476476,
               -0.54636789846429
            ],
            [
               -0.8702251351351351,
               -0.5456746163138099
            ],
            [
               -0.8674226226226226,
               -0.5454367559078627
            ],
            [
               -0.8646201101101101,
               -0.5454546049486682
            ],
            [
               -0.8618175975975975,
               -0.5454244339985995
            ],
            [
               -0.859015085085085,
               -0.5450312486541145
            ],
            [
               -0.8562125725725724,
               -0.5440490595811636
            ],
            [
               -0.8534100600600599,
               -0.5424159789871937
            ],
            [
               -0.8506075475475474,
               -0.5402592575804592
            ],
            [
               -0.8478050350350349,
               -0.5378614002102472
            ],
            [
               -0.8450025225225224,
               -0.5355774840291648
            ],
            [
               -0.8422000100100099,
               -0.5337295297626848
            ],
            [
               -0.8393974974974974,
               -0.5325111253736
            ],
            [
               -0.8365949849849849,
               -0.531932135914225
            ],
            [
               -0.8337924724724723,
               -0.5318204407436226
            ],
            [
               -0.8309899599599598,
               -0.5318794927419059
            ],
            [
               -0.8281874474474473,
               -0.5317830015334768
            ],
            [
               -0.8253849349349348,
               -0.5312767821924879
            ],
            [
               -0.8225824224224223,
               -0.5302562184011728
            ],
            [
               -0.8197799099099098,
               -0.5287960977086894
            ],
            [
               -0.8169773973973973,
               -0.5271248412715334
            ],
            [
               -0.8141748848848848,
               -0.5255523170275641
            ],
            [
               -0.8113723723723723,
               -0.5243740530488569
            ],
            [
               -0.8085698598598597,
               -0.5237807072415731
            ],
            [
               -0.8057673473473472,
               -0.5237986782698919
            ],
            [
               -0.8029648348348347,
               -0.5242772712733076
            ],
            [
               -0.8001623223223222,
               -0.5249236234288304
            ],
            [
               -0.7973598098098097,
               -0.5253732792849944
            ],
            [
               -0.7945572972972972,
               -0.5252758057723607
            ],
            [
               -0.7917547847847847,
               -0.5243731463933207
            ],
            [
               -0.7889522722722722,
               -0.522553136165556
            ],
            [
               -0.7861497597597596,
               -0.5198693413682748
            ],
            [
               -0.7833472472472471,
               -0.516527816675586
            ],
            [
               -0.7805447347347346,
               -0.5128484898457355
            ],
            [
               -0.7777422222222221,
               -0.5092120521525575
            ],
            [
               -0.7749397097097096,
               -0.5060025733429085
            ],
            [
               -0.7721371971971971,
               -0.503553134050626
            ],
            [
               -0.7693346846846846,
               -0.5020987085824477
            ],
            [
               -0.7665321721721721,
               -0.5017390117523755
            ],
            [
               -0.7637296596596596,
               -0.5024145071571018
            ],
            [
               -0.760927147147147,
               -0.5039003402828464
            ],
            [
               -0.7581246346346345,
               -0.505823786427288
            ],
            [
               -0.755322122122122,
               -0.5077090963941678
            ],
            [
               -0.7525196096096095,
               -0.5090485940979715
            ],
            [
               -0.749717097097097,
               -0.5093913456932447
            ],
            [
               -0.7469145845845845,
               -0.5084330275880606
            ],
            [
               -0.744112072072072,
               -0.5060858807009008
            ],
            [
               -0.7413095595595595,
               -0.5025085149795409
            ],
            [
               -0.738507047047047,
               -0.4980828524658407
            ],
            [
               -0.7357045345345344,
               -0.4933383831940896
            ],
            [
               -0.7329020220220219,
               -0.48883869737115115
            ],
            [
               -0.7300995095095094,
               -0.48505731483346637
            ],
            [
               -0.7272969969969969,
               -0.4822748950012776
            ],
            [
               -0.7244944844844844,
               -0.4805256487826084
            ],
            [
               -0.7216919719719719,
               -0.47960779617935057
            ],
            [
               -0.7188894594594594,
               -0.47915479403255423
            ],
            [
               -0.7160869469469469,
               -0.478746316623633
            ],
            [
               -0.7132844344344343,
               -0.478026299514295
            ],
            [
               -0.7104819219219218,
               -0.4767936840500203
            ],
            [
               -0.7076794094094093,
               -0.4750405761193397
            ],
            [
               -0.7048768968968968,
               -0.47292955100288014
            ],
            [
               -0.7020743843843843,
               -0.4707212754787369
            ],
            [
               -0.6992718718718718,
               -0.46867905710824154
            ],
            [
               -0.6964693593593593,
               -0.4669832270687312
            ],
            [
               -0.6936668468468468,
               -0.4656833488015698
            ],
            [
               -0.6908643343343343,
               -0.464701890222173
            ],
            [
               -0.6880618218218217,
               -0.46388425009998113
            ],
            [
               -0.6852593093093092,
               -0.46307349331756587
            ],
            [
               -0.6824567967967967,
               -0.46217968289686917
            ],
            [
               -0.6796542842842842,
               -0.4612163296848911
            ],
            [
               -0.6768517717717717,
               -0.46028929984480693
            ],
            [
               -0.6740492592592592,
               -0.45954193260409326
            ],
            [
               -0.6712467467467467,
               -0.4590774360426817
            ],
            [
               -0.6684442342342342,
               -0.45888942604200267
            ],
            [
               -0.6656417217217216,
               -0.45882992266834555
            ],
            [
               -0.6628392092092091,
               -0.4586314264674697
            ],
            [
               -0.6600366966966966,
               -0.45798014153452693
            ],
            [
               -0.6572341841841841,
               -0.45661791098235127
            ],
            [
               -0.6544316716716716,
               -0.4544381261394993
            ],
            [
               -0.6516291591591591,
               -0.4515405641077167
            ],
            [
               -0.6488266466466466,
               -0.44822245506480274
            ],
            [
               -0.6460241341341341,
               -0.4449042174042914
            ],
            [
               -0.6432216216216216,
               -0.44201106975103166
            ],
            [
               -0.640419109109109,
               -0.4398481235349597
            ],
            [
               -0.6376165965965965,
               -0.43851052854889383
            ],
            [
               -0.634814084084084,
               -0.4378599045817405
            ],
            [
               -0.6320115715715715,
               -0.4375767294850983
            ],
            [
               -0.629209059059059,
               -0.43727269099364885
            ],
            [
               -0.6264065465465465,
               -0.436626032177984
            ],
            [
               -0.623604034034034,
               -0.4354940518869753
            ],
            [
               -0.6208015215215215,
               -0.43396359268835927
            ],
            [
               -0.617999009009009,
               -0.4323206942022798
            ],
            [
               -0.6151964964964964,
               -0.4309479579791998
            ],
            [
               -0.6123939839839839,
               -0.43018331184888536
            ],
            [
               -0.6095914714714714,
               -0.4301880702489447
            ],
            [
               -0.6067889589589589,
               -0.43087031974196044
            ],
            [
               -0.6039864464464464,
               -0.4318919878945361
            ],
            [
               -0.6011839339339339,
               -0.43276018214807943
            ],
            [
               -0.5983814214214214,
               -0.4329747903496167
            ],
            [
               -0.5955789089089089,
               -0.4321846463060701
            ],
            [
               -0.5927763963963963,
               -0.4303006374112829
            ],
            [
               -0.5899738838838838,
               -0.42752755690697986
            ],
            [
               -0.5871713713713713,
               -0.42430298711167613
            ],
            [
               -0.5843688588588588,
               -0.42116225494911164
            ],
            [
               -0.5815663463463463,
               -0.4185731905519072
            ],
            [
               -0.5787638338338338,
               -0.4167946610823424
            ],
            [
               -0.5759613213213213,
               -0.41580508567717367
            ],
            [
               -0.5731588088088088,
               -0.41532387326581843
            ],
            [
               -0.5703562962962963,
               -0.4149177278049898
            ],
            [
               -0.5675537837837837,
               -0.41415544711214014
            ],
            [
               -0.5647512712712712,
               -0.41275874061511075
            ],
            [
               -0.5619487587587587,
               -0.41069813886212836
            ],
            [
               -0.5591462462462462,
               -0.40820174147389765
            ],
            [
               -0.5563437337337337,
               -0.40567404990217837
            ],
            [
               -0.5535412212212212,
               -0.40355251329973096
            ],
            [
               -0.5507387087087087,
               -0.4021504606519216
            ],
            [
               -0.5479361961961962,
               -0.4015397565621376
            ],
            [
               -0.5451336836836836,
               -0.40151329658589774
            ],
            [
               -0.5423311711711711,
               -0.4016408601223217
            ],
            [
               -0.5395286586586586,
               -0.40140082782134345
            ],
            [
               -0.5367261461461461,
               -0.40034521051403515
            ],
            [
               -0.5339236336336336,
               -0.39824459654904343
            ],
            [
               -0.5311211211211211,
               -0.39516642710379535
            ],
            [
               -0.5283186086086086,
               -0.3914619515805936
            ],
            [
               -0.5255160960960961,
               -0.38766680271598986
            ],
            [
               -0.5227135835835836,
               -0.38434747863425156
            ],
            [
               -0.519911071071071,
               -0.38194221204223155
            ],
            [
               -0.5171085585585585,
               -0.3806447651345206
            ],
            [
               -0.514306046046046,
               -0.38036413703293626
            ],
            [
               -0.5115035335335335,
               -0.3807677077122662
            ],
            [
               -0.508701021021021,
               -0.3813887670503837
            ],
            [
               -0.5058985085085085,
               -0.3817605177483264
            ],
            [
               -0.503095995995996,
               -0.3815333620001108
            ],
            [
               -0.5002934834834833,
               -0.3805415986904902
            ],
            [
               -0.49749097097097084,
               -0.3788055690082546
            ],
            [
               -0.4946884584584583,
               -0.37647834432498706
            ],
            [
               -0.4918859459459458,
               -0.37376406625679004
            ],
            [
               -0.4890834334334333,
               -0.3708419878944928
            ],
            [
               -0.4862809209209208,
               -0.3678242813886884
            ],
            [
               -0.4834784084084083,
               -0.36475962598232675
            ],
            [
               -0.48067589589589577,
               -0.36167486412889405
            ],
            [
               -0.47787338338338325,
               -0.358631148364215
            ],
            [
               -0.47507087087087074,
               -0.35576493317275504
            ],
            [
               -0.47226835835835823,
               -0.3532901054099813
            ],
            [
               -0.4694658458458457,
               -0.35145322636309956
            ],
            [
               -0.4666633333333332,
               -0.3504533923150042
            ],
            [
               -0.4638608208208207,
               -0.3503542540221921
            ],
            [
               -0.4610583083083082,
               -0.35102210849144777
            ],
            [
               -0.4582557957957957,
               -0.35211795022346654
            ],
            [
               -0.45545328328328316,
               -0.3531546347956039
            ],
            [
               -0.45265077077077065,
               -0.35360842678718796
            ],
            [
               -0.44984825825825814,
               -0.3530546866977872
            ],
            [
               -0.4470457457457456,
               -0.35128715093122437
            ],
            [
               -0.4442432332332331,
               -0.34838299264480355
            ],
            [
               -0.4414407207207206,
               -0.3446910705426749
            ],
            [
               -0.4386382082082081,
               -0.34074373026826654
            ],
            [
               -0.4358356956956956,
               -0.3371158675754341
            ],
            [
               -0.43303318318318307,
               -0.33427119966018237
            ],
            [
               -0.43023067067067056,
               -0.3324396649749612
            ],
            [
               -0.42742815815815804,
               -0.3315604288215528
            ],
            [
               -0.42462564564564553,
               -0.3313052650317799
            ],
            [
               -0.421823133133133,
               -0.3311734488105406
            ],
            [
               -0.4190206206206205,
               -0.330629113007496
            ],
            [
               -0.416218108108108,
               -0.32924130708509414
            ],
            [
               -0.4134155955955955,
               -0.32678853902030874
            ],
            [
               -0.410613083083083,
               -0.3233021924049895
            ],
            [
               -0.40781057057057046,
               -0.3190423383941013
            ],
            [
               -0.40500805805805795,
               -0.3144188365846242
            ],
            [
               -0.40220554554554544,
               -0.30988437801190216
            ],
            [
               -0.39940303303303293,
               -0.3058306574184155
            ],
            [
               -0.3966005205205205,
               -0.302513790149441
            ],
            [
               -0.3937980080080079,
               -0.300023097884159
            ],
            [
               -0.3909954954954955,
               -0.29829306440109116
            ],
            [
               -0.3881929829829829,
               -0.2971463953345134
            ],
            [
               -0.3853904704704705,
               -0.29635007763879734
            ],
            [
               -0.38258795795795786,
               -0.2956671042957204
            ],
            [
               -0.37978544544544546,
               -0.29489263578677033
            ],
            [
               -0.37698293293293283,
               -0.2938716983743734
            ],
            [
               -0.37418042042042043,
               -0.29250262967923324
            ],
            [
               -0.3713779079079078,
               -0.29073391118264186
            ],
            [
               -0.3685753953953954,
               -0.28856110715913363
            ],
            [
               -0.3657728828828828,
               -0.2860265530291129
            ],
            [
               -0.3629703703703704,
               -0.2832195998594855
            ],
            [
               -0.36016785785785776,
               -0.28027214443669457
            ],
            [
               -0.35736534534534536,
               -0.2773444323161696
            ],
            [
               -0.35456283283283274,
               -0.27459971524550497
            ],
            [
               -0.35176032032032034,
               -0.2721717290792551
            ],
            [
               -0.3489578078078077,
               -0.2701337034565158
            ],
            [
               -0.3461552952952953,
               -0.2684794232995695
            ],
            [
               -0.3433527827827827,
               -0.2671245412432712
            ],
            [
               -0.3405502702702703,
               -0.2659303395215758
            ],
            [
               -0.33774775775775767,
               -0.2647444506423541
            ],
            [
               -0.33494524524524527,
               -0.26344648903630696
            ],
            [
               -0.33214273273273265,
               -0.2619837161375563
            ],
            [
               -0.32934022022022025,
               -0.26038412587735404
            ],
            [
               -0.3265377077077076,
               -0.2587412609626261
            ],
            [
               -0.323735195195195,
               -0.25717449166646433
            ],
            [
               -0.3209326826826826,
               -0.25577723224454346
            ],
            [
               -0.31813017017017,
               -0.2545705415700879
            ],
            [
               -0.3153276576576576,
               -0.25347883805756766
            ],
            [
               -0.31252514514514496,
               -0.2523380221657397
            ],
            [
               -0.30972263263263256,
               -0.25093605880136255
            ],
            [
               -0.30692012012011993,
               -0.24907528703278137
            ],
            [
               -0.30411760760760753,
               -0.24663793179815624
            ],
            [
               -0.3013150950950949,
               -0.24363413357624214
            ],
            [
               -0.2985125825825825,
               -0.2402161559117681
            ],
            [
               -0.2957100700700699,
               -0.2366520750850648
            ],
            [
               -0.2929075575575575,
               -0.23326430326254477
            ],
            [
               -0.29010504504504486,
               -0.23034906865195842
            ],
            [
               -0.28730253253253246,
               -0.22809916856980045
            ],
            [
               -0.28450002002001984,
               -0.22655200889688099
            ],
            [
               -0.28169750750750744,
               -0.22557818871322116
            ],
            [
               -0.2788949949949948,
               -0.2249146395258101
            ],
            [
               -0.2760924824824824,
               -0.22423384054100182
            ],
            [
               -0.2732899699699698,
               -0.22323047919543887
            ],
            [
               -0.2704874574574574,
               -0.2217019652908659
            ],
            [
               -0.26768494494494477,
               -0.21960078557360302
            ],
            [
               -0.26488243243243237,
               -0.21704431360411253
            ],
            [
               -0.26207991991991975,
               -0.2142792323192842
            ],
            [
               -0.25927740740740735,
               -0.2116100328320723
            ],
            [
               -0.2564748948948947,
               -0.20931082396792666
            ],
            [
               -0.2536723823823823,
               -0.20754434163119712
            ],
            [
               -0.2508698698698697,
               -0.20631036614497267
            ],
            [
               -0.2480673573573573,
               -0.20543816206862864
            ],
            [
               -0.24526484484484468,
               -0.204625984391049
            ],
            [
               -0.24246233233233228,
               -0.20351810774007928
            ],
            [
               -0.23965981981981965,
               -0.20179949144022707
            ],
            [
               -0.23685730730730725,
               -0.19928285547596636
            ],
            [
               -0.23405479479479463,
               -0.1959641800608813
            ],
            [
               -0.23125228228228223,
               -0.19203039238905856
            ],
            [
               -0.2284497697697696,
               -0.1878155050571626
            ],
            [
               -0.2256472572572572,
               -0.18371560086744843
            ],
            [
               -0.22284474474474458,
               -0.1800850540870616
            ],
            [
               -0.22004223223223218,
               -0.17714277992957778
            ],
            [
               -0.21723971971971956,
               -0.1749159256306111
            ],
            [
               -0.21443720720720716,
               -0.17323907169643682
            ],
            [
               -0.21163469469469454,
               -0.17181176735128711
            ],
            [
               -0.20883218218218214,
               -0.17030003837275898
            ],
            [
               -0.2060296696696695,
               -0.16845327299988289
            ],
            [
               -0.2032271571571571,
               -0.1662010956572315
            ],
            [
               -0.2004246446446445,
               -0.16369816691841943
            ],
            [
               -0.1976221321321321,
               -0.16129819469965995
            ],
            [
               -0.19481961961961947,
               -0.15945864862592718
            ],
            [
               -0.19201710710710707,
               -0.15859918786601457
            ],
            [
               -0.18921459459459444,
               -0.158953176871184
            ],
            [
               -0.18641208208208204,
               -0.16045740640823614
            ],
            [
               -0.18360956956956942,
               -0.1627175845111285
            ],
            [
               -0.18080705705705702,
               -0.1650675181442946
            ],
            [
               -0.1780045445445444,
               -0.1667132171924166
            ],
            [
               -0.175202032032032,
               -0.1669270476814007
            ],
            [
               -0.17239951951951937,
               -0.16523957312570237
            ],
            [
               -0.16959700700700697,
               -0.16157380176905695
            ],
            [
               -0.16679449449449435,
               -0.15628005782657173
            ],
            [
               -0.16399198198198195,
               -0.15005651575124884
            ],
            [
               -0.16118946946946933,
               -0.1437731745031997
            ],
            [
               -0.15838695695695693,
               -0.1382460558266585
            ],
            [
               -0.1555844444444443,
               -0.13402468637340426
            ],
            [
               -0.1527819319319319,
               -0.13125396344720963
            ],
            [
               -0.14997941941941928,
               -0.1296511872617433
            ],
            [
               -0.14717690690690688,
               -0.128605906246205
            ],
            [
               -0.14437439439439426,
               -0.12737395816278357
            ],
            [
               -0.14157188188188186,
               -0.1253086676523552
            ],
            [
               -0.13876936936936923,
               -0.12206044023234891
            ],
            [
               -0.13596685685685683,
               -0.11768489452443132
            ],
            [
               -0.1331643443443442,
               -0.11262682892593379
            ],
            [
               -0.1303618318318318,
               -0.10758466809017325
            ],
            [
               -0.1275593193193192,
               -0.1032962454064699
            ],
            [
               -0.12475680680680679,
               -0.10031073577299704
            ],
            [
               -0.12195429429429416,
               -0.09881584139166993
            ],
            [
               -0.11915178178178176,
               -0.09857258533787897
            ],
            [
               -0.11634926926926914,
               -0.09897742819522362
            ],
            [
               -0.11354675675675674,
               -0.09923295434797746
            ],
            [
               -0.11074424424424412,
               -0.09857590318752524
            ],
            [
               -0.10794173173173172,
               -0.09649472904568582
            ],
            [
               -0.1051392192192191,
               -0.09287302232706851
            ],
            [
               -0.10233670670670669,
               -0.08801838493881733
            ],
            [
               -0.09953419419419407,
               -0.08257121358830344
            ],
            [
               -0.09673168168168167,
               -0.07732336930512487
            ],
            [
               -0.09392916916916905,
               -0.07300204536101523
            ],
            [
               -0.09112665665665665,
               -0.07008191882874903
            ],
            [
               -0.08832414414414402,
               -0.06867721323961415
            ],
            [
               -0.08552163163163162,
               -0.06853897768554207
            ],
            [
               -0.082719119119119,
               -0.06915050334449308
            ],
            [
               -0.0799166066066066,
               -0.06988562358370415
            ],
            [
               -0.07711409409409398,
               -0.070179094310371
            ],
            [
               -0.07431158158158158,
               -0.0696592956314778
            ],
            [
               -0.07150906906906895,
               -0.0682096173394402
            ],
            [
               -0.06870655655655655,
               -0.06594988054816328
            ],
            [
               -0.06590404404404393,
               -0.06315439157744174
            ],
            [
               -0.06310153153153153,
               -0.06014065774461752
            ],
            [
               -0.06029901901901891,
               -0.057167515064479785
            ],
            [
               -0.057496506506506506,
               -0.05437309227612669
            ],
            [
               -0.054693993993993884,
               -0.051765694737928886
            ],
            [
               -0.05189148148148148,
               -0.049261059597557305
            ],
            [
               -0.04908896896896886,
               -0.046744441403625936
            ],
            [
               -0.04628645645645646,
               -0.04413036897951156
            ],
            [
               -0.04348394394394384,
               -0.041397713984011125
            ],
            [
               -0.040681431431431436,
               -0.038590176242216445
            ],
            [
               -0.037878918918918814,
               -0.03578711631390974
            ],
            [
               -0.03507640640640641,
               -0.03306108413968048
            ],
            [
               -0.03227389389389379,
               -0.030442314763830525
            ],
            [
               -0.02947138138138139,
               -0.02790589689436815
            ],
            [
               -0.026668868868868767,
               -0.02538658488914669
            ],
            [
               -0.023866356356356366,
               -0.02281391708722391
            ],
            [
               -0.021063843843843744,
               -0.020151455709670973
            ],
            [
               -0.018261331331331343,
               -0.0174220926278629
            ],
            [
               -0.01545881881881872,
               -0.014707147128712461
            ],
            [
               -0.01265630630630632,
               -0.012118035818733275
            ],
            [
               -0.009853793793793697,
               -0.009751140294020272
            ],
            [
               -0.007051281281281296,
               -0.007644308186264159
            ],
            [
               -0.004248768768768674,
               -0.005753907223119081
            ],
            [
               -0.001446256256256273,
               -0.0039640555643500885
            ],
            [
               0.0013562562562563496,
               -0.0021271805554620438
            ],
            [
               0.00415876876876875,
               -0.0001221361461462428
            ],
            [
               0.006961281281281373,
               0.0020921848331506288
            ],
            [
               0.009763793793793774,
               0.004449973659021916
            ],
            [
               0.012566306306306396,
               0.006792093814346339
            ],
            [
               0.015368818818818797,
               0.0089194262786942
            ],
            [
               0.01817133133133142,
               0.01066998326517328
            ],
            [
               0.02097384384384382,
               0.011993333933555311
            ],
            [
               0.023776356356356443,
               0.012994386950287928
            ],
            [
               0.026578868868868843,
               0.013927127283397206
            ],
            [
               0.029381381381381466,
               0.015135012176215365
            ],
            [
               0.03218389389389387,
               0.016953088498758442
            ],
            [
               0.03498640640640649,
               0.01960117864653564
            ],
            [
               0.03778891891891911,
               0.023102553297788694
            ],
            [
               0.04059143143143151,
               0.02725623641256894
            ],
            [
               0.043393943943944135,
               0.03167516650916763
            ],
            [
               0.046196456456456536,
               0.035881889580242854
            ],
            [
               0.04899896896896916,
               0.039434973815254695
            ],
            [
               0.05180148148148156,
               0.04204902789644745
            ],
            [
               0.05460399399399418,
               0.043672541776162616
            ],
            [
               0.05740650650650658,
               0.044500398974384694
            ],
            [
               0.060209019019019205,
               0.04491777457259205
            ],
            [
               0.0630115315315316,
               0.04539283416297067
            ],
            [
               0.06581404404404423,
               0.046350586449711684
            ],
            [
               0.06861655655655663,
               0.04806479872324043
            ],
            [
               0.07141906906906925,
               0.05059791056584109
            ],
            [
               0.07422158158158165,
               0.05380299249698842
            ],
            [
               0.07702409409409428,
               0.05738240564121121
            ],
            [
               0.07982660660660668,
               0.06098125909217238
            ],
            [
               0.0826291191191193,
               0.06428515957548399
            ],
            [
               0.0854316316316317,
               0.06709337196418826
            ],
            [
               0.08823414414414432,
               0.06934914221602209
            ],
            [
               0.09103665665665672,
               0.071124447132364
            ],
            [
               0.09383916916916935,
               0.0725713230917414
            ],
            [
               0.09664168168168175,
               0.07386124618748952
            ],
            [
               0.09944419419419437,
               0.07513506737499816
            ],
            [
               0.10224670670670677,
               0.07647906484192121
            ],
            [
               0.10504921921921939,
               0.07793084345635473
            ],
            [
               0.10785173173173179,
               0.07950670969497992
            ],
            [
               0.11065424424424442,
               0.08123423151796792
            ],
            [
               0.11345675675675682,
               0.08317266069971388
            ],
            [
               0.11625926926926944,
               0.08540981465047924
            ],
            [
               0.11906178178178184,
               0.08803439193487145
            ],
            [
               0.12186429429429446,
               0.09109347075179658
            ],
            [
               0.12466680680680686,
               0.09455200654100404
            ],
            [
               0.12746931931931949,
               0.0982718402713858
            ],
            [
               0.13027183183183189,
               0.10202176133238527
            ],
            [
               0.1330743443443445,
               0.10551967391393771
            ],
            [
               0.1358768568568569,
               0.10849664332124767
            ],
            [
               0.13867936936936953,
               0.11076454608816759
            ],
            [
               0.14148188188188193,
               0.11226703895288176
            ],
            [
               0.14428439439439456,
               0.11309827790651754
            ],
            [
               0.14708690690690696,
               0.11348360907536482
            ],
            [
               0.14988941941941958,
               0.11372797014904151
            ],
            [
               0.15269193193193198,
               0.11414714657195535
            ],
            [
               0.1554944444444446,
               0.11500132987010045
            ],
            [
               0.158296956956957,
               0.11644847392096441
            ],
            [
               0.16109946946946962,
               0.11852773614953932
            ],
            [
               0.16390198198198203,
               0.1211735211899669
            ],
            [
               0.16670449449449465,
               0.12425168941742858
            ],
            [
               0.16950700700700705,
               0.12760420048132415
            ],
            [
               0.17230951951951967,
               0.1310882020817401
            ],
            [
               0.17511203203203207,
               0.13459986348443298
            ],
            [
               0.1779145445445447,
               0.138080065490148
            ],
            [
               0.1807170570570571,
               0.1415056711966771
            ],
            [
               0.18351956956956972,
               0.14487414367881243
            ],
            [
               0.18632208208208212,
               0.14818958172225957
            ],
            [
               0.18912459459459474,
               0.15145520501446855
            ],
            [
               0.19192710710710714,
               0.15467262719586017
            ],
            [
               0.19472961961961976,
               0.15784415234028112
            ],
            [
               0.19753213213213217,
               0.16097267908712115
            ],
            [
               0.2003346446446448,
               0.16405532060295924
            ],
            [
               0.2031371571571572,
               0.16707084727850113
            ],
            [
               0.2059396696696698,
               0.16996569630937983
            ],
            [
               0.2087421821821822,
               0.17264634591451283
            ],
            [
               0.21154469469469483,
               0.17498563420229815
            ],
            [
               0.21434720720720724,
               0.17684669391135574
            ],
            [
               0.21714971971971986,
               0.17812167995478745
            ],
            [
               0.21995223223223226,
               0.17877568541874567
            ],
            [
               0.22275474474474488,
               0.1788818507303512
            ],
            [
               0.22555725725725728,
               0.17863372066190505
            ],
            [
               0.2283597697697699,
               0.1783259908530088
            ],
            [
               0.2311622822822823,
               0.1783037156662146
            ],
            [
               0.23396479479479493,
               0.17889013766922612
            ],
            [
               0.23676730730730733,
               0.18031122224938126
            ],
            [
               0.23956981981981995,
               0.1826378986351862
            ],
            [
               0.24237233233233235,
               0.1857635709419471
            ],
            [
               0.24517484484484497,
               0.18942534644783218
            ],
            [
               0.24797735735735738,
               0.19326520329753805
            ],
            [
               0.25077986986987,
               0.19691567444636265
            ],
            [
               0.2535823823823824,
               0.20008719484084503
            ],
            [
               0.256384894894895,
               0.20263344764584762
            ],
            [
               0.2591874074074074,
               0.20457722452098426
            ],
            [
               0.26198991991992004,
               0.20609067653804164
            ],
            [
               0.26479243243243245,
               0.2074369435266195
            ],
            [
               0.26759494494494507,
               0.20889103243943719
            ],
            [
               0.27039745745745747,
               0.2106632002693144
            ],
            [
               0.2731999699699701,
               0.21284644542897896
            ],
            [
               0.2760024824824825,
               0.21540167909964086
            ],
            [
               0.2788049949949951,
               0.21818234770970507
            ],
            [
               0.2816075075075075,
               0.2209884264742515
            ],
            [
               0.28441002002002014,
               0.22363143696291438
            ],
            [
               0.28721253253253254,
               0.22598987662913872
            ],
            [
               0.29001504504504516,
               0.22803865973667864
            ],
            [
               0.29281755755755756,
               0.22984529360235373
            ],
            [
               0.2956200700700702,
               0.23153649939685195
            ],
            [
               0.2984225825825826,
               0.23324829559964544
            ],
            [
               0.3012250950950952,
               0.23507730001145266
            ],
            [
               0.3040276076076076,
               0.23704981438914782
            ],
            [
               0.30683012012012023,
               0.23911869596625507
            ],
            [
               0.30963263263263263,
               0.2411883440199375
            ],
            [
               0.31243514514514525,
               0.24315852456663328
            ],
            [
               0.31523765765765766,
               0.2449713185387528
            ],
            [
               0.3180401701701703,
               0.2466442431733853
            ],
            [
               0.3208426826826827,
               0.24827692168380044
            ],
            [
               0.3236451951951953,
               0.2500271671575003
            ],
            [
               0.3264477077077077,
               0.2520623191712744
            ],
            [
               0.3292502202202203,
               0.2545000043382583
            ],
            [
               0.3320527327327327,
               0.2573565899438861
            ],
            [
               0.33485524524524535,
               0.26052017550284634
            ],
            [
               0.33765775775775775,
               0.26375840761587654
            ],
            [
               0.34046027027027037,
               0.26676162654907204
            ],
            [
               0.34326278278278277,
               0.26921171063829186
            ],
            [
               0.3460652952952954,
               0.27085940773319905
            ],
            [
               0.3488678078078078,
               0.27159008668758367
            ],
            [
               0.3516703203203204,
               0.27146048393158817
            ],
            [
               0.3544728328328328,
               0.2706963759949763
            ],
            [
               0.35727534534534544,
               0.26965110194059233
            ],
            [
               0.36007785785785784,
               0.2687347478828774
            ],
            [
               0.36288037037037046,
               0.26833096848810795
            ],
            [
               0.36568288288288286,
               0.2687210737938668
            ],
            [
               0.3684853953953955,
               0.27003265148022676
            ],
            [
               0.3712879079079079,
               0.2722234681325671
            ],
            [
               0.3740904204204205,
               0.27510257688975115
            ],
            [
               0.3768929329329329,
               0.27838179609574343
            ],
            [
               0.37969544544544553,
               0.28174416774838423
            ],
            [
               0.38249795795795793,
               0.28491307356362433
            ],
            [
               0.38530047047047056,
               0.28770676581286564
            ],
            [
               0.38810298298298296,
               0.29006752339421604
            ],
            [
               0.3909054954954956,
               0.29206109397758195
            ],
            [
               0.393708008008008,
               0.2938488537089444
            ],
            [
               0.3965105205205206,
               0.2956406853893244
            ],
            [
               0.3993130330330332,
               0.29763991803661827
            ],
            [
               0.4021155455455456,
               0.29999240269872596
            ],
            [
               0.40491805805805825,
               0.30275013422910135
            ],
            [
               0.40772057057057065,
               0.3058563885305441
            ],
            [
               0.4105230830830833,
               0.30915492829191654
            ],
            [
               0.4133255955955957,
               0.3124212219318989
            ],
            [
               0.4161281081081083,
               0.31540949078421343
            ],
            [
               0.4189306206206207,
               0.3179062939904208
            ],
            [
               0.4217331331331333,
               0.3197797300325669
            ],
            [
               0.4245356456456457,
               0.3210135422077236
            ],
            [
               0.42733815815815834,
               0.32171767779654115
            ],
            [
               0.43014067067067074,
               0.32211110258836395
            ],
            [
               0.43294318318318337,
               0.32247842194039866
            ],
            [
               0.43574569569569577,
               0.323108112534518
            ],
            [
               0.4385482082082084,
               0.32422551259994126
            ],
            [
               0.4413507207207208,
               0.3259366026954857
            ],
            [
               0.4441532332332334,
               0.32819778818744105
            ],
            [
               0.4469557457457458,
               0.33082190568150804
            ],
            [
               0.44975825825825844,
               0.3335221858706269
            ],
            [
               0.45256077077077084,
               0.33598575987291723
            ],
            [
               0.45536328328328346,
               0.3379591797773044
            ],
            [
               0.45816579579579586,
               0.3393231683202793
            ],
            [
               0.4609683083083085,
               0.3401345203219578
            ],
            [
               0.4637708208208209,
               0.340620333408995
            ],
            [
               0.4665733333333335,
               0.3411221912845442
            ],
            [
               0.4693758458458459,
               0.3420024143025219
            ],
            [
               0.47217835835835853,
               0.34353685433279646
            ],
            [
               0.47498087087087093,
               0.3458249366322885
            ],
            [
               0.47778338338338355,
               0.3487451969645993
            ],
            [
               0.48058589589589595,
               0.3519733231137454
            ],
            [
               0.4833884084084086,
               0.35506231627542856
            ],
            [
               0.486190920920921,
               0.35756564566147053
            ],
            [
               0.4889934334334336,
               0.3591698428294444
            ],
            [
               0.491795945945946,
               0.35979767111652267
            ],
            [
               0.4945984584584586,
               0.35964914863286035
            ],
            [
               0.497400970970971,
               0.3591642349797852
            ],
            [
               0.5002034834834836,
               0.35891351928595194
            ],
            [
               0.503005995995996,
               0.3594452021418496
            ],
            [
               0.5058085085085087,
               0.3611312368358265
            ],
            [
               0.5086110210210211,
               0.3640577770583455
            ],
            [
               0.5114135335335337,
               0.36799373023525817
            ],
            [
               0.5142160460460461,
               0.3724490939027689
            ],
            [
               0.5170185585585587,
               0.3768082226051261
            ],
            [
               0.5198210710710711,
               0.3805002634250011
            ],
            [
               0.5226235835835837,
               0.3831569311220305
            ],
            [
               0.5254260960960961,
               0.38471065910318347
            ],
            [
               0.5282286086086088,
               0.385403499980362
            ],
            [
               0.5310311211211212,
               0.3857039347105283
            ],
            [
               0.5338336336336338,
               0.38615684425244656
            ],
            [
               0.5366361461461462,
               0.3872125509593557
            ],
            [
               0.5394386586586588,
               0.3890874577466114
            ],
            [
               0.5422411711711712,
               0.39169912678649066
            ],
            [
               0.5450436836836838,
               0.3946955065009734
            ],
            [
               0.5478461961961962,
               0.3975686116009296
            ],
            [
               0.5506487087087089,
               0.3998165453836379
            ],
            [
               0.5534512212212213,
               0.4011027231233196
            ],
            [
               0.5562537337337339,
               0.40136232925656257
            ],
            [
               0.5590562462462463,
               0.4008230690202653
            ],
            [
               0.5618587587587589,
               0.3999347077735606
            ],
            [
               0.5646612712712713,
               0.39923091145049394
            ],
            [
               0.5674637837837839,
               0.39916817076640515
            ],
            [
               0.5702662962962963,
               0.39999328606602913
            ],
            [
               0.573068808808809,
               0.40168092978059194
            ],
            [
               0.5758713213213213,
               0.40395953699666265
            ],
            [
               0.578673833833834,
               0.4064148766936996
            ],
            [
               0.5814763463463464,
               0.40863560332454807
            ],
            [
               0.584278858858859,
               0.4103520379201455
            ],
            [
               0.5870813713713714,
               0.411522536062776
            ],
            [
               0.589883883883884,
               0.4123398701039246
            ],
            [
               0.5926863963963964,
               0.41315696213404784
            ],
            [
               0.595488908908909,
               0.41435806499115174
            ],
            [
               0.5982914214214214,
               0.4162192526493169
            ],
            [
               0.6010939339339341,
               0.41880507867406647
            ],
            [
               0.6038964464464465,
               0.4219356921215915
            ],
            [
               0.6066989589589589,
               0.4252349501962017
            ],
            [
               0.6095014714714717,
               0.42824318619558127
            ],
            [
               0.6123039839839841,
               0.4305572588051383
            ],
            [
               0.6151064964964965,
               0.4319522147675892
            ],
            [
               0.6179090090090089,
               0.43244586177867655
            ],
            [
               0.6207115215215218,
               0.4322871421163875
            ],
            [
               0.6235140340340342,
               0.4318746068189251
            ],
            [
               0.6263165465465466,
               0.43163388655049933
            ],
            [
               0.629119059059059,
               0.4318953420668121
            ],
            [
               0.6319215715715718,
               0.4328112075840694
            ],
            [
               0.6347240840840842,
               0.43433655296588675
            ],
            [
               0.6375265965965966,
               0.4362757588859049
            ],
            [
               0.640329109109109,
               0.43837387212698437
            ],
            [
               0.6431316216216219,
               0.44041783636316184
            ],
            [
               0.6459341341341343,
               0.4423109040671895
            ],
            [
               0.6487366466466467,
               0.4440947574421535
            ],
            [
               0.651539159159159,
               0.445913738812642
            ],
            [
               0.6543416716716719,
               0.4479369211895346
            ],
            [
               0.6571441841841843,
               0.4502689683435119
            ],
            [
               0.6599466966966967,
               0.45288454257830746
            ],
            [
               0.6627492092092091,
               0.4556122117129166
            ],
            [
               0.665551721721722,
               0.45817564169627956
            ],
            [
               0.6683542342342343,
               0.4602788658536691
            ],
            [
               0.6711567467467467,
               0.46170607329871266
            ],
            [
               0.6739592592592591,
               0.46240045413663866
            ],
            [
               0.676761771771772,
               0.46249327568703424
            ],
            [
               0.6795642842842844,
               0.46227123294355543
            ],
            [
               0.6823667967967968,
               0.46209133691419835
            ],
            [
               0.6851693093093092,
               0.46227079657736364
            ],
            [
               0.687971821821822,
               0.462988212264421
            ],
            [
               0.6907743343343344,
               0.4642288859947495
            ],
            [
               0.6935768468468468,
               0.46579240874247346
            ],
            [
               0.6963793593593592,
               0.46735996465275126
            ],
            [
               0.6991818718718721,
               0.4685990904001124
            ],
            [
               0.7019843843843845,
               0.46927160484177616
            ],
            [
               0.7047868968968969,
               0.46931002496941926
            ],
            [
               0.7075894094094093,
               0.4688389255066393
            ],
            [
               0.7103919219219221,
               0.4681363676115558
            ],
            [
               0.7131944344344345,
               0.46755022601558727
            ],
            [
               0.7159969469469469,
               0.4673982970591797
            ],
            [
               0.7187994594594593,
               0.4678848953395178
            ],
            [
               0.7216019719719722,
               0.4690593040000887
            ],
            [
               0.7244044844844846,
               0.47082586462687037
            ],
            [
               0.727206996996997,
               0.4729973653407525
            ],
            [
               0.7300095095095094,
               0.47536910476028593
            ],
            [
               0.7328120220220222,
               0.4777854255969735
            ],
            [
               0.7356145345345346,
               0.4801752695027352
            ],
            [
               0.738417047047047,
               0.48254634135057517
            ],
            [
               0.7412195595595594,
               0.48494382712787226
            ],
            [
               0.7440220720720723,
               0.48739324631022674
            ],
            [
               0.7468245845845847,
               0.48985298502116004
            ],
            [
               0.7496270970970971,
               0.49219823394685774
            ],
            [
               0.7524296096096099,
               0.49424588608504283
            ],
            [
               0.7552321221221223,
               0.49581388926063485
            ],
            [
               0.7580346346346347,
               0.4967944637313867
            ],
            [
               0.7608371471471471,
               0.49721367730205357
            ],
            [
               0.76363965965966,
               0.49725279857222904
            ],
            [
               0.7664421721721724,
               0.4972188437533279
            ],
            [
               0.7692446846846848,
               0.49746881769127393
            ],
            [
               0.7720471971971972,
               0.49830852098302003
            ],
            [
               0.77484970970971,
               0.4998968114842598
            ],
            [
               0.7776522222222224,
               0.5021863170760124
            ],
            [
               0.7804547347347348,
               0.504921533895712
            ],
            [
               0.7832572472472472,
               0.5076981183295638
            ],
            [
               0.7860597597597601,
               0.5100684241478308
            ],
            [
               0.7888622722722725,
               0.5116639014579396
            ],
            [
               0.7916647847847849,
               0.5122993941557479
            ],
            [
               0.7944672972972973,
               0.5120293256895299
            ],
            [
               0.7972698098098101,
               0.5111396053116438
            ],
            [
               0.8000723223223225,
               0.5100774695457901
            ],
            [
               0.8028748348348349,
               0.5093388013637412
            ],
            [
               0.8056773473473473,
               0.5093436925791119
            ],
            [
               0.8084798598598602,
               0.5103331565857794
            ],
            [
               0.8112823723723726,
               0.5123128446579852
            ],
            [
               0.814084884884885,
               0.515055961335267
            ],
            [
               0.8168873973973974,
               0.5181616236826678
            ],
            [
               0.8196899099099102,
               0.5211512563237116
            ],
            [
               0.8224924224224226,
               0.5235777358857094
            ],
            [
               0.825294934934935,
               0.52512134834022
            ],
            [
               0.8280974474474474,
               0.5256524477386667
            ],
            [
               0.8308999599599602,
               0.5252505670550391
            ],
            [
               0.8337024724724726,
               0.5241804808037913
            ],
            [
               0.836504984984985,
               0.5228345400723887
            ],
            [
               0.8393074974974974,
               0.5216557823358693
            ],
            [
               0.8421100100100103,
               0.521057526107001
            ],
            [
               0.8449125225225227,
               0.5213532016403384
            ],
            [
               0.8477150350350351,
               0.522706423199029
            ],
            [
               0.8505175475475475,
               0.5251070918552994
            ],
            [
               0.8533200600600603,
               0.5283754383584612
            ],
            [
               0.8561225725725727,
               0.5321925651316421
            ],
            [
               0.8589250850850851,
               0.5361530171822466
            ],
            [
               0.8617275975975975,
               0.5398319868868937
            ],
            [
               0.8645301101101104,
               0.5428570617175057
            ],
            [
               0.8673326226226228,
               0.5449725486914114
            ],
            [
               0.8701351351351352,
               0.5460842408271678
            ],
            [
               0.8729376476476476,
               0.5462748038613838
            ],
            [
               0.8757401601601604,
               0.5457849570821613
            ],
            [
               0.8785426726726728,
               0.544962624341752
            ],
            [
               0.8813451851851852,
               0.5441897033018128
            ],
            [
               0.8841476976976976,
               0.5438020201379099
            ],
            [
               0.8869502102102105,
               0.544020522473081
            ],
            [
               0.8897527227227229,
               0.5449097406235719
            ],
            [
               0.8925552352352353,
               0.5463732029971253
            ],
            [
               0.8953577477477477,
               0.5481863354658195
            ],
            [
               0.8981602602602605,
               0.5500578582431053
            ],
            [
               0.9009627727727729,
               0.5517034927838742
            ],
            [
               0.9037652852852853,
               0.5529129807282596
            ],
            [
               0.9065677977977977,
               0.5535938137575598
            ],
            [
               0.9093703103103106,
               0.5537819653162488
            ],
            [
               0.912172822822823,
               0.5536192709720315
            ],
            [
               0.9149753353353354,
               0.55330619505202
            ],
            [
               0.9177778478478478,
               0.5530449533505623
            ],
            [
               0.9205803603603606,
               0.5529896507407065
            ],
            [
               0.923382872872873,
               0.5532169383753145
            ],
            [
               0.9261853853853854,
               0.5537238204840222
            ],
            [
               0.9289878978978978,
               0.5544507999711463
            ],
            [
               0.9317904104104107,
               0.5553210527761505
            ],
            [
               0.9345929229229231,
               0.556281880352369
            ],
            [
               0.9373954354354355,
               0.557334451009253
            ],
            [
               0.9401979479479479,
               0.558541710087736
            ],
            [
               0.9430004604604607,
               0.5600110880921767
            ],
            [
               0.9458029729729731,
               0.5618563099008628
            ],
            [
               0.9486054854854855,
               0.5641490900743515
            ],
            [
               0.9514079979979979,
               0.5668750652539603
            ],
            [
               0.9542105105105108,
               0.5699080379240687
            ],
            [
               0.9570130230230232,
               0.573012531935813
            ],
            [
               0.9598155355355356,
               0.5758777466727193
            ],
            [
               0.962618048048048,
               0.5781778649464663
            ],
            [
               0.9654205605605608,
               0.5796462431907564
            ],
            [
               0.9682230730730732,
               0.5801461167524099
            ],
            [
               0.9710255855855856,
               0.5797194386779877
            ],
            [
               0.973828098098098,
               0.5785989093170023
            ],
            [
               0.9766306106106108,
               0.5771757537844273
            ],
            [
               0.9794331231231233,
               0.575925985348188
            ],
            [
               0.9822356356356357,
               0.5753085685699684
            ],
            [
               0.985038148148148,
               0.5756574685684654
            ],
            [
               0.9878406606606609,
               0.5770936072426205
            ],
            [
               0.9906431731731733,
               0.5794806224564091
            ],
            [
               0.9934456856856857,
               0.5824397990884064
            ],
            [
               0.9962481981981981,
               0.5854260406373366
            ],
            [
               0.9990507107107109,
               0.5878512516748193
            ],
            [
               1.0018532232232233,
               0.589227928638524
            ],
            [
               1.0046557357357357,
               0.5892980057845385
            ],
            [
               1.0074582482482481,
               0.5881128219771816
            ],
            [
               1.010260760760761,
               0.5860401172819206
            ],
            [
               1.0130632732732734,
               0.5836913542224587
            ],
            [
               1.0158657857857858,
               0.581783231749813
            ],
            [
               1.0186682982982982,
               0.5809655709873476
            ],
            [
               1.021470810810811,
               0.5816585315740886
            ],
            [
               1.0242733233233234,
               0.5839418410818201
            ],
            [
               1.0270758358358358,
               0.5875267826243962
            ],
            [
               1.0298783483483482,
               0.5918207904559682
            ],
            [
               1.032680860860861,
               0.5960700779311147
            ],
            [
               1.0354833733733735,
               0.5995444758024246
            ],
            [
               1.0382858858858859,
               0.6017166691898166
            ],
            [
               1.0410883983983983,
               0.6023889174970585
            ],
            [
               1.0438909109109111,
               0.6017341461237841
            ],
            [
               1.0466934234234235,
               0.6002413176044322
            ],
            [
               1.049495935935936,
               0.5985808159384293
            ],
            [
               1.0522984484484483,
               0.5974269368378672
            ],
            [
               1.0551009609609612,
               0.5972854622190988
            ],
            [
               1.0579034734734736,
               0.5983717467591574
            ],
            [
               1.060705985985986,
               0.6005697032515533
            ],
            [
               1.0635084984984984,
               0.603479080545928
            ],
            [
               1.0663110110110112,
               0.6065342191616325
            ],
            [
               1.0691135235235236,
               0.609158940276427
            ],
            [
               1.071916036036036,
               0.6109143832295844
            ],
            [
               1.0747185485485484,
               0.6116011590942985
            ],
            [
               1.0775210610610613,
               0.6112921595793616
            ],
            [
               1.0803235735735737,
               0.6102928577147541
            ],
            [
               1.083126086086086,
               0.6090457570512289
            ],
            [
               1.0859285985985985,
               0.608009206528545
            ],
            [
               1.0887311111111113,
               0.6075447635371634
            ],
            [
               1.0915336236236237,
               0.6078414057614959
            ],
            [
               1.0943361361361361,
               0.6088918213068503
            ],
            [
               1.0971386486486485,
               0.6105202557072084
            ],
            [
               1.0999411611611614,
               0.6124477784623445
            ],
            [
               1.1027436736736738,
               0.6143729706753842
            ],
            [
               1.1055461861861862,
               0.6160453783860866
            ],
            [
               1.1083486986986986,
               0.617314719706434
            ],
            [
               1.1111512112112114,
               0.6181481154979431
            ],
            [
               1.1139537237237238,
               0.6186172046951488
            ],
            [
               1.1167562362362362,
               0.6188640807493162
            ],
            [
               1.119558748748749,
               0.6190580576927924
            ],
            [
               1.1223612612612615,
               0.619354445292156
            ],
            [
               1.1251637737737739,
               0.6198631249967987
            ],
            [
               1.1279662862862863,
               0.6206306095422354
            ],
            [
               1.130768798798799,
               0.6216359656569588
            ],
            [
               1.1335713113113115,
               0.6227991533019114
            ],
            [
               1.136373823823824,
               0.6239997138228885
            ],
            [
               1.1391763363363363,
               0.6251034601752593
            ],
            [
               1.1419788488488491,
               0.6259940324121862
            ],
            [
               1.1447813613613615,
               0.6266045951059047
            ],
            [
               1.147583873873874,
               0.6269430981295315
            ],
            [
               1.1503863863863864,
               0.6271035531723519
            ],
            [
               1.1531888988988992,
               0.6272569268340077
            ],
            [
               1.1559914114114116,
               0.6276191466092799
            ],
            [
               1.158793923923924,
               0.6283998876016004
            ],
            [
               1.1615964364364364,
               0.6297426157756059
            ],
            [
               1.1643989489489492,
               0.6316714461392648
            ],
            [
               1.1672014614614616,
               0.6340614814012645
            ],
            [
               1.170003973973974,
               0.636645211033392
            ],
            [
               1.1728064864864864,
               0.6390587310383963
            ],
            [
               1.1756089989989993,
               0.6409202052894418
            ],
            [
               1.1784115115115117,
               0.6419225247441592
            ],
            [
               1.181214024024024,
               0.6419160318050144
            ],
            [
               1.1840165365365365,
               0.6409578530149072
            ],
            [
               1.1868190490490493,
               0.6393121783679894
            ],
            [
               1.1896215615615617,
               0.6373987844123677
            ],
            [
               1.1924240740740741,
               0.6357014708350096
            ],
            [
               1.1952265865865865,
               0.6346594858635409
            ],
            [
               1.1980290990990994,
               0.6345698778377923
            ],
            [
               1.2008316116116118,
               0.6355254665648006
            ],
            [
               1.2036341241241242,
               0.6374027880910734
            ],
            [
               1.2064366366366366,
               0.6399002032142089
            ],
            [
               1.2092391491491494,
               0.6426128264535649
            ],
            [
               1.2120416616616618,
               0.6451221701591641
            ],
            [
               1.2148441741741742,
               0.6470768569190387
            ],
            [
               1.2176466866866866,
               0.6482464015228551
            ],
            [
               1.2204491991991995,
               0.648540475965844
            ],
            [
               1.2232517117117119,
               0.6479973519255295
            ],
            [
               1.2260542242242243,
               0.6467534286081557
            ],
            [
               1.2288567367367367,
               0.6450083378053332
            ],
            [
               1.2316592492492495,
               0.6429967702044604
            ],
            [
               1.234461761761762,
               0.6409708781225815
            ],
            [
               1.2372642742742743,
               0.6391893334054596
            ],
            [
               1.2400667867867867,
               0.6379043884046203
            ],
            [
               1.2428692992992996,
               0.6373387989983279
            ],
            [
               1.245671811811812,
               0.6376501712617694
            ],
            [
               1.2484743243243244,
               0.638888846949304
            ],
            [
               1.2512768368368368,
               0.6409630784510324
            ],
            [
               1.2540793493493496,
               0.6436282296817736
            ],
            [
               1.256881861861862,
               0.6465129092992487
            ],
            [
               1.2596843743743744,
               0.6491847018530722
            ],
            [
               1.2624868868868868,
               0.6512445590089567
            ],
            [
               1.2652893993993997,
               0.652426696678589
            ],
            [
               1.268091911911912,
               0.6526748085495159
            ],
            [
               1.2708944244244245,
               0.6521685929949702
            ],
            [
               1.2736969369369369,
               0.6512870073971619
            ],
            [
               1.2764994494494497,
               0.6505130270700552
            ],
            [
               1.279301961961962,
               0.6503033286533079
            ],
            [
               1.2821044744744745,
               0.6509590128905347
            ],
            [
               1.284906986986987,
               0.6525355723544033
            ],
            [
               1.2877094994994998,
               0.6548204119640593
            ],
            [
               1.2905120120120122,
               0.6573868882589808
            ],
            [
               1.2933145245245246,
               0.6597108531985604
            ],
            [
               1.296117037037037,
               0.6613163258096044
            ],
            [
               1.2989195495495498,
               0.6619075018969999
            ],
            [
               1.3017220620620622,
               0.6614481130152182
            ],
            [
               1.3045245745745746,
               0.6601651875999601
            ],
            [
               1.307327087087087,
               0.6584775625328062
            ],
            [
               1.3101295995995998,
               0.6568726183485845
            ],
            [
               1.3129321121121122,
               0.6557702268417855
            ],
            [
               1.3157346246246246,
               0.6554158157223354
            ],
            [
               1.318537137137137,
               0.6558339032618766
            ],
            [
               1.32133964964965,
               0.6568530004630504
            ],
            [
               1.3241421621621623,
               0.6581892426618026
            ],
            [
               1.3269446746746747,
               0.6595573093196282
            ],
            [
               1.329747187187187,
               0.6607693122837184
            ],
            [
               1.3325496996997,
               0.661787880070231
            ],
            [
               1.3353522122122123,
               0.6627166169010761
            ],
            [
               1.3381547247247247,
               0.6637336152692609
            ],
            [
               1.3409572372372371,
               0.6649940414951673
            ],
            [
               1.34375974974975,
               0.6665390360851726
            ],
            [
               1.3465622622622624,
               0.6682464121144875
            ],
            [
               1.3493647747747748,
               0.6698444305934936
            ],
            [
               1.3521672872872872,
               0.6709880350765172
            ],
            [
               1.3549697997998,
               0.6713747134180221
            ],
            [
               1.3577723123123124,
               0.670862147105176
            ],
            [
               1.3605748248248248,
               0.6695471672137352
            ],
            [
               1.3633773373373372,
               0.6677763371647772
            ],
            [
               1.36617984984985,
               0.6660793667234953
            ],
            [
               1.3689823623623625,
               0.6650408509820827
            ],
            [
               1.3717848748748749,
               0.6651457272524586
            ],
            [
               1.3745873873873873,
               0.6666429849785962
            ],
            [
               1.3773898998999001,
               0.6694676559722296
            ],
            [
               1.3801924124124125,
               0.6732444183284251
            ],
            [
               1.382994924924925,
               0.6773725426866729
            ],
            [
               1.3857974374374373,
               0.681168718714124
            ],
            [
               1.3885999499499502,
               0.6840285235173827
            ],
            [
               1.3914024624624626,
               0.6855634142388914
            ],
            [
               1.394204974974975,
               0.6856787972903418
            ],
            [
               1.3970074874874874,
               0.6845767348578743
            ],
            [
               1.39981,
               0.682688317019145
            ]
         ]
      },
      {
         "data": [
            [
               1.39991,
               0.6820754371413896
            ],
            [
               1.3971074774774772,
               0.682492412712296
            ],
            [
               1.3943049549549547,
               0.6826059254186867
            ],
            [
               1.391502432432432,
               0.6824646589441741
            ],
            [
               1.3886999099099095,
               0.6822012071282758
            ],
            [
               1.385897387387387,
               0.681966599167615
            ],
            [
               1.3830948648648644,
               0.681863805567961
            ],
            [
               1.3802923423423419,
               0.6819038898001258
            ],
            [
               1.3774898198198193,
               0.6819993608460063
            ],
            [
               1.3746872972972968,
               0.6819953779531593
            ],
            [
               1.3718847747747747,
               0.6817258279889795
            ],
            [
               1.369082252252252,
               0.6810728096006375
            ],
            [
               1.3662797297297296,
               0.6800076458943
            ],
            [
               1.363477207207207,
               0.6785991588172892
            ],
            [
               1.3606746846846844,
               0.6769875953825414
            ],
            [
               1.3578721621621619,
               0.6753355074070613
            ],
            [
               1.3550696396396393,
               0.6737752243762978
            ],
            [
               1.3522671171171168,
               0.6723732429507132
            ],
            [
               1.3494645945945942,
               0.6711246937057732
            ],
            [
               1.3466620720720717,
               0.6699788043254734
            ],
            [
               1.3438595495495491,
               0.6688836631744499
            ],
            [
               1.3410570270270266,
               0.6678304864212531
            ],
            [
               1.338254504504504,
               0.6668772405449028
            ],
            [
               1.335451981981982,
               0.6661392075234615
            ],
            [
               1.3326494594594593,
               0.6657471594520668
            ],
            [
               1.3298469369369368,
               0.66578737053454
            ],
            [
               1.3270444144144142,
               0.666246523203475
            ],
            [
               1.3242418918918917,
               0.6669850322407622
            ],
            [
               1.3214393693693691,
               0.6677537690788661
            ],
            [
               1.3186368468468466,
               0.6682542890484996
            ],
            [
               1.315834324324324,
               0.6682265679535867
            ],
            [
               1.3130318018018015,
               0.6675367304399498
            ],
            [
               1.310229279279279,
               0.666234692435057
            ],
            [
               1.3074267567567563,
               0.664559422155624
            ],
            [
               1.3046242342342338,
               0.6628854385208527
            ],
            [
               1.3018217117117112,
               0.6616230957542321
            ],
            [
               1.2990191891891887,
               0.6611008425859196
            ],
            [
               1.2962166666666666,
               0.6614646557200473
            ],
            [
               1.293414144144144,
               0.6626257048612296
            ],
            [
               1.2906116216216215,
               0.664273185445205
            ],
            [
               1.287809099099099,
               0.665949649896295
            ],
            [
               1.2850065765765764,
               0.6671673791428032
            ],
            [
               1.2822040540540538,
               0.6675323503371233
            ],
            [
               1.2794015315315312,
               0.6668408581543485
            ],
            [
               1.2765990090090087,
               0.6651230366594938
            ],
            [
               1.2737964864864861,
               0.662624144471704
            ],
            [
               1.2709939639639636,
               0.6597329789220426
            ],
            [
               1.268191441441441,
               0.6568812755182759
            ],
            [
               1.2653889189189185,
               0.654444135053467
            ],
            [
               1.262586396396396,
               0.6526680609111806
            ],
            [
               1.2597838738738734,
               0.6516419752746595
            ],
            [
               1.2569813513513513,
               0.6513119077634152
            ],
            [
               1.2541788288288287,
               0.6515270001919896
            ],
            [
               1.2513763063063061,
               0.6520971419244799
            ],
            [
               1.2485737837837836,
               0.6528427150788788
            ],
            [
               1.245771261261261,
               0.6536236071632756
            ],
            [
               1.2429687387387385,
               0.6543446754232196
            ],
            [
               1.240166216216216,
               0.6549441818338103
            ],
            [
               1.2373636936936934,
               0.655376979853053
            ],
            [
               1.2345611711711708,
               0.6556038934048166
            ],
            [
               1.2317586486486483,
               0.6555935333811727
            ],
            [
               1.2289561261261257,
               0.6553353255725829
            ],
            [
               1.2261536036036031,
               0.6548560736081919
            ],
            [
               1.2233510810810806,
               0.6542296455216342
            ],
            [
               1.2205485585585585,
               0.65357142193541
            ],
            [
               1.217746036036036,
               0.6530150735225986
            ],
            [
               1.2149435135135134,
               0.6526765988398335
            ],
            [
               1.2121409909909908,
               0.6526163736550556
            ],
            [
               1.2093384684684683,
               0.6528119125789963
            ],
            [
               1.2065359459459457,
               0.6531513341132424
            ],
            [
               1.2037334234234232,
               0.6534511611552947
            ],
            [
               1.2009309009009006,
               0.6534944445493844
            ],
            [
               1.198128378378378,
               0.6530790316024441
            ],
            [
               1.1953258558558555,
               0.652063206289592
            ],
            [
               1.192523333333333,
               0.650397555857214
            ],
            [
               1.1897208108108104,
               0.6481368148301447
            ],
            [
               1.1869182882882878,
               0.6454315150574053
            ],
            [
               1.1841157657657653,
               0.6425042164384439
            ],
            [
               1.1813132432432432,
               0.6396173223081465
            ],
            [
               1.1785107207207206,
               0.6370387447834706
            ],
            [
               1.175708198198198,
               0.6350090717627515
            ],
            [
               1.1729056756756755,
               0.6337112549127107
            ],
            [
               1.170103153153153,
               0.6332428864333869
            ],
            [
               1.1673006306306304,
               0.6335925482359896
            ],
            [
               1.1644981081081078,
               0.6346247662453934
            ],
            [
               1.1616955855855853,
               0.6360808767186843
            ],
            [
               1.1588930630630627,
               0.6376033625243369
            ],
            [
               1.1560905405405402,
               0.6387874517634361
            ],
            [
               1.1532880180180176,
               0.6392561428280611
            ],
            [
               1.150485495495495,
               0.6387454048184216
            ],
            [
               1.1476829729729725,
               0.6371785617032469
            ],
            [
               1.14488045045045,
               0.6347064299291375
            ],
            [
               1.1420779279279278,
               0.6316949530568783
            ],
            [
               1.1392754054054053,
               0.6286546845284923
            ],
            [
               1.1364728828828827,
               0.6261234856675049
            ],
            [
               1.1336703603603602,
               0.6245300570756517
            ],
            [
               1.1308678378378376,
               0.6240756929018265
            ],
            [
               1.128065315315315,
               0.6246706915462307
            ],
            [
               1.1252627927927925,
               0.6259490980578453
            ],
            [
               1.12246027027027,
               0.627363734967635
            ],
            [
               1.1196577477477474,
               0.6283389842455851
            ],
            [
               1.1168552252252248,
               0.6284392358416592
            ],
            [
               1.1140527027027023,
               0.6275030818027975
            ],
            [
               1.1112501801801797,
               0.6257006504348369
            ],
            [
               1.1084476576576572,
               0.623492659957579
            ],
            [
               1.105645135135135,
               0.6214989282267877
            ],
            [
               1.1028426126126125,
               0.6203123635046196
            ],
            [
               1.10004009009009,
               0.6203128472676886
            ],
            [
               1.0972375675675674,
               0.6215376299839936
            ],
            [
               1.0944350450450449,
               0.6236495510801722
            ],
            [
               1.0916325225225223,
               0.6260157801060833
            ],
            [
               1.0888299999999997,
               0.6278764534486958
            ],
            [
               1.0860274774774772,
               0.6285548768608733
            ],
            [
               1.0832249549549546,
               0.627647651496678
            ],
            [
               1.080422432432432,
               0.6251385283464619
            ],
            [
               1.0776199099099095,
               0.6214024968700382
            ],
            [
               1.074817387387387,
               0.6170996029304785
            ],
            [
               1.0720148648648644,
               0.6129910302382245
            ],
            [
               1.0692123423423419,
               0.6097328129514331
            ],
            [
               1.0664098198198197,
               0.6077081714342147
            ],
            [
               1.0636072972972972,
               0.6069463432853657
            ],
            [
               1.0608047747747746,
               0.6071482952405629
            ],
            [
               1.058002252252252,
               0.6078066771723674
            ],
            [
               1.0551997297297295,
               0.6083792209688286
            ],
            [
               1.052397207207207,
               0.6084601338677533
            ],
            [
               1.0495946846846844,
               0.6078970507593068
            ],
            [
               1.0467921621621619,
               0.6068202642946914
            ],
            [
               1.0439896396396393,
               0.605579669674543
            ],
            [
               1.0411871171171168,
               0.6046137715170805
            ],
            [
               1.0383845945945942,
               0.6042951208669852
            ],
            [
               1.0355820720720716,
               0.6048017785521373
            ],
            [
               1.032779549549549,
               0.6060538770598316
            ],
            [
               1.0299770270270265,
               0.6077321606035886
            ],
            [
               1.0271745045045044,
               0.6093691151837771
            ],
            [
               1.0243719819819819,
               0.6104814559745021
            ],
            [
               1.0215694594594593,
               0.6107019447155773
            ],
            [
               1.0187669369369368,
               0.609871483774926
            ],
            [
               1.0159644144144142,
               0.6080673280975011
            ],
            [
               1.0131618918918917,
               0.605564523062033
            ],
            [
               1.010359369369369,
               0.6027480965094223
            ],
            [
               1.0075568468468465,
               0.6000066781263784
            ],
            [
               1.004754324324324,
               0.5976405019813875
            ],
            [
               1.0019518018018014,
               0.5958084057311939
            ],
            [
               0.9991492792792789,
               0.5945231810777954
            ],
            [
               0.9963467567567563,
               0.593688140852985
            ],
            [
               0.9935442342342338,
               0.5931556531081805
            ],
            [
               0.9907417117117117,
               0.5927842800476699
            ],
            [
               0.9879391891891891,
               0.5924756098116055
            ],
            [
               0.9851366666666665,
               0.5921824120727652
            ],
            [
               0.982334144144144,
               0.5918919722690564
            ],
            [
               0.9795316216216214,
               0.591597710392747
            ],
            [
               0.9767290990990989,
               0.5912752568828125
            ],
            [
               0.9739265765765763,
               0.5908753460874773
            ],
            [
               0.9711240540540538,
               0.5903371368228354
            ],
            [
               0.9683215315315312,
               0.589615613194002
            ],
            [
               0.9655190090090087,
               0.588709625724494
            ],
            [
               0.9627164864864861,
               0.587675774963998
            ],
            [
               0.9599139639639636,
               0.5866183386548529
            ],
            [
               0.957111441441441,
               0.5856549598491987
            ],
            [
               0.9543089189189184,
               0.5848682369739129
            ],
            [
               0.9515063963963963,
               0.584260636144428
            ],
            [
               0.9487038738738738,
               0.5837312753890556
            ],
            [
               0.9459013513513512,
               0.5830872680149393
            ],
            [
               0.9430988288288287,
               0.5820911369079294
            ],
            [
               0.9402963063063061,
               0.5805329949644317
            ],
            [
               0.9374937837837836,
               0.5783061636725457
            ],
            [
               0.934691261261261,
               0.5754613557668062
            ],
            [
               0.9318887387387385,
               0.5722191270377528
            ],
            [
               0.9290862162162159,
               0.5689319963012802
            ],
            [
               0.9262836936936933,
               0.566003021362624
            ],
            [
               0.9234811711711708,
               0.5637819186650855
            ],
            [
               0.9206786486486482,
               0.5624683844668925
            ],
            [
               0.9178761261261257,
               0.5620521064849566
            ],
            [
               0.9150736036036036,
               0.5623096661450916
            ],
            [
               0.912271081081081,
               0.5628625614252337
            ],
            [
               0.9094685585585585,
               0.5632825082055302
            ],
            [
               0.9066660360360359,
               0.5632153806101514
            ],
            [
               0.9038635135135134,
               0.5624881971454154
            ],
            [
               0.9010609909909908,
               0.561166825653666
            ],
            [
               0.8982584684684682,
               0.5595449947497422
            ],
            [
               0.8954559459459457,
               0.5580643438454792
            ],
            [
               0.8926534234234231,
               0.5571852827692834
            ],
            [
               0.8898509009009006,
               0.5572436107235483
            ],
            [
               0.887048378378378,
               0.5583336297455854
            ],
            [
               0.8842458558558555,
               0.5602528890845718
            ],
            [
               0.8814433333333329,
               0.562527891725922
            ],
            [
               0.8786408108108104,
               0.5645181775701673
            ],
            [
               0.8758382882882882,
               0.5655741095582234
            ],
            [
               0.8730357657657657,
               0.5652076049050299
            ],
            [
               0.8702332432432431,
               0.5632296708444855
            ],
            [
               0.8674307207207206,
               0.5598157932541366
            ],
            [
               0.864628198198198,
               0.5554784269080681
            ],
            [
               0.8618256756756755,
               0.5509503842665894
            ],
            [
               0.8590231531531529,
               0.5470072444327949
            ],
            [
               0.8562206306306304,
               0.5442742882257182
            ],
            [
               0.8534181081081078,
               0.5430689062470078
            ],
            [
               0.8506155855855853,
               0.5433210803977987
            ],
            [
               0.8478130630630627,
               0.5445943335598813
            ],
            [
               0.8450105405405401,
               0.5462027557436937
            ],
            [
               0.8422080180180176,
               0.5473936013546996
            ],
            [
               0.839405495495495,
               0.5475467620061211
            ],
            [
               0.8366029729729729,
               0.5463373599476
            ],
            [
               0.8338004504504504,
               0.5438174188246523
            ],
            [
               0.8309979279279278,
               0.5403945708519193
            ],
            [
               0.8281954054054053,
               0.5367140614620947
            ],
            [
               0.8253928828828827,
               0.5334770453313938
            ],
            [
               0.8225903603603602,
               0.5312457983930312
            ],
            [
               0.8197878378378376,
               0.5302899664778025
            ],
            [
               0.816985315315315,
               0.5305162819733239
            ],
            [
               0.8141827927927925,
               0.5315005848322665
            ],
            [
               0.8113802702702699,
               0.5326121827728791
            ],
            [
               0.8085777477477474,
               0.5331947766433722
            ],
            [
               0.8057752252252248,
               0.5327526845707933
            ],
            [
               0.8029727027027023,
               0.5310902434471949
            ],
            [
               0.8001701801801802,
               0.5283661207284525
            ],
            [
               0.7973676576576576,
               0.5250486689363227
            ],
            [
               0.794565135135135,
               0.5217862629163998
            ],
            [
               0.7917626126126125,
               0.5192297982648357
            ],
            [
               0.7889600900900899,
               0.5178567294358296
            ],
            [
               0.7861575675675674,
               0.5178440834605066
            ],
            [
               0.7833550450450448,
               0.5190228702064033
            ],
            [
               0.7805525225225223,
               0.5209230095954345
            ],
            [
               0.7777499999999997,
               0.5228932607709926
            ],
            [
               0.7749474774774772,
               0.5242616422454999
            ],
            [
               0.7721449549549546,
               0.5244934227238531
            ],
            [
               0.769342432432432,
               0.5233075229258712
            ],
            [
               0.7665399099099095,
               0.5207260745396709
            ],
            [
               0.763737387387387,
               0.5170511660904508
            ],
            [
               0.7609348648648648,
               0.512781597681831
            ],
            [
               0.7581323423423423,
               0.5084956470843465
            ],
            [
               0.7553298198198197,
               0.5047305094597122
            ],
            [
               0.7525272972972972,
               0.5018851506649833
            ],
            [
               0.7497247747747746,
               0.5001632696311848
            ],
            [
               0.7469222522522521,
               0.4995607831097425
            ],
            [
               0.7441197297297295,
               0.49989160235647967
            ],
            [
               0.741317207207207,
               0.5008390828294955
            ],
            [
               0.7385146846846844,
               0.5020190942012918
            ],
            [
               0.7357121621621618,
               0.5030430668571784
            ],
            [
               0.7329096396396393,
               0.5035734497514914
            ],
            [
               0.7301071171171167,
               0.5033675789810639
            ],
            [
               0.7273045945945942,
               0.5023077263670539
            ],
            [
               0.7245020720720716,
               0.5004151236027301
            ],
            [
               0.7216995495495495,
               0.4978452216114399
            ],
            [
               0.718897027027027,
               0.494861948054208
            ],
            [
               0.7160945045045044,
               0.4917913925744801
            ],
            [
               0.7132919819819818,
               0.48896013943042227
            ],
            [
               0.7104894594594593,
               0.48662901013725446
            ],
            [
               0.7076869369369367,
               0.48493702473953976
            ],
            [
               0.7048844144144142,
               0.4838707202371931
            ],
            [
               0.7020818918918916,
               0.4832694014512597
            ],
            [
               0.6992793693693691,
               0.4828680007176284
            ],
            [
               0.6964768468468465,
               0.4823683371193294
            ],
            [
               0.693674324324324,
               0.48152017258751134
            ],
            [
               0.6908718018018014,
               0.4801889879050592
            ],
            [
               0.6880692792792789,
               0.47838993214839887
            ],
            [
               0.6852667567567567,
               0.47627676944373226
            ],
            [
               0.6824642342342342,
               0.4740882855540261
            ],
            [
               0.6796617117117116,
               0.47206825885317666
            ],
            [
               0.6768591891891891,
               0.47038416845893016
            ],
            [
               0.6740566666666665,
               0.4690710057520354
            ],
            [
               0.671254144144144,
               0.46801908314911006
            ],
            [
               0.6684516216216214,
               0.4670107294643474
            ],
            [
               0.6656490990990989,
               0.4657946877359709
            ],
            [
               0.6628465765765763,
               0.46417423978290157
            ],
            [
               0.6600440540540538,
               0.4620799945607785
            ],
            [
               0.6572415315315312,
               0.45960282563392435
            ],
            [
               0.6544390090090086,
               0.45697531590584195
            ],
            [
               0.6516364864864861,
               0.45450706766004956
            ],
            [
               0.6488339639639635,
               0.4524946512847863
            ],
            [
               0.6460314414414414,
               0.45113551027371096
            ],
            [
               0.6432289189189189,
               0.4504737944476823
            ],
            [
               0.6404263963963963,
               0.4503952043593036
            ],
            [
               0.6376238738738738,
               0.45067115814366
            ],
            [
               0.6348213513513512,
               0.45103570216644634
            ],
            [
               0.6320188288288286,
               0.4512674744316671
            ],
            [
               0.6292163063063061,
               0.4512476604305279
            ],
            [
               0.6264137837837835,
               0.45097386066011846
            ],
            [
               0.623611261261261,
               0.4505260804673656
            ],
            [
               0.6208087387387384,
               0.44999896551101026
            ],
            [
               0.6180062162162159,
               0.44942753860375373
            ],
            [
               0.6152036936936933,
               0.4487371726825942
            ],
            [
               0.6124011711711708,
               0.44774077350477864
            ],
            [
               0.6095986486486482,
               0.44618949758334964
            ],
            [
               0.6067961261261261,
               0.4438633828765039
            ],
            [
               0.6039936036036035,
               0.44067199035302634
            ],
            [
               0.601191081081081,
               0.43672850997185625
            ],
            [
               0.5983885585585584,
               0.4323666345396822
            ],
            [
               0.5955860360360359,
               0.4280865092482387
            ],
            [
               0.5927835135135133,
               0.4244389994226211
            ],
            [
               0.5899809909909908,
               0.42187892472587335
            ],
            [
               0.5871784684684682,
               0.4206305389200806
            ],
            [
               0.5843759459459457,
               0.42060779462584996
            ],
            [
               0.5815734234234231,
               0.42141748059859524
            ],
            [
               0.5787709009009008,
               0.42244928709549984
            ],
            [
               0.5759683783783782,
               0.4230305930109932
            ],
            [
               0.5731658558558557,
               0.42260351182704525
            ],
            [
               0.5703633333333331,
               0.42087395382866477
            ],
            [
               0.5675608108108106,
               0.4178897716463953
            ],
            [
               0.564758288288288,
               0.4140253508770501
            ],
            [
               0.5619557657657654,
               0.40987712766763107
            ],
            [
               0.5591532432432431,
               0.4061002029482739
            ],
            [
               0.5563507207207206,
               0.4032327333687165
            ],
            [
               0.553548198198198,
               0.4015572948370125
            ],
            [
               0.5507456756756755,
               0.4010364937039966
            ],
            [
               0.5479431531531529,
               0.40133770976854355
            ],
            [
               0.5451406306306303,
               0.4019360139067218
            ],
            [
               0.5423381081081078,
               0.40226280977020124
            ],
            [
               0.5395355855855855,
               0.4018567447153995
            ],
            [
               0.5367330630630629,
               0.4004755871146913
            ],
            [
               0.5339305405405403,
               0.3981416258363686
            ],
            [
               0.5311280180180178,
               0.39511382820492824
            ],
            [
               0.5283254954954952,
               0.3918008971543999
            ],
            [
               0.5255229729729727,
               0.3886443392506328
            ],
            [
               0.5227204504504503,
               0.38600584562178053
            ],
            [
               0.5199179279279278,
               0.384088162323543
            ],
            [
               0.5171154054054052,
               0.38290583221497654
            ],
            [
               0.5143128828828827,
               0.3823064208650316
            ],
            [
               0.5115103603603601,
               0.3820291444158188
            ],
            [
               0.5087078378378376,
               0.38177996140524395
            ],
            [
               0.505905315315315,
               0.3813015984042703
            ],
            [
               0.5031027927927927,
               0.38042257542384145
            ],
            [
               0.5003002702702701,
               0.37907820380123414
            ],
            [
               0.4974977477477476,
               0.37730529989142425
            ],
            [
               0.494695225225225,
               0.3752182557878398
            ],
            [
               0.49189270270270247,
               0.37297596881619605
            ],
            [
               0.4890901801801799,
               0.3707475312935954
            ],
            [
               0.48628765765765736,
               0.36868131946100974
            ],
            [
               0.483485135135135,
               0.36687927140326404
            ],
            [
               0.48068261261261247,
               0.3653771023546303
            ],
            [
               0.4778800900900899,
               0.3641321041342126
            ],
            [
               0.47507756756756736,
               0.36302190571969534
            ],
            [
               0.4722750450450448,
               0.36185838330642073
            ],
            [
               0.46947252252252225,
               0.36041931429577223
            ],
            [
               0.4666699999999997,
               0.3584959735672767
            ],
            [
               0.46386747747747736,
               0.35594874134273435
            ],
            [
               0.4610649549549548,
               0.35275720378817044
            ],
            [
               0.45826243243243225,
               0.34904882422995487
            ],
            [
               0.4554599099099097,
               0.3450929555550831
            ],
            [
               0.45265738738738714,
               0.3412549920242538
            ],
            [
               0.4498548648648646,
               0.3379170105679751
            ],
            [
               0.44705234234234204,
               0.33538285644614063
            ],
            [
               0.4442498198198197,
               0.33379323430816854
            ],
            [
               0.44144729729729715,
               0.33307676553737753
            ],
            [
               0.4386447747747746,
               0.3329550688746046
            ],
            [
               0.43584225225225204,
               0.3330053534358587
            ],
            [
               0.4330397297297295,
               0.33276686428675384
            ],
            [
               0.43023720720720693,
               0.3318631343208739
            ],
            [
               0.4274346846846844,
               0.33010525852343303
            ],
            [
               0.42463216216216204,
               0.3275450580086563
            ],
            [
               0.4218296396396395,
               0.32446056499188847
            ],
            [
               0.41902711711711693,
               0.3212759959661775
            ],
            [
               0.4162245945945944,
               0.3184383351294755
            ],
            [
               0.4134220720720718,
               0.3162865031583425
            ],
            [
               0.41061954954954927,
               0.31495220807590124
            ],
            [
               0.40781702702702693,
               0.31432261190780275
            ],
            [
               0.4050145045045044,
               0.3140763864293764
            ],
            [
               0.4022119819819818,
               0.3137822193819193
            ],
            [
               0.39940945945945927,
               0.31302943028888086
            ],
            [
               0.3966069369369367,
               0.3115502816641117
            ],
            [
               0.39380441441441416,
               0.3092961656353167
            ],
            [
               0.3910018918918916,
               0.3064444248234073
            ],
            [
               0.3881993693693693,
               0.303334577356153
            ],
            [
               0.3853968468468467,
               0.3003551577807174
            ],
            [
               0.38259432432432416,
               0.29781805064705613
            ],
            [
               0.3797918018018016,
               0.29586100728023945
            ],
            [
               0.37698927927927905,
               0.29440972674239474
            ],
            [
               0.3741867567567565,
               0.2932114221570138
            ],
            [
               0.37138423423423395,
               0.2919284605003386
            ],
            [
               0.3685817117117116,
               0.2902610125789803
            ],
            [
               0.36577918918918906,
               0.288058059381903
            ],
            [
               0.3629766666666665,
               0.285379696606308
            ],
            [
               0.36017414414414395,
               0.28248931224922225
            ],
            [
               0.3573716216216214,
               0.27977683418319843
            ],
            [
               0.35456909909909884,
               0.27763655284761724
            ],
            [
               0.3517665765765763,
               0.2763378379039404
            ],
            [
               0.34896405405405395,
               0.27592965470509434
            ],
            [
               0.3461615315315314,
               0.2762093781953957
            ],
            [
               0.34335900900900884,
               0.2767664072181976
            ],
            [
               0.3405564864864863,
               0.27708794074800797
            ],
            [
               0.33775396396396373,
               0.2766953423969033
            ],
            [
               0.3349514414414412,
               0.27527067463857835
            ],
            [
               0.3321489189189186,
               0.2727367801163318
            ],
            [
               0.3293463963963963,
               0.26926919713076325
            ],
            [
               0.32654387387387374,
               0.2652392131406839
            ],
            [
               0.3237413513513512,
               0.2611077112378984
            ],
            [
               0.3209388288288286,
               0.25730285076434833
            ],
            [
               0.31813630630630607,
               0.25411723085702137
            ],
            [
               0.3153337837837835,
               0.25165181423765987
            ],
            [
               0.31253126126126096,
               0.24981784840968008
            ],
            [
               0.30972873873873863,
               0.2483898787449443
            ],
            [
               0.3069262162162161,
               0.2470885793421424
            ],
            [
               0.3041236936936935,
               0.2456657658438171
            ],
            [
               0.30132117117117097,
               0.24396688705188108
            ],
            [
               0.2985186486486484,
               0.24195662746879493
            ],
            [
               0.29571612612612586,
               0.23970678648253815
            ],
            [
               0.2929136036036035,
               0.2373574308588949
            ],
            [
               0.29011108108108097,
               0.23506861266113308
            ],
            [
               0.2873085585585584,
               0.23297922125625609
            ],
            [
               0.28450603603603586,
               0.23118302133302246
            ],
            [
               0.2817035135135133,
               0.2297228994218373
            ],
            [
               0.27890099099099075,
               0.22859674642936995
            ],
            [
               0.2760984684684682,
               0.2277652770033775
            ],
            [
               0.27329594594594586,
               0.22715437971408114
            ],
            [
               0.2704934234234233,
               0.22665085587270062
            ],
            [
               0.26769090090090075,
               0.2260974347304251
            ],
            [
               0.2648883783783782,
               0.22529714415718352
            ],
            [
               0.26208585585585564,
               0.2240360013160439
            ],
            [
               0.2592833333333331,
               0.22212635187662402
            ],
            [
               0.25648081081081053,
               0.21946330346263926
            ],
            [
               0.2536782882882882,
               0.21607756764718877
            ],
            [
               0.25087576576576565,
               0.21216385261550014
            ],
            [
               0.2480732432432431,
               0.20806744437789032
            ],
            [
               0.24527072072072054,
               0.20422273990175183
            ],
            [
               0.24246819819819798,
               0.20105318907374953
            ],
            [
               0.23966567567567543,
               0.1988571445926688
            ],
            [
               0.23686315315315287,
               0.19771289083281796
            ],
            [
               0.23406063063063054,
               0.1974346599704089
            ],
            [
               0.23125810810810798,
               0.197599045125248
            ],
            [
               0.22845558558558543,
               0.1976409919893346
            ],
            [
               0.22565306306306288,
               0.19699661721209988
            ],
            [
               0.22285054054054032,
               0.19525368635844878
            ],
            [
               0.22004801801801777,
               0.19226557066200592
            ],
            [
               0.2172454954954952,
               0.18819331665294511
            ],
            [
               0.21444297297297288,
               0.18346103552792029
            ],
            [
               0.21164045045045032,
               0.17863603979891457
            ],
            [
               0.20883792792792777,
               0.17426874040771537
            ],
            [
               0.20603540540540521,
               0.1707405050284217
            ],
            [
               0.20323288288288266,
               0.16816585019184405
            ],
            [
               0.2004303603603601,
               0.1663786807190839
            ],
            [
               0.19762783783783777,
               0.165005874767913
            ],
            [
               0.19482531531531522,
               0.1636037488686355
            ],
            [
               0.19202279279279266,
               0.1618128434278434
            ],
            [
               0.1892202702702701,
               0.15948068651372355
            ],
            [
               0.18641774774774755,
               0.15671273561157995
            ],
            [
               0.183615225225225,
               0.15383521332741357
            ],
            [
               0.18081270270270244,
               0.15128238373278693
            ],
            [
               0.1780101801801801,
               0.14944550353993258
            ],
            [
               0.17520765765765756,
               0.14853311048197362
            ],
            [
               0.172405135135135,
               0.14848841681016411
            ],
            [
               0.16960261261261245,
               0.14899071129836836
            ],
            [
               0.1668000900900899,
               0.14954015353583722
            ],
            [
               0.16399756756756734,
               0.14959832352890728
            ],
            [
               0.16119504504504478,
               0.148739283675343
            ],
            [
               0.15839252252252245,
               0.14676340990022882
            ],
            [
               0.1555899999999999,
               0.14373943664543054
            ],
            [
               0.15278747747747734,
               0.1399643676071571
            ],
            [
               0.14998495495495479,
               0.1358578478485321
            ],
            [
               0.14718243243243223,
               0.1318282247019521
            ],
            [
               0.14437990990990968,
               0.12815510688977277
            ],
            [
               0.14157738738738712,
               0.12492558547421655
            ],
            [
               0.1387748648648648,
               0.12204144674759188
            ],
            [
               0.13597234234234223,
               0.11928980328117175
            ],
            [
               0.13316981981981968,
               0.11644826407180844
            ],
            [
               0.13036729729729712,
               0.11338526000861203
            ],
            [
               0.12756477477477457,
               0.11011971300372843
            ],
            [
               0.12476225225225201,
               0.10682018564822018
            ],
            [
               0.12195972972972946,
               0.10374599927613751
            ],
            [
               0.11915720720720713,
               0.1011535008009499
            ],
            [
               0.11635468468468457,
               0.0992024248163464
            ],
            [
               0.11355216216216202,
               0.09789621265161717
            ],
            [
               0.11074963963963946,
               0.09707695603028955
            ],
            [
               0.10794711711711691,
               0.09647538113217619
            ],
            [
               0.10514459459459435,
               0.09579645270596887
            ],
            [
               0.1023420720720718,
               0.0948089263234893
            ],
            [
               0.09953954954954947,
               0.09340679405415692
            ],
            [
               0.09673702702702691,
               0.09162194559187584
            ],
            [
               0.09393450450450436,
               0.08958609753662364
            ],
            [
               0.0911319819819818,
               0.08745908119787912
            ],
            [
               0.08832945945945925,
               0.08535284039262547
            ],
            [
               0.08552693693693669,
               0.08328145917054078
            ],
            [
               0.08272441441441436,
               0.08115692233377034
            ],
            [
               0.0799218918918918,
               0.07883214354203144
            ],
            [
               0.07711936936936925,
               0.07617395126898621
            ],
            [
               0.0743168468468467,
               0.07313637667373846
            ],
            [
               0.07151432432432414,
               0.06980354695747877
            ],
            [
               0.06871180180180159,
               0.06638237458693028
            ],
            [
               0.06590927927927903,
               0.06314418841632383
            ],
            [
               0.0631067567567567,
               0.060334494181601736
            ],
            [
               0.060304234234234144,
               0.058083602445401616
            ],
            [
               0.05750171171171159,
               0.05635254979071673
            ],
            [
               0.054699189189189035,
               0.054937443450233756
            ],
            [
               0.05189666666666648,
               0.053534746571560224
            ],
            [
               0.049094144144143925,
               0.0518473405704664
            ],
            [
               0.04629162162162137,
               0.04969474499483266
            ],
            [
               0.04348909909909904,
               0.047086990348047336
            ],
            [
               0.04068657657657648,
               0.04423235653062517
            ],
            [
               0.03788405405405393,
               0.041471342234414524
            ],
            [
               0.035081531531531374,
               0.03915540978760333
            ],
            [
               0.03227900900900882,
               0.037510101514294666
            ],
            [
               0.029476486486486264,
               0.036530336969355384
            ],
            [
               0.02667396396396371,
               0.035947576766683156
            ],
            [
               0.023871441441441377,
               0.03528615601085705
            ],
            [
               0.021068918918918822,
               0.03399655475755439
            ],
            [
               0.018266396396396267,
               0.03162650955741003
            ],
            [
               0.015463873873873712,
               0.02797591979722304
            ],
            [
               0.012661351351351158,
               0.023183948093879275
            ],
            [
               0.009858828828828603,
               0.01771632916567885
            ],
            [
               0.007056306306306048,
               0.01225170720702827
            ],
            [
               0.004253783783783716,
               0.007497986833964479
            ],
            [
               0.0014512612612611608,
               0.003992744689046618
            ],
            [
               -0.001351261261261394,
               0.0019480759239274281
            ],
            [
               -0.004153783783783949,
               0.0011875821810639065
            ],
            [
               -0.006956306306306503,
               0.001195426251109119
            ],
            [
               -0.009758828828829058,
               0.0012632465383788372
            ],
            [
               -0.012561351351351613,
               0.0006910282547645252
            ],
            [
               -0.015363873873873946,
               -0.0010179249782260313
            ],
            [
               -0.0181663963963965,
               -0.004025142007190813
            ],
            [
               -0.020968918918919055,
               -0.008125372054811453
            ],
            [
               -0.02377144144144161,
               -0.012821344561405906
            ],
            [
               -0.026573963963964164,
               -0.017479052493685976
            ],
            [
               -0.02937648648648672,
               -0.02151463148563476
            ],
            [
               -0.03217900900900905,
               -0.024556536605470525
            ],
            [
               -0.03498153153153161,
               -0.026536710982671102
            ],
            [
               -0.03778405405405416,
               -0.02768797596157621
            ],
            [
               -0.040586576576576716,
               -0.02845409272073221
            ],
            [
               -0.04338909909909927,
               -0.029344613456551927
            ],
            [
               -0.046191621621621826,
               -0.03078110986189525
            ],
            [
               -0.04899414414414438,
               -0.032980890484887865
            ],
            [
               -0.05179666666666671,
               -0.03590999041525425
            ],
            [
               -0.05459918918918927,
               -0.039314323728266154
            ],
            [
               -0.05740171171171182,
               -0.04281398106793469
            ],
            [
               -0.06020423423423438,
               -0.046028034438887894
            ],
            [
               -0.06300675675675693,
               -0.04869068923380224
            ],
            [
               -0.06580927927927949,
               -0.05072523451718916
            ],
            [
               -0.06861180180180204,
               -0.05225725506088319
            ],
            [
               -0.07141432432432437,
               -0.05356767199589646
            ],
            [
               -0.07421684684684693,
               -0.05500336176114426
            ],
            [
               -0.07701936936936948,
               -0.0568735564278042
            ],
            [
               -0.07982189189189204,
               -0.05936166737186979
            ],
            [
               -0.0826244144144146,
               -0.06247522244592085
            ],
            [
               -0.08542693693693715,
               -0.06604423676731927
            ],
            [
               -0.0882294594594597,
               -0.06976466485206548
            ],
            [
               -0.09103198198198204,
               -0.07327248768474415
            ],
            [
               -0.09383450450450459,
               -0.07622802886925034
            ],
            [
               -0.09663702702702714,
               -0.07839000034125221
            ],
            [
               -0.0994395495495497,
               -0.07966359728093789
            ],
            [
               -0.10224207207207225,
               -0.08011467083466059
            ],
            [
               -0.10504459459459481,
               -0.07995030221309843
            ],
            [
               -0.10784711711711736,
               -0.0794730667495154
            ],
            [
               -0.1106496396396397,
               -0.07902074617024044
            ],
            [
               -0.11345216216216225,
               -0.07890483627084519
            ],
            [
               -0.1162546846846848,
               -0.07936010454564987
            ],
            [
               -0.11905720720720736,
               -0.08051420871262965
            ],
            [
               -0.12185972972972992,
               -0.08238168135992038
            ],
            [
               -0.12466225225225247,
               -0.08488121686029243
            ],
            [
               -0.12746477477477502,
               -0.08787009407307989
            ],
            [
               -0.13026729729729736,
               -0.09118577273450879
            ],
            [
               -0.1330698198198199,
               -0.0946832096905974
            ],
            [
               -0.13587234234234247,
               -0.09825790888055347
            ],
            [
               -0.13867486486486502,
               -0.10184911727299434
            ],
            [
               -0.14147738738738758,
               -0.10542397483765822
            ],
            [
               -0.14427990990991013,
               -0.10895005172083644
            ],
            [
               -0.14708243243243246,
               -0.11236838272491276
            ],
            [
               -0.14988495495495502,
               -0.11557995482284242
            ],
            [
               -0.15268747747747757,
               -0.1184547820577953
            ],
            [
               -0.15549000000000013,
               -0.12086493006160781
            ],
            [
               -0.15829252252252268,
               -0.1227334004368553
            ],
            [
               -0.16109504504504524,
               -0.1240828872917765
            ],
            [
               -0.1638975675675678,
               -0.12506521822517977
            ],
            [
               -0.16670009009009013,
               -0.12595566605795694
            ],
            [
               -0.16950261261261268,
               -0.12710600433404018
            ],
            [
               -0.17230513513513523,
               -0.12886359106205525
            ],
            [
               -0.1751076576576578,
               -0.13147663396566972
            ],
            [
               -0.17791018018018034,
               -0.13501351152424246
            ],
            [
               -0.1807127027027029,
               -0.13932327075730533
            ],
            [
               -0.18351522522522545,
               -0.14405447264763183
            ],
            [
               -0.1863177477477478,
               -0.14873281314002257
            ],
            [
               -0.18912027027027034,
               -0.15287939611333623
            ],
            [
               -0.1919227927927929,
               -0.15613722906571792
            ],
            [
               -0.19472531531531545,
               -0.15836856407076821
            ],
            [
               -0.197527837837838,
               -0.15969244750187822
            ],
            [
               -0.20033036036036056,
               -0.1604488264086108
            ],
            [
               -0.20313288288288311,
               -0.16109781430409215
            ],
            [
               -0.20593540540540545,
               -0.16208323064644947
            ],
            [
               -0.208737927927928,
               -0.1637015145159771
            ],
            [
               -0.21154045045045056,
               -0.16601633122184656
            ],
            [
               -0.2143429729729731,
               -0.16884547862410082
            ],
            [
               -0.21714549549549567,
               -0.17182418337333089
            ],
            [
               -0.21994801801801822,
               -0.17452471880014392
            ],
            [
               -0.22275054054054078,
               -0.17659434864294765
            ],
            [
               -0.2255530630630631,
               -0.17786785307817948
            ],
            [
               -0.22835558558558566,
               -0.17841930966384767
            ],
            [
               -0.23115810810810822,
               -0.1785376707020293
            ],
            [
               -0.23396063063063077,
               -0.1786354525029349
            ],
            [
               -0.23676315315315333,
               -0.17912132584627755
            ],
            [
               -0.23956567567567588,
               -0.18027847444632356
            ],
            [
               -0.24236819819819821,
               -0.18218768891471565
            ],
            [
               -0.24517072072072077,
               -0.1847184349850408
            ],
            [
               -0.24797324324324332,
               -0.18758804398337048
            ],
            [
               -0.2507757657657659,
               -0.1904666156032762
            ],
            [
               -0.25357828828828843,
               -0.19309079827240688
            ],
            [
               -0.256380810810811,
               -0.19534802146360952
            ],
            [
               -0.25918333333333354,
               -0.19730421728683056
            ],
            [
               -0.2619858558558559,
               -0.19916831518800937
            ],
            [
               -0.26478837837837843,
               -0.20120861738429152
            ],
            [
               -0.267590900900901,
               -0.20365198328720419
            ],
            [
               -0.27039342342342354,
               -0.20660127129847988
            ],
            [
               -0.2731959459459461,
               -0.20999850593973102
            ],
            [
               -0.27599846846846865,
               -0.21364399149960295
            ],
            [
               -0.2788009909909912,
               -0.21726150581793519
            ],
            [
               -0.28160351351351354,
               -0.22058403576723462
            ],
            [
               -0.2844060360360361,
               -0.22342872689911258
            ],
            [
               -0.28720855855855865,
               -0.22573555852911115
            ],
            [
               -0.2900110810810812,
               -0.22755918669409714
            ],
            [
               -0.29281360360360376,
               -0.22902160993195858
            ],
            [
               -0.2956161261261263,
               -0.23024790745428503
            ],
            [
               -0.29841864864864887,
               -0.23131284986221312
            ],
            [
               -0.3012211711711712,
               -0.2322207317176621
            ],
            [
               -0.30402369369369375,
               -0.23292653558320348
            ],
            [
               -0.3068262162162163,
               -0.23338904528910648
            ],
            [
               -0.30962873873873886,
               -0.23363256560953727
            ],
            [
               -0.3124312612612614,
               -0.23378896444937886
            ],
            [
               -0.31523378378378397,
               -0.23409795650979975
            ],
            [
               -0.3180363063063065,
               -0.23485882490542243
            ],
            [
               -0.32083882882882886,
               -0.23634558656461552
            ],
            [
               -0.3236413513513514,
               -0.2387129458633624
            ],
            [
               -0.32644387387387397,
               -0.2419263606012929
            ],
            [
               -0.3292463963963965,
               -0.24574358410534047
            ],
            [
               -0.3320489189189191,
               -0.2497588777117949
            ],
            [
               -0.33485144144144163,
               -0.25350019161454856
            ],
            [
               -0.3376539639639642,
               -0.2565512914847793
            ],
            [
               -0.3404564864864865,
               -0.25866157591554934
            ],
            [
               -0.3432590090090091,
               -0.25980956359396323
            ],
            [
               -0.34606153153153163,
               -0.2602007425709275
            ],
            [
               -0.3488640540540542,
               -0.2602016479687989
            ],
            [
               -0.35166657657657674,
               -0.26023239337179666
            ],
            [
               -0.3544690990990993,
               -0.26065247292259724
            ],
            [
               -0.3572716216216216,
               -0.261675301514549
            ],
            [
               -0.3600741441441442,
               -0.26333572022023183
            ],
            [
               -0.36287666666666674,
               -0.2655157658845075
            ],
            [
               -0.3656791891891893,
               -0.2680141871082173
            ],
            [
               -0.36848171171171185,
               -0.27063141721652606
            ],
            [
               -0.3712842342342344,
               -0.27323858312033894
            ],
            [
               -0.37408675675675696,
               -0.2758073034108895
            ],
            [
               -0.3768892792792793,
               -0.2783931028444396
            ],
            [
               -0.37969180180180184,
               -0.28108309659664643
            ],
            [
               -0.3824943243243244,
               -0.2839315910052371
            ],
            [
               -0.38529684684684695,
               -0.286910800076845
            ],
            [
               -0.3880993693693695,
               -0.28989700112186145
            ],
            [
               -0.39090189189189206,
               -0.29269805912696795
            ],
            [
               -0.3937044144144146,
               -0.2951119782808668
            ],
            [
               -0.39650693693693695,
               -0.2969941990269664
            ],
            [
               -0.3993094594594595,
               -0.298308189020193
            ],
            [
               -0.40211198198198206,
               -0.29914050555688465
            ],
            [
               -0.4049145045045046,
               -0.29967521878523956
            ],
            [
               -0.40771702702702717,
               -0.30013799876441377
            ],
            [
               -0.4105195495495496,
               -0.30073132214684056
            ],
            [
               -0.41332207207207217,
               -0.30158488864113625
            ],
            [
               -0.4161245945945947,
               -0.3027385291088169
            ],
            [
               -0.4189271171171173,
               -0.30416139274470133
            ],
            [
               -0.4217296396396397,
               -0.3057963924149785
            ],
            [
               -0.4245321621621623,
               -0.3076086748378675
            ],
            [
               -0.42733468468468483,
               -0.3096154116568313
            ],
            [
               -0.4301372072072073,
               -0.3118822135965191
            ],
            [
               -0.4329397297297298,
               -0.314485925876009
            ],
            [
               -0.4357422522522524,
               -0.3174587795821163
            ],
            [
               -0.4385447747747748,
               -0.320738655480232
            ],
            [
               -0.4413472972972974,
               -0.3241502728620803
            ],
            [
               -0.44414981981981994,
               -0.32743180896021284
            ],
            [
               -0.4469523423423425,
               -0.3303042022288561
            ],
            [
               -0.44975486486486493,
               -0.3325625315422448
            ],
            [
               -0.4525573873873875,
               -0.33415735255287543
            ],
            [
               -0.45535990990991004,
               -0.3352336701341426
            ],
            [
               -0.4581624324324325,
               -0.3361073082281319
            ],
            [
               -0.46096495495495504,
               -0.33717922618758556
            ],
            [
               -0.4637674774774776,
               -0.33881078481834437
            ],
            [
               -0.46657000000000015,
               -0.34119900680484433
            ],
            [
               -0.4693725225225226,
               -0.3442942872935659
            ],
            [
               -0.47217504504504515,
               -0.3477917748407889
            ],
            [
               -0.4749775675675677,
               -0.3512048577563824
            ],
            [
               -0.47778009009009015,
               -0.35400217658790484
            ],
            [
               -0.4805826126126127,
               -0.35576745857554276
            ],
            [
               -0.48338513513513526,
               -0.3563320128752551
            ],
            [
               -0.4861876576576578,
               -0.35583661953782086
            ],
            [
               -0.48899018018018026,
               -0.3547009875970835
            ],
            [
               -0.4917927027027028,
               -0.3535081476048401
            ],
            [
               -0.49459522522522537,
               -0.35283851422851115
            ],
            [
               -0.4973977477477478,
               -0.35310479205918
            ],
            [
               -0.5002002702702704,
               -0.35443884897803646
            ],
            [
               -0.5030027927927929,
               -0.35666506633186135
            ],
            [
               -0.5058053153153154,
               -0.3593669430734554
            ],
            [
               -0.5086078378378379,
               -0.36202403226051644
            ],
            [
               -0.5114103603603605,
               -0.36417438836863714
            ],
            [
               -0.514212882882883,
               -0.3655506993175174
            ],
            [
               -0.5170154054054055,
               -0.3661482366520143
            ],
            [
               -0.519817927927928,
               -0.36620608605465393
            ],
            [
               -0.5226204504504506,
               -0.36611184611249314
            ],
            [
               -0.525422972972973,
               -0.36626450251339077
            ],
            [
               -0.5282254954954956,
               -0.3669425120238041
            ],
            [
               -0.5310280180180181,
               -0.3682205373345337
            ],
            [
               -0.5338305405405407,
               -0.36996043410831486
            ],
            [
               -0.5366330630630631,
               -0.3718763772610437
            ],
            [
               -0.5394355855855857,
               -0.37364922542770396
            ],
            [
               -0.5422381081081082,
               -0.3750495681560434
            ],
            [
               -0.5450406306306307,
               -0.3760272652097425
            ],
            [
               -0.5478431531531532,
               -0.37673771563385505
            ],
            [
               -0.5506456756756758,
               -0.3774969521587346
            ],
            [
               -0.5534481981981982,
               -0.37868136252675577
            ],
            [
               -0.5562507207207208,
               -0.3806055149277353
            ],
            [
               -0.5590532432432433,
               -0.3834176713510311
            ],
            [
               -0.5618557657657659,
               -0.3870456433315125
            ],
            [
               -0.5646582882882883,
               -0.39120856712094654
            ],
            [
               -0.5674608108108109,
               -0.3954890030523096
            ],
            [
               -0.5702633333333335,
               -0.3994415328762072
            ],
            [
               -0.5730658558558559,
               -0.4027043750517595
            ],
            [
               -0.5758683783783785,
               -0.40508193118713565
            ],
            [
               -0.578670900900901,
               -0.4065773304876755
            ],
            [
               -0.5814734234234236,
               -0.40737061735428903
            ],
            [
               -0.584275945945946,
               -0.4077545187304057
            ],
            [
               -0.5870784684684686,
               -0.4080506454169114
            ],
            [
               -0.5898809909909911,
               -0.4085316829506369
            ],
            [
               -0.5926835135135136,
               -0.4093697335076202
            ],
            [
               -0.5954860360360361,
               -0.41062021368889445
            ],
            [
               -0.5982885585585587,
               -0.4122387375007577
            ],
            [
               -0.6010910810810811,
               -0.41411921781572936
            ],
            [
               -0.6038936036036037,
               -0.41613752415971916
            ],
            [
               -0.6066961261261262,
               -0.4181868182666004
            ],
            [
               -0.6094986486486488,
               -0.4201965519948808
            ],
            [
               -0.6123011711711712,
               -0.4221343198630626
            ],
            [
               -0.6151036936936938,
               -0.42399557725308756
            ],
            [
               -0.6179062162162163,
               -0.42578891503511684
            ],
            [
               -0.6207087387387388,
               -0.4275238365011006
            ],
            [
               -0.6235112612612613,
               -0.429204855733865
            ],
            [
               -0.6263137837837839,
               -0.4308319747765218
            ],
            [
               -0.6291163063063064,
               -0.43240484520207
            ],
            [
               -0.6319188288288289,
               -0.4339270758828526
            ],
            [
               -0.6347213513513514,
               -0.43540812075190816
            ],
            [
               -0.637523873873874,
               -0.43686209566825573
            ],
            [
               -0.6403263963963964,
               -0.4383045988865817
            ],
            [
               -0.643128918918919,
               -0.43974931872878376
            ],
            [
               -0.6459314414414415,
               -0.44120574195992035
            ],
            [
               -0.6487339639639641,
               -0.4426781279713824
            ],
            [
               -0.6515364864864865,
               -0.44416492222477455
            ],
            [
               -0.6543390090090091,
               -0.44565763494134225
            ],
            [
               -0.6571415315315317,
               -0.4471390569005139
            ],
            [
               -0.6599440540540541,
               -0.448582030564169
            ],
            [
               -0.6627465765765767,
               -0.4499509472662131
            ],
            [
               -0.6655490990990992,
               -0.45120788029954195
            ],
            [
               -0.6683516216216216,
               -0.4523235279432072
            ],
            [
               -0.6711541441441442,
               -0.4532904722523685
            ],
            [
               -0.6739566666666668,
               -0.4541338654084093
            ],
            [
               -0.6767591891891893,
               -0.45491390582477875
            ],
            [
               -0.6795617117117118,
               -0.4557162319301137
            ],
            [
               -0.6823642342342343,
               -0.4566304845349235
            ],
            [
               -0.6851667567567569,
               -0.457722452620441
            ],
            [
               -0.6879692792792793,
               -0.45900933456261983
            ],
            [
               -0.6907718018018019,
               -0.46044865890989495
            ],
            [
               -0.6935743243243244,
               -0.46194820407557835
            ],
            [
               -0.696376846846847,
               -0.46339731845526366
            ],
            [
               -0.6991793693693694,
               -0.4647115161690467
            ],
            [
               -0.701981891891892,
               -0.465875289793207
            ],
            [
               -0.7047844144144145,
               -0.46696581273686155
            ],
            [
               -0.707586936936937,
               -0.46814430423930875
            ],
            [
               -0.7103894594594595,
               -0.4696117552443395
            ],
            [
               -0.7131919819819821,
               -0.47153857180730085
            ],
            [
               -0.7159945045045045,
               -0.47398905423186144
            ],
            [
               -0.7187970270270271,
               -0.47686703038121525
            ],
            [
               -0.7215995495495496,
               -0.4799055911837876
            ],
            [
               -0.7244020720720722,
               -0.4827118269880275
            ],
            [
               -0.7272045945945946,
               -0.48486001290053427
            ],
            [
               -0.7300071171171172,
               -0.4860094291738152
            ],
            [
               -0.7328096396396397,
               -0.4860120198864044
            ],
            [
               -0.7356121621621622,
               -0.48497482654286095
            ],
            [
               -0.7384146846846847,
               -0.4832536328453618
            ],
            [
               -0.7412172072072073,
               -0.4813745413824504
            ],
            [
               -0.7440197297297299,
               -0.4799030165468854
            ],
            [
               -0.7468222522522523,
               -0.47929771932004506
            ],
            [
               -0.7496247747747748,
               -0.47979294676244433
            ],
            [
               -0.7524272972972974,
               -0.48134592480059646
            ],
            [
               -0.7552298198198198,
               -0.48366551339547814
            ],
            [
               -0.7580323423423424,
               -0.48631321765398794
            ],
            [
               -0.760834864864865,
               -0.4888441745757631
            ],
            [
               -0.7636373873873875,
               -0.4909428585026919
            ],
            [
               -0.76643990990991,
               -0.49251017380185447
            ],
            [
               -0.7692424324324325,
               -0.49367496075134887
            ],
            [
               -0.7720449549549551,
               -0.49472835312036945
            ],
            [
               -0.7748474774774775,
               -0.4960053161260757
            ],
            [
               -0.7776500000000001,
               -0.49775520554519725
            ],
            [
               -0.7804525225225226,
               -0.5000462727666815
            ],
            [
               -0.7832550450450451,
               -0.5027366099237739
            ],
            [
               -0.7860575675675676,
               -0.5055204068024508
            ],
            [
               -0.7888600900900902,
               -0.5080318508597634
            ],
            [
               -0.7916626126126127,
               -0.5099688883133313
            ],
            [
               -0.7944651351351352,
               -0.5111924930372156
            ],
            [
               -0.7972676576576577,
               -0.5117663953000889
            ],
            [
               -0.8000701801801803,
               -0.5119240802832916
            ],
            [
               -0.8028727027027027,
               -0.5119764306035308
            ],
            [
               -0.8056752252252253,
               -0.5121950618677518
            ],
            [
               -0.8084777477477478,
               -0.5127152778300101
            ],
            [
               -0.8112802702702704,
               -0.5134953082046037
            ],
            [
               -0.8140827927927928,
               -0.5143475769264312
            ],
            [
               -0.8168853153153154,
               -0.5150306834668112
            ],
            [
               -0.8196878378378379,
               -0.5153674315980012
            ],
            [
               -0.8224903603603604,
               -0.5153432929984791
            ],
            [
               -0.8252928828828829,
               -0.5151454683444104
            ],
            [
               -0.8280954054054055,
               -0.5151235069977207
            ],
            [
               -0.8308979279279279,
               -0.5156810421919822
            ],
            [
               -0.8337004504504505,
               -0.5171343435615418
            ],
            [
               -0.836502972972973,
               -0.5195874612661577
            ],
            [
               -0.8393054954954956,
               -0.522870238324805
            ],
            [
               -0.842108018018018,
               -0.5265651093024064
            ],
            [
               -0.8449105405405406,
               -0.5301181902306387
            ],
            [
               -0.8477130630630632,
               -0.5330002944610711
            ],
            [
               -0.8505155855855856,
               -0.5348648575129621
            ],
            [
               -0.8533181081081082,
               -0.5356492556676837
            ],
            [
               -0.8561206306306307,
               -0.5355842947875811
            ],
            [
               -0.8589231531531533,
               -0.5351077065723759
            ],
            [
               -0.8617256756756757,
               -0.5347106455013919
            ],
            [
               -0.8645281981981983,
               -0.5347698005290766
            ],
            [
               -0.8673307207207208,
               -0.5354233340825131
            ],
            [
               -0.8701332432432433,
               -0.5365341486067973
            ],
            [
               -0.8729357657657658,
               -0.5377537798500422
            ],
            [
               -0.8757382882882884,
               -0.5386648738795903
            ],
            [
               -0.8785408108108108,
               -0.5389520392400324
            ],
            [
               -0.8813433333333334,
               -0.5385398676520143
            ],
            [
               -0.8841458558558559,
               -0.5376472159675652
            ],
            [
               -0.8869483783783785,
               -0.5367351861888919
            ],
            [
               -0.8897509009009009,
               -0.5363630403485915
            ],
            [
               -0.8925534234234235,
               -0.5369988875575953
            ],
            [
               -0.895355945945946,
               -0.5388490276634124
            ],
            [
               -0.8981584684684685,
               -0.5417652265092298
            ],
            [
               -0.900960990990991,
               -0.5452642314323275
            ],
            [
               -0.9037635135135136,
               -0.5486568141097532
            ],
            [
               -0.9065660360360361,
               -0.5512470325507067
            ],
            [
               -0.9093685585585587,
               -0.5525386264330524
            ],
            [
               -0.9121710810810811,
               -0.5523825615617696
            ],
            [
               -0.9149736036036036,
               -0.5510187047881964
            ],
            [
               -0.9177761261261261,
               -0.5489990368797513
            ],
            [
               -0.9205786486486487,
               -0.547018124204436
            ],
            [
               -0.9233811711711712,
               -0.5457059949334144
            ],
            [
               -0.9261836936936938,
               -0.5454494625987532
            ],
            [
               -0.9289862162162162,
               -0.5462970246343727
            ],
            [
               -0.9317887387387388,
               -0.547973814163548
            ],
            [
               -0.9345912612612612,
               -0.5499966267408958
            ],
            [
               -0.9373937837837838,
               -0.5518470801915303
            ],
            [
               -0.9401963063063064,
               -0.5531439582926488
            ],
            [
               -0.9429988288288289,
               -0.553758876142528
            ],
            [
               -0.9458013513513515,
               -0.5538408132763394
            ],
            [
               -0.9486038738738739,
               -0.5537469165741208
            ],
            [
               -0.9514063963963965,
               -0.553908174671379
            ],
            [
               -0.9542089189189189,
               -0.5546786582242325
            ],
            [
               -0.9570114414414415,
               -0.5562197424607469
            ],
            [
               -0.959813963963964,
               -0.5584559812218425
            ],
            [
               -0.9626164864864866,
               -0.5611129411696978
            ],
            [
               -0.9654190090090091,
               -0.5638188904470095
            ],
            [
               -0.9682215315315316,
               -0.5662315884751759
            ],
            [
               -0.9710240540540541,
               -0.5681452281695358
            ],
            [
               -0.9738265765765766,
               -0.5695422162191521
            ],
            [
               -0.9766290990990991,
               -0.5705757722561146
            ],
            [
               -0.9794316216216217,
               -0.5714942710306946
            ],
            [
               -0.9822341441441442,
               -0.572537958338172
            ],
            [
               -0.9850366666666668,
               -0.5738465319124745
            ],
            [
               -0.9878391891891892,
               -0.5754099685452309
            ],
            [
               -0.9906417117117118,
               -0.5770777925205187
            ],
            [
               -0.9934442342342342,
               -0.5786203697230521
            ],
            [
               -0.9962467567567568,
               -0.5798176529208479
            ],
            [
               -0.9990492792792793,
               -0.5805423468789905
            ],
            [
               -1.0018518018018019,
               -0.5808081892135007
            ],
            [
               -1.0046543243243244,
               -0.5807679686858057
            ],
            [
               -1.0074568468468468,
               -0.5806645034402325
            ],
            [
               -1.0102593693693693,
               -0.5807541704049737
            ],
            [
               -1.0130618918918919,
               -0.5812309743452386
            ],
            [
               -1.0158644144144144,
               -0.5821770107897323
            ],
            [
               -1.018666936936937,
               -0.5835538990519918
            ],
            [
               -1.0214694594594596,
               -0.5852339766959589
            ],
            [
               -1.024271981981982,
               -0.5870557917544713
            ],
            [
               -1.0270745045045047,
               -0.5888808634031162
            ],
            [
               -1.029877027027027,
               -0.590630233112688
            ],
            [
               -1.0326795495495495,
               -0.5922889207894132
            ],
            [
               -1.035482072072072,
               -0.593880007022117
            ],
            [
               -1.0382845945945947,
               -0.595422324661628
            ],
            [
               -1.0410871171171172,
               -0.5968920194781208
            ],
            [
               -1.0438896396396395,
               -0.5982063128470008
            ],
            [
               -1.046692162162162,
               -0.5992386193462222
            ],
            [
               -1.0494946846846847,
               -0.5998613986262642
            ],
            [
               -1.0522972072072072,
               -0.6000016748751759
            ],
            [
               -1.0550997297297298,
               -0.5996883520042786
            ],
            [
               -1.0579022522522523,
               -0.5990724114912748
            ],
            [
               -1.0607047747747749,
               -0.5984100146965221
            ],
            [
               -1.0635072972972974,
               -0.598011120583327
            ],
            [
               -1.06630981981982,
               -0.5981679141180667
            ],
            [
               -1.0691123423423423,
               -0.5990840274530934
            ],
            [
               -1.0719148648648649,
               -0.6008250644692131
            ],
            [
               -1.0747173873873874,
               -0.6033037767433472
            ],
            [
               -1.07751990990991,
               -0.6063021833812656
            ],
            [
               -1.0803224324324325,
               -0.6095219698632444
            ],
            [
               -1.0831249549549549,
               -0.6126473127109043
            ],
            [
               -1.0859274774774774,
               -0.6154028985712029
            ],
            [
               -1.08873,
               -0.6175941270555939
            ],
            [
               -1.0915325225225225,
               -0.6191241042396457
            ],
            [
               -1.094335045045045,
               -0.6199898531192469
            ],
            [
               -1.0971375675675676,
               -0.620265311323349
            ],
            [
               -1.0999400900900902,
               -0.6200796919668692
            ],
            [
               -1.1027426126126127,
               -0.6195970626243272
            ],
            [
               -1.1055451351351353,
               -0.6189985078657759
            ],
            [
               -1.1083476576576576,
               -0.6184645335630756
            ],
            [
               -1.1111501801801802,
               -0.6181544263572067
            ],
            [
               -1.1139527027027027,
               -0.6181816231793962
            ],
            [
               -1.1167552252252253,
               -0.6185886031655679
            ],
            [
               -1.1195577477477479,
               -0.6193290322228804
            ],
            [
               -1.1223602702702702,
               -0.6202663758426072
            ],
            [
               -1.1251627927927927,
               -0.6211954692917949
            ],
            [
               -1.1279653153153153,
               -0.6218869000932529
            ],
            [
               -1.1307678378378379,
               -0.6221456492242411
            ],
            [
               -1.1335703603603604,
               -0.6218684855726029
            ],
            [
               -1.136372882882883,
               -0.6210821912860223
            ],
            [
               -1.1391754054054055,
               -0.6199484538780702
            ],
            [
               -1.141977927927928,
               -0.6187305922698055
            ],
            [
               -1.1447804504504504,
               -0.6177293724549999
            ],
            [
               -1.147582972972973,
               -0.6172058838254961
            ],
            [
               -1.1503854954954955,
               -0.617314815202527
            ],
            [
               -1.153188018018018,
               -0.6180691790883445
            ],
            [
               -1.1559905405405406,
               -0.6193479049727639
            ],
            [
               -1.1587930630630632,
               -0.6209437502310373
            ],
            [
               -1.1615955855855855,
               -0.6226353728963948
            ],
            [
               -1.164398108108108,
               -0.6242589771817819
            ],
            [
               -1.1672006306306306,
               -0.6257548392397627
            ],
            [
               -1.1700031531531532,
               -0.627172558986341
            ],
            [
               -1.1728056756756757,
               -0.6286333128937226
            ],
            [
               -1.1756081981981983,
               -0.6302627721177573
            ],
            [
               -1.1784107207207208,
               -0.6321192840499389
            ],
            [
               -1.1812132432432432,
               -0.6341444055511302
            ],
            [
               -1.1840157657657657,
               -0.636155814698808
            ],
            [
               -1.1868182882882883,
               -0.6378882455766872
            ],
            [
               -1.1896208108108108,
               -0.6390712406619145
            ],
            [
               -1.1924233333333334,
               -0.6395190173481021
            ],
            [
               -1.195225855855856,
               -0.6392023633349758
            ],
            [
               -1.1980283783783783,
               -0.6382772419096369
            ],
            [
               -1.2008309009009008,
               -0.6370582641505179
            ],
            [
               -1.2036334234234234,
               -0.6359429288844571
            ],
            [
               -1.206435945945946,
               -0.6353086102555018
            ],
            [
               -1.2092384684684685,
               -0.6354132958276084
            ],
            [
               -1.212040990990991,
               -0.6363300379381663
            ],
            [
               -1.2148435135135136,
               -0.6379343676239391
            ],
            [
               -1.2176460360360362,
               -0.6399471602318262
            ],
            [
               -1.2204485585585585,
               -0.642018229297514
            ],
            [
               -1.223251081081081,
               -0.6438239001412388
            ],
            [
               -1.2260536036036036,
               -0.6451487577969665
            ],
            [
               -1.2288561261261262,
               -0.6459283677144414
            ],
            [
               -1.2316586486486487,
               -0.6462434888292478
            ],
            [
               -1.2344611711711713,
               -0.6462723171644327
            ],
            [
               -1.2372636936936936,
               -0.6462202224417696
            ],
            [
               -1.2400662162162162,
               -0.6462521486833448
            ],
            [
               -1.2428687387387387,
               -0.6464498323152054
            ],
            [
               -1.2456712612612613,
               -0.6468057468560204
            ],
            [
               -1.2484737837837838,
               -0.6472520741573184
            ],
            [
               -1.2512763063063064,
               -0.6477108296536632
            ],
            [
               -1.254078828828829,
               -0.6481445951748768
            ],
            [
               -1.2568813513513515,
               -0.6485881172368259
            ],
            [
               -1.2596838738738738,
               -0.6491486466652773
            ],
            [
               -1.2624863963963964,
               -0.64997438950256
            ],
            [
               -1.265288918918919,
               -0.6512017252310061
            ],
            [
               -1.2680914414414415,
               -0.6528991444610189
            ],
            [
               -1.270893963963964,
               -0.6550269384768851
            ],
            [
               -1.2736964864864866,
               -0.6574265084939563
            ],
            [
               -1.276499009009009,
               -0.6598437724505548
            ],
            [
               -1.2793015315315315,
               -0.661980771437713
            ],
            [
               -1.282104054054054,
               -0.6635615091929487
            ],
            [
               -1.2849065765765766,
               -0.664394564873725
            ],
            [
               -1.2877090990990991,
               -0.6644167197799851
            ],
            [
               -1.2905116216216217,
               -0.6637076945742335
            ],
            [
               -1.2933141441441443,
               -0.6624739558539329
            ],
            [
               -1.2961166666666666,
               -0.6610070002947408
            ],
            [
               -1.2989191891891891,
               -0.6596266729962634
            ],
            [
               -1.3017217117117117,
               -0.6586220528871671
            ],
            [
               -1.3045242342342342,
               -0.6582014335148421
            ],
            [
               -1.3073267567567568,
               -0.6584598639904046
            ],
            [
               -1.3101292792792794,
               -0.6593687338655286
            ],
            [
               -1.312931801801802,
               -0.6607879019566737
            ],
            [
               -1.3157343243243242,
               -0.6624973646767018
            ],
            [
               -1.3185368468468468,
               -0.6642425617844315
            ],
            [
               -1.3213393693693694,
               -0.6657851623197729
            ],
            [
               -1.324141891891892,
               -0.6669497682239857
            ],
            [
               -1.3269444144144145,
               -0.6676568851327208
            ],
            [
               -1.329746936936937,
               -0.6679343000791652
            ],
            [
               -1.3325494594594596,
               -0.6679029677288528
            ],
            [
               -1.335351981981982,
               -0.667739287652996
            ],
            [
               -1.3381545045045045,
               -0.6676220778908674
            ],
            [
               -1.340957027027027,
               -0.6676777878743368
            ],
            [
               -1.3437595495495496,
               -0.6679396064185213
            ],
            [
               -1.3465620720720721,
               -0.6683337902416152
            ],
            [
               -1.3493645945945947,
               -0.6686997253444451
            ],
            [
               -1.352167117117117,
               -0.6688404560022371
            ],
            [
               -1.3549696396396396,
               -0.6685904760355288
            ],
            [
               -1.3577721621621621,
               -0.6678807493945828
            ],
            [
               -1.3605746846846847,
               -0.6667798519041377
            ],
            [
               -1.3633772072072072,
               -0.665495787455703
            ],
            [
               -1.3661797297297298,
               -0.6643342196808055
            ],
            [
               -1.3689822522522523,
               -0.6636223654987341
            ],
            [
               -1.3717847747747747,
               -0.663619344112382
            ],
            [
               -1.3745872972972972,
               -0.6644394138850114
            ],
            [
               -1.3773898198198198,
               -0.6660120235671486
            ],
            [
               -1.3801923423423423,
               -0.6680923148560945
            ],
            [
               -1.382994864864865,
               -0.6703206303102388
            ],
            [
               -1.3857973873873874,
               -0.6723144386429528
            ],
            [
               -1.38859990990991,
               -0.6737658316132807
            ],
            [
               -1.3914024324324323,
               -0.6745158492378581
            ],
            [
               -1.394204954954955,
               -0.6745841299090906
            ],
            [
               -1.3970074774774774,
               -0.674146498692202
            ],
            [
               -1.39981,
               -0.6734695054343977
            ]
         ]
      }
   ]
}
