# Supplementary material for: Isolation of a planar π-aromatic Bi5− ring in a cobalt-based inverse-sandwich-type complex
Source: Nat Chem. 2025 Jan 20;17(4):547–55. doi: 10.1038/s41557-024-01713-8 (PMC11964920; doi:10.1038/s41557-024-01713-8)
Supplement: Supplementary file 4 — Original magnetic data of compound 1 and origin file of Fig. 3. [file 41557_2024_1713_MOESM4_ESM.zip › sr_and_T/4.csv]

comment	corrected Loops
temperature	0.03
sr	0.008
angle	0
trans	0
B	M
-1.3999	-0.9904944044175101
-1.3970974974974975	-0.9899523316807884
-1.394294994994995	-0.9895989435379562
-1.3914924924924925	-0.9894529760723719
-1.3886899899899898	-0.9894887906449252
-1.3858874874874874	-0.9896445129461253
-1.3830849849849849	-0.9898394709505476
-1.3802824824824824	-0.9899960171431144
-1.37747997997998	-0.9900595831412299
-1.3746774774774775	-0.99001140662044
-1.371874974974975	-0.9898706103616288
-1.3690724724724723	-0.9896855093755363
-1.3662699699699699	-0.9895171896752186
-1.3634674674674674	-0.9894205747181531
-1.360664964964965	-0.9894287277021372
-1.3578624624624624	-0.9895449047369015
-1.35505995995996	-0.9897443017464677
-1.3522574574574573	-0.9899843606692471
-1.3494549549549548	-0.9902198893834048
-1.3466524524524524	-0.9904179052644491
-1.3438499499499499	-0.990567416624058
-1.3410474474474474	-0.9906811639660694
-1.338244944944945	-0.9907890403808364
-1.3354424424424425	-0.9909256211452155
-1.3326399399399398	-0.9911160999685078
-1.3298374374374373	-0.9913653841815048
-1.3270349349349349	-0.9916540319211267
-1.3242324324324324	-0.9919424888892958
-1.32142992992993	-0.9921824198610438
-1.3186274274274274	-0.9923316685702215
-1.3158249249249248	-0.9923682132441161
-1.3130224224224223	-0.9922987556647607
-1.3102199199199198	-0.9921591843037172
-1.3074174174174173	-0.9920065803227758
-1.3046149149149149	-0.9919049459751481
-1.3018124124124124	-0.9919086786308369
-1.29900990990991	-0.9920484577310402
-1.2962074074074073	-0.9923234913893448
-1.2934049049049048	-0.99270222277975
-1.2906024024024023	-0.9931311828415503
-1.2877998998998998	-0.9935494011948232
-1.2849973973973974	-0.9939042959944857
-1.282194894894895	-0.9941646565754962
-1.2793923923923924	-0.9943272623164339
-1.2765898898898898	-0.9944155489485142
-1.2737873873873873	-0.9944709880070253
-1.2709848848848848	-0.994539845310472
-1.2681823823823823	-0.9946591819320707
-1.2653798798798799	-0.9948460492626526
-1.2625773773773774	-0.995092819274171
-1.259774874874875	-0.9953697961441017
-1.2569723723723722	-0.9956341963598263
-1.2541698698698698	-0.9958428376455415
-1.2513673673673673	-0.9959649145308217
-1.2485648648648648	-0.9959913013003231
-1.2457623623623624	-0.9959378627415649
-1.24295985985986	-0.9958419533958043
-1.2401573573573572	-0.9957531588059048
-1.2373548548548547	-0.9957208578217973
-1.2345523523523523	-0.9957819572366289
-1.2317498498498498	-0.9959519857776429
-1.2289473473473473	-0.9962217173938783
-1.2261448448448449	-0.9965599412889412
-1.2233423423423422	-0.9969213609691194
-1.2205398398398397	-0.9972573406146217
-1.2177373373373372	-0.9975266495284618
-1.2149348348348348	-0.9977035932360152
-1.2121323323323323	-0.9977818354202284
-1.2093298298298298	-0.9977734951763457
-1.2065273273273274	-0.9977043549147965
-1.2037248248248247	-0.9976068843204022
-1.2009223223223222	-0.997513070368341
-1.1981198198198197	-0.9974487359016304
-1.1953173173173173	-0.997430306145955
-1.1925148148148148	-0.9974641295731228
-1.1897123123123123	-0.9975477668757438
-1.1869098098098099	-0.9976723249806785
-1.1841073073073072	-0.9978249739979681
-1.1813048048048047	-0.9979911326861114
-1.1785023023023022	-0.9981562353435532
-1.1756997997997998	-0.9983072874336718
-1.1728972972972973	-0.998434449077422
-1.1700947947947948	-0.9985326601237948
-1.1672922922922924	-0.9986029732981088
-1.1644897897897897	-0.9986529984441466
-1.1616872872872872	-0.998695864691231
-1.1588847847847847	-0.998747453038212
-1.1560822822822823	-0.9988222589967659
-1.1532797797797798	-0.99892889522855
-1.1504772772772773	-0.9990666585457599
-1.1476747747747749	-0.9992245356308548
-1.1448722722722722	-0.9993834318798857
-1.1420697697697697	-0.9995214078152534
-1.1392672672672672	-0.9996206092348138
-1.1364647647647648	-0.9996737763690311
-1.1336622622622623	-0.9996880524023669
-1.1308597597597596	-0.9996844296508924
-1.1280572572572574	-0.9996924511057137
-1.1252547547547547	-0.9997413518872976
-1.1224522522522522	-0.9998501625926632
-1.1196497497497497	-1.000019916882548
-1.1168472472472473	-1.0002307266109864
-1.1140447447447448	-1.000445149412863
-1.111242242242242	-1.0006173499614794
-1.1084397397397396	-1.0007056496464783
-1.1056372372372372	-1.0006848086249045
-1.1028347347347347	-1.0005542460525516
-1.1000322322322322	-1.0003394873289715
-1.0972297297297298	-1.0000861357896635
-1.0944272272272273	-0.9998479814374321
-1.0916247247247246	-0.9996727339442621
-1.0888222222222221	-0.9995896734279204
-1.0860197197197197	-0.9996029576807739
-1.0832172172172172	-0.9996925599686357
-1.0804147147147147	-0.9998223938449288
-1.0776122122122123	-0.9999528948787535
-1.0748097097097098	-1.0000539265359463
-1.072007207207207	-1.000113826336172
-1.0692047047047046	-1.0001417302098061
-1.0664022022022022	-1.0001625708450566
-1.0635996996996997	-1.0002065882383793
-1.0607971971971972	-1.0002970032592662
-1.0579946946946948	-1.0004400853759787
-1.0551921921921923	-1.0006210071003057
-1.0523896896896896	-1.0008069119154734
-1.0495871871871871	-1.0009561990293512
-1.0467846846846847	-1.0010309654175735
-1.0439821821821822	-1.001008531008804
-1.0411796796796797	-1.0008883311410413
-1.038377177177177	-1.0006920468017728
-1.0355746746746748	-1.0004570993245006
-1.032772172172172	-1.0002257876134806
-1.0299696696696696	-1.0000336709493252
-1.0271671671671672	-0.9999008768649887
-1.0243646646646647	-0.9998288576733126
-1.0215621621621622	-0.9998031696387021
-1.0187596596596595	-0.9998008041043611
-1.0159571571571573	-0.9997991687651218
-1.0131546546546546	-0.9997834705295656
-1.0103521521521521	-0.9997500633412586
-1.0075496496496497	-0.9997049576113808
-1.0047471471471472	-0.9996585247020784
-1.0019446446446447	-0.9996187996380588
-0.9991421421421421	-0.9995862061566906
-0.9963396396396396	-0.9995518759293014
-0.9935371371371371	-0.9995002777890707
-0.9907346346346346	-0.9994151702734402
-0.9879321321321322	-0.9992865784652494
-0.9851296296296297	-0.999116057044341
-0.9823271271271271	-0.9989180914473546
-0.9795246246246246	-0.9987168846704761
-0.9767221221221221	-0.9985394625041084
-0.9739196196196196	-0.9984073878733232
-0.9711171171171171	-0.9983299131830904
-0.9683146146146147	-0.9983009277271797
-0.9655121121121122	-0.9983007518644118
-0.9627096096096096	-0.9983021652586402
-0.9599071071071071	-0.9982786293447068
-0.9571046046046046	-0.9982119751081914
-0.9543021021021021	-0.9980971024884879
-0.9514995995995996	-0.9979423528220772
-0.9486970970970972	-0.9977657484528111
-0.9458945945945947	-0.9975886838875438
-0.9430920920920921	-0.9974294097643712
-0.9402895895895895	-0.9972985297921919
-0.9374870870870871	-0.9971978161810422
-0.9346845845845846	-0.9971223143191426
-0.9318820820820821	-0.9970644688567031
-0.9290795795795797	-0.997018324133303
-0.9262770770770771	-0.9969819698942841
-0.9234745745745746	-0.9969572462390833
-0.920672072072072	-0.9969469405313907
-0.9178695695695696	-0.9969508145541225
-0.9150670670670671	-0.9969623521814813
-0.9122645645645646	-0.9969678931919925
-0.9094620620620621	-0.9969488970208429
-0.9066595595595596	-0.9968868134819181
-0.9038570570570571	-0.9967689174729402
-0.9010545545545545	-0.996592935909239
-0.898252052052052	-0.9963685849991705
-0.8954495495495496	-0.9961151653269392
-0.8926470470470471	-0.9958557701626245
-0.8898445445445445	-0.9956099366311795
-0.8870420420420421	-0.995387233885117
-0.8842395395395396	-0.9951840738530624
-0.881437037037037	-0.9949849972477993
-0.8786345345345346	-0.9947681774943256
-0.8758320320320321	-0.9945134214707132
-0.8730295295295295	-0.9942100418460025
-0.870227027027027	-0.9938619521328929
-0.8674245245245246	-0.9934882072244764
-0.8646220220220221	-0.993118684275186
-0.8618195195195195	-0.9927861723997703
-0.859017017017017	-0.9925172878127397
-0.8562145145145146	-0.9923249810276858
-0.853412012012012	-0.9922048601844762
-0.8506095095095095	-0.9921363267006731
-0.8478070070070071	-0.9920880327608703
-0.8450045045045045	-0.9920259154154274
-0.842202002002002	-0.9919214243603789
-0.8393994994994995	-0.991757695348312
-0.8365969969969971	-0.9915322182017925
-0.8337944944944945	-0.9912556901262963
-0.830991991991992	-0.9909478340845639
-0.8281894894894896	-0.990631665679576
-0.825386986986987	-0.990327850267187
-0.8225844844844845	-0.9900504521292869
-0.819781981981982	-0.9898047484373464
-0.8169794794794795	-0.9895871318252122
-0.814176976976977	-0.9893866741008823
-0.8113744744744745	-0.9891877578324964
-0.8085719719719721	-0.988973246742519
-0.8057694694694695	-0.9887278119462876
-0.802966966966967	-0.9884411071272352
-0.8001644644644645	-0.9881104203916564
-0.797361961961962	-0.9877422736662418
-0.7945594594594595	-0.9873523402983551
-0.791756956956957	-0.9869631769722851
-0.7889544544544544	-0.9865997090703464
-0.786151951951952	-0.9862831115984361
-0.7833494494494495	-0.9860244742552728
-0.780546946946947	-0.9858201197474177
-0.7777444444444445	-0.9856503782791232
-0.774941941941942	-0.9854828868731582
-0.7721394394394395	-0.9852802022008602
-0.7693369369369369	-0.9850100521858971
-0.7665344344344345	-0.9846554044750202
-0.763731931931932	-0.9842211638675407
-0.7609294294294294	-0.9837349741148264
-0.758126926926927	-0.9832412015032
-0.7553244244244245	-0.9827892803024348
-0.752521921921922	-0.9824195378371231
-0.7497194194194194	-0.9821507119014272
-0.746916916916917	-0.9819731759694132
-0.7441144144144145	-0.9818503557374939
-0.7413119119119119	-0.9817283663804132
-0.7385094094094095	-0.9815512805234639
-0.735706906906907	-0.9812775146678065
-0.7329044044044044	-0.9808922731663788
-0.7301019019019019	-0.9804120617384275
-0.7272993993993995	-0.9798796900005926
-0.724496896896897	-0.9793511770716683
-0.7216943943943944	-0.9788785845416268
-0.718891891891892	-0.9784941544949377
-0.7160893893893895	-0.9782007529837198
-0.7132868868868869	-0.9779716076323552
-0.7104843843843844	-0.977759328393511
-0.707681881881882	-0.9775112001737041
-0.7048793793793794	-0.9771857327916323
-0.7020768768768769	-0.9767651162029274
-0.6992743743743745	-0.9762596659504695
-0.696471871871872	-0.975703063657958
-0.6936693693693694	-0.9751402736447303
-0.6908668668668669	-0.9746124051182362
-0.6880643643643645	-0.9741436867158144
-0.6852618618618619	-0.9737348407403783
-0.6824593593593594	-0.9733648172069285
-0.679656856856857	-0.9729998996501875
-0.6768543543543544	-0.9726066600693326
-0.6740518518518519	-0.9721639991807387
-0.6712493493493494	-0.971669977835387
-0.6684468468468469	-0.9711411368385607
-0.6656443443443444	-0.9706047890687994
-0.6628418418418419	-0.9700873450925576
-0.6600393393393394	-0.9696031756586887
-0.6572368368368369	-0.9691483036844043
-0.6544343343343344	-0.9687014291430334
-0.6516318318318319	-0.9682320639852019
-0.6488293293293294	-0.9677128721538217
-0.6460268268268269	-0.9671316448344699
-0.6432243243243244	-0.9664983112556824
-0.6404218218218218	-0.965844031117951
-0.6376193193193194	-0.965212179893983
-0.6348168168168169	-0.9646439612561626
-0.6320143143143144	-0.9641634300098667
-0.6292118118118118	-0.9637671438480093
-0.6264093093093094	-0.9634222955740308
-0.6236068068068069	-0.9630744443512318
-0.6208043043043043	-0.9626627764563498
-0.6180018018018019	-0.9621382592033683
-0.6151992992992994	-0.9614789789934701
-0.6123967967967968	-0.9606977475290424
-0.6095942942942943	-0.9598394645323426
-0.6067917917917919	-0.9589689490509575
-0.6039892892892894	-0.9581529361717827
-0.6011867867867868	-0.9574417140084078
-0.5983842842842844	-0.9568558914689937
-0.5955817817817819	-0.956382073453836
-0.5927792792792793	-0.95597837344398
-0.5899767767767768	-0.9555876613610894
-0.5871742742742744	-0.9551542013059562
-0.5843717717717718	-0.954638558147163
-0.5815692692692693	-0.9540265158505632
-0.5787667667667669	-0.9533298853341463
-0.5759642642642644	-0.9525797249436683
-0.5731617617617618	-0.9518147722586574
-0.5703592592592593	-0.9510690903763324
-0.5675567567567569	-0.9503627636486129
-0.5647542542542543	-0.9496981090291594
-0.5619517517517518	-0.949061853693767
-0.5591492492492494	-0.9484317884051892
-0.5563467467467468	-0.9477851703332303
-0.5535442442442443	-0.9471059529290283
-0.5507417417417418	-0.9463887127388866
-0.5479392392392394	-0.9456385397286104
-0.5451367367367368	-0.9448676072474943
-0.5423342342342343	-0.9440901317892534
-0.5395317317317319	-0.9433176829728732
-0.5367292292292293	-0.9425563243997845
-0.5339267267267268	-0.9418061357359117
-0.5311242242242243	-0.9410626988946137
-0.5283217217217218	-0.9403195028518533
-0.5255192192192193	-0.9395701293485992
-0.5227167167167168	-0.9388094823762865
-0.5199142142142144	-0.9380339739142753
-0.5171117117117118	-0.9372411499094042
-0.5143092092092093	-0.9364294690238603
-0.5115067067067068	-0.9355987414745994
-0.5087042042042043	-0.9347512139994609
-0.5059017017017018	-0.9338927196383142
-0.5030991991991993	-0.9330329982742294
-0.5002966966966967	-0.9321844308329171
-0.4974941941941943	-0.9313590127392017
-0.4946916916916918	-0.930564207126622
-0.49188918918918934	-0.929799021464636
-0.48908668668668676	-0.9290519077415773
-0.4862841841841843	-0.9283017145144112
-0.4834816816816818	-0.9275219811682421
-0.48067917917917924	-0.9266876632549869
-0.47787667667667677	-0.9257823549175372
-0.4750741741741743	-0.924803647578738
-0.4722716716716717	-0.923764659710073
-0.46946916916916925	-0.9226909224591056
-0.4666666666666668	-0.9216133505539539
-0.4638641641641643	-0.9205594308101527
-0.46106166166166174	-0.9195454978627192
-0.45825915915915927	-0.9185727236213082
-0.4554566566566568	-0.9176282481289991
-0.4526541541541542	-0.9166911014887125
-0.44985165165165175	-0.9157408207204312
-0.4470491491491493	-0.9147655885662554
-0.4442466466466467	-0.9137667450819825
-0.44144414414414423	-0.9127577057517947
-0.43864164164164177	-0.9117573046920234
-0.4358391391391393	-0.9107797005900136
-0.4330366366366367	-0.9098244796746939
-0.43023413413413425	-0.908870882976447
-0.4274316316316318	-0.9078789840259551
-0.4246291291291292	-0.906798436836234
-0.42182662662662673	-0.9055827955005022
-0.41902412412412426	-0.9042052539472403
-0.4162216216216217	-0.9026707372041357
-0.4134191191191192	-0.90101998718342
-0.41061661661661675	-0.8993234918981212
-0.4078141141141143	-0.8976661664213539
-0.4050116116116117	-0.8961266529664822
-0.40220910910910923	-0.8947570036720969
-0.39940660660660665	-0.8935686887561631
-0.3966041041041042	-0.8925292127024401
-0.3938016016016017	-0.8915705870567439
-0.39099909909909925	-0.8906074158669914
-0.3881965965965968	-0.8895594791670338
-0.3853940940940943	-0.888372352233906
-0.3825915915915916	-0.8870302047939436
-0.37978908908908915	-0.8855573042284803
-0.3769865865865867	-0.8840081615829649
-0.3741840840840842	-0.8824496458534665
-0.37138158158158174	-0.8809407012155848
-0.3685790790790793	-0.8795158311457942
-0.3657765765765768	-0.8781771285305384
-0.3629740740740741	-0.8768968038086364
-0.36017157157157165	-0.8756288153627916
-0.3573690690690692	-0.8743254089175191
-0.3545665665665667	-0.8729530014657068
-0.35176406406406424	-0.8715023022479709
-0.3489615615615618	-0.8699896541737803
-0.3461590590590591	-0.868449584757012
-0.3433565565565566	-0.8669214733901396
-0.34055405405405414	-0.8654351155796554
-0.3377515515515517	-0.8640001969861646
-0.3349490490490492	-0.862603233056443
-0.33214654654654674	-0.8612128957311693
-0.32934404404404427	-0.8597917350001945
-0.3265415415415416	-0.8583100939114663
-0.3237390390390391	-0.8567572544079379
-0.32093653653653664	-0.855145794542832
-0.3181340340340342	-0.8535074696125174
-0.3153315315315317	-0.851881866970169
-0.31252902902902924	-0.8503016345746406
-0.30972652652652655	-0.8487793756866238
-0.3069240240240241	-0.8473008784678246
-0.3041215215215216	-0.8458273216750347
-0.30131901901901914	-0.8443061182406795
-0.2985165165165167	-0.8426871097469142
-0.2957140140140142	-0.8409388976354557
-0.29291151151151174	-0.8390598616611065
-0.29010900900900904	-0.8370799936421095
-0.2873065065065066	-0.8350525862628723
-0.2845040040040041	-0.8330381307128077
-0.28170150150150164	-0.8310854072999467
-0.27889899899899917	-0.8292158151553788
-0.2760964964964967	-0.8274160933386719
-0.27329399399399423	-0.8256419839745162
-0.27049149149149154	-0.8238318933134274
-0.2676889889889891	-0.8219263441926152
-0.2648864864864866	-0.819887055571918
-0.26208398398398414	-0.8177094974249961
-0.25928148148148167	-0.8154247848811136
-0.2564789789789792	-0.8130901707454972
-0.2536764764764765	-0.8107710835937284
-0.25087397397397404	-0.808520438141691
-0.24807147147147157	-0.8063618925092388
-0.2452689689689691	-0.8042825070320121
-0.24246646646646663	-0.8022372422107291
-0.23966396396396417	-0.8001638861143827
-0.2368614614614617	-0.7980035773519636
-0.234058958958959	-0.7957202188135797
-0.23125645645645654	-0.7933123917807018
-0.22845395395395407	-0.7908137978440641
-0.2256514514514516	-0.7882819996005479
-0.22284894894894913	-0.785779076165487
-0.22004644644644666	-0.783350486852471
-0.2172439439439442	-0.7810090529756635
-0.2144414414414415	-0.7787293079714543
-0.21163893893893904	-0.7764540697181781
-0.20883643643643657	-0.7741110774544833
-0.2060339339339341	-0.771634241441861
-0.20323143143143163	-0.768982574800731
-0.20042892892892916	-0.7661507076818659
-0.19762642642642647	-0.7631677438647144
-0.194823923923924	-0.7600851449625136
-0.19202142142142153	-0.7569579923387324
-0.18921891891891907	-0.7538261423826249
-0.1864164164164166	-0.7507017250874573
-0.18361391391391413	-0.747567165716001
-0.18081141141141166	-0.7443842142568307
-0.17800890890890897	-0.7411106163472587
-0.1752064064064065	-0.737718378199929
-0.17240390390390403	-0.7342069947345051
-0.16960140140140156	-0.730606733716447
-0.1667988988988991	-0.7269705140740874
-0.16399639639639663	-0.7233569018473069
-0.16119389389389416	-0.719809898321822
-0.15839139139139147	-0.7163424184473446
-0.155588888888889	-0.7129292193566619
-0.15278638638638653	-0.7095119159032507
-0.14998388388388406	-0.7060146737706717
-0.1471813813813816	-0.7023655815521579
-0.14437887887887912	-0.6985167957155194
-0.14157637637637643	-0.6944569726470433
-0.13877387387387397	-0.6902120959611258
-0.1359713713713715	-0.6858346767329144
-0.13316886886886903	-0.681385120934658
-0.13036636636636656	-0.6769115260490682
-0.1275638638638641	-0.6724344723648493
-0.12476136136136162	-0.6679414572814579
-0.12195885885885893	-0.6633921954419362
-0.11915635635635646	-0.6587322954215411
-0.116353853853854	-0.6539101199614245
-0.11355135135135153	-0.6488908522363781
-0.11074884884884906	-0.6436631364777876
-0.10794634634634659	-0.6382365860244746
-0.10514384384384412	-0.6326318525276154
-0.10234134134134143	-0.6268675787599449
-0.09953883883883896	-0.6209494762222056
-0.09673633633633649	-0.6148656866298151
-0.09393383383383402	-0.6085899577530951
-0.09113133133133156	-0.6020910123745575
-0.08832882882882909	-0.5953440217175007
-0.0855263263263264	-0.5883392511234034
-0.08272382382382393	-0.5810840459872602
-0.07992132132132146	-0.5735969496452084
-0.07711881881881899	-0.5658958875106035
-0.07431631631631652	-0.5579848011964184
-0.07151381381381405	-0.5498439111682003
-0.06871131131131158	-0.5414275844802269
-0.0659088088088089	-0.5326710020706485
-0.06310630630630643	-0.5235034879398875
-0.06030380380380396	-0.5138637429123585
-0.05750130130130149	-0.5037113372099956
-0.05469879879879902	-0.49303003916308985
-0.05189629629629655	-0.4818214735851474
-0.04909379379379408	-0.4700911350904497
-0.04629129129129139	-0.4578315878429762
-0.043488788788788924	-0.4450086679475176
-0.040686286286286455	-0.4315552490593428
-0.037883783783783986	-0.4173740818355879
-0.03508128128128152	-0.40234754705781006
-0.03227877877877905	-0.38634934731022935
-0.02947627627627636	-0.36925242030473904
-0.02667377377377389	-0.3509291523964706
-0.02387127127127142	-0.33124378040101315
-0.021068768768768953	-0.3100413120019831
-0.018266266266266484	-0.28714059455504337
-0.015463763763764016	-0.2623397969564978
-0.012661261261261547	-0.2354398711827161
-0.009858758758758857	-0.20628604402051343
-0.007056256256256388	-0.17482067412303287
-0.004253753753753919	-0.14113513219952317
-0.0014512512512514508	-0.1055058369976678
0.0013512512512510177	-0.0684014476583178
0.004153753753753486	-0.030454347383291003
0.006956256256255955	0.007601592476209507
0.009758758758758646	0.04501594228575023
0.012561261261261114	0.08111183681028022
0.015363763763763583	0.11536193710592013
0.01816626626626605	0.14743433682671692
0.02096876876876852	0.17720034401535467
0.02377127127127099	0.20470595813775294
0.02657377377377368	0.2301178720773286
0.029376276276276148	0.2536603191038801
0.032178778778778616	0.2755595578097001
0.034981281281281085	0.2960083552072338
0.03778378378378355	0.31515514412257195
0.04058628628628602	0.3331142188805555
0.04338878878878849	0.3499870987643192
0.04619129129129118	0.36588292341732587
0.04899379379379365	0.38092792163551414
0.05179629629629612	0.3952595594626144
0.05459879879879859	0.4090077536040212
0.057401301301301055	0.4222710298293306
0.060203803803803524	0.43509776184562043
0.06300630630630621	0.447480913112445
0.06580880880880868	0.45936974005124465
0.06861131131131115	0.4706955806665124
0.07141381381381362	0.48140349861536835
0.07421631631631609	0.4914791509737063
0.07701881881881856	0.5009616869051006
0.07982132132132103	0.509938258975593
0.08262382382382372	0.5185221298749814
0.08542632632632619	0.5268220905836674
0.08822882882882865	0.5349139169561661
0.09103133133133112	0.5428238009815607
0.09383383383383359	0.5505293814743122
0.09663633633633606	0.5579777056949347
0.09943883883883853	0.5651134247095957
0.10224134134134122	0.5719069122134903
0.10504384384384369	0.578372087118604
0.10784634634634616	0.5845674799529432
0.11064884884884862	0.5905801668590571
0.11345135135135109	0.5964984255111203
0.11625385385385356	0.6023831103682205
0.11905635635635625	0.6082483049741167
0.12185885885885872	0.6140585641225884
0.12466136136136119	0.6197441421485137
0.12746386386386366	0.6252291069520108
0.13026636636636613	0.6304624743358809
0.1330688688688686	0.635441178426736
0.13587137137137106	0.6402163306027726
0.13867387387387375	0.644879930495686
0.14147637637637622	0.6495360104514327
0.1442788788788787	0.6542657494164656
0.14708138138138116	0.659098437370315
0.14988388388388363	0.6639984626225233
0.1526863863863861	0.6688732827870902
0.15548888888888857	0.6736003825777894
0.15829139139139126	0.6780648730547174
0.16109389389389372	0.6821957919647399
0.1638963963963962	0.6859895252382726
0.16669889889889866	0.6895129431279996
0.16950140140140113	0.6928854067236019
0.1723039039039036	0.6962455449795539
0.1751064064064063	0.6997133980452359
0.17790890890890876	0.7033596675786322
0.18071141141141123	0.7071911261773036
0.1835139139139137	0.7111557183309729
0.18631641641641616	0.7151644497196561
0.18911891891891863	0.7191219672202578
0.1919214214214211	0.7229554435324566
0.1947239239239238	0.7266326269472481
0.19752642642642626	0.7301641176640759
0.20032892892892873	0.7335905395937721
0.2031314314314312	0.7369603388843335
0.20593393393393367	0.7403067794229186
0.20873643643643613	0.7436324741950362
0.2115389389389386	0.7469067235755353
0.2143414414414413	0.7500762124769216
0.21714394394394376	0.7530849350322264
0.21994644644644623	0.7558961580341479
0.2227489489489487	0.7585087583780652
0.22555145145145117	0.7609624043472523
0.22835395395395364	0.7633299387917694
0.23115645645645633	0.7656995633544457
0.2339589589589588	0.768152581699604
0.23676146146146126	0.7707435573615171
0.23956396396396373	0.7734885590908553
0.2423664664664662	0.7763642655423912
0.24516896896896867	0.7793171758975606
0.24797147147147114	0.7822792340882951
0.25077397397397383	0.7851847241007026
0.2535764764764763	0.7879836431967762
0.25637897897897877	0.7906485755062524
0.25918148148148124	0.7931745724761996
0.2619839839839837	0.7955737657374791
0.2647864864864862	0.797867670540634
0.26758898898898864	0.8000801119098653
0.27039149149149133	0.8022326473979113
0.2731939939939938	0.8043428524013261
0.27599649649649627	0.8064245511568218
0.27879899899899874	0.8084885103983661
0.2816015015015012	0.8105423929865032
0.2844040040040037	0.8125896448123728
0.28720650650650636	0.8146279666701046
0.29000900900900883	0.816648597861414
0.2928115115115113	0.8186375150313223
0.29561401401401377	0.820578868359962
0.29841651651651624	0.8224598904933751
0.3012190190190187	0.8242756295784921
0.3040215215215212	0.8260316159902779
0.30682402402402387	0.8277431473220167
0.30962652652652634	0.8294310910030176
0.3124290290290288	0.8311154909050689
0.3152315315315313	0.8328092505342382
0.31803403403403374	0.8345143084094822
0.3208365365365362	0.8362218998052693
0.3236390390390387	0.8379169797670079
0.32644154154154137	0.8395852310182417
0.32924404404404384	0.8412199491573007
0.3320465465465463	0.8428259683617336
0.3348490490490488	0.8444187761002862
0.33765155155155124	0.8460187460805315
0.3404540540540537	0.8476423489462728
0.3432565565565564	0.849293543060962
0.34605905905905887	0.85095875474971
0.34886156156156134	0.8526077865129096
0.3516640640640638	0.8542009770791723
0.3544665665665663	0.8557006807040721
0.35726906906906875	0.857083454268988
0.3600715715715712	0.8583488749017074
0.3628740740740739	0.8595218690206441
0.3656765765765764	0.8606475143972931
0.36847907907907884	0.861779765972587
0.3712815815815813	0.8629675809476656
0.3740840840840838	0.8642427632597549
0.37688658658658625	0.8656132145150774
0.3796890890890887	0.8670633987811356
0.3824915915915914	0.8685613786709028
0.3852940940940939	0.8700696349910093
0.38809659659659634	0.8715557962319069
0.3908990990990988	0.8729997363604551
0.3937016016016013	0.8743950853240634
0.39650410410410375	0.8757454143781263
0.39930660660660644	0.8770573632673315
0.4021091091091089	0.8783340180583648
0.4049116116116114	0.8795715510472017
0.40771411411411385	0.880760635183097
0.4105166166166163	0.8818920419977943
0.4133191191191188	0.8829639539264746
0.41612162162162125	0.8839876165826752
0.41892412412412394	0.8849884037648372
0.4217266266266264	0.8860010315639206
0.4245291291291289	0.8870599308789224
0.42733163163163135	0.8881878146838145
0.4301341341341338	0.8893864722069451
0.4329366366366363	0.890633366956805
0.435739139139139	0.8918858177414228
0.43854164164164144	0.89309200706233
0.4413441441441439	0.8942056773924825
0.4441466466466464	0.8951999930402914
0.44694914914914885	0.8960761681263301
0.4497516516516513	0.896864065620097
0.4525541541541538	0.8976145142786067
0.4553566566566565	0.8983857015365626
0.45815915915915895	0.8992277995608484
0.4609616616616614	0.9001703856661922
0.4637641641641639	0.9012161410298887
0.46656666666666635	0.902342180077218
0.4693691691691688	0.903507947986701
0.4721716716716713	0.9046667527138657
0.474974174174174	0.9057772565075835
0.47777667667667645	0.9068117867049459
0.4805791791791789	0.9077598167404162
0.4833816816816814	0.9086267769255243
0.48618418418418385	0.9094297836167122
0.4889866866866863	0.9101924403972299
0.491789189189189	0.9109404695774592
0.4945916916916915	0.9116988832522033
0.49739419419419395	0.9124902614733597
0.5001966966966964	0.9133330376504674
0.5029991991991989	0.9142388234163978
0.5058017017017014	0.9152086765583698
0.5086042042042038	0.9162293997024105
0.5114067067067065	0.9172718397417607
0.514209209209209	0.9182932032332565
0.5170117117117115	0.9192444033562817
0.5198142142142139	0.9200816542462718
0.5226167167167164	0.9207795687419009
0.5254192192192189	0.9213417041134584
0.5282217217217213	0.9218044967038965
0.531024224224224	0.9222320558901251
0.5338267267267265	0.9227020029782522
0.536629229229229	0.9232855954200907
0.5394317317317314	0.9240276991758933
0.5422342342342339	0.9249328463268403
0.5450367367367364	0.9259622348696408
0.547839239239239	0.9270433869253485
0.5506417417417415	0.928090221340421
0.553444244244244	0.9290278129313496
0.5562467467467465	0.9298143170824893
0.5590492492492489	0.9304531340878748
0.5618517517517514	0.9309912858505949
0.5646542542542539	0.9315043000166598
0.5674567567567566	0.9320722455402921
0.570259259259259	0.9327544858118073
0.5730617617617615	0.9335712007223806
0.575864264264264	0.9344975693403785
0.5786667667667664	0.9354723839752348
0.5814692692692689	0.9364181427786664
0.5842717717717714	0.9372659205414928
0.587074274274274	0.937976807787458
0.5898767767767765	0.9385529465724496
0.592679279279279	0.9390347558198191
0.5954817817817815	0.9394856162504279
0.5982842842842839	0.93996948393772
0.6010867867867866	0.9405291988316884
0.6038892892892889	0.9411728827997958
0.6066917917917916	0.9418729310571199
0.6094942942942938	0.942577703641887
0.6122967967967965	0.9432316412359361
0.6150992992992992	0.9437966654795686
0.6179018018018014	0.9442673457471675
0.6207043043043041	0.9446745257964524
0.6235068068068064	0.9450761173724005
0.6263093093093091	0.9455381864941539
0.6291118118118113	0.9461127634369837
0.631914314314314	0.9468198842083451
0.6347168168168167	0.9476398852605772
0.6375193193193189	0.9485184727253544
0.6403218218218216	0.9493827992393677
0.6431243243243239	0.9501631753781115
0.6459268268268266	0.9508133219688419
0.6487293293293288	0.9513227638004855
0.6515318318318315	0.951717766322721
0.6543343343343342	0.9520511081448209
0.6571368368368364	0.9523846090945443
0.6599393393393391	0.9527704810185171
0.6627418418418414	0.9532375742200474
0.6655443443443441	0.9537865558185636
0.6683468468468463	0.9543947748341852
0.671149349349349	0.9550282334657638
0.6739518518518517	0.9556558486235256
0.6767543543543539	0.9562607674954877
0.6795568568568566	0.9568449408075579
0.6823593593593589	0.957425846238767
0.6851618618618616	0.9580271700881839
0.6879643643643643	0.958667346054634
0.6907668668668665	0.9593504107059558
0.6935693693693692	0.9600625440805941
0.6963718718718714	0.960775400364765
0.6991743743743741	0.9614547792047596
0.7019768768768764	0.9620712898619788
0.7047793793793791	0.9626090833638923
0.7075818818818818	0.9630696243384125
0.710384384384384	0.9634694481567532
0.7131868868868867	0.9638331222194441
0.7159893893893889	0.9641843435385105
0.7187918918918916	0.9645386386552315
0.7215943943943939	0.9649003284675783
0.7243968968968966	0.9652646280162054
0.7271993993993993	0.9656236800075866
0.7300019019019015	0.965973768552181
0.7328044044044042	0.9663205111275959
0.7356069069069064	0.9666796398590343
0.7384094094094091	0.9670727372719778
0.7412119119119114	0.9675193151484336
0.7440144144144141	0.9680281504047612
0.7468169169169168	0.968591241398612
0.749619419419419	0.9691829453818117
0.7524219219219217	0.9697650881258018
0.755224424424424	0.9702967371707265
0.7580269269269266	0.9707456536969692
0.7608294294294289	0.9710977798882328
0.7636319319319316	0.971361705212249
0.7664344344344343	0.9715666704416976
0.7692369369369365	0.9717547415889356
0.7720394394394392	0.9719696029565135
0.7748419419419414	0.9722453774959985
0.7776444444444441	0.9725987010867099
0.7804469469469468	0.9730260766218009
0.7832494494494491	0.9735067766604653
0.7860519519519518	0.9740098728513886
0.788854454454454	0.9745029010414994
0.7916569569569567	0.9749595185608348
0.794459459459459	0.9753642255670887
0.7972619619619616	0.975713456981635
0.8000644644644643	0.9760136090746105
0.8028669669669666	0.976277396475919
0.8056694694694693	0.9765201035847995
0.8084719719719715	0.9767568432343101
0.8112744744744742	0.977001147952973
0.8140769769769765	0.9772644826619152
0.8168794794794791	0.9775559065095343
0.8196819819819818	0.9778812546949895
0.8224844844844841	0.9782417469817914
0.8252869869869868	0.9786325640275833
0.828089489489489	0.9790423237519499
0.8308919919919917	0.9794543025836773
0.833694494494494	0.9798496618009533
0.8364969969969966	0.9802120732551709
0.8392994994994993	0.9805323599422746
0.8421020020020016	0.980811444704665
0.8449045045045043	0.9810602456886348
0.8477070070070065	0.9812961193983865
0.8505095095095092	0.9815367178249368
0.8533120120120115	0.9817932246810486
0.8561145145145141	0.9820654155756572
0.8589170170170168	0.9823405952243631
0.8617195195195191	0.9825972615212897
0.8645220220220218	0.9828127045966182
0.867324524524524	0.9829722360024831
0.8701270270270267	0.9830769211474786
0.872929529529529	0.9831469066135639
0.8757320320320316	0.9832186903029712
0.8785345345345343	0.9833366040393592
0.8813370370370366	0.9835407387597903
0.8841395395395393	0.9838548721507274
0.8869420420420415	0.9842781779213094
0.8897445445445442	0.9847834879161586
0.8925470470470469	0.9853229381582942
0.8953495495495492	0.9858395721434039
0.8981520520520518	0.9862816286001843
0.9009545545545541	0.9866154053405332
0.9037570570570568	0.9868330329834543
0.906559559559559	0.9869530603332357
0.9093620620620617	0.9870139313488764
0.9121645645645644	0.9870625199976442
0.9149670670670667	0.9871412321709021
0.9177695695695693	0.9872773952094773
0.9205720720720716	0.9874777287596346
0.9233745745745743	0.9877289853122191
0.9261770770770765	0.988003953152438
0.9289795795795792	0.9882705375349417
0.9317820820820819	0.988501003972196
0.9345845845845842	0.9886787953258658
0.9373870870870868	0.9888014113537171
0.9401895895895891	0.9888792287978854
0.9429920920920918	0.9889313493007434
0.945794594594594	0.9889802187156906
0.9485970970970967	0.9890467306582018
0.9513995995995994	0.9891469363144794
0.9542021021021017	0.9892906444240053
0.9570046046046043	0.989481471150869
0.9598071071071066	0.9897175547881261
0.9626096096096093	0.9899922597717514
0.9654121121121115	0.9902946301061424
0.9682146146146142	0.9906098529576137
0.9710171171171169	0.9909202856570234
0.9738196196196192	0.9912075188139
0.9766221221221218	0.9914555094818489
0.9794246246246241	0.9916542098883441
0.9822271271271268	0.9918026217923415
0.985029629629629	0.9919100802754692
0.9878321321321317	0.9919949312775151
0.9906346346346344	0.9920805352259487
0.9934371371371367	0.9921894489898473
0.9962396396396394	0.9923373702886737
0.9990421421421416	0.9925286780745985
1.0018446446446443	0.9927550367063385
1.004647147147147	0.9929976387007222
1.0074496496496492	0.9932325250318921
1.010252152152152	0.9934374266140003
1.0130546546546542	0.9935980609031871
1.0158571571571569	0.9937119755388832
1.018659659659659	0.9937888088055542
1.0214621621621618	0.9938469729610817
1.0242646646646645	0.9939078790263753
1.0270671671671667	0.9939895430584491
1.0298696696696694	0.9941015195238712
1.0326721721721717	0.9942425894079117
1.0354746746746744	0.9944016932115292
1.0382771771771766	0.9945615773675947
1.0410796796796793	0.99470385930797
1.043882182182182	0.9948139400532077
1.0466846846846842	0.9948844451059748
1.049487187187187	0.9949165076968511
1.0522896896896892	0.9949189563878149
1.0550921921921919	0.9949060540155807
1.057894694694694	0.994894673956928
1.0606971971971968	0.9949016664578763
1.0634996996996995	0.994941789089091
1.0663022022022017	0.995026166127696
1.0691047047047044	0.9951610069237702
1.0719072072072067	0.9953463587542084
1.0747097097097094	0.9955749568161285
1.0775122122122116	0.9958315986011952
1.0803147147147143	0.9960936955217201
1.083117217217217	0.9963335712296
1.0859197197197192	0.9965226419852384
1.088722222222222	0.9966369475046319
1.0915247247247242	0.9966628428185691
1.0943272272272269	0.9966012887898712
1.097129729729729	0.996469290534747
1.0999322322322318	0.9962976643888255
1.1027347347347345	0.9961253075868395
1.1055372372372367	0.9959911941244417
1.1083397397397394	0.9959260738241256
1.1111422422422417	0.9959460385177112
1.1139447447447444	0.9960496504717231
1.116747247247247	0.9962193348603621
1.1195497497497493	0.9964265310276215
1.122352252252252	0.9966390611610199
1.1251547547547542	0.9968286353539277
1.127957257257257	0.9969765232896111
1.1307597597597592	0.9970761181350061
1.1335622622622619	0.9971321390916481
1.1363647647647646	0.9971572122064187
1.1391672672672668	0.9971672147248007
1.1419697697697695	0.9971768912237
1.1447722722722717	0.9971968727048077
1.1475747747747744	0.9972325511099731
1.1503772772772767	0.9972845682375882
1.1531797797797794	0.997350229038928
1.155982282282282	0.9974250771400974
1.1587847847847843	0.9975041370546047
1.161587287287287	0.9975827521568827
1.1643897897897892	0.9976572930723364
1.167192292292292	0.9977260928784764
1.1699947947947942	0.9977907355875273
1.1727972972972969	0.9978573969620788
1.1755997997997996	0.9979375410506914
1.1784023023023018	0.9980471551370858
1.1812048048048045	0.9982040029617962
1.1840073073073067	0.9984230545898052
1.1868098098098094	0.9987110877503587
1.1896123123123117	0.999062112448551
1.1924148148148144	0.9994554263157847
1.195217317317317	0.9998575940355654
1.1980198198198193	1.000228535526125
1.200822322322322	1.0005305257913946
1.2036248248248242	1.0007377272880291
1.206427327327327	1.000843353994635
1.2092298298298296	1.000861978385708
1.2120323323323319	1.0008258027777202
1.2148348348348346	1.0007755636230875
1.2176373373373368	1.0007485350499385
1.2204398398398395	1.000767226131553
1.2232423423423417	1.0008323880729575
1.2260448448448444	1.0009227754801033
1.2288473473473471	1.0010020557387231
1.2316498498498494	1.0010309654175735
1.234452352352352	1.0009810226265907
1.2372548548548543	1.0008454358511543
1.240057357357357	1.0006435705730907
1.2428598598598593	1.0004172601445147
1.245662362362362	1.0002197869839307
1.2484648648648646	1.000100705536077
1.2512673673673669	1.0000910668420304
1.2540698698698696	1.0001935733918472
1.2568723723723718	1.0003807366303612
1.2596748748748745	1.0006016849207597
1.2624773773773768	1.0007956471494786
1.2652798798798794	1.000908146569984
1.2680823823823821	1.0009051987543727
1.2708848848848844	1.0007815231807067
1.273687387387387	1.000560685595204
1.2764898898898893	1.0002875501291262
1.279292392392392	1.0000156443429074
1.2820948948948943	0.9997933448097678
1.284897397397397	0.9996528216699321
1.2876998998998996	0.9996045127711439
1.2905024024024019	0.9996379882973672
1.2933049049049046	0.9997280807144324
1.2961074074074068	0.9998437324933984
1.2989099099099095	0.9999565576477825
1.3017124124124118	1.0000466688000813
1.3045149149149144	1.0001045912752955
1.3073174174174171	1.000129558091663
1.3101199199199194	1.0001256260462863
1.312922422422422	1.0000975158724388
1.3157249249249243	1.0000477851747165
1.318527427427427	0.9999761030552226
1.3213299299299297	0.9998804021749623
1.324132432432432	0.9997589455514757
1.3269349349349346	0.9996121264423292
1.3297374374374369	0.9994431484021997
1.3325399399399396	0.9992574064194062
1.3353424424424418	0.9990610737312755
1.3381449449449445	0.9988597728893451
1.3409474474474472	0.9986581069606177
1.3437499499499495	0.9984603034126027
1.3465524524524521	0.9982715333367405
1.3493549549549544	0.9980989545036891
1.352157457457457	0.9979514683539039
1.3549599599599593	0.997837666902865
1.357762462462462	0.9977623190188005
1.3605649649649647	0.9977226524613958
1.363367467467467	0.997706211480307
1.3661699699699696	0.9976919016656234
1.368972472472472	0.9976549168581186
1.3717749749749746	0.9975748235140822
1.3745774774774768	0.9974446420507534
1.3773799799799795	0.9972778742097195
1.3801824824824822	0.9971105091648746
1.3829849849849845	0.9969962172863269
1.3857874874874871	0.9969949399295304
1.3885899899899894	0.9971573088199399
1.391392492492492	0.9975090371538446
1.3941949949949943	0.9980399788578518
1.396997497497497	0.9987016506860331
1.3998	0.9994148172457125
1.3999	0.9978916970527782
1.397097497497497	0.9972019089866935
1.3942949949949943	0.9965720701078826
1.391492492492492	0.9960984371605168
1.3886899899899894	0.9958346923642334
1.3858874874874871	0.9957761627671478
1.3830849849849844	0.9958626682541625
1.3802824824824822	0.9959992790627146
1.3774799799799795	0.9960882606740236
1.3746774774774768	0.9960616662153734
1.3718749749749746	0.9959037285149233
1.3690724724724719	0.9956555495664352
1.3662699699699696	0.9954004851340277
1.363467467467467	0.995235098306763
1.3606649649649647	0.9952354198546884
1.357862462462462	0.9954298530817232
1.3550599599599593	0.9957878466822057
1.352257457457457	0.9962281744516932
1.3494549549549544	0.996644091325096
1.3466524524524521	0.9969370008955185
1.3438499499499494	0.9970474676091128
1.3410474474474472	0.9969733669951695
1.3382449449449445	0.9967693393718944
1.3354424424424418	0.9965279927312729
1.3326399399399396	0.996349351732718
1.3298374374374369	0.9963088343114004
1.3270349349349346	0.9964343104817848
1.324232432432432	0.9966995230058362
1.3214299299299297	0.9970354963290251
1.318627427427427	0.9973554889773324
1.3158249249249243	0.9975846252968177
1.313022422422422	0.9976840442082675
1.3102199199199194	0.9976616000176557
1.3074174174174171	0.9975660123340644
1.3046149149149144	0.9974671583162571
1.3018124124124117	0.9974299120414583
1.2990099099099095	0.9974909572001758
1.2962074074074068	0.9976466862381725
1.2934049049049046	0.9978561757014293
1.2906024024024019	0.9980577862986189
1.2877998998998996	0.9981931047453307
1.284997397397397	0.9982294093616686
1.2821948948948942	0.9981724645831234
1.279392392392392	0.9980649784950986
1.2765898898898893	0.9979712257794904
1.273787387387387	0.9979533168540631
1.2709848848848844	0.9980476318659679
1.2681823823823821	0.9982499711461967
1.2653798798798794	0.9985149879696682
1.2625773773773767	0.9987705002397438
1.2597748748748745	0.9989420461792482
1.2569723723723718	0.998979366412301
1.2541698698698696	0.9988756401175112
1.2513673673673669	0.998672588148245
1.2485648648648646	0.9984492235419267
1.245762362362362	0.9982975140073018
1.2429598598598592	0.9982926803234027
1.240157357357357	0.9984677918897025
1.2373548548548543	0.9988010812335832
1.234552352352352	0.9992203824982875
1.2317498498498494	0.9996236172460298
1.2289473473473471	0.9999090890943905
1.2261448448448444	1.0000061747019635
1.2233423423423417	0.9998968227042524
1.2205398398398395	0.9996211304109544
1.2177373373373368	0.9992652276022262
1.2149348348348346	0.9989351730762106
1.2121323323323319	0.9987248441508416
1.2093298298298296	0.9986875654752989
1.206527327327327	0.9988199854951392
1.2037248248248242	0.9990629123781716
1.200922322322322	0.9993186844285387
1.1981198198198193	0.999479761281469
1.195317317317317	0.9994600394109969
1.1925148148148144	0.9992198082504486
1.1897123123123117	0.998777349149093
1.1869098098098094	0.9982042194325065
1.1841073073073067	0.9976059969812594
1.1813048048048045	0.9970942864674863
1.1785023023023018	0.9967579863201081
1.1756997997997995	0.9966416555977016
1.1728972972972969	0.9967364788818598
1.1700947947947942	0.9969855909215675
1.167292292292292	0.9973015198831534
1.1644897897897892	0.9975903662451677
1.161687287287287	0.9977758631288114
1.1588847847847843	0.997816953068829
1.156082282282282	0.9977146963100054
1.1532797797797794	0.9975074855917103
1.1504772772772767	0.997256758070826
1.1476747747747744	0.99702779595246
1.1448722722722717	0.9968712052840332
1.1420697697697695	0.9968100856986526
1.1392672672672668	0.99683601169014
1.1364647647647645	0.9969143286635085
1.1336622622622619	0.9969966694609285
1.1308597597597592	0.9970367151724662
1.128057257257257	0.9970045268483823
1.1252547547547542	0.996895394571585
1.122452252252252	0.9967308637296031
1.1196497497497493	0.9965518979080055
1.116847247247247	0.9964063745539973
1.1140447447447444	0.9963346679741512
1.1112422422422417	0.9963575365296544
1.1084397397397394	0.9964697877638464
1.1056372372372367	0.9966414740710099
1.1028347347347345	0.996826173262858
1.1000322322322318	0.9969738674642097
1.097229729729729	0.997044638418416
1.0944272272272269	0.997019219496486
1.0916247247247242	0.9969034294214378
1.088822222222222	0.9967253610517035
1.0860197197197192	0.9965263534599516
1.083217217217217	0.9963485875065206
1.0804147147147143	0.996223069710396
1.0776122122122116	0.9961615358108418
1.0748097097097093	0.9961545029734848
1.0720072072072067	0.9961757501144877
1.0692047047047044	0.9961915309316394
1.0664022022022017	0.9961714461038282
1.0635996996996995	0.9960975415409765
1.0607971971971968	0.9959689436689514
1.057994694694694	0.9958009136874146
1.0551921921921918	0.9956190572709533
1.0523896896896892	0.9954509397970404
1.049587187187187	0.9953180365671868
1.0467846846846842	0.9952305972195319
1.043982182182182	0.995186789011917
1.0411796796796793	0.995175867773636
1.0383771771771766	0.9951837006218485
1.0355746746746743	0.9951982399581898
1.0327721721721717	0.9952127664987482
1.0299696696696694	0.9952257704740555
1.0271671671671667	0.9952378049187713
1.0243646646646645	0.9952469497313723
1.0215621621621618	0.995245157173873
1.018759659659659	0.9952174506458216
1.0159571571571568	0.9951448170685502
1.0131546546546542	0.995010093051045
1.010352152152152	0.9948047922887684
1.0075496496496492	0.9945342020481813
1.004747147147147	0.9942184753820604
1.0019446446446443	0.9938887692473828
0.9991421421421416	0.9935792744134604
0.9963396396396393	0.9933175951235516
0.9935371371371367	0.9931167435703852
0.9907346346346344	0.9929716639154227
0.9879321321321317	0.9928617531993054
0.985129629629629	0.992758772166481
0.9823271271271268	0.9926375631786495
0.9795246246246241	0.9924858411306721
0.9767221221221218	0.9923094581632586
0.9739196196196191	0.9921309815067145
0.9711171171171169	0.9919817140773601
0.9683146146146142	0.9918896513960336
0.9655121121121115	0.9918674676364687
0.9627096096096093	0.9919048563895931
0.9599071071071066	0.9919682754169334
0.9571046046046043	0.9920087422113635
0.9543021021021016	0.9919755895329743
0.9514995995995994	0.9918319514382858
0.9486970970970967	0.99156696618776
0.945894594594594	0.991200562628713
0.9430920920920918	0.9907789880970146
0.9402895895895891	0.9903621986759785
0.9374870870870868	0.9900068860658069
0.9346845845845841	0.9897503700038086
0.9318820820820819	0.9896003471745913
0.9290795795795792	0.9895336285283824
0.9262770770770765	0.9895041311668213
0.9234745745745743	0.9894574667145282
0.9206720720720716	0.9893474455137079
0.9178695695695693	0.9891493430112592
0.9150670670670666	0.9888659726890219
0.9122645645645644	0.9885250415241231
0.9094620620620617	0.988169092456487
0.906659559559559	0.987841619817659
0.9038570570570568	0.9875739496084321
0.9010545545545541	0.9873769339825911
0.8982520520520518	0.9872396778079324
0.8954495495495491	0.9871350775370218
0.8926470470470469	0.987029763054216
0.8898445445445442	0.9868948150498569
0.8870420420420415	0.9867137314220811
0.8842395395395393	0.9864854050497371
0.8814370370370366	0.9862218126450837
0.8786345345345343	0.9859419657041586
0.8758320320320316	0.9856647840097796
0.873029529529529	0.9854035764993787
0.8702270270270267	0.9851638330096761
0.867424524524524	0.9849444954360493
0.8646220220220218	0.9847414259563818
0.8618195195195191	0.984550996421967
0.8590170170170168	0.9843718769436387
0.8562145145145141	0.9842041047224841
0.8534120120120114	0.9840459251852274
0.8506095095095092	0.9838901103394042
0.8478070070070065	0.9837219436766507
0.8450045045045043	0.9835205744601312
0.8422020020020016	0.9832641341758475
0.8393994994994993	0.9829373637678978
0.8365969969969966	0.9825391727435455
0.8337944944944939	0.9820871049914219
0.8309919919919917	0.9816163782565268
0.828189489489489	0.9811728320568869
0.8253869869869868	0.9808012217886528
0.8225844844844841	0.9805320994983633
0.8197819819819818	0.9803713549054247
0.8169794794794791	0.9802959949212784
0.8141769769769764	0.980258007626182
0.8113744744744742	0.980195711974603
0.8085719719719715	0.9800496244975214
0.8057694694694693	0.9797783632365986
0.8029669669669666	0.9793699707036896
0.8001644644644643	0.9788453379068447
0.7973619619619616	0.9782527446036615
0.7945594594594589	0.9776551552664197
0.7917569569569567	0.977113996843717
0.788954454454454	0.9766740518081058
0.7861519519519518	0.9763535808798915
0.7833494494494491	0.9761420609101306
0.7805469469469468	0.9760055782536772
0.7777444444444441	0.9758977173358852
0.7749419419419414	0.9757723993548291
0.7721394394394392	0.9755949245057871
0.7693369369369365	0.9753484146501601
0.7665344344344343	0.9750345389618968
0.7637319319319316	0.9746692257747054
0.7609294294294289	0.974275427496371
0.7581269269269266	0.9738755322543868
0.7553244244244239	0.9734856471682127
0.7525219219219217	0.9731129642409957
0.749719419419419	0.9727562008276325
0.7469169169169168	0.9724081356541687
0.7441144144144141	0.9720588398594256
0.7413119119119114	0.9716983862916051
0.7385094094094091	0.9713184262112902
0.7357069069069064	0.970912725981482
0.7329044044044042	0.9704772353370856
0.7301019019019015	0.9700103261230832
0.7272993993993992	0.9695135114903668
0.7244968968968966	0.9689924292072198
0.7216943943943939	0.9684574353469477
0.7188918918918916	0.9679230500429086
0.7160893893893889	0.9674058166682575
0.7132868868868867	0.9669207740927053
0.710484384384384	0.9664774354243568
0.7076818818818817	0.9660766029409045
0.7048793793793791	0.9657092978127715
0.7020768768768764	0.9653585013865931
0.6992743743743741	0.9650034667526339
0.6964718718718714	0.964625401132823
0.6936693693693692	0.9642127143440038
0.6908668668668665	0.9637640402912155
0.6880643643643642	0.9632879116089903
0.6852618618618616	0.9627990964759356
0.6824593593593589	0.9623127999110246
0.6796568568568566	0.9618387512017175
0.6768543543543539	0.9613773220796278
0.6740518518518517	0.96091916650652
0.671249349349349	0.9604486450041132
0.6684468468468463	0.9599499169635384
0.665644344344344	0.9594135494790388
0.6628418418418414	0.9588411920346136
0.6600393393393391	0.9582464426444286
0.6572368368368364	0.9576513120465695
0.6544343343343342	0.9570792482682016
0.6516318318318315	0.9565469711246035
0.6488293293293288	0.9560579189007845
0.6460268268268266	0.9555997058655306
0.6432243243243239	0.9551467361730941
0.6404218218218216	0.9546674223338707
0.6376193193193189	0.9541338831969925
0.6348168168168167	0.9535310849301784
0.632014314314314	0.95286246036086
0.6292118118118113	0.9521500906427012
0.626409309309309	0.9514292239415247
0.6236068068068064	0.9507386884345304
0.6208043043043041	0.9501100507945548
0.6180018018018014	0.9495587598734065
0.6151992992992992	0.9490798827092775
0.6123967967967965	0.9486496049284723
0.6095942942942938	0.9482319041619889
0.6067917917917915	0.947788280266693
0.6039892892892889	0.9472876111047854
0.6011867867867866	0.9467133221021315
0.5983842842842839	0.9460660269538548
0.5955817817817814	0.9453612636507069
0.592779279279279	0.9446234241652227
0.5899767767767765	0.9438779971041349
0.587174274274274	0.9431445280238511
0.5843717717717714	0.9424322275547949
0.5815692692692689	0.9417391449632717
0.5787667667667664	0.9410546492660656
0.575964264264264	0.94036401186177
0.5731617617617615	0.9396534380980108
0.570359259259259	0.9389140278751973
0.5675567567567565	0.9381437327064654
0.5647542542542539	0.9373471569552225
0.5619517517517514	0.9365337323838365
0.5591492492492489	0.9357151623376638
0.5563467467467464	0.9349030141315959
0.553544244244244	0.93410701722179
0.5507417417417415	0.9333341846646042
0.547939239239239	0.9325885186390062
0.5451367367367363	0.931870925092801
0.5423342342342339	0.9311790709008292
0.5395317317317314	0.9305071785845436
0.5367292292292289	0.9298460123160721
0.5339267267267265	0.9291834160688488
0.531124224224224	0.928505647028212
0.5283217217217213	0.9277994402080993
0.5255192192192188	0.9270543742343402
0.5227167167167164	0.9262648540369758
0.5199142142142139	0.9254310203907352
0.5171117117117114	0.9245581792430069
0.514309209209209	0.9236548350321079
0.5115067067067065	0.9227299346196949
0.5087042042042038	0.9217902738467236
0.5059017017017013	0.9208390299489702
0.5030991991991989	0.9198760211379846
0.5002966966966964	0.9188996636137396
0.49749419419419394	0.917909914173604
0.49469169169169147	0.9169110107424467
0.491889189189189	0.91591275562716
0.4890866866866863	0.9149294938481729
0.48628418418418384	0.9139767178216556
0.4834816816816814	0.9130661307693764
0.4806791791791789	0.912200708996006
0.47787667667667644	0.9113715435441796
0.47507417417417397	0.910557881882647
0.4722716716716713	0.9097308949987326
0.4694691691691688	0.9088605184909668
0.46666666666666634	0.9079236276105573
0.4638641641641639	0.9069111745214675
0.4610616616616614	0.905831987060405
0.45825915915915894	0.9047117365989079
0.45545665665665647	0.9035869282555382
0.4526541541541538	0.90249526608155
0.4498516516516513	0.9014649435308844
0.44704914914914884	0.9005059174704528
0.44424664664664637	0.8996058452505242
0.4414441441441439	0.8987321624640094
0.43864164164164143	0.8978400699317526
0.43583913913913896	0.8968844653731001
0.4330366366366363	0.8958326100266869
0.4302341341341338	0.8946739519203872
0.42743163163163134	0.8934241812175141
0.42462912912912887	0.8921221200023239
0.4218266266266264	0.8908200388433489
0.41902412412412393	0.889569885636806
0.41622162162162124	0.888409157683417
0.41341911911911877	0.8873503646304417
0.4106166166166163	0.8863771229515931
0.40781411411411383	0.8854481200135349
0.40501161161161137	0.8845079821010509
0.4022091091091089	0.8835021016133027
0.39940660660660643	0.8823913022276202
0.39660410410410374	0.8811622076916052
0.39380160160160127	0.8798303606506344
0.3909990990990988	0.8784351941787643
0.38819659659659633	0.8770283064245645
0.38539409409409386	0.8756584432173602
0.3825915915915914	0.8743575696549934
0.3797890890890887	0.8731321021919078
0.37698658658658624	0.8719618480642659
0.37418408408408377	0.8708068970627827
0.3713815815815813	0.8696203148409674
0.36857907907907883	0.8683627239096783
0.36577657657657636	0.8670142769962286
0.3629740740740739	0.8655803243140168
0.3601715715715712	0.8640890259056877
0.35736906906906873	0.8625816738343348
0.35456656656656627	0.861098789635661
0.3517640640640638	0.8596664245089702
0.34896156156156133	0.8582870693675686
0.34615905905905886	0.8569381643560525
0.3433565565565564	0.8555788115427438
0.3405540540540537	0.8541626850673836
0.33775155155155123	0.8526531286878427
0.33494904904904876	0.8510356789322853
0.3321465465465463	0.849324007263148
0.3293440440440438	0.8475573093999578
0.32654154154154136	0.8457898420415657
0.32373903903903867	0.8440757635765921
0.3209365365365362	0.8424538882301509
0.31813403403403373	0.8409369484590352
0.31533153153153126	0.8395084921806055
0.3125290290290288	0.8381281082508172
0.3097265265265263	0.8367430773007987
0.30692402402402386	0.835302633127843
0.30412152152152117	0.8337704017447918
0.3013190190190187	0.8321314285030306
0.29851651651651623	0.8303921808519581
0.29571401401401376	0.8285743191578534
0.2929115115115113	0.8267050231827657
0.2901090090090088	0.8248075713907723
0.28730650650650635	0.8228954156647632
0.28450400400400366	0.8209713896160591
0.2817015015015012	0.8190315616229196
0.2788989989989987	0.8170714053088013
0.27609649649649626	0.8150911086787245
0.2732939939939938	0.8130973049161387
0.2704914914914913	0.8111001110181613
0.26768898898898863	0.8091064901244145
0.26488648648648616	0.8071127724232261
0.2620839839839837	0.8050999281516351
0.2592814814814812	0.8030345095062843
0.25647897897897876	0.8008762247998267
0.2536764764764763	0.798590536905347
0.2508739739739738	0.7961624282574891
0.24807147147147113	0.7936064320394516
0.24526896896896866	0.7909686947303771
0.2424664664664662	0.788319118344206
0.23966396396396372	0.7857348465414848
0.23686146146146125	0.7832794397574925
0.23405895895895878	0.7809839398131635
0.23125645645645632	0.7788359254669719
0.22845395395395363	0.7767805154246483
0.22565145145145116	0.774733692991157
0.2228489489489487	0.7726044362265945
0.22004644644644622	0.7703192219089425
0.21724394394394375	0.7678415332314363
0.21444144144144128	0.7651804110861333
0.2116389389389386	0.7623854426989853
0.20883643643643612	0.7595298174484066
0.20603393393393366	0.7566868237435003
0.2032314314314312	0.7539071844342335
0.20042892892892872	0.7512042640374776
0.19762642642642625	0.7485515521172088
0.19482392392392378	0.7458928092197177
0.1920214214214211	0.7431611894427532
0.18921891891891862	0.7403008697024527
0.18641641641641615	0.7372841175729037
0.18361391391391368	0.7341184697115846
0.18081141141141122	0.7308421354699373
0.17800890890890875	0.7275096882219796
0.17520640640640628	0.7241732195020398
0.1724039039039036	0.7208653856818037
0.16960140140140112	0.7175898142750103
0.16679889889889865	0.7143215699279692
0.16399639639639618	0.7110168316545935
0.1611938938938937	0.7076278628968209
0.15839139139139125	0.7041178125319609
0.15558888888888855	0.7004703392477793
0.15278638638638609	0.696691246619632
0.14998388388388362	0.6928023790046047
0.14718138138138115	0.688830803523744
0.14437887887887868	0.6847977821036704
0.1415763763763762	0.6807117258751529
0.13877387387387374	0.6765674158183439
0.13597137137137105	0.6723510644607869
0.13316886886886858	0.6680483721292285
0.13036636636636612	0.6636515597687931
0.12756386386386365	0.6591619035468204
0.12476136136136118	0.6545863392472293
0.12195885885885871	0.6499294277729628
0.11915635635635624	0.6451842635417553
0.11635385385385355	0.640326787453231
0.11355135135135108	0.6353169827959595
0.11074884884884861	0.6301078581772614
0.10794634634634614	0.6246598815298088
0.10514384384384368	0.6189558759481977
0.10234134134134121	0.6130104349320662
0.09953883883883852	0.6068691989142083
0.09673633633633605	0.6005965757211342
0.09393383383383358	0.5942546373480304
0.09113133133133111	0.587879511106965
0.08832882882882864	0.5814632246686289
0.08552632632632617	0.5749478888535213
0.0827238238238237	0.5682354660984854
0.07992132132132101	0.5612112670625153
0.07711881881881855	0.5537744357740826
0.07431631631631608	0.5458657549377091
0.07151381381381361	0.5374832852830909
0.06871131131131114	0.5286797922278208
0.06590880880880867	0.5195416361136511
0.0631063063063062	0.5101549920340374
0.06030380380380351	0.5005698427289196
0.057501301301301044	0.49077350982253076
0.054698798798798576	0.48068292716989647
0.05189629629629611	0.47015906309338085
0.04909379379379364	0.45903962917904706
0.04629129129129117	0.44717981094383275
0.04348878878878848	0.4344873833937647
0.04068628628628601	0.42093950163507243
0.03788378378378354	0.4065736114247066
0.035081281281281074	0.3914528709762831
0.032278778778778605	0.3756148313486668
0.029476276276276137	0.3590182904976542
0.026673773773773668	0.34150521433390435
0.023871271271270977	0.32279163742557704
0.02106876876876851	0.30249423385305607
0.01826626626626604	0.28018978417301
0.015463763763763572	0.25549573776475276
0.012661261261261103	0.22815403822516045
0.009858758758758634	0.19809902058603113
0.007056256256255944	0.16549382440591665
0.004253753753753475	0.13072730363972762
0.0014512512512510067	0.09437271110879719
-0.0013512512512514618	0.057117962965612
-0.00415375375375393	0.01968287276937042
-0.006956256256256399	-0.0172598361941948
-0.009758758758758868	-0.053145669020326414
-0.012561261261261558	-0.08755333321166153
-0.015363763763764027	-0.1202121713221202
-0.018166266266266495	-0.15098684519379968
-0.020968768768768964	-0.17984798062733476
-0.023771271271271432	-0.20683848664996846
-0.0265737737737739	-0.2320436146334014
-0.02937627627627637	-0.25556948485780984
-0.03217877877877906	-0.27753106414792805
-0.03498128128128153	-0.29804759148170346
-0.037783783783784	-0.3172419277041838
-0.040586286286286466	-0.3352403628854893
-0.043388788788788935	-0.3521706383404838
-0.0461912912912914	-0.3681576255750406
-0.048993793793794094	-0.3833175461032029
-0.05179629629629656	-0.39775235003074516
-0.05459879879879903	-0.411545790905922
-0.0574013013013015	-0.42476205871361195
-0.06020380380380397	-0.4374469607453338
-0.06300630630630644	-0.44963096053648455
-0.0658088088088089	-0.4613331236727506
-0.0686113113113116	-0.4725651743834045
-0.07141381381381406	-0.4833352498950319
-0.07421631631631653	-0.4936512900538474
-0.077018818818819	-0.5035241187017949
-0.07982132132132147	-0.5129701157463621
-0.08262382382382394	-0.522013068323863
-0.08542632632632641	-0.530684551901265
-0.0882288288288291	-0.539022241624742
-0.09103133133133157	-0.5470659817513065
-0.09383383383383403	-0.5548521563381376
-0.0966363363363365	-0.5624076570406992
-0.09943883883883897	-0.5697452170404335
-0.10224134134134144	-0.5768618201445669
-0.10504384384384413	-0.5837412234757332
-0.1078463463463466	-0.5903604991098822
-0.11064884884884907	-0.5966992421570997
-0.11345135135135154	-0.602749125762718
-0.116253853853854	-0.608521154555188
-0.11905635635635647	-0.6140484285538605
-0.12185885885885894	-0.6193833742080768
-0.12466136136136163	-0.6245898951592651
-0.1274638638638641	-0.6297322908769132
-0.13026636636636657	-0.634863666114897
-0.13306886886886904	-0.6400166566094659
-0.1358713713713715	-0.6451986212777506
-0.13867387387387398	-0.6503922312865753
-0.14147637637637644	-0.6555610055234322
-0.14427887887887914	-0.6606582021901994
-0.1470813813813816	-0.6656368681901188
-0.14988388388388407	-0.67045886970431
-0.15268638638638654	-0.6751012753991403
-0.155488888888889	-0.6795592939200482
-0.15829139139139148	-0.6838457968322408
-0.16109389389389417	-0.6879880671816634
-0.16389639639639664	-0.6920227095254038
-0.1666988988988991	-0.6959896795048911
-0.16950140140140157	-0.699926264572484
-0.17230390390390404	-0.7038617061069183
-0.1751064064064065	-0.7078130710870639
-0.17790890890890898	-0.7117829421808277
-0.18071141141141167	-0.715759409717333
-0.18351391391391414	-0.7197186146175066
-0.1863164164164166	-0.7236296608662524
-0.18911891891891908	-0.7274611461948588
-0.19192142142142155	-0.7311880116412547
-0.194723923923924	-0.7347970991564572
-0.19752642642642648	-0.7382899132145867
-0.20032892892892917	-0.7416816699516682
-0.20313143143143164	-0.7449966792961946
-0.2059339339339341	-0.7482611790049314
-0.20873643643643658	-0.7514955816007928
-0.21153893893893905	-0.7547083998017868
-0.21434144144144152	-0.757893729450956
-0.2171439439439442	-0.7610331603854625
-0.21994644644644668	-0.7641016422515712
-0.22274894894894914	-0.7670755751719495
-0.2255514514514516	-0.7699406422216919
-0.22835395395395408	-0.7726969218719447
-0.23115645645645655	-0.7753596359729633
-0.23395895895895902	-0.7779552583508049
-0.2367614614614617	-0.7805141937299824
-0.23956396396396418	-0.7830623490568959
-0.24236646646646665	-0.7856142853184122
-0.24516896896896911	-0.7881701258386958
-0.24797147147147158	-0.7907171661153991
-0.25077397397397405	-0.7932355815726326
-0.2535764764764765	-0.7957062740433045
-0.2563789789789792	-0.7981181859141362
-0.2591814814814817	-0.800472582141169
-0.26198398398398415	-0.8027828027697252
-0.2647864864864866	-0.8050694956973923
-0.2675889889889891	-0.8073528584315166
-0.27039149149149155	-0.8096444519128327
-0.27319399399399424	-0.8119413608314576
-0.2759964964964967	-0.8142247916204464
-0.2787989989989992	-0.8164638364598266
-0.28160150150150165	-0.818623517957061
-0.2844040040040041	-0.8206748678713784
-0.2872065065065066	-0.8226041027891077
-0.29000900900900906	-0.824418146429768
-0.29281151151151175	-0.8261447497992616
-0.2956140140140142	-0.8278269734652597
-0.2984165165165167	-0.8295133764110071
-0.30121901901901915	-0.8312464539615508
-0.3040215215215216	-0.8330523584026608
-0.3068240240240241	-0.8349346044431861
-0.30962652652652656	-0.8368734200205603
-0.31242902902902925	-0.8388309459567072
-0.3152315315315317	-0.8407610022442635
-0.3180340340340342	-0.8426209970310168
-0.32083653653653665	-0.8443830247954964
-0.3236390390390391	-0.8460413912199003
-0.3264415415415416	-0.8476146510152763
-0.3292440440440443	-0.8491415443526801
-0.33204654654654675	-0.8506716695126566
-0.3348490490490492	-0.8522530094961321
-0.3376515515515517	-0.853919251719657
-0.34045405405405416	-0.8556800073724621
-0.3432565565565566	-0.8575164863396496
-0.3460590590590591	-0.8593840010695568
-0.3488615615615618	-0.8612210899800767
-0.35166406406406425	-0.8629634107835892
-0.3544665665665667	-0.8645592469128589
-0.3572690690690692	-0.8659828478051256
-0.36007157157157166	-0.8672421063359348
-0.3628740740740741	-0.8683782772703821
-0.3656765765765768	-0.8694573327045351
-0.3684790790790793	-0.8705546973069098
-0.37128158158158175	-0.8717369549139005
-0.3740840840840842	-0.8730451417115976
-0.3768865865865867	-0.8744840921926373
-0.37968908908908916	-0.8760209332094655
-0.38249159159159163	-0.8775935217002536
-0.3852940940940943	-0.8791269732300377
-0.3880965965965968	-0.8805541522146085
-0.39089909909909926	-0.881834750511814
-0.3937016016016017	-0.882967769468119
-0.3965041041041042	-0.8839938491186068
-0.39930660660660666	-0.8849865494288118
-0.40210910910910924	-0.8860346616467384
-0.4049116116116117	-0.8872200810841719
-0.4077141141141143	-0.8885970055051077
-0.41051661661661676	-0.8901778769151041
-0.4133191191191192	-0.8919296531192449
-0.4161216216216217	-0.8937812021831173
-0.4189241241241243	-0.8956396559886932
-0.42172662662662674	-0.8974112736020172
-0.4245291291291292	-0.8990213754321529
-0.4273316316316318	-0.9004284472214651
-0.43013413413413426	-0.9016293596024842
-0.43293663663663673	-0.9026552136239229
-0.4357391391391393	-0.9035598338684128
-0.4385416416416418	-0.9044046757254955
-0.44134414414414425	-0.9052444493991143
-0.4441466466466467	-0.9061170364205121
-0.4469491491491493	-0.9070396118105007
-0.44975165165165176	-0.9080108686431276
-0.45255415415415423	-0.909017510786166
-0.4553566566566568	-0.9100422273798985
-0.4581591591591593	-0.9110703939341117
-0.46096166166166175	-0.912093635564071
-0.4637641641641643	-0.913109752883452
-0.4665666666666668	-0.9141198518345411
-0.46936916916916926	-0.9151243952815167
-0.47217167167167173	-0.9161200639739053
-0.4749741741741743	-0.9170987944660656
-0.4777766766766768	-0.9180493989525753
-0.48057917917917925	-0.9189611406808388
-0.48338168168168183	-0.9198279023640304
-0.4861841841841843	-0.9206513758815082
-0.48898668668668677	-0.9214420534790831
-0.49178918918918935	-0.9222175558371518
-0.4945916916916918	-0.9229987113808291
-0.4973941941941943	-0.9238045075016299
-0.5001966966966968	-0.9246473539676611
-0.5029991991991993	-0.925529962123871
-0.5058017017017018	-0.926444632277583
-0.5086042042042043	-0.9273750450484388
-0.5114067067067068	-0.9282999931166303
-0.5142092092092093	-0.9291980492726932
-0.5170117117117118	-0.930052035315029
-0.5198142142142144	-0.93085232126355
-0.5226167167167168	-0.9315983531580891
-0.5254192192192193	-0.932298253275049
-0.5282217217217218	-0.9329667429295669
-0.5310242242242244	-0.9336219303479047
-0.5338267267267268	-0.9342816577902471
-0.5366292292292293	-0.9349601221572772
-0.5394317317317319	-0.9356653954080547
-0.5422342342342343	-0.9363982972549189
-0.5450367367367368	-0.9371528292657134
-0.5478392392392394	-0.9379180861534544
-0.5506417417417419	-0.9386812521601788
-0.5534442442442443	-0.939431026224909
-0.5562467467467468	-0.940160672034372
-0.5590492492492494	-0.9408699227805748
-0.5618517517517518	-0.9415652117970226
-0.5646542542542543	-0.9422581137891042
-0.5674567567567569	-0.9429623667205999
-0.5702592592592594	-0.9436902594180029
-0.5730617617617618	-0.9444493756809
-0.5758642642642644	-0.9452405980632372
-0.5786667667667669	-0.9460579023040019
-0.5814692692692693	-0.9468899253990835
-0.5842717717717718	-0.9477227448199708
-0.5870742742742744	-0.9485429511728791
-0.5898767767767769	-0.9493400598904234
-0.5926792792792793	-0.9501076063305806
-0.5954817817817819	-0.9508427958405834
-0.5982842842842844	-0.9515451389221304
-0.6010867867867868	-0.9522148758213231
-0.6038892892892894	-0.9528520329680013
-0.6066917917917919	-0.9534566310266175
-0.6094942942942944	-0.9540300001602631
-0.6122967967967968	-0.9545765768696942
-0.6150992992992994	-0.9551052050408954
-0.6179018018018019	-0.9556290128790822
-0.6207043043043043	-0.9561634085141131
-0.6235068068068069	-0.9567224807409298
-0.6263093093093094	-0.957314832415304
-0.6291118118118119	-0.9579403097359872
-0.6319143143143144	-0.9585890077113252
-0.6347168168168169	-0.9592432984302013
-0.6375193193193194	-0.9598826226945314
-0.6403218218218218	-0.9604897467753649
-0.6431243243243244	-0.9610565007773788
-0.6459268268268269	-0.9615869746401087
-0.6487293293293294	-0.9620968315177547
-0.6515318318318319	-0.9626086266275936
-0.6543343343343344	-0.9631443996304347
-0.6571368368368369	-0.9637178608114599
-0.6599393393393395	-0.964328817278266
-0.6627418418418419	-0.9649619163435641
-0.6655443443443444	-0.9655904554584054
-0.6683468468468469	-0.9661843330925559
-0.6711493493493494	-0.9667197503245022
-0.6739518518518519	-0.9671875341509093
-0.6767543543543544	-0.9675972320610847
-0.679556856856857	-0.9679753788243806
-0.6823593593593594	-0.9683581815098324
-0.6851618618618619	-0.968780711120491
-0.6879643643643645	-0.9692659122226852
-0.690766866866867	-0.9698169185716334
-0.6935693693693694	-0.9704152059354145
-0.696371871871872	-0.9710253132436013
-0.6991743743743745	-0.9716047961651824
-0.7019768768768769	-0.9721164158031268
-0.7047793793793794	-0.9725388532779227
-0.707581881881882	-0.9728727108869257
-0.7103843843843844	-0.9731400549887765
-0.7131868868868869	-0.9733777816598348
-0.7159893893893895	-0.9736269815828269
-0.718791891891892	-0.9739216374689978
-0.7215943943943944	-0.9742800530522986
-0.724396896896897	-0.9747014024850871
-0.7271993993993995	-0.9751680712391806
-0.730001901901902	-0.9756526224124502
-0.7328044044044044	-0.9761268688314293
-0.735606906906907	-0.9765700765392049
-0.7384094094094095	-0.976973863863071
-0.7412119119119119	-0.9773426490442139
-0.7440144144144145	-0.9776900564407356
-0.746816916916917	-0.9780329732508943
-0.7496194194194195	-0.9783855413845163
-0.752421921921922	-0.9787551240082396
-0.7552244244244245	-0.9791413570385841
-0.758026926926927	-0.9795381662259021
-0.7608294294294294	-0.9799375642252004
-0.763631931931932	-0.9803335119517416
-0.7664344344344345	-0.9807242870219313
-0.769236936936937	-0.9811125386319521
-0.7720394394394395	-0.9815032048580306
-0.774841941941942	-0.9819003288052173
-0.7776444444444445	-0.9823042116047722
-0.780446946946947	-0.9827101513182117
-0.7832494494494495	-0.9831093374912925
-0.786051951951952	-0.9834915852546264
-0.7888544544544545	-0.9838488525803328
-0.791656956956957	-0.9841781730880619
-0.7944594594594595	-0.9844828638102096
-0.797261961961962	-0.984771531638053
-0.8000644644644646	-0.985055238218773
-0.802866966966967	-0.9853438674089654
-0.8056694694694695	-0.9856430160165108
-0.8084719719719721	-0.9859525044523433
-0.8112744744744745	-0.9862669791206742
-0.814076976976977	-0.9865783012789154
-0.8168794794794795	-0.9868787843439933
-0.819681981981982	-0.9871640830623052
-0.8224844844844845	-0.9874347314844565
-0.825286986986987	-0.987695874932923
-0.8280894894894896	-0.9879554170742533
-0.830891991991992	-0.9882213443116312
-0.8336944944944945	-0.988499202229099
-0.8364969969969971	-0.9887905302166881
-0.8392994994994996	-0.989092612358861
-0.842102002002002	-0.9893993811444983
-0.8449045045045045	-0.9897029352267234
-0.8477070070070071	-0.9899950437881855
-0.8505095095095095	-0.9902682128277516
-0.853312012012012	-0.9905162551825832
-0.8561145145145146	-0.9907346372627552
-0.8589170170170171	-0.9909209935625125
-0.8617195195195195	-0.9910760329241801
-0.8645220220220221	-0.991204680493315
-0.8673245245245246	-0.9913168971930959
-0.870127027027027	-0.9914274221082331
-0.8729295295295295	-0.9915538519123113
-0.8757320320320321	-0.9917130128447704
-0.8785345345345346	-0.9919163259027808
-0.881337037037037	-0.9921655207316098
-0.8841395395395396	-0.992450310072895
-0.8869420420420421	-0.9927493028127312
-0.8897445445445445	-0.9930345311036692
-0.8925470470470471	-0.9932787506081371
-0.8953495495495496	-0.9934635589941068
-0.8981520520520521	-0.9935858001062055
-0.9009545545545545	-0.9936599647667076
-0.9037570570570571	-0.9937153753488214
-0.9065595595595596	-0.9937885558350443
-0.9093620620620622	-0.9939128227156023
-0.9121645645645646	-0.9941082120480527
-0.9149670670670671	-0.9943749628640306
-0.9177695695695696	-0.9946928006474028
-0.920572072072072	-0.9950264754423414
-0.9233745745745746	-0.9953359778671915
-0.9261770770770771	-0.9955882691957954
-0.9289795795795797	-0.9957667829338197
-0.9317820820820821	-0.9958756215925291
-0.9345845845845846	-0.9959370952464401
-0.9373870870870871	-0.9959834648315502
-0.9401895895895895	-0.9960457108409008
-0.9429920920920921	-0.996143165149211
-0.9457945945945947	-0.996277550659008
-0.9485970970970972	-0.9964334513327215
-0.9513995995995996	-0.9965849970840619
-0.9542021021021021	-0.9967063669296045
-0.9570046046046046	-0.996782354493049
-0.9598071071071071	-0.996815188680648
-0.9626096096096096	-0.9968250909268357
-0.9654121121121122	-0.9968442389106169
-0.9682146146146147	-0.9969061333692293
-0.9710171171171171	-0.997034012203307
-0.9738196196196196	-0.997232340064178
-0.9766221221221221	-0.9974843790937632
-0.9794246246246247	-0.997756769203824
-0.9822271271271271	-0.9980096384796104
-0.9850296296296297	-0.9982088676140863
-0.9878321321321322	-0.9983364082160364
-0.9906346346346346	-0.9983952508635594
-0.9934371371371371	-0.9984075018165459
-0.9962396396396396	-0.9984063955146718
-0.9990421421421422	-0.9984251098408568
-1.0018446446446447	-0.9984862545281805
-1.0046471471471472	-0.998595537785592
-1.0074496496496497	-0.9987415398515556
-1.0102521521521521	-0.9989013197296226
-1.0130546546546546	-0.999049549760193
-1.015857157157157	-0.9991677315834879
-1.0186596596596598	-0.9992501808769172
-1.0214621621621622	-0.9993047928549987
-1.0242646646646647	-0.9993486016439206
-1.0270671671671672	-0.9994000745225711
-1.0298696696696696	-0.9994712295037675
-1.032672172172172	-0.9995626262328097
-1.0354746746746746	-0.9996630966072308
-1.0382771771771773	-0.9997542188023409
-1.0410796796796797	-0.9998177089954581
-1.0438821821821822	-0.9998427997687918
-1.0466846846846847	-0.9998307040110157
-1.0494871871871871	-0.9997944076690478
-1.0522896896896896	-0.9997538521683894
-1.055092192192192	-0.9997283625718698
-1.0578946946946948	-0.9997292644756781
-1.0606971971971972	-0.9997555929153246
-1.0634996996996997	-0.9997946378487278
-1.0663022022022022	-0.9998272252384415
-1.0691047047047046	-0.9998357959769189
-1.0719072072072073	-0.9998122154054563
-1.0747097097097096	-0.9997622624990026
-1.0775122122122123	-0.9997049215991183
-1.0803147147147147	-0.999666507696787
-1.0831172172172172	-0.9996715953074595
-1.0859197197197197	-0.9997339677249619
-1.0887222222222221	-0.9998508843721341
-1.0915247247247248	-1.0000028335332034
-1.094327227227227	-1.0001589985100954
-1.0971297297297298	-1.0002866215951605
-1.0999322322322322	-1.0003610494113437
-1.1027347347347347	-1.000372999126112
-1.1055372372372372	-1.00033058796821
-1.1083397397397396	-1.0002555506052844
-1.1111422422422423	-1.0001751400227812
-1.1139447447447448	-1.0001127099151395
-1.1167472472472473	-1.0000803653749535
-1.1195497497497497	-1.0000762129719114
-1.1223522522522522	-1.0000869716485556
-1.1251547547547547	-1.000094689815187
-1.1279572572572572	-1.0000848065274255
-1.1307597597597598	-1.0000523557393715
-1.1335622622622623	-1.0000038982569164
-1.1363647647647648	-0.9999544699453642
-1.1391672672672672	-0.9999208039560471
-1.1419697697697697	-0.9999135653509839
-1.1447722722722722	-0.9999317584874072
-1.1475747747747747	-0.9999616613837428
-1.1503772772772773	-0.9999809049456179
-1.1531797797797798	-0.9999663046241438
-1.1559822822822823	-0.9999025370260133
-1.1587847847847847	-0.9997883259313514
-1.1615872872872872	-0.9996376485903546
-1.1643897897897897	-0.9994753001529519
-1.1671922922922922	-0.9993282894681471
-1.1699947947947948	-0.9992161797818354
-1.1727972972972973	-0.9991439983113262
-1.1755997997997998	-0.9991004949122737
-1.1784023023023023	-0.9990626103043359
-1.1812048048048047	-0.9990047057511082
-1.1840073073073072	-0.9989092575200922
-1.1868098098098099	-0.998775030047253
-1.1896123123123123	-0.9986194999715123
-1.1924148148148148	-0.9984742730385453
-1.1952173173173173	-0.9983747337465925
-1.1980198198198198	-0.9983473041554731
-1.2008223223223222	-0.9983986878857678
-1.203624824824825	-0.9985109576172946
-1.2064273273273274	-0.9986444649791361
-1.2092298298298298	-0.9987479505411199
-1.2120323323323323	-0.9987728069569939
-1.2148348348348348	-0.9986870381567787
-1.2176373373373373	-0.9984845432450868
-1.2204398398398397	-0.9981868929359701
-1.2232423423423424	-0.9978372134119419
-1.2260448448448449	-0.9974882985377005
-1.2288473473473474	-0.9971887885093691
-1.2316498498498498	-0.9969716323886764
-1.2344523523523523	-0.9968480280127293
-1.2372548548548548	-0.9968080298974556
-1.2400573573573572	-0.9968267790426178
-1.24285985985986	-0.99687362459431
-1.2456623623623624	-0.996920820141501
-1.2484648648648649	-0.9969491036605542
-1.2512673673673673	-0.9969489785743717
-1.2540698698698698	-0.9969182711512876
-1.2568723723723723	-0.9968578646228907
-1.2596748748748747	-0.9967679327091136
-1.2624773773773774	-0.9966464255625787
-1.2652798798798799	-0.9964903075172558
-1.2680823823823824	-0.9962986744488387
-1.2708848848848848	-0.9960759765879416
-1.2736873873873873	-0.995833510719333
-1.2764898898898898	-0.9955881307528531
-1.2792923923923925	-0.9953584040862414
-1.282094894894895	-0.9951596491898396
-1.2848973973973974	-0.994999889910388
-1.2876998998998999	-0.9948784700471216
-1.2905024024024023	-0.9947879823297082
-1.2933049049049048	-0.994718722509598
-1.2961074074074073	-0.9946636985693751
-1.29890990990991	-0.9946218430850713
-1.3017124124124124	-0.9945977182106851
-1.304514914914915	-0.9945974686983228
-1.3073174174174174	-0.994622503574675
-1.3101199199199198	-0.9946636513531874
-1.3129224224224223	-0.9946987495529689
-1.315724924924925	-0.9946955942912737
-1.3185274274274275	-0.9946201852250156
-1.32132992992993	-0.9944479689284591
-1.3241324324324324	-0.9941741895997844
-1.3269349349349349	-0.9938192087674742
-1.3297374374374373	-0.9934259996996638
-1.3325399399399398	-0.9930496031984445
-1.3353424424424425	-0.9927412850018305
-1.338144944944945	-0.9925323778713309
-1.3409474474474474	-0.9924234169584157
-1.34374994994995	-0.9923828110167101
-1.3465524524524524	-0.9923562719473984
-1.3493549549549548	-0.99228452469234
-1.3521574574574573	-0.9921237312811972
-1.35495995995996	-0.9918617437469739
-1.3577624624624625	-0.9915243398837426
-1.360564964964965	-0.9911687665991674
-1.3633674674674674	-0.9908662107274058
-1.3661699699699699	-0.9906787703548372
-1.3689724724724723	-0.9906386895373211
-1.3717749749749748	-0.9907371815165287
-1.3745774774774775	-0.990927129109886
-1.37737997997998	-0.9911392686977479
-1.3801824824824824	-0.9913067144736583
-1.382984984984985	-0.9913895321127849
[truncated: 6 more rows]
